# Supplementary material for: scPrediXcan integrates deep learning methods and single-cell data into a cell-type-specific transcriptome-wide association study framework
Source: Cell Genom. 2025 May 14;5(5):100875. doi: 10.1016/j.xgen.2025.100875 (PMC12143334; doi:10.1016/j.xgen.2025.100875)
Supplement: Data S1. Tables S1–S47 [file mmc2.zip]

Archive with 49 entries (48 files):
- Supplemental_tables/
- Supplemental_tables/TableS15.xlsx
- Supplemental_tables/TableS36.xlsx
- Supplemental_tables/TableS1.xlsx
- Supplemental_tables/TableS27.xlsx
- Supplemental_tables/TableS14.xlsx
- Supplemental_tables/TableS39.xlsx
- Supplemental_tables/TableS43.xlsx
- Supplemental_tables/~$TableS2.xlsx
- Supplemental_tables/TableS37.xlsx
- Supplemental_tables/TableS34.xlsx
- Supplemental_tables/TableS11.xlsx
- Supplemental_tables/TableS31.xlsx
- Supplemental_tables/TableS16.xlsx
- Supplemental_tables/TableS22.xlsx
- Supplemental_tables/TableS44.xlsx
- Supplemental_tables/TableS23.xlsx
- Supplemental_tables/TableS47.xlsx
- Supplemental_tables/TableS18.xlsx
- Supplemental_tables/TableS9.xlsx
- Supplemental_tables/TableS42.xlsx
- Supplemental_tables/TableS38.xlsx
- Supplemental_tables/TableS29.xlsx
- Supplemental_tables/TableS17.xlsx
- Supplemental_tables/TableS12.xlsx
- Supplemental_tables/TableS25.xlsx
- Supplemental_tables/TableS35.xlsx
- Supplemental_tables/TableS40.xlsx
- Supplemental_tables/TableS41.xlsx
- Supplemental_tables/TableS2.xlsx
- Supplemental_tables/TableS32.xlsx
- Supplemental_tables/TableS46.xlsx
- Supplemental_tables/TableS8.xlsx
- Supplemental_tables/TableS3.xlsx
- Supplemental_tables/TableS45.xlsx
- Supplemental_tables/TableS19.xlsx
- Supplemental_tables/TableS20.xlsx
- Supplemental_tables/TableS4.xlsx
- Supplemental_tables/TableS28.xlsx
- Supplemental_tables/TableS21.xlsx
- Supplemental_tables/TableS33.xlsx
- Supplemental_tables/TableS13.xlsx
- Supplemental_tables/TableS24.xlsx
- Supplemental_tables/TableS7.xlsx
- Supplemental_tables/TableS26.xlsx
- Supplemental_tables/TableS5.xlsx
- Supplemental_tables/TableS10.xlsx
- Supplemental_tables/TableS6.xlsx
- Supplemental_tables/TableS30.xlsx
