# Supplementary material for: scPrediXcan integrates deep learning methods and single-cell data into a cell-type-specific transcriptome-wide association study framework
Source: Cell Genom. 2025 May 14;5(5):100875. doi: 10.1016/j.xgen.2025.100875 (PMC12143334; doi:10.1016/j.xgen.2025.100875)
Supplement: Data S1. Tables S1–S47 [file mmc2.zip › Supplemental_tables/TableS15.xlsx]

## Sheet: Table_S15_ CD4+AlphaBetaCell
gene	gene_name	zscore	effect_size	pvalue
ENSG00000213719	CLIC1	-22.5674	-278.323	9.05219e-113
ENSG00000213722	DDAH2	-19.0677	-115.595	4.68e-81
ENSG00000204296	TSBP1	16.4649	776.697	6.56e-61
ENSG00000213676	ATF6B	15.9881	326.696	1.55e-57
ENSG00000196735	HLA-DQA1	-14.3184	-7.07639	1.68e-46
ENSG00000204542	C6orf15	14.0593	237.095	6.76e-45
ENSG00000196230	TUBB	-13.8914	-188.958	7.15e-44
ENSG00000137404	NRM	-13.5565	-116.729	7.25e-42
ENSG00000204421	LY6G6C	-13.4534	-970.797	2.94e-41
ENSG00000168477	TNXB	-13.0517	-145.111	6.22e-39
ENSG00000232629	HLA-DQB2	12.8985	62.6698	4.59e-38
ENSG00000204463	BAG6	-12.7452	-302.738	3.31e-37
ENSG00000204385	SLC44A4	12.1992	192.049	3.14e-34
ENSG00000204427	ABHD16A	-12.1762	-458.867	4.16e-34
ENSG00000196747	H2AC13	-12.1724	-395.09	4.36e-34
ENSG00000204308	RNF5	11.6529	427.816	2.22e-31
ENSG00000166278	C2	11.5136	600.842	1.13e-30
ENSG00000228789	HCG22	-11.4508	-154.484	2.33e-30
ENSG00000204386	NEU1	11.4436	892.905	2.53e-30
ENSG00000204420	MPIG6B	-11.0483	-210.524	2.24e-28
ENSG00000244255	ENSG00000244255	10.8783	679.016	1.46e-27
ENSG00000241404	EGFL8	10.7487	397.582	6.01e-27
ENSG00000276903	H2AC16	10.5125	125.469	7.56e-26
ENSG00000204290	BTNL2	10.4888	550.76	9.72e-26
ENSG00000204525	HLA-C	-10.3763	-288.206	3.18e-25
ENSG00000204498	NFKBIL1	10.0301	77.0177	1.12e-23
ENSG00000240053	LY6G5B	-9.69912	-1168.05	3.04e-22
ENSG00000204560	DHX16	-9.61184	-477.9	7.13e-22
ENSG00000204256	BRD2	9.57339	156.963	1.03e-21
ENSG00000204424	LY6G6F	-9.55077	-515.319	1.29e-21
ENSG00000206503	HLA-A	9.49552	66.5293	2.19e-21
ENSG00000198502	HLA-DRB5	-9.32767	-155.137	1.08e-20
ENSG00000248167	TRIM39-RPP21	-9.28436	-153.33	1.63e-20
ENSG00000242574	HLA-DMB	-9.21965	-370.538	2.98e-20
ENSG00000137312	FLOT1	9.13176	298.884	6.74e-20
ENSG00000196126	HLA-DRB1	-8.92255	-95.7903	4.56e-19
ENSG00000064419	TNPO3	-8.89102	-87.7362	6.06e-19
ENSG00000156873	PHKG2	8.76766	1664.5	1.82e-18
ENSG00000204371	EHMT2	-8.72144	-460.878	2.75e-18
ENSG00000237988	OR2I1P	8.50403	272.337	1.83e-17
ENSG00000204576	PRR3	-8.35614	-463.888	6.48e-17
ENSG00000204472	AIF1	8.31389	107.47	9.26e-17
ENSG00000276180	H4C9	-8.30626	-572.93	9.88e-17
ENSG00000161179	YDJC	7.89716	157.068	2.85e-15
ENSG00000186470	BTN3A2	-7.85048	-37.2834	4.14e-15
ENSG00000250641	LY6G6F-LY6G6D	-7.81208	-335.085	5.63e-15
ENSG00000204388	HSPA1B	7.6128	215.093	2.68e-14
ENSG00000183246	RIMBP3C	-7.5996	-343.238	2.97e-14
ENSG00000278677	H2AC17	-7.58212	-231.444	3.4e-14
ENSG00000228727	SAPCD1	-7.56747	-170.661	3.81e-14
ENSG00000232810	TNF	-7.56327	-204.325	3.93e-14
ENSG00000137338	PGBD1	7.51602	109.125	5.65e-14
ENSG00000248993	ENSG00000248993	-7.30835	-234.46	2.7e-13
ENSG00000204257	HLA-DMA	-7.21963	-291.617	5.21e-13
ENSG00000187626	ZKSCAN4	7.13052	80.8663	1e-12
ENSG00000185651	UBE2L3	-7.08282	-182.86	1.41e-12
ENSG00000204344	STK19	7.01374	182.419	2.32e-12
ENSG00000278637	H4C1	7.00504	138.368	2.47e-12
ENSG00000233822	H2BC15	-6.90496	-71.4878	5.02e-12
ENSG00000278828	H3C10	-6.76785	-315.167	1.31e-11
ENSG00000137185	ZSCAN9	-6.75165	-24.6972	1.46e-11
ENSG00000136573	BLK	-6.55407	-29.8648	5.6e-11
ENSG00000220201	ZGLP1	-6.54344	-115.07	6.01e-11
ENSG00000116698	SMG7	-6.49158	-299.615	8.49e-11
ENSG00000204564	C6orf136	6.48141	104.888	9.09e-11
ENSG00000196812	ZSCAN16	-6.4488	-77.9872	1.13e-10
ENSG00000124568	SLC17A1	-6.40772	-242.392	1.48e-10
ENSG00000204304	PBX2	-6.36878	-456.793	1.91e-10
ENSG00000179344	HLA-DQB1	-6.32798	-10.2322	2.48e-10
ENSG00000184357	H1-5	6.29029	229.689	3.17e-10
ENSG00000158691	ZSCAN12	-6.10334	-26.8786	1.04e-09
ENSG00000226979	LTA	-6.05889	-70.695	1.37e-09
ENSG00000070047	PHRF1	-5.89846	-300.593	3.67e-09
ENSG00000168291	PDHB	-5.81828	-50.6094	5.95e-09
ENSG00000204469	PRRC2A	5.79594	129.214	6.79e-09
ENSG00000204531	POU5F1	5.75766	32.4407	8.53e-09
ENSG00000273703	H2BC14	5.71506	416.746	1.1e-08
ENSG00000204410	MSH5	-5.71451	-113.336	1.1e-08
ENSG00000099849	RASSF7	5.70207	54.6122	1.18e-08
ENSG00000010704	HFE	5.61048	109.948	2.02e-08
ENSG00000204482	LST1	5.59567	116.092	2.2e-08
ENSG00000204540	PSORS1C1	5.46628	35.2784	4.6e-08
ENSG00000204301	NOTCH4	5.38537	158.69	7.23e-08
ENSG00000187837	H1-2	-5.36625	-101.567	8.04e-08
ENSG00000204396	VWA7	-5.35495	-148.035	8.56e-08
ENSG00000204681	GABBR1	5.34386	107.886	9.1e-08
ENSG00000237541	HLA-DQA2	5.30387	17.0068	1.13e-07
ENSG00000204632	HLA-G	-5.29232	-12.182	1.21e-07
ENSG00000234745	HLA-B	5.24691	88.9083	1.55e-07
ENSG00000138378	STAT4	-5.23201	-5.7986	1.68e-07
ENSG00000168298	H1-4	5.15458	133.896	2.54e-07
ENSG00000204544	MUC21	5.05279	150.637	4.35e-07
ENSG00000267673	FDX2	5.04643	16.7052	4.5e-07
ENSG00000198315	ZKSCAN8	5.0378	32.3614	4.71e-07
ENSG00000231389	HLA-DPA1	-5.03683	-17.3785	4.73e-07
ENSG00000161405	IKZF3	5.01969	67.3072	5.18e-07
ENSG00000203747	FCGR3A	5.00609	11.0673	5.55e-07
ENSG00000065989	PDE4A	-4.95862	-15.0368	7.1e-07
ENSG00000146109	ABT1	4.93207	130.927	8.14e-07
ENSG00000105376	ICAM5	4.92695	27.238	8.35e-07
ENSG00000213760	ATP6V1G2	4.88027	55.4233	1.06e-06
ENSG00000205882	DEFB134	4.81425	201.724	1.48e-06
ENSG00000186075	ZPBP2	4.79788	47.9892	1.6e-06
ENSG00000255154	HTD2	-4.73396	-23.4133	2.2e-06
ENSG00000275221	H2AC15	-4.69498	-46.3367	2.67e-06
ENSG00000163686	ABHD6	-4.67702	-75.7998	2.91e-06
ENSG00000105371	ICAM4	4.66465	32.4641	3.09e-06
ENSG00000146047	H2BC1	-4.66219	-262.943	3.13e-06
ENSG00000204520	MICA	-4.65624	-13.4795	3.22e-06
ENSG00000156858	PRR14	4.60922	1106.51	4.04e-06
ENSG00000126456	IRF3	4.59158	52.939	4.4e-06
ENSG00000274600	RIMBP3B	4.58637	800.111	4.51e-06
ENSG00000164611	PTTG1	-4.5755	-74.0969	4.75e-06
ENSG00000224586	GPX5	4.53548	206.319	5.75e-06
ENSG00000204644	ZFP57	4.52085	18.7249	6.16e-06
ENSG00000204287	HLA-DRA	-4.50192	-52.8507	6.73e-06
ENSG00000182108	DEXI	4.49938	60.8487	6.82e-06
ENSG00000204248	COL11A2	-4.49679	-55.692	6.9e-06
ENSG00000180044	C3orf80	4.49428	205.708	6.98e-06
ENSG00000120054	CPN1	-4.47177	-272.765	7.76e-06
ENSG00000213588	ZBTB9	4.46614	209.797	7.96e-06
ENSG00000072694	FCGR2B	4.42381	135.589	9.7e-06
ENSG00000133247	KMT5C	4.41514	203.643	1.01e-05
ENSG00000137411	VARS2	4.41338	85.8789	1.02e-05
ENSG00000204539	CDSN	-4.41157	-40.4327	1.03e-05
ENSG00000070190	DAPP1	-4.4063	-43.5758	1.05e-05
ENSG00000204701	OR2J3	4.39491	795.185	1.11e-05
ENSG00000204390	HSPA1L	-4.38664	-49.1431	1.15e-05
ENSG00000277224	H2BC7	-4.37875	-74.9035	1.19e-05
ENSG00000204438	GPANK1	-4.3687	-162.506	1.25e-05
ENSG00000172057	ORMDL3	-4.32081	-30.2394	1.55e-05
ENSG00000197903	H2BC12	-4.31505	-48.7711	1.6e-05
ENSG00000254093	PINX1	4.30669	95.3083	1.66e-05
ENSG00000177042	TMEM80	-4.30023	-141.361	1.71e-05
ENSG00000198563	DDX39B	-4.28289	-132.314	1.84e-05
ENSG00000174775	HRAS	-4.27623	-25.8036	1.9e-05
ENSG00000124678	TCP11	4.26008	5.44822	2.04e-05
ENSG00000146039	SLC17A4	-4.25283	-258.498	2.11e-05
ENSG00000291302	ENSG00000291302	-4.25071	-87.7616	2.13e-05
ENSG00000159314	ARHGAP27	-4.2505	-123.663	2.13e-05
ENSG00000243729	OR5V1	-4.22091	-240.072	2.43e-05
ENSG00000113532	ST8SIA4	-4.22017	-58.3564	2.44e-05
ENSG00000204315	FKBPL	-4.21785	-93.3999	2.47e-05
ENSG00000099834	CDHR5	4.21051	49.4099	2.55e-05
ENSG00000204842	ATXN2	-4.16515	-162.57	3.11e-05
ENSG00000134369	NAV1	4.14678	40.6877	3.37e-05
ENSG00000204516	MICB	4.13496	17.303	3.55e-05
ENSG00000280236	OR12D2	-4.11599	-636.875	3.86e-05
ENSG00000103653	CSK	4.1134	126.166	3.9e-05
ENSG00000129538	RNASE1	-4.09858	-147.873	4.16e-05
ENSG00000126453	BCL2L12	4.0976	51.6746	4.17e-05
ENSG00000164508	H2AC1	-4.06218	-350.321	4.86e-05
ENSG00000204389	HSPA1A	-4.05423	-70.9927	5.03e-05
ENSG00000163684	RPP14	-4.05113	-17.3043	5.1e-05
ENSG00000204590	GNL1	4.02663	357.468	5.66e-05
ENSG00000005020	SKAP2	-4.01128	-44.2918	6.04e-05
ENSG00000124610	H1-1	-3.99914	-48.5816	6.36e-05
ENSG00000145901	TNIP1	-3.97698	-101.161	6.98e-05
ENSG00000169900	PYDC1	-3.97236	-31.6747	7.12e-05
ENSG00000182010	RTKN2	-3.96923	-6.40632	7.21e-05
ENSG00000215041	NEURL4	3.96901	62.861	7.22e-05
ENSG00000198130	HIBCH	-3.95979	-137.577	7.5e-05
ENSG00000276368	H2AC14	-3.9279	-79.9093	8.57e-05
ENSG00000203910	C1orf146	-3.91709	-180.557	8.96e-05
ENSG00000154328	NEIL2	3.8983	18.5014	9.69e-05
ENSG00000073605	GSDMB	3.88595	17.8874	0.000102
ENSG00000105063	PPP6R1	3.87913	182.966	0.000105
ENSG00000204305	AGER	3.873	160.543	0.000108
ENSG00000111801	BTN3A3	3.86873	46.4753	0.000109
ENSG00000163406	SLC15A2	3.86544	28.2218	0.000111
ENSG00000141736	ERBB2	-3.8495	-164.023	0.000118
ENSG00000110435	PDHX	-3.83459	-13.1849	0.000126
ENSG00000132185	FCRLA	-3.80852	-38.9412	0.00014
ENSG00000204536	CCHCR1	-3.79806	-34.4036	0.000146
ENSG00000137700	SLC37A4	-3.79231	-70.3534	0.000149
ENSG00000204314	PRRT1	3.79181	72.8322	0.00015
ENSG00000112514	CUTA	-3.79144	-127.341	0.00015
ENSG00000204657	OR2H2	3.76746	427.012	0.000165
ENSG00000064995	TAF11	-3.75832	-95.8516	0.000171
ENSG00000137288	UQCC2	3.75299	56.6866	0.000175
ENSG00000026950	BTN3A1	3.74738	57.4156	0.000179
ENSG00000064999	ANKS1A	-3.74064	-120.178	0.000184
ENSG00000205884	DEFB136	3.71914	332.236	0.0002
ENSG00000205883	DEFB135	3.7117	177.449	0.000206
ENSG00000116701	NCF2	-3.70348	-11.2232	0.000213
ENSG00000166851	PLK1	-3.70181	-127.064	0.000214
ENSG00000133265	HSPBP1	-3.69915	-40.678	0.000216
ENSG00000163660	CCNL1	-3.69119	-174.837	0.000223
ENSG00000104321	TRPA1	3.67939	132.323	0.000234
ENSG00000096996	IL12RB1	3.6789	46.9793	0.000234
ENSG00000196260	SFTA2	-3.67198	-216.715	0.000241
ENSG00000278463	H2AC4	3.65943	52.8494	0.000253
ENSG00000171757	LRRC34	3.65266	121.6	0.00026
ENSG00000177710	SLC35G5	-3.64318	-440.26	0.000269
ENSG00000115009	CCL20	3.63363	66.6073	0.000279
ENSG00000103510	KAT8	-3.6324	-170	0.000281
ENSG00000139370	SLC15A4	3.61864	29.7288	0.000296
ENSG00000172890	NADSYN1	-3.61486	-24.4701	0.000301
ENSG00000030110	BAK1	-3.61316	-60.6448	0.000302
ENSG00000188739	RBM34	3.61083	163.254	0.000305
ENSG00000143226	FCGR2A	3.58581	118.955	0.000336
ENSG00000171790	SLFNL1	3.58268	11.2199	0.00034
ENSG00000144451	SPAG16	-3.56962	-62.0159	0.000357
ENSG00000124160	NCOA5	3.5631	69.5806	0.000366
ENSG00000149179	CSTPP1	-3.55795	-41.3488	0.000374
ENSG00000160181	TFF2	-3.55635	-261.854	0.000376
ENSG00000184220	CMSS1	-3.53764	-129.21	0.000404
ENSG00000188227	ZNF793	-3.53353	-35.817	0.00041
ENSG00000125170	DOK4	3.51476	24.9971	0.00044
ENSG00000163602	RYBP	3.49618	377.324	0.000472
ENSG00000149089	APIP	-3.49616	-12.5913	0.000472
ENSG00000168394	TAP1	-3.49291	-41.995	0.000478
ENSG00000170145	SIK2	-3.49148	-95.2817	0.00048
ENSG00000285085	ENSG00000285085	3.47282	40.7256	0.000515
ENSG00000111321	LTBR	3.45846	11.8604	0.000543
ENSG00000105550	FGF21	-3.44843	-128.526	0.000564
ENSG00000078018	MAP2	3.4388	29.188	0.000584
ENSG00000213859	KCTD11	3.4323	72.1678	0.000598
ENSG00000134249	ADAM30	3.43138	396.642	0.000601
ENSG00000162413	KLHL21	-3.42621	-597.624	0.000612
ENSG00000135333	EPHA7	3.42254	108.833	0.00062
ENSG00000147873	IFNA5	3.41816	375.069	0.00063
ENSG00000166963	MAP1A	3.40165	98.6957	0.00067
ENSG00000275126	H4C13	3.39532	97.3716	0.000685
ENSG00000131951	LRRC9	3.39526	23.4138	0.000686
ENSG00000176909	MAMSTR	3.38523	97.5822	0.000711
ENSG00000165997	ARL5B	-3.38028	-29.985	0.000724
ENSG00000159495	TGM7	-3.37762	-339.996	0.000731
ENSG00000186146	DEFB131A	-3.37375	-1307	0.000742
ENSG00000123545	NDUFAF4	3.37165	108.944	0.000747
ENSG00000116771	AGMAT	3.36586	4.26195	0.000763
ENSG00000174611	KY	-3.36499	-67.3158	0.000765
ENSG00000128294	TPST2	-3.36137	-101.373	0.000776
ENSG00000164609	SLU7	-3.3524	-29.4034	0.000801
ENSG00000137822	TUBGCP4	-3.34944	-164.463	0.00081
ENSG00000224420	ADM5	-3.34387	-35.4942	0.000826
ENSG00000141744	PNMT	3.34012	46.0415	0.000837
ENSG00000198522	GPN1	3.33162	53.1011	0.000863
ENSG00000233050	DEFB130B	-3.3268	-1095.31	0.000878
ENSG00000189362	NEMP2	3.32664	17.0755	0.000879
ENSG00000081985	IL12RB2	3.31611	11.8255	0.000913
ENSG00000163377	TAFA4	3.31352	230.383	0.000921
ENSG00000181552	EDDM3B	-3.31061	-72.6654	0.000931
ENSG00000286522	H3C2	3.30872	116.123	0.000937
ENSG00000130584	ZBTB46	3.30812	69.1218	0.000939
ENSG00000167588	GPD1	-3.306	-198.169	0.000946
ENSG00000146197	SCUBE3	3.3011	175.054	0.000963
ENSG00000186298	PPP1CC	3.29004	158.859	0.001002
ENSG00000143669	LYST	-3.2885	-22.6346	0.001007
ENSG00000079691	CARMIL1	3.2838	19.5881	0.001024
ENSG00000149428	HYOU1	-3.27882	-79.0969	0.001042
ENSG00000172893	DHCR7	-3.27607	-43.9695	0.001053
ENSG00000204687	MAS1L	3.27347	192.023	0.001062
ENSG00000160695	VPS11	-3.27014	-43.8493	0.001075
ENSG00000169169	CPT1C	-3.26573	-24.9983	0.001092
ENSG00000177238	TRIM72	-3.26413	-196.026	0.001098
ENSG00000168300	PCMTD1	-3.25588	-42.3103	0.00113
ENSG00000146151	HMGCLL1	-3.25109	-132.07	0.00115
ENSG00000171056	SOX7	3.24248	54.6504	0.001185
ENSG00000042813	ZPBP	-3.23534	-319.178	0.001215
ENSG00000147874	HAUS6	-3.22934	-21.6748	0.001241
ENSG00000129226	CD68	-3.22355	-162.699	0.001266
ENSG00000274997	H2AC12	-3.21803	-60.8979	0.001291
ENSG00000187288	CIDEC	3.21672	219.879	0.001297
ENSG00000137674	MMP20	-3.21478	-356.724	0.001305
ENSG00000023191	RNH1	3.20227	77.413	0.001363
ENSG00000254415	SIGLEC14	-3.20131	-69.1282	0.001368
ENSG00000197587	DMBX1	3.20119	120.265	0.001369
ENSG00000166016	ABTB2	-3.19962	-106.404	0.001376
ENSG00000139133	ALG10	-3.19785	-79.6136	0.001385
ENSG00000254206	NPIPB11	3.19286	158.612	0.001409
ENSG00000137868	STRA6	-3.18973	-35.1758	0.001424
ENSG00000105549	THEG	3.18465	221.955	0.001449
ENSG00000129009	ISLR	3.18332	238.006	0.001456
ENSG00000107566	ERLIN1	-3.17698	-113.916	0.001488
ENSG00000187475	H1-6	3.1755	78.5135	0.001496
ENSG00000198704	GPX6	3.17478	269.491	0.001499
ENSG00000112576	CCND3	-3.16948	-223.106	0.001527
ENSG00000167004	PDIA3	-3.16797	-69.2453	0.001535
ENSG00000176177	ENTHD1	-3.16381	-118.739	0.001557
ENSG00000105402	NAPA	-3.16203	-129.936	0.001567
ENSG00000178852	EFCAB13	-3.14921	-8.59248	0.001637
ENSG00000070031	SCT	-3.14527	-327.274	0.001659
ENSG00000205442	IZUMO3	-3.14196	-241.732	0.001678
ENSG00000146858	ZC3HAV1L	-3.14086	-20.0954	0.001684
ENSG00000177225	GATD1	3.13994	102.561	0.00169
ENSG00000273983	H3C8	-3.13397	-90.3653	0.001725
ENSG00000152240	HAUS1	-3.13352	-11.0143	0.001727
ENSG00000197020	ZNF100	3.1304	55.1717	0.001746
ENSG00000138439	FAM117B	-3.12911	-67.3842	0.001753
ENSG00000125148	MT2A	3.126	232.435	0.001772
ENSG00000256269	HMBS	-3.12577	-37.694	0.001773
ENSG00000112182	BACH2	-3.12011	-151.077	0.001808
ENSG00000003989	SLC7A2	-3.12006	-52.2383	0.001808
ENSG00000158711	ELK4	-3.11567	-114.992	0.001835
ENSG00000108523	RNF167	-3.11201	-124.35	0.001858
ENSG00000075975	MKRN2	-3.10609	-20.2511	0.001896
ENSG00000101019	UQCC1	3.1058	94.3862	0.001898
ENSG00000136634	IL10	-3.10548	-20.2571	0.0019
ENSG00000112033	PPARD	3.10317	55.0567	0.001915
ENSG00000101546	RBFA	-3.10051	-26.0708	0.001932
ENSG00000212722	KRTAP4-9	-3.09608	-296.251	0.001961
ENSG00000204702	OR2J1	3.08498	231.38	0.002036
ENSG00000120235	IFNA6	-3.08356	-660.138	0.002045
ENSG00000198113	TOR4A	-3.07923	-56.7473	0.002075
ENSG00000162738	VANGL2	-3.07215	-42.6934	0.002125
ENSG00000198642	KLHL9	3.07037	42.488	0.002138
ENSG00000232948	DEFB130A	3.06363	152.26	0.002187
ENSG00000140323	DISP2	-3.06311	-67.0676	0.00219
ENSG00000258724	PINX1	3.0625	92.9138	0.002195
ENSG00000103507	BCKDK	3.06131	130.182	0.002204
ENSG00000165644	COMTD1	-3.06077	-44.1372	0.002208
ENSG00000289747	ENSG00000289747	-3.06049	-75.9622	0.00221
ENSG00000114650	SCAP	-3.05854	-184.347	0.002224
ENSG00000274286	ADRA2B	3.05276	197.864	0.002267
ENSG00000173080	RXFP4	3.04595	151.73	0.002319
ENSG00000101680	LAMA1	3.04181	68.5952	0.002352
ENSG00000239998	LILRA2	-3.0404	-22.6901	0.002363
ENSG00000197965	MPZL1	3.03933	13.616	0.002371
ENSG00000196967	ZNF585A	3.03365	318.447	0.002416
ENSG00000176473	WDR25	-3.03007	-47.3229	0.002445
ENSG00000174939	ASPHD1	-3.02978	-33.6684	0.002447
ENSG00000197798	FAM118B	3.02888	80.9154	0.002455
ENSG00000102962	CCL22	-3.02359	-28.0936	0.002498
ENSG00000237190	CDKN2AIPNL	3.02251	409.772	0.002507
ENSG00000288675	PANO1	3.02243	118.22	0.002508
ENSG00000131748	STARD3	3.0189	64.6712	0.002537
ENSG00000204616	TRIM31	3.01849	19.5577	0.00254
ENSG00000054967	RELT	3.01695	116.586	0.002553
ENSG00000144834	TAGLN3	3.01676	20.6894	0.002555
ENSG00000130997	POLN	3.01633	76.905	0.002559
ENSG00000164574	GALNT10	-3.01282	-41.5666	0.002588
ENSG00000156171	DRAM2	3.01187	77.068	0.002596
ENSG00000103021	CCDC113	-3.01092	-104.143	0.002605
ENSG00000133328	PLAAT2	3.00998	29.7386	0.002613
ENSG00000244355	LY6G6D	3.0042	71.3393	0.002663
ENSG00000023041	ZDHHC6	2.99833	59.3875	0.002715
ENSG00000057657	PRDM1	2.99461	19.2155	0.002748
ENSG00000188290	HES4	2.9938	15.578	0.002755
ENSG00000051009	FHIP1B	2.99318	45.5692	0.002761
ENSG00000172717	GARIN2	2.99285	159.651	0.002764
ENSG00000204694	OR11A1	2.99065	355.305	0.002784
ENSG00000084674	APOB	2.98965	88.9502	0.002793
ENSG00000283439	SPEM3	2.98762	884.338	0.002812
ENSG00000019995	ZRANB1	-2.98534	-21.1233	0.002833
ENSG00000182985	CADM1	-2.9836	-60.1212	0.002849
ENSG00000167244	IGF2	-2.98353	-154.292	0.002849
ENSG00000127780	OR1E2	2.98245	444.947	0.00286
ENSG00000230657	PRB4	-2.98116	-443.948	0.002872
ENSG00000160469	BRSK1	-2.97986	-63.9564	0.002884
ENSG00000066777	ARFGEF1	2.97859	91.2877	0.002896
ENSG00000144642	RBMS3	2.97513	36.9384	0.002929
ENSG00000170419	VSTM2A	-2.97502	-208.965	0.00293
ENSG00000165526	RPUSD4	2.97473	97.6276	0.002932
ENSG00000104901	DKKL1	-2.97349	-62.6913	0.002944
ENSG00000140464	PML	2.97255	68.0892	0.002953
ENSG00000197562	RAB40C	-2.97234	-53.2399	0.002955
ENSG00000160124	MIX23	2.96601	67.3424	0.003017
ENSG00000204610	TRIM15	-2.96233	-133.893	0.003053
ENSG00000129219	PLD2	-2.96203	-36.9078	0.003056
ENSG00000185664	PMEL	-2.95769	-152.355	0.0031
ENSG00000161395	PGAP3	2.95657	61.9912	0.003111
ENSG00000187987	ZSCAN23	2.95556	15.454	0.003121
ENSG00000140459	CYP11A1	-2.95096	-288.134	0.003168
ENSG00000108306	FBXL20	-2.9509	-59.7269	0.003169
ENSG00000124564	SLC17A3	-2.94854	-18.3215	0.003193
ENSG00000170561	IRX2	2.94517	456.715	0.003228
ENSG00000095794	CREM	-2.94465	-97.2794	0.003233
ENSG00000101464	PIGU	-2.93979	-51.8196	0.003284
ENSG00000137872	SEMA6D	2.93763	59.4449	0.003307
ENSG00000166261	ZNF202	2.93501	67.5496	0.003335
ENSG00000104894	CD37	2.9333	14.6971	0.003354
ENSG00000267748	ENSG00000267748	2.93063	14.7818	0.003383
ENSG00000272899	ATP6V1FNB	-2.93014	-137.761	0.003388
ENSG00000089177	KIF16B	-2.92993	-29.8089	0.00339
ENSG00000174951	FUT1	-2.92987	-26.8186	0.003391
ENSG00000011485	PPP5C	-2.92865	-8.70306	0.003404
ENSG00000130511	SSBP4	2.92809	36.3631	0.003411
ENSG00000108439	PNPO	-2.9271	-59.2791	0.003421
ENSG00000124562	SNRPC	-2.92669	-135.33	0.003426
ENSG00000160683	CXCR5	2.92565	29.6142	0.003437
ENSG00000204599	TRIM39	2.91922	91.164	0.003509
ENSG00000278588	H2BC10	-2.91856	-62.8106	0.003516
ENSG00000197930	ERO1A	-2.91631	-25.9485	0.003542
ENSG00000082175	PGR	2.9093	245.659	0.003622
ENSG00000241839	PLEKHO2	2.9093	66.4734	0.003622
ENSG00000125686	MED1	2.90855	26.3869	0.003631
ENSG00000172680	MOS	-2.90417	-141.508	0.003682
ENSG00000249715	FER1L5	2.90409	404.661	0.003683
ENSG00000170917	NUDT6	-2.90288	-28.9116	0.003698
ENSG00000205835	GMNC	2.8957	34.2888	0.003783
ENSG00000114982	KANSL3	2.89442	66.4103	0.003799
ENSG00000273802	H2BC8	2.89274	42.0089	0.003819
ENSG00000174938	SEZ6L2	-2.88632	-16.6254	0.003898
ENSG00000178860	MSC	-2.8808	-11.1805	0.003967
ENSG00000124145	SDC4	2.88028	26.1283	0.003973
ENSG00000189079	ARID2	2.87937	247.901	0.003985
ENSG00000172500	FIBP	2.87734	137.534	0.00401
ENSG00000204700	OR2J2	-2.87657	-503.882	0.00402
ENSG00000131771	PPP1R1B	2.8752	115.445	0.004038
ENSG00000138035	PNPT1	-2.87473	-42.1613	0.004044
ENSG00000188032	C19orf67	2.87289	206.834	0.004067
ENSG00000171786	NHLH1	2.87137	128.716	0.004087
ENSG00000105401	CDC37	-2.87108	-62.2043	0.004091
ENSG00000145014	TMEM44	2.87002	40.6576	0.004104
ENSG00000088682	COQ9	2.86934	45.8382	0.004113
ENSG00000188283	ZNF383	-2.86882	-102.986	0.00412
ENSG00000174992	ZG16	2.86291	279.952	0.004198
ENSG00000128815	WDFY4	2.86205	39.1519	0.004209
ENSG00000275004	ZNF280B	2.8619	113.663	0.004211
ENSG00000132952	USPL1	2.86164	64.546	0.004215
ENSG00000197283	SYNGAP1	-2.8606	-79.2168	0.004228
ENSG00000169548	ZNF280A	2.85989	183.886	0.004238
ENSG00000180346	TIGD2	2.85931	85.7802	0.004246
ENSG00000147872	PLIN2	-2.85846	-23.4014	0.004257
ENSG00000111832	RWDD1	2.85448	43.5285	0.004311
ENSG00000143434	SEMA6C	-2.84987	-95.3599	0.004374
ENSG00000184956	MUC6	-2.84955	-286.623	0.004378
ENSG00000183087	GAS6	-2.84644	-57.4061	0.004421
ENSG00000159461	AMFR	2.84266	106.756	0.004474
ENSG00000077152	UBE2T	-2.84225	-68.1213	0.00448
ENSG00000162104	ADCY9	2.84212	84.7464	0.004482
ENSG00000178184	PARD6G	-2.83894	-37.7966	0.004526
ENSG00000198535	C2CD4A	-2.83845	-5.36372	0.004533
ENSG00000094661	OR1I1	-2.83788	-500.109	0.004541
ENSG00000105538	RASIP1	-2.83753	-89.2118	0.004546
ENSG00000127328	RAB3IP	2.83447	10.9327	0.00459
ENSG00000122986	HVCN1	2.83085	15.1778	0.004642
ENSG00000260861	ENSG00000260861	2.83011	12.4881	0.004653
ENSG00000095485	CWF19L1	-2.82796	-27.6951	0.004685
ENSG00000170166	HOXD4	-2.82669	-183.841	0.004703
ENSG00000158023	CFAP251	-2.82634	-3.75654	0.004708
ENSG00000172803	SNX32	2.82596	169.022	0.004714
ENSG00000153317	ASAP1	-2.8259	-41.2576	0.004715
ENSG00000151164	RAD9B	-2.82555	-37.7005	0.00472
ENSG00000169193	CCDC126	2.8251	113.804	0.004727
ENSG00000160471	COX6B2	2.82453	58.382	0.004735
ENSG00000070961	ATP2B1	2.8243	36.9774	0.004738
ENSG00000170802	FOXN2	2.82319	36.9896	0.004755
ENSG00000126814	TRMT5	2.8231	80.1449	0.004756
ENSG00000101412	E2F1	-2.81932	-10.0401	0.004813
ENSG00000137218	FRS3	-2.81914	-12.295	0.004815
ENSG00000066117	SMARCD1	-2.81738	-84.4752	0.004842
ENSG00000189269	DRICH1	-2.81587	-102.892	0.004865
ENSG00000100321	SYNGR1	2.81501	26.8276	0.004877
ENSG00000137842	TMEM62	2.81154	38.8571	0.004931
ENSG00000166947	EPB42	-2.81105	-184.984	0.004938
ENSG00000142494	SLC47A1	2.80981	49.9888	0.004957
ENSG00000014914	MTMR11	-2.80895	-422.056	0.00497
ENSG00000204703	OR2B3	-2.80494	-428.847	0.005033
ENSG00000131142	CCL25	2.80361	26.116	0.005053
ENSG00000142102	PGGHG	-2.8014	-22.4494	0.005088
ENSG00000142182	DNMT3L	2.79855	436.46	0.005133
ENSG00000138468	SENP7	-2.79833	-99.3743	0.005137
ENSG00000162928	PEX13	-2.79664	-37.3432	0.005164
ENSG00000086848	ALG9	2.79555	182.589	0.005181
ENSG00000070019	GUCY2C	2.79547	162.489	0.005182
ENSG00000144369	FAM171B	2.79235	26.8429	0.005233
ENSG00000129003	VPS13C	-2.79116	-111.764	0.005252
ENSG00000153551	CMTM7	-2.78597	-51.8139	0.005337
ENSG00000074219	TEAD2	-2.78565	-30.7539	0.005342
ENSG00000145861	C1QTNF2	-2.78557	-159.733	0.005343
ENSG00000168806	LCMT2	-2.78453	-39.9204	0.005361
ENSG00000184702	SEPTIN5	-2.78359	-250.355	0.005376
ENSG00000117036	ETV3	-2.78142	-117.848	0.005412
ENSG00000183569	SERHL2	-2.77905	-6.81034	0.005452
ENSG00000186207	LCE5A	2.77798	936.834	0.00547
ENSG00000188784	PLA2G2E	2.77508	170.781	0.005519
ENSG00000143033	MTF2	-2.77392	-73.249	0.005539
ENSG00000196358	NTNG2	2.77335	54.578	0.005548
ENSG00000170606	HSPA4	2.77059	59.0497	0.005595
ENSG00000223638	RFPL4A	-2.76926	-48.576	0.005618
ENSG00000179930	ZNF648	2.76726	369.445	0.005653
ENSG00000126603	GLIS2	-2.76661	-55.4784	0.005664
ENSG00000185792	NLRP9	2.76388	491.594	0.005712
ENSG00000178226	PRSS36	2.76383	39.8003	0.005713
ENSG00000196704	AMZ2	2.7621	27.3449	0.005743
ENSG00000174358	SLC6A19	-2.76071	-462.57	0.005768
ENSG00000283782	ENSG00000283782	2.76049	22.3163	0.005771
ENSG00000172724	CCL19	-2.75804	-51.8638	0.005815
ENSG00000148019	CEP78	-2.75493	-104.641	0.00587
ENSG00000180998	GPR137C	2.75206	91.428	0.005922
ENSG00000135919	SERPINE2	-2.75146	-26.4955	0.005933
ENSG00000104343	UBE2W	-2.74995	-218.804	0.00596
ENSG00000005073	HOXA11	2.74921	62.7229	0.005974
ENSG00000116001	TIA1	-2.7462	-57.2304	0.006029
ENSG00000162456	KNCN	2.74498	297.613	0.006051
ENSG00000142224	IL19	-2.74402	-12.9576	0.006069
ENSG00000181315	ZNF322	-2.7426	-31.0514	0.006095
ENSG00000145214	DGKQ	2.74237	5.06573	0.0061
ENSG00000007384	RHBDF1	2.74092	77.2826	0.006127
ENSG00000144028	SNRNP200	-2.7401	-135.367	0.006142
ENSG00000104886	PLEKHJ1	2.73997	166.211	0.006145
ENSG00000169905	TOR1AIP2	-2.7395	-125.175	0.006153
ENSG00000101290	CDS2	2.73699	129.879	0.0062
ENSG00000126773	PCNX4	-2.72393	-151.402	0.006451
ENSG00000169509	CRCT1	2.7211	407.88	0.006506
ENSG00000197728	RPS26	-2.71275	-20.3892	0.006673
ENSG00000042980	ADAM28	2.71251	26.2989	0.006678
ENSG00000131591	C1orf159	2.71113	19.3914	0.006706
ENSG00000115084	SLC35F5	-2.71084	-17.9927	0.006711
ENSG00000204695	OR14J1	-2.71033	-177.542	0.006722
ENSG00000078098	FAP	-2.70767	-965.253	0.006776
ENSG00000115211	EIF2B4	-2.70743	-86.8748	0.006781
ENSG00000107551	RASSF4	2.70731	17.7474	0.006783
ENSG00000110237	ARHGEF17	2.70701	60.5016	0.006789
ENSG00000184163	C1QTNF12	2.70658	67.0522	0.006798
ENSG00000075239	ACAT1	-2.705	-65.39	0.00683
ENSG00000140105	WARS1	-2.70409	-4.98855	0.006849
ENSG00000124493	GRM4	2.7031	125.12	0.00687
ENSG00000102580	DNAJC3	-2.7017	-104.098	0.006899
ENSG00000072571	HMMR	2.70163	57.71	0.0069
ENSG00000112343	TRIM38	-2.69966	-40.9564	0.006941
ENSG00000062038	CDH3	-2.69899	-116.268	0.006955
ENSG00000167397	VKORC1	2.69706	63.2145	0.006995
ENSG00000185043	CIB1	2.69652	35.2217	0.007007
ENSG00000197724	PHF2	-2.69599	-23.1632	0.007018
ENSG00000170322	NFRKB	2.69428	30.1078	0.007054
ENSG00000171587	DSCAM	-2.69386	-233.249	0.007063
ENSG00000146054	TRIM7	2.69373	18.1737	0.007066
ENSG00000161609	KASH5	2.69234	3.43	0.007095
ENSG00000153107	ANAPC1	2.69206	47.5215	0.007101
ENSG00000107807	TLX1	2.68982	143.164	0.007149
ENSG00000136021	SCYL2	2.68916	44.0732	0.007163
ENSG00000084734	GCKR	2.68899	98.5403	0.007167
ENSG00000113249	HAVCR1	-2.68855	-82.2268	0.007176
ENSG00000144134	RABL2A	2.68651	59.1136	0.00722
ENSG00000213626	LBH	-2.68633	-102.026	0.007224
ENSG00000113838	TBCCD1	2.68472	34.2299	0.007259
ENSG00000089053	ANAPC5	2.68256	140.265	0.007306
ENSG00000176978	DPP7	2.68096	29.6762	0.007341
ENSG00000130222	GADD45G	2.67876	16.6229	0.00739
ENSG00000168803	ADAL	-2.67735	-27.235	0.007421
ENSG00000118420	UBE3D	-2.67229	-28.4981	0.007533
ENSG00000160075	SSU72	-2.67221	-47.6971	0.007535
ENSG00000164171	ITGA2	-2.67041	-15.65	0.007576
ENSG00000177885	GRB2	-2.66992	-37.7219	0.007587
ENSG00000091732	ZC3HC1	-2.66981	-182.348	0.007589
ENSG00000150636	CCDC102B	-2.6604	-156.065	0.007805
ENSG00000166200	COPS2	-2.65938	-62.412	0.007828
ENSG00000157992	KRTCAP3	-2.65732	-63.7708	0.007876
ENSG00000173404	INSM1	2.65632	32.3695	0.0079
ENSG00000164151	ICE1	-2.65448	-55.7508	0.007943
ENSG00000168301	KCTD6	-2.65306	-187.216	0.007976
ENSG00000166128	RAB8B	2.65172	49.0811	0.008008
ENSG00000166762	CATSPER2	-2.64976	-36.4766	0.008055
ENSG00000212659	KRTAP9-6	2.64797	388.644	0.008098
ENSG00000100985	MMP9	2.6461	30.509	0.008143
ENSG00000205832	C16orf96	2.64518	249.9	0.008165
ENSG00000214688	C10orf105	-2.64511	-29.0609	0.008166
ENSG00000240065	PSMB9	-2.64506	-104.979	0.008168
ENSG00000215912	TTC34	-2.64454	-175.516	0.00818
ENSG00000124067	SLC12A4	2.64246	108.463	0.008231
ENSG00000065029	ZNF76	-2.64147	-49.8439	0.008255
ENSG00000153266	FEZF2	-2.63651	-858.285	0.008376
ENSG00000134571	MYBPC3	-2.63641	-126.494	0.008379
ENSG00000239697	TNFSF12	-2.63513	-31.7098	0.008411
ENSG00000065361	ERBB3	-2.63454	-81.6819	0.008425
ENSG00000204952	FBXO47	2.63395	568.315	0.00844
ENSG00000186193	SAPCD2	2.63296	88.3761	0.008464
ENSG00000013523	ANGEL1	2.6327	15.6169	0.008471
ENSG00000134389	CFHR5	2.63253	111.843	0.008475
ENSG00000163082	SGPP2	-2.63248	-20.4374	0.008476
ENSG00000113328	CCNG1	2.63151	66.4499	0.008501
ENSG00000158869	FCER1G	-2.63064	-13.8762	0.008522
ENSG00000087302	RTRAF	2.62982	61.8691	0.008543
ENSG00000142230	SAE1	2.62736	328.774	0.008605
ENSG00000165475	CRYL1	-2.62524	-17.9635	0.008659
ENSG00000216588	IGSF23	2.62505	103.852	0.008664
ENSG00000135362	PRR5L	2.62407	26.356	0.008688
ENSG00000065518	NDUFB4	2.6239	163.802	0.008693
ENSG00000118729	CASQ2	2.62371	118.27	0.008698
ENSG00000135116	HRK	-2.62044	-42.786	0.008782
ENSG00000258102	MAP1LC3B2	-2.61928	-43.5182	0.008811
ENSG00000196826	ENSG00000196826	2.61925	53.3922	0.008812
ENSG00000080166	DCT	-2.61884	-92.5762	0.008823
ENSG00000172661	WASHC2C	-2.61819	-13.6786	0.00884
ENSG00000244617	ASPRV1	2.61725	288.133	0.008864
ENSG00000184924	PTRHD1	-2.61715	-46.2602	0.008867
ENSG00000169397	RNASE3	2.61707	12.5672	0.008869
ENSG00000173273	TNKS	2.61434	36.7943	0.00894
ENSG00000143257	NR1I3	-2.61401	-75.0838	0.008949
ENSG00000249709	ZNF564	2.61349	44.8534	0.008962
ENSG00000117643	MAN1C1	2.61288	98.9341	0.008978
ENSG00000125780	TGM3	-2.61236	-50.7162	0.008992
ENSG00000177663	IL17RA	2.61208	21.9584	0.008999
ENSG00000150281	CTF1	-2.61046	-957.151	0.009042
ENSG00000204217	BMPR2	-2.6096	-78.0723	0.009065
ENSG00000145244	CORIN	-2.60953	-25.7821	0.009067
ENSG00000122958	VPS26A	2.60885	92.9032	0.009085
ENSG00000161610	HCRT	-2.60754	-55.453	0.009119
ENSG00000175595	ERCC4	-2.60068	-46.8616	0.009304
ENSG00000100281	HMGXB4	-2.59949	-311.11	0.009336
ENSG00000163823	CCR1	2.59863	29.1569	0.00936
ENSG00000179144	GIMAP7	2.59702	81.7242	0.009404
ENSG00000072858	SIDT1	2.5964	8.52529	0.009421
ENSG00000064666	CNN2	2.59527	69.698	0.009452
ENSG00000119669	IRF2BPL	2.59497	8.48329	0.00946
ENSG00000143772	ITPKB	2.59199	242.255	0.009542
ENSG00000021355	SERPINB1	2.59118	63.7181	0.009565
ENSG00000258465	ENSG00000258465	2.58942	258.681	0.009614
ENSG00000115884	SDC1	-2.58906	-88.3562	0.009624
ENSG00000188833	ENTPD8	-2.58906	-371.296	0.009624
ENSG00000170417	TMEM182	2.5888	75.9395	0.009631
ENSG00000255439	ENSG00000255439	2.58784	63.4969	0.009658
ENSG00000152611	CAPSL	-2.58723	-70.7014	0.009675
ENSG00000181751	MACIR	2.58683	101.726	0.009686
ENSG00000081479	LRP2	-2.58492	-70.8809	0.00974
ENSG00000072071	ADGRL1	2.58486	44.8506	0.009742
ENSG00000124574	ABCC10	-2.58343	-25.4695	0.009782
ENSG00000196655	TRAPPC4	2.58309	37.6331	0.009792
ENSG00000143753	DEGS1	-2.58268	-136.105	0.009804
ENSG00000159217	IGF2BP1	-2.58255	-225.212	0.009807
ENSG00000117360	PRPF3	-2.58241	-151.451	0.009811
ENSG00000162892	IL24	2.58241	62.084	0.009811
ENSG00000099308	MAST3	-2.58037	-50.5622	0.00987
ENSG00000136810	TXN	-2.57928	-9.73673	0.009901
ENSG00000284779	ENSG00000284779	-2.57923	-150.442	0.009902
ENSG00000072415	PALS1	2.5789	143.247	0.009912
ENSG00000163873	GRIK3	2.57682	230.039	0.009971
ENSG00000116191	RALGPS2	2.5766	53.6582	0.009978
ENSG00000112078	KCTD20	2.57592	59.9311	0.009997
ENSG00000095932	SMIM24	2.57492	35.8411	0.010026
ENSG00000258083	OR9A4	2.57322	209.511	0.010076
ENSG00000162399	BSND	2.57319	219.645	0.010076
ENSG00000219438	TAFA5	-2.5731	-132.536	0.010079
ENSG00000116584	ARHGEF2	2.57189	49.4971	0.010115
ENSG00000213658	LAT	-2.56827	-206.535	0.010221
ENSG00000203546	ENSG00000203546	2.56785	91.778	0.010233
ENSG00000145907	G3BP1	2.56781	33.0365	0.010234
ENSG00000146839	ZAN	2.56567	95.9973	0.010298
ENSG00000081721	DUSP12	2.56179	64.2875	0.010413
ENSG00000151025	GPR158	2.56107	206.941	0.010435
ENSG00000090013	BLVRB	-2.55944	-54.3144	0.010484
ENSG00000116205	TCEANC2	-2.55834	-46.1321	0.010517
ENSG00000138092	CENPO	-2.55684	-53.7132	0.010563
ENSG00000198914	POU3F3	2.55535	100.534	0.010608
ENSG00000246705	H2AJ	2.55273	41.5752	0.010688
ENSG00000165661	QSOX2	-2.5519	-16.7778	0.010714
ENSG00000132003	ZSWIM4	2.55103	54.8736	0.010741
ENSG00000113810	SMC4	2.55018	60.4669	0.010767
ENSG00000164691	TAGAP	2.54968	7.37326	0.010782
ENSG00000130695	CEP85	2.54966	35.2726	0.010783
ENSG00000142513	ACP4	-2.54916	-146.29	0.010798
ENSG00000121053	EPX	2.54882	10.7873	0.010809
ENSG00000205362	MT1A	-2.54799	-60.6973	0.010834
ENSG00000102904	TSNAXIP1	2.54745	305.639	0.010851
ENSG00000255307	OR52B2	2.54659	185.177	0.010878
ENSG00000138688	BLTP1	-2.54636	-74.269	0.010885
ENSG00000175520	UBQLN3	2.54598	190.211	0.010897
ENSG00000104723	TUSC3	2.54537	43.5873	0.010916
ENSG00000140525	FANCI	-2.54493	-116.306	0.01093
ENSG00000165238	WNK2	-2.54469	-85.0158	0.010937
ENSG00000274641	H2BC17	-2.54467	-239.971	0.010938
ENSG00000186166	CENATAC	2.54378	122.438	0.010966
ENSG00000162302	RPS6KA4	2.5434	48.8291	0.010978
ENSG00000183682	BMP8A	2.54087	8.53707	0.011058
ENSG00000002834	LASP1	2.54019	67.1741	0.011079
ENSG00000168297	PXK	2.5391	10.0042	0.011114
ENSG00000158987	RAPGEF6	-2.5388	-75.8498	0.011123
ENSG00000104783	KCNN4	2.53875	74.6825	0.011125
ENSG00000139574	NPFF	-2.5382	-256.629	0.011142
ENSG00000170779	CDCA4	2.53783	16.4848	0.011154
ENSG00000177692	DNAJC28	-2.53675	-80.4726	0.011189
ENSG00000108576	SLC6A4	2.53659	386.952	0.011194
ENSG00000188573	FBLL1	2.53574	17.4003	0.011221
ENSG00000064687	ABCA7	2.53512	11.3522	0.011241
ENSG00000215817	ZC3H11B	-2.5336	-86.0019	0.01129
ENSG00000119508	NR4A3	-2.53288	-69.6812	0.011313
ENSG00000140678	ITGAX	2.53187	7.18696	0.011346
ENSG00000010017	RANBP9	-2.53109	-58.0763	0.011371
ENSG00000118985	ELL2	-2.53074	-31.485	0.011382
ENSG00000205089	CCNI2	-2.52931	-84.3529	0.011429
ENSG00000198252	STYX	2.52811	28.4711	0.011468
ENSG00000120875	DUSP4	2.52804	12.5197	0.01147
ENSG00000158373	H2BC5	-2.52487	-21.082	0.011574
ENSG00000249773	ENSG00000249773	2.52483	35.0324	0.011576
ENSG00000095981	KCNK16	-2.52309	-108.811	0.011633
ENSG00000066279	ASPM	-2.52138	-165.073	0.01169
ENSG00000198824	CHAMP1	2.51995	141.999	0.011737
ENSG00000112941	TENT4A	2.51959	16.4343	0.011749
ENSG00000284554	ENSG00000284554	2.51888	121.175	0.011773
ENSG00000162676	GFI1	-2.51502	-48.8119	0.011903
ENSG00000184939	ZFP90	-2.51459	-6.47215	0.011917
ENSG00000145692	BHMT	2.51416	224.166	0.011931
ENSG00000064225	ST3GAL6	-2.51291	-41.3113	0.011974
ENSG00000130559	CAMSAP1	2.51284	38.108	0.011976
ENSG00000159202	UBE2Z	-2.5117	-75.3685	0.012015
ENSG00000104213	PDGFRL	2.50898	15.2508	0.012108
ENSG00000000938	FGR	2.50895	36.2636	0.012109
ENSG00000113302	IL12B	2.50886	94.7847	0.012112
ENSG00000167487	KLHL26	2.5063	110.281	0.0122
ENSG00000075651	PLD1	-2.50543	-16.5425	0.01223
ENSG00000010818	HIVEP2	2.50431	162.037	0.012269
ENSG00000134294	SLC38A2	-2.50306	-71.6681	0.012312
ENSG00000138115	CYP2C8	-2.5021	-85.2385	0.012346
ENSG00000177556	ATOX1	-2.50064	-26.8737	0.012397
ENSG00000204815	ODAD4	2.49932	101.543	0.012443
ENSG00000189233	NUGGC	-2.49752	-9.21062	0.012507
ENSG00000164082	GRM2	-2.49728	-88.0795	0.012515
ENSG00000132510	KDM6B	-2.49716	-77.2585	0.012519
ENSG00000168028	RPSA	2.49702	26.956	0.012524
ENSG00000093217	XYLB	-2.49459	-183.725	0.01261
ENSG00000133321	PLAAT4	-2.49365	-142.072	0.012644
ENSG00000151692	RNF144A	-2.49314	-33.1349	0.012662
ENSG00000169474	SPRR1A	2.49284	97.5865	0.012673
ENSG00000155755	TMEM237	2.4913	46.5362	0.012728
ENSG00000143032	BARHL2	2.48893	45.6845	0.012813
ENSG00000138964	PARVG	2.48873	16.1035	0.01282
ENSG00000138640	FAM13A	2.4887	9.98125	0.012821
ENSG00000060718	COL11A1	2.48807	175.817	0.012844
ENSG00000186314	PRELID2	-2.48543	-39.0429	0.012939
ENSG00000168487	BMP1	2.4848	43.8805	0.012962
ENSG00000109736	MFSD10	2.48268	54.5671	0.01304
ENSG00000149403	GRIK4	2.48267	64.7244	0.01304
ENSG00000003987	MTMR7	2.48165	54.2686	0.013078
ENSG00000090530	P3H2	-2.48016	-65.2967	0.013132
ENSG00000122481	RWDD3	2.47906	25.743	0.013173
ENSG00000168491	CCDC110	-2.47808	-29.2099	0.013209
ENSG00000186847	KRT14	2.4779	82.8855	0.013216
ENSG00000181631	P2RY13	2.47691	44.2427	0.013253
ENSG00000139218	SCAF11	-2.47619	-106.095	0.013279
ENSG00000278870	OR51G1	-2.4752	-338.683	0.013316
ENSG00000168314	MOBP	-2.47421	-211.078	0.013353
ENSG00000258644	SYNJ2BP-COX16	2.4737	13.0896	0.013372
ENSG00000087074	PPP1R15A	2.47309	25.2717	0.013395
ENSG00000082641	NFE2L1	-2.47298	-124.701	0.013399
ENSG00000066422	ZBTB11	2.47272	78.8308	0.013409
ENSG00000039537	C6	2.47263	201.186	0.013412
ENSG00000178301	AQP11	-2.47243	-14.2713	0.01342
ENSG00000204713	TRIM27	-2.47116	-11.4692	0.013468
ENSG00000164841	TMEM74	-2.47091	-44.9562	0.013477
ENSG00000154719	MRPL39	2.46937	30.9707	0.013535
ENSG00000054611	TBC1D22A	-2.46783	-29.9561	0.013594
ENSG00000162009	SSTR5	-2.46781	-205.758	0.013594
ENSG00000196562	SULF2	2.46699	40.0438	0.013625
ENSG00000181915	ADO	2.46673	32.9702	0.013635
ENSG00000101191	DIDO1	2.46484	70.4493	0.013708
ENSG00000129480	DTD2	2.46316	67.2596	0.013772
ENSG00000196867	ZFP28	2.45725	29.1483	0.014
ENSG00000196233	LCOR	-2.45672	-652.643	0.014021
ENSG00000181085	MAPK15	-2.45657	-80.2517	0.014027
ENSG00000149218	ENDOD1	-2.45558	-8.05782	0.014066
ENSG00000100519	PSMC6	-2.45387	-70.0698	0.014133
ENSG00000166126	AMN	-2.45341	-23.7686	0.014151
ENSG00000279000	OR10A6	2.45333	210.695	0.014154
ENSG00000149485	FADS1	-2.45283	-31.0089	0.014174
ENSG00000160563	MED27	2.45128	58.3113	0.014235
ENSG00000111275	ALDH2	2.45117	57.9658	0.014239
ENSG00000204511	MCCD1	2.45066	76.4232	0.014259
ENSG00000284704	SCYGR3	-2.45005	-73.5579	0.014283
ENSG00000204653	ASPDH	2.44989	42.6871	0.01429
ENSG00000184465	WDR27	-2.44935	-23.6571	0.014311
ENSG00000278224	PRICKLE4	-2.44752	-12.0365	0.014384
ENSG00000215372	ZNF705G	2.44616	3053.12	0.014439
ENSG00000187595	ZNF385C	-2.44565	-38.1972	0.014459
ENSG00000180113	TDRD6	-2.44492	-91.8848	0.014488
ENSG00000149516	MS4A3	-2.44455	-29.3791	0.014503
ENSG00000057704	TMCC3	-2.44434	-31.2281	0.014512
ENSG00000170791	CHCHD7	-2.44132	-95.262	0.014634
ENSG00000163235	TGFA	2.44091	19.2107	0.01465
ENSG00000106615	RHEB	-2.44028	-86.0554	0.014676
ENSG00000242372	EIF6	-2.43997	-23.2523	0.014688
ENSG00000114383	TUSC2	2.43892	97.3563	0.014731
ENSG00000099282	TSPAN15	-2.438	-15.3591	0.014769
ENSG00000122218	COPA	2.43783	41.1917	0.014776
ENSG00000162572	SCNN1D	2.43726	231.65	0.014799
ENSG00000013725	CD6	2.43704	61.3112	0.014808
ENSG00000129422	MTUS1	-2.4369	-27.2196	0.014814
ENSG00000105245	NUMBL	2.43498	44.6901	0.014892
ENSG00000102837	OLFM4	2.43464	135.239	0.014907
ENSG00000184489	PTP4A3	-2.43096	-18.0538	0.015059
ENSG00000214686	IQCF6	-2.43064	-174.286	0.015072
ENSG00000138376	BARD1	2.43007	11.6335	0.015096
ENSG00000107902	LHPP	-2.42964	-6.95565	0.015114
ENSG00000076685	NT5C2	2.42908	11.1381	0.015137
ENSG00000227059	ANHX	2.42878	88.225	0.01515
ENSG00000126432	PRDX5	-2.42776	-67.7702	0.015192
ENSG00000178802	MPI	2.42618	35.4958	0.015258
ENSG00000077935	SMC1B	-2.42613	-22.061	0.015261
ENSG00000205923	CEMP1	-2.42609	-378.724	0.015262
ENSG00000120057	SFRP5	2.42604	88.7522	0.015265
ENSG00000063180	CA11	2.42502	64.2672	0.015308
ENSG00000147488	ST18	-2.42498	-265.984	0.015309
ENSG00000168306	ACOX2	-2.42455	-130.839	0.015327
ENSG00000100626	GALNT16	-2.42425	-58.3613	0.01534
ENSG00000148704	VAX1	-2.42413	-746.707	0.015345
ENSG00000112578	BYSL	2.42308	456.171	0.01539
ENSG00000105499	PLA2G4C	2.42291	138.609	0.015397
ENSG00000149269	PAK1	2.42243	75.9611	0.015417
ENSG00000007520	TSR3	-2.421	-86.6383	0.015478
ENSG00000137707	BTG4	-2.42049	-73.2085	0.015499
ENSG00000123374	CDK2	-2.41959	-63.4916	0.015538
ENSG00000132793	LPIN3	2.4177	22.2288	0.015619
ENSG00000198380	GFPT1	-2.41742	-40.3386	0.015631
ENSG00000173511	VEGFB	-2.41432	-89.9695	0.015765
ENSG00000268500	SIGLEC5	-2.41353	-59.3606	0.015799
ENSG00000289791	ENSG00000289791	2.41181	19.614	0.015874
ENSG00000151065	DCP1B	2.41148	64.9424	0.015888
ENSG00000115234	SNX17	-2.4112	-75.1759	0.0159
ENSG00000136877	FPGS	-2.41052	-21.4767	0.01593
ENSG00000129562	DAD1	2.40972	17.0041	0.015965
ENSG00000171453	POLR1C	2.40777	171.393	0.01605
ENSG00000175600	SUGCT	-2.40702	-95.5639	0.016083
ENSG00000204022	LIPJ	-2.40636	-93.4941	0.016112
ENSG00000162745	OLFML2B	-2.40442	-47.0703	0.016198
ENSG00000118432	CNR1	-2.4041	-47.7711	0.016212
ENSG00000176022	B3GALT6	2.40397	41.9658	0.016218
ENSG00000166869	CHP2	2.40393	139.895	0.01622
ENSG00000188486	H2AX	-2.40391	-101.811	0.016221
ENSG00000177302	TOP3A	2.40228	53.9263	0.016293
ENSG00000181616	OR52H1	2.40222	126.809	0.016296
ENSG00000183760	ACP7	-2.40138	-27.1755	0.016334
ENSG00000142961	MOB3C	-2.40073	-16.8203	0.016362
ENSG00000204880	KRTAP4-8	-2.40025	-152.716	0.016384
ENSG00000096395	MLN	2.39809	141.448	0.016481
ENSG00000227345	PARG	2.39807	236.95	0.016481
ENSG00000158525	CPA5	2.3976	44.4197	0.016503
ENSG00000090539	CHRD	-2.3971	-31.9873	0.016525
ENSG00000132718	SYT11	-2.39565	-88.7957	0.016591
ENSG00000135211	TMEM60	2.39518	55.8791	0.016612
ENSG00000152253	SPC25	2.3941	89.9868	0.016661
ENSG00000118513	MYB	-2.3938	-57.1567	0.016675
ENSG00000125834	STK35	-2.39302	-47.5695	0.01671
ENSG00000120992	LYPLA1	2.39216	71.4835	0.01675
ENSG00000134824	FADS2	-2.39113	-7.20533	0.016797
ENSG00000145604	SKP2	-2.39104	-98.7867	0.016801
ENSG00000177830	CHID1	-2.39063	-41.0421	0.016819
ENSG00000255974	CYP2A6	-2.38994	-252.053	0.016851
ENSG00000135966	TGFBRAP1	2.38962	24.488	0.016866
ENSG00000242110	AMACR	2.38876	19.5895	0.016905
ENSG00000122034	GTF3A	-2.3873	-21.4425	0.016973
ENSG00000234284	ZNF879	-2.38695	-28.2689	0.016989
ENSG00000175029	CTBP2	2.38433	12.1057	0.01711
ENSG00000159516	SPRR2G	-2.38428	-261.09	0.017113
ENSG00000123154	WDR83	2.38352	110.599	0.017148
ENSG00000167207	NOD2	2.38208	87.5991	0.017215
ENSG00000168374	ARF4	2.38202	42.6903	0.017218
ENSG00000198945	L3MBTL3	2.38139	34.5681	0.017247
ENSG00000167772	ANGPTL4	2.38103	30.4403	0.017264
ENSG00000205356	TECPR1	2.37968	28.9101	0.017328
ENSG00000250254	PTTG2	-2.37812	-8.54877	0.017401
ENSG00000138449	SLC40A1	-2.37779	-57.9651	0.017417
ENSG00000091656	ZFHX4	2.37772	551.639	0.01742
ENSG00000189068	VSTM1	-2.377	-16.1954	0.017454
ENSG00000126858	RHOT1	-2.37584	-85.8793	0.017509
ENSG00000135355	GJA10	2.3756	285.341	0.01752
ENSG00000100522	GNPNAT1	-2.3752	-22.2621	0.017539
ENSG00000143314	MRPL24	-2.37291	-196.161	0.017648
ENSG00000151967	SCHIP1	-2.37105	-94.9942	0.017738
ENSG00000124557	BTN1A1	2.36904	25.1509	0.017834
ENSG00000126353	CCR7	-2.369	-196.358	0.017836
ENSG00000168389	MFSD2A	-2.3687	-298.263	0.017851
ENSG00000075223	SEMA3C	2.36827	32.7514	0.017872
ENSG00000159164	SV2A	-2.36639	-44.3105	0.017962
ENSG00000112149	CD83	-2.3656	-37.2696	0.018001
ENSG00000161542	PRPSAP1	-2.36518	-75.4337	0.018021
ENSG00000143543	JTB	2.36311	148.061	0.018122
ENSG00000167601	AXL	2.36293	36.5431	0.018131
ENSG00000100294	MCAT	2.3628	115.804	0.018138
ENSG00000073737	DHRS9	-2.36256	-88.5674	0.018149
ENSG00000086504	MRPL28	2.36232	56.7622	0.018161
ENSG00000106302	HYAL4	2.36229	134.399	0.018162
ENSG00000170889	RPS9	2.36166	6.0687	0.018193
ENSG00000142751	GPN2	-2.36093	-17.5672	0.018229
ENSG00000239887	C1orf226	-2.35947	-35.5623	0.018301
ENSG00000110148	CCKBR	-2.35921	-182.485	0.018314
ENSG00000148848	ADAM12	2.3587	183.546	0.018339
ENSG00000140474	ULK3	2.35854	85.7438	0.018347
ENSG00000124641	MED20	2.35735	13.8021	0.018406
ENSG00000105186	ANKRD27	-2.35703	-70.0073	0.018422
ENSG00000184344	GDF3	-2.35671	-35.5666	0.018438
ENSG00000128645	HOXD1	-2.3565	-42.491	0.018448
ENSG00000157110	RBPMS	-2.35445	-23.1894	0.01855
ENSG00000134575	ACP2	-2.35418	-35.3562	0.018564
ENSG00000174371	EXO1	-2.35346	-22.8329	0.018599
ENSG00000184719	RNLS	-2.35339	-13.6523	0.018603
ENSG00000159176	CSRP1	2.35222	14.7421	0.018662
ENSG00000284791	SMIM41	-2.35192	-84.1114	0.018677
ENSG00000254440	PBOV1	2.3515	328.899	0.018698
ENSG00000122861	PLAU	2.35091	38.2024	0.018728
ENSG00000249240	ENSG00000249240	2.35056	45.3149	0.018745
ENSG00000169247	SH3TC2	-2.34991	-209.123	0.018778
ENSG00000049540	ELN	2.34972	222.064	0.018788
ENSG00000165474	GJB2	-2.34968	-50.1795	0.01879
ENSG00000104687	GSR	2.34968	36.2906	0.01879
ENSG00000125726	CD70	-2.34947	-13.1533	0.0188
ENSG00000188580	NKAIN2	-2.34938	-62.2394	0.018805
ENSG00000122484	RPAP2	2.34878	67.147	0.018835
ENSG00000103275	UBE2I	-2.34811	-53.3065	0.018869
ENSG00000124226	RNF114	2.34791	74.3029	0.018879
ENSG00000176994	SMCR8	2.34736	80.0961	0.018907
ENSG00000235453	SMIM27	-2.34685	-199.12	0.018933
ENSG00000106927	AMBP	-2.34632	-189.216	0.01896
ENSG00000132953	XPO4	-2.3456	-22.4321	0.018997
ENSG00000139874	SSTR1	2.34517	100.277	0.019019
ENSG00000130669	PAK4	-2.34357	-33.2751	0.0191
ENSG00000277157	H4C4	-2.34061	-13.7356	0.019252
ENSG00000156381	ANKRD9	2.33914	38.4983	0.019328
ENSG00000047932	GOPC	2.33854	36.8931	0.019359
ENSG00000240654	C1QTNF9	2.33658	57.1504	0.019461
ENSG00000184986	TMEM121	-2.3362	-78.7909	0.019481
ENSG00000130433	CACNG6	-2.33546	-11.1443	0.019519
ENSG00000112038	OPRM1	-2.33516	-267.623	0.019535
ENSG00000129055	ANAPC13	2.33358	24.9233	0.019618
ENSG00000110721	CHKA	2.33292	151.522	0.019652
ENSG00000131323	TRAF3	2.3326	89.5033	0.019669
ENSG00000204444	APOM	-2.33244	-62.0368	0.019677
ENSG00000166689	PLEKHA7	2.33191	44.6741	0.019705
ENSG00000215343	ZNF705D	2.33148	1356.45	0.019728
ENSG00000113643	RARS1	-2.33101	-84.8987	0.019753
ENSG00000066468	FGFR2	2.32997	54.1982	0.019808
ENSG00000173269	MMRN2	-2.32934	-14.9965	0.019841
ENSG00000141741	MIEN1	-2.32874	-108.389	0.019873
ENSG00000171723	GPHN	2.32785	69.2605	0.01992
ENSG00000198553	KCNRG	2.327	110.317	0.019965
ENSG00000089063	TMEM230	-2.32652	-89.6773	0.019991
ENSG00000198783	ZNF830	-2.32648	-60.2788	0.019993
ENSG00000131849	ZNF132	-2.32475	-47.3869	0.020085
ENSG00000103479	RBL2	-2.32472	-203.378	0.020087
ENSG00000055483	USP36	2.32389	91.1364	0.020131
ENSG00000275713	H2BC9	-2.3234	-109.598	0.020158
ENSG00000169218	RSPO1	-2.32188	-78.661	0.02024
ENSG00000134825	TMEM258	2.32155	95.7911	0.020257
ENSG00000159063	ALG8	-2.32027	-9.80612	0.020326
ENSG00000089225	TBX5	2.32021	311.555	0.02033
ENSG00000100796	PPP4R3A	2.32016	182.005	0.020332
ENSG00000111907	TPD52L1	-2.3183	-24.3786	0.020433
ENSG00000025434	NR1H3	-2.31761	-200.216	0.02047
ENSG00000172568	FNDC9	-2.31742	-20.2358	0.020481
ENSG00000132669	RIN2	2.31546	30.992	0.020588
ENSG00000162927	PUS10	-2.3147	-45.3661	0.02063
ENSG00000157303	SUSD3	-2.31451	-19.9634	0.02064
ENSG00000144868	TMEM108	2.31429	216.969	0.020652
ENSG00000132716	DCAF8	-2.31394	-79.4973	0.020671
ENSG00000213782	DDX47	2.31391	83.6437	0.020672
ENSG00000133110	POSTN	2.31332	220.059	0.020705
ENSG00000115286	NDUFS7	-2.31244	-209.2	0.020753
ENSG00000110492	MDK	2.31223	155.426	0.020765
ENSG00000167103	PIP5KL1	2.31085	30.4281	0.020841
ENSG00000172955	ADH6	-2.31065	-61.7029	0.020852
ENSG00000154678	PDE1C	2.30977	55.5676	0.020901
ENSG00000050820	BCAR1	2.3097	57.2311	0.020905
ENSG00000121274	TENT4B	2.30969	107.79	0.020905
ENSG00000249853	HS3ST5	-2.30874	-230.437	0.020958
ENSG00000206559	ZCWPW2	-2.30786	-43.7073	0.021007
ENSG00000165617	DACT1	-2.30643	-67.5484	0.021086
ENSG00000136286	MYO1G	2.30615	24.0537	0.021102
ENSG00000151849	CENPJ	2.30579	55.6439	0.021123
ENSG00000133069	TMCC2	2.30472	100.124	0.021182
ENSG00000146263	MMS22L	-2.30395	-105.054	0.021225
ENSG00000258713	C20orf141	-2.30368	-171.315	0.021241
ENSG00000289721	PYDC5	2.30331	72.6545	0.021261
ENSG00000121073	SLC35B1	2.30305	135.38	0.021276
ENSG00000100888	CHD8	2.30292	40.7486	0.021284
ENSG00000206530	CFAP44	2.30244	31.9748	0.02131
ENSG00000116212	LRRC42	2.29971	57.9412	0.021464
ENSG00000079277	MKNK1	2.29941	52.2374	0.021481
ENSG00000166033	HTRA1	-2.29902	-46.0744	0.021504
ENSG00000038274	MAT2B	-2.29898	-89.3983	0.021506
ENSG00000120533	ENY2	-2.29795	-79.056	0.021565
ENSG00000137809	ITGA11	-2.29662	-92.1831	0.021641
ENSG00000198929	NOS1AP	2.29588	62.6231	0.021682
ENSG00000242441	GTF2A1L	2.29574	184.52	0.021691
ENSG00000250305	TRMT9B	-2.29335	-152.278	0.021828
ENSG00000184743	ATL3	-2.29316	-47.0262	0.021839
ENSG00000163581	SLC2A2	-2.29254	-281.602	0.021874
ENSG00000149115	TNKS1BP1	-2.2914	-16.5556	0.02194
ENSG00000223658	C1GALT1C1L	-2.2908	-17.1811	0.021975
ENSG00000135541	AHI1	-2.2903	-50.5456	0.022004
ENSG00000111261	MANSC1	-2.29025	-11.1461	0.022007
ENSG00000159648	TEPP	2.28928	100.056	0.022063
ENSG00000067248	DHX29	2.2884	103.607	0.022114
ENSG00000164111	ANXA5	-2.28821	-8.61239	0.022125
ENSG00000145723	GIN1	2.28753	40.8773	0.022165
ENSG00000204688	OR2H1	2.2874	263.247	0.022172
ENSG00000203663	OR2L2	-2.28588	-67.6907	0.022261
ENSG00000067369	TP53BP1	2.28586	24.8297	0.022263
ENSG00000276644	DACH1	2.28576	39.8171	0.022268
ENSG00000130427	EPO	2.28526	180.588	0.022298
ENSG00000138185	ENTPD1	2.28484	55.4532	0.022322
ENSG00000132825	PPP1R3D	-2.28459	-112.9	0.022337
ENSG00000146112	PPP1R18	-2.28238	-148.829	0.022467
ENSG00000167104	BPIFB6	2.28231	259.562	0.022471
ENSG00000109265	CRACD	2.28225	15.9197	0.022474
ENSG00000079689	SCGN	-2.28179	-158.367	0.022502
ENSG00000155363	MOV10	-2.28174	-43.3785	0.022505
ENSG00000127399	LRRC61	2.28172	18.6653	0.022506
ENSG00000108592	FTSJ3	2.2815	45.8376	0.022519
ENSG00000198874	TYW1	-2.2799	-15.0847	0.022613
ENSG00000263020	ENSG00000263020	2.27965	41.5046	0.022629
ENSG00000140506	LMAN1L	-2.27948	-177.039	0.022638
ENSG00000148926	ADM	2.27834	52.8727	0.022706
ENSG00000111897	SERINC1	-2.27707	-18.9993	0.022782
ENSG00000105849	POLR1F	-2.27672	-58.9111	0.022803
ENSG00000123444	KBTBD4	2.27469	121.469	0.022924
ENSG00000140287	HDC	2.27325	18.7829	0.023011
ENSG00000145879	SPINK7	-2.27306	-670.365	0.023023
ENSG00000167614	TTYH1	2.27168	73.2181	0.023106
ENSG00000174282	ZBTB4	2.27136	120.136	0.023125
ENSG00000166562	SEC11C	2.27124	39.175	0.023132
ENSG00000052841	TTC17	-2.27018	-146.983	0.023196
ENSG00000148600	CDHR1	-2.26949	-49.1227	0.023238
ENSG00000163666	HESX1	2.26926	65.8044	0.023253
ENSG00000124191	TOX2	2.26784	3.13745	0.023339
ENSG00000126821	SGPP1	-2.26743	-132.78	0.023364
ENSG00000172478	MAB21L4	-2.26623	-110.885	0.023438
ENSG00000151379	MSGN1	2.266	120.606	0.023451
ENSG00000150054	MPP7	2.26576	29.4834	0.023466
ENSG00000138794	CASP6	-2.26568	-50.0324	0.023471
ENSG00000128185	DGCR6L	2.26525	72.5216	0.023497
ENSG00000104691	UBXN8	-2.26348	-109.905	0.023606
ENSG00000133067	LGR6	2.26333	31.1238	0.023615
ENSG00000127324	TSPAN8	2.26292	455.645	0.023641
ENSG00000040633	PHF23	-2.2629	-45.0894	0.023642
ENSG00000170819	BFSP2	-2.26275	-130.51	0.023651
ENSG00000250374	TRIM75	2.26133	168.662	0.023739
ENSG00000185189	NRBP2	2.26039	119.787	0.023797
ENSG00000185070	FLRT2	2.26037	59.5121	0.023799
ENSG00000203499	IQANK1	2.26033	75.6624	0.023801
ENSG00000106236	NPTX2	2.25913	56.7765	0.023875
ENSG00000128408	RIBC2	-2.25859	-15.4791	0.023909
ENSG00000162384	CZIB	-2.25761	-35.9674	0.02397
ENSG00000180957	PITPNB	-2.25745	-49.5315	0.02398
ENSG00000181652	ATG9B	-2.2574	-216.003	0.023983
ENSG00000212935	KRTAP10-3	2.25719	89.5262	0.023996
ENSG00000197454	OR2L5	2.25717	1739.62	0.023998
ENSG00000023902	PLEKHO1	2.25594	28.8652	0.024075
ENSG00000188807	TMEM201	-2.25562	-191.211	0.024095
ENSG00000168002	POLR2G	2.25421	121.745	0.024183
ENSG00000125787	GNRH2	-2.2537	-82.4178	0.024215
ENSG00000099956	SMARCB1	2.25343	136.068	0.024232
ENSG00000277149	TYW1B	2.25302	91.7186	0.024258
ENSG00000168175	MAPK1IP1L	-2.2514	-170.805	0.02436
ENSG00000197050	ZNF420	-2.25072	-121.24	0.024404
ENSG00000135373	EHF	-2.25054	-26.6669	0.024415
ENSG00000276302	ENSG00000276302	-2.25045	-139.787	0.02442
ENSG00000184979	USP18	2.25001	10.3865	0.024448
ENSG00000183484	GPR132	2.2485	36.6193	0.024544
ENSG00000106392	C1GALT1	2.2485	5.56494	0.024544
ENSG00000116199	FAM20B	-2.24843	-19.3744	0.024549
ENSG00000112697	TMEM30A	2.24833	177.041	0.024555
ENSG00000006377	DLX6	-2.24754	-567.732	0.024605
ENSG00000050748	MAPK9	2.24336	37.2859	0.024873
ENSG00000087502	ERGIC2	-2.24329	-36.6755	0.024878
ENSG00000188076	SCGB1C1	2.24284	232.648	0.024907
ENSG00000182963	GJC1	-2.24257	-94.0123	0.024925
ENSG00000183161	FANCF	2.2415	29.5441	0.024994
ENSG00000165061	ZMAT4	2.24116	60.0275	0.025016
ENSG00000213066	CEP43	2.24039	20.4318	0.025066
ENSG00000147684	NDUFB9	2.239	64.057	0.025156
ENSG00000170264	FAM161A	-2.23863	-23.0537	0.02518
ENSG00000144824	PHLDB2	2.23834	2.26514	0.025199
ENSG00000275896	PRSS2	2.2365	18.7967	0.025319
ENSG00000163072	NOSTRIN	-2.23629	-34.7566	0.025333
ENSG00000182177	ASB18	2.23451	297.862	0.025449
ENSG00000183747	ACSM2A	-2.23358	-61.4356	0.025511
ENSG00000105559	PLEKHA4	-2.23294	-66.5537	0.025553
ENSG00000182923	CEP63	2.23253	21.0932	0.02558
ENSG00000114631	PODXL2	2.23248	122.219	0.025583
ENSG00000095627	TDRD1	-2.2312	-508.206	0.025668
ENSG00000172345	STARD5	2.23014	40.6893	0.025738
ENSG00000212864	RNF208	-2.22981	-123.501	0.02576
ENSG00000126005	MMP24OS	-2.22926	-19.284	0.025797
ENSG00000166170	BAG5	-2.22882	-33.3942	0.025826
ENSG00000068137	PLEKHH3	2.2285	26.587	0.025847
ENSG00000110801	PSMD9	2.22752	29.5846	0.025912
ENSG00000123453	SARDH	2.22587	36.345	0.026023
ENSG00000154760	SLFN13	2.22545	63.2857	0.026051
ENSG00000147885	IFNA16	-2.22542	-114.22	0.026053
ENSG00000172139	SLC9C1	-2.2254	-44.4187	0.026055
ENSG00000264230	ANXA8L1	-2.22507	-128.1	0.026077
ENSG00000187391	MAGI2	-2.22445	-39.1739	0.026118
ENSG00000198369	SPRED2	-2.22409	-96.5688	0.026142
ENSG00000185621	LMLN	-2.22357	-46.4161	0.026177
ENSG00000184967	NOC4L	-2.22303	-173.897	0.026214
ENSG00000155511	GRIA1	2.22231	142.78	0.026262
ENSG00000137825	ITPKA	-2.22111	-39.9607	0.026344
ENSG00000148634	HERC4	2.22	41.7465	0.026419
ENSG00000097096	SYDE2	-2.21951	-9.26019	0.026452
ENSG00000158528	PPP1R9A	2.21949	83.5058	0.026454
ENSG00000179055	OR13D1	-2.21941	-49.5992	0.026459
ENSG00000111231	GPN3	-2.21841	-82.4421	0.026527
ENSG00000013583	HEBP1	2.21751	4.66447	0.026588
ENSG00000110324	IL10RA	-2.21681	-91.1007	0.026636
ENSG00000111224	PARP11	-2.21594	-53.5396	0.026696
ENSG00000176302	FOXR1	-2.21573	-766.827	0.02671
ENSG00000122852	SFTPA1	-2.21508	-63.8962	0.026755
ENSG00000178078	STAP2	2.21403	5.1746	0.026826
ENSG00000143799	PARP1	2.21377	52.9021	0.026845
ENSG00000171631	P2RY6	-2.21352	-13.4248	0.026862
ENSG00000137806	NDUFAF1	-2.21331	-61.8771	0.026876
ENSG00000180353	HCLS1	2.2131	115.912	0.026891
ENSG00000188761	BCL2L15	2.21293	28.6044	0.026903
ENSG00000162704	ARPC5	2.2126	67.9573	0.026925
ENSG00000047936	ROS1	-2.21245	-81.1364	0.026936
ENSG00000141279	NPEPPS	-2.21238	-100.417	0.02694
ENSG00000156398	SFXN2	2.21231	100.424	0.026945
ENSG00000112893	MAN2A1	2.21222	56.6128	0.026951
ENSG00000101040	ZMYND8	-2.21215	-35.1849	0.026956
ENSG00000164871	SPAG11B	2.21212	4401.01	0.026958
ENSG00000227729	RD3L	2.20968	8.42058	0.027128
ENSG00000018869	ZNF582	-2.20897	-24.5164	0.027176
ENSG00000128524	ATP6V1F	-2.20863	-56.475	0.0272
ENSG00000188554	NBR1	-2.20831	-44.6	0.027223
ENSG00000137675	MMP27	2.20639	69.2162	0.027357
ENSG00000288859	H2AC19	2.20624	360.789	0.027367
ENSG00000166860	ZBTB39	2.20476	85.6185	0.027471
ENSG00000157211	CDCP2	-2.20406	-82.9318	0.02752
ENSG00000272980	ENSG00000272980	2.20376	27.0122	0.027541
ENSG00000282218	ENSG00000282218	-2.20371	-195.653	0.027545
ENSG00000157020	SEC13	2.20361	78.4052	0.027552
ENSG00000158050	DUSP2	2.20234	30.7387	0.027641
ENSG00000214029	ZNF891	-2.20172	-30.0758	0.027685
ENSG00000141503	MINK1	-2.20171	-83.018	0.027686
ENSG00000163933	RFT1	2.20127	84.6462	0.027717
ENSG00000254726	MEX3A	-2.20058	-312.491	0.027766
ENSG00000160791	CCR5	-2.19977	-5.52312	0.027823
ENSG00000113645	WWC1	-2.19977	-52.3298	0.027823
ENSG00000121281	ADCY7	-2.19962	-60.2863	0.027834
ENSG00000164620	RELL2	-2.19955	-70.2615	0.027839
ENSG00000206150	RNASE13	2.19942	122.018	0.027848
ENSG00000185760	KCNQ5	2.1994	14.7394	0.027849
ENSG00000205060	SLC35B4	-2.19861	-26.5356	0.027905
ENSG00000111291	GPRC5D	-2.19821	-62.139	0.027934
ENSG00000167654	ATCAY	2.19754	231.407	0.027982
ENSG00000104870	FCGRT	-2.1971	-33.231	0.028014
ENSG00000138395	CDK15	-2.19686	-88.2605	0.02803
ENSG00000142606	MMEL1	2.19581	44.4513	0.028106
ENSG00000172123	SLFN12	2.1958	38.9713	0.028107
ENSG00000111490	TBC1D30	-2.1956	-57.7656	0.028121
ENSG00000006282	SPATA20	2.19506	4.5591	0.028159
ENSG00000178665	ZNF713	2.19468	6.41937	0.028187
ENSG00000076650	GPATCH1	-2.19467	-18.6067	0.028187
ENSG00000137673	MMP7	-2.1946	-21.78	0.028192
ENSG00000099960	SLC7A4	2.19313	10.6871	0.028298
ENSG00000163576	EFHB	2.19178	89.0604	0.028396
ENSG00000115607	IL18RAP	-2.19174	-2.78422	0.028398
ENSG00000001084	GCLC	2.19151	19.7482	0.028415
ENSG00000135916	ITM2C	2.19116	6.94193	0.02844
ENSG00000163209	SPRR3	-2.19061	-130.505	0.02848
ENSG00000057663	ATG5	2.19053	109.691	0.028486
ENSG00000221954	OR4C12	-2.18794	-213.344	0.028674
ENSG00000271271	UGT2A2	2.18691	137.97	0.028749
ENSG00000173327	MAP3K11	2.1866	56.4124	0.028772
ENSG00000197153	H3C12	2.18613	91.5436	0.028806
ENSG00000100422	CERK	-2.1859	-22.7796	0.028823
ENSG00000111731	C2CD5	2.1856	43.7785	0.028845
ENSG00000198440	ZNF583	-2.18496	-14.9575	0.028892
ENSG00000198356	GET3	2.18451	144.264	0.028925
ENSG00000130396	AFDN	-2.18405	-36.0451	0.028959
ENSG00000119844	AFTPH	2.18293	88.8534	0.029041
ENSG00000132356	PRKAA1	2.18275	13.763	0.029054
ENSG00000198604	BAZ1A	2.18235	79.1144	0.029084
ENSG00000135838	NPL	2.1821	33.8777	0.029102
ENSG00000197275	RAD54B	-2.18174	-43.5324	0.029128
ENSG00000138379	MSTN	-2.18142	-66.4861	0.029152
ENSG00000075275	CELSR1	2.18034	55.9901	0.029232
ENSG00000118113	MMP8	-2.18	-57.6718	0.029258
ENSG00000149639	SOGA1	-2.17921	-78.5953	0.029316
ENSG00000136295	TTYH3	2.17862	16.8883	0.02936
ENSG00000147526	TACC1	2.17801	15.232	0.029406
ENSG00000143252	SDHC	-2.178	-28.9644	0.029406
ENSG00000181927	OR4P4	-2.17783	-490.334	0.029418
ENSG00000243364	EFNA4	-2.17776	-27.5314	0.029424
ENSG00000284969	ENSG00000284969	2.17758	7.33155	0.029437
ENSG00000164850	GPER1	2.17741	61.1697	0.02945
ENSG00000105750	ZNF85	2.17675	42.293	0.029499
ENSG00000144677	CTDSPL	-2.17658	-78.5735	0.029512
ENSG00000038295	TLL1	-2.17603	-151.218	0.029553
ENSG00000196805	SPRR2B	-2.17587	-44.424	0.029565
ENSG00000239590	OR1J4	-2.17523	-220.057	0.029613
ENSG00000137547	MRPL15	2.17519	14.4105	0.029616
ENSG00000180479	ZNF571	-2.17513	-117.137	0.02962
ENSG00000188215	DCUN1D3	2.17444	55.6362	0.029672
ENSG00000111786	SRSF9	2.17359	71.9437	0.029736
ENSG00000196504	PRPF40A	2.16875	39.3883	0.030102
ENSG00000154188	ANGPT1	-2.16836	-29.2786	0.030131
ENSG00000102891	MT4	-2.16817	-210.65	0.030146
ENSG00000162630	B3GALT2	2.16653	21.6045	0.030271
ENSG00000100926	TM9SF1	2.16596	44.3946	0.030315
ENSG00000129354	AP1M2	-2.16571	-72.4161	0.030333
ENSG00000101441	CST4	2.16482	79.3021	0.030401
ENSG00000103375	AQP8	-2.16413	-209.085	0.030455
ENSG00000117266	CDK18	2.16365	32.8213	0.030491
ENSG00000104774	MAN2B1	2.16358	93.3793	0.030497
ENSG00000141086	CTRL	2.16317	172.785	0.030528
ENSG00000125900	SIRPD	2.16265	104.497	0.030568
ENSG00000214456	PLIN5	-2.16225	-153.218	0.030599
ENSG00000187498	COL4A1	-2.16158	-22.8799	0.03065
ENSG00000134202	GSTM3	-2.16009	-18.4939	0.030766
ENSG00000290183	ENSG00000290183	2.15876	17.3236	0.030869
ENSG00000169174	PCSK9	2.15795	99.8196	0.030932
ENSG00000163931	TKT	-2.15791	-36.918	0.030935
ENSG00000162746	FCRLB	-2.15785	-16.2992	0.030939
ENSG00000171060	C8orf74	-2.15711	-93.1561	0.030997
ENSG00000174946	GPR171	2.15575	45.5691	0.031104
ENSG00000144476	ACKR3	-2.15549	-10.663	0.031124
ENSG00000167617	CDC42EP5	-2.15521	-36.7884	0.031145
ENSG00000205476	CCDC85C	-2.1546	-51.3751	0.031193
ENSG00000173110	HSPA6	-2.15411	-38.1734	0.031232
ENSG00000138161	CUZD1	-2.1538	-69.672	0.031256
ENSG00000266472	MRPS21	-2.1534	-12.7325	0.031287
ENSG00000144802	NFKBIZ	-2.15264	-77.331	0.031347
ENSG00000177565	TBL1XR1	2.15222	75.2124	0.03138
ENSG00000196666	FAM180B	2.15133	136.419	0.03145
ENSG00000166272	WBP1L	2.15102	63.5425	0.031474
ENSG00000164076	CAMKV	2.15087	38.3392	0.031487
ENSG00000172238	ATOH1	2.15001	223.047	0.031555
ENSG00000171360	KRT38	-2.14943	-187.142	0.0316
ENSG00000125734	GPR108	2.14941	44.3572	0.031602
ENSG00000013293	SLC7A14	-2.14891	-442.761	0.031641
ENSG00000175352	NRIP3	-2.14882	-13.7374	0.031648
ENSG00000169105	CHST14	-2.14864	-124.07	0.031663
ENSG00000106178	CCL24	-2.14854	-41.152	0.031671
ENSG00000196427	NBPF4	-2.14771	-116.178	0.031737
ENSG00000183150	GPR19	2.1473	94.3269	0.031769
ENSG00000141542	RAB40B	-2.14683	-47.3054	0.031807
ENSG00000185024	BRF1	2.14592	38.6963	0.031879
ENSG00000158859	ADAMTS4	-2.14583	-49.8157	0.031887
ENSG00000183023	SLC8A1	2.1448	118.741	0.031969
ENSG00000164713	BRI3	2.14433	25.5103	0.032006
ENSG00000012232	EXTL3	-2.14397	-56.1204	0.032035
ENSG00000179059	ZFP42	2.1434	256.211	0.032081
ENSG00000135900	MRPL44	2.14337	61.9372	0.032083
ENSG00000138796	HADH	2.14273	63.3104	0.032135
ENSG00000137133	HINT2	-2.14238	-77.4326	0.032163
ENSG00000224940	PRRT4	-2.14218	-26.286	0.032179
ENSG00000103091	WDR59	2.14171	17.4789	0.032217
ENSG00000142549	IGLON5	-2.14078	-44.8401	0.032292
ENSG00000106034	CPED1	2.14048	82.3537	0.032316
ENSG00000155827	RNF20	-2.14047	-25.9483	0.032316
ENSG00000117153	KLHL12	-2.14044	-106.925	0.032319
ENSG00000179902	CFAP276	-2.13991	-36.0896	0.032362
ENSG00000075673	ATP12A	2.13982	15.0806	0.032369
ENSG00000180817	PPA1	2.13923	37.1048	0.032417
ENSG00000268870	ENSG00000268870	2.139	9.70396	0.032435
ENSG00000006468	ETV1	-2.13824	-19.0698	0.032497
ENSG00000110060	PUS3	-2.13747	-17.7833	0.032559
ENSG00000068079	IFI35	-2.13668	-72.2149	0.032624
ENSG00000114349	GNAT1	-2.13654	-40.3469	0.032635
ENSG00000196876	SCN8A	-2.13565	-98.8603	0.032708
ENSG00000214530	STARD10	-2.13349	-46.5063	0.032884
ENSG00000082212	ME2	-2.13323	-52.0343	0.032906
ENSG00000136697	IL1F10	-2.13221	-139.358	0.03299
ENSG00000151287	TEX30	-2.13205	-65.798	0.033003
ENSG00000047457	CP	-2.13165	-39.5286	0.033035
ENSG00000197079	KRT35	-2.13146	-53.5495	0.033051
ENSG00000004534	RBM6	-2.13008	-184.861	0.033165
ENSG00000027869	SH2D2A	2.12987	39.9023	0.033182
ENSG00000204120	GIGYF2	2.12956	19.625	0.033208
ENSG00000144452	ABCA12	-2.12946	-171.976	0.033216
ENSG00000063245	EPN1	-2.12925	-60.2074	0.033234
ENSG00000177239	MAN1B1	-2.12893	-120.169	0.03326
ENSG00000169228	RAB24	-2.12822	-71.0862	0.033319
ENSG00000140688	RUSF1	2.1273	46.3218	0.033395
ENSG00000176204	LRRTM4	2.12711	99.4383	0.033411
ENSG00000123297	TSFM	-2.12697	-179.503	0.033423
ENSG00000070444	MNT	-2.12662	-46.43	0.033452
ENSG00000223572	CKMT1A	-2.12613	-516.653	0.033492
ENSG00000185231	MC2R	2.12579	74.2093	0.033521
ENSG00000120526	NUDCD1	-2.1253	-57.8163	0.033561
ENSG00000130939	UBE4B	2.12522	81.095	0.033568
ENSG00000235194	PPP1R3E	2.12514	79.0189	0.033575
ENSG00000174165	ZDHHC24	2.12507	33.2899	0.033581
ENSG00000164761	TNFRSF11B	-2.12375	-18.6599	0.033691
ENSG00000168925	CTRB1	2.12344	11.0319	0.033717
ENSG00000104613	INTS10	-2.12266	-47.852	0.033782
ENSG00000078725	BRINP1	2.12245	209.396	0.0338
ENSG00000272636	DOC2B	-2.12187	-33.4382	0.033848
ENSG00000114923	SLC4A3	2.12111	141.291	0.033913
ENSG00000177673	TEX44	2.1208	101.691	0.033939
ENSG00000139193	CD27	-2.12024	-23.7334	0.033986
ENSG00000204060	FOXO6	2.1192	18.2175	0.034074
ENSG00000158296	SLC13A3	2.11908	160.596	0.034083
ENSG00000169621	APLF	-2.11874	-133.135	0.034112
ENSG00000147676	MAL2	2.11814	81.3954	0.034163
ENSG00000110717	NDUFS8	2.11771	34.9079	0.0342
ENSG00000141391	PRELID3A	-2.11758	-10.5267	0.034211
ENSG00000105278	ZFR2	2.11738	90.3713	0.034228
ENSG00000170092	SPDYE5	2.11711	112.427	0.034251
ENSG00000180035	ZNF48	-2.11612	-100.654	0.034335
ENSG00000178538	CA8	-2.11608	-14.8441	0.034338
ENSG00000171109	MFN1	2.11527	57.4926	0.034407
ENSG00000286135	SPADH	2.11511	345.989	0.03442
ENSG00000111639	MRPL51	-2.11471	-7.60084	0.034455
ENSG00000180190	TDRP	-2.11466	-38.5463	0.034459
ENSG00000133657	ATP13A3	-2.11465	-44.985	0.034459
ENSG00000160055	TMEM234	-2.11461	-91.7486	0.034463
ENSG00000141977	CIB3	-2.11409	-58.4875	0.034508
ENSG00000174718	RESF1	2.11404	33.1429	0.034512
ENSG00000108773	KAT2A	-2.11368	-115.205	0.034543
ENSG00000153113	CAST	2.11279	59.8042	0.034618
ENSG00000136206	SPDYE1	-2.11274	-168.568	0.034623
ENSG00000263528	IKBKE	-2.11264	-2.83264	0.034631
ENSG00000188931	CFAP126	-2.11225	-71.0741	0.034665
ENSG00000080709	KCNN2	-2.11179	-140.288	0.034705
ENSG00000167632	TRAPPC9	-2.11173	-11.9082	0.03471
ENSG00000261272	MUC22	-2.11163	-102.486	0.034718
ENSG00000173267	SNCG	-2.11146	-71.1528	0.034732
ENSG00000168710	AHCYL1	-2.1108	-41.7351	0.034789
ENSG00000132031	MATN3	-2.11026	-68.0239	0.034836
ENSG00000183153	GJD3	-2.10907	-130.381	0.034938
ENSG00000166377	ATP9B	-2.10801	-14.2172	0.03503
ENSG00000006576	PHTF2	2.10796	64.4002	0.035034
ENSG00000115677	HDLBP	2.10757	31.8952	0.035068
ENSG00000157895	C12orf43	2.10742	31.1541	0.035081
ENSG00000163374	YY1AP1	2.10738	60.2832	0.035085
ENSG00000117215	PLA2G2D	2.10725	235.446	0.035096
ENSG00000178307	TMEM11	-2.10713	-16.8639	0.035106
ENSG00000132330	SCLY	2.10654	62.0087	0.035157
ENSG00000163491	NEK10	2.10536	21.6109	0.03526
ENSG00000262165	C17orf114	-2.10524	-81.4909	0.03527
ENSG00000206013	IFITM5	-2.10423	-18.4268	0.035359
ENSG00000163217	BMP10	2.10382	78.747	0.035394
ENSG00000205423	CNEP1R1	2.10295	37.5128	0.035471
ENSG00000183814	LIN9	-2.10283	-58.8733	0.03548
ENSG00000051341	POLQ	-2.10187	-48.2827	0.035564
ENSG00000092964	DPYSL2	2.10103	11.5899	0.035638
ENSG00000268964	ERVV-2	2.10071	71.1143	0.035667
ENSG00000166741	NNMT	-2.09945	-118.83	0.035777
ENSG00000174953	DHX36	2.099	143.79	0.035817
ENSG00000143869	GDF7	-2.09868	-21.0705	0.035845
ENSG00000076706	MCAM	2.09841	76.5503	0.035869
ENSG00000114354	TFG	2.09807	18.6684	0.035899
ENSG00000204381	LAYN	2.09806	8.19383	0.0359
ENSG00000138613	APH1B	-2.09731	-13.4756	0.035966
ENSG00000153234	NR4A2	-2.09662	-76.7606	0.036027
ENSG00000183644	HOATZ	-2.09537	-121.099	0.036138
ENSG00000111319	SCNN1A	-2.09486	-21.1084	0.036183
ENSG00000156261	CCT8	-2.09395	-25.8073	0.036264
ENSG00000040341	STAU2	2.09336	26.432	0.036317
ENSG00000165506	DNAAF2	2.093	8.13465	0.036349
ENSG00000187866	PABIR1	2.09286	17.4708	0.036362
ENSG00000260027	HOXB7	2.09286	28.269	0.036362
ENSG00000260272	ENSG00000260272	-2.09278	-344.603	0.036369
ENSG00000167664	TMIGD2	2.09248	7.48831	0.036396
ENSG00000173486	FKBP2	2.09211	138.212	0.036429
ENSG00000172339	ALG14	-2.09091	-41.4026	0.036536
ENSG00000136159	NUDT15	-2.09075	-35.4468	0.03655
ENSG00000134321	RSAD2	-2.08995	-59.9887	0.036622
ENSG00000160179	ABCG1	2.08979	31.639	0.036637
ENSG00000162068	NTN3	-2.08952	-988.965	0.036661
ENSG00000050393	MCUR1	-2.08928	-51.2403	0.036683
ENSG00000123179	EBPL	-2.08891	-8.33746	0.036716
ENSG00000104643	MTMR9	-2.08841	-42.3529	0.036761
ENSG00000128917	DLL4	-2.08815	-265.251	0.036785
ENSG00000187855	ASCL4	-2.08757	-97.892	0.036836
ENSG00000121297	TSHZ3	2.08749	24.6651	0.036844
ENSG00000171401	KRT13	-2.08699	-157.892	0.036889
ENSG00000158435	CNOT11	-2.08692	-147.565	0.036895
ENSG00000224712	NPIPA3	2.08641	503.531	0.036941
ENSG00000100106	TRIOBP	2.086	51.0836	0.036979
ENSG00000179580	RNF151	-2.08572	-20.6455	0.037004
ENSG00000141096	DPEP3	2.0856	253.7	0.037015
ENSG00000133574	GIMAP4	2.08449	52.1814	0.037115
ENSG00000148136	OR13C4	2.08306	335.811	0.037246
ENSG00000169129	AFAP1L2	-2.08248	-55.6426	0.037298
ENSG00000134183	GNAT2	-2.08219	-29.4649	0.037325
ENSG00000141034	GID4	2.08172	50.9677	0.037368
ENSG00000138593	SECISBP2L	-2.08076	-29.2653	0.037456
ENSG00000178096	BOLA1	-2.08041	-89.1823	0.037488
ENSG00000205038	PKHD1L1	2.07879	98.0874	0.037637
ENSG00000180921	FAM83H	2.07824	56.4381	0.037688
ENSG00000180329	CCDC43	-2.07785	-78.2832	0.037723
ENSG00000196526	AFAP1	-2.07776	-0.57486	0.037731
ENSG00000269590	ENSG00000269590	-2.07763	-59.0014	0.037743
ENSG00000108588	CCDC47	2.0776	39.8457	0.037746
ENSG00000100034	PPM1F	2.07706	33.2255	0.037796
ENSG00000131480	AOC2	-2.07696	-126.278	0.037805
ENSG00000283149	ENSG00000283149	-2.07634	-102.613	0.037862
ENSG00000258529	ENSG00000258529	2.07563	22.0156	0.037929
ENSG00000258223	PRSS58	-2.0753	-159.56	0.037959
ENSG00000133958	UNC79	2.07501	37.5538	0.037986
ENSG00000237441	RGL2	-2.07424	-134.689	0.038057
ENSG00000204099	NEU4	2.07422	48.5877	0.038059
ENSG00000129250	KIF1C	2.0742	55.5683	0.03806
ENSG00000290292	HOMEZ	-2.07413	-45.272	0.038068
ENSG00000229544	NKX1-2	2.07364	112.481	0.038113
ENSG00000105655	ISYNA1	2.0726	34.3871	0.03821
ENSG00000140320	BAHD1	2.07202	79.0855	0.038263
ENSG00000064201	TSPAN32	-2.07191	-2.97178	0.038273
ENSG00000212657	KRTAP16-1	-2.07182	-26.0254	0.038283
ENSG00000118579	MED28	2.07133	20.6118	0.038328
ENSG00000131759	RARA	2.07111	97.9683	0.038349
ENSG00000185009	AP3M1	-2.07101	-77.7137	0.038358
ENSG00000100938	GMPR2	2.0708	19.798	0.038377
ENSG00000136856	SLC2A8	-2.07073	-14.968	0.038384
ENSG00000163125	RPRD2	-2.0707	-70.2752	0.038387
ENSG00000079459	FDFT1	2.07055	11.864	0.038401
ENSG00000181562	EDDM3A	2.0704	75.8363	0.038415
ENSG00000105227	PRX	-2.0703	-16.1761	0.038425
ENSG00000154146	NRGN	-2.07029	-136.855	0.038425
ENSG00000077420	APBB1IP	-2.07022	-6.90008	0.038431
ENSG00000158163	DZIP1L	-2.06932	-13.2094	0.038516
ENSG00000070610	GBA2	2.06914	19.3634	0.038533
ENSG00000183963	SMTN	2.06866	9.41593	0.038578
ENSG00000065357	DGKA	2.06821	37.0317	0.03862
ENSG00000159788	RGS12	-2.06779	-32.3311	0.03866
ENSG00000115155	OTOF	-2.06741	-84.3299	0.038696
ENSG00000117602	RCAN3	-2.0666	-61.0061	0.038772
ENSG00000143416	SELENBP1	2.06653	62.8852	0.038778
ENSG00000187054	TMPRSS11A	2.06628	82.4244	0.038802
ENSG00000256235	SMIM3	2.06623	95.3735	0.038807
ENSG00000152214	RIT2	2.0661	156.842	0.038819
ENSG00000241399	CD302	-2.06587	-27.4008	0.038841
ENSG00000151468	CCDC3	-2.06567	-73.0327	0.03886
ENSG00000004779	NDUFAB1	2.06524	33.3989	0.0389
ENSG00000256349	ENSG00000256349	-2.06454	-22.5899	0.038966
ENSG00000002549	LAP3	-2.06448	-13.021	0.038972
ENSG00000088882	CPXM1	-2.06425	-11.1052	0.038994
ENSG00000164323	CFAP97	2.06358	20.3691	0.039057
ENSG00000152591	DSPP	2.06327	327.497	0.039087
ENSG00000183098	GPC6	2.06282	112.065	0.039129
ENSG00000134871	COL4A2	-2.06271	-31.8781	0.03914
ENSG00000099866	MADCAM1	2.06266	102.336	0.039144
ENSG00000088827	SIGLEC1	-2.06254	-279.946	0.039156
ENSG00000196570	PFN3	2.06239	74.6605	0.03917
ENSG00000174514	MFSD4A	-2.0623	-41.4732	0.039179
ENSG00000196586	MYO6	2.06169	27.6125	0.039237
ENSG00000136051	WASHC4	-2.06075	-67.0856	0.039327
ENSG00000085433	WDR47	2.06022	27.941	0.039378
ENSG00000169223	LMAN2	-2.06017	-116.737	0.039382
ENSG00000069974	RAB27A	-2.0594	-24.2626	0.039456
ENSG00000183340	JRKL	2.05926	42.6221	0.039469
ENSG00000181610	MRPS23	-2.05896	-101.395	0.039498
ENSG00000105011	ASF1B	2.05881	22.9128	0.039512
ENSG00000182580	EPHB3	2.05828	27.9117	0.039563
ENSG00000126803	HSPA2	-2.05807	-12.1804	0.039583
ENSG00000090104	RGS1	2.05793	23.0559	0.039597
ENSG00000215183	MSMP	2.0576	85.561	0.039629
ENSG00000146910	CNPY1	2.05742	129.047	0.039646
ENSG00000262179	MYMX	2.05695	42.7402	0.039691
ENSG00000253368	TRNP1	-2.0568	-43.3536	0.039706
ENSG00000132773	TOE1	2.05615	108.609	0.039768
ENSG00000196793	ZNF239	-2.05545	-26.1033	0.039836
ENSG00000072110	ACTN1	2.05543	10.4277	0.039838
ENSG00000100122	CRYBB1	2.05532	24.7501	0.039848
ENSG00000103257	SLC7A5	2.05445	4.46008	0.039932
ENSG00000104763	ASAH1	2.05416	16.2978	0.03996
ENSG00000135374	ELF5	-2.05275	-39.6469	0.040097
ENSG00000138162	TACC2	-2.0527	-79.6356	0.040102
ENSG00000169682	SPNS1	-2.05179	-74.7725	0.04019
ENSG00000106299	WASL	2.05176	103.743	0.040193
ENSG00000100804	PSMB5	-2.05132	-35.3456	0.040235
ENSG00000124181	PLCG1	-2.05111	-53.6447	0.040256
ENSG00000122692	SMU1	-2.05051	-79.4344	0.040314
ENSG00000104969	SGTA	2.05049	1836.61	0.040317
ENSG00000214435	AS3MT	-2.05036	-23.1139	0.040329
ENSG00000143258	USP21	-2.04999	-60.1346	0.040365
ENSG00000236104	ZBTB22	2.04991	72.1745	0.040373
ENSG00000099617	EFNA2	-2.04971	-354.785	0.040392
ENSG00000144741	SLC25A26	-2.04852	-114.996	0.040509
ENSG00000136867	SLC31A2	-2.04804	-13.643	0.040556
ENSG00000168090	COPS6	2.04801	109.46	0.040559
ENSG00000186377	CYP4X1	2.04652	39.7977	0.040705
ENSG00000165501	LRR1	2.04615	4.41309	0.040742
ENSG00000141456	PELP1	-2.04522	-66.7083	0.040833
ENSG00000102531	FNDC3A	2.04521	97.6279	0.040834
ENSG00000090686	USP48	2.04464	39.497	0.040891
ENSG00000183778	B3GALT5	2.04425	146.065	0.040929
ENSG00000161981	SNRNP25	2.04409	10.3533	0.040944
ENSG00000197506	SLC28A3	-2.04392	-30.2402	0.040961
ENSG00000106333	PCOLCE	-2.04333	-278.735	0.04102
ENSG00000132259	CNGA4	2.0428	107.293	0.041073
ENSG00000141858	SAMD1	2.04277	82.5237	0.041075
ENSG00000166257	SCN3B	2.0426	11.0134	0.041092
ENSG00000242852	ZNF709	-2.04226	-44.8188	0.041126
ENSG00000076321	KLHL20	2.04161	47.6919	0.04119
ENSG00000141642	ELAC1	-2.04104	-76.6887	0.041247
ENSG00000178038	ALS2CL	2.0402	9.46558	0.04133
ENSG00000127472	PLA2G5	2.03976	31.9617	0.041374
ENSG00000157613	CREB3L1	-2.03951	-121.702	0.041399
ENSG00000158062	UBXN11	2.03912	20.6597	0.041438
ENSG00000111652	COPS7A	2.03897	64.9699	0.041453
ENSG00000140718	FTO	-2.03872	-81.3704	0.041478
ENSG00000106331	PAX4	2.03821	198.576	0.041529
ENSG00000132535	DLG4	2.03769	55.7131	0.041581
ENSG00000177548	RABEP2	2.03756	97.7314	0.041594
ENSG00000171867	PRNP	2.03725	23.1166	0.041625
ENSG00000176956	LY6H	2.03654	82.8175	0.041697
ENSG00000179151	EDC3	-2.03632	-200.737	0.041718
ENSG00000176153	GPX2	2.03562	65.2618	0.041789
ENSG00000008294	SPAG9	-2.03415	-42.5429	0.041937
ENSG00000111678	C12orf57	-2.03408	-33.6496	0.041944
ENSG00000277258	PCGF2	2.03394	75.7034	0.041957
ENSG00000101247	NDUFAF5	-2.03375	-30.5766	0.041977
ENSG00000115307	AUP1	-2.03235	-195.323	0.042118
ENSG00000159792	PSKH1	2.03172	29.7908	0.042182
ENSG00000176895	OR51A7	-2.03141	-216.716	0.042213
ENSG00000125991	ERGIC3	-2.03068	-115.564	0.042287
ENSG00000092051	JPH4	2.03066	135.046	0.042289
ENSG00000111206	FOXM1	-2.03011	-23.4561	0.042345
ENSG00000100290	BIK	-2.02989	-14.209	0.042367
ENSG00000214216	IQCJ	-2.02931	-443.228	0.042427
ENSG00000132915	PDE6A	-2.02911	-143.696	0.042447
ENSG00000164346	NSA2	2.02897	35.1451	0.042461
ENSG00000198099	ADH4	2.02779	28.4404	0.042582
ENSG00000132517	SLC52A1	2.02711	46.5013	0.042651
ENSG00000116176	TPSG1	-2.02706	-156.73	0.042656
ENSG00000284873	OOSP1	2.02695	256.256	0.042667
ENSG00000070669	ASNS	2.02565	25.3163	0.0428
ENSG00000128654	MTX2	-2.02527	-204.464	0.042839
ENSG00000241370	RPP21	2.02497	14.5129	0.04287
ENSG00000161180	CCDC116	2.02475	70.3153	0.042893
ENSG00000120137	PANK3	2.0239	47.9996	0.042981
ENSG00000131941	RHPN2	-2.02374	-15.8914	0.042997
ENSG00000137337	MDC1	-2.02333	-36.8262	0.043039
ENSG00000214736	TOMM6	2.02322	81.9764	0.04305
ENSG00000198467	TPM2	-2.0228	-14.1776	0.043093
ENSG00000107447	DNTT	2.02275	63.8243	0.043099
ENSG00000248712	CCDC153	2.02154	192.896	0.043224
ENSG00000172458	IL17D	2.02138	136.913	0.043241
ENSG00000137727	ARHGAP20	-2.02132	-91.2608	0.043246
ENSG00000112053	SLC26A8	2.02123	20.199	0.043256
ENSG00000282881	TMEM275	2.02113	64.2308	0.043267
ENSG00000125872	LRRN4	-2.02074	-127.62	0.043307
ENSG00000155926	SLA	-2.02049	-22.7551	0.043333
ENSG00000103145	HCFC1R1	2.01958	37.7645	0.043427
ENSG00000164124	TMEM144	2.0195	55.4789	0.043436
ENSG00000165215	CLDN3	2.01934	36.291	0.043451
ENSG00000164930	FZD6	2.01925	13.3619	0.043461
ENSG00000125457	MIF4GD	2.01908	11.297	0.043479
ENSG00000204704	OR2W1	2.01893	69.985	0.043494
ENSG00000052850	ALX4	2.01737	96.6331	0.043657
ENSG00000110002	VWA5A	2.01719	15.3187	0.043676
ENSG00000057593	F7	2.01705	40.0104	0.04369
ENSG00000169764	UGP2	-2.01575	-37.8408	0.043826
ENSG00000172482	AGXT	2.01534	174.599	0.043869
ENSG00000134812	CBLIF	-2.01505	-472.348	0.043899
ENSG00000163606	CD200R1	-2.01468	-11.2375	0.043938
ENSG00000101544	ADNP2	-2.01348	-15.8732	0.044064
ENSG00000104972	LILRB1	-2.01305	-35.038	0.04411
ENSG00000167749	KLK4	-2.01301	-166.823	0.044114
ENSG00000100614	PPM1A	2.013	67.1714	0.044115
ENSG00000125629	INSIG2	-2.01292	-20.3596	0.044123
ENSG00000106410	NOBOX	-2.01264	-190.317	0.044153
ENSG00000160932	LY6E	2.01124	52.3447	0.0443
ENSG00000168556	ING2	2.01101	79.0458	0.044324
ENSG00000113763	UNC5A	2.01028	258.977	0.044402
ENSG00000124882	EREG	-2.01012	-19.4721	0.044419
ENSG00000179546	HTR1D	2.0098	146.173	0.044453
ENSG00000288611	NPBWR1	2.00972	50.3803	0.04446
ENSG00000249751	ECSCR	2.00817	374.611	0.044625
ENSG00000075618	FSCN1	2.00758	14.5472	0.044688
ENSG00000165816	VWA2	-2.00692	-19.8545	0.044759
ENSG00000182247	UBE2E2	-2.0069	-9.05033	0.04476
ENSG00000008441	NFIX	2.0067	148.112	0.044782
ENSG00000187492	CDHR4	-2.0065	-387.072	0.044803
ENSG00000182481	KPNA2	2.00624	40.758	0.04483
ENSG00000112592	TBP	-2.00597	-71.8537	0.04486
ENSG00000102543	CDADC1	-2.00571	-49.7054	0.044887
ENSG00000154274	C4orf19	-2.00541	-72.9285	0.044919
ENSG00000096696	DSP	2.00499	17.907	0.044965
ENSG00000144566	RAB5A	-2.00444	-28.7323	0.045023
ENSG00000105810	CDK6	-2.00422	-73.2753	0.045046
ENSG00000285025	MIURF	2.00388	66.4142	0.045083
ENSG00000166167	BTRC	2.00384	59.3372	0.045087
ENSG00000242616	GNG10	-2.00281	-26.3715	0.045197
ENSG00000188316	ENO4	2.0026	28.1814	0.04522
ENSG00000161980	POLR3K	-2.00245	-12.0073	0.045236
ENSG00000165714	BORCS5	-2.00236	-23.365	0.045246
ENSG00000131668	BARX1	2.00233	170.581	0.045249
ENSG00000115468	EFHD1	2.00138	33.8998	0.045352
ENSG00000184988	TMEM106A	2.00095	5.30383	0.045398
ENSG00000146205	ANO7	-1.99999	-70.1259	0.045501
ENSG00000175806	MSRA	1.99976	45.3775	0.045526
ENSG00000198517	MAFK	-1.99935	-135.041	0.045571
ENSG00000131037	EPS8L1	1.99904	67.7468	0.045604
ENSG00000136897	MRPL50	1.99886	101.43	0.045623
ENSG00000127481	UBR4	1.99868	60.7129	0.045643
ENSG00000032742	IFT88	-1.99859	-15.3609	0.045653
ENSG00000229637	PRAC2	1.99824	91.0896	0.045691
ENSG00000108947	EFNB3	1.99813	31.2969	0.045703
ENSG00000188191	PRKAR1B	1.99779	92.2124	0.04574
ENSG00000007314	SCN4A	1.99771	177.777	0.045748
ENSG00000125864	BFSP1	-1.99689	-26.5395	0.045837
ENSG00000005249	PRKAR2B	-1.9968	-50.3368	0.045847
ENSG00000162670	BRINP3	-1.99655	-145.437	0.045874
ENSG00000243317	STMP1	1.99501	33.3576	0.046042
ENSG00000125746	EML2	-1.99489	-5.37404	0.046054
ENSG00000099337	KCNK6	-1.99456	-36.1888	0.04609
ENSG00000240505	TNFRSF13B	-1.99358	-27.0192	0.046198
ENSG00000289763	ENSG00000289763	1.99319	54.8648	0.046241
ENSG00000109072	VTN	-1.99306	-25.9067	0.046255
ENSG00000188305	PEAK3	-1.9926	-7.16767	0.046305
ENSG00000166896	ATP23	1.99248	3.97212	0.046318
ENSG00000164500	SPATA48	1.99232	238.969	0.046336
ENSG00000135100	HNF1A	1.99196	177.173	0.046376
ENSG00000125409	TEKT3	1.99185	160.721	0.046387
ENSG00000140968	IRF8	1.99161	17.7955	0.046413
ENSG00000148426	PROSER2	-1.99027	-15.4424	0.046561
ENSG00000106367	AP1S1	1.99021	15.5088	0.046568
ENSG00000162430	SELENON	1.99012	59.155	0.046577
ENSG00000163995	ABLIM2	-1.99003	-31.776	0.046588
ENSG00000147434	CHRNA6	-1.98937	-130.89	0.046661
ENSG00000213999	MEF2B	1.98866	23.8714	0.046738
ENSG00000173013	CCDC96	-1.98816	-90.0365	0.046794
ENSG00000083444	PLOD1	1.98809	10.8594	0.046802
ENSG00000186453	FAM228A	1.98801	93.7803	0.046811
ENSG00000183688	RFLNB	-1.98795	-217.313	0.046818
ENSG00000241837	ATP5PO	-1.98789	-37.1576	0.046824
ENSG00000215704	CELA2B	-1.98728	-100.843	0.046891
ENSG00000148459	PDSS1	-1.98711	-26.3133	0.046911
ENSG00000189052	CGB5	1.98692	326.431	0.046931
ENSG00000134007	ADAM20	-1.98666	-197.746	0.04696
ENSG00000143294	PRCC	-1.98604	-52.2187	0.047029
ENSG00000100558	PLEK2	-1.98588	-34.0566	0.047047
ENSG00000116830	TTF2	1.98567	27.5752	0.047071
ENSG00000156471	PTDSS1	-1.98544	-67.9691	0.047096
ENSG00000185339	TCN2	1.9851	21.8723	0.047133
ENSG00000111728	ST8SIA1	-1.98505	-12.2565	0.047139
ENSG00000251655	PRB1	-1.98417	-113.004	0.047236
ENSG00000232113	TEX50	1.98375	176.521	0.047284
ENSG00000168280	KIF5C	1.98363	45.0212	0.047297
ENSG00000001461	NIPAL3	-1.98354	-12.1703	0.047307
ENSG00000184838	PRR16	1.9825	50.2581	0.047423
ENSG00000186105	LRRC70	1.98196	63.0517	0.047484
ENSG00000198133	TMEM229B	1.98192	16.0254	0.047488
ENSG00000069122	ADGRF5	-1.98165	-310.166	0.047518
ENSG00000163121	NEURL3	-1.98138	-411.821	0.047549
ENSG00000154710	RABGEF1	1.98133	60.8425	0.047554
ENSG00000127325	BEST3	-1.98113	-38.0255	0.047576
ENSG00000167645	YIF1B	-1.98068	-127.836	0.047627
ENSG00000178562	CD28	-1.98057	-32.4306	0.04764
ENSG00000080511	RDH8	-1.97983	-72.3955	0.047722
ENSG00000109861	CTSC	-1.97977	-7.49558	0.047729
ENSG00000181752	OR8K5	1.97975	290.319	0.047732
ENSG00000133433	GSTT2B	-1.97958	-37.3622	0.047751
ENSG00000004975	DVL2	-1.97946	-52.2627	0.047764
ENSG00000150045	KLRF1	-1.97919	-168.517	0.047794
ENSG00000108468	CBX1	1.9787	18.1051	0.04785
ENSG00000198862	LTN1	1.97819	59.1574	0.047908
ENSG00000163001	CFAP36	1.97805	27.2122	0.047923
ENSG00000266953	ENSG00000266953	1.97788	84.7551	0.047943
ENSG00000197312	DDI2	-1.97785	-54.5986	0.047945
ENSG00000147813	NAPRT	-1.97758	-20.826	0.047976
ENSG00000108828	VAT1	-1.97696	-28.51	0.048047
ENSG00000119446	RBM18	1.97691	190.913	0.048052
ENSG00000175077	RTP1	1.97691	304.435	0.048052
ENSG00000182541	LIMK2	-1.97656	-29.6989	0.048091
ENSG00000103335	PIEZO1	-1.9764	-34.4843	0.04811
ENSG00000189306	RRP7A	-1.97626	-50.4974	0.048125
ENSG00000174373	RALGAPA1	-1.97608	-36.6253	0.048145
ENSG00000065154	OAT	-1.97536	-54.7967	0.048227
ENSG00000251246	EFNA4-EFNA3	-1.97522	-26.2535	0.048243
ENSG00000153561	RMND5A	1.97508	74.0874	0.048259
ENSG00000073008	PVR	-1.97437	-17.6788	0.04834
ENSG00000070495	JMJD6	-1.97436	-30.8268	0.048341
ENSG00000114450	GNB4	-1.97433	-13.581	0.048344
ENSG00000147364	FBXO25	1.97387	24.3031	0.048397
ENSG00000157350	ST3GAL2	1.97377	81.9749	0.048408
ENSG00000168958	MFF	-1.97377	-52.1024	0.048408
ENSG00000269825	ENSG00000269825	-1.97375	-14.3305	0.048411
ENSG00000052749	RRP12	1.97325	43.8568	0.048467
ENSG00000184270	H2AC21	1.97224	101.999	0.048582
ENSG00000130363	RSPH3	1.9709	48.5265	0.048735
ENSG00000187045	TMPRSS6	1.9709	94.8701	0.048735
ENSG00000168671	UGT3A2	1.97087	73.854	0.048738
ENSG00000133313	CNDP2	1.97034	6.89009	0.048799
ENSG00000115602	IL1RL1	-1.97029	-36.8543	0.048805
ENSG00000148180	GSN	1.96984	85.7868	0.048857
ENSG00000149781	FERMT3	1.96765	66.115	0.049109
ENSG00000159210	SNF8	1.96764	95.3507	0.04911
ENSG00000143674	MAP3K21	1.96754	26.917	0.049121
ENSG00000167723	TRPV3	1.96733	6.06915	0.049145
ENSG00000163909	HEYL	1.96699	87.7127	0.049184
ENSG00000152595	MEPE	-1.96694	-164.814	0.04919
ENSG00000136866	ZFP37	-1.96618	-15.3615	0.049278
ENSG00000133318	RTN3	1.96563	34.5928	0.049341
ENSG00000004846	ABCB5	-1.96531	-266.626	0.049378
ENSG00000128708	HAT1	-1.96502	-13.2094	0.049412
ENSG00000100056	ESS2	-1.96439	-1.95848	0.049485
ENSG00000182511	FES	1.96426	18.1242	0.0495
ENSG00000179869	ABCA13	-1.96296	-113.409	0.04965
ENSG00000266094	RASSF5	-1.96238	-14.9051	0.049718
ENSG00000165533	TTC8	1.96213	40.1919	0.049747
ENSG00000124818	OPN5	-1.9621	-38.3187	0.049751
ENSG00000254466	OR4D10	1.96087	206.244	0.049894
ENSG00000154162	CDH12	-1.9608	-244.666	0.049902
ENSG00000126787	DLGAP5	1.95965	29.3616	0.050037
ENSG00000174306	ZHX3	1.95946	21.9032	0.050059
ENSG00000035862	TIMP2	1.95935	7.27366	0.050072
ENSG00000143595	AQP10	-1.95932	-65.1976	0.050076
ENSG00000135677	GNS	-1.95893	-45.5013	0.050121
ENSG00000257184	ENSG00000257184	-1.95879	-171.714	0.050138
ENSG00000163453	IGFBP7	1.95878	5.88679	0.050139
ENSG00000183873	SCN5A	-1.95876	-82.2539	0.050141
ENSG00000162944	RFTN2	-1.95699	-21.3598	0.050348
ENSG00000128513	POT1	-1.95629	-44.1224	0.050431
ENSG00000163518	FCRL4	1.9553	43.6187	0.050547
ENSG00000166575	TMEM135	1.95497	31.785	0.050586
ENSG00000204267	TAP2	1.9548	11.3071	0.050607
ENSG00000257017	HP	-1.95456	-72.627	0.050635
ENSG00000160606	TLCD1	-1.95444	-52.758	0.05065
ENSG00000135736	CCDC102A	1.95433	19.6992	0.050663
ENSG00000151474	FRMD4A	-1.95406	-86.2945	0.050694
ENSG00000119703	ZC2HC1C	-1.95312	-2.31328	0.050805
ENSG00000025156	HSF2	1.95293	9.95602	0.050828
ENSG00000165669	FAM204A	-1.95268	-58.3702	0.050857
ENSG00000132677	RHBG	1.95261	70.4845	0.050866
ENSG00000169189	NSMCE1	1.95149	40.986	0.050998
ENSG00000167874	TMEM88	1.95148	293.152	0.051
ENSG00000289490	ENSG00000289490	-1.95135	-32.8494	0.051016
ENSG00000171102	OBP2B	1.95126	61.8675	0.051026
ENSG00000164187	LMBRD2	-1.95117	-101.282	0.051036
ENSG00000153294	ADGRF4	-1.95092	-100.712	0.051067
ENSG00000128274	A4GALT	1.95049	17.4498	0.051118
ENSG00000185088	RPS27L	-1.94992	-14.4361	0.051186
ENSG00000136718	IMP4	-1.9496	-26.1052	0.051223
ENSG00000092201	SUPT16H	-1.94921	-50.7313	0.051271
ENSG00000148057	IDNK	1.94898	24.5205	0.051297
ENSG00000215915	ATAD3C	1.94874	128.241	0.051327
ENSG00000169972	PUSL1	1.94868	88.1999	0.051333
ENSG00000141854	MISP3	-1.94853	-12.5706	0.051352
ENSG00000175395	ZNF25	-1.94852	-25.105	0.051353
ENSG00000152213	ARL11	1.94742	37.7054	0.051485
ENSG00000163611	SPICE1	1.94729	15.3365	0.0515
ENSG00000118263	KLF7	-1.94727	-46.253	0.051502
ENSG00000136930	PSMB7	-1.94712	-13.2372	0.05152
ENSG00000186910	SERPINA11	1.94711	31.6106	0.051521
ENSG00000225950	NTF4	1.94691	40.6336	0.051546
ENSG00000115355	CCDC88A	-1.94643	-21.7378	0.051603
ENSG00000167261	DPEP2	1.94589	27.9569	0.051667
ENSG00000120251	GRIA2	-1.94585	-257.887	0.051673
ENSG00000138614	INTS14	1.94552	118.224	0.051712
ENSG00000121270	ABCC11	-1.94456	-56.5588	0.051828
ENSG00000113312	TTC1	-1.94443	-33.557	0.051843
ENSG00000186038	HTR3E	-1.94387	-40.3226	0.051911
ENSG00000137310	TCF19	-1.94371	-14.1091	0.051931
ENSG00000137720	CFAP68	1.94353	37.0319	0.051952
ENSG00000081059	TCF7	1.94332	22.8397	0.051978
ENSG00000154856	APCDD1	-1.94272	-15.8083	0.05205
ENSG00000101638	ST8SIA5	1.94252	29.515	0.052074
ENSG00000127415	IDUA	1.94218	4.29773	0.052115
ENSG00000173210	ABLIM3	1.94213	78.5185	0.052121
ENSG00000144445	KANSL1L	-1.94195	-79.9595	0.052143
ENSG00000254521	SIGLEC12	1.9418	9.29659	0.052161
ENSG00000122180	MYOG	-1.94172	-270.073	0.052172
ENSG00000240771	ARHGEF25	-1.94135	-43.7528	0.052216
ENSG00000138660	AP1AR	-1.94121	-113.918	0.052233
ENSG00000167139	TBC1D21	1.94094	128.675	0.052266
ENSG00000234545	FAM133B	-1.94053	-301.494	0.052315
ENSG00000125485	DDX31	1.93956	95.3529	0.052433
ENSG00000140600	SH3GL3	1.93955	78.2672	0.052434
ENSG00000166349	RAG1	-1.93939	-97.1891	0.052454
ENSG00000171680	PLEKHG5	1.93889	17.6761	0.052514
ENSG00000141540	TTYH2	-1.93841	-34.7937	0.052573
ENSG00000269404	SPIB	1.93833	37.2247	0.052583
ENSG00000168564	CDKN2AIP	-1.93801	-55.1273	0.052622
ENSG00000163714	U2SURP	-1.93797	-310.558	0.052627
ENSG00000140015	KCNH5	-1.93749	-22.523	0.052685
ENSG00000288681	ENSG00000288681	1.93747	11.9684	0.052688
ENSG00000124380	SNRNP27	-1.93696	-43.0878	0.05275
ENSG00000144130	NT5DC4	-1.93688	-40.7079	0.05276
ENSG00000221866	PLXNA4	-1.93668	-30.3067	0.052784
ENSG00000183828	NUDT14	1.93657	94.8515	0.052798
ENSG00000165097	KDM1B	1.93655	125.321	0.0528
ENSG00000091542	ALKBH5	1.93627	40.3407	0.052834
ENSG00000188092	GPR89B	-1.93589	-37.3847	0.052881
ENSG00000213585	VDAC1	1.93537	36.2141	0.052945
ENSG00000205364	MT1M	1.93505	56.8088	0.052984
ENSG00000119640	ACYP1	1.93436	30.1391	0.053068
ENSG00000099942	CRKL	1.93426	89.5745	0.053081
ENSG00000117419	ERI3	-1.93409	-57.1487	0.053102
ENSG00000137776	SLTM	-1.93381	-47.3815	0.053136
ENSG00000130479	MAP1S	1.9337	9.31275	0.05315
ENSG00000166164	BRD7	-1.9333	-11.8781	0.0532
ENSG00000167642	SPINT2	1.93254	13.4952	0.053293
ENSG00000184897	H1-10	1.93246	74.9728	0.053303
ENSG00000129204	USP6	1.93242	57.0749	0.053308
ENSG00000138031	ADCY3	1.93241	22.5077	0.053309
ENSG00000133392	MYH11	1.93215	15.9654	0.053341
ENSG00000184999	SLC22A10	1.93198	197.775	0.053362
ENSG00000166971	AKTIP	1.93197	49.7342	0.053363
ENSG00000176971	FIBIN	1.93189	190.625	0.053373
ENSG00000104365	IKBKB	1.93175	154.015	0.053391
ENSG00000189057	FAM111B	-1.93134	-31.5029	0.053441
ENSG00000185567	AHNAK2	-1.93085	-68.7668	0.053502
ENSG00000182004	SNRPE	-1.9296	-87.6004	0.053657
ENSG00000206026	SMIM21	1.92947	154.898	0.053673
ENSG00000132781	MUTYH	1.92882	59.2506	0.053753
ENSG00000203785	SPRR2E	1.92839	108.695	0.053806
ENSG00000054654	SYNE2	-1.92836	-39.8281	0.05381
ENSG00000251201	TMED7-TICAM2	-1.92808	-22.7553	0.053845
ENSG00000131115	ZNF227	-1.92798	-30.8983	0.053858
ENSG00000099860	GADD45B	-1.92764	-35.8137	0.0539
ENSG00000139926	FRMD6	1.92663	4.65494	0.054026
ENSG00000144747	TMF1	1.92658	50.3865	0.054032
ENSG00000248235	ENSG00000248235	-1.92598	-13.0195	0.054107
ENSG00000138670	RASGEF1B	-1.92575	-35.5077	0.054136
ENSG00000170584	NUDCD2	-1.92562	-330.37	0.054152
ENSG00000084072	PPIE	-1.9255	-11.6791	0.054167
ENSG00000106336	FBXO24	-1.9248	-181.769	0.054254
ENSG00000130159	ECSIT	-1.9248	-65.7987	0.054255
ENSG00000185527	PDE6G	1.92467	44.7679	0.054271
ENSG00000149231	CCDC82	1.92466	53.2543	0.054272
ENSG00000124243	BCAS4	1.92389	3.88009	0.054368
ENSG00000263201	DPEP2NB	1.92288	128.725	0.054495
ENSG00000128928	IVD	-1.92286	-26.5395	0.054498
ENSG00000010030	ETV7	1.92238	4.00745	0.054557
ENSG00000112079	STK38	-1.92225	-99.9021	0.054574
ENSG00000283297	TEX52	-1.9217	-24.1505	0.054644
ENSG00000131061	ZNF341	-1.92157	-97.0965	0.05466
ENSG00000261115	TMEM178B	-1.92126	-121.466	0.054698
ENSG00000214290	POU2AF3	-1.92106	-77.9359	0.054724
ENSG00000140006	WDR89	1.92101	33.5587	0.054731
ENSG00000167779	IGFBP6	-1.92092	-14.683	0.054742
ENSG00000177025	C19orf18	-1.92076	-372.486	0.054763
ENSG00000168071	CCDC88B	-1.92019	-47.2918	0.054834
ENSG00000104427	ZC2HC1A	-1.92004	-40.9605	0.054852
ENSG00000152457	DCLRE1C	1.91975	77.0226	0.05489
ENSG00000159166	LAD1	-1.91972	-124.148	0.054894
ENSG00000078699	CBFA2T2	-1.91972	-21.5681	0.054894
ENSG00000172137	CALB2	-1.91939	-108.591	0.054935
ENSG00000184647	PRSS55	1.91919	46.5087	0.05496
ENSG00000167625	ZNF526	-1.91905	-54.5672	0.054979
ENSG00000184599	TAFA3	-1.91891	-29.1271	0.054996
ENSG00000135407	AVIL	-1.91868	-145.248	0.055025
ENSG00000125386	FAM193A	1.9185	269.809	0.055048
ENSG00000132631	SCP2D1	1.91843	141.85	0.055057
ENSG00000128596	CCDC136	1.91784	14.8542	0.055132
ENSG00000104728	ARHGEF10	1.91766	52.8337	0.055154
ENSG00000008018	PSMB1	1.91761	28.8077	0.055161
ENSG00000255855	KDM4F	-1.91753	-121.453	0.05517
ENSG00000120332	TNN	1.91749	107.955	0.055175
ENSG00000114626	ABTB1	1.91748	17.0503	0.055177
ENSG00000165899	OTOGL	-1.91732	-153.544	0.055197
ENSG00000123178	SPRYD7	1.91723	22.0094	0.055209
ENSG00000145284	SCD5	-1.91688	-10.6815	0.055253
ENSG00000169018	FEM1B	-1.9167	-122.998	0.055276
ENSG00000183831	ANKRD45	1.91592	55.8883	0.055375
ENSG00000196544	BORCS6	-1.91587	-45.2473	0.055382
ENSG00000179950	PUF60	1.91571	178.685	0.055402
ENSG00000063169	BICRA	-1.91544	-34.0813	0.055437
ENSG00000168530	MYL1	1.91521	205.007	0.055465
ENSG00000124222	STX16	-1.91508	-89.4091	0.055482
ENSG00000183914	DNAH2	1.91429	65.8896	0.055584
ENSG00000123091	RNF11	1.91401	31.1994	0.055619
ENSG00000182952	HMGN4	-1.91371	-20.0129	0.055657
ENSG00000162461	SLC25A34	-1.91365	-46.3546	0.055665
ENSG00000165269	AQP7	1.91361	105.944	0.05567
ENSG00000189184	PCDH18	-1.91329	-28.2535	0.055711
ENSG00000134419	RPS15A	-1.91312	-106.479	0.055733
ENSG00000114933	INO80D	-1.91309	-94.6683	0.055736
ENSG00000129910	CDH15	-1.91287	-26.4211	0.055765
ENSG00000043514	TRIT1	-1.91276	-8.00476	0.055778
ENSG00000122859	NEUROG3	1.91244	75.9494	0.05582
ENSG00000125347	IRF1	1.91232	14.7884	0.055835
ENSG00000118785	SPP1	1.91193	15.4558	0.055885
ENSG00000158292	GPR153	-1.91168	-23.1115	0.055917
ENSG00000165188	RNF183	-1.91156	-102.749	0.055932
ENSG00000171236	LRG1	-1.9108	-19.3605	0.05603
ENSG00000285733	ENSG00000285733	-1.91026	-19.5085	0.0561
ENSG00000125952	MAX	-1.90993	-69.4288	0.056142
ENSG00000122966	CIT	1.90902	113.406	0.056259
ENSG00000198092	TMPRSS11F	1.90893	161.781	0.056271
ENSG00000078487	ZCWPW1	-1.90892	-17.8497	0.056272
ENSG00000127863	TNFRSF19	-1.90874	-53.0488	0.056296
ENSG00000106290	TAF6	-1.90852	-36.8517	0.056325
ENSG00000133466	C1QTNF6	1.90797	18.7053	0.056394
ENSG00000088926	F11	-1.90782	-136.809	0.056414
ENSG00000177383	MAGEF1	1.90757	15.8067	0.056447
ENSG00000108342	CSF3	-1.90705	-44.3356	0.056514
ENSG00000187446	CHP1	-1.90689	-53.0158	0.056535
ENSG00000117091	CD48	1.90657	56.7591	0.056577
ENSG00000166199	ALKBH3	-1.90651	-26.8746	0.056584
ENSG00000185627	PSMD13	1.90647	27.1705	0.056589
ENSG00000125375	DMAC2L	-1.90646	-8.22232	0.056591
ENSG00000103024	NME3	1.90636	92.066	0.056603
ENSG00000111335	OAS2	1.90608	61.2605	0.05664
ENSG00000148187	MRRF	1.90556	160.738	0.056707
ENSG00000070814	TCOF1	-1.90505	-71.0944	0.056774
ENSG00000163512	AZI2	-1.90433	-35.5292	0.056868
ENSG00000166603	MC4R	-1.9039	-53.705	0.056923
ENSG00000071994	PDCD2	-1.90379	-37.5776	0.056937
ENSG00000284635	SCYGR8	1.90346	59.3128	0.056981
ENSG00000182253	SYNM	-1.903	-8.55204	0.057041
ENSG00000155886	SLC24A2	1.90285	84.1721	0.057061
ENSG00000138698	RAP1GDS1	-1.90177	-1218.22	0.057201
ENSG00000079215	SLC1A3	1.90161	47.3905	0.057222
ENSG00000104973	MED25	1.90142	60.949	0.057247
ENSG00000088766	CRLS1	-1.90126	-51.4779	0.057268
ENSG00000143977	SNRPG	-1.901	-22.3203	0.057303
ENSG00000148396	SEC16A	1.90083	18.9523	0.057324
ENSG00000181903	OR4C6	1.9004	198.141	0.057381
ENSG00000081177	EXD2	1.90005	81.857	0.057427
ENSG00000160256	SLX9	1.89996	24.0399	0.057438
ENSG00000263874	LASP1NB	-1.89909	-22.7952	0.057552
ENSG00000173432	SAA1	-1.89845	-69.4056	0.057637
ENSG00000176890	TYMS	-1.89839	-6.08428	0.057645
ENSG00000004866	ST7	1.89788	25.9687	0.057712
ENSG00000167962	ZNF598	-1.89752	-35.3585	0.057759
ENSG00000183813	CCR4	1.89712	40.224	0.057812
ENSG00000186231	KLHL32	-1.89649	-8.02753	0.057896
ENSG00000164532	TBX20	-1.89614	-38.2133	0.057941
ENSG00000008838	MED24	-1.89596	-72.1413	0.057965
ENSG00000173715	C11orf80	-1.89558	-35.4074	0.058016
ENSG00000132432	SEC61G	-1.89546	-23.4039	0.058032
ENSG00000136444	RSAD1	-1.89533	-159.35	0.058049
ENSG00000164403	SHROOM1	1.89506	15.4652	0.058085
ENSG00000188883	KLRG2	1.89497	12.6389	0.058096
ENSG00000164600	NEUROD6	-1.89442	-194.546	0.05817
ENSG00000196466	ZNF799	-1.8943	-80.8212	0.058185
ENSG00000100271	TTLL1	-1.89416	-15.7339	0.058203
ENSG00000161958	FGF11	1.89406	36.3932	0.058217
ENSG00000171496	OR1L8	-1.89392	-125.429	0.058236
ENSG00000112763	BTN2A1	1.89367	10.2013	0.058269
ENSG00000136404	TM6SF1	-1.89355	-24.1353	0.058285
ENSG00000136938	ANP32B	-1.89337	-80.2494	0.058308
ENSG00000215454	KRTAP10-4	1.89286	92.0502	0.058377
ENSG00000108443	RPS6KB1	1.89264	42.6029	0.058406
ENSG00000144354	CDCA7	1.89262	19.8877	0.058408
ENSG00000125730	C3	1.89241	4.68203	0.058436
ENSG00000181803	OR6S1	1.8922	92.5495	0.058464
ENSG00000129437	KLK14	1.89183	50.4341	0.058513
ENSG00000132128	LRRC41	1.89182	117.548	0.058515
ENSG00000283267	FAM237B	-1.89097	-71.6811	0.058628
ENSG00000169047	IRS1	1.89082	31.295	0.058649
ENSG00000163736	PPBP	-1.89064	-1.8114	0.058673
ENSG00000170624	SGCD	1.88995	82.9053	0.058765
ENSG00000104804	TULP2	-1.88955	-11.9297	0.058818
ENSG00000142615	CELA2A	-1.88947	-42.49	0.058829
ENSG00000172324	OR5A2	1.88943	249.138	0.058834
ENSG00000155636	RBM45	1.88943	46.4144	0.058834
ENSG00000160087	UBE2J2	1.8893	98.2575	0.058851
ENSG00000167186	COQ7	-1.88881	-22.3635	0.058917
ENSG00000162542	TMCO4	1.88864	66.4631	0.05894
ENSG00000112337	SLC17A2	-1.88857	-60.9963	0.05895
ENSG00000167815	PRDX2	1.88844	40.0863	0.058968
ENSG00000174792	ODAPH	1.88828	14.7948	0.058989
ENSG00000172992	DCAKD	1.88638	9.08994	0.059243
ENSG00000049239	H6PD	-1.88605	-37.563	0.059288
ENSG00000072201	LNX1	-1.88515	-23.83	0.05941
ENSG00000124406	ATP8A1	-1.88473	-17.8088	0.059466
ENSG00000144644	GADL1	-1.88428	-30.1962	0.059527
ENSG00000171819	ANGPTL7	-1.88418	-77.3924	0.05954
ENSG00000100523	DDHD1	1.88399	10.6277	0.059567
ENSG00000183486	MX2	-1.8838	-20.3864	0.059592
ENSG00000214063	TSPAN4	1.88365	18.5752	0.059613
ENSG00000189050	RNFT1	-1.88326	-7.18977	0.059666
ENSG00000152767	FARP1	-1.88314	-7.56222	0.059681
ENSG00000165807	PPP1R36	-1.88308	-13.6928	0.059689
ENSG00000187701	OR2T27	1.88297	203.805	0.059705
ENSG00000138271	GPR87	1.88184	136.917	0.059858
ENSG00000163283	ALPP	1.88159	93.9493	0.059891
ENSG00000160072	ATAD3B	-1.88115	-114.064	0.059952
ENSG00000257767	ENSG00000257767	-1.881	-78.3202	0.059972
ENSG00000041515	MYO16	1.88089	232.861	0.059986
ENSG00000177990	DPY19L2	1.88055	17.8151	0.060033
ENSG00000188428	BLOC1S5	1.88041	33.0033	0.060052
ENSG00000196584	XRCC2	-1.88016	-26.7178	0.060087
ENSG00000142609	CFAP74	1.88013	142.674	0.06009
ENSG00000044574	HSPA5	-1.87965	-146.307	0.060156
ENSG00000007237	GAS7	-1.87963	-6.82452	0.060159
ENSG00000115073	ACTR1B	-1.87935	-70.348	0.060197
ENSG00000114786	ABHD14A-ACY1	-1.87901	-311.347	0.060243
ENSG00000108797	CNTNAP1	1.87893	65.8365	0.060254
ENSG00000183020	AP2A2	1.87872	206.832	0.060283
ENSG00000135547	HEY2	1.87865	27.5158	0.060292
ENSG00000136383	ALPK3	1.87855	19.6846	0.060306
ENSG00000064703	DDX20	1.87844	18.7665	0.060322
ENSG00000123384	LRP1	-1.87842	-23.3519	0.060324
ENSG00000171045	TSNARE1	-1.87772	-54.8168	0.06042
ENSG00000166224	SGPL1	-1.87764	-51.9227	0.06043
ENSG00000188306	LRRIQ4	1.87704	81.6006	0.060513
ENSG00000176714	CCDC121	-1.87597	-26.7035	0.06066
ENSG00000170920	OR7G3	1.87589	139.438	0.060671
ENSG00000166037	CEP57	-1.87585	-23.7203	0.060675
ENSG00000137101	CD72	-1.87584	-35.6494	0.060678
ENSG00000148835	TAF5	-1.87557	-8.26546	0.060715
ENSG00000164707	SLC13A4	1.87485	45.4422	0.060813
ENSG00000186326	RGS9BP	-1.87403	-41.552	0.060926
ENSG00000155256	ZFYVE27	-1.87386	-25.3527	0.06095
ENSG00000238227	TMEM250	1.87304	85.2639	0.061063
ENSG00000113407	TARS1	-1.87303	-24.376	0.061064
ENSG00000180287	PLD5	-1.87266	-150.869	0.061115
ENSG00000174957	OR5J2	1.87245	284.631	0.061145
ENSG00000198521	ZNF43	1.87218	35.0153	0.061182
ENSG00000181626	ANKRD62	1.87189	197.979	0.061221
ENSG00000135999	EPC2	-1.87081	-84.6033	0.061372
ENSG00000110917	MLEC	-1.8706	-117.162	0.061401
ENSG00000185264	TEX33	1.87054	67.208	0.061409
ENSG00000134308	YWHAQ	1.87023	58.6397	0.061451
ENSG00000107968	MAP3K8	1.87004	8.54943	0.061478
ENSG00000131652	THOC6	1.86984	27.3734	0.061505
ENSG00000115421	PAPOLG	1.86975	84.558	0.061519
ENSG00000087085	ACHE	-1.86952	-60.8466	0.061551
ENSG00000087250	MT3	1.86927	19.1059	0.061585
ENSG00000158792	SPATA2L	1.8688	21.5578	0.06165
ENSG00000078814	MYH7B	1.86871	48.5871	0.061663
ENSG00000135604	STX11	-1.8684	-59.7522	0.061706
ENSG00000111452	ADGRD1	1.86838	46.4306	0.06171
ENSG00000180777	ANKRD30B	1.8681	271.708	0.061748
ENSG00000116981	NT5C1A	1.86777	10.8183	0.061795
ENSG00000184903	IMMP2L	-1.8676	-33.733	0.061818
ENSG00000137103	TMEM8B	-1.86635	-47.675	0.061992
ENSG00000285188	ENSG00000285188	-1.86631	-39.3286	0.061998
ENSG00000117594	HSD11B1	-1.86628	-1370.02	0.062002
[truncated: 15,186 more rows]
