# Supplementary material for: scPrediXcan integrates deep learning methods and single-cell data into a cell-type-specific transcriptome-wide association study framework
Source: Cell Genom. 2025 May 14;5(5):100875. doi: 10.1016/j.xgen.2025.100875 (PMC12143334; doi:10.1016/j.xgen.2025.100875)
Supplement: Data S1. Tables S1–S47 [file mmc2.zip › Supplemental_tables/TableS36.xlsx]

## Sheet: Table_S36_Thymus-derivedCD8+
gene	gene_name	zscore	effect_size	pvalue
ENSG00000213676	ATF6B	23.0747	438.517	8.30765e-118
ENSG00000213719	CLIC1	-21.4404	-352.36	5.60753e-102
ENSG00000137343	ATAT1	17.1486	691.408	6.44e-66
ENSG00000204296	TSBP1	17.0892	567.421	1.79e-65
ENSG00000204421	LY6G6C	-16.2398	-592.065	2.64e-59
ENSG00000204542	C6orf15	16.0959	402.958	2.73e-58
ENSG00000204385	SLC44A4	15.3632	345.626	2.89e-53
ENSG00000204463	BAG6	-14.8891	-527.316	3.88e-50
ENSG00000213722	DDAH2	-14.8313	-73.4588	9.19e-50
ENSG00000196230	TUBB	-13.8812	-365.681	8.24e-44
ENSG00000204305	AGER	-13.6669	-151.428	1.6e-42
ENSG00000241404	EGFL8	13.4361	471.223	3.71e-41
ENSG00000204290	BTNL2	13.1178	458.389	2.6e-39					s
ENSG00000166278	C2	13.0055	603.852	1.14e-38
ENSG00000232629	HLA-DQB2	12.6374	69.6975	1.31e-36
ENSG00000228789	HCG22	-12.3119	-335.605	7.82e-35
ENSG00000137404	NRM	-12.19	-151.078	3.51e-34
ENSG00000168477	TNXB	-12.1213	-115.224	8.15e-34
ENSG00000103490	PYCARD	-11.6575	-756.986	2.1e-31
ENSG00000196747	H2AC13	-11.2912	-545.952	1.45e-29
ENSG00000204420	MPIG6B	-11.2771	-336.171	1.7e-29
ENSG00000196735	HLA-DQA1	-11.0875	-4.16698	1.44e-28
ENSG00000221988	PPT2	10.8705	130.932	1.59e-27
ENSG00000204536	CCHCR1	-10.4242	-62.3761	1.92e-25
ENSG00000204256	BRD2	10.1601	135.293	2.99e-24
ENSG00000278637	H4C1	10.0245	148.272	1.19e-23
ENSG00000248167	TRIM39-RPP21	-10.004	-165.978	1.46e-23
ENSG00000276368	H2AC14	9.55381	609.913	1.25e-21
ENSG00000196126	HLA-DRB1	-9.52668	-48.9256	1.62e-21
ENSG00000184357	H1-5	9.48377	289.4	2.45e-21
ENSG00000204498	NFKBIL1	9.48306	53.3139	2.47e-21
ENSG00000137312	FLOT1	9.48027	161.14	2.54e-21
ENSG00000204371	EHMT2	-9.38571	-400.246	6.25e-21
ENSG00000206503	HLA-A	9.32236	36.4881	1.14e-20
ENSG00000276903	H2AC16	9.2758	318.053	1.76e-20
ENSG00000273703	H2BC14	9.2486	405.059	2.27e-20
ENSG00000204424	LY6G6F	-9.04364	-337.167	1.52e-19
ENSG00000278828	H3C10	-8.99705	-243.262	2.32e-19
ENSG00000232810	TNF	-8.77463	-161.788	1.71e-18
ENSG00000242574	HLA-DMB	-8.65491	-176.603	4.93e-18
ENSG00000137338	PGBD1	8.55738	69.5245	1.15e-17
ENSG00000204314	PRRT1	8.48616	149.397	2.14e-17
ENSG00000237541	HLA-DQA2	8.39659	48.4882	4.6e-17
ENSG00000204516	MICB	8.35152	33.4331	6.74e-17
ENSG00000248993	ENSG00000248993	-8.24671	-252.864	1.63e-16
ENSG00000276180	H4C9	-8.24657	-267.9	1.63e-16
ENSG00000204308	RNF5	7.9703	287.761	1.58e-15
ENSG00000204388	HSPA1B	7.93738	136.822	2.06e-15
ENSG00000161179	YDJC	7.90421	73.2544	2.7e-15
ENSG00000186470	BTN3A2	-7.90074	-39.679	2.77e-15
ENSG00000204525	HLA-C	-7.80548	-192.663	5.93e-15
ENSG00000204472	AIF1	7.78879	153.488	6.77e-15
ENSG00000275221	H2AC15	-7.72954	-74.2471	1.08e-14
ENSG00000237988	OR2I1P	7.71089	171.785	1.25e-14
ENSG00000204394	VARS1	-7.54258	-1381.7	4.61e-14
ENSG00000233822	H2BC15	-7.54196	-66.409	4.63e-14
ENSG00000183246	RIMBP3C	-7.52834	-248.379	5.14e-14
ENSG00000213760	ATP6V1G2	7.34609	98.4891	2.04e-13
ENSG00000185651	UBE2L3	-7.31088	-245.409	2.65e-13
ENSG00000250641	LY6G6F-LY6G6D	-7.17173	-213.476	7.41e-13
ENSG00000204287	HLA-DRA	-7.13484	-92.8331	9.69e-13
ENSG00000204564	C6orf136	6.78057	112.248	1.2e-11
ENSG00000204544	MUC21	6.67265	192.728	2.51e-11
ENSG00000136573	BLK	-6.63133	-30.869	3.33e-11
ENSG00000204540	PSORS1C1	6.43378	53.35	1.24e-10
ENSG00000198502	HLA-DRB5	-6.35123	-34.7392	2.14e-10
ENSG00000204410	MSH5	-6.31009	-62.1333	2.79e-10
ENSG00000158691	ZSCAN12	-6.28982	-14.8603	3.18e-10
ENSG00000179344	HLA-DQB1	-6.16893	-7.49553	6.88e-10
ENSG00000204681	GABBR1	6.15343	88.6487	7.58e-10
ENSG00000204344	STK19	6.09722	185.974	1.08e-09
ENSG00000287080	H3C3	-6.08797	-112.749	1.14e-09
ENSG00000226979	LTA	-6.03269	-39.8768	1.61e-09
ENSG00000124568	SLC17A1	-5.99958	-214.998	1.98e-09
ENSG00000146112	PPP1R18	5.94978	191.767	2.69e-09
ENSG00000204428	LY6G5C	5.90246	112.438	3.58e-09
ENSG00000168291	PDHB	-5.84156	-49.5058	5.17e-09
ENSG00000278677	H2AC17	-5.77939	-73.5555	7.5e-09
ENSG00000010704	HFE	5.71491	205.869	1.1e-08
ENSG00000099365	STX1B	-5.66377	-967.538	1.48e-08
ENSG00000204576	PRR3	-5.65932	-298.129	1.52e-08
ENSG00000204701	OR2J3	5.64302	975.071	1.67e-08
ENSG00000156873	PHKG2	5.43579	644.481	5.46e-08
ENSG00000138378	STAT4	-5.37549	-9.86283	7.64e-08
ENSG00000169900	PYDC1	-5.36768	-50.6231	7.98e-08
ENSG00000111801	BTN3A3	5.32077	89.9889	1.03e-07
ENSG00000185130	H2BC13	5.31627	245.489	1.06e-07
ENSG00000204700	OR2J2	-5.29146	-846.031	1.21e-07
ENSG00000228727	SAPCD1	-5.28215	-328.007	1.28e-07
ENSG00000204632	HLA-G	-5.26776	-11.029	1.38e-07
ENSG00000198315	ZKSCAN8	5.23312	56.3986	1.67e-07
ENSG00000137185	ZSCAN9	-5.15614	-19.3255	2.52e-07
ENSG00000099849	RASSF7	5.13722	101.525	2.79e-07
ENSG00000240053	LY6G5B	-5.11907	-445.66	3.07e-07
ENSG00000187837	H1-2	-5.05579	-99.268	4.29e-07
ENSG00000105376	ICAM5	5.05102	22.3979	4.39e-07
ENSG00000213780	GTF2H4	-5.00891	-171.722	5.47e-07
ENSG00000204469	PRRC2A	5.00828	137.857	5.49e-07
ENSG00000065989	PDE4A	-5.00508	-12.7999	5.58e-07
ENSG00000163686	ABHD6	-4.97213	-67.4421	6.62e-07
ENSG00000146109	ABT1	4.96164	163.231	6.99e-07
ENSG00000204695	OR14J1	-4.94527	-281.774	7.6e-07
ENSG00000204511	MCCD1	-4.94267	-52.8887	7.71e-07
ENSG00000198369	SPRED2	-4.92938	-81.3186	8.25e-07
ENSG00000196821	ILRUN	-4.92124	-436.87	8.6e-07
ENSG00000204396	VWA7	-4.86841	-85.1202	1.12e-06
ENSG00000105371	ICAM4	4.8579	51.4721	1.19e-06
ENSG00000070031	SCT	-4.83415	-366.526	1.34e-06
ENSG00000168298	H1-4	4.80094	142.23	1.58e-06
ENSG00000161405	IKZF3	4.79979	79.2538	1.59e-06
ENSG00000205882	DEFB134	4.79974	176.171	1.59e-06
ENSG00000203747	FCGR3A	4.78673	10.3644	1.7e-06
ENSG00000187626	ZKSCAN4	4.75703	105.135	1.96e-06
ENSG00000196260	SFTA2	-4.73652	-359.093	2.17e-06
ENSG00000234745	HLA-B	4.69465	43.4031	2.67e-06
ENSG00000159314	ARHGAP27	-4.66355	-66.7037	3.11e-06
ENSG00000126456	IRF3	4.58962	46.9152	4.44e-06
ENSG00000275126	H4C13	4.57512	82.9261	4.76e-06
ENSG00000290217	ENSG00000290217	-4.566	-518.322	4.97e-06
ENSG00000204644	ZFP57	4.55903	15.9588	5.14e-06
ENSG00000070190	DAPP1	-4.55091	-44.205	5.34e-06
ENSG00000141736	ERBB2	-4.54638	-330.817	5.46e-06
ENSG00000255154	HTD2	-4.51757	-28.1792	6.26e-06
ENSG00000204301	NOTCH4	4.48469	102.867	7.3e-06
ENSG00000103510	KAT8	-4.47079	-182.984	7.79e-06
ENSG00000278588	H2BC10	-4.46917	-133.438	7.85e-06
ENSG00000204438	GPANK1	-4.4614	-133.26	8.14e-06
ENSG00000233050	DEFB130B	-4.43463	-747.633	9.22e-06
ENSG00000204427	ABHD16A	-4.41211	-160.368	1.02e-05
ENSG00000126453	BCL2L12	4.38624	56.5276	1.15e-05
ENSG00000205883	DEFB135	4.378	217.444	1.2e-05
ENSG00000274600	RIMBP3B	4.36874	694.145	1.25e-05
ENSG00000139370	SLC15A4	4.35785	27.2667	1.31e-05
ENSG00000186075	ZPBP2	4.35773	116.076	1.31e-05
ENSG00000134369	NAV1	4.29753	54.9532	1.73e-05
ENSG00000064995	TAF11	-4.26817	-147.551	1.97e-05
ENSG00000156858	PRR14	4.25308	3110.99	2.11e-05
ENSG00000079689	SCGN	-4.24546	-344.83	2.18e-05
ENSG00000204248	COL11A2	-4.22167	-31.1145	2.43e-05
ENSG00000120054	CPN1	-4.21533	-299.614	2.49e-05
ENSG00000124678	TCP11	4.21392	5.48562	2.51e-05
ENSG00000273802	H2BC8	4.20633	56.2816	2.6e-05
ENSG00000073605	GSDMB	4.17952	17.8691	2.92e-05
ENSG00000113532	ST8SIA4	-4.16782	-36.0248	3.08e-05
ENSG00000204257	HLA-DMA	-4.16049	-157.839	3.18e-05
ENSG00000129538	RNASE1	-4.14252	-199.937	3.44e-05
ENSG00000254093	PINX1	4.13948	77.8698	3.48e-05
ENSG00000243729	OR5V1	-4.13524	-208.592	3.55e-05
ENSG00000150281	CTF1	-4.13059	-507.135	3.62e-05
ENSG00000280236	OR12D2	-4.12278	-598.841	3.74e-05
ENSG00000149089	APIP	-4.11111	-10.6555	3.94e-05
ENSG00000119048	UBE2B	-4.10749	-294.787	4e-05
ENSG00000124635	H2BC11	-4.0992	-414.059	4.15e-05
ENSG00000197903	H2BC12	-4.09356	-51.5712	4.25e-05
ENSG00000204610	TRIM15	-4.0556	-173.361	5e-05
ENSG00000204315	FKBPL	-4.05173	-123.164	5.08e-05
ENSG00000180044	C3orf80	4.04845	119.497	5.16e-05
ENSG00000174775	HRAS	-4.03969	-14.9168	5.35e-05
ENSG00000005020	SKAP2	-4.03398	-29.6395	5.48e-05
ENSG00000244355	LY6G6D	4.02684	52.3915	5.65e-05
ENSG00000164508	H2AC1	-4.02396	-121.189	5.72e-05
ENSG00000110435	PDHX	-4.01893	-15.5989	5.85e-05
ENSG00000204531	POU5F1	4.00495	23.4407	6.2e-05
ENSG00000166851	PLK1	-3.99097	-163.149	6.58e-05
ENSG00000197153	H3C12	3.97893	61.4047	6.92e-05
ENSG00000163684	RPP14	-3.97524	-44.1205	7.03e-05
ENSG00000116701	NCF2	-3.96876	-19.9367	7.22e-05
ENSG00000182010	RTKN2	-3.96052	-5.34667	7.48e-05
ENSG00000213588	ZBTB9	3.95529	307.856	7.64e-05
ENSG00000146047	H2BC1	-3.93972	-103.748	8.16e-05
ENSG00000178852	EFCAB13	-3.91719	-26.7426	8.96e-05
ENSG00000169896	ITGAM	3.91594	21.1755	9.01e-05
ENSG00000203910	C1orf146	-3.87999	-242.074	0.000104
ENSG00000151689	INPP1	3.87043	37.1946	0.000109
ENSG00000124610	H1-1	-3.8577	-37.842	0.000114
ENSG00000161180	CCDC116	3.85753	65.6121	0.000115
ENSG00000204539	CDSN	-3.85399	-48.1832	0.000116
ENSG00000291302	ENSG00000291302	-3.84886	-104.297	0.000119
ENSG00000133265	HSPBP1	-3.84257	-102.177	0.000122
ENSG00000196812	ZSCAN16	-3.83904	-105.747	0.000124
ENSG00000115009	CCL20	3.83178	92.5824	0.000127
ENSG00000204702	OR2J1	3.82918	262.807	0.000129
ENSG00000274997	H2AC12	-3.82203	-56.2697	0.000132
ENSG00000275379	H3C11	3.81611	71.1789	0.000136
ENSG00000273983	H3C8	-3.79541	-47.3294	0.000147
ENSG00000093217	XYLB	-3.79195	-194.218	0.000149
ENSG00000171757	LRRC34	3.79022	96.5836	0.000151
ENSG00000154328	NEIL2	3.78721	18.1453	0.000152
ENSG00000204687	MAS1L	3.77402	412.925	0.000161
ENSG00000160683	CXCR5	3.76418	21.2566	0.000167
ENSG00000181915	ADO	3.73223	81.1317	0.00019
ENSG00000163660	CCNL1	-3.73038	-163.772	0.000191
ENSG00000137288	UQCC2	3.72488	87.773	0.000195
ENSG00000096996	IL12RB1	3.72234	49.7682	0.000197
ENSG00000185522	LMNTD2	-3.72026	-62.8159	0.000199
ENSG00000145901	TNIP1	-3.71754	-87.4393	0.000201
ENSG00000138439	FAM117B	-3.70614	-161.272	0.00021
ENSG00000188227	ZNF793	-3.69791	-48.7824	0.000217
ENSG00000151967	SCHIP1	-3.68923	-108.075	0.000225
ENSG00000107566	ERLIN1	-3.68848	-74.1166	0.000226
ENSG00000180573	H2AC6	-3.68447	-28.8453	0.000229
ENSG00000186146	DEFB131A	-3.68114	-1824.51	0.000232
ENSG00000103653	CSK	3.6783	161.436	0.000235
ENSG00000254206	NPIPB11	3.67698	98.8452	0.000236
ENSG00000184220	CMSS1	-3.67016	-101.868	0.000242
ENSG00000177042	TMEM80	3.66031	52.2256	0.000252
ENSG00000124160	NCOA5	3.63295	74.2199	0.00028
ENSG00000249715	FER1L5	3.62861	250.613	0.000285
ENSG00000105063	PPP6R1	3.6263	178.756	0.000288
ENSG00000172890	NADSYN1	-3.62158	-37.3706	0.000293
ENSG00000105550	FGF21	-3.62031	-194.269	0.000294
ENSG00000099834	CDHR5	3.6172	28.9374	0.000298
ENSG00000078018	MAP2	3.60995	29.2209	0.000306
ENSG00000289282	ENSG00000289282	-3.60835	-89.8984	0.000308
ENSG00000006837	CDKL3	3.60169	41.4009	0.000316
ENSG00000112511	PHF1	-3.58693	-195.323	0.000335
ENSG00000220201	ZGLP1	-3.57821	-141.366	0.000346
ENSG00000003989	SLC7A2	-3.56381	-81.844	0.000366
ENSG00000142224	IL19	-3.55766	-22.9061	0.000374
ENSG00000177106	EPS8L2	-3.5393	-101.269	0.000401
ENSG00000224586	GPX5	3.52956	161.696	0.000416
ENSG00000188739	RBM34	3.52226	233.564	0.000428
ENSG00000189362	NEMP2	3.52213	13.6805	0.000428
ENSG00000135333	EPHA7	3.48855	143.663	0.000486
ENSG00000129003	VPS13C	-3.48312	-100.52	0.000496
ENSG00000176909	MAMSTR	3.47805	81.0874	0.000505
ENSG00000224420	ADM5	-3.47716	-33.4974	0.000507
ENSG00000081985	IL12RB2	3.47585	22.2466	0.000509
ENSG00000141744	PNMT	3.47432	46.0217	0.000512
ENSG00000205442	IZUMO3	-3.46141	-185.876	0.000537
ENSG00000140678	ITGAX	3.45706	16.3775	0.000546
ENSG00000163377	TAFA4	3.45596	208.258	0.000548
ENSG00000144451	SPAG16	-3.44773	-39.2949	0.000565
ENSG00000197020	ZNF100	3.44615	79.625	0.000569
ENSG00000079691	CARMIL1	3.43401	20.3261	0.000595
ENSG00000162738	VANGL2	-3.43263	-38.1132	0.000598
ENSG00000149179	CSTPP1	-3.43238	-35.1663	0.000598
ENSG00000111321	LTBR	3.43209	12.1309	0.000599
ENSG00000289747	ENSG00000289747	-3.4245	-99.6806	0.000616
ENSG00000088682	COQ9	3.42296	42.7643	0.000619
ENSG00000181552	EDDM3B	-3.4177	-87.4258	0.000632
ENSG00000170322	NFRKB	3.41223	54.9413	0.000644
ENSG00000108439	PNPO	-3.40826	-116.915	0.000654
ENSG00000130584	ZBTB46	3.40348	46.3401	0.000665
ENSG00000196967	ZNF585A	3.40289	362.31	0.000667
ENSG00000197279	ZNF165	3.40223	49.7557	0.000668
ENSG00000168300	PCMTD1	-3.40216	-68.1868	0.000669
ENSG00000174611	KY	-3.4013	-47.324	0.000671
ENSG00000186298	PPP1CC	3.39276	121.984	0.000692
ENSG00000140459	CYP11A1	-3.39263	-270.253	0.000692
ENSG00000002834	LASP1	3.38289	52.4416	0.000717
ENSG00000162676	GFI1	-3.37336	-41.0295	0.000743
ENSG00000197283	SYNGAP1	-3.36896	-143.103	0.000755
ENSG00000163406	SLC15A2	3.35984	45.2726	0.00078
ENSG00000152910	CNTNAP4	-3.35279	-938.077	0.0008
ENSG00000102962	CCL22	-3.345	-30.5595	0.000823
ENSG00000171790	SLFNL1	3.34101	12.8388	0.000835
ENSG00000170145	SIK2	-3.3372	-60.2108	0.000846
ENSG00000170948	MBD3L1	-3.33113	-393.025	0.000865
ENSG00000023191	RNH1	3.33099	81.1332	0.000865
ENSG00000140105	WARS1	-3.32567	-8.41596	0.000882
ENSG00000163357	DCST1	-3.31102	-875.728	0.00093
ENSG00000117036	ETV3	-3.30927	-187.673	0.000935
ENSG00000166963	MAP1A	3.30448	77.5443	0.000952
ENSG00000167588	GPD1	-3.30226	-127.101	0.000959
ENSG00000140323	DISP2	-3.30198	-52.4623	0.00096
ENSG00000181090	EHMT1	3.28713	209.836	0.001012
ENSG00000147873	IFNA5	3.28692	378.751	0.001013
ENSG00000204435	CSNK2B	-3.26142	-192.908	0.001109
ENSG00000168131	OR2B2	3.26032	396.927	0.001113
ENSG00000172680	MOS	-3.25423	-141.039	0.001137
ENSG00000131951	LRRC9	3.25167	33.1107	0.001147
ENSG00000187987	ZSCAN23	3.24949	18.0356	0.001156
ENSG00000167004	PDIA3	-3.24826	-83.0961	0.001161
ENSG00000198522	GPN1	3.24803	80.1393	0.001162
ENSG00000244411	KRTAP5-7	3.2473	815.006	0.001165
ENSG00000149428	HYOU1	-3.24275	-50.6089	0.001184
ENSG00000129009	ISLR	3.23801	230.614	0.001204
ENSG00000023041	ZDHHC6	3.23411	64.3168	0.00122
ENSG00000286522	H3C2	-3.23111	-171.499	0.001233
ENSG00000112576	CCND3	-3.22377	-143.198	0.001265
ENSG00000095370	SH2D3C	-3.21885	-175.896	0.001287
ENSG00000137822	TUBGCP4	-3.21513	-215.568	0.001304
ENSG00000165997	ARL5B	-3.21239	-39.1194	0.001316
ENSG00000170419	VSTM2A	-3.20601	-165.929	0.001346
ENSG00000127328	RAB3IP	3.20133	18.608	0.001368
ENSG00000100154	TTC28	3.19924	6.88987	0.001378
ENSG00000147874	HAUS6	-3.1986	-22.6948	0.001381
ENSG00000140688	RUSF1	3.19776	176.649	0.001385
ENSG00000137868	STRA6	-3.19204	-50.1939	0.001413
ENSG00000134249	ADAM30	3.18438	330.715	0.001451
ENSG00000204842	ATXN2	-3.18259	-87.6457	0.00146
ENSG00000234829	IFNA17	-3.18244	-217.758	0.00146
ENSG00000169169	CPT1C	-3.18241	-15.393	0.001461
ENSG00000171056	SOX7	3.17796	72.6052	0.001483
ENSG00000065361	ERBB3	-3.17014	-35.0141	0.001524
ENSG00000145861	C1QTNF2	-3.17008	-182.827	0.001524
ENSG00000144642	RBMS3	3.16798	46.8174	0.001535
ENSG00000187288	CIDEC	3.16662	199.022	0.001542
ENSG00000101019	UQCC1	3.16603	81.8723	0.001545
ENSG00000095794	CREM	-3.16535	-67.3799	0.001549
ENSG00000107165	TYRP1	-3.14712	-628.409	0.001649
ENSG00000160695	VPS11	-3.14345	-38.435	0.00167
ENSG00000120937	NPPB	3.14267	144.318	0.001674
ENSG00000125485	DDX31	3.14217	84.9203	0.001677
ENSG00000152254	G6PC2	3.14213	495.83	0.001677
ENSG00000152240	HAUS1	-3.14103	-16.1404	0.001684
ENSG00000143669	LYST	-3.13911	-14.9833	0.001695
ENSG00000170166	HOXD4	-3.12777	-132.362	0.001761
ENSG00000144834	TAGLN3	3.12356	30.3059	0.001787
ENSG00000174951	FUT1	-3.12245	-41.5127	0.001793
ENSG00000100612	DHRS7	-3.11811	-35.0066	0.00182
ENSG00000198642	KLHL9	3.11457	52.847	0.001842
ENSG00000079102	RUNX1T1	3.10301	139.782	0.001916
ENSG00000172057	ORMDL3	-3.10196	-21.7635	0.001922
ENSG00000042813	ZPBP	-3.09975	-230.49	0.001937
ENSG00000145014	TMEM44	3.0988	36.9908	0.001943
ENSG00000274286	ADRA2B	3.09547	126.74	0.001965
ENSG00000254415	SIGLEC14	-3.09386	-48.0499	0.001976
ENSG00000258724	PINX1	3.09348	116.587	0.001978
ENSG00000105401	CDC37	-3.09054	-49.7254	0.001998
ENSG00000066777	ARFGEF1	3.08922	71.3569	0.002007
ENSG00000232113	TEX50	3.08756	415.432	0.002018
ENSG00000146039	SLC17A4	-3.08476	-293.101	0.002037
ENSG00000075975	MKRN2	-3.08103	-25.033	0.002063
ENSG00000159495	TGM7	-3.07852	-353.575	0.00208
ENSG00000162458	FBLIM1	3.07652	76.5664	0.002094
ENSG00000164611	PTTG1	-3.07557	-18.7713	0.002101
ENSG00000104321	TRPA1	3.07457	178.504	0.002108
ENSG00000197965	MPZL1	3.07056	30.1589	0.002137
ENSG00000105402	NAPA	-3.06798	-177.348	0.002155
ENSG00000146151	HMGCLL1	-3.06672	-194.11	0.002164
ENSG00000168631	MUCL3	3.06318	268.996	0.00219
ENSG00000101546	RBFA	-3.04784	-21.7356	0.002305
ENSG00000164082	GRM2	-3.04778	-136.062	0.002305
ENSG00000164440	TXLNB	-3.04643	-17.5018	0.002316
ENSG00000054967	RELT	3.04551	51.1448	0.002323
ENSG00000182985	CADM1	-3.04264	-28.7159	0.002345
ENSG00000130222	GADD45G	3.04156	14.941	0.002354
ENSG00000065060	BLTP3A	-3.04029	-78.0906	0.002364
ENSG00000112081	SRSF3	-3.03673	-129.946	0.002392
ENSG00000148019	CEP78	-3.03563	-36.8303	0.0024
ENSG00000049759	NEDD4L	-3.03333	-75.9276	0.002419
ENSG00000140464	PML	3.02746	79.1311	0.002466
ENSG00000176177	ENTHD1	-3.02645	-75.1448	0.002474
ENSG00000125148	MT2A	3.02616	91.9416	0.002477
ENSG00000106526	ACTR3C	-3.02574	-64.6775	0.00248
ENSG00000149639	SOGA1	-3.02204	-54.2277	0.002511
ENSG00000184445	KNTC1	-3.01995	-81.0811	0.002528
ENSG00000205835	GMNC	3.01938	30.6889	0.002533
ENSG00000256269	HMBS	-3.01561	-35.1792	0.002565
ENSG00000129226	CD68	-3.00973	-87.9318	0.002615
ENSG00000065518	NDUFB4	3.00691	177.874	0.002639
ENSG00000139133	ALG10	-3.00452	-54.8578	0.00266
ENSG00000137872	SEMA6D	2.99555	79.7281	0.00274
ENSG00000112033	PPARD	2.99402	81.6014	0.002753
ENSG00000133321	PLAAT4	-2.99183	-229.308	0.002773
ENSG00000172717	GARIN2	2.98464	94.7011	0.002839
ENSG00000140259	MFAP1	-2.9828	-148.688	0.002856
ENSG00000165644	COMTD1	-2.9824	-34.4265	0.00286
ENSG00000198113	TOR4A	-2.98195	-106.583	0.002864
ENSG00000049540	ELN	2.98028	290.01	0.00288
ENSG00000101464	PIGU	-2.97833	-56.5031	0.002898
ENSG00000077157	PPP1R12B	2.97748	344.582	0.002906
ENSG00000167244	IGF2	-2.97711	-216.881	0.00291
ENSG00000170802	FOXN2	2.97562	35.0813	0.002924
ENSG00000100122	CRYBB1	2.9744	52.828	0.002936
ENSG00000170779	CDCA4	2.97323	45.7452	0.002947
ENSG00000137700	SLC37A4	-2.97094	-36.8805	0.002969
ENSG00000156171	DRAM2	2.97071	83.2662	0.002971
ENSG00000204952	FBXO47	2.96975	170.413	0.00298
ENSG00000124564	SLC17A3	-2.96514	-19.0165	0.003025
ENSG00000111231	GPN3	-2.95409	-91.5902	0.003136
ENSG00000178665	ZNF713	2.94973	28.0026	0.003181
ENSG00000204389	HSPA1A	-2.94719	-24.9636	0.003207
ENSG00000074219	TEAD2	-2.94645	-41.1937	0.003214
ENSG00000127780	OR1E2	2.94321	457.09	0.003248
ENSG00000115084	SLC35F5	-2.94308	-48.4115	0.00325
ENSG00000133247	KMT5C	2.94166	103.785	0.003265
ENSG00000137674	MMP20	-2.941	-256.505	0.003272
ENSG00000168314	MOBP	-2.94027	-310.613	0.003279
ENSG00000204616	TRIM31	2.93729	17.1266	0.003311
ENSG00000177885	GRB2	-2.93325	-43.1399	0.003354
ENSG00000103507	BCKDK	2.93111	120.541	0.003378
ENSG00000176971	FIBIN	2.92579	294.983	0.003436
ENSG00000213859	KCTD11	2.92554	76.3297	0.003439
ENSG00000188290	HES4	2.92224	33.1474	0.003475
ENSG00000213658	LAT	-2.919	-140.203	0.003512
ENSG00000174938	SEZ6L2	-2.91854	-20.3153	0.003517
ENSG00000112514	CUTA	-2.91791	-158.518	0.003524
ENSG00000188283	ZNF383	-2.91671	-103.541	0.003537
ENSG00000170917	NUDT6	-2.91418	-22.7157	0.003566
ENSG00000136634	IL10	-2.91388	-36.8489	0.00357
ENSG00000134571	MYBPC3	-2.91231	-172.018	0.003588
ENSG00000197587	DMBX1	2.90975	145.701	0.003617
ENSG00000198704	GPX6	2.90765	175.359	0.003642
ENSG00000104901	DKKL1	-2.90742	-56.4992	0.003644
ENSG00000178860	MSC	-2.90675	-8.48699	0.003652
ENSG00000104894	CD37	2.90419	11.3319	0.003682
ENSG00000204880	KRTAP4-8	-2.90375	-142.751	0.003687
ENSG00000072694	FCGR2B	2.90299	36.8718	0.003696
ENSG00000011485	PPP5C	-2.90114	-7.83596	0.003718
ENSG00000108306	FBXL20	-2.89779	-78.6005	0.003758
ENSG00000144369	FAM171B	2.89739	26.2706	0.003763
ENSG00000101290	CDS2	2.89581	135.053	0.003782
ENSG00000124145	SDC4	2.8941	19.4421	0.003803
ENSG00000162399	BSND	2.89025	235.12	0.003849
ENSG00000129480	DTD2	2.88772	128.259	0.00388
ENSG00000284704	SCYGR3	-2.88583	-135.5	0.003904
ENSG00000163602	RYBP	2.88381	160.23	0.003929
ENSG00000176473	WDR25	-2.87748	-18.1531	0.004009
ENSG00000204599	TRIM39	2.87447	86.268	0.004047
ENSG00000255974	CYP2A6	-2.87273	-237.012	0.004069
ENSG00000173991	TCAP	-2.87268	-100.452	0.00407
ENSG00000161395	PGAP3	2.87252	54.7105	0.004072
ENSG00000084674	APOB	2.86841	89.7867	0.004125
ENSG00000126814	TRMT5	2.86486	149.45	0.004172
ENSG00000095485	CWF19L1	-2.86427	-52.1879	0.00418
ENSG00000197930	ERO1A	-2.8637	-47.7069	0.004187
ENSG00000104687	GSR	2.86176	31.7024	0.004213
ENSG00000198914	POU3F3	2.85865	143.258	0.004254
ENSG00000164609	SLU7	-2.85774	-28.1549	0.004267
ENSG00000170606	HSPA4	2.85769	86.4124	0.004267
ENSG00000212722	KRTAP4-9	-2.85215	-443.241	0.004342
ENSG00000119508	NR4A3	-2.84889	-850.498	0.004387
ENSG00000174939	ASPHD1	-2.84615	-24.118	0.004425
ENSG00000205089	CCNI2	-2.8456	-108.118	0.004433
ENSG00000117266	CDK18	2.8423	30.0437	0.004479
ENSG00000204444	APOM	-2.84227	-89.7813	0.004479
ENSG00000206530	CFAP44	2.84101	48.721	0.004497
ENSG00000178226	PRSS36	2.8383	29.2794	0.004535
ENSG00000005073	HOXA11	2.83747	136.427	0.004547
ENSG00000126603	GLIS2	-2.8333	-40.5808	0.004607
ENSG00000019995	ZRANB1	-2.83101	-34.4726	0.00464
ENSG00000171587	DSCAM	-2.82905	-291.954	0.004669
ENSG00000145244	CORIN	-2.8285	-37.1546	0.004677
ENSG00000135116	HRK	-2.82604	-49.604	0.004713
ENSG00000248712	CCDC153	2.82511	171.888	0.004726
ENSG00000122986	HVCN1	2.82243	14.4692	0.004766
ENSG00000125965	GDF5	2.82053	148.325	0.004794
ENSG00000125686	MED1	2.82051	32.6342	0.004795
ENSG00000115884	SDC1	-2.82034	-66.0873	0.004797
ENSG00000078098	FAP	-2.81915	-1203.67	0.004815
ENSG00000138379	MSTN	-2.81872	-118.995	0.004821
ENSG00000086848	ALG9	2.81818	198.463	0.00483
ENSG00000101680	LAMA1	2.81779	122.846	0.004835
ENSG00000072571	HMMR	2.81752	20.8315	0.00484
ENSG00000216588	IGSF23	2.81029	182.8	0.00495
ENSG00000164151	ICE1	-2.80873	-59.8959	0.004974
ENSG00000258713	C20orf141	-2.80802	-228.495	0.004985
ENSG00000165526	RPUSD4	2.80749	88.5026	0.004993
ENSG00000114378	HYAL1	2.80724	127.037	0.004997
ENSG00000137691	CFAP300	2.80644	139.58	0.005009
ENSG00000120800	UTP20	2.8063	190.997	0.005011
ENSG00000283782	ENSG00000283782	2.80404	13.7804	0.005047
ENSG00000027847	B4GALT7	-2.80353	-128.387	0.005055
ENSG00000188580	NKAIN2	-2.79953	-100.904	0.005118
ENSG00000161610	HCRT	-2.79893	-105.396	0.005127
ENSG00000196787	H2AC11	-2.7957	-220.531	0.005179
ENSG00000143033	MTF2	-2.79502	-49.7809	0.00519
ENSG00000177225	GATD1	2.79249	114.815	0.00523
ENSG00000094661	OR1I1	-2.79166	-413.364	0.005244
ENSG00000100321	SYNGR1	2.78999	7.63041	0.005271
ENSG00000258083	OR9A4	2.7892	217.305	0.005284
ENSG00000105549	THEG	2.78855	241.475	0.005294
ENSG00000186193	SAPCD2	2.78849	97.1668	0.005295
ENSG00000075239	ACAT1	-2.78164	-56.6727	0.005408
ENSG00000186847	KRT14	2.78027	174.765	0.005431
ENSG00000130475	FCHO1	-2.77996	-51.2923	0.005437
ENSG00000118985	ELL2	-2.77661	-23.4882	0.005493
ENSG00000160124	MIX23	2.77399	94.5129	0.005537
ENSG00000131323	TRAF3	2.77306	74.3119	0.005553
ENSG00000196655	TRAPPC4	2.77195	46.5124	0.005572
ENSG00000137842	TMEM62	2.77179	49.0931	0.005575
ENSG00000123374	CDK2	-2.76807	-91.0428	0.005639
ENSG00000131748	STARD3	2.76666	44.0323	0.005663
ENSG00000143257	NR1I3	-2.76429	-83.6147	0.005705
ENSG00000183087	GAS6	-2.76298	-40.8824	0.005728
ENSG00000177663	IL17RA	2.76277	36.6788	0.005731
ENSG00000204713	TRIM27	-2.76029	-15.4049	0.005775
ENSG00000110324	IL10RA	-2.75975	-69.0111	0.005785
ENSG00000070961	ATP2B1	2.75687	39.3336	0.005836
ENSG00000084734	GCKR	2.75683	121.155	0.005837
ENSG00000135164	DMTF1	2.7555	154.175	0.00586
ENSG00000168806	LCMT2	-2.75342	-30.5812	0.005898
ENSG00000178184	PARD6G	-2.75202	-43.9221	0.005923
ENSG00000087302	RTRAF	2.75152	68.6395	0.005932
ENSG00000162302	RPS6KA4	2.74856	50.2186	0.005986
ENSG00000172893	DHCR7	-2.74714	-84.3513	0.006012
ENSG00000187475	H1-6	2.74446	58.029	0.006061
ENSG00000255439	ENSG00000255439	2.74436	63.9652	0.006063
ENSG00000203546	ENSG00000203546	2.74435	183.613	0.006063
ENSG00000138640	FAM13A	2.74388	12.0035	0.006072
ENSG00000160471	COX6B2	2.74066	37.069	0.006132
ENSG00000184163	C1QTNF12	2.73899	61.2687	0.006163
ENSG00000082641	NFE2L1	-2.7385	-104.856	0.006172
ENSG00000177830	CHID1	-2.73503	-120.437	0.006237
ENSG00000166170	BAG5	-2.73317	-35.2785	0.006273
ENSG00000158023	CFAP251	-2.73109	-3.11596	0.006313
ENSG00000197562	RAB40C	-2.73083	-36.5903	0.006318
ENSG00000147872	PLIN2	-2.72705	-25.023	0.00639
ENSG00000116001	TIA1	-2.723	-64.5122	0.006469
ENSG00000064933	PMS1	2.72297	23.5525	0.00647
ENSG00000214290	POU2AF3	-2.72295	-75.5783	0.00647
ENSG00000168394	TAP1	-2.72208	-45.8568	0.006487
ENSG00000162928	PEX13	-2.72109	-71.9459	0.006507
ENSG00000175520	UBQLN3	2.7193	141.841	0.006542
ENSG00000183569	SERHL2	-2.7192	-2.30272	0.006544
ENSG00000177238	TRIM72	-2.71658	-114.189	0.006596
ENSG00000153107	ANAPC1	2.71585	56.9133	0.006611
ENSG00000119669	IRF2BPL	2.71576	11.0578	0.006612
ENSG00000128645	HOXD1	-2.71355	-52.9783	0.006657
ENSG00000186908	ZDHHC17	-2.71222	-302.613	0.006683
ENSG00000159164	SV2A	-2.71222	-37.3599	0.006684
ENSG00000131142	CCL25	2.71028	13.7695	0.006723
ENSG00000125484	GTF3C4	2.70989	155.038	0.006731
ENSG00000138185	ENTPD1	2.70847	37.8207	0.006759
ENSG00000102580	DNAJC3	-2.70657	-100.539	0.006798
ENSG00000161609	KASH5	2.70103	2.58648	0.006912
ENSG00000204590	GNL1	2.69841	139.635	0.006967
ENSG00000184702	SEPTIN5	-2.69459	-258.223	0.007048
ENSG00000132680	KHDC4	-2.69251	-60.1809	0.007092
ENSG00000067248	DHX29	2.69159	128.852	0.007111
ENSG00000136715	SAP130	-2.69133	-146.271	0.007117
ENSG00000136810	TXN	-2.68928	-13.3322	0.007161
ENSG00000158869	FCER1G	-2.6883	-16.8099	0.007182
ENSG00000067369	TP53BP1	2.68768	35.1921	0.007195
ENSG00000244617	ASPRV1	2.68655	289.635	0.007219
ENSG00000104213	PDGFRL	2.68628	9.07849	0.007225
ENSG00000132952	USPL1	2.68548	106.895	0.007243
ENSG00000239998	LILRA2	-2.6804	-31.6334	0.007353
ENSG00000196704	AMZ2	2.68013	22.4901	0.007359
ENSG00000197724	PHF2	-2.67978	-27.4439	0.007367
ENSG00000181315	ZNF322	-2.67934	-32.8217	0.007377
ENSG00000169397	RNASE3	2.67818	16.6841	0.007402
ENSG00000198298	ZNF485	2.67674	157.171	0.007434
ENSG00000248767	FOXL3	-2.67655	-930.998	0.007438
ENSG00000143753	DEGS1	-2.67648	-133.309	0.00744
ENSG00000080166	DCT	-2.67369	-116.012	0.007502
ENSG00000119844	AFTPH	2.67297	256.167	0.007518
ENSG00000111832	RWDD1	2.67088	35.3902	0.007565
ENSG00000197253	TPSB2	-2.67003	-1397.91	0.007585
ENSG00000151164	RAD9B	-2.66985	-33.6233	0.007589
ENSG00000110497	AMBRA1	-2.6691	-419.768	0.007605
ENSG00000138092	CENPO	-2.66629	-92.1444	0.007669
ENSG00000013523	ANGEL1	2.66624	27.2103	0.007671
ENSG00000163082	SGPP2	-2.66224	-15.5182	0.007762
ENSG00000171109	MFN1	2.66137	84.4822	0.007782
ENSG00000165661	QSOX2	-2.65765	-7.9249	0.007869
ENSG00000144028	SNRNP200	-2.65736	-90.9123	0.007875
ENSG00000124067	SLC12A4	2.65665	71.7442	0.007892
ENSG00000183484	GPR132	2.65647	19.0805	0.007896
ENSG00000173110	HSPA6	-2.65607	-26.8402	0.007906
ENSG00000168803	ADAL	-2.65508	-11.3448	0.007929
ENSG00000157992	KRTCAP3	-2.65469	-42.2652	0.007938
ENSG00000113302	IL12B	2.65428	69.7183	0.007948
ENSG00000064999	ANKS1A	-2.65418	-80.266	0.00795
ENSG00000107551	RASSF4	2.65276	17.9246	0.007984
ENSG00000135919	SERPINE2	-2.65255	-21.8604	0.007989
ENSG00000114982	KANSL3	2.65136	114.05	0.008017
ENSG00000021355	SERPINB1	2.65087	24.1275	0.008029
ENSG00000147488	ST18	-2.65054	-248.517	0.008036
ENSG00000243364	EFNA4	-2.65007	-41.3388	0.008047
ENSG00000279000	OR10A6	2.64777	155.014	0.008103
ENSG00000171786	NHLH1	2.6474	85.9199	0.008111
ENSG00000107807	TLX1	2.64707	179.028	0.008119
ENSG00000047457	CP	-2.64664	-64.9253	0.00813
ENSG00000168491	CCDC110	-2.64446	-20.0773	0.008182
ENSG00000132915	PDE6A	-2.64444	-183.145	0.008183
ENSG00000138271	GPR87	2.64442	115.008	0.008183
ENSG00000171798	KNDC1	-2.64379	-70.065	0.008198
ENSG00000136877	FPGS	-2.64362	-20.6819	0.008203
ENSG00000289721	PYDC5	2.64285	60.6695	0.008221
ENSG00000196510	ANAPC7	2.64283	86.1312	0.008222
ENSG00000175595	ERCC4	-2.64147	-59.4767	0.008255
ENSG00000162892	IL24	2.63806	40.5674	0.008338
ENSG00000185090	MANEAL	-2.63733	-34.8741	0.008356
ENSG00000205832	C16orf96	2.63584	346.12	0.008393
ENSG00000164171	ITGA2	-2.63396	-12.1381	0.008439
ENSG00000143434	SEMA6C	-2.63227	-146.042	0.008482
ENSG00000174915	PTDSS2	2.6316	73.4408	0.008498
ENSG00000181631	P2RY13	2.63016	44.0437	0.008535
ENSG00000135541	AHI1	-2.6301	-28.6675	0.008536
ENSG00000167261	DPEP2	2.62973	39.4288	0.008545
ENSG00000103021	CCDC113	-2.62899	-119.973	0.008564
ENSG00000162994	CLHC1	2.62846	71.6238	0.008577
ENSG00000253958	CLDN23	2.6281	6.00946	0.008586
ENSG00000236104	ZBTB22	2.62746	95.3781	0.008602
ENSG00000163072	NOSTRIN	-2.62649	-28.9964	0.008627
ENSG00000281991	TMEM265	2.62337	168.039	0.008706
ENSG00000101412	E2F1	-2.62078	-24.245	0.008773
ENSG00000177556	ATOX1	-2.61861	-19.4316	0.008829
ENSG00000173404	INSM1	2.61746	30.4926	0.008859
ENSG00000072415	PALS1	2.61703	146.172	0.00887
ENSG00000058404	CAMK2B	2.61305	141.302	0.008974
ENSG00000143032	BARHL2	2.61215	69.9052	0.008998
ENSG00000138755	CXCL9	-2.60888	-236.933	0.009084
ENSG00000198563	DDX39B	-2.60861	-43.0292	0.009091
ENSG00000176994	SMCR8	2.60776	130.791	0.009114
ENSG00000142494	SLC47A1	2.60735	37.7014	0.009125
ENSG00000153113	CAST	2.60607	61.0619	0.009159
ENSG00000105245	NUMBL	2.60599	45.212	0.009161
ENSG00000135362	PRR5L	2.60408	36.8137	0.009212
ENSG00000215041	NEURL4	2.60254	42.5135	0.009254
ENSG00000079459	FDFT1	2.60171	16.0558	0.009276
ENSG00000115211	EIF2B4	-2.60118	-104.952	0.00929
ENSG00000184719	RNLS	-2.59738	-17.249	0.009394
ENSG00000158553	POM121L2	2.59641	77.4113	0.00942
ENSG00000000938	FGR	2.59379	33.5423	0.009492
ENSG00000167397	VKORC1	2.59212	99.9807	0.009539
ENSG00000057663	ATG5	2.58729	146.071	0.009673
ENSG00000003756	RBM5	-2.58613	-45.4777	0.009706
ENSG00000253368	TRNP1	-2.58611	-32.4963	0.009707
ENSG00000132031	MATN3	-2.5858	-81.9268	0.009715
ENSG00000184939	ZFP90	-2.5857	-7.89557	0.009718
ENSG00000125900	SIRPD	2.58543	152.353	0.009726
ENSG00000173273	TNKS	2.5846	54.2173	0.009749
ENSG00000125691	RPL23	2.58457	183.056	0.00975
ENSG00000149218	ENDOD1	-2.58407	-6.30814	0.009764
ENSG00000172661	WASHC2C	-2.58399	-20.7374	0.009766
ENSG00000197275	RAD54B	-2.58375	-36.8169	0.009773
ENSG00000101444	AHCY	2.58337	58.7517	0.009784
ENSG00000179144	GIMAP7	2.58319	56.9083	0.009789
ENSG00000134389	CFHR5	2.58304	138.888	0.009793
ENSG00000112079	STK38	-2.58068	-110.085	0.009861
ENSG00000223638	RFPL4A	-2.58026	-56.2529	0.009872
ENSG00000260861	ENSG00000260861	2.57943	15.2612	0.009896
ENSG00000132185	FCRLA	-2.57859	-54.101	0.00992
ENSG00000089177	KIF16B	-2.57719	-35.2332	0.009961
ENSG00000132793	LPIN3	2.57715	32.4964	0.009962
ENSG00000175826	CTDNEP1	-2.57706	-160.936	0.009964
ENSG00000188784	PLA2G2E	2.57668	144.849	0.009975
ENSG00000072858	SIDT1	2.57616	9.51802	0.009991
ENSG00000164691	TAGAP	2.57604	5.06728	0.009994
ENSG00000072071	ADGRL1	2.57295	23.0359	0.010084
ENSG00000151692	RNF144A	-2.57211	-26.8359	0.010108
ENSG00000198182	ZNF607	-2.57004	-26.0165	0.010169
ENSG00000120526	NUDCD1	-2.56919	-69.1074	0.010194
ENSG00000180353	HCLS1	2.56753	181.154	0.010243
ENSG00000047932	GOPC	2.56555	24.1588	0.010301
ENSG00000215817	ZC3H11B	-2.56322	-281.778	0.010371
ENSG00000174992	ZG16	2.56238	251.81	0.010396
ENSG00000177302	TOP3A	2.56221	60.8832	0.010401
ENSG00000213578	CPLX3	2.55966	292.283	0.010477
ENSG00000166128	RAB8B	2.55954	51.2354	0.010481
ENSG00000268500	SIGLEC5	-2.55949	-67.653	0.010483
ENSG00000131591	C1orf159	2.55937	33.8453	0.010486
ENSG00000278870	OR51G1	-2.55916	-237.151	0.010492
ENSG00000124574	ABCC10	-2.5588	-29.8422	0.010503
ENSG00000099617	EFNA2	-2.5555	-570.467	0.010604
ENSG00000241839	PLEKHO2	2.55545	57.5223	0.010605
ENSG00000010017	RANBP9	-2.55381	-32.6222	0.010655
ENSG00000140474	ULK3	2.55366	65.332	0.01066
ENSG00000162745	OLFML2B	-2.55344	-39.3492	0.010667
ENSG00000023287	RB1CC1	-2.55216	-157.571	0.010706
ENSG00000145214	DGKQ	2.55193	6.5602	0.010713
ENSG00000189233	NUGGC	-2.54963	-18.593	0.010784
ENSG00000205864	KRTAP5-6	2.54822	195.06	0.010827
ENSG00000145692	BHMT	2.54797	234.919	0.010835
ENSG00000082175	PGR	2.54736	240.326	0.010854
ENSG00000129422	MTUS1	-2.54627	-27.2217	0.010888
ENSG00000013725	CD6	2.54625	87.0918	0.010889
ENSG00000275111	ZNF2	-2.5456	-226.24	0.010909
ENSG00000179546	HTR1D	2.54542	158.627	0.010915
ENSG00000271271	UGT2A2	2.54536	165.892	0.010917
ENSG00000204568	MRPS18B	-2.54424	-175.176	0.010952
ENSG00000138115	CYP2C8	-2.54341	-151.935	0.010978
ENSG00000077152	UBE2T	-2.54218	-54.1564	0.011016
ENSG00000181085	MAPK15	-2.54136	-68.0764	0.011042
ENSG00000112182	BACH2	-2.54053	-110.022	0.011069
ENSG00000121053	EPX	2.53987	11.8843	0.011089
ENSG00000117448	AKR1A1	-2.53974	-147.859	0.011094
ENSG00000145907	G3BP1	2.53923	20.3551	0.01111
ENSG00000105849	POLR1F	-2.53849	-45.9843	0.011133
ENSG00000124215	CDH26	-2.53737	-257.029	0.011169
ENSG00000196358	NTNG2	2.53734	30.9536	0.01117
ENSG00000184924	PTRHD1	-2.53702	-62.4994	0.01118
ENSG00000026950	BTN3A1	2.53623	81.03	0.011205
ENSG00000114786	ABHD14A-ACY1	-2.53606	-272.683	0.011211
ENSG00000180113	TDRD6	-2.53387	-185.882	0.011281
ENSG00000151893	CACUL1	2.53355	76.3964	0.011291
ENSG00000146839	ZAN	2.53303	44.0592	0.011308
ENSG00000157303	SUSD3	-2.53298	-23.1551	0.01131
ENSG00000120992	LYPLA1	2.5323	52.3131	0.011332
ENSG00000099910	KLHL22	-2.53193	-130.127	0.011344
ENSG00000054611	TBC1D22A	-2.52997	-24.0284	0.011407
ENSG00000187595	ZNF385C	-2.52827	-40.7573	0.011463
ENSG00000113838	TBCCD1	2.52805	38.7194	0.01147
ENSG00000184956	MUC6	-2.5261	-349.825	0.011534
ENSG00000185760	KCNQ5	2.52522	18.8483	0.011562
ENSG00000253352	TUG1	-2.52517	-255.06	0.011564
ENSG00000269590	ENSG00000269590	-2.52284	-121.196	0.011641
ENSG00000153294	ADGRF4	-2.52253	-133.747	0.011651
ENSG00000169174	PCSK9	2.52017	173.132	0.01173
ENSG00000135900	MRPL44	2.51952	104.241	0.011752
ENSG00000284779	ENSG00000284779	-2.5194	-223.575	0.011755
ENSG00000183682	BMP8A	2.51931	9.67202	0.011759
ENSG00000125386	FAM193A	-2.51892	-77.4711	0.011772
ENSG00000164109	MAD2L1	-2.51888	-330.59	0.011773
ENSG00000130511	SSBP4	2.51868	45.5069	0.01178
ENSG00000161958	FGF11	2.51641	21.6738	0.011856
ENSG00000198130	HIBCH	-2.51595	-347.376	0.011871
ENSG00000242372	EIF6	-2.51491	-25.5461	0.011906
ENSG00000164346	NSA2	2.51487	48.2136	0.011908
ENSG00000166762	CATSPER2	-2.51483	-20.4326	0.011909
ENSG00000257138	TAS2R38	-2.51403	-622.838	0.011936
ENSG00000072110	ACTN1	2.51218	13.5564	0.011999
ENSG00000178301	AQP11	-2.51195	-17.1003	0.012007
ENSG00000132003	ZSWIM4	2.51133	64.5207	0.012028
ENSG00000111907	TPD52L1	-2.5106	-27.4442	0.012053
ENSG00000163823	CCR1	2.51051	12.8686	0.012056
ENSG00000246705	H2AJ	2.51018	33.5817	0.012067
ENSG00000096088	PGC	-2.50984	-375.703	0.012079
ENSG00000255307	OR52B2	2.50978	149.271	0.012081
ENSG00000172955	ADH6	-2.50793	-43.4631	0.012144
ENSG00000106927	AMBP	-2.50708	-183.637	0.012173
ENSG00000060718	COL11A1	2.50556	218.96	0.012226
ENSG00000132510	KDM6B	-2.50518	-32.7135	0.012239
ENSG00000087502	ERGIC2	-2.50488	-34.7186	0.012249
ENSG00000153317	ASAP1	-2.5039	-38.1062	0.012283
ENSG00000184743	ATL3	-2.50361	-42.8767	0.012293
ENSG00000099821	POLRMT	-2.50253	-116.073	0.012331
ENSG00000151849	CENPJ	2.50157	40.0131	0.012364
ENSG00000151572	ANO4	-2.50094	-200.388	0.012387
ENSG00000168028	RPSA	2.50015	34.121	0.012414
ENSG00000184489	PTP4A3	-2.49975	-4.26594	0.012428
ENSG00000235453	SMIM27	-2.49643	-156.494	0.012545
ENSG00000215695	RSC1A1	-2.49598	-198.787	0.012561
ENSG00000116205	TCEANC2	-2.4953	-82.0969	0.012585
ENSG00000132669	RIN2	2.49409	39.0703	0.012628
ENSG00000151065	DCP1B	2.49336	32.7573	0.012654
ENSG00000070770	CSNK2A2	-2.49324	-93.1233	0.012658
ENSG00000112584	FAM120B	-2.49311	-50.8435	0.012663
ENSG00000198252	STYX	2.49292	24.1482	0.01267
ENSG00000179580	RNF151	-2.49253	-27.0103	0.012684
ENSG00000122484	RPAP2	2.49102	79.5246	0.012738
ENSG00000115446	UNC50	2.48876	45.7924	0.012819
ENSG00000159202	UBE2Z	-2.48835	-48.2995	0.012834
ENSG00000142102	PGGHG	-2.48755	-19.2575	0.012862
ENSG00000163581	SLC2A2	-2.48732	-453.314	0.012871
ENSG00000138376	BARD1	2.48622	30.8366	0.012911
ENSG00000171044	XKR6	2.48513	51.3875	0.01295
ENSG00000160075	SSU72	-2.48342	-47.9806	0.013013
ENSG00000129562	DAD1	2.48337	23.9779	0.013015
ENSG00000100522	GNPNAT1	-2.48254	-55.4698	0.013045
ENSG00000164841	TMEM74	-2.48219	-37.6499	0.013058
ENSG00000004534	RBM6	-2.48181	-105.114	0.013072
ENSG00000152611	CAPSL	-2.47883	-73.1646	0.013181
ENSG00000124493	GRM4	2.47857	94.258	0.013191
ENSG00000170561	IRX2	2.47749	563.696	0.013231
ENSG00000100985	MMP9	2.47658	169.168	0.013265
ENSG00000179059	ZFP42	2.47354	292.864	0.013378
ENSG00000087077	TRIP6	2.47282	71.4822	0.013405
ENSG00000090530	P3H2	-2.47262	-44.3146	0.013413
ENSG00000161542	PRPSAP1	-2.4719	-148.011	0.01344
ENSG00000170264	FAM161A	-2.47188	-25.7452	0.01344
ENSG00000089053	ANAPC5	2.47125	73.8899	0.013464
ENSG00000083444	PLOD1	2.47076	22.8079	0.013483
ENSG00000086619	ERO1B	-2.46964	-47.2436	0.013525
ENSG00000113328	CCNG1	2.46859	62.6065	0.013565
ENSG00000275896	PRSS2	2.46788	11.318	0.013591
ENSG00000087074	PPP1R15A	2.46664	21.6194	0.013639
ENSG00000214706	IFRD2	-2.46661	-52.3343	0.01364
ENSG00000038295	TLL1	-2.46645	-288.78	0.013646
ENSG00000288675	PANO1	2.46517	135.546	0.013695
ENSG00000152127	MGAT5	2.4644	56.0558	0.013724
ENSG00000206150	RNASE13	2.46205	331.819	0.013815
ENSG00000159176	CSRP1	2.46191	13.8545	0.01382
ENSG00000105655	ISYNA1	2.46091	44.7917	0.013859
ENSG00000128408	RIBC2	-2.46085	-21.1466	0.013861
ENSG00000166272	WBP1L	2.45902	31.5926	0.013932
ENSG00000112941	TENT4A	2.45822	20.1543	0.013963
ENSG00000171456	ASXL1	2.45662	585.217	0.014025
ENSG00000181616	OR52H1	2.45396	118.978	0.014129
ENSG00000171403	KRT9	-2.45341	-251.685	0.014151
ENSG00000176978	DPP7	2.45317	37.1234	0.01416
ENSG00000185070	FLRT2	2.4527	69.3796	0.014179
ENSG00000158373	H2BC5	-2.45239	-17.6561	0.014191
ENSG00000165474	GJB2	-2.45119	-26.7443	0.014238
ENSG00000249709	ZNF564	2.45117	59.0075	0.014239
ENSG00000174358	SLC6A19	-2.45033	-262.406	0.014272
ENSG00000239697	TNFSF12	-2.44957	-29.2046	0.014303
ENSG00000165475	CRYL1	-2.44956	-14.1655	0.014303
ENSG00000171060	C8orf74	-2.44916	-104.249	0.014319
ENSG00000145779	TNFAIP8	-2.44725	-21.44	0.014395
ENSG00000205060	SLC35B4	-2.44692	-21.2535	0.014408
ENSG00000125457	MIF4GD	2.44609	13.7985	0.014441
ENSG00000083290	ULK2	-2.44528	-26.6265	0.014474
ENSG00000102904	TSNAXIP1	2.44507	278.325	0.014482
ENSG00000214216	IQCJ	-2.44501	-361.486	0.014485
ENSG00000204022	LIPJ	-2.44467	-95.1884	0.014499
ENSG00000154719	MRPL39	2.44437	36.1745	0.01451
ENSG00000169247	SH3TC2	-2.44437	-143.627	0.014511
ENSG00000146263	MMS22L	-2.44397	-71.1391	0.014527
ENSG00000147885	IFNA16	-2.44365	-256.02	0.014539
ENSG00000030110	BAK1	-2.44298	-27.8441	0.014567
ENSG00000197728	RPS26	-2.44219	-17.4109	0.014598
ENSG00000136856	SLC2A8	-2.44219	-14.6437	0.014598
ENSG00000010818	HIVEP2	2.44125	117.591	0.014636
ENSG00000120057	SFRP5	2.44109	54.2178	0.014643
ENSG00000227059	ANHX	2.4403	51.756	0.014675
ENSG00000113583	C5orf15	-2.43998	-128.216	0.014688
ENSG00000100324	TAB1	-2.43958	-127.084	0.014704
ENSG00000050820	BCAR1	2.43921	52.7308	0.014719
ENSG00000077935	SMC1B	-2.43717	-19.8014	0.014803
ENSG00000064687	ABCA7	2.43645	11.4055	0.014832
ENSG00000122034	GTF3A	-2.43467	-20.9161	0.014905
ENSG00000089225	TBX5	2.43287	364.794	0.01498
ENSG00000128294	TPST2	-2.43142	-43.3592	0.01504
ENSG00000139218	SCAF11	-2.43102	-150.893	0.015056
ENSG00000104783	KCNN4	2.43059	46.2688	0.015074
ENSG00000136286	MYO1G	2.42914	21.2629	0.015135
ENSG00000185347	TEDC1	-2.42802	-179.068	0.015181
ENSG00000116584	ARHGEF2	2.42497	46.5848	0.01531
ENSG00000159063	ALG8	-2.42329	-19.1293	0.015381
ENSG00000213626	LBH	-2.42263	-156.467	0.015409
ENSG00000132773	TOE1	2.42198	194.595	0.015436
ENSG00000188738	FSIP2	2.42087	175.594	0.015483
ENSG00000204217	BMPR2	-2.41682	-42.6247	0.015657
ENSG00000104691	UBXN8	-2.41386	-34.5627	0.015785
ENSG00000070019	GUCY2C	2.41158	215.183	0.015884
ENSG00000130518	IQCN	2.41129	26.0699	0.015896
ENSG00000215372	ZNF705G	2.41097	2195.78	0.01591
ENSG00000107902	LHPP	-2.41057	-7.98698	0.015928
ENSG00000100281	HMGXB4	-2.41052	-172.81	0.01593
ENSG00000135373	EHF	-2.41016	-42.6833	0.015945
ENSG00000173327	MAP3K11	2.40944	71.6444	0.015977
ENSG00000122483	CCDC18	2.40921	50.9329	0.015987
ENSG00000260027	HOXB7	2.40821	91.7125	0.016031
ENSG00000169474	SPRR1A	2.40781	62.5526	0.016049
ENSG00000114670	NEK11	-2.40751	-21.7336	0.016062
ENSG00000075651	PLD1	-2.40603	-20.2522	0.016127
ENSG00000135966	TGFBRAP1	2.40397	31.529	0.016218
ENSG00000072736	NFATC3	2.40392	126.814	0.01622
ENSG00000196659	TTC30B	-2.40374	-86.129	0.016228
ENSG00000100519	PSMC6	-2.40218	-53.0419	0.016298
ENSG00000142182	DNMT3L	2.40143	324.527	0.016331
ENSG00000117614	SYF2	2.40102	623.467	0.01635
ENSG00000153551	CMTM7	-2.40021	-51.2689	0.016386
ENSG00000168374	ARF4	2.3979	61.0086	0.016489
ENSG00000273513	TBC1D3K	2.39789	1449.52	0.01649
ENSG00000117215	PLA2G2D	2.39608	238.929	0.016571
ENSG00000111261	MANSC1	-2.39545	-68.0931	0.0166
ENSG00000205356	TECPR1	2.39424	28.9403	0.016655
ENSG00000111897	SERINC1	-2.39398	-33.6006	0.016667
ENSG00000100614	PPM1A	2.39264	70.0833	0.016728
ENSG00000149115	TNKS1BP1	-2.39138	-18.8936	0.016785
ENSG00000078804	TP53INP2	2.39043	171.041	0.016829
ENSG00000189079	ARID2	2.38971	121.561	0.016862
ENSG00000126005	MMP24OS	-2.38842	-27.7152	0.016921
ENSG00000197050	ZNF420	-2.38758	-76.1442	0.01696
ENSG00000079277	MKNK1	2.38596	62.8805	0.017035
ENSG00000125780	TGM3	-2.38544	-75.2809	0.017059
ENSG00000181666	ZNF875	-2.3849	-81.3751	0.017084
ENSG00000186207	LCE5A	2.38418	904.042	0.017117
ENSG00000277149	TYW1B	2.38408	109.813	0.017122
ENSG00000277791	PSMB3	-2.38355	-227.13	0.017147
ENSG00000179055	OR13D1	-2.38317	-89.3447	0.017164
ENSG00000126858	RHOT1	-2.38269	-86.3896	0.017187
ENSG00000136295	TTYH3	2.3816	15.6256	0.017237
ENSG00000196826	ENSG00000196826	2.38152	58.1396	0.017242
ENSG00000260325	HSPB9	2.3783	69.8213	0.017393
ENSG00000136010	ALDH1L2	2.37784	24.7574	0.017414
ENSG00000167772	ANGPTL4	2.37696	22.0618	0.017456
ENSG00000167601	AXL	2.37546	35.6223	0.017527
ENSG00000130433	CACNG6	-2.37403	-8.67673	0.017595
ENSG00000276644	DACH1	2.37324	38.8542	0.017633
ENSG00000173267	SNCG	-2.3728	-82.556	0.017654
ENSG00000143375	CGN	-2.37222	-59.3368	0.017682
ENSG00000180043	GARIN5B	2.37117	80.3593	0.017732
ENSG00000052749	RRP12	2.37102	18.9541	0.017739
ENSG00000101782	RIOK3	-2.37089	-243.003	0.017745
ENSG00000007384	RHBDF1	2.37067	98.1136	0.017756
ENSG00000119986	AVPI1	-2.37028	-30.422	0.017775
ENSG00000204704	OR2W1	2.37026	138.668	0.017776
ENSG00000143543	JTB	2.37009	197.151	0.017784
ENSG00000123933	MXD4	2.36968	43.1525	0.017803
ENSG00000126432	PRDX5	-2.36892	-54.9866	0.01784
ENSG00000120137	PANK3	2.36875	45.4595	0.017848
ENSG00000162927	PUS10	-2.36869	-52.3948	0.017851
ENSG00000184347	SLIT3	-2.36843	-529.04	0.017864
ENSG00000166200	COPS2	-2.36761	-64.5851	0.017903
ENSG00000167257	RNF214	-2.36694	-316.916	0.017936
ENSG00000148704	VAX1	-2.36613	-318.75	0.017975
ENSG00000121281	ADCY7	-2.36562	-46.3673	0.018
ENSG00000082212	ME2	-2.36469	-24.1771	0.018045
ENSG00000008441	NFIX	2.3637	206.99	0.018093
ENSG00000177692	DNAJC28	-2.36331	-18.4609	0.018113
ENSG00000104774	MAN2B1	2.36281	99.8823	0.018137
ENSG00000164111	ANXA5	-2.3612	-5.86465	0.018216
ENSG00000125834	STK35	-2.36088	-68.0782	0.018232
ENSG00000229809	ZNF688	2.35909	331.209	0.01832
ENSG00000099381	SETD1A	-2.35763	-110.23	0.018392
ENSG00000189052	CGB5	2.35737	1565.99	0.018405
ENSG00000198929	NOS1AP	2.35705	33.4913	0.018421
ENSG00000230657	PRB4	-2.3546	-276.052	0.018543
ENSG00000131480	AOC2	-2.35427	-178.33	0.018559
ENSG00000142751	GPN2	-2.35423	-15.9572	0.018561
ENSG00000101425	BPI	2.35319	95.6889	0.018613
ENSG00000186891	TNFRSF18	2.35308	32.5208	0.018619
ENSG00000132716	DCAF8	-2.35305	-83.6249	0.01862
ENSG00000169223	LMAN2	-2.35262	-181.714	0.018641
ENSG00000113643	RARS1	-2.35261	-33.3499	0.018642
ENSG00000138688	BLTP1	-2.35207	-61.3373	0.018669
ENSG00000180957	PITPNB	-2.34992	-63.8097	0.018777
ENSG00000212864	RNF208	-2.34924	-116.83	0.018812
ENSG00000073737	DHRS9	-2.34847	-74.2771	0.018851
ENSG00000149516	MS4A3	-2.34766	-46.5313	0.018892
ENSG00000047936	ROS1	-2.34751	-88.0909	0.0189
ENSG00000173269	MMRN2	-2.34725	-16.7157	0.018913
ENSG00000104643	MTMR9	-2.34693	-66.9981	0.018929
ENSG00000184270	H2AC21	2.34523	104.189	0.019015
ENSG00000123154	WDR83	2.34429	97.461	0.019063
ENSG00000141503	MINK1	-2.34398	-84.9371	0.019079
ENSG00000178691	SUZ12	2.3439	179.056	0.019083
ENSG00000042980	ADAM28	2.34334	40.2364	0.019112
ENSG00000161981	SNRNP25	2.34286	9.77411	0.019137
ENSG00000172803	SNX32	2.34245	73.0956	0.019158
ENSG00000129219	PLD2	-2.34021	-54.5458	0.019273
ENSG00000154721	JAM2	-2.33928	-178.831	0.019321
ENSG00000188316	ENO4	2.3369	28.8954	0.019445
ENSG00000109265	CRACD	2.33275	18.6	0.019661
ENSG00000153531	ADPRHL1	-2.33251	-177.471	0.019674
ENSG00000124253	PCK1	2.33248	129.321	0.019676
ENSG00000160181	TFF2	-2.33174	-177.577	0.019714
ENSG00000136897	MRPL50	2.33126	116.085	0.01974
ENSG00000110801	PSMD9	2.33124	25.869	0.019741
ENSG00000204653	ASPDH	2.32905	44.698	0.019856
ENSG00000166126	AMN	-2.32873	-23.8008	0.019874
ENSG00000106331	PAX4	2.32822	199.222	0.0199
ENSG00000116679	IVNS1ABP	2.32682	282.214	0.019975
ENSG00000137727	ARHGAP20	-2.32592	-83.748	0.020023
ENSG00000232948	DEFB130A	2.32519	164.438	0.020062
ENSG00000154760	SLFN13	2.32385	28.5816	0.020134
ENSG00000083123	BCKDHB	-2.32328	-115.245	0.020164
ENSG00000131153	GINS2	2.32309	24.5636	0.020174
ENSG00000183760	ACP7	-2.3185	-23.0636	0.020422
ENSG00000171817	ZNF540	-2.31815	-321.065	0.020441
ENSG00000066117	SMARCD1	-2.3179	-59.324	0.020455
ENSG00000145242	EPHA5	-2.31672	-65.0787	0.020519
ENSG00000145592	RPL37	2.31569	49.1597	0.020575
ENSG00000250305	TRMT9B	-2.31555	-117.157	0.020583
ENSG00000089597	GANAB	2.31549	262.695	0.020586
ENSG00000128654	MTX2	-2.31404	-178.443	0.020666
ENSG00000142513	ACP4	-2.31053	-175.706	0.020859
ENSG00000105499	PLA2G4C	2.30941	70.5557	0.020921
ENSG00000118420	UBE3D	-2.30923	-57.9405	0.020931
ENSG00000177239	MAN1B1	-2.30913	-89.5014	0.020936
ENSG00000204267	TAP2	2.30721	10.1495	0.021043
ENSG00000148459	PDSS1	-2.30668	-13.2631	0.021072
ENSG00000129159	KCNC1	-2.30563	-101.554	0.021131
ENSG00000168090	COPS6	2.30538	91.9212	0.021145
ENSG00000122481	RWDD3	2.30529	18.7079	0.021151
ENSG00000172123	SLFN12	2.30476	27.2701	0.02118
ENSG00000128815	WDFY4	2.30472	35.8913	0.021182
ENSG00000204475	NCR3	-2.30422	-46.1274	0.02121
ENSG00000116698	SMG7	-2.30421	-117.187	0.021211
ENSG00000106367	AP1S1	2.30372	28.8888	0.021238
ENSG00000111639	MRPL51	-2.30366	-10.5897	0.021242
ENSG00000164620	RELL2	-2.30362	-81.0427	0.021244
ENSG00000172586	CHCHD1	2.30361	146.942	0.021244
ENSG00000198945	L3MBTL3	2.30294	37.7028	0.021282
ENSG00000183161	FANCF	2.30214	55.7858	0.021328
ENSG00000196118	CFAP119	-2.30203	-70.4345	0.021333
ENSG00000138468	SENP7	-2.30076	-58.2376	0.021405
ENSG00000272636	DOC2B	-2.3006	-59.0243	0.021414
ENSG00000267534	S1PR2	-2.29992	-24.7214	0.021453
ENSG00000147526	TACC1	2.29985	40.1365	0.021457
ENSG00000170791	CHCHD7	-2.29868	-72.9926	0.021523
ENSG00000176974	SHMT1	2.29832	38.3569	0.021544
ENSG00000104365	IKBKB	2.29827	151.495	0.021547
ENSG00000123836	PFKFB2	2.29777	183.074	0.021575
ENSG00000145604	SKP2	-2.2976	-115.157	0.021585
ENSG00000180346	TIGD2	2.2965	68.5468	0.021647
ENSG00000116191	RALGPS2	2.29633	28.3903	0.021657
ENSG00000100027	YPEL1	-2.29553	-66.9856	0.021703
ENSG00000080709	KCNN2	-2.29485	-126.023	0.021742
ENSG00000103275	UBE2I	-2.2943	-42.9441	0.021773
ENSG00000148634	HERC4	2.29392	52.3091	0.021795
ENSG00000184986	TMEM121	-2.29352	-195.929	0.021818
ENSG00000288864	ARHGAP11A-SCG5	-2.29298	-154.927	0.021849
ENSG00000229924	FAM90A26	-2.29012	-1008.09	0.022014
ENSG00000219438	TAFA5	-2.28882	-198.529	0.02209
ENSG00000169682	SPNS1	-2.2857	-105.59	0.022272
ENSG00000183831	ANKRD45	2.28566	51.9305	0.022274
ENSG00000105479	ODAD1	-2.28413	-85.2899	0.022364
ENSG00000112578	BYSL	2.28313	106.947	0.022422
ENSG00000092295	TGM1	-2.28299	-253.133	0.022431
ENSG00000244242	IFITM10	2.28229	29.8406	0.022472
ENSG00000116032	GRIN3B	-2.28207	-33.7679	0.022485
ENSG00000132646	PCNA	2.28154	74.3026	0.022517
ENSG00000041515	MYO16	2.28083	224.481	0.022559
ENSG00000227729	RD3L	2.2808	17.4561	0.02256
ENSG00000124226	RNF114	2.27954	69.3796	0.022635
ENSG00000118432	CNR1	-2.27951	-44.3426	0.022637
ENSG00000233381	AK4P3	-2.2794	-85.1579	0.022643
ENSG00000182923	CEP63	2.27923	24.0459	0.022653
ENSG00000006282	SPATA20	2.27921	4.12656	0.022654
ENSG00000167083	GNGT2	-2.2792	-40.2034	0.022655
ENSG00000186314	PRELID2	-2.27835	-25.7443	0.022706
ENSG00000102837	OLFM4	2.27784	138.267	0.022736
ENSG00000214782	MS4A18	2.27774	518.082	0.022742
ENSG00000159753	CARMIL2	2.2777	104.961	0.022744
ENSG00000130159	ECSIT	-2.27665	-49.1457	0.022807
ENSG00000178078	STAP2	2.27562	5.1	0.022869
ENSG00000166166	TRMT61A	-2.27543	-108.154	0.02288
ENSG00000136159	NUDT15	-2.27523	-68.0833	0.022892
ENSG00000167103	PIP5KL1	2.27504	28.2514	0.022904
ENSG00000180596	H2BC4	2.27304	36.9377	0.023024
ENSG00000178802	MPI	2.27303	29.0387	0.023025
ENSG00000120733	KDM3B	2.27255	53.9529	0.023053
ENSG00000160563	MED27	2.27233	65.534	0.023067
ENSG00000113810	SMC4	2.2716	73.9251	0.023111
ENSG00000112078	KCTD20	2.27071	46.2939	0.023164
ENSG00000135299	ANKRD6	-2.27059	-12.322	0.023172
ENSG00000121644	DESI2	-2.26998	-135.12	0.023209
ENSG00000163518	FCRL4	2.26988	70.0415	0.023215
ENSG00000158525	CPA5	2.26961	28.6837	0.023231
ENSG00000040341	STAU2	2.26765	27.4056	0.023351
ENSG00000134871	COL4A2	-2.26741	-36.5881	0.023365
ENSG00000239887	C1orf226	-2.26699	-45.2442	0.023391
ENSG00000144724	PTPRG	-2.26656	-66.4852	0.023417
ENSG00000166603	MC4R	-2.26527	-69.9067	0.023496
ENSG00000254440	PBOV1	2.26474	289.091	0.023529
ENSG00000132356	PRKAA1	2.26465	16.3278	0.023534
ENSG00000148848	ADAM12	2.26462	235.951	0.023536
ENSG00000137825	ITPKA	-2.26401	-28.1604	0.023573
ENSG00000130669	PAK4	-2.26264	-28.5263	0.023658
ENSG00000135451	TROAP	-2.26216	-219.25	0.023687
ENSG00000110717	NDUFS8	2.26199	46.876	0.023698
ENSG00000165061	ZMAT4	2.26118	91.3301	0.023748
ENSG00000196805	SPRR2B	-2.25933	-71.6761	0.023863
ENSG00000099337	KCNK6	-2.25907	-42.8788	0.023879
ENSG00000167874	TMEM88	2.25836	101.116	0.023923
ENSG00000165816	VWA2	-2.25764	-21.1749	0.023968
ENSG00000144476	ACKR3	-2.25714	-7.6903	0.023999
ENSG00000132825	PPP1R3D	-2.25616	-102.979	0.024061
ENSG00000242866	STRC	2.25552	282.677	0.024101
ENSG00000139266	MARCHF9	-2.25472	-104.295	0.024151
ENSG00000168487	BMP1	2.25463	36.3366	0.024157
ENSG00000204310	AGPAT1	-2.25442	-15.9761	0.024169
ENSG00000259384	GH1	-2.2543	-20.4404	0.024177
ENSG00000140287	HDC	2.25399	21.7785	0.024197
ENSG00000124191	TOX2	2.25345	5.44248	0.024231
ENSG00000076685	NT5C2	2.25276	16.0549	0.024274
ENSG00000121749	TBC1D15	2.25259	109.002	0.024285
ENSG00000206559	ZCWPW2	-2.2522	-53.9692	0.024309
ENSG00000123545	NDUFAF4	2.25111	62.9771	0.024378
ENSG00000169218	RSPO1	-2.25008	-82.6859	0.024444
ENSG00000050748	MAPK9	2.24962	45.1836	0.024473
ENSG00000133466	C1QTNF6	2.24921	20.3128	0.024499
ENSG00000225528	TMA7B	-2.24843	-81.2785	0.024549
ENSG00000070444	MNT	-2.2481	-62.5383	0.02457
ENSG00000204160	ZDHHC18	-2.24747	-93.5473	0.02461
ENSG00000180787	ZFP3	2.24717	238.435	0.024629
ENSG00000131482	G6PC1	-2.24679	-1122.15	0.024654
ENSG00000106392	C1GALT1	2.24628	4.29434	0.024686
ENSG00000171135	JAGN1	-2.24624	-38.4038	0.024689
ENSG00000162384	CZIB	-2.24505	-37.1223	0.024765
ENSG00000155827	RNF20	-2.24467	-52.1838	0.024789
ENSG00000107201	RIGI	-2.2446	-32.4602	0.024794
ENSG00000166670	MMP10	-2.24446	-206.549	0.024803
ENSG00000198380	GFPT1	-2.24374	-61.1147	0.024849
ENSG00000198521	ZNF43	2.24321	49.7936	0.024883
ENSG00000075618	FSCN1	2.24305	19.8489	0.024894
ENSG00000142606	MMEL1	2.24241	64.744	0.024935
ENSG00000170889	RPS9	2.24106	8.01268	0.025022
ENSG00000105559	PLEKHA4	-2.24066	-46.2903	0.025048
ENSG00000170819	BFSP2	-2.24011	-122.04	0.025084
ENSG00000166860	ZBTB39	2.23983	52.5991	0.025102
ENSG00000182963	GJC1	-2.2386	-96.3268	0.025182
ENSG00000070540	WIPI1	2.23786	11.9586	0.02523
ENSG00000144677	CTDSPL	-2.23767	-87.1242	0.025243
ENSG00000289791	ENSG00000289791	2.23758	17.0394	0.025248
ENSG00000148600	CDHR1	-2.23592	-54.0129	0.025357
ENSG00000081479	LRP2	-2.23436	-61.078	0.02546
ENSG00000006453	BAIAP2L1	-2.23347	-27.5126	0.025518
ENSG00000138964	PARVG	2.23334	14.0552	0.025527
ENSG00000152595	MEPE	-2.23332	-158.619	0.025528
ENSG00000175938	ORAI3	-2.23307	-96.9951	0.025544
ENSG00000166923	GREM1	2.23125	80.85	0.025665
ENSG00000116199	FAM20B	-2.23026	-22.0822	0.02573
ENSG00000135211	TMEM60	2.23013	49.3852	0.025739
ENSG00000183251	OR51B4	2.22909	272.553	0.025808
ENSG00000110148	CCKBR	-2.22849	-199.071	0.025848
ENSG00000214688	C10orf105	-2.22778	-28.218	0.025895
ENSG00000126803	HSPA2	-2.22645	-6.58516	0.025984
ENSG00000171631	P2RY6	-2.2264	-16.4021	0.025987
ENSG00000018869	ZNF582	-2.22477	-47.6076	0.026097
ENSG00000188747	NOXA1	-2.22452	-28.4943	0.026114
ENSG00000189409	MMP23B	2.22374	90.4483	0.026166
ENSG00000146910	CNPY1	2.22329	113.639	0.026196
ENSG00000116748	AMPD1	2.22255	215.132	0.026246
ENSG00000123505	AMD1	-2.22245	-50.6595	0.026253
ENSG00000188554	NBR1	-2.22176	-44.6941	0.0263
ENSG00000092051	JPH4	2.22147	215.801	0.026319
ENSG00000184922	FMNL1	-2.22139	-70.4049	0.026325
ENSG00000012232	EXTL3	-2.22003	-44.4239	0.026417
ENSG00000166575	TMEM135	2.21962	19.938	0.026444
ENSG00000196586	MYO6	2.21932	19.5408	0.026465
ENSG00000184984	CHRM5	2.21817	102.63	0.026543
ENSG00000164733	CTSB	2.21743	37.3208	0.026594
ENSG00000105278	ZFR2	2.21737	195.318	0.026598
ENSG00000223658	C1GALT1C1L	-2.21721	-13.5007	0.026609
ENSG00000182107	TMEM30B	-2.21708	-86.8469	0.026617
ENSG00000133067	LGR6	2.2163	41.069	0.026671
ENSG00000142046	TMEM91	2.21563	15.2253	0.026717
ENSG00000141741	MIEN1	-2.21541	-79.9716	0.026732
ENSG00000178038	ALS2CL	2.21519	11.5738	0.026747
ENSG00000156381	ANKRD9	2.21517	40.4864	0.026748
ENSG00000169248	CXCL11	-2.21462	-74.9856	0.026786
ENSG00000205362	MT1A	-2.21434	-102.13	0.026805
ENSG00000184344	GDF3	-2.21421	-28.5202	0.026814
ENSG00000076321	KLHL20	2.2137	130.639	0.026849
ENSG00000124641	MED20	2.21356	28.9924	0.026859
ENSG00000164076	CAMKV	2.21309	28.1376	0.026891
ENSG00000104763	ASAH1	2.21298	17.5185	0.026899
ENSG00000267673	FDX2	2.21287	93.4913	0.026907
ENSG00000006576	PHTF2	2.21246	54.163	0.026935
ENSG00000177673	TEX44	2.2117	168.312	0.026987
ENSG00000159217	IGF2BP1	-2.21071	-191.594	0.027056
ENSG00000125726	CD70	-2.21053	-8.58869	0.027068
ENSG00000166947	EPB42	-2.21051	-168.165	0.027069
ENSG00000172724	CCL19	-2.20955	-22.1722	0.027136
ENSG00000171102	OBP2B	2.20905	184.963	0.027171
ENSG00000001460	STPG1	2.20889	25.2509	0.027182
ENSG00000258529	ENSG00000258529	2.20847	24.9838	0.027211
ENSG00000022355	GABRA1	-2.20832	-176.896	0.027222
ENSG00000132718	SYT11	-2.20742	-47.457	0.027285
ENSG00000120533	ENY2	-2.20736	-79.7034	0.027289
ENSG00000135974	C2orf49	2.20653	59.5942	0.027347
ENSG00000188868	ZNF563	2.20646	152.095	0.027352
ENSG00000162891	IL20	-2.2059	-250.499	0.027391
ENSG00000135374	ELF5	-2.20535	-54.9808	0.027429
ENSG00000110917	MLEC	-2.20509	-76.5547	0.027448
ENSG00000132517	SLC52A1	2.20498	43.4984	0.027456
ENSG00000171201	SMR3B	2.20366	32.6067	0.027548
ENSG00000166377	ATP9B	-2.20346	-15.7195	0.027562
ENSG00000162456	KNCN	2.20309	408.201	0.027588
ENSG00000122861	PLAU	2.20211	20.7999	0.027657
ENSG00000160179	ABCG1	2.20177	26.0102	0.027682
ENSG00000127527	EPS15L1	-2.20135	-69.5652	0.027711
ENSG00000198874	TYW1	-2.20122	-34.4274	0.02772
ENSG00000135069	PSAT1	-2.20118	-37.0792	0.027723
ENSG00000140006	WDR89	-2.2011	-235.577	0.027729
ENSG00000139193	CD27	-2.20094	-20.2997	0.02774
ENSG00000166033	HTRA1	-2.20025	-33.8372	0.027789
ENSG00000144741	SLC25A26	-2.20016	-174.13	0.027796
ENSG00000116138	DNAJC16	-2.2	-44.9355	0.027807
ENSG00000181652	ATG9B	-2.19932	-256.802	0.027855
ENSG00000151726	ACSL1	-2.19904	-43.1389	0.027875
ENSG00000154678	PDE1C	2.19894	49.7633	0.027882
ENSG00000124074	ENKD1	2.19881	249.084	0.027891
ENSG00000184979	USP18	2.19877	15.0359	0.027894
ENSG00000187258	NPSR1	2.1986	164.912	0.027906
ENSG00000135355	GJA10	2.19812	214.269	0.02794
ENSG00000266472	MRPS21	-2.19739	-21.4461	0.027993
ENSG00000174953	DHX36	2.19537	116.42	0.028137
ENSG00000160789	LMNA	2.19448	26.4246	0.028201
ENSG00000174279	EVX2	-2.19403	-114.42	0.028233
ENSG00000104899	AMH	2.1938	35.0453	0.02825
ENSG00000168306	ACOX2	-2.19348	-84.8036	0.028273
ENSG00000130176	CNN1	2.19342	51.5019	0.028277
ENSG00000135547	HEY2	2.19314	20.4114	0.028297
ENSG00000131771	PPP1R1B	2.19116	92.0005	0.02844
ENSG00000185627	PSMD13	2.19111	41.0876	0.028444
ENSG00000163001	CFAP36	2.19089	28.104	0.02846
ENSG00000147676	MAL2	2.19073	79.3995	0.028472
ENSG00000116212	LRRC42	2.19037	147.815	0.028498
ENSG00000166869	CHP2	2.18987	87.8744	0.028534
ENSG00000145050	MANF	-2.18974	-45.1885	0.028543
ENSG00000127415	IDUA	2.18939	11.3383	0.028569
ENSG00000157211	CDCP2	-2.18917	-225.942	0.028584
ENSG00000135040	NAA35	2.18882	393.813	0.02861
ENSG00000085274	MYNN	-2.18799	-213.805	0.028671
ENSG00000068137	PLEKHH3	2.18767	26.9153	0.028693
ENSG00000142961	MOB3C	-2.18717	-22.0551	0.02873
ENSG00000093009	CDC45	2.18715	79.4733	0.028731
ENSG00000204520	MICA	-2.18515	-8.20936	0.028878
ENSG00000097096	SYDE2	-2.18499	-9.25769	0.028889
ENSG00000066422	ZBTB11	2.18467	109.361	0.028913
ENSG00000163217	BMP10	2.18442	133.495	0.028932
ENSG00000152591	DSPP	2.18409	245.235	0.028956
ENSG00000172901	LVRN	2.18393	80.6151	0.028968
ENSG00000008018	PSMB1	2.1834	27.0691	0.029007
ENSG00000163909	HEYL	2.18297	59.1364	0.029038
ENSG00000284791	SMIM41	-2.18148	-59.0966	0.029148
ENSG00000115705	TPO	2.18124	93.0862	0.029166
ENSG00000104723	TUSC3	2.18113	47.7905	0.029174
ENSG00000182177	ASB18	2.17979	369.004	0.029273
ENSG00000134202	GSTM3	-2.17956	-14.2663	0.02929
ENSG00000250254	PTTG2	-2.17941	-9.88054	0.029301
ENSG00000177202	SPACA4	2.17881	98.2307	0.029346
ENSG00000212935	KRTAP10-3	2.17878	133.913	0.029348
ENSG00000126460	PRRG2	-2.17794	-89.0891	0.02941
ENSG00000189068	VSTM1	-2.17738	-15.0393	0.029452
ENSG00000006210	CX3CL1	2.17734	130.786	0.029455
ENSG00000034152	MAP2K3	-2.17702	-200.194	0.029479
ENSG00000203499	IQANK1	2.17689	116.422	0.029489
ENSG00000187855	ASCL4	-2.17638	-105.308	0.029527
ENSG00000112053	SLC26A8	2.17557	14.7127	0.029588
ENSG00000139547	RDH16	-2.17247	-220.559	0.029821
ENSG00000064666	CNN2	2.17244	65.9206	0.029822
ENSG00000198185	ZNF334	2.1722	105.35	0.02984
ENSG00000215704	CELA2B	-2.17215	-207.817	0.029845
ENSG00000224940	PRRT4	-2.17096	-38.6386	0.029935
ENSG00000196793	ZNF239	-2.17079	-16.4916	0.029947
ENSG00000116771	AGMAT	2.16984	6.71266	0.030019
ENSG00000227345	PARG	2.16849	218.618	0.030121
ENSG00000284969	ENSG00000284969	2.16769	4.00953	0.030183
ENSG00000196504	PRPF40A	2.16647	55.0437	0.030275
ENSG00000066468	FGFR2	2.16626	66.3068	0.030291
ENSG00000205038	PKHD1L1	2.1662	131.328	0.030296
ENSG00000099942	CRKL	2.16588	66.5904	0.03032
ENSG00000057704	TMCC3	-2.16562	-37.1471	0.03034
ENSG00000180921	FAM83H	2.16547	39.687	0.030352
ENSG00000137806	NDUFAF1	-2.16522	-56.1666	0.030371
ENSG00000095981	KCNK16	-2.16464	-64.9042	0.030415
ENSG00000153234	NR4A2	-2.16363	-87.1072	0.030492
ENSG00000006377	DLX6	-2.16341	-783.137	0.03051
ENSG00000196208	GREB1	-2.16263	-43.6317	0.03057
ENSG00000284873	OOSP1	2.16258	234.38	0.030574
ENSG00000164713	BRI3	2.16171	34.5929	0.030641
ENSG00000084623	EIF3I	-2.16162	-102.481	0.030647
ENSG00000204060	FOXO6	2.16085	14.9273	0.030707
ENSG00000115607	IL18RAP	-2.15864	-3.58662	0.030878
ENSG00000096968	JAK2	-2.15844	-58.9116	0.030894
ENSG00000198783	ZNF830	-2.15838	-129.581	0.030898
ENSG00000127472	PLA2G5	2.15749	58.4419	0.030968
ENSG00000198824	CHAMP1	2.15735	95.9536	0.030979
ENSG00000065357	DGKA	2.15686	47.0718	0.031017
ENSG00000108828	VAT1	-2.1567	-37.8826	0.031029
ENSG00000111786	SRSF9	2.15643	77.8677	0.03105
ENSG00000109736	MFSD10	2.15581	69.3391	0.031099
ENSG00000254466	OR4D10	2.15527	170.489	0.031141
ENSG00000091656	ZFHX4	2.15519	363.138	0.031147
ENSG00000121743	GJA3	-2.15512	-10.8248	0.031152
ENSG00000113249	HAVCR1	-2.15412	-87.8102	0.03123
ENSG00000068079	IFI35	-2.1541	-44.549	0.031232
ENSG00000163666	HESX1	2.15308	78.8721	0.031313
ENSG00000169902	TPST1	2.15299	64.6862	0.031319
ENSG00000250374	TRIM75	2.15233	145.617	0.031371
ENSG00000143258	USP21	-2.15204	-98.7024	0.031394
ENSG00000197818	SLC9A8	2.15201	26.0862	0.031397
ENSG00000117643	MAN1C1	2.15164	73.4232	0.031425
ENSG00000204120	GIGYF2	2.15157	20.0246	0.031431
ENSG00000151025	GPR158	2.15076	159.503	0.031495
ENSG00000248144	ADH1C	2.1506	29.7335	0.031508
ENSG00000185621	LMLN	-2.14991	-75.8312	0.031563
ENSG00000112149	CD83	-2.1498	-23.6915	0.031571
ENSG00000165672	PRDX3	-2.1494	-53.1831	0.031603
ENSG00000288611	NPBWR1	2.14909	71.2138	0.031628
ENSG00000185024	BRF1	2.1488	21.6868	0.03165
ENSG00000285446	ENSG00000285446	2.14833	41.7295	0.031688
ENSG00000162630	B3GALT2	2.14742	26.5067	0.03176
ENSG00000214686	IQCF6	-2.14728	-294.745	0.031771
ENSG00000134569	LRP4	-2.14678	-138.731	0.031811
ENSG00000184465	WDR27	-2.1465	-17.7822	0.031833
ENSG00000162897	FCAMR	2.146	67.78	0.031873
ENSG00000114790	ARHGEF26	-2.14542	-44.664	0.031919
ENSG00000081059	TCF7	2.14516	16.8911	0.03194
ENSG00000180720	CHRM4	-2.14483	-147.451	0.031966
ENSG00000008382	MPND	2.14482	23.4083	0.031967
ENSG00000075223	SEMA3C	2.1446	29.9537	0.031985
ENSG00000184178	SCFD2	-2.14393	-28.9189	0.032039
ENSG00000165806	CASP7	2.14367	27.2476	0.032059
ENSG00000197798	FAM118B	2.14316	51.2918	0.0321
ENSG00000162383	SLC1A7	-2.14298	-121.428	0.032114
ENSG00000126787	DLGAP5	2.14251	26.2931	0.032152
ENSG00000198326	TMEM239	-2.14211	-394.407	0.032185
ENSG00000172568	FNDC9	-2.14206	-33.7971	0.032188
ENSG00000131462	TUBG1	-2.1419	-56.8678	0.032202
ENSG00000078328	RBFOX1	2.14164	214.77	0.032223
ENSG00000258644	SYNJ2BP-COX16	2.14161	14.5233	0.032225
ENSG00000143443	C1orf56	-2.14068	-55.4311	0.0323
ENSG00000131584	ACAP3	2.14051	237.097	0.032313
ENSG00000103375	AQP8	-2.13668	-177.666	0.032624
ENSG00000225526	MKRN2OS	2.13642	42.1317	0.032645
ENSG00000289762	SMIM46	-2.13503	-23.6657	0.032759
ENSG00000184056	VPS33B	2.13484	51.1724	0.032774
ENSG00000205423	CNEP1R1	2.1343	39.092	0.032818
ENSG00000158050	DUSP2	2.13428	58.0842	0.03282
ENSG00000125864	BFSP1	-2.13304	-22.4718	0.032921
ENSG00000130427	EPO	2.13303	230.173	0.032922
ENSG00000235109	ZSCAN31	2.13285	24.8082	0.032937
ENSG00000260272	ENSG00000260272	-2.13258	-936.504	0.032959
ENSG00000214456	PLIN5	-2.13144	-63.9308	0.033053
ENSG00000198083	KRTAP9-9	-2.1314	-535.876	0.033057
ENSG00000118113	MMP8	-2.13133	-63.9128	0.033062
ENSG00000167654	ATCAY	2.13121	212.845	0.033072
ENSG00000254505	CHMP4A	2.13107	46.7401	0.033084
ENSG00000183814	LIN9	-2.13082	-28.6251	0.033104
ENSG00000187498	COL4A1	-2.13041	-36.623	0.033138
ENSG00000122958	VPS26A	2.13032	48.511	0.033145
ENSG00000167632	TRAPPC9	-2.13007	-8.96322	0.033166
ENSG00000274810	NPHP3-ACAD11	2.12961	299.692	0.033204
ENSG00000176920	FUT2	2.12961	27.8417	0.033204
ENSG00000111275	ALDH2	2.12938	24.6765	0.033223
ENSG00000108947	EFNB3	2.12929	30.3201	0.03323
ENSG00000114391	RPL24	-2.12927	-76.3552	0.033232
ENSG00000256660	CLEC12B	-2.12859	-140.672	0.033288
ENSG00000106302	HYAL4	2.12834	145.792	0.033309
ENSG00000123179	EBPL	-2.12606	-8.05108	0.033498
ENSG00000035141	FAM136A	2.12577	57.5227	0.033522
ENSG00000072062	PRKACA	-2.12524	-114.706	0.033566
ENSG00000101544	ADNP2	-2.12501	-21.8878	0.033586
ENSG00000204264	PSMB8	2.12485	71.5691	0.033599
ENSG00000171132	PRKCE	2.12461	11.8473	0.033619
ENSG00000198440	ZNF583	-2.12445	-6.97337	0.033633
ENSG00000136867	SLC31A2	-2.1244	-19.2577	0.033637
ENSG00000275713	H2BC9	-2.12433	-70.3515	0.033642
ENSG00000177565	TBL1XR1	2.12432	88.505	0.033643
ENSG00000187866	PABIR1	2.12402	14.1067	0.033669
ENSG00000284635	SCYGR8	2.124	92.9385	0.033671
ENSG00000215912	TTC34	-2.12344	-135.359	0.033717
ENSG00000118513	MYB	-2.12317	-22.6571	0.03374
ENSG00000064225	ST3GAL6	-2.12294	-28.5961	0.033759
ENSG00000125787	GNRH2	-2.12289	-31.2876	0.033763
ENSG00000065268	WDR18	-2.12214	-21.4143	0.033826
ENSG00000122862	SRGN	-2.12077	-105.863	0.033941
ENSG00000168530	MYL1	2.1205	139.704	0.033964
ENSG00000003987	MTMR7	2.12045	66.5985	0.033968
ENSG00000188761	BCL2L15	2.12034	18.4693	0.033978
ENSG00000158296	SLC13A3	2.12016	195.846	0.033993
ENSG00000171532	NEUROD2	-2.11996	-272.599	0.034009
ENSG00000105186	ANKRD27	-2.11992	-41.7465	0.034012
ENSG00000063180	CA11	2.11941	57.492	0.034056
ENSG00000100938	GMPR2	2.11924	21.2163	0.034071
ENSG00000137076	TLN1	-2.11909	-187.209	0.034083
ENSG00000262179	MYMX	2.11839	30.6937	0.034142
ENSG00000032742	IFT88	-2.11805	-17.7685	0.034171
ENSG00000188343	CIBAR1	-2.11801	-66.6812	0.034174
ENSG00000157895	C12orf43	2.11793	15.3173	0.034181
ENSG00000127324	TSPAN8	2.11675	219.363	0.034281
ENSG00000171199	OPRPN	2.11664	97.028	0.03429
ENSG00000183747	ACSM2A	-2.11599	-104.895	0.034346
ENSG00000166562	SEC11C	2.11512	42.1668	0.03442
ENSG00000290292	HOMEZ	-2.11416	-25.8955	0.034502
ENSG00000109072	VTN	-2.1121	-16.051	0.034678
ENSG00000212659	KRTAP9-6	2.11089	667.995	0.034782
ENSG00000160791	CCR5	-2.11082	-3.37859	0.034788
ENSG00000254521	SIGLEC12	2.11026	9.76545	0.034836
ENSG00000172922	RNASEH2C	-2.10986	-128.968	0.03487
ENSG00000144747	TMF1	2.10941	67.8281	0.034909
ENSG00000206262	FOXL2NB	-2.10858	-148.844	0.034981
ENSG00000197079	KRT35	-2.10796	-57.8911	0.035035
ENSG00000205476	CCDC85C	-2.10769	-17.7218	0.035058
ENSG00000129250	KIF1C	2.1076	62.1333	0.035065
ENSG00000057593	F7	2.10743	39.0551	0.03508
ENSG00000197273	GUCA2A	2.1073	442.788	0.035092
ENSG00000165188	RNF183	-2.10671	-139.529	0.035143
ENSG00000132432	SEC61G	-2.10646	-43.5847	0.035165
ENSG00000004846	ABCB5	-2.10587	-183.933	0.035216
ENSG00000134193	REG4	-2.10467	-233.006	0.03532
ENSG00000163491	NEK10	2.10375	13.7612	0.0354
ENSG00000134825	TMEM258	2.10238	170.791	0.03552
ENSG00000089063	TMEM230	-2.10152	-134.7	0.035595
ENSG00000133069	TMCC2	2.10054	62.4537	0.035681
ENSG00000134575	ACP2	-2.09932	-48.3585	0.035789
ENSG00000172482	AGXT	2.09901	274.95	0.035816
ENSG00000205078	SYCE1L	-2.09895	-84.2711	0.035821
ENSG00000111490	TBC1D30	-2.09891	-34.6322	0.035825
ENSG00000196584	XRCC2	-2.09854	-18.4296	0.035857
ENSG00000051180	RAD51	2.09582	29.9276	0.036098
ENSG00000108588	CCDC47	2.09432	68.1458	0.036231
ENSG00000170584	NUDCD2	-2.09366	-413.063	0.03629
ENSG00000080511	RDH8	-2.09344	-126.113	0.03631
ENSG00000162746	FCRLB	-2.09278	-10.5814	0.036369
ENSG00000248333	CDK11B	2.09237	722.051	0.036405
ENSG00000154188	ANGPT1	-2.09213	-20.5863	0.036427
ENSG00000282936	ENSG00000282936	2.09194	32.5267	0.036443
ENSG00000155755	TMEM237	2.09189	13.6745	0.036448
ENSG00000172339	ALG14	-2.09188	-69.0027	0.03645
ENSG00000137673	MMP7	-2.09162	-20.0195	0.036473
ENSG00000188215	DCUN1D3	2.09146	105.444	0.036487
ENSG00000166153	DEPDC4	2.09123	140.016	0.036508
ENSG00000149781	FERMT3	2.09048	100.796	0.036575
ENSG00000160087	UBE2J2	2.09018	93.2676	0.036602
ENSG00000171962	DRC3	-2.08967	-181.745	0.036648
ENSG00000100815	TRIP11	-2.08959	-167.121	0.036655
ENSG00000176895	OR51A7	-2.08919	-246.543	0.036691
ENSG00000136059	VILL	2.08817	97.0806	0.036783
ENSG00000249773	ENSG00000249773	2.0878	16.7665	0.036815
ENSG00000140497	SCAMP2	2.08778	10.9881	0.036818
ENSG00000197437	OR13G1	2.08757	157.56	0.036836
ENSG00000013583	HEBP1	2.08671	9.72752	0.036915
ENSG00000196526	AFAP1	-2.08666	-0.53251	0.036919
ENSG00000077420	APBB1IP	-2.08661	-6.23451	0.036923
ENSG00000164761	TNFRSF11B	-2.08517	-18.7182	0.037054
ENSG00000150636	CCDC102B	-2.08477	-218.912	0.03709
ENSG00000243317	STMP1	2.08445	42.0677	0.037119
ENSG00000167617	CDC42EP5	-2.08415	-25.4273	0.037147
ENSG00000204482	LST1	-2.08387	-21.8673	0.037172
ENSG00000106236	NPTX2	2.08352	140.668	0.037204
ENSG00000129968	ABHD17A	2.08349	59.3495	0.037206
ENSG00000167815	PRDX2	2.08333	62.9668	0.037222
ENSG00000066379	POLR1H	-2.0826	-49.3455	0.037287
ENSG00000111678	C12orf57	-2.08237	-22.9691	0.037308
ENSG00000088882	CPXM1	-2.0819	-14.7643	0.037351
ENSG00000101639	CEP192	-2.08042	-30.5083	0.037487
ENSG00000186105	LRRC70	2.08034	56.7151	0.037494
ENSG00000127481	UBR4	2.07949	75.2203	0.037572
ENSG00000104870	FCGRT	-2.07921	-27.2443	0.037598
ENSG00000141391	PRELID3A	-2.07904	-8.62631	0.037613
ENSG00000249240	ENSG00000249240	2.07845	32.343	0.037668
ENSG00000050393	MCUR1	-2.07794	-39.1245	0.037715
ENSG00000183098	GPC6	2.07777	71.8496	0.03773
ENSG00000144589	STK11IP	2.07756	278.463	0.03775
ENSG00000143869	GDF7	-2.07745	-21.7027	0.03776
ENSG00000168710	AHCYL1	-2.07675	-41.7346	0.037824
ENSG00000006047	YBX2	-2.07652	-29.6466	0.037845
ENSG00000133597	ADCK2	2.07595	27.2265	0.037899
ENSG00000106410	NOBOX	-2.07588	-148.615	0.037905
ENSG00000106178	CCL24	-2.07547	-36.8895	0.037943
ENSG00000170624	SGCD	2.07547	116.769	0.037943
ENSG00000282881	TMEM275	2.07478	134.87	0.038007
ENSG00000187701	OR2T27	2.07436	275.122	0.038045
ENSG00000171360	KRT38	-2.07405	-235.028	0.038075
ENSG00000088280	ASAP3	2.07402	16.5611	0.038077
ENSG00000131910	NR0B2	-2.07393	-73.4853	0.038086
ENSG00000126353	CCR7	-2.07357	-185.612	0.038119
ENSG00000114923	SLC4A3	2.07321	99.5627	0.038152
ENSG00000168993	CPLX1	2.07287	125.948	0.038185
ENSG00000226742	HSBP1L1	-2.07272	-6.94316	0.038198
ENSG00000174796	THAP6	2.07271	106.525	0.038199
ENSG00000164850	GPER1	2.07222	82.3839	0.038245
ENSG00000178538	CA8	-2.07209	-22.3704	0.038257
ENSG00000102891	MT4	-2.07178	-273.502	0.038286
ENSG00000185043	CIB1	2.07171	30.2134	0.038293
ENSG00000172273	HINFP	-2.07131	-28.5041	0.038329
ENSG00000255730	ENSG00000255730	2.0711	9.68487	0.03835
ENSG00000063245	EPN1	-2.07109	-63.4141	0.03835
ENSG00000116667	C1orf21	-2.07083	-62.6249	0.038374
ENSG00000168925	CTRB1	2.0708	8.4895	0.038377
ENSG00000116990	MYCL	2.0705	93.5479	0.038406
ENSG00000257923	CUX1	2.06995	57.2937	0.038457
ENSG00000122783	CYREN	-2.06991	-22.2432	0.038461
ENSG00000165533	TTC8	2.06976	47.5868	0.038475
ENSG00000146205	ANO7	-2.06968	-53.8973	0.038482
ENSG00000159256	MORC3	2.06966	16.6689	0.038485
ENSG00000105650	PDE4C	2.06929	74.7225	0.038519
ENSG00000100804	PSMB5	-2.06869	-30.6812	0.038576
ENSG00000135114	OASL	2.06854	18.153	0.038589
ENSG00000156261	CCT8	-2.06823	-41.484	0.038618
ENSG00000124882	EREG	-2.0676	-29.7883	0.038678
ENSG00000133958	UNC79	2.06696	33.9098	0.038738
ENSG00000185088	RPS27L	-2.06641	-16.5169	0.03879
ENSG00000167941	SOST	-2.06411	-161.465	0.039007
ENSG00000131115	ZNF227	-2.06386	-38.6118	0.039031
ENSG00000040633	PHF23	-2.06357	-35.404	0.039058
ENSG00000085433	WDR47	2.06349	32.418	0.039066
ENSG00000120332	TNN	2.06291	126.484	0.039121
ENSG00000121440	PDZRN3	2.06275	109.382	0.039137
ENSG00000242110	AMACR	2.06187	16.557	0.03922
ENSG00000168556	ING2	2.06119	51.5819	0.039285
ENSG00000283227	SPRR5	2.06058	211.407	0.039343
ENSG00000156502	SUPV3L1	2.05951	69.5001	0.039445
ENSG00000148842	CNNM2	2.05895	33.5635	0.039499
ENSG00000117153	KLHL12	-2.05859	-145.366	0.039533
ENSG00000100100	PIK3IP1	-2.05825	-113.367	0.039567
ENSG00000176956	LY6H	2.05744	78.6453	0.039643
ENSG00000169876	MUC17	-2.05738	-213.275	0.03965
ENSG00000039319	ZFYVE16	2.05735	76.2064	0.039652
ENSG00000233087	RAB6D	-2.05616	-187.668	0.039767
ENSG00000145725	PPIP5K2	-2.05608	-40.7594	0.039775
ENSG00000189269	DRICH1	-2.05574	-32.2758	0.039808
ENSG00000196562	SULF2	2.05482	41.5461	0.039897
ENSG00000114030	KPNA1	2.0535	47.3329	0.040024
ENSG00000114349	GNAT1	-2.05339	-73.9343	0.040035
ENSG00000178562	CD28	-2.05313	-39.967	0.04006
ENSG00000100523	DDHD1	2.053	13.2537	0.040073
ENSG00000127325	BEST3	-2.05294	-20.1768	0.040078
ENSG00000104969	SGTA	2.05275	1238.23	0.040097
ENSG00000184436	THAP7	-2.05242	-20.3035	0.040129
ENSG00000170473	PYM1	-2.0523	-68.2209	0.04014
ENSG00000106384	MOGAT3	-2.052	-74.4127	0.04017
ENSG00000100241	SBF1	2.05167	19.3656	0.040201
ENSG00000185267	CDNF	2.05079	206.471	0.040287
ENSG00000221916	C19orf73	-2.05057	-35.3768	0.040309
ENSG00000136710	CCDC115	2.05041	104.495	0.040324
ENSG00000169189	NSMCE1	2.05021	39.3443	0.040344
ENSG00000232040	SCAND3	-2.05011	-76.5868	0.040354
ENSG00000170920	OR7G3	2.04982	213.979	0.040382
ENSG00000158163	DZIP1L	-2.04967	-13.5677	0.040397
ENSG00000026297	RNASET2	2.04818	17.4721	0.040542
ENSG00000137547	MRPL15	2.04806	23.8416	0.040554
ENSG00000163702	IL17RC	-2.04791	-22.3633	0.040569
ENSG00000138613	APH1B	-2.04784	-39.9146	0.040576
ENSG00000213782	DDX47	2.04674	57.4711	0.040684
ENSG00000166257	SCN3B	2.04664	8.57319	0.040694
ENSG00000104427	ZC2HC1A	-2.04648	-19.9577	0.04071
ENSG00000182541	LIMK2	-2.04623	-39.5149	0.040733
ENSG00000071677	PRLH	2.04545	151.249	0.040811
ENSG00000185728	YTHDF3	-2.04511	-40.7852	0.040844
ENSG00000131196	NFATC1	-2.04433	-17.8533	0.040921
ENSG00000102897	LYRM1	2.04396	109.625	0.040958
ENSG00000188375	H3-5	2.04288	18.8424	0.041064
ENSG00000144868	TMEM108	2.04281	143.516	0.041071
ENSG00000159210	SNF8	2.04252	71.8361	0.0411
ENSG00000285188	ENSG00000285188	-2.0418	-21.1137	0.041171
ENSG00000137720	CFAP68	2.04134	35.2484	0.041217
ENSG00000173726	TOMM20	2.04117	26.8236	0.041234
ENSG00000118579	MED28	2.04039	29.7613	0.041312
ENSG00000189184	PCDH18	-2.04019	-23.255	0.041331
ENSG00000119640	ACYP1	2.03926	14.7642	0.041424
ENSG00000288825	H2AC18	2.03851	373.169	0.041499
ENSG00000203663	OR2L2	-2.03848	-116.096	0.041502
ENSG00000242441	GTF2A1L	2.03699	65.7224	0.041651
ENSG00000133657	ATP13A3	-2.03576	-30.3326	0.041774
ENSG00000115155	OTOF	-2.03499	-126.022	0.041852
ENSG00000128228	SDF2L1	-2.03397	-38.9924	0.041955
ENSG00000114354	TFG	2.03284	16.7418	0.042069
ENSG00000101311	FERMT1	-2.03222	-25.0558	0.042131
ENSG00000154743	TSEN2	-2.03152	-31.1946	0.042203
ENSG00000263528	IKBKE	-2.03083	-3.08253	0.042272
ENSG00000184999	SLC22A10	2.03062	201.434	0.042294
ENSG00000229637	PRAC2	2.03005	99.6663	0.042351
ENSG00000182511	FES	2.02943	9.27256	0.042415
ENSG00000131941	RHPN2	-2.02941	-8.86959	0.042417
ENSG00000105750	ZNF85	2.02821	58.6022	0.042539
ENSG00000111142	METAP2	-2.02809	-35.6319	0.042551
ENSG00000070495	JMJD6	-2.02802	-49.7035	0.042558
ENSG00000184988	TMEM106A	2.02755	5.5548	0.042606
ENSG00000148180	GSN	2.02673	111.153	0.04269
ENSG00000100558	PLEK2	-2.0267	-26.6624	0.042693
ENSG00000130590	SAMD10	-2.0267	-20.9057	0.042693
ENSG00000251201	TMED7-TICAM2	-2.02609	-20.0094	0.042756
ENSG00000170091	NSG2	-2.02596	-236.853	0.042768
ENSG00000002549	LAP3	-2.0245	-28.1289	0.042919
ENSG00000072201	LNX1	-2.02416	-16.0329	0.042953
ENSG00000146054	TRIM7	2.02401	10.0718	0.042969
ENSG00000076944	STXBP2	-2.02344	-26.2061	0.043028
ENSG00000157800	SLC37A3	2.02279	44.9645	0.043095
ENSG00000244462	RBM12	-2.02269	-37.3089	0.043106
ENSG00000155926	SLA	-2.02268	-28.556	0.043106
ENSG00000133317	LGALS12	2.02254	101.682	0.04312
ENSG00000081041	CXCL2	-2.02211	-66.1515	0.043165
ENSG00000154174	TOMM70	2.0217	182.552	0.043208
ENSG00000110721	CHKA	2.02103	114.808	0.043277
ENSG00000099960	SLC7A4	2.02074	16.4253	0.043306
ENSG00000171561	OR2AT4	2.02014	228.556	0.043369
ENSG00000181751	MACIR	2.02014	128.103	0.043369
ENSG00000139372	TDG	-2.01841	-26.5268	0.043548
ENSG00000107447	DNTT	2.01634	39.9974	0.043765
ENSG00000183313	OR52L1	2.01545	287.008	0.043858
ENSG00000069974	RAB27A	-2.01531	-24.6566	0.043872
ENSG00000172324	OR5A2	2.0153	317.504	0.043873
ENSG00000212899	KRTAP3-3	2.01458	136.233	0.043949
ENSG00000114646	CSPG5	2.01447	140.697	0.04396
ENSG00000286920	SMIM40	2.01419	108.659	0.043989
ENSG00000082805	ERC1	2.01354	54.5162	0.044057
ENSG00000183486	MX2	-2.01352	-16.6194	0.04406
ENSG00000187045	TMPRSS6	2.0135	110.104	0.044062
ENSG00000096395	MLN	2.01345	129.861	0.044068
ENSG00000165501	LRR1	2.01295	7.3439	0.04412
ENSG00000178498	DTX3	-2.01276	-22.1862	0.044139
ENSG00000164871	SPAG11B	2.01212	3876.71	0.044208
ENSG00000167525	PROCA1	2.01198	72.3401	0.044222
ENSG00000267795	SMIM22	2.01186	36.5476	0.044235
ENSG00000221886	FAM200C	-2.01177	-37.3453	0.044245
ENSG00000136631	VPS45	-2.01118	-53.3932	0.044306
ENSG00000182504	CEP97	2.01105	118.68	0.04432
ENSG00000113312	TTC1	-2.01066	-36.3194	0.044362
ENSG00000078699	CBFA2T2	-2.01021	-14.7074	0.044409
ENSG00000144130	NT5DC4	-2.00996	-36.0034	0.044435
ENSG00000175093	SPSB4	2.00991	98.7645	0.044441
ENSG00000259207	ITGB3	-2.0093	-14.0248	0.044505
ENSG00000099282	TSPAN15	-2.00908	-12.2083	0.044528
ENSG00000188305	PEAK3	-2.00833	-6.99589	0.044608
ENSG00000213066	CEP43	2.00792	19.2343	0.044652
ENSG00000066697	MSANTD3	2.00758	26.6258	0.044688
ENSG00000147364	FBXO25	2.00656	24.4951	0.044797
ENSG00000196570	PFN3	2.00652	48.8191	0.044801
ENSG00000186038	HTR3E	-2.0065	-40.7448	0.044803
ENSG00000172320	OR5A1	2.00619	201.964	0.044835
ENSG00000174373	RALGAPA1	-2.00582	-155.533	0.044875
ENSG00000169129	AFAP1L2	-2.00504	-38.0655	0.044959
ENSG00000004779	NDUFAB1	2.00492	36.0973	0.044972
ENSG00000007237	GAS7	-2.00431	-20.5146	0.045037
ENSG00000167614	TTYH1	2.0043	72.4674	0.045038
ENSG00000151287	TEX30	-2.00404	-32.3153	0.045066
ENSG00000166037	CEP57	-2.00363	-38.1059	0.04511
ENSG00000124575	H1-3	2.00341	13.0802	0.045133
ENSG00000157060	SHCBP1L	2.00314	383.165	0.045162
ENSG00000251246	EFNA4-EFNA3	-2.003	-34.9182	0.045177
ENSG00000143537	ADAM15	-2.003	-26.072	0.045178
ENSG00000138031	ADCY3	2.00255	11.716	0.045226
ENSG00000154162	CDH12	-2.00137	-140.457	0.045353
ENSG00000114626	ABTB1	2.00102	40.2034	0.04539
ENSG00000182866	LCK	2.00047	59.3863	0.04545
ENSG00000004866	ST7	1.99944	24.2202	0.045561
ENSG00000146143	PRIM2	-1.99883	-55.5549	0.045627
ENSG00000103335	PIEZO1	-1.99873	-19.003	0.045638
ENSG00000182580	EPHB3	1.99833	17.022	0.045681
ENSG00000165506	DNAAF2	1.99808	5.10312	0.045708
ENSG00000157350	ST3GAL2	1.9977	72.496	0.045749
ENSG00000170515	PA2G4	1.99761	188.646	0.045758
ENSG00000159788	RGS12	-1.99673	-31.1211	0.045855
ENSG00000175352	NRIP3	-1.99613	-6.88293	0.04592
ENSG00000186910	SERPINA11	1.99555	31.9256	0.045983
ENSG00000172345	STARD5	1.99537	15.726	0.046003
ENSG00000136244	IL6	1.99483	22.5183	0.046061
ENSG00000170092	SPDYE5	1.99461	131.512	0.046085
ENSG00000121274	TENT4B	1.99353	48.3029	0.046204
ENSG00000117505	DR1	-1.99349	-53.2847	0.046207
ENSG00000027869	SH2D2A	1.99341	69.2805	0.046217
ENSG00000203908	KHDC3L	-1.99209	-385.346	0.046361
ENSG00000251655	PRB1	-1.99151	-126.956	0.046424
ENSG00000168958	MFF	-1.99086	-28.4509	0.046496
ENSG00000136051	WASHC4	-1.98966	-58.4311	0.046628
ENSG00000160255	ITGB2	-1.98964	-58.8985	0.046631
ENSG00000162944	RFTN2	-1.98875	-13.3415	0.046729
ENSG00000165215	CLDN3	1.98759	32.5617	0.046857
ENSG00000196305	IARS1	1.98715	55.5831	0.046906
ENSG00000163374	YY1AP1	1.98672	43.8725	0.046953
ENSG00000180574	EIF2S3B	1.98644	41.374	0.046984
ENSG00000164430	CGAS	-1.98593	-23.0665	0.047041
ENSG00000159792	PSKH1	1.98512	48.3294	0.047131
ENSG00000001461	NIPAL3	-1.98487	-11.8376	0.047159
ENSG00000134294	SLC38A2	-1.98462	-76.6977	0.047186
ENSG00000076650	GPATCH1	-1.98457	-8.81982	0.047192
ENSG00000128683	GAD1	1.98308	21.3398	0.047359
ENSG00000187994	RINL	1.9829	22.2595	0.047378
ENSG00000170426	SDR9C7	-1.98259	-134.929	0.047414
ENSG00000168175	MAPK1IP1L	-1.98257	-189.428	0.047415
ENSG00000140365	COMMD4	-1.98255	-160.731	0.047418
ENSG00000157657	ZNF618	1.98246	57.684	0.047427
ENSG00000173239	LIPM	1.98246	313.716	0.047428
ENSG00000014824	SLC30A9	1.98145	56.9422	0.047541
ENSG00000177548	RABEP2	1.97979	142.27	0.047727
ENSG00000155393	HEATR3	1.97971	27.114	0.047737
ENSG00000136938	ANP32B	-1.97966	-52.5412	0.047741
ENSG00000011478	QPCTL	1.97903	87.411	0.047812
ENSG00000140326	CDAN1	-1.97876	-38.3744	0.047843
ENSG00000181903	OR4C6	1.97851	156.749	0.047871
ENSG00000213047	DENND1B	1.97845	39.1555	0.047878
ENSG00000108773	KAT2A	-1.97824	-159.135	0.047901
ENSG00000106299	WASL	1.97822	124.268	0.047904
ENSG00000124818	OPN5	-1.97787	-62.947	0.047943
ENSG00000145284	SCD5	-1.97771	-7.00882	0.047962
ENSG00000111206	FOXM1	-1.9776	-42.1076	0.047974
ENSG00000140107	SLC25A47	1.97738	81.1011	0.047999
ENSG00000135506	OS9	1.97714	117.8	0.048026
ENSG00000188070	ZFTA	1.97681	39.6091	0.048063
ENSG00000119703	ZC2HC1C	-1.97674	-3.27548	0.048071
ENSG00000143001	TMEM61	1.97645	31.2647	0.048104
ENSG00000100056	ESS2	-1.9764	-6.89555	0.04811
ENSG00000174165	ZDHHC24	1.97615	20.6533	0.048138
ENSG00000141854	MISP3	-1.97544	-37.4606	0.048218
ENSG00000120875	DUSP4	1.97382	16.2566	0.048402
ENSG00000088766	CRLS1	-1.97367	-43.5931	0.048419
ENSG00000105997	HOXA3	-1.97247	-275.545	0.048555
ENSG00000128016	ZFP36	1.97235	191.725	0.04857
ENSG00000130724	CHMP2A	-1.97193	-529.788	0.048617
ENSG00000174371	EXO1	-1.9719	-17.9813	0.048621
ENSG00000284643	SCYGR2	-1.97188	-68.1732	0.048623
ENSG00000111452	ADGRD1	1.97184	72.9802	0.048628
ENSG00000128652	HOXD3	-1.97176	-167.545	0.048637
ENSG00000153237	CCDC148	1.97125	22.8962	0.048696
ENSG00000115204	MPV17	1.97091	327.812	0.048734
ENSG00000198885	ITPRIPL1	-1.97023	-29.3911	0.048812
ENSG00000163453	IGFBP7	1.96942	4.7603	0.048905
ENSG00000171867	PRNP	1.96857	20.9139	0.049002
ENSG00000240654	C1QTNF9	1.96835	67.4461	0.049027
ENSG00000157693	TMEM268	1.96798	24.3614	0.049071
ENSG00000039123	MTREX	1.96774	147.117	0.049098
ENSG00000258465	ENSG00000258465	-1.96701	-148.216	0.049182
ENSG00000169599	NFU1	-1.96695	-118.343	0.049189
ENSG00000167139	TBC1D21	1.96631	95.4164	0.049263
ENSG00000148926	ADM	1.9663	44.7394	0.049264
ENSG00000125966	MMP24	1.96608	166.34	0.049289
ENSG00000170417	TMEM182	1.96555	43.4338	0.04935
ENSG00000231738	TSPAN19	1.9641	159.003	0.049518
ENSG00000120645	IQSEC3	-1.96368	-885.05	0.049567
ENSG00000108468	CBX1	1.96312	18.6288	0.049632
ENSG00000162670	BRINP3	-1.96291	-150.755	0.049657
ENSG00000162591	MEGF6	-1.96277	-54.1839	0.049673
ENSG00000116539	ASH1L	1.96233	313.474	0.049723
ENSG00000127022	CANX	-1.96212	-50.5904	0.049748
ENSG00000090013	BLVRB	-1.96126	-123.312	0.049849
ENSG00000150630	VEGFC	-1.96111	-125.407	0.049866
ENSG00000104804	TULP2	-1.96105	-11.9125	0.049873
ENSG00000180104	EXOC3	-1.95986	-20.5417	0.050012
ENSG00000196072	BLOC1S2	-1.95971	-37.0602	0.050029
ENSG00000134812	CBLIF	-1.95942	-450.462	0.050064
ENSG00000125872	LRRN4	-1.95929	-155.07	0.050079
ENSG00000152213	ARL11	1.95857	17.256	0.050164
ENSG00000178773	CPNE7	-1.95823	-38.0227	0.050204
ENSG00000008294	SPAG9	-1.95769	-43.1589	0.050266
ENSG00000138162	TACC2	-1.95765	-77.7706	0.050271
ENSG00000198862	LTN1	1.95717	87.1204	0.050328
ENSG00000166896	ATP23	1.95705	5.1812	0.050342
ENSG00000145819	ARHGAP26	1.95622	69.905	0.050439
ENSG00000196605	ZNF846	-1.95554	-54.9611	0.050519
ENSG00000127241	MASP1	1.95499	99.0717	0.050584
ENSG00000185339	TCN2	1.95478	18.5534	0.050609
ENSG00000176204	LRRTM4	1.95477	83.37	0.05061
ENSG00000174946	GPR171	1.95473	39.6234	0.050614
ENSG00000150787	PTS	-1.95473	-64.1497	0.050614
ENSG00000133313	CNDP2	1.9542	5.05893	0.050677
ENSG00000188811	NHLRC3	-1.95415	-62.668	0.050684
ENSG00000100034	PPM1F	1.95394	52.1364	0.050708
ENSG00000147649	MTDH	1.9537	234.758	0.050736
ENSG00000128708	HAT1	-1.95249	-17.8302	0.05088
ENSG00000144559	TAMM41	1.95191	102.254	0.050948
ENSG00000144452	ABCA12	-1.95164	-129.834	0.050981
ENSG00000142615	CELA2A	-1.95153	-83.0828	0.050994
ENSG00000198826	ARHGAP11A	-1.9514	-160.203	0.05101
ENSG00000182247	UBE2E2	-1.95127	-12.8582	0.051024
ENSG00000143294	PRCC	-1.95027	-79.895	0.051143
ENSG00000112062	MAPK14	1.94911	88.2558	0.051282
ENSG00000139117	CPNE8	1.94899	7.64813	0.051296
ENSG00000153187	HNRNPU	1.94799	401.734	0.051416
ENSG00000197858	GPAA1	1.94792	401.387	0.051424
ENSG00000196387	ZNF140	-1.94753	-176.956	0.051472
ENSG00000115464	USP34	-1.94739	-48.4271	0.051488
ENSG00000160883	HK3	1.94701	24.7668	0.051534
ENSG00000141858	SAMD1	1.94641	69.5681	0.051605
ENSG00000179165	PXT1	1.94578	77.0924	0.051681
ENSG00000064201	TSPAN32	-1.94562	-1.52611	0.0517
ENSG00000108423	TUBD1	1.9454	138.238	0.051727
ENSG00000004399	PLXND1	1.94509	29.1327	0.051764
ENSG00000130528	HRC	1.94485	43.29	0.051793
ENSG00000001084	GCLC	1.94475	28.2515	0.051805
ENSG00000119446	RBM18	1.94466	219.706	0.051816
ENSG00000176890	TYMS	-1.94279	-3.75511	0.052042
ENSG00000196975	ANXA4	1.94273	45.4163	0.052049
ENSG00000183607	GKN2	1.94269	112.615	0.052054
ENSG00000044115	CTNNA1	1.94256	2.46115	0.052069
ENSG00000161328	LRRC56	1.94254	14.2457	0.052072
ENSG00000162692	VCAM1	1.94235	114.51	0.052095
ENSG00000108511	HOXB6	1.94223	209.214	0.05211
ENSG00000120053	GOT1	-1.94221	-60.433	0.052111
ENSG00000171827	ZNF570	-1.94133	-115.495	0.052218
ENSG00000100916	BRMS1L	-1.94098	-202.968	0.052261
ENSG00000117360	PRPF3	-1.94058	-98.8487	0.052309
ENSG00000186510	CLCNKA	1.94004	148.152	0.052375
ENSG00000177383	MAGEF1	1.93977	14.8816	0.052408
ENSG00000141977	CIB3	-1.93951	-37.455	0.05244
ENSG00000115677	HDLBP	1.93908	36.2404	0.052491
ENSG00000198517	MAFK	-1.93903	-110.445	0.052497
ENSG00000125733	TRIP10	1.93887	14.6878	0.052518
ENSG00000116981	NT5C1A	1.9385	11.8309	0.052563
ENSG00000105011	ASF1B	1.93823	35.7922	0.052595
ENSG00000085998	POMGNT1	-1.93795	-73.7081	0.052629
ENSG00000128340	RAC2	-1.93795	-56.2216	0.052629
ENSG00000135677	GNS	-1.9379	-31.6862	0.052636
ENSG00000025156	HSF2	1.93777	10.0481	0.052651
ENSG00000090581	GNPTG	1.93726	151.36	0.052713
ENSG00000167779	IGFBP6	-1.93721	-23.5814	0.05272
ENSG00000142549	IGLON5	-1.93701	-78.3897	0.052744
ENSG00000141040	ZNF287	-1.93608	-84.6929	0.052858
ENSG00000130396	AFDN	-1.93563	-33.4993	0.052913
ENSG00000166997	CNPY4	1.9355	199.481	0.052928
ENSG00000132879	FBXO44	-1.93549	-34.2535	0.052931
ENSG00000152457	DCLRE1C	1.93533	28.5594	0.05295
ENSG00000206026	SMIM21	1.93527	126.587	0.052957
ENSG00000181752	OR8K5	1.93513	170.289	0.052975
ENSG00000110492	MDK	1.93512	69.156	0.052975
ENSG00000110060	PUS3	-1.93497	-12.6084	0.052994
ENSG00000142686	C1orf216	-1.93473	-100.179	0.053024
ENSG00000006715	VPS41	1.93455	29.5521	0.053045
ENSG00000186377	CYP4X1	1.9345	42.8343	0.053051
ENSG00000263201	DPEP2NB	1.93439	87.0897	0.053066
ENSG00000075673	ATP12A	1.93434	10.9683	0.053071
ENSG00000124613	ZNF391	1.93426	36.4571	0.053082
ENSG00000115138	POMC	1.93357	119.022	0.053166
ENSG00000197959	DNM3	-1.93341	-18.706	0.053185
ENSG00000137337	MDC1	-1.93304	-52.4882	0.053232
ENSG00000173715	C11orf80	-1.93285	-41.655	0.053255
ENSG00000225950	NTF4	1.93283	46.4722	0.053257
ENSG00000054803	CBLN4	-1.93283	-341.519	0.053257
ENSG00000175077	RTP1	1.93257	303.317	0.053289
ENSG00000143314	MRPL24	-1.93249	-71.2335	0.0533
ENSG00000179242	CDH4	-1.93205	-75.2568	0.053354
ENSG00000181744	DIPK2A	1.93172	94.8926	0.053393
ENSG00000148136	OR13C4	1.93162	232.313	0.053407
ENSG00000189181	OR14I1	-1.93114	-178.7	0.053466
ENSG00000166164	BRD7	-1.93052	-17.5928	0.053542
ENSG00000282218	ENSG00000282218	-1.93043	-182.132	0.053553
ENSG00000128513	POT1	-1.93028	-68.9253	0.053572
ENSG00000206013	IFITM5	-1.9297	-16.5695	0.053645
ENSG00000166016	ABTB2	-1.92911	-27.8269	0.053718
ENSG00000259112	NDUFC2-KCTD14	1.92837	30.5476	0.053808
ENSG00000171401	KRT13	-1.92806	-131.703	0.053847
ENSG00000182224	CYB5D1	-1.92757	-87.4539	0.053909
ENSG00000062038	CDH3	-1.92749	-85.1079	0.053918
ENSG00000101247	NDUFAF5	-1.92694	-69.9207	0.053987
ENSG00000198356	GET3	1.92668	129.113	0.054019
ENSG00000119917	IFIT3	-1.92608	-16.4265	0.054094
ENSG00000275004	ZNF280B	1.92605	345.687	0.054099
ENSG00000185189	NRBP2	1.92592	111.101	0.054114
ENSG00000123297	TSFM	-1.92566	-131.634	0.054147
ENSG00000185009	AP3M1	-1.92471	-51.3525	0.054266
ENSG00000177082	WDR73	-1.92421	-61.1347	0.054328
ENSG00000159423	ALDH4A1	1.92421	27.6333	0.054329
ENSG00000171680	PLEKHG5	1.92415	18.5805	0.054336
ENSG00000123178	SPRYD7	1.92386	49.2647	0.054372
ENSG00000185290	NUPR2	-1.92373	-42.1587	0.054389
ENSG00000057019	DCBLD2	-1.92365	-13.4779	0.054399
ENSG00000161980	POLR3K	-1.92352	-16.0839	0.054414
ENSG00000169972	PUSL1	1.92281	95.9763	0.054503
ENSG00000165905	LARGE2	1.92224	15.9797	0.054575
ENSG00000182481	KPNA2	1.92196	31.2652	0.054611
ENSG00000151131	NOPCHAP1	-1.92161	-33.3083	0.054655
ENSG00000149231	CCDC82	1.92138	75.6156	0.054683
ENSG00000182463	TSHZ2	-1.92045	-38.2125	0.054801
ENSG00000118997	DNAH7	1.92036	11.7631	0.054813
ENSG00000100191	SLC5A4	-1.91963	-112.188	0.054905
ENSG00000008283	CYB561	-1.91908	-57.1762	0.054974
ENSG00000105171	POP4	1.91879	43.6154	0.055011
ENSG00000213585	VDAC1	1.91873	57.6095	0.055018
ENSG00000165309	ARMC3	1.91803	26.2042	0.055107
ENSG00000119638	NEK9	-1.91735	-6.07176	0.055194
ENSG00000099994	SUSD2	1.91718	96.8808	0.055216
ENSG00000005249	PRKAR2B	-1.91682	-23.6455	0.05526
ENSG00000134183	GNAT2	-1.9162	-22.8259	0.05534
ENSG00000188505	NCCRP1	-1.91575	-226.094	0.055396
ENSG00000169609	C15orf40	-1.91549	-36.6159	0.05543
ENSG00000155511	GRIA1	1.91544	95.8411	0.055436
ENSG00000159166	LAD1	-1.91492	-92.0577	0.055502
ENSG00000174720	LARP7	1.91438	38.4984	0.055571
ENSG00000163840	DTX3L	-1.91397	-46.2375	0.055624
ENSG00000141738	GRB7	1.91393	24.0253	0.055629
ENSG00000151746	BICD1	-1.91377	-39.7349	0.055649
ENSG00000111731	C2CD5	1.91377	54.9875	0.05565
ENSG00000154814	OXNAD1	1.91364	43.2103	0.055666
ENSG00000285733	ENSG00000285733	-1.91341	-19.3897	0.055696
ENSG00000003137	CYP26B1	1.91317	264.317	0.055727
ENSG00000248235	ENSG00000248235	-1.91274	-24.7359	0.055782
ENSG00000186326	RGS9BP	-1.91266	-23.9646	0.055791
ENSG00000094796	KRT31	1.91252	514.066	0.05581
ENSG00000240771	ARHGEF25	-1.91214	-21.2367	0.055858
ENSG00000179965	ZNF771	-1.91208	-38.6464	0.055866
ENSG00000274070	CASTOR2	1.91128	161.655	0.055969
ENSG00000137501	SYTL2	1.91057	11.6541	0.05606
ENSG00000185721	DRG1	-1.90952	-112.38	0.056195
ENSG00000108592	FTSJ3	1.90916	25.0658	0.056242
ENSG00000238227	TMEM250	1.90771	88.3164	0.056428
ENSG00000121210	TMEM131L	1.90671	45.9735	0.056558
ENSG00000148248	SURF4	1.90583	25.009	0.056672
ENSG00000257184	ENSG00000257184	-1.90556	-162.724	0.056708
ENSG00000233954	UQCRHL	-1.90423	-78.2208	0.056881
ENSG00000138593	SECISBP2L	-1.90417	-23.6269	0.056888
ENSG00000103145	HCFC1R1	1.9041	51.1538	0.056897
ENSG00000273111	LYPD4	1.90318	234.542	0.057017
ENSG00000135956	TMEM127	1.90289	96.2252	0.057055
ENSG00000122218	COPA	1.90218	42.2393	0.057148
ENSG00000141499	WRAP53	-1.90206	-166.388	0.057163
ENSG00000125375	DMAC2L	-1.90201	-12.3431	0.05717
ENSG00000100626	GALNT16	-1.90184	-25.2007	0.057192
ENSG00000168515	SCGB1D1	-1.90167	-131.121	0.057214
ENSG00000174175	SELP	-1.90153	-25.497	0.057232
ENSG00000167723	TRPV3	1.90145	4.27868	0.057243
ENSG00000165609	NUDT5	-1.90139	-65.8406	0.057251
ENSG00000183813	CCR4	1.90127	34.6599	0.057267
ENSG00000130508	PXDN	1.90121	41.8548	0.057274
ENSG00000132631	SCP2D1	1.90109	130.083	0.05729
ENSG00000179431	FJX1	1.90074	43.1534	0.057336
ENSG00000185133	INPP5J	1.90063	53.6653	0.057351
ENSG00000234545	FAM133B	-1.89965	-224.451	0.057479
ENSG00000256349	ENSG00000256349	-1.89875	-53.1026	0.057597
ENSG00000138346	DNA2	1.89855	21.8508	0.057623
ENSG00000198870	STKLD1	1.89815	28.6753	0.057676
ENSG00000101400	SNTA1	1.8976	102.476	0.057749
ENSG00000132016	BRME1	1.8976	78.3341	0.057749
ENSG00000162924	REL	1.89677	50.6047	0.057858
ENSG00000163736	PPBP	-1.8967	-2.17295	0.057867
ENSG00000171714	ANO5	-1.89663	-28.8565	0.057876
ENSG00000068120	COASY	1.89632	59.0808	0.057918
ENSG00000099860	GADD45B	-1.89593	-31.6748	0.057969
ENSG00000171720	HDAC3	-1.89547	-37.638	0.05803
ENSG00000184897	H1-10	1.89508	70.0126	0.058082
ENSG00000167996	FTH1	1.89461	186.975	0.058144
ENSG00000143595	AQP10	-1.89429	-115.718	0.058186
ENSG00000152953	STK32B	1.89411	41.2356	0.058211
ENSG00000087250	MT3	1.89406	19.1037	0.058218
ENSG00000138772	ANXA3	-1.8933	-34.1346	0.058317
ENSG00000182952	HMGN4	-1.89328	-36.2402	0.05832
ENSG00000158711	ELK4	-1.89281	-29.1168	0.058383
ENSG00000090104	RGS1	1.89238	9.62691	0.058441
ENSG00000198740	ZNF652	1.89228	21.9974	0.058454
ENSG00000101040	ZMYND8	-1.89213	-33.6537	0.058474
ENSG00000175467	SART1	1.89195	49.4891	0.058498
ENSG00000272980	ENSG00000272980	1.89193	31.6969	0.058501
ENSG00000258223	PRSS58	-1.89169	-137.318	0.058532
ENSG00000188910	GJB3	1.89169	129.172	0.058532
ENSG00000092964	DPYSL2	1.89144	12.4872	0.058566
ENSG00000135643	KCNMB4	-1.89143	-26.0958	0.058567
ENSG00000166133	RPUSD2	1.89139	25.4144	0.058572
ENSG00000167914	GSDMA	-1.8901	-4.99359	0.058744
ENSG00000116985	BMP8B	1.88949	8.61511	0.058826
ENSG00000101000	PROCR	-1.88898	-36.0605	0.058894
ENSG00000142539	ENSG00000142539	1.88883	56.9645	0.058915
ENSG00000105227	PRX	-1.88844	-17.1811	0.058967
ENSG00000171357	LURAP1	-1.88744	-24.9502	0.059102
ENSG00000107815	TWNK	1.88724	58.1658	0.059128
ENSG00000146399	TAAR1	-1.88708	-76.1652	0.059149
ENSG00000170340	B3GNT2	1.88706	30.3274	0.059152
ENSG00000171236	LRG1	-1.88634	-17.185	0.059249
ENSG00000185324	CDK10	-1.88545	-12.2178	0.059369
ENSG00000206053	JPT2	-1.88523	-96.5924	0.059399
ENSG00000006116	CACNG3	-1.88501	-129.692	0.059429
ENSG00000254692	ENSG00000254692	1.88496	24.8498	0.059436
ENSG00000184009	ACTG1	1.88453	48.9727	0.059494
ENSG00000069696	DRD4	1.88439	53.3077	0.059512
ENSG00000111912	NCOA7	1.88403	34.7156	0.059561
ENSG00000104722	NEFM	-1.88395	-91.4709	0.059572
ENSG00000205922	ONECUT3	-1.88311	-532.458	0.059686
ENSG00000198146	ZNF770	-1.88274	-100.431	0.059736
ENSG00000189308	LIN54	-1.8827	-66.5106	0.059741
ENSG00000173868	PHOSPHO1	-1.8825	-36.788	0.059769
ENSG00000197323	TRIM33	-1.88247	-30.873	0.059772
ENSG00000102539	MLNR	-1.88139	-37.8894	0.059919
ENSG00000163798	SLC4A1AP	1.88111	77.4871	0.059956
ENSG00000115307	AUP1	-1.88089	-375.922	0.059987
ENSG00000159961	OR3A3	1.88073	239.822	0.060009
ENSG00000141905	NFIC	-1.88072	-43.4154	0.06001
ENSG00000184903	IMMP2L	-1.88056	-24.2194	0.060032
ENSG00000291315	ENSG00000291315	-1.88049	-16.6869	0.060041
ENSG00000160293	VAV2	-1.87983	-39.4917	0.060131
ENSG00000204414	CSHL1	1.87929	63.6174	0.060205
ENSG00000124380	SNRNP27	-1.8787	-56.3012	0.060286
ENSG00000288859	H2AC19	1.87787	122.992	0.060399
ENSG00000167881	SRP68	1.87735	287.094	0.06047
ENSG00000141034	GID4	1.87732	69.4478	0.060474
ENSG00000183914	DNAH2	1.8769	60.7193	0.060532
ENSG00000155629	PIK3AP1	1.8766	74.5171	0.060573
ENSG00000007047	MARK4	1.8765	28.5272	0.060586
ENSG00000071242	RPS6KA2	-1.87622	-18.113	0.060626
ENSG00000163283	ALPP	1.87599	124.154	0.060657
ENSG00000144550	CPNE9	-1.87568	-79.893	0.060699
ENSG00000205884	DEFB136	1.87532	143.623	0.060749
ENSG00000125730	C3	1.87504	1.99401	0.060787
ENSG00000183049	CAMK1D	1.87484	52.4595	0.060815
ENSG00000069122	ADGRF5	-1.87477	-239.233	0.060825
ENSG00000189050	RNFT1	-1.87432	-9.69674	0.060886
ENSG00000075275	CELSR1	1.87424	39.854	0.060897
ENSG00000078814	MYH7B	1.87403	55.8859	0.060927
ENSG00000162408	NOL9	-1.8734	-22.6446	0.061013
ENSG00000143473	KCNH1	-1.87313	-34.1756	0.06105
ENSG00000185069	KRT76	-1.87299	-184.803	0.06107
ENSG00000139292	LGR5	1.87271	149.179	0.061108
ENSG00000213906	LTB4R2	1.87249	27.9454	0.061139
ENSG00000283297	TEX52	-1.87157	-35.6626	0.061267
ENSG00000143226	FCGR2A	1.87126	20.9952	0.061309
ENSG00000213445	SIPA1	-1.87124	-13.4804	0.061312
ENSG00000085831	TTC39A	1.87076	94.8011	0.061378
ENSG00000170571	EMB	-1.87075	-10.1546	0.06138
ENSG00000183977	PP2D1	-1.87044	-88.5267	0.061423
ENSG00000078399	HOXA9	-1.8704	-41.0465	0.061429
ENSG00000148396	SEC16A	1.87008	15.1817	0.061473
ENSG00000128284	APOL3	-1.86978	-38.995	0.061515
ENSG00000095777	MYO3A	-1.86957	-101.536	0.061543
ENSG00000198860	TSEN15	1.86946	39.9463	0.061558
ENSG00000082196	C1QTNF3	1.86922	5.03589	0.061592
ENSG00000183625	CCR3	-1.86902	-23.8556	0.061621
ENSG00000283288	SMIM33	-1.86898	-74.3592	0.061626
ENSG00000159871	LYPD5	1.86858	29.0027	0.061682
ENSG00000223572	CKMT1A	-1.8685	-466.432	0.061693
ENSG00000155858	LSM11	1.86795	17.6384	0.061769
ENSG00000197838	CYP2A13	-1.86768	-286.751	0.061806
ENSG00000176531	PHLDB3	1.86723	18.1368	0.06187
ENSG00000146094	DOK3	-1.86629	-279.161	0.062001
ENSG00000125746	EML2	-1.86607	-3.1881	0.062032
ENSG00000107731	UNC5B	-1.86599	-53.4327	0.062042
ENSG00000167767	KRT80	-1.86581	-54.5382	0.062067
ENSG00000198089	SFI1	-1.86552	-128.525	0.062108
ENSG00000150054	MPP7	1.8651	21.869	0.062167
ENSG00000137776	SLTM	-1.86486	-77.9482	0.062201
ENSG00000087299	L2HGDH	-1.86442	-17.8936	0.062263
ENSG00000103024	NME3	1.86385	93.4237	0.062342
ENSG00000172543	CTSW	-1.86315	-7.25135	0.062441
ENSG00000183876	ARSI	1.86271	352.455	0.062503
ENSG00000127603	MACF1	1.86256	47.3444	0.062525
ENSG00000100888	CHD8	1.86204	93.6459	0.062598
ENSG00000197409	H3C4	-1.86182	-22.0118	0.062629
ENSG00000104371	DKK4	-1.86091	-54.2207	0.062757
ENSG00000197506	SLC28A3	-1.8605	-56.8902	0.062815
ENSG00000110002	VWA5A	1.85987	8.92735	0.062904
ENSG00000186453	FAM228A	1.85932	38.6566	0.062982
ENSG00000169967	MAP3K2	-1.85916	-40.3138	0.063004
ENSG00000196616	ADH1B	-1.85856	-127.504	0.063089
ENSG00000159259	CHAF1B	1.8585	20.3756	0.063098
ENSG00000160808	MYL3	1.8585	406.927	0.063099
ENSG00000171219	CDC42BPG	1.85848	14.3659	0.0631
ENSG00000128274	A4GALT	1.85822	13.8386	0.063138
ENSG00000132781	MUTYH	1.85792	75.6268	0.06318
ENSG00000080824	HSP90AA1	-1.85669	-36.8204	0.063356
ENSG00000139445	FOXN4	1.85652	116.722	0.063379
ENSG00000125991	ERGIC3	-1.85609	-84.7267	0.06344
ENSG00000011258	MBTD1	1.85591	121.695	0.063466
ENSG00000228594	FNDC10	1.85577	96.5935	0.063487
ENSG00000182318	ZSCAN22	-1.85564	-159.556	0.063505
ENSG00000148426	PROSER2	-1.85542	-11.5032	0.063536
ENSG00000169509	CRCT1	1.85387	247.875	0.063757
ENSG00000163631	ALB	1.85377	713.087	0.063772
ENSG00000164970	FAM219A	1.85375	61.621	0.063775
ENSG00000288796	ENSG00000288796	-1.85363	-3.21888	0.063792
[truncated: 15,700 more rows]
