# Supplementary material for: scPrediXcan integrates deep learning methods and single-cell data into a cell-type-specific transcriptome-wide association study framework
Source: Cell Genom. 2025 May 14;5(5):100875. doi: 10.1016/j.xgen.2025.100875 (PMC12143334; doi:10.1016/j.xgen.2025.100875)
Supplement: Data S1. Tables S1–S47 [file mmc2.zip › Supplemental_tables/TableS1.xlsx]

## Sheet: Table_S1
Table S1: Cell types from datasets selected in the main figure 2c
Dataset	Cell types
T2D	Acinar
T2D	Activated stellate
T2D	Alpha
T2D	Beta
T2D	Delta
T2D	Ductal
T2D	Endothelial
T2D	Gamma
T2D	Immune cell
T2D	Quiescent stellate
T2D	Epsilon
OneK1K	CD4-positive_alpha-beta_cytotoxic_T_cell
OneK1K	CD4-positive_alpha-beta_T_cell
OneK1K	CD8-positive_alpha-beta_T_cell
OneK1K	Conventional_dendritic_cell
OneK1K	CD14-low_CD16-positive_monocyte
OneK1K	CD14-positive_monocyte
OneK1K	CD16-negative_CD56-bright_natural_killer_cell
OneK1K	Central_memory_CD4-positive_alpha-beta_T_cell
OneK1K	Central_memory_CD8-positive_alpha-beta_T_cell
OneK1K	Double_negative_thymocyte
OneK1K	Effector_memory_CD4-positive_alpha-beta_T_cell
OneK1K	Effector_memory_CD8-positive_alpha-beta_T_cell
OneK1K	Erythrocyte
OneK1K	Gamma-delta_T_cell
OneK1K	Hematopoietic_precursor_cell
OneK1K	Innate_lymphoid_cell
OneK1K	Memory_B_cell
OneK1K	Mucosal_invariant_T_cell
OneK1K	Naive_B_cell
OneK1K	Naive_thymus-derived_CD4-positive_alpha-beta_T_cell
OneK1K	Naive_thymus-derived_CD8-positive_alpha-beta_T_cell
OneK1K	Natural_killer_cell
OneK1K	Dendritic_cell
OneK1K	Peripheral_blood_mononuclear_cell
OneK1K	Plasmablast
OneK1K	Plasmacytoid_dendritic_cell
OneK1K	Platelet
OneK1K	Regulatory_T_cell
OneK1K	Transitional_stage_B_cell
Tabula	Pericyte cell
Tabula	B cell
Tabula	Macrophage
Tabula	Fibroblast
Tabula	Endothelial cell
Tabula	Mesenchymal stem cell
