# Supplementary material for: scPrediXcan integrates deep learning methods and single-cell data into a cell-type-specific transcriptome-wide association study framework
Source: Cell Genom. 2025 May 14;5(5):100875. doi: 10.1016/j.xgen.2025.100875 (PMC12143334; doi:10.1016/j.xgen.2025.100875)
Supplement: Data S1. Tables S1–S47 [file mmc2.zip › Supplemental_tables/TableS27.xlsx]

## Sheet: Table_S27_effectMemCD8+
gene	gene_name	zscore	effect_size	pvalue
ENSG00000213676	ATF6B	18.7173	325.502	3.58e-78
ENSG00000204296	TSBP1	16.9479	326.552	2e-64
ENSG00000204421	LY6G6C	-16.6672	-559.171	2.27e-62
ENSG00000204542	C6orf15	15.8841	272.191	8.17e-57
ENSG00000103490	PYCARD	-14.5115	-1505.73	1.03e-47
ENSG00000196735	HLA-DQA1	-14.2469	-6.90501	4.69e-46
ENSG00000241404	EGFL8	13.6344	244.955	2.5e-42
ENSG00000204385	SLC44A4	13.3922	290.135	6.72e-41
ENSG00000204463	BAG6	-13.2225	-203.467	6.5e-40
ENSG00000232629	HLA-DQB2	13.0941	46.8466	3.56e-39
ENSG00000204290	BTNL2	13.0339	540.889	7.85e-39
ENSG00000137404	NRM	-12.586	-130.001	2.52e-36
ENSG00000228789	HCG22	-12.4516	-158.94	1.37e-35
ENSG00000204305	AGER	-12.3204	-123.895	7.04e-35
ENSG00000168477	TNXB	-11.8446	-203.795	2.29e-32
ENSG00000235109	ZSCAN31	11.7094	238.925	1.14e-31
ENSG00000213722	DDAH2	-11.7058	-111.433	1.19e-31
ENSG00000196230	TUBB	-11.6202	-206.748	3.25e-31
ENSG00000244255	ENSG00000244255	11.5493	530.017	7.45e-31
ENSG00000196747	H2AC13	-11.5376	-257.051	8.53e-31
ENSG00000204420	MPIG6B	-11.023	-987.274	2.96e-28
ENSG00000204348	DXO	-10.8989	-1034.91	1.17e-27
ENSG00000278828	H3C10	-10.6371	-516.308	2e-26
ENSG00000184357	H1-5	10.368	445.039	3.47e-25
ENSG00000137312	FLOT1	10.3619	253.117	3.7e-25
ENSG00000276903	H2AC16	10.3141	95.4831	6.09e-25
ENSG00000204560	DHX16	-10.3031	-424.151	6.83e-25
ENSG00000204498	NFKBIL1	10.1366	83.5689	3.8e-24
ENSG00000204576	PRR3	-10.0861	-754.463	6.37e-24
ENSG00000276368	H2AC14	9.92185	327.338	3.34e-23
ENSG00000206503	HLA-A	9.32866	31.7879	1.07e-20
ENSG00000240053	LY6G5B	9.06152	926.246	1.29e-19
ENSG00000185130	H2BC13	9.01251	53.4426	2.01e-19
ENSG00000213760	ATP6V1G2	8.98385	148.408	2.61e-19
ENSG00000228727	SAPCD1	-8.96285	-148.554	3.16e-19
ENSG00000204427	ABHD16A	-8.93599	-256.226	4.04e-19
ENSG00000204371	EHMT2	-8.8846	-434.637	6.41e-19
ENSG00000233822	H2BC15	-8.69625	-97.1268	3.43e-18
ENSG00000196126	HLA-DRB1	-8.68093	-84.2485	3.93e-18
ENSG00000204472	AIF1	8.64045	117.834	5.6e-18
ENSG00000204256	BRD2	8.62108	90.1722	6.63e-18
ENSG00000204314	PRRT1	8.60066	232.809	7.93e-18
ENSG00000213780	GTF2H4	-8.39955	-87.1183	4.48e-17
ENSG00000248167	TRIM39-RPP21	-8.38692	-97.6163	4.99e-17
ENSG00000221988	PPT2	8.36791	154.329	5.86e-17
ENSG00000204424	LY6G6F	-8.36058	-262.176	6.24e-17
ENSG00000276180	H4C9	-8.31662	-708.79	9.05e-17
ENSG00000242574	HLA-DMB	-8.20515	-210.991	2.3e-16
ENSG00000186470	BTN3A2	-8.11343	-40.495	4.92e-16
ENSG00000137338	PGBD1	8.04141	148.327	8.88e-16
ENSG00000237988	OR2I1P	7.83446	110.069	4.71e-15
ENSG00000161179	YDJC	7.79042	55.7116	6.68e-15
ENSG00000156873	PHKG2	7.78438	849.025	7.01e-15
ENSG00000278637	H4C1	7.74894	156.372	9.27e-15
ENSG00000277224	H2BC7	-7.6972	-34.4953	1.39e-14
ENSG00000204439	C6orf47	7.69287	284.994	1.44e-14
ENSG00000204564	C6orf136	7.68302	111.52	1.55e-14
ENSG00000250641	LY6G6F-LY6G6D	-7.62616	-192.696	2.42e-14
ENSG00000183246	RIMBP3C	-7.55794	-307.217	4.1e-14
ENSG00000204525	HLA-C	-7.55128	-133.097	4.31e-14
ENSG00000185651	UBE2L3	-7.28851	-236.243	3.13e-13
ENSG00000204257	HLA-DMA	-7.27602	-228.814	3.44e-13
ENSG00000226979	LTA	-7.22145	-48.8849	5.14e-13
ENSG00000204308	RNF5	7.14963	253.76	8.7e-13
ENSG00000248993	ENSG00000248993	-7.07927	-191.348	1.45e-12
ENSG00000197062	ZSCAN26	6.98464	312.986	2.86e-12
ENSG00000198502	HLA-DRB5	-6.82913	-100.972	8.54e-12
ENSG00000234745	HLA-B	6.75497	47.5456	1.43e-11
ENSG00000204540	PSORS1C1	6.5903	32.4825	4.39e-11
ENSG00000204390	HSPA1L	-6.54588	-80.9966	5.91e-11
ENSG00000179344	HLA-DQB1	-6.47611	-10.1188	9.41e-11
ENSG00000204396	VWA7	-6.40778	-92.2985	1.48e-10
ENSG00000124568	SLC17A1	-6.3999	-189.116	1.55e-10
ENSG00000204469	PRRC2A	6.39866	147.801	1.57e-10
ENSG00000116698	SMG7	-6.26545	-241	3.72e-10
ENSG00000137185	ZSCAN9	-6.26135	-40.4269	3.82e-10
ENSG00000146109	ABT1	6.19702	149.979	5.75e-10
ENSG00000204388	HSPA1B	6.11938	132.28	9.39e-10
ENSG00000136573	BLK	-5.96847	-34.9589	2.39e-09
ENSG00000231389	HLA-DPA1	-5.95953	-9.26499	2.53e-09
ENSG00000139370	SLC15A4	5.9208	94.0589	3.2e-09
ENSG00000278677	H2AC17	-5.88469	-61.249	3.99e-09
ENSG00000232810	TNF	-5.88417	-118.77	4e-09
ENSG00000204428	LY6G5C	-5.84175	-329.903	5.17e-09
ENSG00000168291	PDHB	-5.8264	-55.4718	5.66e-09
ENSG00000204539	CDSN	-5.766	-33.8466	8.12e-09
ENSG00000204410	MSH5	-5.71586	-135.436	1.09e-08
ENSG00000168298	H1-4	5.69358	188.321	1.24e-08
ENSG00000204701	OR2J3	5.60846	685.467	2.04e-08
ENSG00000204511	MCCD1	-5.55148	-20.0982	2.83e-08
ENSG00000161180	CCDC116	5.53009	207.772	3.2e-08
ENSG00000099849	RASSF7	5.51703	64.4508	3.45e-08
ENSG00000287080	H3C3	-5.50049	-159.302	3.79e-08
ENSG00000204389	HSPA1A	-5.47154	-85.1409	4.46e-08
ENSG00000196821	ILRUN	-5.43701	-341.528	5.42e-08
ENSG00000204356	NELFE	5.23314	191.522	1.67e-07
ENSG00000073605	GSDMB	5.23263	33.7666	1.67e-07
ENSG00000204681	GABBR1	5.19183	89.3961	2.08e-07
ENSG00000187837	H1-2	-5.15988	-78.4586	2.47e-07
ENSG00000196812	ZSCAN16	-5.12429	-95.6516	2.99e-07
ENSG00000204632	HLA-G	-5.06699	-12.2514	4.04e-07
ENSG00000105371	ICAM4	5.04702	22.4093	4.49e-07
ENSG00000198315	ZKSCAN8	5.02173	47.3193	5.12e-07
ENSG00000138378	STAT4	-4.98998	-4.20316	6.04e-07
ENSG00000146047	H2BC1	-4.96884	-177.407	6.74e-07
ENSG00000203747	FCGR3A	4.93023	15.1036	8.21e-07
ENSG00000180573	H2AC6	-4.88426	-53.7361	1.04e-06
ENSG00000164508	H2AC1	-4.87015	-245.17	1.12e-06
ENSG00000186075	ZPBP2	4.86894	87.8307	1.12e-06
ENSG00000065989	PDE4A	-4.86082	-24.1348	1.17e-06
ENSG00000286522	H3C2	-4.82842	-212.246	1.38e-06
ENSG00000105376	ICAM5	4.79098	29.7422	1.66e-06
ENSG00000243729	OR5V1	-4.78547	-200.887	1.71e-06
ENSG00000223865	HLA-DPB1	-4.77045	-81.9559	1.84e-06
ENSG00000204516	MICB	4.76314	22.7297	1.91e-06
ENSG00000205882	DEFB134	4.75566	173.778	1.98e-06
ENSG00000237541	HLA-DQA2	4.74211	11.1056	2.12e-06
ENSG00000161405	IKZF3	4.71752	57.9863	2.39e-06
ENSG00000255154	HTD2	-4.70243	-37.6629	2.57e-06
ENSG00000204700	OR2J2	-4.65848	-357.67	3.19e-06
ENSG00000196260	SFTA2	-4.63679	-230.788	3.54e-06
ENSG00000187626	ZKSCAN4	4.61507	92.2795	3.93e-06
ENSG00000204438	GPANK1	-4.59956	-126.578	4.23e-06
ENSG00000231852	CYP21A2	4.56566	1164.19	4.98e-06
ENSG00000275221	H2AC15	-4.53275	-40.4597	5.82e-06
ENSG00000126456	IRF3	4.52622	35.0213	6e-06
ENSG00000204644	ZFP57	4.51307	13.3768	6.39e-06
ENSG00000172057	ORMDL3	-4.44573	-22.2451	8.76e-06
ENSG00000103510	KAT8	-4.42681	-121.749	9.56e-06
ENSG00000113532	ST8SIA4	-4.42364	-38.9458	9.7e-06
ENSG00000276302	ENSG00000276302	4.42134	235.626	9.81e-06
ENSG00000042813	ZPBP	-4.40732	-408.113	1.05e-05
ENSG00000112343	TRIM38	-4.39609	-48.1561	1.1e-05
ENSG00000070190	DAPP1	-4.39364	-36.738	1.11e-05
ENSG00000204248	COL11A2	-4.38851	-86.2177	1.14e-05
ENSG00000129538	RNASE1	-4.38193	-146.851	1.18e-05
ENSG00000274600	RIMBP3B	4.35993	1032.1	1.3e-05
ENSG00000241106	HLA-DOB	4.35485	20.6585	1.33e-05
ENSG00000120054	CPN1	-4.34765	-221.044	1.38e-05
ENSG00000089280	FUS	4.34173	181.716	1.41e-05
ENSG00000197153	H3C12	4.3272	101.763	1.51e-05
ENSG00000180044	C3orf80	4.32125	204.318	1.55e-05
ENSG00000204520	MICA	-4.26561	-20.8142	1.99e-05
ENSG00000146112	PPP1R18	-4.25834	-130.526	2.06e-05
ENSG00000124678	TCP11	4.24483	6.98306	2.19e-05
ENSG00000133265	HSPBP1	-4.20904	-42.385	2.56e-05
ENSG00000137288	UQCC2	4.19833	59.5479	2.69e-05
ENSG00000205883	DEFB135	4.19254	173.978	2.76e-05
ENSG00000126453	BCL2L12	4.16943	41.2126	3.05e-05
ENSG00000114650	SCAP	-4.1479	-325.251	3.36e-05
ENSG00000099834	CDHR5	4.14224	55.3295	3.44e-05
ENSG00000141736	ERBB2	-4.1404	-276.383	3.47e-05
ENSG00000111801	BTN3A3	4.1394	64.1621	3.48e-05
ENSG00000005020	SKAP2	-4.135	-13.6842	3.55e-05
ENSG00000198563	DDX39B	-4.1108	-43.7762	3.94e-05
ENSG00000220201	ZGLP1	-4.10663	-33.9412	4.01e-05
ENSG00000134369	NAV1	4.10543	48.6548	4.04e-05
ENSG00000140153	WDR20	-4.08932	-567.61	4.33e-05
ENSG00000233050	DEFB130B	-4.03343	-651.226	5.5e-05
ENSG00000174775	HRAS	-4.02708	-19.6419	5.65e-05
ENSG00000169900	PYDC1	-3.99295	-28.8921	6.53e-05
ENSG00000124610	H1-1	-3.97663	-112.103	6.99e-05
ENSG00000204301	NOTCH4	3.97525	72.4771	7.03e-05
ENSG00000273983	H3C8	-3.96704	-53.6809	7.28e-05
ENSG00000159314	ARHGAP27	-3.96417	-49.1078	7.37e-05
ENSG00000182010	RTKN2	-3.95068	-6.20022	7.79e-05
ENSG00000023191	RNH1	3.94357	74.4321	8.03e-05
ENSG00000244355	LY6G6D	3.93986	78.2987	8.15e-05
ENSG00000163686	ABHD6	-3.93539	-123.152	8.31e-05
ENSG00000103653	CSK	3.91494	95.4653	9.04e-05
ENSG00000203910	C1orf146	-3.90812	-141.366	9.3e-05
ENSG00000163684	RPP14	-3.90066	-20.2714	9.59e-05
ENSG00000171056	SOX7	3.89669	89.0962	9.75e-05
ENSG00000116701	NCF2	-3.86968	-9.08009	0.000109
ENSG00000166851	PLK1	-3.86238	-35.3535	0.000112
ENSG00000280236	OR12D2	-3.84292	-368.725	0.000122
ENSG00000154328	NEIL2	3.82194	16.704	0.000132
ENSG00000197903	H2BC12	-3.80897	-54.6251	0.00014
ENSG00000110435	PDHX	-3.80652	-10.7225	0.000141
ENSG00000224586	GPX5	3.80314	211.888	0.000143
ENSG00000133247	KMT5C	3.79908	160.531	0.000145
ENSG00000095370	SH2D3C	-3.79658	-161.2	0.000147
ENSG00000105063	PPP6R1	3.78858	69.6554	0.000152
ENSG00000096996	IL12RB1	3.78142	36.2951	0.000156
ENSG00000204655	MOG	3.77415	79.574	0.000161
ENSG00000128604	IRF5	-3.75731	-38.7214	0.000172
ENSG00000198130	HIBCH	-3.72238	-168.18	0.000197
ENSG00000149089	APIP	-3.72086	-7.9032	0.000199
ENSG00000171757	LRRC34	3.72002	267.324	0.000199
ENSG00000076321	KLHL20	3.71696	248.916	0.000202
ENSG00000204590	GNL1	3.71476	160.775	0.000203
ENSG00000065000	AP3D1	3.69585	268.872	0.000219
ENSG00000112511	PHF1	-3.68504	-245.817	0.000229
ENSG00000145901	TNIP1	-3.68367	-91.7618	0.00023
ENSG00000163660	CCNL1	-3.6743	-95.948	0.000239
ENSG00000189362	NEMP2	3.66341	26.4402	0.000249
ENSG00000168394	TAP1	-3.66324	-35.8174	0.000249
ENSG00000254206	NPIPB11	3.65616	64.0378	0.000256
ENSG00000163357	DCST1	-3.63485	-508.704	0.000278
ENSG00000078018	MAP2	3.61983	35.2308	0.000295
ENSG00000070770	CSNK2A2	-3.61178	-52.5138	0.000304
ENSG00000124160	NCOA5	3.58133	51.7187	0.000342
ENSG00000149403	GRIK4	3.57225	69.6559	0.000354
ENSG00000107566	ERLIN1	-3.55063	-59.2164	0.000384
ENSG00000163377	TAFA4	3.52924	292.437	0.000417
ENSG00000197409	H3C4	-3.52906	-167.572	0.000417
ENSG00000172890	NADSYN1	-3.52421	-31.423	0.000425
ENSG00000129009	ISLR	3.51268	147.862	0.000444
ENSG00000184220	CMSS1	-3.49847	-112.132	0.000468
ENSG00000070031	SCT	-3.49506	-190.423	0.000474
ENSG00000206530	CFAP44	3.49176	85.1426	0.00048
ENSG00000104321	TRPA1	3.47893	91.6848	0.000503
ENSG00000187288	CIDEC	3.47343	136.241	0.000514
ENSG00000186298	PPP1CC	3.46756	162.034	0.000525
ENSG00000149179	CSTPP1	-3.46534	-54.6237	0.00053
ENSG00000181315	ZNF322	-3.46165	-59.3725	0.000537
ENSG00000129003	VPS13C	-3.44916	-106.546	0.000562
ENSG00000204435	CSNK2B	-3.44724	-146.817	0.000566
ENSG00000256269	HMBS	-3.42157	-25.4644	0.000623
ENSG00000131951	LRRC9	3.41948	28.2903	0.000627
ENSG00000125148	MT2A	3.41674	185.329	0.000634
ENSG00000128294	TPST2	-3.41066	-66.0308	0.000648
ENSG00000224420	ADM5	-3.40523	-159.083	0.000661
ENSG00000170322	NFRKB	3.38199	49.7639	0.00072
ENSG00000144369	FAM171B	3.381	28.1513	0.000722
ENSG00000141744	PNMT	3.37895	47.8817	0.000728
ENSG00000140323	DISP2	-3.37787	-75.4112	0.00073
ENSG00000112182	BACH2	-3.3766	-81.7826	0.000734
ENSG00000124564	SLC17A3	-3.37471	-18.2629	0.000739
ENSG00000170145	SIK2	-3.37292	-170.376	0.000744
ENSG00000176909	MAMSTR	3.37029	145.682	0.000751
ENSG00000115009	CCL20	3.3613	59.3353	0.000776
ENSG00000204687	MAS1L	3.3592	190.302	0.000782
ENSG00000105550	FGF21	-3.35004	-137.053	0.000808
ENSG00000204482	LST1	3.34928	41.3923	0.00081
ENSG00000156521	TYSND1	3.34917	194.489	0.000811
ENSG00000164609	SLU7	-3.34851	-20.0895	0.000812
ENSG00000197020	ZNF100	3.34553	51.0121	0.000821
ENSG00000130584	ZBTB46	3.33441	63.9258	0.000855
ENSG00000134249	ADAM30	3.3337	411.582	0.000857
ENSG00000176177	ENTHD1	-3.33075	-89.64	0.000866
ENSG00000143669	LYST	-3.32592	-18.3519	0.000881
ENSG00000151967	SCHIP1	-3.32398	-108.822	0.000887
ENSG00000165997	ARL5B	-3.31969	-52.9219	0.000901
ENSG00000123453	SARDH	3.31408	44.909	0.000919
ENSG00000261272	MUC22	-3.31327	-74.3058	0.000922
ENSG00000159495	TGM7	-3.31231	-209.48	0.000925
ENSG00000198522	GPN1	3.30882	59.5114	0.000937
ENSG00000146858	ZC3HAV1L	-3.29758	-16.3395	0.000975
ENSG00000161395	PGAP3	3.29436	77.1699	0.000986
ENSG00000135333	EPHA7	3.28557	152.519	0.001018
ENSG00000166963	MAP1A	3.28033	189.265	0.001037
ENSG00000215041	NEURL4	3.27507	82.9676	0.001056
ENSG00000108439	PNPO	-3.27379	-72.2102	0.001061
ENSG00000111321	LTBR	3.27002	11.8529	0.001075
ENSG00000181552	EDDM3B	-3.2678	-63.0374	0.001084
ENSG00000240065	PSMB9	-3.26357	-46.2911	0.0011
ENSG00000205442	IZUMO3	-3.26248	-161.663	0.001104
ENSG00000081985	IL12RB2	3.24319	12.0013	0.001182
ENSG00000140464	PML	3.24042	57.0871	0.001194
ENSG00000130222	GADD45G	3.23643	11.1494	0.00121
ENSG00000089177	KIF16B	-3.23415	-12.9388	0.00122
ENSG00000146151	HMGCLL1	-3.22932	-168.405	0.001241
ENSG00000117036	ETV3	-3.22929	-156.188	0.001241
ENSG00000105499	PLA2G4C	3.22547	124.758	0.001258
ENSG00000088682	COQ9	3.21654	35.0966	0.001297
ENSG00000177030	DEAF1	-3.21429	-238.124	0.001308
ENSG00000169169	CPT1C	-3.21234	-9.41316	0.001317
ENSG00000019995	ZRANB1	-3.2116	-60.9587	0.00132
ENSG00000172893	DHCR7	-3.20222	-58.7507	0.001364
ENSG00000254415	SIGLEC14	-3.19819	-41.6002	0.001383
ENSG00000164611	PTTG1	-3.1957	-25.7043	0.001395
ENSG00000160695	VPS11	-3.19542	-31.037	0.001396
ENSG00000077157	PPP1R12B	3.18912	115.05	0.001427
ENSG00000124613	ZNF391	3.18603	32.586	0.001442
ENSG00000156171	DRAM2	3.17444	62.951	0.001501
ENSG00000160181	TFF2	-3.16675	-196.57	0.001542
ENSG00000177225	GATD1	3.16453	150.988	0.001553
ENSG00000101546	RBFA	-3.16437	-19.3814	0.001554
ENSG00000204695	OR14J1	-3.16181	-86.1243	0.001568
ENSG00000225526	MKRN2OS	3.1603	62.9512	0.001576
ENSG00000204616	TRIM31	3.15858	10.4168	0.001585
ENSG00000168300	PCMTD1	-3.1582	-52.5934	0.001587
ENSG00000140459	CYP11A1	-3.15689	-224.513	0.001595
ENSG00000151687	ANKAR	3.15528	105.061	0.001603
ENSG00000112576	CCND3	-3.15497	-153.876	0.001605
ENSG00000249715	FER1L5	3.15259	287.445	0.001618
ENSG00000167244	IGF2	-3.1458	-119.321	0.001656
ENSG00000167588	GPD1	-3.14479	-106.946	0.001662
ENSG00000125686	MED1	3.14319	28.3036	0.001671
ENSG00000075975	MKRN2	-3.14189	-24.2603	0.001679
ENSG00000137868	STRA6	-3.13965	-31.3963	0.001692
ENSG00000204977	TRIM13	3.13932	251.661	0.001693
ENSG00000204952	FBXO47	3.13849	283.684	0.001698
ENSG00000065518	NDUFB4	3.13756	153.225	0.001704
ENSG00000174939	ASPHD1	-3.12871	-28.8445	0.001756
ENSG00000160683	CXCR5	3.12169	19.6934	0.001798
ENSG00000153317	ASAP1	-3.11883	-44.6822	0.001816
ENSG00000162738	VANGL2	-3.11501	-43.8513	0.001839
ENSG00000164574	GALNT10	-3.11059	-34.3849	0.001867
ENSG00000102962	CCL22	-3.10971	-34.6984	0.001873
ENSG00000255974	CYP2A6	-3.10707	-324.755	0.00189
ENSG00000136634	IL10	-3.10604	-30.9592	0.001896
ENSG00000182264	IZUMO1	-3.09832	-63.2117	0.001946
ENSG00000110497	AMBRA1	-3.08684	-285.765	0.002023
ENSG00000147874	HAUS6	-3.08554	-18.4695	0.002032
ENSG00000165644	COMTD1	-3.08103	-31.3125	0.002063
ENSG00000163406	SLC15A2	3.08049	93.139	0.002067
ENSG00000149428	HYOU1	-3.07876	-49.2943	0.002079
ENSG00000111832	RWDD1	3.07592	43.2348	0.002099
ENSG00000084674	APOB	3.07345	95.7521	0.002116
ENSG00000007384	RHBDF1	3.07169	73.0347	0.002128
ENSG00000198642	KLHL9	3.06758	31.319	0.002158
ENSG00000212722	KRTAP4-9	-3.06686	-325.29	0.002163
ENSG00000166947	EPB42	-3.06315	-150.829	0.00219
ENSG00000051009	FHIP1B	3.06066	63.213	0.002209
ENSG00000001617	SEMA3F	-3.05931	-57.9785	0.002218
ENSG00000145014	TMEM44	3.05707	26.993	0.002235
ENSG00000146197	SCUBE3	3.05233	164.787	0.002271
ENSG00000095794	CREM	-3.05055	-67.006	0.002284
ENSG00000144834	TAGLN3	3.04929	20.9817	0.002294
ENSG00000079102	RUNX1T1	3.04844	157.428	0.0023
ENSG00000106333	PCOLCE	-3.03659	-350.454	0.002393
ENSG00000213588	ZBTB9	3.03608	59.1008	0.002397
ENSG00000139133	ALG10	-3.03429	-38.784	0.002411
ENSG00000066777	ARFGEF1	3.02719	54.2225	0.002468
ENSG00000152240	HAUS1	-3.0253	-7.87413	0.002484
ENSG00000072571	HMMR	3.02309	83.0215	0.002502
ENSG00000137411	VARS2	-3.02249	-59.7032	0.002507
ENSG00000144642	RBMS3	3.02136	43.2924	0.002516
ENSG00000197930	ERO1A	-3.02104	-33.2984	0.002519
ENSG00000205090	TMEM240	3.01782	112.918	0.002546
ENSG00000198704	GPX6	3.01586	214.307	0.002563
ENSG00000167004	PDIA3	-3.0118	-60.8182	0.002597
ENSG00000064225	ST3GAL6	-3.01173	-110.663	0.002598
ENSG00000196358	NTNG2	3.00934	69.3608	0.002618
ENSG00000176473	WDR25	-3.00799	-33.3992	0.00263
ENSG00000151422	FER	-3.00327	-50.8307	0.002671
ENSG00000178226	PRSS36	3.00284	39.5588	0.002675
ENSG00000204610	TRIM15	-2.99936	-83.9707	0.002705
ENSG00000204702	OR2J1	2.99759	133.906	0.002721
ENSG00000105538	RASIP1	-2.99446	-113.862	0.002749
ENSG00000158553	POM121L2	2.99033	109.661	0.002787
ENSG00000215343	ZNF705D	2.98641	853.778	0.002823
ENSG00000158406	H4C8	2.98339	8.13523	0.002851
ENSG00000100321	SYNGR1	2.98029	17.4605	0.00288
ENSG00000171786	NHLH1	2.97239	63.9445	0.002955
ENSG00000172680	MOS	-2.97139	-127.369	0.002965
ENSG00000171817	ZNF540	-2.97082	-162.046	0.00297
ENSG00000131748	STARD3	2.96855	42.8794	0.002992
ENSG00000163082	SGPP2	-2.96506	-36.7259	0.003026
ENSG00000108306	FBXL20	-2.96295	-52.3606	0.003047
ENSG00000135069	PSAT1	2.96131	77.3982	0.003063
ENSG00000101464	PIGU	-2.95719	-56.3454	0.003105
ENSG00000183087	GAS6	-2.95557	-52.4039	0.003121
ENSG00000107551	RASSF4	2.95242	17.8407	0.003153
ENSG00000174938	SEZ6L2	-2.95184	-26.1051	0.003159
ENSG00000160471	COX6B2	2.95128	51.718	0.003165
ENSG00000130997	POLN	2.95102	96.7357	0.003167
ENSG00000177106	EPS8L2	2.94971	84.274	0.003181
ENSG00000147873	IFNA5	2.94688	340.467	0.00321
ENSG00000104969	SGTA	2.946	163.898	0.003219
ENSG00000054967	RELT	2.945	84.0306	0.00323
ENSG00000101019	UQCC1	2.9416	54.3871	0.003265
ENSG00000162994	CLHC1	2.94156	58.0041	0.003266
ENSG00000011485	PPP5C	-2.94147	-10.1105	0.003267
ENSG00000203546	ENSG00000203546	2.93932	117.477	0.003289
ENSG00000116771	AGMAT	2.93881	8.86057	0.003295
ENSG00000142102	PGGHG	-2.93861	-32.6292	0.003297
ENSG00000101680	LAMA1	2.9283	67.0026	0.003408
ENSG00000188290	HES4	2.92465	8.22171	0.003448
ENSG00000166762	CATSPER2	-2.92437	-14.9364	0.003451
ENSG00000132952	USPL1	2.92204	49.3733	0.003477
ENSG00000151164	RAD9B	-2.92112	-54.5412	0.003488
ENSG00000112033	PPARD	2.91642	81.1822	0.003541
ENSG00000158023	CFAP251	-2.9152	-12.2455	0.003555
ENSG00000290217	ENSG00000290217	-2.91504	-374.91	0.003556
ENSG00000161328	LRRC56	-2.90545	-58.3252	0.003667
ENSG00000070961	ATP2B1	2.90483	48.379	0.003674
ENSG00000182985	CADM1	-2.90457	-73.4426	0.003678
ENSG00000278870	OR51G1	-2.90409	-292.358	0.003683
ENSG00000132185	FCRLA	-2.90381	-95.2569	0.003687
ENSG00000171790	SLFNL1	2.90132	12.1618	0.003716
ENSG00000158711	ELK4	-2.89916	-36.5181	0.003742
ENSG00000137872	SEMA6D	2.89898	56.8811	0.003744
ENSG00000026950	BTN3A1	2.89883	57.9873	0.003746
ENSG00000289747	ENSG00000289747	-2.89787	-163.107	0.003757
ENSG00000066117	SMARCD1	-2.89573	-111.191	0.003783
ENSG00000115415	STAT1	2.89543	43.6311	0.003786
ENSG00000170166	HOXD4	-2.89433	-122.163	0.0038
ENSG00000094661	OR1I1	-2.8917	-330.249	0.003832
ENSG00000170606	HSPA4	2.89083	99.1533	0.003842
ENSG00000131771	PPP1R1B	2.88644	99.8928	0.003896
ENSG00000143033	MTF2	-2.8862	-47.1206	0.003899
ENSG00000131591	C1orf159	2.88515	66.2364	0.003912
ENSG00000185947	ZNF267	-2.88235	-141.974	0.003947
ENSG00000001460	STPG1	2.88141	146.158	0.003959
ENSG00000077152	UBE2T	-2.88008	-58.9729	0.003976
ENSG00000197562	RAB40C	-2.87798	-69.3659	0.004002
ENSG00000162009	SSTR5	-2.87632	-286.87	0.004023
ENSG00000146039	SLC17A4	-2.87631	-144.458	0.004024
ENSG00000204913	LRRC3C	-2.8703	-9.17766	0.004101
ENSG00000174951	FUT1	-2.86981	-27.412	0.004107
ENSG00000178860	MSC	-2.86869	-9.49448	0.004122
ENSG00000174992	ZG16	2.85806	226.539	0.004262
ENSG00000197965	MPZL1	2.85689	31.5946	0.004278
ENSG00000162676	GFI1	-2.85524	-53.1127	0.0043
ENSG00000103021	CCDC113	-2.85333	-115.221	0.004326
ENSG00000126773	PCNX4	-2.85275	-104.473	0.004334
ENSG00000111231	GPN3	-2.85111	-51.0707	0.004357
ENSG00000185522	LMNTD2	2.84827	50.7244	0.004396
ENSG00000099282	TSPAN15	-2.84697	-22.0723	0.004414
ENSG00000188283	ZNF383	-2.84617	-77.8045	0.004425
ENSG00000003989	SLC7A2	-2.84568	-64.8748	0.004432
ENSG00000143772	ITPKB	2.84377	269.925	0.004458
ENSG00000253958	CLDN23	2.842	7.62815	0.004483
ENSG00000171044	XKR6	2.8327	30.127	0.004616
ENSG00000105549	THEG	2.83254	188.127	0.004618
ENSG00000115884	SDC1	-2.83167	-86.095	0.004631
ENSG00000104894	CD37	2.83106	10.067	0.004639
ENSG00000027847	B4GALT7	-2.82823	-180.062	0.004681
ENSG00000169896	ITGAM	-2.82777	-49.8812	0.004687
ENSG00000169193	CCDC126	2.82765	80.5732	0.004689
ENSG00000173110	HSPA6	-2.82528	-18.0591	0.004724
ENSG00000241839	PLEKHO2	2.8197	60.2011	0.004807
ENSG00000181751	MACIR	2.81895	55.8645	0.004818
ENSG00000013523	ANGEL1	2.81703	12.3553	0.004847
ENSG00000078804	TP53INP2	2.81454	135.096	0.004885
ENSG00000138439	FAM117B	-2.81451	-33.6269	0.004885
ENSG00000122986	HVCN1	2.81119	10.8709	0.004936
ENSG00000288593	ENSG00000288593	-2.80846	-48.9148	0.004978
ENSG00000002834	LASP1	2.80705	66.5765	0.005
ENSG00000183153	GJD3	-2.80578	-462.694	0.00502
ENSG00000153551	CMTM7	-2.80323	-62.7136	0.005059
ENSG00000142494	SLC47A1	2.80277	66.6393	0.005067
ENSG00000214216	IQCJ	-2.80259	-360.564	0.005069
ENSG00000140105	WARS1	-2.8012	-10.1498	0.005091
ENSG00000178852	EFCAB13	-2.80103	-3.93835	0.005094
ENSG00000163602	RYBP	2.79756	248.578	0.005149
ENSG00000144028	SNRNP200	-2.79622	-95.0036	0.00517
ENSG00000132680	KHDC4	-2.79537	-28.6462	0.005184
ENSG00000094796	KRT31	2.7949	444.312	0.005192
ENSG00000197728	RPS26	-2.7918	-16.0279	0.005242
ENSG00000235453	SMIM27	-2.79056	-155.03	0.005262
ENSG00000172717	GARIN2	2.79025	228.788	0.005267
ENSG00000152127	MGAT5	2.78838	42.2627	0.005297
ENSG00000281991	TMEM265	2.78681	117.517	0.005323
ENSG00000139547	RDH16	-2.78626	-209.018	0.005332
ENSG00000178184	PARD6G	-2.78278	-51.2201	0.00539
ENSG00000144134	RABL2A	2.78209	41.5435	0.005401
ENSG00000162928	PEX13	-2.77695	-37.3995	0.005487
ENSG00000107807	TLX1	2.77583	245.941	0.005506
ENSG00000147872	PLIN2	-2.77506	-25.8343	0.005519
ENSG00000100294	MCAT	2.77226	18.924	0.005567
ENSG00000127328	RAB3IP	2.7713	19.1092	0.005583
ENSG00000105402	NAPA	-2.77082	-106.775	0.005592
ENSG00000003987	MTMR7	2.76978	39.5381	0.005609
ENSG00000108523	RNF167	-2.76606	-67.3687	0.005674
ENSG00000143257	NR1I3	-2.76407	-57.4033	0.005708
ENSG00000135362	PRR5L	2.76246	15.3571	0.005737
ENSG00000167207	NOD2	2.76228	100.927	0.00574
ENSG00000112078	KCTD20	2.76212	53.3213	0.005743
ENSG00000160124	MIX23	2.76016	54.136	0.005777
ENSG00000205832	C16orf96	2.75969	181.952	0.005786
ENSG00000197724	PHF2	-2.75961	-36.768	0.005787
ENSG00000177302	TOP3A	2.75751	33.5451	0.005824
ENSG00000279000	OR10A6	2.75706	115.29	0.005832
ENSG00000101412	E2F1	-2.75649	-16.0209	0.005843
ENSG00000160563	MED27	2.75638	101.821	0.005844
ENSG00000137842	TMEM62	2.75582	55.4308	0.005854
ENSG00000170561	IRX2	2.7557	262.407	0.005857
ENSG00000232948	DEFB130A	2.7537	121.556	0.005893
ENSG00000139218	SCAF11	-2.75118	-64.7385	0.005938
ENSG00000181085	MAPK15	-2.7511	-101.304	0.005939
ENSG00000123545	NDUFAF4	2.75055	119.354	0.00595
ENSG00000258102	MAP1LC3B2	-2.74729	-26.0165	0.006009
ENSG00000213859	KCTD11	2.74245	96.242	0.006098
ENSG00000203814	H2BC18	2.74097	109.71	0.006126
ENSG00000160075	SSU72	-2.73981	-24.2894	0.006148
ENSG00000162399	BSND	2.73978	160.104	0.006148
ENSG00000105401	CDC37	-2.7386	-72.1377	0.00617
ENSG00000168806	LCMT2	-2.73771	-24.5433	0.006187
ENSG00000185043	CIB1	2.73705	32.2732	0.006199
ENSG00000239697	TNFSF12	-2.73689	-27.418	0.006202
ENSG00000198535	C2CD4A	-2.73504	-19.9113	0.006237
ENSG00000171403	KRT9	2.73489	220.816	0.00624
ENSG00000188784	PLA2G2E	2.73387	120.014	0.006259
ENSG00000179059	ZFP42	2.73308	236.05	0.006275
ENSG00000135116	HRK	-2.73293	-38.0283	0.006277
ENSG00000148704	VAX1	-2.73206	-636.195	0.006294
ENSG00000182150	ERCC6L2	2.73059	48.0914	0.006322
ENSG00000089053	ANAPC5	2.72967	63.0694	0.00634
ENSG00000074219	TEAD2	-2.72897	-45.0236	0.006353
ENSG00000113249	HAVCR1	-2.72776	-43.5587	0.006377
ENSG00000133321	PLAAT4	-2.72732	-182.695	0.006385
ENSG00000185792	NLRP9	2.72408	225.597	0.006448
ENSG00000087302	RTRAF	2.72399	65.6829	0.00645
ENSG00000166128	RAB8B	2.72097	49.2539	0.006509
ENSG00000161609	KASH5	2.71854	5.88469	0.006557
ENSG00000289721	PYDC5	2.71654	34.7225	0.006597
ENSG00000196704	AMZ2	2.71545	18.0283	0.006619
ENSG00000179580	RNF151	-2.71545	-7.13301	0.006619
ENSG00000138092	CENPO	-2.71513	-52.1169	0.006625
ENSG00000214688	C10orf105	-2.71321	-60.5774	0.006663
ENSG00000187475	H1-6	2.71229	35.7607	0.006682
ENSG00000005073	HOXA11	2.71121	91.0845	0.006704
ENSG00000205835	GMNC	2.70987	32.4248	0.006731
ENSG00000169509	CRCT1	2.70985	418.548	0.006731
ENSG00000170419	VSTM2A	-2.70945	-181.801	0.006739
ENSG00000064995	TAF11	-2.70944	-41.2112	0.00674
ENSG00000047936	ROS1	-2.70881	-89.6644	0.006752
ENSG00000100154	TTC28	2.70825	22.8306	0.006764
ENSG00000134389	CFHR5	2.70541	125.191	0.006822
ENSG00000152611	CAPSL	-2.70529	-74.3019	0.006825
ENSG00000081059	TCF7	2.70454	35.5311	0.00684
ENSG00000131142	CCL25	2.70326	21.005	0.006866
ENSG00000090612	ZNF268	-2.70239	-30.6785	0.006884
ENSG00000132793	LPIN3	2.69719	42.2803	0.006993
ENSG00000170779	CDCA4	2.6971	43.2579	0.006995
ENSG00000145214	DGKQ	2.69638	5.13779	0.00701
ENSG00000075239	ACAT1	-2.69629	-45.0917	0.007012
ENSG00000237489	C10orf143	2.69282	145.184	0.007085
ENSG00000134571	MYBPC3	-2.69267	-93.0541	0.007088
ENSG00000104687	GSR	2.69078	40.7909	0.007128
ENSG00000198914	POU3F3	2.68886	143.411	0.00717
ENSG00000173404	INSM1	2.68842	29.1361	0.007179
ENSG00000230657	PRB4	-2.68792	-255.741	0.00719
ENSG00000176994	SMCR8	2.68791	47.6692	0.00719
ENSG00000125965	GDF5	-2.68721	-76.1893	0.007205
ENSG00000010030	ETV7	2.68637	31.042	0.007223
ENSG00000164151	ICE1	-2.68578	-58.7965	0.007236
ENSG00000166016	ABTB2	-2.68497	-26.9422	0.007254
ENSG00000266094	RASSF5	-2.68426	-20.1108	0.007269
ENSG00000125485	DDX31	2.68379	83.0777	0.007279
ENSG00000184924	PTRHD1	-2.68089	-44.0895	0.007343
ENSG00000186146	DEFB131A	-2.68078	-1185.31	0.007345
ENSG00000086848	ALG9	2.68078	186.192	0.007345
ENSG00000072858	SIDT1	2.68024	7.49989	0.007357
ENSG00000104691	UBXN8	-2.68018	-48.0924	0.007358
ENSG00000189079	ARID2	2.67989	155.08	0.007365
ENSG00000205089	CCNI2	-2.67969	-71.84	0.007369
ENSG00000068383	INPP5A	2.67923	76.6646	0.007379
ENSG00000143434	SEMA6C	-2.67921	-81.6001	0.00738
ENSG00000084734	GCKR	2.67872	84.2234	0.00739
ENSG00000145861	C1QTNF2	-2.6775	-130.239	0.007417
ENSG00000137218	FRS3	-2.67716	-36.3435	0.007425
ENSG00000204531	POU5F1	2.67515	9.05931	0.00747
ENSG00000169397	RNASE3	2.67394	12.3341	0.007497
ENSG00000104343	UBE2W	-2.67324	-139.419	0.007512
ENSG00000204538	PSORS1C2	-2.67317	-32.7906	0.007514
ENSG00000168306	ACOX2	-2.6729	-168.447	0.00752
ENSG00000118420	UBE3D	-2.6729	-56.8505	0.00752
ENSG00000115211	EIF2B4	-2.67156	-82.6499	0.00755
ENSG00000198780	FAM169A	-2.67084	-685.486	0.007566
ENSG00000118503	TNFAIP3	-2.66674	-107.195	0.007659
ENSG00000066379	POLR1H	-2.66674	-34.7892	0.007659
ENSG00000168803	ADAL	-2.66627	-18.9961	0.00767
ENSG00000180113	TDRD6	-2.66571	-181.973	0.007683
ENSG00000132003	ZSWIM4	2.66568	57.6675	0.007683
ENSG00000138115	CYP2C8	-2.6653	-113.564	0.007692
ENSG00000170802	FOXN2	2.66464	38.6173	0.007707
ENSG00000204880	KRTAP4-8	-2.66421	-126.629	0.007717
ENSG00000101290	CDS2	2.6635	108.138	0.007733
ENSG00000128891	CCDC32	-2.66085	-10.1262	0.007794
ENSG00000153266	FEZF2	-2.66065	-1396.66	0.007799
ENSG00000124493	GRM4	2.65961	106.513	0.007823
ENSG00000238227	TMEM250	2.65841	130.704	0.007851
ENSG00000111912	NCOA7	2.65795	46.3056	0.007862
ENSG00000239998	LILRA2	-2.65763	-13.7705	0.007869
ENSG00000196967	ZNF585A	2.6562	335.42	0.007903
ENSG00000275714	H3C1	-2.65213	-16.6931	0.007999
ENSG00000158987	RAPGEF6	-2.65186	-57.5733	0.008005
ENSG00000070019	GUCY2C	2.6517	130.796	0.008009
ENSG00000082175	PGR	2.64934	206.414	0.008065
ENSG00000030110	BAK1	-2.64906	-39.6499	0.008072
ENSG00000010017	RANBP9	-2.6476	-38.6073	0.008107
ENSG00000184163	C1QTNF12	2.6467	63.9372	0.008128
ENSG00000135900	MRPL44	2.64667	74.073	0.008129
ENSG00000080166	DCT	-2.64333	-80.8818	0.008209
ENSG00000169905	TOR1AIP2	-2.64325	-149.697	0.008211
ENSG00000124574	ABCC10	-2.64296	-23.6149	0.008218
ENSG00000102904	TSNAXIP1	2.64236	286.327	0.008233
ENSG00000216588	IGSF23	2.64229	99.444	0.008235
ENSG00000170417	TMEM182	2.63912	34.5056	0.008312
ENSG00000215817	ZC3H11B	-2.63884	-57.3456	0.008319
ENSG00000223638	RFPL4A	-2.63808	-54.4778	0.008338
ENSG00000148019	CEP78	-2.6371	-78.0043	0.008362
ENSG00000196655	TRAPPC4	2.63576	35.2745	0.008395
ENSG00000158869	FCER1G	-2.63568	-16.1879	0.008397
ENSG00000091732	ZC3HC1	-2.63521	-141.778	0.008408
ENSG00000057657	PRDM1	2.63271	17.9222	0.008471
ENSG00000196562	SULF2	2.63098	45.7348	0.008514
ENSG00000177663	IL17RA	2.63095	19.9367	0.008515
ENSG00000142182	DNMT3L	2.63048	304.341	0.008526
ENSG00000134294	SLC38A2	-2.62946	-75.356	0.008552
ENSG00000186314	PRELID2	-2.62944	-34.2525	0.008553
ENSG00000159217	IGF2BP1	-2.62861	-229.979	0.008573
ENSG00000184270	H2AC21	2.6283	103.71	0.008581
ENSG00000185760	KCNQ5	2.62816	61.9495	0.008585
ENSG00000139974	SLC38A6	2.62692	70.7077	0.008616
ENSG00000135341	MAP3K7	-2.62601	-55.6729	0.008639
ENSG00000177556	ATOX1	-2.62385	-17.6846	0.008694
ENSG00000176797	DEFB103A	-2.62341	-4744.76	0.008705
ENSG00000162302	RPS6KA4	2.62064	80.0701	0.008776
ENSG00000116191	RALGPS2	2.61488	33.0056	0.008926
ENSG00000159461	AMFR	2.61218	120.024	0.008997
ENSG00000120875	DUSP4	2.61119	20.8901	0.009023
ENSG00000219438	TAFA5	-2.6109	-87.0003	0.00903
ENSG00000143032	BARHL2	2.60879	53.6184	0.009086
ENSG00000115084	SLC35F5	-2.60775	-17.9211	0.009114
ENSG00000166170	BAG5	-2.60676	-38.1497	0.00914
ENSG00000110721	CHKA	2.60661	113.375	0.009144
ENSG00000249709	ZNF564	2.60534	28.9656	0.009178
ENSG00000163576	EFHB	2.60492	66.2571	0.00919
ENSG00000181915	ADO	2.60376	47.2378	0.009221
ENSG00000165661	QSOX2	-2.60372	-15.8199	0.009222
ENSG00000177885	GRB2	-2.59954	-39.2312	0.009335
ENSG00000120526	NUDCD1	-2.59856	-62.0252	0.009361
ENSG00000100106	TRIOBP	2.59852	32.7181	0.009363
ENSG00000234829	IFNA17	-2.5979	-73.7029	0.00938
ENSG00000119321	FKBP15	2.59741	41.7591	0.009393
ENSG00000172568	FNDC9	-2.59662	-18.8284	0.009415
ENSG00000212659	KRTAP9-6	2.59653	427.37	0.009417
ENSG00000183569	SERHL2	-2.59628	-7.04434	0.009424
ENSG00000213047	DENND1B	2.5926	125.403	0.009525
ENSG00000165526	RPUSD4	2.58887	59.0949	0.009629
ENSG00000164113	ADAD1	-2.58878	-859	0.009632
ENSG00000149218	ENDOD1	-2.58878	-6.04224	0.009632
ENSG00000172661	WASHC2C	-2.58856	-17.9036	0.009638
ENSG00000104213	PDGFRL	2.58794	12.0781	0.009655
ENSG00000175595	ERCC4	-2.58702	-27.3345	0.009681
ENSG00000136021	SCYL2	2.58694	48.4752	0.009683
ENSG00000164691	TAGAP	2.58454	9.47362	0.009751
ENSG00000135919	SERPINE2	-2.58445	-10.8459	0.009753
ENSG00000244617	ASPRV1	2.5831	167.339	0.009792
ENSG00000095485	CWF19L1	-2.58301	-45.7445	0.009794
ENSG00000168028	RPSA	2.58198	28.7121	0.009824
ENSG00000196826	ENSG00000196826	2.58183	31.4161	0.009828
ENSG00000135541	AHI1	-2.58071	-17.0249	0.00986
ENSG00000136810	TXN	-2.57654	-10.7679	0.00998
ENSG00000166689	PLEKHA7	2.57635	75.9391	0.009985
ENSG00000122484	RPAP2	2.57519	74.7177	0.010019
ENSG00000258083	OR9A4	2.57496	125.329	0.010025
ENSG00000162892	IL24	2.57077	22.2724	0.010147
ENSG00000153107	ANAPC1	2.56967	37.2079	0.010179
ENSG00000127415	IDUA	2.56874	13.5132	0.010207
ENSG00000196510	ANAPC7	2.56513	38.4676	0.010314
ENSG00000204653	ASPDH	2.56225	33.9909	0.010399
ENSG00000284554	ENSG00000284554	2.56156	118.521	0.01042
ENSG00000140474	ULK3	2.56114	95.5495	0.010433
ENSG00000086504	MRPL28	2.56102	42.4868	0.010437
ENSG00000242372	EIF6	-2.56099	-25.5631	0.010438
ENSG00000126353	CCR7	-2.55996	-199.24	0.010468
ENSG00000008226	DLEC1	2.55958	144.419	0.01048
ENSG00000136877	FPGS	-2.55927	-24.572	0.010489
ENSG00000284635	SCYGR8	2.55907	93.5588	0.010495
ENSG00000204264	PSMB8	2.55691	66.9899	0.010561
ENSG00000204713	TRIM27	-2.55544	-10.1866	0.010605
ENSG00000180346	TIGD2	2.55495	46.8311	0.01062
ENSG00000066468	FGFR2	2.55302	69.0648	0.010679
ENSG00000198252	STYX	2.55217	25.8242	0.010705
ENSG00000147364	FBXO25	2.55108	39.714	0.010739
ENSG00000170791	CHCHD7	-2.55107	-104.452	0.010739
ENSG00000140718	FTO	-2.55059	-61.8916	0.010754
ENSG00000130653	PNPLA7	2.54947	149.185	0.010789
ENSG00000132773	TOE1	2.54774	125.701	0.010842
ENSG00000213658	LAT	-2.54618	-106.906	0.010891
ENSG00000100519	PSMC6	-2.54538	-56.4277	0.010916
ENSG00000149639	SOGA1	-2.543	-64.5884	0.01099
ENSG00000129480	DTD2	2.54234	82.3459	0.011011
ENSG00000179144	GIMAP7	2.54174	38.2547	0.01103
ENSG00000158296	SLC13A3	2.54164	183.942	0.011033
ENSG00000110395	CBL	-2.54008	-72.1184	0.011083
ENSG00000075651	PLD1	-2.53952	-24.4506	0.0111
ENSG00000077935	SMC1B	-2.53854	-22.0092	0.011132
ENSG00000116001	TIA1	-2.53743	-24.8908	0.011167
ENSG00000146839	ZAN	2.53617	73.9377	0.011207
ENSG00000113838	TBCCD1	2.53	52.8152	0.011406
ENSG00000183513	COA5	-2.52861	-27.0646	0.011451
ENSG00000164841	TMEM74	-2.52746	-37.0412	0.011489
ENSG00000213416	KRTAP4-12	-2.52684	-52.5529	0.011509
ENSG00000125780	TGM3	-2.52679	-47.9074	0.011511
ENSG00000289791	ENSG00000289791	2.52658	29.2905	0.011518
ENSG00000119669	IRF2BPL	2.5261	9.08236	0.011533
ENSG00000177042	TMEM80	-2.52532	-104.242	0.011559
ENSG00000176978	DPP7	2.52491	32.932	0.011573
ENSG00000138379	MSTN	-2.52405	-43.0346	0.011601
ENSG00000246705	H2AJ	2.5231	27.1496	0.011633
ENSG00000168491	CCDC110	-2.52219	-28.8601	0.011663
ENSG00000214686	IQCF6	-2.52129	-197.291	0.011692
ENSG00000118985	ELL2	-2.51948	-28.5441	0.011753
ENSG00000120992	LYPLA1	2.5192	54.6072	0.011762
ENSG00000153814	JAZF1	2.51758	112.136	0.011816
ENSG00000064666	CNN2	2.51438	56.0167	0.011924
ENSG00000183682	BMP8A	2.51389	6.46858	0.011941
ENSG00000135211	TMEM60	2.5135	58.7477	0.011954
ENSG00000198380	GFPT1	-2.51335	-59.6389	0.011959
ENSG00000278588	H2BC10	-2.51203	-192.963	0.012004
ENSG00000153113	CAST	2.51171	50.0658	0.012015
ENSG00000121053	EPX	2.50998	8.26646	0.012074
ENSG00000130511	SSBP4	2.50933	40.3657	0.012096
ENSG00000162456	KNCN	2.50914	261.943	0.012102
ENSG00000164111	ANXA5	-2.50858	-6.5172	0.012122
ENSG00000087074	PPP1R15A	2.50608	22.8601	0.012208
ENSG00000122591	HYCC1	-2.50574	-35.1916	0.01222
ENSG00000255439	ENSG00000255439	2.50475	62.8149	0.012254
ENSG00000118308	IRAG2	-2.5042	-84.6304	0.012273
ENSG00000176971	FIBIN	2.5032	246.222	0.012308
ENSG00000227345	PARG	2.50213	210.392	0.012345
ENSG00000000938	FGR	2.50109	27.9813	0.012381
ENSG00000079689	SCGN	-2.49977	-171.794	0.012427
ENSG00000104783	KCNN4	2.49805	59.9587	0.012488
ENSG00000127324	TSPAN8	2.49746	569.221	0.012509
ENSG00000057704	TMCC3	-2.49617	-25.006	0.012554
ENSG00000145907	G3BP1	2.49401	29.4271	0.012631
ENSG00000179546	HTR1D	2.4939	120.365	0.012635
ENSG00000145692	BHMT	2.49387	200.247	0.012636
ENSG00000082212	ME2	-2.49347	-31.2887	0.01265
ENSG00000124067	SLC12A4	2.49344	133.75	0.012651
ENSG00000105559	PLEKHA4	-2.49313	-98.5646	0.012662
ENSG00000177830	CHID1	-2.49173	-75.5866	0.012712
ENSG00000157211	CDCP2	-2.49168	-93.8239	0.012714
ENSG00000115446	UNC50	2.49072	51.8075	0.012748
ENSG00000166272	WBP1L	2.48919	62.5336	0.012804
ENSG00000173273	TNKS	2.48828	38.2223	0.012836
ENSG00000187595	ZNF385C	-2.48703	-58.7821	0.012881
ENSG00000105655	ISYNA1	2.4854	23.0696	0.012941
ENSG00000103479	RBL2	-2.48431	-155.364	0.01298
ENSG00000169548	ZNF280A	2.4843	135.412	0.012981
ENSG00000164346	NSA2	2.4833	39.4416	0.013017
ENSG00000159202	UBE2Z	-2.48301	-46.4245	0.013028
ENSG00000064687	ABCA7	2.48173	8.3808	0.013075
ENSG00000215372	ZNF705G	2.48122	1688.57	0.013093
ENSG00000166200	COPS2	-2.48032	-26.5277	0.013126
ENSG00000184939	ZFP90	-2.48026	-7.56514	0.013129
ENSG00000116205	TCEANC2	-2.48011	-48.4357	0.013134
ENSG00000116774	OLFML3	2.47942	115.535	0.013159
ENSG00000182963	GJC1	-2.47914	-155.432	0.01317
ENSG00000289282	ENSG00000289282	2.47899	197.44	0.013176
ENSG00000089225	TBX5	2.47737	267.391	0.013236
ENSG00000057663	ATG5	2.47732	56.2557	0.013237
ENSG00000118729	CASQ2	2.47715	98.0817	0.013244
ENSG00000140104	CLBA1	2.47689	95.5964	0.013253
ENSG00000067248	DHX29	2.47664	89.6944	0.013262
ENSG00000132510	KDM6B	-2.47635	-69.4804	0.013273
ENSG00000023041	ZDHHC6	2.47595	80.6413	0.013288
ENSG00000186908	ZDHHC17	-2.47557	-186.779	0.013302
ENSG00000107902	LHPP	-2.47551	-5.13678	0.013305
ENSG00000137812	KNL1	2.47528	47.3722	0.013313
ENSG00000165475	CRYL1	-2.47388	-16.5235	0.013366
ENSG00000162885	B3GALNT2	-2.47322	-40.05	0.01339
ENSG00000198824	CHAMP1	2.47232	130.051	0.013424
ENSG00000148600	CDHR1	-2.47169	-95.3399	0.013448
ENSG00000188211	NCR3LG1	-2.47161	-116.08	0.013451
ENSG00000198133	TMEM229B	2.47156	25.4703	0.013452
ENSG00000173080	RXFP4	2.46977	192.31	0.01352
ENSG00000126858	RHOT1	-2.4697	-309.092	0.013523
ENSG00000156381	ANKRD9	2.46739	33.3309	0.01361
ENSG00000122958	VPS26A	2.46655	92.7755	0.013642
ENSG00000171587	DSCAM	-2.46636	-154.862	0.013649
ENSG00000104643	MTMR9	-2.46484	-36.5614	0.013707
ENSG00000054611	TBC1D22A	-2.46468	-18.7886	0.013713
ENSG00000143970	ASXL2	2.46286	41.8619	0.013783
ENSG00000113328	CCNG1	2.46277	64.9079	0.013787
ENSG00000172724	CCL19	-2.46113	-32.5001	0.01385
ENSG00000242866	STRC	2.46055	190.026	0.013872
ENSG00000171109	MFN1	2.46052	54.8585	0.013874
ENSG00000127780	OR1E2	2.45876	212.661	0.013942
ENSG00000169876	MUC17	-2.45784	-174.004	0.013977
ENSG00000142961	MOB3C	-2.45626	-21.6798	0.014039
ENSG00000204287	HLA-DRA	-2.45608	-31.7024	0.014046
ENSG00000142513	ACP4	-2.45431	-101.385	0.014116
ENSG00000143622	RIT1	2.45255	67.7876	0.014185
ENSG00000140287	HDC	2.45231	13.3606	0.014194
ENSG00000112473	SLC39A7	2.45186	40.713	0.014212
ENSG00000013725	CD6	2.45171	60.3797	0.014218
ENSG00000141741	MIEN1	-2.45056	-63.3375	0.014264
ENSG00000184743	ATL3	-2.45001	-62.9977	0.014285
ENSG00000169129	AFAP1L2	-2.44915	-91.326	0.014319
ENSG00000128408	RIBC2	-2.44699	-20.9584	0.014406
ENSG00000188761	BCL2L15	2.4456	15.6695	0.014461
ENSG00000138640	FAM13A	2.44513	10.2979	0.01448
ENSG00000169174	PCSK9	2.44453	131.284	0.014504
ENSG00000204536	CCHCR1	-2.44353	-21.2926	0.014545
ENSG00000138796	HADH	2.44262	72.7548	0.014581
ENSG00000274997	H2AC12	-2.44239	-29.9878	0.014591
ENSG00000095981	KCNK16	-2.44217	-78.6351	0.014599
ENSG00000150636	CCDC102B	-2.44186	-183.389	0.014612
ENSG00000144848	ATG3	-2.44002	-105.433	0.014687
ENSG00000111224	PARP11	-2.43969	-55.7316	0.0147
ENSG00000179930	ZNF648	2.43961	300.396	0.014703
ENSG00000283439	SPEM3	2.43946	567.033	0.014709
ENSG00000184956	MUC6	-2.4372	-207.463	0.014802
ENSG00000255307	OR52B2	2.43696	128.991	0.014811
ENSG00000009954	BAZ1B	2.43614	312.451	0.014845
ENSG00000113302	IL12B	2.43572	54.4847	0.014862
ENSG00000188486	H2AX	-2.43522	-51.2863	0.014883
ENSG00000107165	TYRP1	-2.43382	-454.199	0.01494
ENSG00000172939	OXSR1	-2.43335	-207.388	0.01496
ENSG00000081479	LRP2	-2.43282	-86.1117	0.014982
ENSG00000104365	IKBKB	2.43275	173.752	0.014985
ENSG00000169474	SPRR1A	2.43208	51.4055	0.015013
ENSG00000183814	LIN9	-2.43037	-67.8568	0.015083
ENSG00000138376	BARD1	2.42924	12.8291	0.01513
ENSG00000178691	SUZ12	2.42912	108.666	0.015135
ENSG00000197253	TPSB2	-2.42787	-384.65	0.015188
ENSG00000122034	GTF3A	-2.42604	-18.8961	0.015265
ENSG00000147526	TACC1	2.42587	54.016	0.015272
ENSG00000180353	HCLS1	2.4258	118.614	0.015275
ENSG00000162746	FCRLB	-2.42522	-8.81483	0.015299
ENSG00000164171	ITGA2	-2.42455	-16.4528	0.015327
ENSG00000122481	RWDD3	2.42363	24.7441	0.015366
ENSG00000184489	PTP4A3	-2.42289	-15.7615	0.015398
ENSG00000168314	MOBP	-2.42252	-131.785	0.015413
ENSG00000124226	RNF114	2.42149	85.9538	0.015457
ENSG00000164082	GRM2	-2.42078	-130.062	0.015487
ENSG00000129562	DAD1	2.42018	10.0959	0.015513
ENSG00000112893	MAN2A1	2.41998	50.6138	0.015521
ENSG00000243364	EFNA4	-2.41986	-96.4048	0.015527
ENSG00000168297	PXK	2.41943	20.595	0.015545
ENSG00000197587	DMBX1	2.41878	114.878	0.015573
ENSG00000104613	INTS10	-2.41875	-71.1312	0.015574
ENSG00000143543	JTB	2.41828	184.791	0.015594
ENSG00000076685	NT5C2	2.41776	12.7087	0.015616
ENSG00000178301	AQP11	-2.41677	-14.6356	0.015659
ENSG00000147485	PXDNL	2.41659	95.3932	0.015667
ENSG00000126432	PRDX5	-2.41566	-40.4508	0.015707
ENSG00000204574	ABCF1	-2.41323	-106	0.015812
ENSG00000184702	SEPTIN5	-2.41277	-233.614	0.015832
ENSG00000006576	PHTF2	2.41252	42.0647	0.015843
ENSG00000110324	IL10RA	-2.41159	-41.0603	0.015883
ENSG00000214530	STARD10	-2.41046	-40.0097	0.015933
ENSG00000161981	SNRNP25	2.40748	12.2237	0.016063
ENSG00000143294	PRCC	-2.40728	-60.6877	0.016072
ENSG00000134824	FADS2	-2.40711	-4.91939	0.01608
ENSG00000139718	SETD1B	2.40681	198.587	0.016093
ENSG00000206559	ZCWPW2	-2.40353	-21.3196	0.016237
ENSG00000070444	MNT	-2.40199	-44.6982	0.016306
ENSG00000260861	ENSG00000260861	2.40122	19.7311	0.016341
ENSG00000181631	P2RY13	2.4006	13.0987	0.016368
ENSG00000062038	CDH3	-2.39991	-155.936	0.016399
ENSG00000178802	MPI	2.3998	30.6342	0.016404
ENSG00000138185	ENTPD1	2.39873	27.972	0.016452
ENSG00000180957	PITPNB	-2.39858	-51.205	0.016459
ENSG00000240654	C1QTNF9	2.3981	33.6595	0.01648
ENSG00000021355	SERPINB1	2.39798	30.6273	0.016486
ENSG00000087502	ERGIC2	-2.39635	-24.6446	0.016559
ENSG00000099956	SMARCB1	2.39584	133.185	0.016582
ENSG00000120533	ENY2	-2.39554	-67.7372	0.016596
ENSG00000073737	DHRS9	-2.39373	-68.332	0.016678
ENSG00000196586	MYO6	2.39289	44.255	0.016716
ENSG00000183760	ACP7	-2.39234	-43.0122	0.016741
ENSG00000113643	RARS1	-2.39219	-31.3122	0.016748
ENSG00000118094	TREH	-2.39155	-355.933	0.016777
ENSG00000241360	PDXP	-2.3912	-204.612	0.016794
ENSG00000123154	WDR83	2.3905	87.3871	0.016826
ENSG00000163072	NOSTRIN	-2.39039	-30.8472	0.01683
ENSG00000103494	RPGRIP1L	-2.38986	-29.7758	0.016855
ENSG00000083123	BCKDHB	-2.38964	-111.704	0.016865
ENSG00000080511	RDH8	-2.38904	-141.847	0.016892
ENSG00000133328	PLAAT2	2.38859	12.4966	0.016913
ENSG00000109265	CRACD	2.38842	24.7069	0.016921
ENSG00000173269	MMRN2	-2.38707	-27.6093	0.016983
ENSG00000136059	VILL	2.38702	116.392	0.016985
ENSG00000166126	AMN	-2.38691	-17.954	0.016991
ENSG00000166562	SEC11C	2.38598	41.1229	0.017034
ENSG00000205060	SLC35B4	-2.38565	-69.8487	0.017049
ENSG00000168487	BMP1	2.38514	21.1507	0.017073
ENSG00000118513	MYB	-2.38266	-52.3434	0.017188
ENSG00000123374	CDK2	-2.38212	-30.533	0.017213
ENSG00000172500	FIBP	2.38128	88.0798	0.017253
ENSG00000116981	NT5C1A	2.37962	19.8993	0.01733
ENSG00000205423	CNEP1R1	2.37929	33.7737	0.017346
ENSG00000115234	SNX17	-2.37919	-81.9307	0.017351
ENSG00000105186	ANKRD27	-2.37729	-53.1498	0.01744
ENSG00000063245	EPN1	-2.37563	-47.3582	0.017519
ENSG00000042980	ADAM28	2.37557	66.9047	0.017522
ENSG00000275896	PRSS2	2.37465	12.3538	0.017566
ENSG00000128185	DGCR6L	2.37421	63.0567	0.017586
ENSG00000177548	RABEP2	2.37388	161.142	0.017602
ENSG00000103275	UBE2I	-2.37339	-43.7878	0.017625
ENSG00000182771	GRID1	-2.37255	-100.992	0.017666
ENSG00000186832	KRT16	-2.37177	-1153.6	0.017703
ENSG00000154719	MRPL39	2.37119	47.0578	0.017731
ENSG00000130433	CACNG6	-2.3711	-10.0383	0.017735
ENSG00000180257	ZNF816	-2.37073	-91.0104	0.017753
ENSG00000050820	BCAR1	2.3698	49.0508	0.017798
ENSG00000162104	ADCY9	2.36944	72.9943	0.017815
ENSG00000090539	CHRD	-2.36908	-31.4599	0.017832
ENSG00000145050	MANF	-2.36834	-41.753	0.017868
ENSG00000132915	PDE6A	-2.36821	-195.003	0.017875
ENSG00000242110	AMACR	2.36786	25.4745	0.017891
ENSG00000075223	SEMA3C	2.3665	21.2314	0.017957
ENSG00000038295	TLL1	-2.36556	-237.309	0.018003
ENSG00000112578	BYSL	2.36466	103.176	0.018046
ENSG00000147684	NDUFB9	2.36333	51.1409	0.018111
ENSG00000106302	HYAL4	2.36261	118.683	0.018147
ENSG00000197283	SYNGAP1	-2.36246	-95.1107	0.018154
ENSG00000198113	TOR4A	-2.36179	-24.989	0.018187
ENSG00000106615	RHEB	-2.36083	-75.9858	0.018234
ENSG00000184056	VPS33B	2.36062	58.3502	0.018244
ENSG00000169379	ARL13B	2.36039	107.918	0.018256
ENSG00000123505	AMD1	-2.3602	-46.5667	0.018265
ENSG00000180043	GARIN5B	2.36003	54.8822	0.018273
ENSG00000159648	TEPP	2.35932	82.2006	0.018308
ENSG00000153294	ADGRF4	-2.35718	-88.4849	0.018414
ENSG00000167772	ANGPTL4	2.35667	18.5657	0.01844
ENSG00000112941	TENT4A	2.35647	21.8926	0.01845
ENSG00000162542	TMCO4	2.35603	117.212	0.018471
ENSG00000128654	MTX2	-2.35602	-95.1	0.018472
ENSG00000183098	GPC6	2.35425	102.254	0.01856
ENSG00000062524	LTK	-2.35358	-111.262	0.018594
ENSG00000130559	CAMSAP1	2.35346	72.954	0.018599
ENSG00000121274	TENT4B	2.35344	114.996	0.018601
ENSG00000205362	MT1A	-2.35306	-74.5357	0.01862
ENSG00000158525	CPA5	2.35282	18.4592	0.018632
ENSG00000213782	DDX47	2.35134	74.144	0.018706
ENSG00000122218	COPA	2.34961	32.5662	0.018793
ENSG00000111678	C12orf57	-2.34936	-20.2969	0.018806
ENSG00000204060	FOXO6	2.34923	45.3603	0.018812
ENSG00000189233	NUGGC	-2.34832	-13.3968	0.018858
ENSG00000102837	OLFM4	2.34774	114.168	0.018888
ENSG00000275379	H3C11	2.34743	30.0635	0.018904
ENSG00000186038	HTR3E	-2.34656	-25.6935	0.018948
ENSG00000129055	ANAPC13	2.34428	12.5212	0.019064
ENSG00000050748	MAPK9	2.34201	52.9596	0.01918
ENSG00000149781	FERMT3	2.34133	154.478	0.019215
ENSG00000100888	CHD8	2.34127	35.1898	0.019218
ENSG00000163581	SLC2A2	-2.34083	-243.292	0.019241
ENSG00000171631	P2RY6	-2.34037	-13.1143	0.019264
ENSG00000284779	ENSG00000284779	-2.33989	-201.606	0.01929
ENSG00000117266	CDK18	2.33918	18.3423	0.019326
ENSG00000135387	CAPRIN1	2.33842	117.909	0.019365
ENSG00000149269	PAK1	2.33799	124.115	0.019388
ENSG00000204022	LIPJ	-2.33795	-72.4856	0.01939
ENSG00000159753	CARMIL2	2.33729	57.4455	0.019424
ENSG00000204217	BMPR2	-2.33726	-84.7683	0.019425
ENSG00000111897	SERINC1	-2.33616	-17.3665	0.019483
ENSG00000120057	SFRP5	2.33547	86.6274	0.019519
ENSG00000169682	SPNS1	-2.33535	-80.7056	0.019525
ENSG00000102524	TNFSF13B	2.33517	35.2144	0.019535
ENSG00000125834	STK35	-2.33346	-59.2799	0.019624
ENSG00000140678	ITGAX	2.33273	6.14605	0.019663
ENSG00000184434	LRRC19	2.33245	52.5162	0.019677
ENSG00000078098	FAP	-2.33128	-561.716	0.019739
ENSG00000186847	KRT14	2.33047	75.6874	0.019781
ENSG00000155893	PXYLP1	2.32959	86.4403	0.019828
ENSG00000068079	IFI35	-2.32942	-69.0231	0.019837
ENSG00000188215	DCUN1D3	2.32843	39.2799	0.019889
ENSG00000135040	NAA35	2.32709	307.382	0.019961
ENSG00000175520	UBQLN3	2.32632	118.947	0.020002
ENSG00000175662	TOM1L2	-2.32511	-74.0242	0.020066
ENSG00000138688	BLTP1	-2.32449	-50.4691	0.020099
ENSG00000184344	GDF3	-2.32394	-23.8528	0.020129
ENSG00000167654	ATCAY	2.32387	209.518	0.020133
ENSG00000079459	FDFT1	2.32306	14.9089	0.020176
ENSG00000171453	POLR1C	2.32258	118.197	0.020202
ENSG00000278224	PRICKLE4	-2.32081	-14.097	0.020297
ENSG00000167103	PIP5KL1	2.32056	18.3782	0.02031
ENSG00000163209	SPRR3	-2.31966	-62.993	0.020359
ENSG00000196227	FAM217B	-2.31957	-175.478	0.020364
ENSG00000170264	FAM161A	-2.31805	-31.4355	0.020446
ENSG00000184986	TMEM121	-2.31804	-113.816	0.020447
ENSG00000243943	ZNF512	-2.31638	-47.6417	0.020537
ENSG00000169621	APLF	-2.31166	-100.364	0.020796
ENSG00000110801	PSMD9	2.31098	18.8039	0.020834
ENSG00000203785	SPRR2E	2.31044	87.2821	0.020864
ENSG00000119844	AFTPH	2.30887	113.855	0.020951
ENSG00000136574	GATA4	2.30781	276.603	0.02101
ENSG00000198874	TYW1	-2.30717	-22.8953	0.021045
ENSG00000166869	CHP2	2.30692	157.575	0.02106
ENSG00000169184	MN1	-2.30655	-69.2323	0.02108
ENSG00000182923	CEP63	2.30606	9.47568	0.021107
ENSG00000173230	GOLGB1	2.30563	31.4696	0.021132
ENSG00000066422	ZBTB11	2.3051	35.7735	0.021161
ENSG00000116584	ARHGEF2	2.30462	45.558	0.021188
ENSG00000167614	TTYH1	2.30392	97.2299	0.021227
ENSG00000140600	SH3GL3	2.30377	66.2257	0.021235
ENSG00000189068	VSTM1	-2.30347	-13.8818	0.021253
ENSG00000126861	OMG	2.3028	62.4338	0.02129
ENSG00000174953	DHX36	2.302	98.7632	0.021335
ENSG00000257184	ENSG00000257184	-2.30136	-231.857	0.021371
ENSG00000205356	TECPR1	2.30068	36.4516	0.02141
ENSG00000141503	MINK1	-2.30012	-67.6549	0.021441
ENSG00000142751	GPN2	-2.30005	-19.7348	0.021445
ENSG00000131462	TUBG1	-2.29965	-74.972	0.021468
ENSG00000150054	MPP7	2.2989	20.7256	0.02151
ENSG00000178665	ZNF713	2.29767	19.3306	0.021581
ENSG00000167601	AXL	2.29534	39.9631	0.021714
ENSG00000215915	ATAD3C	2.29514	77.3746	0.021725
ENSG00000171135	JAGN1	-2.29324	-26.204	0.021834
ENSG00000137547	MRPL15	2.29301	12.4954	0.021848
ENSG00000116985	BMP8B	2.29291	9.27209	0.021853
ENSG00000165899	OTOGL	-2.29151	-97.8111	0.021934
ENSG00000039123	MTREX	2.29112	126.235	0.021956
ENSG00000167487	KLHL26	2.29043	191.731	0.021997
ENSG00000154678	PDE1C	2.29021	62.2617	0.022009
ENSG00000163931	TKT	-2.28998	-47.3944	0.022023
ENSG00000137674	MMP20	-2.28942	-179.496	0.022055
ENSG00000120251	GRIA2	-2.28918	-349.035	0.022069
ENSG00000175600	SUGCT	-2.28834	-115.967	0.022118
ENSG00000160883	HK3	2.28818	100.314	0.022127
ENSG00000251246	EFNA4-EFNA3	-2.28753	-40.5207	0.022165
ENSG00000162745	OLFML2B	-2.28675	-46.5456	0.02221
ENSG00000184465	WDR27	-2.2867	-25.6279	0.022213
ENSG00000090013	BLVRB	-2.2864	-67.0999	0.022231
ENSG00000196666	FAM180B	2.28626	183.116	0.022239
ENSG00000167664	TMIGD2	2.28573	7.28932	0.02227
ENSG00000104763	ASAH1	2.28564	19.8434	0.022275
ENSG00000170092	SPDYE5	2.28563	74.3859	0.022276
ENSG00000149485	FADS1	-2.2844	-26.6877	0.022348
ENSG00000167397	VKORC1	2.2815	56.0984	0.022519
ENSG00000159398	CES5A	2.2809	204.305	0.022554
ENSG00000187855	ASCL4	-2.27989	-99.2276	0.022614
ENSG00000118432	CNR1	-2.27855	-59.2691	0.022694
ENSG00000060718	COL11A1	2.27813	162.54	0.022719
ENSG00000148848	ADAM12	2.2769	140.232	0.022793
ENSG00000204120	GIGYF2	2.27682	23.4458	0.022797
ENSG00000124641	MED20	2.27669	13.2795	0.022805
ENSG00000136051	WASHC4	-2.2761	-49.0378	0.02284
ENSG00000156398	SFXN2	2.27565	89.4535	0.022867
ENSG00000159063	ALG8	-2.27277	-8.44627	0.02304
ENSG00000213578	CPLX3	2.27257	167.735	0.023052
ENSG00000177202	SPACA4	2.27216	64.588	0.023077
ENSG00000164056	SPRY1	-2.27054	-14.2351	0.023175
ENSG00000172123	SLFN12	2.27006	76.488	0.023204
ENSG00000253352	TUG1	-2.26768	-199.21	0.023349
ENSG00000013583	HEBP1	2.26693	4.71523	0.023395
ENSG00000164076	CAMKV	2.26558	42.0899	0.023477
ENSG00000123179	EBPL	-2.26548	-5.93339	0.023483
ENSG00000136286	MYO1G	2.26437	23.6895	0.023552
ENSG00000180479	ZNF571	-2.26359	-94.1306	0.023599
ENSG00000151689	INPP1	2.26322	22.4122	0.023622
ENSG00000128524	ATP6V1F	-2.26232	-62.644	0.023678
ENSG00000125170	DOK4	2.26205	14.1862	0.023695
ENSG00000188580	NKAIN2	-2.26203	-95.3448	0.023696
ENSG00000150787	PTS	-2.26166	-95.2894	0.023718
ENSG00000130396	AFDN	-2.26127	-36.5373	0.023742
ENSG00000183747	ACSM2A	-2.26099	-57.7591	0.02376
ENSG00000157106	SMG1	-2.2564	-41.02	0.024045
ENSG00000165061	ZMAT4	2.2564	81.5186	0.024046
ENSG00000106927	AMBP	-2.25547	-144.146	0.024104
ENSG00000227729	RD3L	2.25463	11.2156	0.024156
ENSG00000130477	UNC13A	2.25381	261.026	0.024208
ENSG00000162188	GNG3	2.2518	237.468	0.024335
ENSG00000112304	ACOT13	-2.25154	-30.7589	0.024351
ENSG00000110492	MDK	2.25134	129.83	0.024364
ENSG00000229544	NKX1-2	2.25108	110.54	0.02438
ENSG00000110717	NDUFS8	2.2508	39.6611	0.024398
ENSG00000196504	PRPF40A	2.24984	22.1849	0.024459
ENSG00000100490	CDKL1	-2.24981	-21.8592	0.024461
ENSG00000264230	ANXA8L1	-2.24945	-86.4755	0.024484
ENSG00000236104	ZBTB22	2.24934	122.003	0.024491
ENSG00000198356	GET3	2.24925	135.579	0.024497
ENSG00000076706	MCAM	2.24891	113.072	0.024518
ENSG00000162384	CZIB	-2.24836	-22.7914	0.024553
ENSG00000253368	TRNP1	-2.24797	-39.0557	0.024578
ENSG00000159516	SPRR2G	-2.24761	-171.455	0.024601
ENSG00000083444	PLOD1	2.24691	26.8326	0.024646
ENSG00000181616	OR52H1	2.24664	82.3686	0.024663
ENSG00000156261	CCT8	-2.24658	-20.3471	0.024667
ENSG00000004534	RBM6	-2.24529	-172.77	0.024749
ENSG00000185070	FLRT2	2.24514	85.2436	0.024759
ENSG00000269590	ENSG00000269590	-2.24424	-70.6659	0.024817
ENSG00000120937	NPPB	2.24385	168.2	0.024842
ENSG00000288611	NPBWR1	2.24366	92.1815	0.024854
ENSG00000140451	PIF1	-2.24364	-80.3755	0.024856
ENSG00000148459	PDSS1	-2.24322	-33.4944	0.024883
ENSG00000097096	SYDE2	-2.24263	-11.8927	0.024921
ENSG00000143977	SNRPG	-2.24204	-22.4694	0.024959
ENSG00000111786	SRSF9	2.24183	72.3071	0.024972
ENSG00000178096	BOLA1	-2.2418	-35.2892	0.024974
ENSG00000254505	CHMP4A	2.24169	37.5641	0.024982
ENSG00000144476	ACKR3	-2.24118	-8.09723	0.025014
ENSG00000179055	OR13D1	-2.24092	-26.3539	0.025031
ENSG00000185621	LMLN	-2.23991	-49.8182	0.025097
ENSG00000170819	BFSP2	-2.23908	-76.7687	0.025151
ENSG00000006282	SPATA20	2.23884	3.7931	0.025166
ENSG00000188554	NBR1	-2.23868	-43.1082	0.025177
ENSG00000258465	ENSG00000258465	-2.23859	-56.2762	0.025183
ENSG00000198945	L3MBTL3	2.23811	59.8752	0.025214
ENSG00000182224	CYB5D1	-2.23772	-68.8419	0.02524
ENSG00000167261	DPEP2	2.23735	21.545	0.025264
ENSG00000164591	MYOZ3	-2.23634	-248.336	0.025329
ENSG00000149516	MS4A3	-2.23498	-40.0495	0.025419
ENSG00000213626	LBH	-2.23432	-64.2322	0.025462
ENSG00000232113	TEX50	2.23342	213.221	0.025521
ENSG00000100558	PLEK2	-2.2334	-41.5389	0.025522
ENSG00000121653	MAPK8IP1	-2.23329	-758.299	0.02553
ENSG00000197798	FAM118B	2.23296	46.4654	0.025551
ENSG00000162630	B3GALT2	2.23221	47.5374	0.025601
ENSG00000134825	TMEM258	2.23213	90.0672	0.025607
ENSG00000111639	MRPL51	-2.23133	-6.22347	0.025659
ENSG00000007520	TSR3	-2.23039	-105.119	0.025722
ENSG00000154146	NRGN	-2.2303	-85.0882	0.025727
ENSG00000275832	ARHGAP23	2.22972	41.9103	0.025766
ENSG00000184999	SLC22A10	2.22949	209.184	0.025781
ENSG00000079156	OSBPL6	2.22937	36.9704	0.025789
ENSG00000099942	CRKL	2.22845	63.8334	0.025851
ENSG00000132716	DCAF8	-2.22837	-25.9937	0.025856
ENSG00000006377	DLX6	-2.22797	-478.471	0.025883
ENSG00000155827	RNF20	-2.22769	-25.7625	0.025901
ENSG00000183251	OR51B4	2.22717	286.663	0.025936
ENSG00000177565	TBL1XR1	2.22662	74.824	0.025973
ENSG00000215912	TTC34	-2.22613	-132.401	0.026005
ENSG00000180817	PPA1	2.22454	23.502	0.026112
ENSG00000276644	DACH1	2.22422	52.235	0.026133
ENSG00000129422	MTUS1	-2.22422	-15.6902	0.026134
ENSG00000117360	PRPF3	-2.22394	-84.156	0.026153
ENSG00000120137	PANK3	2.22348	45.1359	0.026183
ENSG00000129354	AP1M2	-2.22331	-84.5289	0.026195
ENSG00000152214	RIT2	2.22267	164.646	0.026238
ENSG00000131323	TRAF3	2.22188	68.3281	0.026292
ENSG00000055483	USP36	2.22074	48.5717	0.026369
ENSG00000273171	ENSG00000273171	-2.22065	-186.301	0.026375
ENSG00000143375	CGN	-2.2195	-55.8172	0.026453
ENSG00000289763	ENSG00000289763	2.21891	75.4919	0.026493
ENSG00000181562	EDDM3A	2.2189	62.8115	0.026494
ENSG00000138161	CUZD1	-2.21868	-135.323	0.026509
ENSG00000130176	CNN1	2.21753	49.3363	0.026587
ENSG00000169218	RSPO1	-2.21684	-111.256	0.026634
ENSG00000254726	MEX3A	-2.21567	-330.669	0.026714
ENSG00000165474	GJB2	-2.21503	-19.9119	0.026758
ENSG00000083290	ULK2	-2.21481	-100.214	0.026773
ENSG00000188038	NRN1L	2.21365	54.1788	0.026853
ENSG00000157303	SUSD3	-2.21324	-18.3592	0.026881
ENSG00000163217	BMP10	2.21291	49.6346	0.026904
ENSG00000168955	TM4SF20	2.21232	168.631	0.026945
ENSG00000159210	SNF8	2.21019	37.6555	0.027092
ENSG00000206150	RNASE13	2.20989	157.553	0.027113
ENSG00000184967	NOC4L	-2.20984	-116.294	0.027116
ENSG00000120833	SOCS2	2.20974	95.1959	0.027123
ENSG00000040633	PHF23	-2.20919	-41.5895	0.027161
ENSG00000161955	TNFSF13	-2.20743	-45.9313	0.027284
ENSG00000081721	DUSP12	2.20624	62.3842	0.027367
ENSG00000135966	TGFBRAP1	2.20429	37.838	0.027504
ENSG00000113810	SMC4	2.20365	46.476	0.027549
ENSG00000140525	FANCI	-2.20331	-63.946	0.027573
ENSG00000066279	ASPM	-2.20324	-182.827	0.027578
ENSG00000111452	ADGRD1	2.20178	48.1345	0.027681
ENSG00000271271	UGT2A2	2.20135	96.9788	0.027711
ENSG00000141391	PRELID3A	-2.2011	-13.1181	0.027729
ENSG00000132432	SEC61G	-2.20045	-29.3345	0.027775
ENSG00000166860	ZBTB39	2.19904	61.9906	0.027875
ENSG00000176895	OR51A7	-2.1978	-166.017	0.027963
ENSG00000048462	TNFRSF17	2.19759	71.4171	0.027978
ENSG00000079277	MKNK1	2.19734	37.1289	0.027996
ENSG00000187258	NPSR1	2.19693	127.351	0.028026
ENSG00000154188	ANGPT1	-2.19664	-22.4401	0.028046
ENSG00000154743	TSEN2	-2.19588	-24.674	0.028101
ENSG00000290183	ENSG00000290183	2.19495	11.9771	0.028167
ENSG00000124191	TOX2	2.19407	3.33742	0.02823
ENSG00000168175	MAPK1IP1L	-2.19366	-177.995	0.02826
ENSG00000141977	CIB3	-2.19357	-47.2628	0.028266
ENSG00000135374	ELF5	-2.19296	-31.6833	0.02831
ENSG00000018869	ZNF582	-2.19248	-18.3826	0.028345
ENSG00000163485	ADORA1	2.19143	74.7375	0.02842
ENSG00000159176	CSRP1	2.19129	15.2936	0.028431
ENSG00000144959	NCEH1	2.18985	25.2536	0.028535
ENSG00000104870	FCGRT	-2.18794	-28.6313	0.028674
ENSG00000257138	TAS2R38	-2.18782	-483.747	0.028683
ENSG00000100938	GMPR2	2.18727	35.9973	0.028723
ENSG00000167632	TRAPPC9	-2.18697	-5.5213	0.028745
ENSG00000167139	TBC1D21	2.18677	76.0392	0.028759
ENSG00000136010	ALDH1L2	2.18608	43.8207	0.02881
ENSG00000187492	CDHR4	-2.186	-389.502	0.028816
ENSG00000175077	RTP1	2.18547	327.998	0.028854
ENSG00000171360	KRT38	-2.18396	-164.362	0.028965
ENSG00000101311	FERMT1	-2.18354	-24.1432	0.028996
ENSG00000109501	WFS1	2.18282	164.65	0.029049
ENSG00000285188	ENSG00000285188	-2.18216	-29.814	0.029098
ENSG00000137713	PPP2R1B	-2.18179	-34.3243	0.029125
ENSG00000169955	ZNF747	2.18091	442.57	0.02919
ENSG00000203499	IQANK1	2.18065	49.5664	0.029209
ENSG00000258713	C20orf141	-2.18044	-144.832	0.029225
ENSG00000132953	XPO4	-2.18029	-20.8751	0.029236
ENSG00000089597	GANAB	2.18028	160.371	0.029237
ENSG00000040341	STAU2	2.17988	25.5724	0.029266
ENSG00000176956	LY6H	2.17985	80.1996	0.029268
ENSG00000090686	USP48	2.1789	30.0841	0.029339
ENSG00000126803	HSPA2	-2.17818	-16.0607	0.029392
ENSG00000138964	PARVG	2.17675	14.2262	0.029499
ENSG00000151474	FRMD4A	-2.17639	-65.6142	0.029526
ENSG00000177239	MAN1B1	-2.17574	-65.1248	0.029575
ENSG00000138613	APH1B	-2.17561	-16.4755	0.029584
ENSG00000116032	GRIN3B	-2.17559	-53.8508	0.029586
ENSG00000095777	MYO3A	-2.17542	-102.91	0.029599
ENSG00000164124	TMEM144	2.17512	60.78	0.029621
ENSG00000183570	PCBP3	-2.1748	-20.7098	0.029645
ENSG00000213020	ZNF611	2.17435	6.27005	0.029678
ENSG00000155363	MOV10	-2.17393	-56.4289	0.02971
ENSG00000237330	RNF223	2.17346	92.7462	0.029746
ENSG00000179902	CFAP276	-2.17258	-61.7946	0.029812
ENSG00000197312	DDI2	-2.17252	-72.1819	0.029816
ENSG00000101191	DIDO1	2.17158	66.7496	0.029888
ENSG00000178538	CA8	-2.17141	-30.1052	0.0299
ENSG00000284873	OOSP1	2.17137	203.324	0.029903
ENSG00000131153	GINS2	2.17057	49.562	0.029964
ENSG00000278195	SSTR3	2.17006	36.9362	0.030002
ENSG00000163491	NEK10	2.16975	51.5345	0.030026
ENSG00000197437	OR13G1	2.16946	72.2486	0.030047
ENSG00000206262	FOXL2NB	-2.16897	-142.464	0.030085
ENSG00000108468	CBX1	2.16878	12.2677	0.030099
ENSG00000133392	MYH11	2.16795	11.8378	0.030163
ENSG00000171723	GPHN	2.16773	30.3991	0.030179
ENSG00000166377	ATP9B	-2.16639	-17.1496	0.030281
ENSG00000104774	MAN2B1	2.16625	96.8714	0.030292
ENSG00000172324	OR5A2	2.16564	366.142	0.030339
ENSG00000151025	GPR158	2.16536	198.856	0.03036
ENSG00000223658	C1GALT1C1L	-2.16524	-12.2988	0.030369
ENSG00000159761	C16orf86	2.16518	157.013	0.030374
ENSG00000182511	FES	2.16509	3.70573	0.03038
ENSG00000114631	PODXL2	2.16508	110.195	0.030382
ENSG00000072071	ADGRL1	2.16482	22.655	0.030401
ENSG00000171060	C8orf74	-2.16459	-70.8484	0.030419
ENSG00000151379	MSGN1	2.16441	73.0091	0.030433
ENSG00000198440	ZNF583	-2.16283	-12.4474	0.030554
ENSG00000272636	DOC2B	-2.1622	-64.2109	0.030603
ENSG00000142606	MMEL1	2.16037	35.7367	0.030744
ENSG00000213886	UBD	2.1603	48.2322	0.03075
ENSG00000132825	PPP1R3D	-2.1598	-139.654	0.030788
ENSG00000254440	PBOV1	2.15941	214.852	0.030818
ENSG00000266472	MRPS21	-2.15892	-14.0458	0.030856
ENSG00000134183	GNAT2	-2.15889	-37.5293	0.030859
ENSG00000133466	C1QTNF6	2.15839	9.36812	0.030898
ENSG00000170515	PA2G4	2.15836	180.026	0.0309
ENSG00000183484	GPR132	2.15769	32.395	0.030952
ENSG00000173338	KCNK7	-2.15711	-16.2911	0.030997
ENSG00000212657	KRTAP16-1	-2.15684	-30.0921	0.031018
ENSG00000250067	YJEFN3	2.15646	23.0401	0.031048
ENSG00000172273	HINFP	-2.15597	-17.4938	0.031086
ENSG00000145723	GIN1	2.15578	33.6391	0.031101
ENSG00000100422	CERK	-2.15524	-25.9465	0.031143
ENSG00000139990	DCAF5	2.1552	170.377	0.031146
ENSG00000284969	ENSG00000284969	2.15503	10.427	0.031159
ENSG00000283267	FAM237B	-2.15501	-130.392	0.031161
ENSG00000103507	BCKDK	2.15461	83.9665	0.031192
ENSG00000196427	NBPF4	-2.15431	-79.8846	0.031216
ENSG00000115705	TPO	2.15429	65.0786	0.031217
ENSG00000111885	MAN1A1	-2.15427	-31.1344	0.031219
ENSG00000099960	SLC7A4	2.15388	19.9042	0.03125
ENSG00000125900	SIRPD	2.15331	102.832	0.031294
ENSG00000137076	TLN1	-2.15311	-119.118	0.03131
ENSG00000166575	TMEM135	2.15286	12.5685	0.03133
ENSG00000157895	C12orf43	-2.15197	-12.8816	0.0314
ENSG00000129219	PLD2	-2.1507	-61.14	0.0315
ENSG00000108588	CCDC47	2.15018	21.859	0.031541
ENSG00000283782	ENSG00000283782	-2.14991	-20.106	0.031563
ENSG00000155755	TMEM237	2.14982	10.421	0.031569
ENSG00000277893	SRD5A2	2.14938	225.706	0.031604
ENSG00000290292	HOMEZ	-2.14919	-47.2574	0.03162
ENSG00000105849	POLR1F	-2.14742	-45.6319	0.03176
ENSG00000134812	CBLIF	-2.14685	-471.203	0.031805
ENSG00000124243	BCAS4	2.14638	6.61121	0.031843
ENSG00000178078	STAP2	2.14618	42.6786	0.031859
ENSG00000169223	LMAN2	-2.14554	-100.661	0.03191
ENSG00000122861	PLAU	2.14366	48.1157	0.03206
ENSG00000130590	SAMD10	-2.13975	-24.3067	0.032375
ENSG00000163933	RFT1	2.13952	83.7227	0.032393
ENSG00000112697	TMEM30A	2.13929	112.32	0.032412
ENSG00000196805	SPRR2B	-2.13925	-38.0843	0.032415
ENSG00000126005	MMP24OS	-2.13902	-10.7984	0.032434
ENSG00000198087	CD2AP	2.13863	46.805	0.032466
ENSG00000163001	CFAP36	2.13847	19.5069	0.032479
ENSG00000149115	TNKS1BP1	-2.13837	-54.543	0.032487
ENSG00000135355	GJA10	2.1381	201.725	0.032509
ENSG00000047457	CP	-2.13793	-26.2706	0.032522
ENSG00000114354	TFG	2.13777	13.2474	0.032535
ENSG00000168925	CTRB1	2.13765	15.5783	0.032546
ENSG00000263528	IKBKE	-2.13728	-4.46126	0.032575
ENSG00000180921	FAM83H	2.13717	42.7573	0.032584
ENSG00000120235	IFNA6	-2.1371	-311.805	0.032589
ENSG00000161610	HCRT	-2.13709	-79.7116	0.032591
ENSG00000131849	ZNF132	-2.13693	-120.376	0.032603
ENSG00000162572	SCNN1D	2.13643	108.165	0.032644
ENSG00000183813	CCR4	2.13637	47.0065	0.03265
ENSG00000164761	TNFRSF11B	-2.1363	-10.4838	0.032655
ENSG00000133069	TMCC2	2.13628	132.65	0.032656
ENSG00000176022	B3GALT6	2.13628	54.629	0.032657
ENSG00000225921	NOL7	2.13626	159.059	0.032658
ENSG00000164871	SPAG11B	2.13528	3288.51	0.032739
ENSG00000049540	ELN	2.13479	231.375	0.032778
ENSG00000111490	TBC1D30	-2.13451	-59.314	0.032801
ENSG00000121297	TSHZ3	2.13409	16.7974	0.032836
ENSG00000001084	GCLC	2.13302	22.8734	0.032923
ENSG00000177238	TRIM72	-2.13302	-92.178	0.032923
ENSG00000023902	PLEKHO1	2.13212	30.9015	0.032997
ENSG00000012232	EXTL3	-2.1314	-53.453	0.033056
ENSG00000145592	RPL37	2.13122	34.1685	0.033071
ENSG00000125457	MIF4GD	2.1309	10.5461	0.033097
ENSG00000158163	DZIP1L	-2.13026	-14.6852	0.033151
ENSG00000183431	SF3A3	-2.12875	-69.7629	0.033275
ENSG00000081041	CXCL2	-2.12873	-53.3987	0.033277
ENSG00000171794	UTF1	2.12869	80.6789	0.03328
ENSG00000163666	HESX1	2.12703	35.871	0.033418
ENSG00000115421	PAPOLG	2.12652	102.778	0.03346
ENSG00000249853	HS3ST5	-2.12642	-222.54	0.033469
ENSG00000173726	TOMM20	2.12633	25.7068	0.033476
ENSG00000170624	SGCD	2.12629	116.472	0.033479
ENSG00000134575	ACP2	-2.12587	-44.5766	0.033514
ENSG00000170412	GPRC5C	-2.12488	-68.877	0.033596
ENSG00000181143	MUC16	-2.12455	-225.211	0.033624
ENSG00000173175	ADCY5	-2.12454	-128.289	0.033625
ENSG00000133661	SFTPD	-2.12446	-133.252	0.033632
ENSG00000124818	OPN5	-2.12435	-26.6726	0.033641
ENSG00000181903	OR4C6	2.1235	123.838	0.033712
ENSG00000127472	PLA2G5	2.12284	28.8051	0.033768
ENSG00000174165	ZDHHC24	2.12243	24.5204	0.033801
ENSG00000132517	SLC52A1	2.12229	45.385	0.033813
ENSG00000120733	KDM3B	2.12225	62.1734	0.033817
ENSG00000052749	RRP12	2.12081	11.2343	0.033938
ENSG00000027869	SH2D2A	2.1202	41.4364	0.033989
ENSG00000254521	SIGLEC12	2.12017	11.3243	0.033992
ENSG00000121210	TMEM131L	2.11931	25.5935	0.034064
ENSG00000180104	EXOC3	-2.11875	-30.1798	0.034112
ENSG00000183963	SMTN	2.11837	12.2578	0.034144
ENSG00000146054	TRIM7	2.1177	28.1114	0.0342
ENSG00000179958	DCTPP1	-2.11709	-121.614	0.034252
ENSG00000135547	HEY2	2.11629	34.9823	0.03432
ENSG00000186910	SERPINA11	2.11578	48.7403	0.034364
ENSG00000250305	TRMT9B	-2.11548	-98.6494	0.034389
ENSG00000170889	RPS9	2.11494	5.37702	0.034435
ENSG00000133574	GIMAP4	2.11493	28.7871	0.034436
ENSG00000041515	MYO16	2.11458	156.858	0.034466
ENSG00000152457	DCLRE1C	2.11418	52.3203	0.0345
ENSG00000178093	TSSK6	2.11346	146.371	0.034562
ENSG00000154760	SLFN13	2.11207	10.1871	0.034681
ENSG00000170293	CMTM8	-2.11175	-12.4864	0.034708
ENSG00000119508	NR4A3	-2.1116	-120.959	0.034721
ENSG00000204694	OR11A1	2.11159	116.474	0.034722
ENSG00000243927	MRPS6	2.11119	50.5244	0.034756
ENSG00000100926	TM9SF1	2.11065	51.7897	0.034802
ENSG00000168710	AHCYL1	-2.11063	-28.0532	0.034804
ENSG00000127325	BEST3	-2.1102	-24.7375	0.034841
ENSG00000166257	SCN3B	2.10997	10.7592	0.034861
ENSG00000105227	PRX	-2.1095	-33.0454	0.034902
ENSG00000197079	KRT35	-2.10913	-34.7818	0.034933
ENSG00000174282	ZBTB4	2.10817	87.247	0.035017
ENSG00000114349	GNAT1	-2.10778	-28.8462	0.03505
ENSG00000064201	TSPAN32	-2.10657	-2.82834	0.035155
ENSG00000132356	PRKAA1	2.10559	42.4995	0.03524
ENSG00000136244	IL6	2.10546	25.9813	0.035251
ENSG00000145029	NICN1	2.1051	52.2614	0.035283
ENSG00000213066	CEP43	2.10479	23.7788	0.035309
ENSG00000111335	OAS2	2.10467	61.9061	0.03532
ENSG00000167186	COQ7	-2.10467	-65.5814	0.03532
ENSG00000135604	STX11	-2.10343	-73.6536	0.035428
ENSG00000198863	RUNDC1	2.10128	134.319	0.035616
ENSG00000088926	F11	-2.10072	-99.0661	0.035665
ENSG00000176974	SHMT1	-2.10026	-31.3261	0.035706
ENSG00000163430	FSTL1	2.09982	63.1175	0.035745
ENSG00000254466	OR4D10	2.09884	118.612	0.035831
ENSG00000026297	RNASET2	2.09848	15.1016	0.035863
ENSG00000196715	VKORC1L1	2.09763	23.6827	0.035938
ENSG00000145217	SLC26A1	-2.09719	-6.251	0.035977
ENSG00000014824	SLC30A9	2.09714	34.8912	0.035981
ENSG00000100523	DDHD1	2.09694	11.9543	0.035999
ENSG00000213417	KRTAP2-4	-2.09676	-122.579	0.036015
ENSG00000117600	PLPPR4	2.09586	151.588	0.036094
ENSG00000184647	PRSS55	2.09573	53.9779	0.036106
ENSG00000105278	ZFR2	2.09534	129.609	0.036141
ENSG00000127481	UBR4	2.09463	58.5367	0.036204
ENSG00000124882	EREG	-2.09461	-29.2499	0.036206
ENSG00000214456	PLIN5	-2.0944	-85.8801	0.036225
ENSG00000168515	SCGB1D1	-2.09354	-114.53	0.036301
ENSG00000279073	ENSG00000279073	-2.09103	-27.5533	0.036526
ENSG00000116199	FAM20B	-2.09014	-19.2955	0.036605
ENSG00000106367	AP1S1	2.08992	16.2714	0.036625
ENSG00000075673	ATP12A	2.08978	15.6576	0.036637
ENSG00000267795	SMIM22	2.08966	24.211	0.036648
ENSG00000198783	ZNF830	-2.08811	-54.3525	0.036788
ENSG00000135164	DMTF1	2.08793	78.7728	0.036804
ENSG00000158050	DUSP2	2.08713	26.9079	0.036877
ENSG00000165816	VWA2	-2.08712	-36.4491	0.036877
ENSG00000103257	SLC7A5	2.0865	7.86728	0.036933
ENSG00000141510	TP53	-2.08608	-139.528	0.036971
ENSG00000148926	ADM	2.08594	43.6732	0.036984
ENSG00000134202	GSTM3	-2.08557	-8.96464	0.037018
ENSG00000167815	PRDX2	2.08529	42.1329	0.037043
ENSG00000180998	GPR137C	2.08485	47.7964	0.037083
ENSG00000224940	PRRT4	-2.08477	-37.2701	0.03709
ENSG00000128340	RAC2	-2.08437	-61.9958	0.037127
ENSG00000106178	CCL24	-2.08435	-24.6529	0.037129
ENSG00000158528	PPP1R9A	2.08429	98.285	0.037133
ENSG00000077420	APBB1IP	-2.08423	-6.62254	0.03714
ENSG00000076650	GPATCH1	-2.08349	-11.2553	0.037207
ENSG00000282936	ENSG00000282936	2.08348	94.0102	0.037208
ENSG00000118579	MED28	2.08274	27.3709	0.037275
ENSG00000160318	CLDND2	2.0826	62.4867	0.037288
ENSG00000100034	PPM1F	2.0822	24.9082	0.037324
ENSG00000196526	AFAP1	-2.08153	-0.71249	0.037386
ENSG00000135838	NPL	2.08141	32.414	0.037396
ENSG00000086619	ERO1B	-2.0807	-14.1537	0.037461
ENSG00000011478	QPCTL	2.07912	73.2473	0.037606
ENSG00000118939	UCHL3	2.07899	224.207	0.037618
ENSG00000137806	NDUFAF1	-2.07842	-32.93	0.037671
ENSG00000154370	TRIM11	-2.07827	-91.4864	0.037685
ENSG00000134308	YWHAQ	2.07724	60.0284	0.03778
ENSG00000162383	SLC1A7	-2.07711	-110.669	0.037791
ENSG00000164828	SUN1	-2.07652	-22.773	0.037846
ENSG00000135373	EHF	-2.07616	-29.1254	0.03788
ENSG00000008294	SPAG9	-2.07455	-28.7686	0.038028
ENSG00000260027	HOXB7	2.07427	22.1452	0.038054
ENSG00000177082	WDR73	-2.07415	-35.1834	0.038066
ENSG00000145879	SPINK7	-2.07371	-361.239	0.038107
ENSG00000136444	RSAD1	-2.07331	-105.019	0.038144
ENSG00000002549	LAP3	-2.0732	-8.50304	0.038154
ENSG00000277258	PCGF2	2.07314	98.9567	0.038159
ENSG00000132677	RHBG	2.07313	77.1947	0.038161
ENSG00000004866	ST7	2.07271	36.3291	0.0382
ENSG00000171401	KRT13	-2.07234	-154.497	0.038234
ENSG00000101082	SLA2	2.07154	21.8751	0.038309
ENSG00000039537	C6	2.07122	185.498	0.038338
ENSG00000181752	OR8K5	2.0708	168.736	0.038377
ENSG00000145284	SCD5	-2.07031	-7.10476	0.038423
ENSG00000127129	EDN2	-2.07027	-90.3676	0.038427
ENSG00000175029	CTBP2	2.06972	14.5382	0.038479
ENSG00000187701	OR2T27	2.0696	310.447	0.03849
ENSG00000186453	FAM228A	2.06928	43.6593	0.03852
ENSG00000162704	ARPC5	2.06884	48.389	0.038561
ENSG00000248712	CCDC153	2.06846	64.425	0.038597
ENSG00000133317	LGALS12	2.06814	99.1346	0.038626
ENSG00000189306	RRP7A	-2.06531	-43.7203	0.038894
ENSG00000136404	TM6SF1	-2.06524	-44.9659	0.0389
ENSG00000177673	TEX44	2.06468	84.9321	0.038953
ENSG00000103145	HCFC1R1	2.06389	41.6094	0.039028
ENSG00000163512	AZI2	-2.06312	-22.1929	0.039101
ENSG00000032742	IFT88	-2.06298	-9.78573	0.039114
ENSG00000176890	TYMS	-2.06282	-3.31035	0.03913
ENSG00000141034	GID4	2.06186	50.4665	0.039221
ENSG00000196453	ZNF777	2.06076	103.781	0.039326
ENSG00000100614	PPM1A	2.06071	52.3924	0.03933
ENSG00000141858	SAMD1	2.06064	90.5152	0.039338
ENSG00000204657	OR2H2	2.06019	108.172	0.03938
ENSG00000168071	CCDC88B	-2.06003	-46.7745	0.039396
ENSG00000144677	CTDSPL	-2.06001	-42.6921	0.039397
ENSG00000113312	TTC1	-2.05968	-47.041	0.039429
ENSG00000006468	ETV1	-2.05877	-15.192	0.039517
ENSG00000213585	VDAC1	2.05846	36.2143	0.039546
ENSG00000181803	OR6S1	2.05797	52.9516	0.039593
ENSG00000275713	H2BC9	-2.05788	-180.437	0.039602
ENSG00000135638	EMX1	-2.05776	-164.677	0.039613
ENSG00000215695	RSC1A1	-2.05766	-70.9199	0.039623
ENSG00000145242	EPHA5	-2.05766	-56.9933	0.039623
ENSG00000174446	SNAPC5	2.0562	74.6678	0.039763
ENSG00000135974	C2orf49	2.05566	51.0585	0.039815
ENSG00000082196	C1QTNF3	2.05549	4.29681	0.039832
ENSG00000161542	PRPSAP1	-2.05505	-68.1408	0.039875
ENSG00000090530	P3H2	-2.05464	-44.4933	0.039913
ENSG00000133313	CNDP2	2.05457	4.52899	0.039921
ENSG00000182333	LIPF	-2.05452	-160.251	0.039925
ENSG00000284704	SCYGR3	-2.05445	-34.8906	0.039932
ENSG00000180089	TMEM86B	-2.05439	-24.4416	0.039938
ENSG00000167264	DUS2	2.05395	72.1691	0.039981
ENSG00000153561	RMND5A	2.05365	152.011	0.040009
ENSG00000165669	FAM204A	-2.05343	-56.993	0.04003
ENSG00000137707	BTG4	-2.0533	-41.0535	0.040043
ENSG00000070610	GBA2	2.05314	20.8707	0.040059
ENSG00000218819	TDRD15	-2.05267	-81.9476	0.040105
ENSG00000069974	RAB27A	-2.0523	-18.5214	0.040141
ENSG00000130427	EPO	2.05209	188.527	0.040161
ENSG00000152804	HHEX	-2.05102	-29.1679	0.040265
ENSG00000101441	CST4	2.05097	114.305	0.04027
ENSG00000133119	RFC3	2.05093	306.592	0.040274
ENSG00000102891	MT4	-2.05065	-153.71	0.040301
ENSG00000122783	CYREN	-2.05027	-35.9774	0.040338
ENSG00000138698	RAP1GDS1	-2.05019	-85.2711	0.040346
ENSG00000090060	PAPOLA	-2.04991	-76.3926	0.040373
ENSG00000164187	LMBRD2	-2.04919	-94.4116	0.040444
ENSG00000111261	MANSC1	-2.04823	-14.0102	0.040537
ENSG00000229637	PRAC2	2.04811	108.41	0.04055
ENSG00000165804	ZNF219	-2.04724	-106.503	0.040635
ENSG00000204704	OR2W1	2.04664	56.5359	0.040693
ENSG00000140497	SCAMP2	2.04639	12.527	0.040718
ENSG00000091831	ESR1	-2.04575	-223.385	0.040781
ENSG00000155511	GRIA1	2.04517	110.351	0.040838
ENSG00000176714	CCDC121	-2.04516	-26.8295	0.040839
ENSG00000138395	CDK15	-2.04516	-76.634	0.040839
ENSG00000144130	NT5DC4	-2.04456	-31.6784	0.040898
ENSG00000249240	ENSG00000249240	2.04414	37.3974	0.04094
ENSG00000169247	SH3TC2	-2.04344	-139.903	0.041009
ENSG00000165238	WNK2	-2.04343	-70.6803	0.04101
ENSG00000035862	TIMP2	2.04327	9.17025	0.041026
ENSG00000167617	CDC42EP5	-2.04189	-36.0949	0.041163
ENSG00000167723	TRPV3	2.04137	2.79137	0.041214
ENSG00000169609	C15orf40	-2.04106	-25.0608	0.041244
ENSG00000078699	CBFA2T2	-2.04074	-17.8786	0.041277
ENSG00000136867	SLC31A2	-2.04059	-11.969	0.041292
ENSG00000114391	RPL24	-2.04042	-104.755	0.041309
ENSG00000078399	HOXA9	-2.04004	-37.8752	0.041346
ENSG00000196605	ZNF846	-2.03991	-46.4082	0.041359
ENSG00000039319	ZFYVE16	2.03949	66.0767	0.041401
ENSG00000255804	OR6J1	2.03912	134.901	0.041438
ENSG00000263020	ENSG00000263020	2.03888	40.5557	0.041462
ENSG00000109736	MFSD10	2.03883	61.9962	0.041467
ENSG00000176531	PHLDB3	2.03874	70.1079	0.041476
ENSG00000091536	MYO15A	-2.03848	-236.606	0.041502
ENSG00000180287	PLD5	-2.03812	-125.038	0.041538
ENSG00000182247	UBE2E2	-2.03781	-13.9403	0.041569
ENSG00000272980	ENSG00000272980	2.03762	37.0988	0.041588
ENSG00000165501	LRR1	2.03674	9.15085	0.041677
ENSG00000090104	RGS1	2.03669	32.0911	0.041681
ENSG00000154174	TOMM70	2.03666	139.372	0.041685
ENSG00000167644	C19orf33	-2.0364	-24.3092	0.04171
ENSG00000241837	ATP5PO	-2.03637	-38.4191	0.041714
ENSG00000141642	ELAC1	-2.0363	-175.135	0.041721
ENSG00000152591	DSPP	2.03619	158.146	0.041731
ENSG00000166167	BTRC	2.03611	181.732	0.041739
ENSG00000160791	CCR5	-2.03592	-7.26717	0.041758
ENSG00000099866	MADCAM1	2.0358	77.4874	0.04177
ENSG00000258529	ENSG00000258529	2.03579	15.2925	0.041771
ENSG00000147548	NSD3	2.03571	42.9998	0.04178
ENSG00000176204	LRRTM4	2.03565	87.1144	0.041785
ENSG00000102897	LYRM1	2.03559	71.974	0.041792
ENSG00000164975	SNAPC3	-2.03558	-34.5138	0.041792
ENSG00000142224	IL19	-2.03518	-9.28827	0.041832
ENSG00000170759	KIF5B	-2.03502	-64.3607	0.041849
ENSG00000114378	HYAL1	2.03377	82.0652	0.041975
ENSG00000136631	VPS45	-2.03349	-31.6483	0.042004
ENSG00000154856	APCDD1	-2.03334	-17.5636	0.042019
ENSG00000172139	SLC9C1	-2.03263	-34.1082	0.04209
ENSG00000144452	ABCA12	-2.03195	-115.959	0.042159
ENSG00000167257	RNF214	-2.03109	-175.539	0.042246
ENSG00000141096	DPEP3	2.03064	118.454	0.042292
ENSG00000134326	CMPK2	-2.0293	-83.1017	0.042428
ENSG00000185009	AP3M1	-2.02866	-31.5681	0.042493
ENSG00000184897	H1-10	2.02814	64.4554	0.042546
ENSG00000123384	LRP1	-2.02761	-28.0501	0.0426
ENSG00000258644	SYNJ2BP-COX16	2.02719	9.9768	0.042643
ENSG00000096395	MLN	2.02718	106.156	0.042644
ENSG00000095637	SORBS1	2.0268	47.9072	0.042683
ENSG00000063169	BICRA	-2.02658	-34.3372	0.042705
ENSG00000165506	DNAAF2	2.02591	16.1307	0.042774
ENSG00000075213	SEMA3A	-2.02519	-25.4814	0.042848
ENSG00000111728	ST8SIA1	-2.02512	-6.72091	0.042855
ENSG00000144802	NFKBIZ	-2.02511	-79.3096	0.042856
ENSG00000131042	LILRB2	-2.02399	-35.5993	0.042972
ENSG00000008018	PSMB1	2.02369	26.7454	0.043002
ENSG00000125966	MMP24	2.02356	144.314	0.043015
ENSG00000196793	ZNF239	-2.02316	-12.45	0.043056
ENSG00000173210	ABLIM3	2.02313	70.5566	0.04306
ENSG00000138755	CXCL9	-2.02231	-94.88	0.043145
ENSG00000143401	ANP32E	2.02228	57.3917	0.043147
ENSG00000205038	PKHD1L1	2.02177	130.291	0.0432
ENSG00000130522	JUND	2.02148	23.2773	0.04323
ENSG00000166166	TRMT61A	-2.02091	-61.3556	0.043289
ENSG00000114923	SLC4A3	2.02045	147.885	0.043337
ENSG00000259112	NDUFC2-KCTD14	2.02014	23.831	0.043369
ENSG00000165215	CLDN3	2.01909	35.02	0.043477
ENSG00000141854	MISP3	-2.0188	-13.5919	0.043508
ENSG00000162927	PUS10	-2.01877	-40.5638	0.043511
ENSG00000089327	FXYD5	-2.01831	-10.2331	0.043559
ENSG00000131115	ZNF227	-2.01811	-18.3757	0.04358
ENSG00000122852	SFTPA1	-2.01797	-48.8971	0.043595
ENSG00000138593	SECISBP2L	-2.01782	-24.0992	0.04361
ENSG00000152518	ZFP36L2	2.0177	45.0537	0.043623
ENSG00000164620	RELL2	-2.01621	-65.2839	0.043778
ENSG00000159788	RGS12	-2.01618	-34.2147	0.043781
ENSG00000143753	DEGS1	-2.01556	-87.6112	0.043846
ENSG00000173868	PHOSPHO1	-2.01551	-28.0489	0.043851
ENSG00000096088	PGC	-2.01517	-203.004	0.043887
ENSG00000174358	SLC6A19	-2.0148	-163.663	0.043925
ENSG00000187866	PABIR1	2.01475	13.7721	0.04393
ENSG00000284791	SMIM41	-2.01433	-20.5199	0.043975
ENSG00000124406	ATP8A1	-2.0141	-13.9853	0.043999
ENSG00000065357	DGKA	2.01393	33.5902	0.044017
ENSG00000133958	UNC79	2.0138	31.6138	0.04403
ENSG00000125787	GNRH2	-2.01306	-30.1027	0.044108
ENSG00000282988	ENSG00000282988	-2.0128	-12.2325	0.044135
ENSG00000284773	ENSG00000284773	2.01279	33.7565	0.044136
ENSG00000204267	TAP2	2.0124	7.50083	0.044178
ENSG00000132631	SCP2D1	2.01195	117.383	0.044225
ENSG00000155858	LSM11	2.01129	15.6463	0.044295
ENSG00000125746	EML2	-2.01059	-4.08544	0.044369
ENSG00000197506	SLC28A3	-2.00931	-24.7403	0.044504
ENSG00000188747	NOXA1	2.00873	21.5665	0.044566
ENSG00000131469	RPL27	-2.00808	-258.516	0.044635
ENSG00000196208	GREB1	-2.00785	-18.0846	0.044659
ENSG00000171867	PRNP	2.00759	26.8264	0.044686
ENSG00000064933	PMS1	2.00756	19.8668	0.04469
ENSG00000132259	CNGA4	2.00705	90.6513	0.044745
ENSG00000111206	FOXM1	-2.00609	-29.6853	0.044847
ENSG00000130939	UBE4B	2.00601	72.5761	0.044855
ENSG00000164713	BRI3	2.00596	34.1654	0.04486
ENSG00000273899	NOL12	-2.00546	-100.678	0.044914
ENSG00000004779	NDUFAB1	2.00469	27.841	0.044996
ENSG00000186377	CYP4X1	2.00454	40.6062	0.045012
ENSG00000110060	PUS3	-2.00419	-15.743	0.045049
ENSG00000143595	AQP10	-2.00352	-50.0806	0.045122
ENSG00000214290	POU2AF3	-2.0028	-83.8736	0.045199
ENSG00000109861	CTSC	-2.00255	-7.76155	0.045226
ENSG00000184988	TMEM106A	2.00241	5.21916	0.04524
ENSG00000182866	LCK	2.00135	41.5012	0.045355
ENSG00000100290	BIK	-2.00093	-10.2911	0.045399
ENSG00000166896	ATP23	2.00077	4.93681	0.045417
ENSG00000174611	KY	-2.0007	-69.7177	0.045425
ENSG00000142549	IGLON5	-2.00027	-37.4153	0.045471
ENSG00000263201	DPEP2NB	1.99979	77.7067	0.045523
ENSG00000122692	SMU1	-1.9996	-66.4631	0.045544
ENSG00000144566	RAB5A	-1.99937	-15.7383	0.045568
ENSG00000146910	CNPY1	1.99918	88.6264	0.045589
ENSG00000164077	MON1A	-1.99912	-70.9542	0.045595
ENSG00000148835	TAF5	-1.99899	-20.182	0.045609
ENSG00000174373	RALGAPA1	-1.9989	-25.0986	0.045619
ENSG00000168092	PAFAH1B2	-1.99834	-46.0072	0.04568
ENSG00000126934	MAP2K2	1.9983	47.7045	0.045684
ENSG00000162526	TSSK3	-1.99802	-15009	0.045714
ENSG00000071677	PRLH	1.99787	82.0477	0.045731
ENSG00000150510	FAM124A	-1.99676	-45.3966	0.045852
ENSG00000213999	MEF2B	-1.9967	-16.8676	0.045858
ENSG00000119703	ZC2HC1C	-1.99652	-6.99187	0.045878
ENSG00000163235	TGFA	1.99617	30.2195	0.045916
ENSG00000137673	MMP7	-1.99587	-11.9779	0.045948
ENSG00000166199	ALKBH3	-1.99587	-37.4891	0.045948
ENSG00000117215	PLA2G2D	1.99561	122.615	0.045977
ENSG00000134007	ADAM20	-1.99491	-154.3	0.046053
ENSG00000135473	PAN2	1.99417	347.185	0.046133
ENSG00000173511	VEGFB	-1.99311	-143.892	0.046249
ENSG00000137825	ITPKA	-1.99265	-29.311	0.046299
ENSG00000165617	DACT1	-1.99258	-40.4783	0.046307
ENSG00000092201	SUPT16H	-1.99248	-36.8571	0.046318
ENSG00000255855	KDM4F	-1.99218	-59.3789	0.046351
ENSG00000189409	MMP23B	1.99164	423.414	0.046411
ENSG00000115155	OTOF	-1.99161	-95.0778	0.046414
ENSG00000132781	MUTYH	1.99159	59.4529	0.046416
ENSG00000134193	REG4	-1.99124	-189.567	0.046454
ENSG00000129968	ABHD17A	1.99115	66.4967	0.046465
ENSG00000110148	CCKBR	-1.99084	-91.5867	0.046499
ENSG00000242441	GTF2A1L	1.99054	36.5139	0.046532
ENSG00000101247	NDUFAF5	-1.99022	-43.8985	0.046567
ENSG00000126787	DLGAP5	1.98966	33.1093	0.046629
ENSG00000154274	C4orf19	-1.98923	-74.0409	0.046676
ENSG00000121281	ADCY7	-1.98919	-35.4874	0.04668
ENSG00000196876	SCN8A	-1.98865	-118.56	0.04674
ENSG00000203326	ZNF525	-1.9884	-16.3466	0.046768
ENSG00000138468	SENP7	-1.98837	-28.2339	0.04677
ENSG00000148634	HERC4	1.98778	32.1199	0.046836
ENSG00000189184	PCDH18	-1.98684	-25.2974	0.04694
ENSG00000169189	NSMCE1	1.98605	26.0517	0.047028
ENSG00000175352	NRIP3	-1.98427	-17.2649	0.047226
ENSG00000071242	RPS6KA2	-1.98374	-29.5624	0.047285
ENSG00000072135	PTPN18	1.98323	42.2927	0.047342
ENSG00000162944	RFTN2	-1.98185	-15.4609	0.047496
ENSG00000165672	PRDX3	-1.98069	-38.1401	0.047626
ENSG00000103335	PIEZO1	-1.98026	-23.3577	0.047674
ENSG00000132481	TRIM47	-1.98021	-3.11779	0.04768
ENSG00000109072	VTN	-1.9802	-54.3422	0.047681
ENSG00000137720	CFAP68	1.98009	32.6934	0.047693
ENSG00000057593	F7	1.97962	29.6293	0.047746
ENSG00000088882	CPXM1	-1.97958	-9.78688	0.047751
ENSG00000131152	ENSG00000131152	1.97941	48.8444	0.04777
ENSG00000079691	CARMIL1	1.97864	25.9515	0.047857
ENSG00000204099	NEU4	1.97811	26.9642	0.047916
ENSG00000171643	S100Z	-1.97796	-221.729	0.047934
ENSG00000151287	TEX30	-1.97779	-23.5132	0.047953
ENSG00000189308	LIN54	-1.97736	-54.7169	0.048001
ENSG00000211445	GPX3	1.97714	28.0974	0.048026
ENSG00000273802	H2BC8	1.97684	20.1201	0.04806
ENSG00000188277	C15orf62	-1.97674	-44.739	0.048071
ENSG00000168135	KCNJ4	1.97663	112.499	0.048084
ENSG00000099910	KLHL22	-1.97626	-126.051	0.048125
ENSG00000187961	KLHL17	-1.97596	-42.6099	0.04816
ENSG00000149972	CNTN5	-1.97593	-284.458	0.048162
ENSG00000196460	RFX8	-1.97572	-4.97841	0.048186
ENSG00000234511	C5orf58	1.97548	48.7428	0.048214
ENSG00000103067	ESRP2	-1.9752	-333.168	0.048246
ENSG00000151692	RNF144A	-1.97489	-29.34	0.04828
ENSG00000248235	ENSG00000248235	-1.97469	-19.3883	0.048303
ENSG00000130479	MAP1S	1.97433	11.4953	0.048345
ENSG00000144589	STK11IP	1.97402	132.048	0.048379
ENSG00000135999	EPC2	-1.97293	-78.1413	0.048503
ENSG00000174718	RESF1	1.97284	25.4585	0.048514
ENSG00000183475	ASB7	-1.9719	-1043.27	0.048621
ENSG00000125375	DMAC2L	-1.9713	-9.29045	0.04869
ENSG00000136866	ZFP37	-1.97111	-13.4783	0.048711
ENSG00000196867	ZFP28	1.97096	21.6078	0.048729
ENSG00000203795	FAM24A	1.97093	61.161	0.048732
ENSG00000172410	INSL5	1.9709	87.8145	0.048735
ENSG00000196449	YRDC	-1.97078	-58.822	0.048749
ENSG00000112053	SLC26A8	1.97071	18.5983	0.048757
ENSG00000187959	CPSF4L	1.97059	124.495	0.048771
ENSG00000187498	COL4A1	-1.97049	-30.0674	0.048782
ENSG00000137634	NXPE4	1.97037	235.224	0.048796
ENSG00000180574	EIF2S3B	1.97029	35.5629	0.048805
ENSG00000075240	GRAMD4	-1.97004	-28.8454	0.048834
ENSG00000182541	LIMK2	-1.96938	-26.5134	0.04891
ENSG00000251655	PRB1	-1.96871	-80.9985	0.048986
ENSG00000171812	COL8A2	-1.96868	-145.388	0.048989
ENSG00000188316	ENO4	1.96848	38.7096	0.049012
ENSG00000163755	HPS3	-1.96842	-19.602	0.04902
ENSG00000275410	HNF1B	-1.96798	-48.8355	0.049071
ENSG00000137080	IFNA21	-1.96668	-183.705	0.04922
ENSG00000284762	ENSG00000284762	1.96667	39.5175	0.049221
ENSG00000113407	TARS1	-1.96628	-8.78264	0.049266
ENSG00000140107	SLC25A47	1.96541	46.8151	0.049367
ENSG00000184922	FMNL1	-1.96512	-62.5079	0.0494
ENSG00000085433	WDR47	1.96489	27.2859	0.049427
ENSG00000251201	TMED7-TICAM2	-1.96451	-14.0897	0.049471
ENSG00000121644	DESI2	-1.96419	-114.481	0.049508
ENSG00000108773	KAT2A	-1.96269	-105.875	0.049682
ENSG00000160285	LSS	1.96251	57.4685	0.049703
ENSG00000148541	FAM13C	1.96132	106.047	0.049841
ENSG00000112799	LY86	1.96073	20.7546	0.04991
ENSG00000104901	DKKL1	-1.96033	-55.0305	0.049957
ENSG00000129204	USP6	1.96032	66.9498	0.049958
ENSG00000163374	YY1AP1	1.9602	43.293	0.049973
ENSG00000119801	YPEL5	-1.95985	-49.5906	0.050013
ENSG00000129946	SHC2	-1.95915	-45.8746	0.050096
ENSG00000198892	SHISA4	-1.9588	-211.443	0.050136
ENSG00000116212	LRRC42	1.95878	105.591	0.050138
ENSG00000111275	ALDH2	1.95877	60.3392	0.05014
ENSG00000070669	ASNS	1.95871	27.2763	0.050147
ENSG00000198929	NOS1AP	1.95857	49.0198	0.050163
ENSG00000173706	HEG1	1.95854	28.2024	0.050167
ENSG00000106410	NOBOX	-1.95846	-84.2462	0.050176
ENSG00000182393	IFNL1	1.95841	134.968	0.050182
ENSG00000184979	USP18	1.95782	20.1128	0.050251
ENSG00000176720	BOK	1.95778	14.0156	0.050256
ENSG00000165533	TTC8	1.9577	26.8536	0.050265
ENSG00000136159	NUDT15	-1.95758	-30.5898	0.050279
ENSG00000025156	HSF2	1.95701	11.5176	0.050346
ENSG00000140519	RHCG	1.95611	181.616	0.050453
ENSG00000144550	CPNE9	-1.95579	-62.9289	0.05049
ENSG00000124074	ENKD1	1.95477	45.4806	0.05061
ENSG00000099617	EFNA2	-1.95456	-317.145	0.050635
ENSG00000112592	TBP	-1.95362	-64.1522	0.050746
ENSG00000135677	GNS	-1.95356	-15.9644	0.050754
ENSG00000153443	UBALD1	1.9535	56.5121	0.050761
ENSG00000112079	STK38	-1.95325	-94.9849	0.05079
ENSG00000166669	ATF7IP2	1.9528	7.79892	0.050843
ENSG00000103599	IQCH	-1.95251	-84.1693	0.050878
ENSG00000183134	PTGDR2	-1.95246	-42.4985	0.050884
ENSG00000170920	OR7G3	1.95242	59.2052	0.050888
ENSG00000189195	BTBD8	1.95217	45.5022	0.050918
ENSG00000128815	WDFY4	1.95204	75.4966	0.050934
ENSG00000205502	C2CD4B	1.95189	30.1726	0.050951
ENSG00000125726	CD70	-1.95155	-42.0214	0.050992
ENSG00000273513	TBC1D3K	1.95149	642.893	0.050999
ENSG00000250374	TRIM75	1.95147	117.183	0.051001
ENSG00000114626	ABTB1	1.95143	19.6284	0.051006
ENSG00000070495	JMJD6	-1.95108	-32.6562	0.051047
ENSG00000125734	GPR108	1.95104	17.0765	0.051052
ENSG00000106392	C1GALT1	1.95101	8.59789	0.051056
ENSG00000138347	MYPN	-1.95077	-114.108	0.051084
ENSG00000088766	CRLS1	-1.95033	-37.5353	0.051137
ENSG00000244411	KRTAP5-7	1.9501	123.07	0.051164
ENSG00000167641	PPP1R14A	-1.9499	-33.7123	0.051189
ENSG00000182263	FIGN	-1.94906	-201.574	0.051288
ENSG00000188343	CIBAR1	-1.9487	-103.972	0.051331
ENSG00000136383	ALPK3	1.94851	30.1188	0.051354
ENSG00000138670	RASGEF1B	-1.94841	-20.1428	0.051366
ENSG00000084110	HAL	-1.94829	-37.8381	0.05138
ENSG00000005981	ASB4	1.94788	107.213	0.05143
ENSG00000128928	IVD	-1.94714	-25.6941	0.051518
ENSG00000163606	CD200R1	-1.94595	-9.99076	0.051661
ENSG00000108947	EFNB3	1.94595	27.9819	0.051661
ENSG00000289490	ENSG00000289490	-1.94486	-15.6883	0.051791
ENSG00000100726	TELO2	1.94482	33.0683	0.051797
ENSG00000198740	ZNF652	1.94456	23.315	0.051827
ENSG00000189269	DRICH1	-1.94419	-70.4705	0.051872
ENSG00000173421	IHO1	-1.94376	-158.139	0.051925
ENSG00000106331	PAX4	1.94303	160.794	0.052012
ENSG00000174279	EVX2	-1.94295	-84.9113	0.052022
ENSG00000124557	BTN1A1	1.94284	11.5677	0.052035
ENSG00000136897	MRPL50	1.94254	60.4165	0.052071
ENSG00000125520	SLC2A4RG	1.9415	68.7053	0.052198
ENSG00000102924	CBLN1	1.94099	35.8708	0.05226
ENSG00000180855	ZNF443	1.94008	45.3336	0.05237
ENSG00000125409	TEKT3	1.93951	75.6588	0.052439
ENSG00000142507	PSMB6	-1.93946	-68.8479	0.052446
ENSG00000205922	ONECUT3	-1.93858	-308.061	0.052553
ENSG00000160469	BRSK1	-1.93798	-39.7261	0.052625
ENSG00000123836	PFKFB2	1.93798	56.3433	0.052626
ENSG00000214435	AS3MT	-1.93788	-23.8673	0.052638
ENSG00000101544	ADNP2	-1.9378	-16.372	0.052648
ENSG00000138162	TACC2	-1.9377	-55.8087	0.05266
ENSG00000205884	DEFB136	1.93757	118.74	0.052676
ENSG00000176371	ZSCAN2	-1.93696	-61.8181	0.05275
ENSG00000152253	SPC25	1.93655	94.4546	0.052801
ENSG00000187045	TMPRSS6	1.93643	84.5002	0.052815
ENSG00000158796	DEDD	1.93643	291.44	0.052816
ENSG00000101463	SYNDIG1	1.93614	107.605	0.05285
ENSG00000196544	BORCS6	-1.93566	-45.3239	0.05291
ENSG00000102543	CDADC1	-1.93561	-31.6903	0.052915
ENSG00000080709	KCNN2	-1.93547	-107.931	0.052933
ENSG00000006116	CACNG3	-1.93545	-156.874	0.052936
ENSG00000103091	WDR59	1.93538	31.3366	0.052944
ENSG00000289760	ENSG00000289760	1.9349	147.351	0.053002
ENSG00000025293	PHF20	1.93384	54.5422	0.053133
ENSG00000198363	ASPH	-1.93347	-11.1191	0.053178
ENSG00000100036	SLC35E4	-1.93233	-12.6043	0.053318
ENSG00000136682	ZNG1B	-1.93222	-73.2816	0.053333
ENSG00000225950	NTF4	1.93202	35.0749	0.053357
ENSG00000248405	PRR5-ARHGAP8	1.93192	16.048	0.053369
ENSG00000198670	LPA	1.93162	213.587	0.053406
ENSG00000139289	PHLDA1	-1.93157	-39.9732	0.053413
ENSG00000166153	DEPDC4	1.93149	48.8316	0.053422
ENSG00000141279	NPEPPS	-1.93148	-74.7576	0.053424
ENSG00000163283	ALPP	1.93093	81.2937	0.053491
ENSG00000139372	TDG	-1.93048	-18.3049	0.053547
ENSG00000131910	NR0B2	-1.93043	-67.9377	0.053554
ENSG00000263956	NBPF11	1.93039	122.767	0.053559
ENSG00000112149	CD83	-1.92946	-48.3792	0.053673
ENSG00000139193	CD27	-1.92943	-31.2497	0.053678
ENSG00000131941	RHPN2	-1.92887	-12.8015	0.053748
ENSG00000166037	CEP57	-1.92858	-17.366	0.053782
ENSG00000128683	GAD1	1.9279	11.4815	0.053868
ENSG00000261115	TMEM178B	-1.92765	-117.953	0.053899
ENSG00000203663	OR2L2	-1.9276	-140.288	0.053904
ENSG00000288681	ENSG00000288681	1.92719	11.1976	0.053956
ENSG00000117500	TMED5	1.92679	82.946	0.054006
ENSG00000139117	CPNE8	1.92582	12.4421	0.054127
ENSG00000143674	MAP3K21	1.92504	21.6944	0.054224
ENSG00000113916	BCL6	1.92487	12.8787	0.054246
ENSG00000185627	PSMD13	1.92462	27.9537	0.054276
ENSG00000163558	PRKCI	1.92455	54.3508	0.054285
ENSG00000182177	ASB18	1.9244	263.192	0.054305
ENSG00000145244	CORIN	-1.92434	-37.0508	0.054312
ENSG00000284505	LYNX1-SLURP2	1.92401	19.633	0.054353
ENSG00000152213	ARL11	1.92371	26.0514	0.054391
ENSG00000007237	GAS7	-1.92296	-15.03	0.054485
ENSG00000139531	SUOX	1.92229	31.1188	0.05457
ENSG00000186136	TAS2R42	-1.92217	-71.2045	0.054584
ENSG00000259171	ENSG00000259171	-1.9218	-8.8289	0.054631
ENSG00000091542	ALKBH5	1.92091	39.251	0.054742
ENSG00000144031	ANKRD53	-1.92047	-16.878	0.054798
ENSG00000183644	HOATZ	-1.92037	-92.7466	0.054811
ENSG00000072422	RHOBTB1	1.92014	46.0019	0.05484
ENSG00000197892	KIF13B	-1.92001	-67.9856	0.054857
ENSG00000079215	SLC1A3	1.91983	42.5003	0.054879
ENSG00000175348	TMEM9B	1.91954	31.2341	0.054915
ENSG00000164334	FAM170A	1.91922	90.4399	0.054956
ENSG00000140854	KATNB1	1.91847	22.3551	0.055051
ENSG00000172345	STARD5	1.91841	24.7647	0.055059
ENSG00000123473	STIL	-1.9178	-76.0123	0.055136
ENSG00000083838	ZNF446	-1.91721	-75.0052	0.055211
ENSG00000251349	MSANTD3-TMEFF1	1.91716	23.611	0.055218
ENSG00000197622	CDC42SE1	-1.91715	-129.825	0.055219
ENSG00000163661	PTX3	1.91709	58.6607	0.055227
ENSG00000146399	TAAR1	-1.9168	-46.3981	0.055264
ENSG00000106384	MOGAT3	-1.91622	-71.6601	0.055338
ENSG00000099256	PRTFDC1	1.9162	46.7728	0.05534
ENSG00000183340	JRKL	1.91553	33.3097	0.055425
ENSG00000232263	KRTAP25-1	-1.91507	-392.297	0.055484
ENSG00000187678	SPRY4	1.91497	65.0501	0.055497
ENSG00000044115	CTNNA1	1.91448	5.54136	0.055558
ENSG00000185664	PMEL	-1.91418	-59.9496	0.055598
ENSG00000143379	SETDB1	1.91386	103.083	0.055637
ENSG00000115073	ACTR1B	-1.91385	-42.0736	0.055639
ENSG00000185728	YTHDF3	-1.91347	-53.7419	0.055688
ENSG00000063180	CA11	1.91294	59.1299	0.055756
ENSG00000185187	SIGIRR	1.9128	105.376	0.055774
ENSG00000121743	GJA3	-1.91255	-9.50575	0.055805
ENSG00000147676	MAL2	1.91216	88.9171	0.055855
ENSG00000128709	HOXD9	-1.9121	-169.754	0.055864
ENSG00000163736	PPBP	-1.91203	-1.65191	0.055872
ENSG00000106290	TAF6	-1.91169	-21.148	0.055916
ENSG00000256436	TAS2R31	1.91136	164.794	0.055958
ENSG00000155926	SLA	-1.91127	-11.6013	0.05597
ENSG00000249773	ENSG00000249773	1.9104	11.2552	0.056082
ENSG00000121073	SLC35B1	1.91018	48.4051	0.05611
ENSG00000120332	TNN	1.91007	99.5764	0.056124
ENSG00000107159	CA9	-1.91003	-81.1359	0.056129
ENSG00000163378	EOGT	1.90979	69.1689	0.056161
ENSG00000184599	TAFA3	-1.90957	-45.0619	0.056188
ENSG00000242616	GNG10	-1.90938	-18.3568	0.056213
ENSG00000153237	CCDC148	1.90908	78.2866	0.056252
ENSG00000088827	SIGLEC1	-1.90857	-198.497	0.056317
ENSG00000138794	CASP6	-1.90733	-21.7125	0.056478
ENSG00000186166	CENATAC	1.90713	74.0079	0.056504
ENSG00000133318	RTN3	1.90681	23.4734	0.056546
ENSG00000288675	PANO1	1.9068	158.976	0.056546
ENSG00000164929	BAALC	-1.90587	-24.7762	0.056667
ENSG00000289722	ENSG00000289722	-1.90577	-56.9845	0.05668
ENSG00000171496	OR1L8	-1.90504	-54.8866	0.056775
ENSG00000132294	EFR3A	1.90487	41.4242	0.056797
ENSG00000100156	SLC16A8	1.90423	80.7791	0.05688
ENSG00000139675	HNRNPA1L2	-1.90356	-53.0215	0.056967
ENSG00000109854	HTATIP2	-1.90343	-21.1758	0.056984
ENSG00000205476	CCDC85C	-1.90339	-56.8775	0.05699
ENSG00000249751	ECSCR	1.90285	268.802	0.05706
ENSG00000151746	BICD1	-1.90284	-44.7968	0.057061
ENSG00000087250	MT3	1.90153	33.3335	0.057233
ENSG00000075275	CELSR1	1.90106	50.5276	0.057294
ENSG00000099337	KCNK6	-1.90102	-49.2133	0.0573
ENSG00000147885	IFNA16	-1.90082	-74.5659	0.057326
ENSG00000165188	RNF183	-1.90081	-84.7266	0.057328
ENSG00000178562	CD28	-1.9004	-49.5494	0.057381
ENSG00000122859	NEUROG3	1.89881	62.3264	0.05759
ENSG00000171133	OR2K2	1.89874	190.915	0.057598
ENSG00000149929	HIRIP3	-1.89854	-119.817	0.057625
ENSG00000175806	MSRA	1.89825	37.7486	0.057663
ENSG00000188910	GJB3	1.89818	91.9555	0.057672
ENSG00000116679	IVNS1ABP	1.89775	118.771	0.057729
ENSG00000105479	ODAD1	-1.89748	-116.873	0.057765
ENSG00000126603	GLIS2	1.89714	110.61	0.057809
ENSG00000104973	MED25	1.89641	26.3922	0.057906
ENSG00000136710	CCDC115	1.89634	45.1821	0.057915
ENSG00000087085	ACHE	-1.89613	-44.9286	0.057943
ENSG00000162408	NOL9	-1.89597	-25.0781	0.057964
ENSG00000176153	GPX2	1.89581	56.8751	0.057985
ENSG00000132681	ATP1A4	1.89483	24.5055	0.058115
ENSG00000196337	CGB7	1.89476	43.9164	0.058124
ENSG00000132031	MATN3	-1.89446	-51.649	0.058164
ENSG00000263874	LASP1NB	-1.89395	-19.8742	0.058231
ENSG00000243811	APOBEC3D	1.89324	94.845	0.058326
ENSG00000169372	CRADD	1.89245	37.2056	0.058431
ENSG00000124787	RPP40	-1.89205	-49.0954	0.058484
ENSG00000135506	OS9	1.89184	100.564	0.058513
ENSG00000186231	KLHL32	-1.89174	-5.27519	0.058526
ENSG00000131558	EXOC4	1.89122	95.8448	0.058595
ENSG00000119446	RBM18	1.8911	104.098	0.058611
ENSG00000130449	ZSWIM6	-1.89099	-44.0427	0.058625
ENSG00000171102	OBP2B	1.89094	84.117	0.058633
ENSG00000087269	NOP14	1.89069	54.2787	0.058666
ENSG00000182108	DEXI	-1.89051	-43.7435	0.05869
ENSG00000282881	TMEM275	1.89046	29.9229	0.058697
ENSG00000005059	MCUB	-1.88957	-123.255	0.058816
ENSG00000166888	STAT6	1.88941	50.4101	0.058837
ENSG00000124615	MOCS1	-1.88881	-27.9503	0.058918
ENSG00000114670	NEK11	-1.88828	-26.8948	0.058988
ENSG00000090863	GLG1	-1.88826	-142.861	0.058991
ENSG00000171017	LRRC8E	1.88781	18.9883	0.059052
ENSG00000125629	INSIG2	-1.88763	-22.0531	0.059075
ENSG00000081913	PHLPP1	1.88749	50.9352	0.059095
ENSG00000227059	ANHX	1.88713	69.5583	0.059143
ENSG00000168884	TNIP2	1.88655	22.5697	0.05922
ENSG00000147488	ST18	-1.88636	-172.994	0.059246
ENSG00000092051	JPH4	1.88624	190.868	0.059263
ENSG00000124780	KCNK17	-1.88589	-7.41448	0.05931
ENSG00000132669	RIN2	1.8858	27.3707	0.059321
ENSG00000186193	SAPCD2	1.88564	43.6178	0.059344
ENSG00000234545	FAM133B	-1.88548	-216.575	0.059365
ENSG00000213420	GPC2	-1.88535	-167.231	0.059383
ENSG00000163125	RPRD2	-1.8852	-53.3238	0.059403
ENSG00000146463	ZMYM4	-1.88494	-314.702	0.059438
ENSG00000105011	ASF1B	1.88462	45.2938	0.059481
ENSG00000182318	ZSCAN22	-1.8845	-124.761	0.059498
ENSG00000243543	WFDC6	1.88441	236.82	0.059509
ENSG00000131931	THAP1	-1.8844	-43.0674	0.05951
ENSG00000167767	KRT80	-1.88435	-29.7371	0.059517
ENSG00000106628	POLD2	1.88405	84.9136	0.059558
ENSG00000178038	ALS2CL	1.88398	16.1917	0.059567
ENSG00000204381	LAYN	1.88383	15.2973	0.059588
ENSG00000240505	TNFRSF13B	-1.88375	-36.1758	0.059599
ENSG00000189057	FAM111B	-1.8828	-36.9391	0.059728
ENSG00000212864	RNF208	-1.88267	-194.983	0.059745
ENSG00000189050	RNFT1	-1.88245	-9.53963	0.059775
ENSG00000196782	MAML3	1.88238	40.9367	0.059785
ENSG00000128242	GAL3ST1	1.88237	29.8714	0.059786
ENSG00000126460	PRRG2	-1.88223	-73.2381	0.059804
ENSG00000140506	LMAN1L	-1.88187	-110.46	0.059853
ENSG00000148187	MRRF	1.88101	86.3698	0.059971
ENSG00000110218	PANX1	-1.8808	-21.2481	0.059999
ENSG00000154710	RABGEF1	1.88026	46.2374	0.060073
ENSG00000151726	ACSL1	-1.88009	-39.6819	0.060096
ENSG00000135365	PHF21A	-1.88008	-155.628	0.060098
ENSG00000133657	ATP13A3	-1.88005	-39.0984	0.060101
ENSG00000167674	HDGFL2	1.87977	45.4934	0.06014
ENSG00000117461	PIK3R3	-1.87955	-25.604	0.060169
ENSG00000164707	SLC13A4	1.87946	57.0483	0.060181
ENSG00000146205	ANO7	-1.87826	-31.4845	0.060345
ENSG00000179598	PLD6	1.87785	18.2395	0.060402
ENSG00000272899	ATP6V1FNB	-1.87757	-33.7941	0.06044
ENSG00000128805	ARHGAP22	1.87749	134.749	0.060451
ENSG00000256349	ENSG00000256349	-1.87712	-15.4589	0.060502
ENSG00000171428	NAT1	1.87695	15.8425	0.060526
ENSG00000109079	TNFAIP1	1.87571	38.4944	0.060695
ENSG00000203757	OR6K3	1.8756	111.636	0.06071
ENSG00000142615	CELA2A	-1.87523	-29.5125	0.060761
ENSG00000173083	HPSE	1.87519	13.9444	0.060767
ENSG00000183615	FAM167B	-1.87431	-225.293	0.060888
ENSG00000126337	KRT36	-1.87398	-7.88579	0.060933
ENSG00000108830	RND2	1.8738	97.3906	0.060957
ENSG00000115677	HDLBP	1.87374	23.614	0.060966
ENSG00000087299	L2HGDH	-1.87373	-13.4695	0.060968
ENSG00000215704	CELA2B	-1.87366	-56.8148	0.060977
ENSG00000155876	RRAGA	1.87306	24.1789	0.061061
ENSG00000127863	TNFRSF19	-1.87276	-42.6698	0.061102
ENSG00000078549	ADCYAP1R1	-1.87262	-113.601	0.061121
ENSG00000165309	ARMC3	1.87254	23.2863	0.061132
ENSG00000170571	EMB	-1.87224	-6.88532	0.061173
ENSG00000126001	CEP250	-1.87187	-48.6533	0.061225
ENSG00000127399	LRRC61	1.87175	12.2462	0.061241
ENSG00000186628	FSD2	1.87144	37.5976	0.061284
ENSG00000241399	CD302	-1.86951	-10.7422	0.061552
ENSG00000186812	ZNF397	-1.86911	-182.214	0.061608
ENSG00000078487	ZCWPW1	-1.86909	-11.6893	0.061611
ENSG00000122592	HOXA7	1.86776	62.9829	0.061796
ENSG00000159871	LYPD5	1.8676	21.9887	0.061818
ENSG00000125872	LRRN4	-1.86742	-98.8931	0.061844
ENSG00000221954	OR4C12	-1.86708	-70.9407	0.06189
ENSG00000258223	PRSS58	-1.86707	-114.962	0.061892
ENSG00000117594	HSD11B1	-1.86628	-976.262	0.062002
ENSG00000153283	CD96	-1.86599	-27.8137	0.062043
ENSG00000070423	RNF126	1.86569	31.6688	0.062085
ENSG00000185201	IFITM2	1.86546	8.02837	0.062117
ENSG00000100796	PPP4R3A	1.86509	230.49	0.062169
ENSG00000168671	UGT3A2	1.86504	81.444	0.062176
[truncated: 15,312 more rows]
