# Supplementary material for: scPrediXcan integrates deep learning methods and single-cell data into a cell-type-specific transcriptome-wide association study framework
Source: Cell Genom. 2025 May 14;5(5):100875. doi: 10.1016/j.xgen.2025.100875 (PMC12143334; doi:10.1016/j.xgen.2025.100875)
Supplement: Data S1. Tables S1–S47 [file mmc2.zip › Supplemental_tables/TableS14.xlsx]

## Sheet: Table_S14_QuiescentStellateCell
gene	gene_name	zscore	effect_size	pvalue
ENSG00000140382	HMG20A	-14.1286	-118.197	2.53e-45
ENSG00000151465	CDC123	-13.7803	-114.603	3.35e-43
ENSG00000186635	ARAP1	-12.667	-18.9489	9.01e-37
ENSG00000125746	EML2	-11.6988	-12.2366	1.29e-31
ENSG00000165066	NKX6-3	-11.1077	-126.696	1.15e-28
ENSG00000127603	MACF1	-10.5882	-60.259	3.38e-26
ENSG00000011478	QPCTL	10.3133	59.6542	6.13e-25
ENSG00000165609	NUDT5	-9.96562	-59.5433	2.16e-23
ENSG00000109501	WFS1	9.93763	60.0597	2.86e-23
ENSG00000115226	FNDC4	9.87591	135.59	5.3e-23
ENSG00000090316	MAEA	-9.23661	-22.6292	2.54e-20
ENSG00000180176	TH	9.00999	129.147	2.06e-19
ENSG00000173517	PEAK1	8.78159	78.847	1.61e-18
ENSG00000157823	AP3S2	8.68543	8.36564	3.77e-18
ENSG00000198355	PIM3	-8.42184	-23.954	3.71e-17
ENSG00000164941	INTS8	-8.42134	-19.9091	3.72e-17
ENSG00000163635	ATXN7	-8.3291	-159.921	8.15e-17
ENSG00000129003	VPS13C	-8.30725	-60.2462	9.79e-17
ENSG00000140553	UNC45A	-8.29391	-33.2062	1.1e-16
ENSG00000196781	TLE1	8.16435	41.1233	3.23e-16
ENSG00000152518	ZFP36L2	-8.13994	-59.1022	3.95e-16
ENSG00000008196	TFAP2B	8.1256	373.486	4.45e-16
ENSG00000106633	GCK	7.81678	9.07193	5.42e-15
ENSG00000177971	IMP3	7.76717	32.5911	8.03e-15
ENSG00000140365	COMMD4	-7.58237	-145.331	3.39e-14
ENSG00000205693	MANSC4	-7.46388	-34.3058	8.4e-14
ENSG00000275410	HNF1B	7.42613	4.73496	1.12e-13
ENSG00000179262	RAD23A	7.42287	47.5173	1.15e-13
ENSG00000140391	TSPAN3	-7.38921	-50.827	1.48e-13
ENSG00000009335	UBE3C	-7.28359	-28.4728	3.25e-13
ENSG00000184076	UQCR10	7.2658	40.3516	3.71e-13
ENSG00000152409	JMY	7.26377	14.199	3.76e-13
ENSG00000213221	DNLZ	-7.13765	-30.5811	9.49e-13
ENSG00000243943	ZNF512	7.12639	48.7886	1.03e-12
ENSG00000157992	KRTCAP3	7.11137	27.621	1.15e-12
ENSG00000183682	BMP8A	7.06406	5.31933	1.62e-12
ENSG00000166965	RCCD1	7.01153	3.85998	2.36e-12
ENSG00000104936	DMPK	7.00449	87.7387	2.48e-12
ENSG00000112282	MED23	-7.00172	-21.4698	2.53e-12
ENSG00000228789	HCG22	6.98127	46.2969	2.93e-12
ENSG00000142186	SCYL1	-6.95536	-59.9851	3.52e-12
ENSG00000073849	ST6GAL1	6.92568	3.45327	4.34e-12
ENSG00000115211	EIF2B4	6.91945	52.2437	4.53e-12
ENSG00000154122	ANKH	6.91714	54.8812	4.61e-12
ENSG00000184508	HDDC3	6.87486	19.7632	6.2e-12
ENSG00000140398	NEIL1	6.80515	51.5863	1.01e-11
ENSG00000204531	POU5F1	-6.80067	-3.40414	1.04e-11
ENSG00000108669	CYTH1	6.74172	15.1571	1.57e-11
ENSG00000197136	PCNX3	-6.73212	-17.2783	1.67e-11
ENSG00000179115	FARSA	-6.73135	-13.4943	1.68e-11
ENSG00000124780	KCNK17	-6.72565	-1.01178	1.75e-11
ENSG00000130749	ZC3H4	6.725	16.4356	1.76e-11
ENSG00000134249	ADAM30	6.72254	98.7941	1.79e-11
ENSG00000169783	LINGO1	6.6911	31.9535	2.21e-11
ENSG00000185122	HSF1	6.6838	95.9094	2.33e-11
ENSG00000197429	IPP	6.68245	20.496	2.35e-11
ENSG00000181274	FRAT2	6.67796	5.25423	2.42e-11
ENSG00000285085	ENSG00000285085	-6.66941	-39.4324	2.57e-11
ENSG00000185920	PTCH1	6.6183	8.57592	3.63e-11
ENSG00000149948	HMGA2	6.58994	6.96302	4.4e-11
ENSG00000265118	ENSG00000265118	-6.55672	-79.5166	5.5e-11
ENSG00000184056	VPS33B	-6.50029	-13.3559	8.02e-11
ENSG00000176635	HORMAD2	6.498	15.6372	8.14e-11
ENSG00000167244	IGF2	6.43197	9.50827	1.26e-10
ENSG00000204314	PRRT1	-6.36098	-21.4334	2e-10
ENSG00000172803	SNX32	6.35055	30.4276	2.15e-10
ENSG00000173465	ZNRD2	6.30027	4.17068	2.97e-10
ENSG00000109670	FBXW7	6.29364	33.0946	3.1e-10
ENSG00000149596	JPH2	-6.27264	-6.6692	3.55e-10
ENSG00000107864	CPEB3	6.26804	40.6679	3.66e-10
ENSG00000124194	GDAP1L1	-6.25664	-21.5209	3.93e-10
ENSG00000117461	PIK3R3	-6.24173	-8.53116	4.33e-10
ENSG00000163257	DCAF16	-6.22301	-21.4057	4.88e-10
ENSG00000187796	CARD9	6.21595	8.92345	5.1e-10
ENSG00000214530	STARD10	-6.17741	-82.3923	6.52e-10
ENSG00000204536	CCHCR1	-6.15145	-8.66006	7.68e-10
ENSG00000163945	UVSSA	6.11928	13.7098	9.4e-10
ENSG00000086015	MAST2	-6.11248	-15.2647	9.81e-10
ENSG00000145723	GIN1	-6.11105	-9.225	9.9e-10
ENSG00000118520	ARG1	-6.08686	-18.1127	1.15e-09
ENSG00000148737	TCF7L2	6.0868	87.941	1.15e-09
ENSG00000174326	SLC16A11	-6.07014	-23.063	1.28e-09
ENSG00000125755	SYMPK	-6.06839	-11.22	1.29e-09
ENSG00000159588	CCDC17	-6.0598	-36.095	1.36e-09
ENSG00000170608	FOXA3	-6.05071	-21.0976	1.44e-09
ENSG00000163634	THOC7	-6.04805	-84.1912	1.47e-09
ENSG00000174996	KLC2	-6.0065	-114.391	1.9e-09
ENSG00000168944	CEP120	-6.00541	-15.2859	1.91e-09
ENSG00000105607	GCDH	-5.98235	-9.307	2.2e-09
ENSG00000174327	SLC16A13	-5.94084	-7.47924	2.84e-09
ENSG00000058404	CAMK2B	5.93982	18.3134	2.85e-09
ENSG00000178177	LCORL	5.93735	20.424	2.9e-09
ENSG00000167491	GATAD2A	5.91263	11.3901	3.37e-09
ENSG00000176714	CCDC121	5.90667	13.4088	3.49e-09
ENSG00000140718	FTO	5.89632	19.986	3.72e-09
ENSG00000153094	BCL2L11	5.86042	5.92689	4.62e-09
ENSG00000143632	ACTA1	5.85688	42.5707	4.72e-09
ENSG00000145833	DDX46	5.85403	20.173	4.8e-09
ENSG00000011523	CEP68	-5.84499	-22.3884	5.07e-09
ENSG00000126860	EVI2A	-5.82192	-3.17042	5.82e-09
ENSG00000125970	RALY	5.80552	29.7416	6.42e-09
ENSG00000185862	EVI2B	-5.80349	-25.7811	6.49e-09
ENSG00000061794	MRPS35	-5.8011	-26.0462	6.59e-09
ENSG00000196547	MAN2A2	-5.77947	-5.20837	7.49e-09
ENSG00000254093	PINX1	5.73788	23.1045	9.59e-09
ENSG00000037042	TUBG2	5.729	5.85688	1.01e-08
ENSG00000004534	RBM6	5.6777	29.4792	1.37e-08
ENSG00000204427	ABHD16A	-5.66968	-29.023	1.43e-08
ENSG00000186010	NDUFA13	-5.65905	-56.5165	1.52e-08
ENSG00000291316	ENSG00000291316	5.65263	61.3629	1.58e-08
ENSG00000065665	SEC61A2	-5.65153	-5.06858	1.59e-08
ENSG00000179344	HLA-DQB1	-5.63901	-0.86945	1.71e-08
ENSG00000129965	INS-IGF2	5.62342	34.5986	1.87e-08
ENSG00000149925	ALDOA	-5.61028	-618.131	2.02e-08
ENSG00000125743	SNRPD2	-5.6046	-19.4633	2.09e-08
ENSG00000159592	GPBP1L1	-5.60342	-20.4909	2.1e-08
ENSG00000095066	HOOK2	-5.60333	-22.3142	2.1e-08
ENSG00000150967	ABCB9	-5.59838	-20.444	2.16e-08
ENSG00000165688	PMPCA	-5.57916	-11.0882	2.42e-08
ENSG00000185722	ANKFY1	-5.55672	-32.113	2.75e-08
ENSG00000196735	HLA-DQA1	-5.55271	-1.07256	2.81e-08
ENSG00000254402	LRRC24	5.54478	54.8465	2.94e-08
ENSG00000178750	STX19	5.52145	26.9862	3.36e-08
ENSG00000182196	ARL6IP4	-5.51017	-25.1963	3.58e-08
ENSG00000115241	PPM1G	-5.50212	-63.0959	3.75e-08
ENSG00000117472	TSPAN1	-5.48836	-42.2856	4.06e-08
ENSG00000142700	DMRTA2	5.48508	132.798	4.13e-08
ENSG00000152804	HHEX	5.48406	11.909	4.16e-08
ENSG00000104626	ERI1	-5.46241	-4.85606	4.7e-08
ENSG00000165879	FRAT1	5.45134	9.8097	5e-08
ENSG00000033627	ATP6V0A1	5.41629	56.989	6.08e-08
ENSG00000167701	GPT	5.40886	20.562	6.34e-08
ENSG00000188095	MESP2	5.40241	39.1127	6.58e-08
ENSG00000261678	SCRT1	5.4007	81.4603	6.64e-08
ENSG00000175445	LPL	-5.37604	-5.6549	7.61e-08
ENSG00000150593	PDCD4	-5.36329	-89.2316	8.17e-08
ENSG00000112514	CUTA	-5.35866	-27.6982	8.38e-08
ENSG00000084734	GCKR	5.35411	51.301	8.6e-08
ENSG00000182247	UBE2E2	-5.35408	-13.8664	8.6e-08
ENSG00000221988	PPT2	-5.34548	-104.111	9.02e-08
ENSG00000106113	CRHR2	5.33516	22.5529	9.55e-08
ENSG00000128833	MYO5C	-5.32202	-5.74756	1.03e-07
ENSG00000164647	STEAP1	5.3104	21.0412	1.09e-07
ENSG00000106631	MYL7	5.30912	23.9966	1.1e-07
ENSG00000213588	ZBTB9	5.29393	51.9561	1.2e-07
ENSG00000175662	TOM1L2	5.2844	9.25593	1.26e-07
ENSG00000174851	YIF1A	-5.28075	-21.6014	1.29e-07
ENSG00000145730	PAM	-5.2796	-9.77467	1.29e-07
ENSG00000187664	HAPLN4	-5.27051	-19.717	1.36e-07
ENSG00000066382	MPPED2	-5.26182	-4.54513	1.43e-07
ENSG00000101187	SLCO4A1	-5.26028	-3.39864	1.44e-07
ENSG00000234745	HLA-B	-5.25757	-1.50608	1.46e-07
ENSG00000103855	CD276	-5.22438	-17.6689	1.75e-07
ENSG00000163904	SENP2	5.21519	15.2273	1.84e-07
ENSG00000095981	KCNK16	-5.20827	-1.19677	1.91e-07
ENSG00000003756	RBM5	-5.19158	-25.2191	2.09e-07
ENSG00000187122	SLIT1	-5.19103	-4.70861	2.09e-07
ENSG00000108468	CBX1	-5.16302	-12.1275	2.43e-07
ENSG00000204296	TSBP1	5.14456	30.6614	2.68e-07
ENSG00000221955	SLC12A8	-5.14121	-5.14886	2.73e-07
ENSG00000173338	KCNK7	-5.11612	-29.0571	3.12e-07
ENSG00000043143	JADE2	5.11507	32.962	3.14e-07
ENSG00000131323	TRAF3	-5.11496	-32.062	3.14e-07
ENSG00000115207	GTF3C2	5.11438	49.5442	3.15e-07
ENSG00000163794	UCN	5.11001	133.284	3.22e-07
ENSG00000172362	OR5B12	-5.10868	-111.188	3.24e-07
ENSG00000196353	CPNE4	-5.10849	-24.4866	3.25e-07
ENSG00000175115	PACS1	5.10127	22.1021	3.37e-07
ENSG00000184611	KCNH7	5.09176	4.08552	3.55e-07
ENSG00000125971	DYNLRB1	5.09052	18.0856	3.57e-07
ENSG00000102908	NFAT5	-5.08706	-25.6037	3.64e-07
ENSG00000160972	PPP1R16A	-5.0771	-6.61544	3.83e-07
ENSG00000285625	ENSG00000285625	-5.06118	-115.423	4.17e-07
ENSG00000149932	TMEM219	5.05677	13.6036	4.26e-07
ENSG00000158517	NCF1	5.05236	1527.22	4.36e-07
ENSG00000090238	YPEL3	-5.03578	-22.454	4.76e-07
ENSG00000111716	LDHB	5.03416	20.5214	4.8e-07
ENSG00000243708	PLA2G4B	5.01873	36.9551	5.2e-07
ENSG00000196712	NF1	5.00946	162.337	5.46e-07
ENSG00000115234	SNX17	4.99795	30.034	5.79e-07
ENSG00000128245	YWHAH	4.98918	35.9759	6.06e-07
ENSG00000138074	SLC5A6	4.98738	41.3498	6.12e-07
ENSG00000128683	GAD1	4.98636	30.7705	6.15e-07
ENSG00000179195	ZNF664	4.9811	73.4025	6.32e-07
ENSG00000160957	RECQL4	4.97954	63.7062	6.37e-07
ENSG00000101052	IFT52	4.97129	15.6213	6.65e-07
ENSG00000138100	TRIM54	4.95289	173.234	7.31e-07
ENSG00000158636	EMSY	4.93834	26.4014	7.88e-07
ENSG00000171962	DRC3	-4.93708	-12.64	7.93e-07
ENSG00000110092	CCND1	-4.92952	-31.6451	8.24e-07
ENSG00000132463	GRSF1	-4.91649	-26.0073	8.81e-07
ENSG00000204305	AGER	4.91273	13.3282	8.98e-07
ENSG00000159224	GIP	-4.91223	-134.394	9e-07
ENSG00000070759	TESK2	-4.8911	-2.04297	1e-06
ENSG00000203896	LIME1	-4.88953	-78.4984	1.01e-06
ENSG00000112996	MRPS30	4.87768	23.0901	1.07e-06
ENSG00000091844	RGS17	4.86513	12.3781	1.14e-06
ENSG00000141452	RMC1	-4.8639	-6.65193	1.15e-06
ENSG00000181751	MACIR	-4.8587	-13.0149	1.18e-06
ENSG00000161016	RPL8	4.85795	14.4827	1.19e-06
ENSG00000204420	MPIG6B	-4.85081	-46.9347	1.23e-06
ENSG00000160695	VPS11	4.84868	6.20953	1.24e-06
ENSG00000184185	KCNJ12	-4.84234	-7.37477	1.28e-06
ENSG00000121653	MAPK8IP1	-4.8304	-11.0952	1.36e-06
ENSG00000228727	SAPCD1	-4.82452	-46.0955	1.4e-06
ENSG00000143379	SETDB1	-4.81391	-21.8341	1.48e-06
ENSG00000213996	TM6SF2	4.80699	14.1007	1.53e-06
ENSG00000159217	IGF2BP1	4.8046	155.341	1.55e-06
ENSG00000070610	GBA2	-4.79855	-4.15298	1.6e-06
ENSG00000189403	HMGB1	-4.79709	-17.1238	1.61e-06
ENSG00000131446	MGAT1	4.7951	18.9514	1.63e-06
ENSG00000171311	EXOSC1	-4.79242	-21.5655	1.65e-06
ENSG00000107185	RGP1	-4.79218	-5.07201	1.65e-06
ENSG00000121361	KCNJ8	-4.77076	-14.9052	1.84e-06
ENSG00000177051	FBXO46	4.76842	37.1773	1.86e-06
ENSG00000261115	TMEM178B	-4.76202	-19.5215	1.92e-06
ENSG00000172818	OVOL1	-4.76002	-18.5376	1.94e-06
ENSG00000172769	OR5B3	-4.7582	-58.565	1.95e-06
ENSG00000145725	PPIP5K2	-4.74889	-11.7483	2.05e-06
ENSG00000160959	LRRC14	4.74754	91.1501	2.06e-06
ENSG00000119242	CCDC92	-4.74263	-33.0367	2.11e-06
ENSG00000171314	PGAM1	-4.7373	-35.9559	2.17e-06
ENSG00000139644	TMBIM6	4.73421	50.9656	2.2e-06
ENSG00000222011	FAM185A	-4.72315	-21.7371	2.32e-06
ENSG00000032219	ARID4A	4.72151	75.3328	2.34e-06
ENSG00000159674	SPON2	4.7201	10.2425	2.36e-06
ENSG00000143373	ZNF687	4.71954	49.4012	2.36e-06
ENSG00000038219	BOD1L1	-4.71263	-21.1243	2.45e-06
ENSG00000105612	DNASE2	4.70658	6.75581	2.52e-06
ENSG00000092445	TYRO3	4.70151	19.0642	2.58e-06
ENSG00000110651	CD81	4.69282	69.8705	2.69e-06
ENSG00000146839	ZAN	-4.68804	-215.745	2.76e-06
ENSG00000204264	PSMB8	4.67531	23.2206	2.94e-06
ENSG00000241852	C8orf58	4.67445	3.49705	2.95e-06
ENSG00000285043	ENSG00000285043	4.67005	114.665	3.01e-06
ENSG00000283267	FAM237B	4.66588	7.34145	3.07e-06
ENSG00000187486	KCNJ11	-4.65858	-3.60423	3.18e-06
ENSG00000158941	CCAR2	-4.6585	-3.95741	3.19e-06
ENSG00000164078	MST1R	4.65838	32.477	3.19e-06
ENSG00000204538	PSORS1C2	4.65443	13.9329	3.25e-06
ENSG00000159692	CTBP1	-4.64634	-44.9586	3.38e-06
ENSG00000115194	SLC30A3	4.63624	52.0403	3.55e-06
ENSG00000198225	FKBP1C	4.63454	14.534	3.58e-06
ENSG00000124783	SSR1	4.63381	11.6877	3.59e-06
ENSG00000198522	GPN1	-4.62883	-18.9575	3.68e-06
ENSG00000116273	PHF13	-4.62779	-8.43451	3.7e-06
ENSG00000170619	COMMD5	4.62407	31.753	3.76e-06
ENSG00000101421	CHMP4B	-4.61801	-16.7056	3.87e-06
ENSG00000258674	ENSG00000258674	-4.61364	-19.0449	3.96e-06
ENSG00000103932	RPAP1	-4.59656	-4.6723	4.3e-06
ENSG00000242252	BGLAP	4.58969	12.8529	4.44e-06
ENSG00000132437	DDC	4.58304	2.67777	4.58e-06
ENSG00000175806	MSRA	-4.57789	-16.502	4.7e-06
ENSG00000184164	CRELD2	4.57764	5.05918	4.7e-06
ENSG00000184451	CCR10	4.57709	2.10048	4.71e-06
ENSG00000185614	INKA1	-4.56999	-18.2502	4.88e-06
ENSG00000101074	R3HDML	-4.56132	-56.0142	5.08e-06
ENSG00000158008	EXTL1	4.54992	3.27912	5.37e-06
ENSG00000164076	CAMKV	4.54521	16.735	5.49e-06
ENSG00000100567	PSMA3	-4.53629	-91.8687	5.73e-06
ENSG00000156170	NDUFAF6	-4.5359	-16.2015	5.74e-06
ENSG00000084444	FAM234B	4.51453	9.26331	6.35e-06
ENSG00000167194	C16orf92	-4.50168	-54.1203	6.74e-06
ENSG00000171695	LKAAEAR1	-4.50162	-10.6971	6.74e-06
ENSG00000171862	PTEN	4.49911	78.0719	6.82e-06
ENSG00000197363	ZNF517	-4.49033	-7.26664	7.11e-06
ENSG00000071894	CPSF1	-4.47795	-14.2878	7.54e-06
ENSG00000108255	CRYBA1	-4.47377	-18.2313	7.69e-06
ENSG00000127324	TSPAN8	4.47123	2.24793	7.78e-06
ENSG00000107566	ERLIN1	-4.46809	-8.37072	7.89e-06
ENSG00000172260	NEGR1	-4.4644	-32.7745	8.03e-06
ENSG00000174938	SEZ6L2	4.46309	5.64274	8.08e-06
ENSG00000155229	MMS19	-4.46093	-5.94157	8.16e-06
ENSG00000159495	TGM7	4.4547	142.369	8.4e-06
ENSG00000109323	MANBA	4.4542	5.17415	8.42e-06
ENSG00000108788	MLX	-4.44212	-61.3398	8.91e-06
ENSG00000116095	PLEKHA3	4.43152	10.2071	9.36e-06
ENSG00000139146	SINHCAF	-4.42406	-13.0776	9.69e-06
ENSG00000111328	CDK2AP1	4.42179	30.671	9.79e-06
ENSG00000163154	TNFAIP8L2	-4.42166	-65.091	9.79e-06
ENSG00000161395	PGAP3	-4.41943	-35.9725	9.9e-06
ENSG00000179218	CALR	4.41573	36.4997	1.01e-05
ENSG00000255154	HTD2	-4.41085	-3.92802	1.03e-05
ENSG00000163681	SLMAP	-4.40741	-41.534	1.05e-05
ENSG00000005249	PRKAR2B	4.40502	4.53148	1.06e-05
ENSG00000100575	TIMM9	-4.40011	-16.9813	1.08e-05
ENSG00000256269	HMBS	4.39074	21.3114	1.13e-05
ENSG00000187954	ZFTRAF1	-4.3893	-11.6301	1.14e-05
ENSG00000123200	ZC3H13	4.38668	17.1174	1.15e-05
ENSG00000186432	KPNA4	-4.3853	-15.2369	1.16e-05
ENSG00000113615	SEC24A	-4.38226	-28.9937	1.17e-05
ENSG00000213719	CLIC1	-4.38079	-27.7672	1.18e-05
ENSG00000143294	PRCC	4.37954	62.0521	1.19e-05
ENSG00000231925	TAPBP	4.37165	4.51443	1.23e-05
ENSG00000100284	TOM1	4.37029	17.3267	1.24e-05
ENSG00000041988	THAP3	4.36017	11.6063	1.3e-05
ENSG00000165689	ENTR1	-4.35613	-3.12425	1.32e-05
ENSG00000095015	MAP3K1	-4.3504	-26.4449	1.36e-05
ENSG00000156970	BUB1B	4.34996	19.8506	1.36e-05
ENSG00000005059	MCUB	-4.34679	-20.2759	1.38e-05
ENSG00000129933	MAU2	4.32633	18.9081	1.52e-05
ENSG00000204371	EHMT2	-4.32267	-17.2275	1.54e-05
ENSG00000115204	MPV17	-4.31722	-60.8803	1.58e-05
ENSG00000132970	WASF3	4.31008	18.6916	1.63e-05
ENSG00000079739	PGM1	-4.30462	-20.0654	1.67e-05
ENSG00000149021	SCGB1A1	4.30184	3.98949	1.69e-05
ENSG00000183763	TRAIP	4.29921	3.54712	1.71e-05
ENSG00000181958	OR4A15	4.29543	38.5655	1.74e-05
ENSG00000161955	TNFSF13	4.28901	27.6381	1.79e-05
ENSG00000180475	OR10Q1	-4.28876	-62.9327	1.8e-05
ENSG00000165819	METTL3	4.28859	22.4636	1.8e-05
ENSG00000105705	SUGP1	4.27476	18.0033	1.91e-05
ENSG00000134954	ETS1	4.27162	2.09418	1.94e-05
ENSG00000140478	GOLGA6D	-4.26971	-3133.27	1.96e-05
ENSG00000168610	STAT3	4.26957	26.5374	1.96e-05
ENSG00000108825	PTGES3L-AARSD1	4.26728	15.6265	1.98e-05
ENSG00000141639	MAPK4	4.25475	2.48038	2.09e-05
ENSG00000119912	IDE	-4.25453	-9.65298	2.09e-05
ENSG00000176020	AMIGO3	4.25349	50.1362	2.1e-05
ENSG00000165476	REEP3	-4.2504	-201.272	2.13e-05
ENSG00000180535	BHLHA15	-4.2414	-4.41837	2.22e-05
ENSG00000146731	CCT6A	4.2405	9.46151	2.23e-05
ENSG00000162148	PPP1R32	4.23854	56.7947	2.25e-05
ENSG00000188827	SLX4	-4.23388	-9.12129	2.3e-05
ENSG00000141744	PNMT	-4.23326	-25.2557	2.3e-05
ENSG00000157107	FCHO2	4.23181	24.2927	2.32e-05
ENSG00000179761	PIPOX	4.23086	4.52553	2.33e-05
ENSG00000135926	TMBIM1	-4.22103	-12.7363	2.43e-05
ENSG00000182742	HOXB4	4.21657	15.9894	2.48e-05
ENSG00000183114	FAM43B	4.21514	7.40153	2.5e-05
ENSG00000165898	ISCA2	4.20395	3.46304	2.62e-05
ENSG00000188352	FOCAD	4.20312	20.0655	2.63e-05
ENSG00000108306	FBXL20	4.19969	22.9375	2.67e-05
ENSG00000167522	ANKRD11	-4.19919	-74.2866	2.68e-05
ENSG00000171700	RGS19	-4.19508	-16.4492	2.73e-05
ENSG00000171307	ZDHHC16	-4.19467	-37.4367	2.73e-05
ENSG00000173540	GMPPB	4.18947	26.607	2.8e-05
ENSG00000184209	SNRNP35	4.18678	39.967	2.83e-05
ENSG00000136280	CCM2	-4.18678	-8.10389	2.83e-05
ENSG00000104976	SNAPC2	4.18468	20.5829	2.86e-05
ENSG00000108799	EZH1	-4.17796	-10.756	2.94e-05
ENSG00000172733	PURG	4.1777	17.1999	2.94e-05
ENSG00000109881	CCDC34	-4.17205	-6.50623	3.02e-05
ENSG00000111305	GSG1	-4.16751	-30.8294	3.08e-05
ENSG00000068137	PLEKHH3	-4.16735	-33.3082	3.08e-05
ENSG00000204147	ASAH2B	-4.1637	-5.17502	3.13e-05
ENSG00000176101	SSNA1	4.16166	28.7284	3.16e-05
ENSG00000082641	NFE2L1	4.15964	14.272	3.19e-05
ENSG00000166171	DPCD	-4.15572	-29.4862	3.24e-05
ENSG00000111713	GYS2	-4.14551	-47.5916	3.39e-05
ENSG00000146733	PSPH	4.14141	6.70939	3.45e-05
ENSG00000156642	NPTN	4.13908	263.874	3.49e-05
ENSG00000047849	MAP4	-4.13725	-7.46461	3.51e-05
ENSG00000135250	SRPK2	4.13513	127.749	3.55e-05
ENSG00000174943	KCTD13	4.13211	17.3419	3.59e-05
ENSG00000080293	SCTR	4.13011	1.83683	3.63e-05
ENSG00000277775	H3C7	-4.12917	-102.141	3.64e-05
ENSG00000124920	MYRF	-4.1277	-3.99216	3.66e-05
ENSG00000137133	HINT2	4.12507	29.183	3.71e-05
ENSG00000136463	TACO1	4.12171	218.764	3.76e-05
ENSG00000175164	ABO	4.11882	5.41195	3.81e-05
ENSG00000205981	DNAJC19	-4.11442	-60.2845	3.88e-05
ENSG00000134250	NOTCH2	4.11191	205.23	3.92e-05
ENSG00000164715	LMTK2	-4.10805	-18.5923	3.99e-05
ENSG00000196296	ATP2A1	-4.10593	-22.8648	4.03e-05
ENSG00000176095	IP6K1	-4.10568	-12.8876	4.03e-05
ENSG00000244405	ETV5	4.10082	9.09787	4.12e-05
ENSG00000170571	EMB	-4.09848	-1.18317	4.16e-05
ENSG00000166278	C2	-4.09397	-9.99774	4.24e-05
ENSG00000172640	OR10AD1	4.09019	12.7071	4.31e-05
ENSG00000160949	TONSL	4.08873	106.829	4.34e-05
ENSG00000128563	PRKRIP1	4.0874	11.0186	4.36e-05
ENSG00000138757	G3BP2	4.08183	12.0177	4.47e-05
ENSG00000132763	MMACHC	-4.0737	-32.5527	4.63e-05
ENSG00000163795	ZNF513	-4.06929	-9.4461	4.72e-05
ENSG00000178188	SH2B1	4.06789	33.454	4.74e-05
ENSG00000171532	NEUROD2	4.06554	90.02	4.79e-05
ENSG00000197283	SYNGAP1	-4.06386	-9.13628	4.83e-05
ENSG00000164776	PHKG1	-4.06102	-9.07022	4.89e-05
ENSG00000197622	CDC42SE1	-4.05939	-39.1017	4.92e-05
ENSG00000278535	DHRS11	-4.0553	-138.025	5.01e-05
ENSG00000151715	TMEM45B	4.04945	16.3996	5.13e-05
ENSG00000244731	C4A	4.04864	7004.37	5.15e-05
ENSG00000146242	TPBG	4.04474	1.77081	5.24e-05
ENSG00000258366	RTEL1	-4.04111	-12.4801	5.32e-05
ENSG00000176782	DEFB104A	-4.03753	-1029.44	5.4e-05
ENSG00000102886	GDPD3	4.0331	30.1465	5.5e-05
ENSG00000135437	RDH5	4.03025	7.5093	5.57e-05
ENSG00000130584	ZBTB46	-4.02849	-10.9679	5.61e-05
ENSG00000123091	RNF11	-4.02731	-158.472	5.64e-05
ENSG00000160948	VPS28	4.02439	9.90351	5.71e-05
ENSG00000160654	CD3G	4.02347	96.5767	5.73e-05
ENSG00000140368	PSTPIP1	-4.01678	-9.0693	5.9e-05
ENSG00000183734	ASCL2	4.01449	15.1351	5.96e-05
ENSG00000156136	DCK	-4.01126	-13.9395	6.04e-05
ENSG00000174684	B4GAT1	-4.0084	-5.84961	6.11e-05
ENSG00000278139	P3R3URF-PIK3R3	-4.00523	-170.042	6.2e-05
ENSG00000155363	MOV10	4.00337	5.84461	6.24e-05
ENSG00000272980	ENSG00000272980	4.00326	11.3117	6.25e-05
ENSG00000125510	OPRL1	-4.00269	-7.68882	6.26e-05
ENSG00000076706	MCAM	-3.99765	-14.5915	6.4e-05
ENSG00000168806	LCMT2	3.99335	16.7376	6.51e-05
ENSG00000135801	TAF5L	-3.98734	-11.8746	6.68e-05
ENSG00000135108	FBXO21	3.98432	3.61453	6.77e-05
ENSG00000177453	NIM1K	3.98325	2.70616	6.8e-05
ENSG00000170703	TTLL6	3.98167	21.4822	6.84e-05
ENSG00000280204	OR1S1	-3.98077	-96.6483	6.87e-05
ENSG00000136267	DGKB	3.97623	3.026	7e-05
ENSG00000215440	NPEPL1	3.97569	16.5014	7.02e-05
ENSG00000160796	NBEAL2	-3.97479	-9.48738	7.04e-05
ENSG00000121552	CSTA	-3.97465	-17.1589	7.05e-05
ENSG00000179562	GCC1	3.9739	12.5782	7.07e-05
ENSG00000257218	GATC	3.97322	48.5979	7.09e-05
ENSG00000204576	PRR3	-3.9731	-133.064	7.09e-05
ENSG00000147804	SLC39A4	-3.97216	-59.4943	7.12e-05
ENSG00000013810	TACC3	-3.95881	-12.947	7.53e-05
ENSG00000007341	ST7L	3.95321	51.0965	7.71e-05
ENSG00000160973	FOXH1	-3.95198	-50.0017	7.75e-05
ENSG00000165671	NSD1	3.94977	29.6738	7.82e-05
ENSG00000188779	SKOR1	-3.94883	-48.4063	7.85e-05
ENSG00000147650	LRP12	3.94866	3.88642	7.86e-05
ENSG00000272325	NUDT3	3.94663	34.1849	7.93e-05
ENSG00000126861	OMG	3.9449	91.1323	7.98e-05
ENSG00000236104	ZBTB22	-3.93939	-22.1066	8.17e-05
ENSG00000176248	ANAPC2	3.93007	14.8871	8.49e-05
ENSG00000140259	MFAP1	3.92903	15.1015	8.53e-05
ENSG00000196666	FAM180B	-3.92227	-24.435	8.77e-05
ENSG00000110435	PDHX	-3.92054	-16.9863	8.84e-05
ENSG00000163468	CCT3	3.91787	17.5709	8.93e-05
ENSG00000139971	ARMH4	3.91529	3.75222	9.03e-05
ENSG00000198060	MARCHF5	3.91323	19.7778	9.11e-05
ENSG00000137098	SPAG8	3.91295	46.9523	9.12e-05
ENSG00000143727	ACP1	-3.91257	-12.2796	9.13e-05
ENSG00000117448	AKR1A1	-3.91172	-6.59432	9.16e-05
ENSG00000166689	PLEKHA7	-3.90864	-2.75138	9.28e-05
ENSG00000162676	GFI1	-3.90785	-23.2974	9.31e-05
ENSG00000069275	NUCKS1	-3.90574	-22.4755	9.39e-05
ENSG00000178952	TUFM	-3.90463	-3.44557	9.44e-05
ENSG00000139269	INHBE	3.89904	15.6436	9.66e-05
ENSG00000117450	PRDX1	3.89473	36.5504	9.83e-05
ENSG00000185615	PDIA2	3.89162	7.07833	9.96e-05
ENSG00000167183	PRR15L	3.88857	14.2324	0.000101
ENSG00000188710	QRFP	3.87768	10.415	0.000105
ENSG00000179144	GIMAP7	3.87567	16.4417	0.000106
ENSG00000174236	REP15	-3.8688	-9.76073	0.000109
ENSG00000162624	LHX8	-3.86828	-42.9683	0.00011
ENSG00000138073	PREB	-3.86708	-19.155	0.00011
ENSG00000169410	PTPN9	3.86027	53.0512	0.000113
ENSG00000124557	BTN1A1	3.85937	65.8407	0.000114
ENSG00000147883	CDKN2B	-3.85827	-12.2213	0.000114
ENSG00000143321	HDGF	3.8565	12.2987	0.000115
ENSG00000164087	POC1A	3.85246	7.95146	0.000117
ENSG00000204428	LY6G5C	-3.85108	-31.0243	0.000118
ENSG00000189367	KIAA0408	-3.85	-5.05357	0.000118
ENSG00000111877	MCM9	3.84874	0.77368	0.000119
ENSG00000117707	PROX1	3.84641	52.9968	0.00012
ENSG00000089902	RCOR1	-3.844	-7.87319	0.000121
ENSG00000140319	SRP14	3.83949	45.6412	0.000123
ENSG00000137947	GTF2B	-3.82933	-13.6538	0.000128
ENSG00000129757	CDKN1C	-3.82814	-11.3874	0.000129
ENSG00000166199	ALKBH3	3.82522	9.83036	0.000131
ENSG00000140262	TCF12	3.8241	64.3779	0.000131
ENSG00000175895	PLEKHF2	-3.8235	-26.3751	0.000132
ENSG00000135776	ABCB10	-3.81377	-9.16591	0.000137
ENSG00000100023	PPIL2	3.81301	11.8576	0.000137
ENSG00000148843	PDCD11	3.81164	25.1429	0.000138
ENSG00000168631	MUCL3	-3.81066	-35.5986	0.000139
ENSG00000235106	BRD3OS	-3.80656	-8.87192	0.000141
ENSG00000125821	DTD1	3.80573	1.53105	0.000141
ENSG00000155875	SAXO1	-3.80506	-95.7124	0.000142
ENSG00000118997	DNAH7	-3.80469	-1.79501	0.000142
ENSG00000108591	DRG2	-3.80011	-59.944	0.000145
ENSG00000069248	NUP133	-3.79904	-13.762	0.000145
ENSG00000118946	PCDH17	3.79662	11.7763	0.000147
ENSG00000099624	ATP5F1D	-3.79254	-36.1822	0.000149
ENSG00000183598	H3C13	3.7914	104.898	0.00015
ENSG00000134222	PSRC1	3.78674	7.75394	0.000153
ENSG00000101115	SALL4	-3.78641	-11.7684	0.000153
ENSG00000130338	TULP4	3.77976	1.0631	0.000157
ENSG00000109332	UBE2D3	3.77872	62.1651	0.000158
ENSG00000126391	FRMD8	3.77598	57.8675	0.000159
ENSG00000182793	GSTA5	-3.77455	-51.0623	0.00016
ENSG00000135535	CD164	3.7698	15.7642	0.000163
ENSG00000110047	EHD1	-3.76889	-19.2012	0.000164
ENSG00000009724	MASP2	3.7686	174.737	0.000164
ENSG00000261236	BOP1	-3.76198	-65.7944	0.000169
ENSG00000047932	GOPC	-3.75895	-11.698	0.000171
ENSG00000072310	SREBF1	-3.75742	-9.35213	0.000172
ENSG00000165621	OXGR1	3.75145	10.1874	0.000176
ENSG00000119522	DENND1A	-3.74795	-6.36065	0.000178
ENSG00000142046	TMEM91	3.74768	11.1598	0.000178
ENSG00000137310	TCF19	-3.74468	-4.44728	0.000181
ENSG00000169371	SNUPN	-3.74265	-37.7559	0.000182
ENSG00000101057	MYBL2	-3.74113	-3.29531	0.000183
ENSG00000075234	TTC38	-3.73543	-14.5169	0.000187
ENSG00000289766	ENSG00000289766	-3.72939	-12.2519	0.000192
ENSG00000110880	CORO1C	3.72688	1.29985	0.000194
ENSG00000072609	CHFR	-3.72504	-38.1732	0.000195
ENSG00000143515	ATP8B2	3.72403	9.28713	0.000196
ENSG00000184574	LPAR5	-3.72394	-22.7413	0.000196
ENSG00000168803	ADAL	3.7236	4.54799	0.000196
ENSG00000165275	TRMT10B	-3.71988	-5.38602	0.000199
ENSG00000153989	NUS1	-3.71832	-10.8181	0.000201
ENSG00000121101	TEX14	-3.71719	-4.24521	0.000201
ENSG00000115350	POLE4	-3.7171	-2.44294	0.000202
ENSG00000197745	SCGB1D4	3.71631	67.6559	0.000202
ENSG00000284776	ENSG00000284776	-3.7157	-3.30806	0.000203
ENSG00000204304	PBX2	3.71413	17.5795	0.000204
ENSG00000159289	GOLGA6A	-3.71286	-2545.92	0.000205
ENSG00000181961	OR4A16	3.70998	48.8545	0.000207
ENSG00000101246	ARFRP1	-3.70955	-22.3982	0.000208
ENSG00000175906	ARL4D	-3.70883	-5.75446	0.000208
ENSG00000145692	BHMT	3.70258	19.5842	0.000213
ENSG00000167528	ZNF641	3.70122	2.03189	0.000215
ENSG00000204525	HLA-C	-3.70048	-1.68775	0.000215
ENSG00000221843	C2orf16	-3.69944	-57.8471	0.000216
ENSG00000111875	ASF1A	3.69822	10.2423	0.000217
ENSG00000068078	FGFR3	3.69695	8.74402	0.000218
ENSG00000182240	BACE2	-3.69565	-7.05175	0.000219
ENSG00000204394	VARS1	3.69562	7.93173	0.000219
ENSG00000108175	ZMIZ1	3.69488	89.9505	0.00022
ENSG00000166170	BAG5	3.69438	5.46541	0.00022
ENSG00000134057	CCNB1	3.68919	6.9988	0.000225
ENSG00000163069	SGCB	-3.68817	-10.9122	0.000226
ENSG00000104643	MTMR9	-3.68766	-8.07042	0.000226
ENSG00000108465	CDK5RAP3	3.68315	4.86704	0.00023
ENSG00000215343	ZNF705D	3.68239	189.378	0.000231
ENSG00000068120	COASY	-3.68095	-26.7713	0.000232
ENSG00000124575	H1-3	-3.67679	-75.859	0.000236
ENSG00000214891	TRIM64C	3.67633	91.3955	0.000237
ENSG00000204613	TRIM10	3.67631	66.5684	0.000237
ENSG00000273983	H3C8	-3.67485	-14.8812	0.000238
ENSG00000116521	SCAMP3	-3.67461	-1.86634	0.000238
ENSG00000204511	MCCD1	-3.67138	-9.33886	0.000241
ENSG00000178035	IMPDH2	3.66991	49.0881	0.000243
ENSG00000184110	EIF3C	3.66948	246.522	0.000243
ENSG00000127837	AAMP	3.66547	5.95311	0.000247
ENSG00000130856	ZNF236	-3.65646	-17.619	0.000256
ENSG00000177455	CD19	3.65392	295.256	0.000258
ENSG00000177427	MIEF2	3.65288	9.52574	0.000259
ENSG00000203814	H2BC18	3.65173	237.808	0.00026
ENSG00000188612	SUMO2	-3.64788	-50.1302	0.000264
ENSG00000204424	LY6G6F	-3.64739	-69.4316	0.000265
ENSG00000184564	SLITRK6	-3.64362	-2.323	0.000269
ENSG00000213190	MLLT11	3.64029	23.4484	0.000272
ENSG00000090612	ZNF268	-3.63814	-14.1752	0.000275
ENSG00000112246	SIM1	3.63591	23.2852	0.000277
ENSG00000172728	FUT10	-3.63175	-5.13153	0.000282
ENSG00000215817	ZC3H11B	3.62488	250.929	0.000289
ENSG00000171703	TCEA2	3.62157	125.664	0.000293
ENSG00000131899	LLGL1	3.62048	2.64717	0.000294
ENSG00000163104	SMARCAD1	3.62006	8.35619	0.000295
ENSG00000181927	OR4P4	3.61927	14.4912	0.000295
ENSG00000122033	MTIF3	3.6184	4.46487	0.000296
ENSG00000143630	HCN3	3.61645	10.2159	0.000299
ENSG00000113621	TXNDC15	3.61612	16.6189	0.000299
ENSG00000151689	INPP1	-3.61568	-1.93422	0.0003
ENSG00000113810	SMC4	3.61408	13.2045	0.000301
ENSG00000116030	SUMO1	3.61323	20.7355	0.000302
ENSG00000149262	INTS4	3.61105	9.52529	0.000305
ENSG00000176915	ANKLE2	3.61047	4.53349	0.000306
ENSG00000153250	RBMS1	3.60582	25.5773	0.000311
ENSG00000270276	H4C15	3.60259	14082	0.000315
ENSG00000242689	CNTF	-3.60017	-26.9516	0.000318
ENSG00000174807	CD248	-3.59995	-11.0035	0.000318
ENSG00000271383	NBPF19	3.59883	480.655	0.00032
ENSG00000140374	ETFA	-3.5967	-16.2291	0.000322
ENSG00000158092	NCK1	3.59171	11.6819	0.000329
ENSG00000255730	ENSG00000255730	3.59124	5.00241	0.000329
ENSG00000215183	MSMP	-3.58426	-37.7335	0.000338
ENSG00000173991	TCAP	3.57921	44.5543	0.000345
ENSG00000159899	NPR2	3.57758	4.94676	0.000347
ENSG00000167195	GOLGA6C	-3.56994	-1698.97	0.000357
ENSG00000135124	P2RX4	3.56722	7.22544	0.000361
ENSG00000166483	WEE1	3.56596	8.937	0.000363
ENSG00000173171	MTX1	3.56509	37.5238	0.000364
ENSG00000250641	LY6G6F-LY6G6D	-3.55904	-63.1794	0.000372
ENSG00000169230	PRELID1	-3.55548	-4.17376	0.000377
ENSG00000161929	SCIMP	3.55512	27.0096	0.000378
ENSG00000142230	SAE1	3.55451	8.51428	0.000379
ENSG00000055957	ITIH1	-3.55328	-65.2289	0.00038
ENSG00000182944	EWSR1	-3.55079	-68.0014	0.000384
ENSG00000078804	TP53INP2	3.54398	3.87285	0.000394
ENSG00000151883	PARP8	3.54398	20.4177	0.000394
ENSG00000101162	TUBB1	3.54056	15.2438	0.000399
ENSG00000157335	CLEC18C	-3.53709	-534.839	0.000405
ENSG00000120235	IFNA6	3.53552	69.3052	0.000407
ENSG00000161677	JOSD2	-3.53495	-5.924	0.000408
ENSG00000166825	ANPEP	3.51855	0.810344	0.000434
ENSG00000204366	ZBTB12	3.51799	13.2159	0.000435
ENSG00000127663	KDM4B	-3.5145	-6.66363	0.000441
ENSG00000215695	RSC1A1	3.51342	66.3037	0.000442
ENSG00000053501	USE1	-3.51032	-49.8528	0.000448
ENSG00000111276	CDKN1B	-3.50999	-19.8946	0.000448
ENSG00000149428	HYOU1	-3.50798	-5.93513	0.000452
ENSG00000213658	LAT	3.5077	40.187	0.000452
ENSG00000149926	TLCD3B	3.50561	17.5738	0.000456
ENSG00000106153	CHCHD2	-3.50331	-7.69467	0.00046
ENSG00000101160	CTSZ	3.49929	2.81388	0.000466
ENSG00000010704	HFE	-3.49874	-13.8349	0.000467
ENSG00000145354	CISD2	3.49805	30.0426	0.000469
ENSG00000036828	CASR	-3.49767	-3.11488	0.000469
ENSG00000289360	ENSG00000289360	-3.4971	-81.7629	0.00047
ENSG00000197045	GMFB	3.49603	7.02098	0.000472
ENSG00000133835	HSD17B4	3.49086	16.3676	0.000481
ENSG00000141580	WDR45B	3.49058	4.9242	0.000482
ENSG00000092470	WDR76	-3.49057	-11.6769	0.000482
ENSG00000204439	C6orf47	-3.48931	-34.9376	0.000484
ENSG00000143412	ANXA9	3.48766	13.8829	0.000487
ENSG00000100580	TMED8	3.48705	12.4549	0.000488
ENSG00000163909	HEYL	3.48488	7.53125	0.000492
ENSG00000173327	MAP3K11	3.48391	34.5442	0.000494
ENSG00000105865	DUS4L	3.48329	16.4316	0.000495
ENSG00000108384	RAD51C	-3.48238	-8.9299	0.000497
ENSG00000168140	VASN	-3.47771	-7.70819	0.000506
ENSG00000111424	VDR	3.47702	10.3627	0.000507
ENSG00000105953	OGDH	-3.47511	-6.98287	0.000511
ENSG00000185305	ARL15	-3.47394	-5.42814	0.000513
ENSG00000172209	GPR22	3.47074	7.12231	0.000519
ENSG00000108515	ENO3	3.47039	35.242	0.00052
ENSG00000172922	RNASEH2C	3.46897	13.0986	0.000522
ENSG00000121671	CRY2	3.46784	11.5513	0.000525
ENSG00000147576	ADHFE1	-3.46776	-12.5972	0.000525
ENSG00000173039	RELA	-3.46339	-25.5404	0.000533
ENSG00000157368	IL34	3.46317	2.11252	0.000534
ENSG00000273047	ENSG00000273047	3.45902	29.1493	0.000542
ENSG00000121351	IAPP	3.45639	1.02408	0.000547
ENSG00000130413	STK33	3.45348	5.32719	0.000553
ENSG00000181220	ZNF746	-3.45157	-9.73155	0.000557
ENSG00000172650	AGAP5	-3.44793	-7.46476	0.000565
ENSG00000108786	HSD17B1	-3.44611	-9.06057	0.000569
ENSG00000155792	DEPTOR	-3.44262	-2.09254	0.000576
ENSG00000261857	MIA	3.4396	6.07085	0.000583
ENSG00000162407	PLPP3	-3.4361	-11.2227	0.00059
ENSG00000167286	CD3D	-3.43162	-51.9265	0.0006
ENSG00000198169	ZNF251	-3.42909	-42.3509	0.000606
ENSG00000132517	SLC52A1	-3.42882	-13.6761	0.000606
ENSG00000132837	DMGDH	-3.42769	-2.13122	0.000609
ENSG00000138593	SECISBP2L	-3.42492	-53.7756	0.000615
ENSG00000164086	DUSP7	3.4209	12.1463	0.000624
ENSG00000143369	ECM1	3.42036	2.8578	0.000625
ENSG00000084463	WBP11	-3.41766	-8.60795	0.000632
ENSG00000135164	DMTF1	-3.41747	-37.9588	0.000632
ENSG00000249773	ENSG00000249773	3.41734	1.45043	0.000632
ENSG00000161057	PSMC2	3.4168	23.0153	0.000634
ENSG00000139910	NOVA1	3.40475	41.1261	0.000662
ENSG00000052749	RRP12	3.40209	11.2686	0.000669
ENSG00000167910	CYP7A1	3.40021	17.2566	0.000673
ENSG00000055044	NOP58	3.40005	24.1677	0.000674
ENSG00000145147	SLIT2	3.39748	9.94748	0.00068
ENSG00000167992	VWCE	-3.39664	-84.4364	0.000682
ENSG00000198793	MTOR	3.39012	8.78292	0.000699
ENSG00000143627	PKLR	-3.38954	-61.5351	0.0007
ENSG00000106635	BCL7B	3.38191	11.5274	0.00072
ENSG00000146676	PURB	-3.38107	-5.71922	0.000722
ENSG00000117523	PRRC2C	-3.38064	-20.1384	0.000723
ENSG00000189298	ZKSCAN3	-3.38	-7.2931	0.000725
ENSG00000177981	ASB8	-3.37939	-10.5547	0.000726
ENSG00000197548	ATG7	-3.37735	-22.5573	0.000732
ENSG00000172057	ORMDL3	3.37675	4.02497	0.000733
ENSG00000185022	MAFF	3.37664	14.7643	0.000734
ENSG00000149929	HIRIP3	3.37632	26.151	0.000735
ENSG00000214413	BBIP1	-3.37621	-5.10027	0.000735
ENSG00000105821	DNAJC2	-3.37532	-5.34949	0.000737
ENSG00000163611	SPICE1	-3.37418	-3.63259	0.00074
ENSG00000184887	BTBD6	3.37396	97.5344	0.000741
ENSG00000256500	ENSG00000256500	3.3698	2.62357	0.000752
ENSG00000234409	CCDC188	-3.36795	-38.9856	0.000757
ENSG00000089050	RBBP9	-3.36722	-6.01236	0.000759
ENSG00000140265	ZSCAN29	-3.36364	-14.1509	0.000769
ENSG00000160753	RUSC1	-3.36225	-12.6185	0.000773
ENSG00000132846	ZBED3	3.36104	4.06343	0.000776
ENSG00000161204	ABCF3	3.35544	4.3052	0.000792
ENSG00000165029	ABCA1	3.35345	2.8347	0.000798
ENSG00000114648	KLHL18	-3.35144	-20.4334	0.000804
ENSG00000174791	RIN1	-3.35116	-16.9455	0.000805
ENSG00000158006	PAFAH2	3.35057	12.1714	0.000806
ENSG00000166136	NDUFB8	3.34819	5.56387	0.000813
ENSG00000141404	GNAL	3.34667	5.78491	0.000818
ENSG00000204580	DDR1	3.34634	3.86228	0.000819
ENSG00000183092	BEGAIN	3.34628	27.7765	0.000819
ENSG00000226979	LTA	-3.34143	-21.9833	0.000833
ENSG00000051825	MPHOSPH9	-3.34076	-22.4297	0.000836
ENSG00000138028	CGREF1	3.34069	30.89	0.000836
ENSG00000262484	CCER2	3.33944	22.3946	0.000839
ENSG00000116329	OPRD1	3.33847	40.97	0.000842
ENSG00000147889	CDKN2A	-3.33397	-35.692	0.000856
ENSG00000029534	ANK1	-3.33303	-12.4646	0.000859
ENSG00000188338	SLC38A3	3.33193	12.7193	0.000862
ENSG00000160799	CCDC12	-3.3314	-24.9588	0.000864
ENSG00000130518	IQCN	-3.33009	-12.7857	0.000868
ENSG00000104870	FCGRT	3.32997	15.3786	0.000869
ENSG00000187010	RHD	3.32902	408.233	0.000872
ENSG00000100461	RBM23	3.3289	28.4704	0.000872
ENSG00000162244	RPL29	3.32823	8.72629	0.000874
ENSG00000114349	GNAT1	-3.32503	-80.9893	0.000884
ENSG00000165555	NOXRED1	3.32417	10.6634	0.000887
ENSG00000147789	ZNF7	-3.31799	-15.1394	0.000907
ENSG00000214029	ZNF891	3.31711	15.1674	0.00091
ENSG00000140961	OSGIN1	-3.31574	-0.93581	0.000914
ENSG00000070193	FGF10	3.30936	3.46041	0.000935
ENSG00000100796	PPP4R3A	-3.3074	-47.8565	0.000942
ENSG00000163686	ABHD6	-3.30587	-5.40659	0.000947
ENSG00000128606	LRRC17	-3.3042	-6.08105	0.000952
ENSG00000285404	ENSG00000285404	-3.30379	-8.13496	0.000954
ENSG00000162520	SYNC	-3.3	-3.6576	0.000967
ENSG00000118971	CCND2	3.29711	12.4393	0.000977
ENSG00000145569	OTULINL	3.29462	9.24294	0.000986
ENSG00000256223	ZNF10	-3.29421	-3.5481	0.000987
ENSG00000108389	MTMR4	-3.29344	-71.7824	0.00099
ENSG00000169375	SIN3A	3.29112	141.206	0.000998
ENSG00000181788	SIAH2	3.29036	51.4465	0.001001
ENSG00000187699	C2orf88	-3.29034	-2.27798	0.001001
ENSG00000131477	RAMP2	3.28487	2.01453	0.00102
ENSG00000108947	EFNB3	-3.28435	-16.4185	0.001022
ENSG00000094975	SUCO	-3.27915	-4.94635	0.001041
ENSG00000116580	GON4L	-3.27818	-16.7036	0.001045
ENSG00000131747	TOP2A	3.27557	47.0912	0.001054
ENSG00000197134	ZNF257	3.27028	1.18793	0.001074
ENSG00000071967	CYBRD1	-3.26934	-3.69305	0.001078
ENSG00000106771	TMEM245	3.26864	8.66785	0.001081
ENSG00000164933	SLC25A32	-3.26705	-15.854	0.001087
ENSG00000123609	NMI	-3.26568	-7.93698	0.001092
ENSG00000204287	HLA-DRA	-3.26485	-2.86776	0.001095
ENSG00000175294	CATSPER1	-3.26482	-34.3157	0.001095
ENSG00000146094	DOK3	3.26458	15.1923	0.001096
ENSG00000176953	NFATC2IP	-3.25989	-46.4947	0.001115
ENSG00000100354	TNRC6B	3.25489	17.0741	0.001134
ENSG00000183629	GOLGA8G	3.25371	2914.92	0.001139
ENSG00000220948	TRIM51G	-3.25247	-38.5242	0.001144
ENSG00000172543	CTSW	-3.25066	-29.2161	0.001151
ENSG00000282872	C1orf232	-3.25052	-8.58036	0.001152
ENSG00000181744	DIPK2A	3.25007	8.09325	0.001154
ENSG00000196182	STK40	3.24875	4.67896	0.001159
ENSG00000100401	RANGAP1	-3.24875	-9.89311	0.001159
ENSG00000133104	SPART	-3.24814	-4.09324	0.001162
ENSG00000177548	RABEP2	3.2442	58.8905	0.001178
ENSG00000166603	MC4R	3.2413	8.59506	0.00119
ENSG00000116514	RNF19B	-3.24094	-24.2785	0.001191
ENSG00000112742	TTK	-3.24011	-5.51927	0.001195
ENSG00000197852	INKA2	-3.23912	-9.42298	0.001199
ENSG00000073578	SDHA	3.23423	25.5603	0.00122
ENSG00000010310	GIPR	-3.23228	-8.32278	0.001228
ENSG00000144228	SPOPL	-3.22883	-8.96146	0.001243
ENSG00000074621	SLC24A1	-3.22828	-3.87429	0.001245
ENSG00000128250	RFPL1	3.22737	50.9083	0.001249
ENSG00000197457	STMN3	3.22604	4.70396	0.001255
ENSG00000198756	COLGALT2	3.22559	2.48978	0.001257
ENSG00000118579	MED28	3.22466	12.0564	0.001261
ENSG00000158234	FAIM	-3.22331	-7.79185	0.001267
ENSG00000185669	SNAI3	3.22229	7.92971	0.001272
ENSG00000155380	SLC16A1	3.2209	45.7974	0.001278
ENSG00000177302	TOP3A	3.22069	6.46343	0.001279
ENSG00000075399	VPS9D1	3.21543	21.1704	0.001303
ENSG00000166797	CIAO2A	-3.21452	-30.9093	0.001307
ENSG00000055118	KCNH2	-3.21162	-3.76892	0.00132
ENSG00000217236	SP9	3.21071	32.8098	0.001324
ENSG00000119737	GPR75	-3.20872	-10.7291	0.001333
ENSG00000108556	CHRNE	3.20767	34.6886	0.001338
ENSG00000169220	RGS14	3.20673	22.6619	0.001343
ENSG00000106331	PAX4	3.20514	21.6842	0.00135
ENSG00000151694	ADAM17	-3.20089	-1.72383	0.00137
ENSG00000104973	MED25	3.20076	1.77151	0.001371
ENSG00000162408	NOL9	3.19967	48.849	0.001376
ENSG00000089101	CFAP61	3.19846	4.57169	0.001382
ENSG00000237541	HLA-DQA2	-3.19806	-19.1099	0.001384
ENSG00000235376	RPEL1	3.19759	39.6309	0.001386
ENSG00000157168	NRG1	-3.19348	-2.83273	0.001406
ENSG00000025423	HSD17B6	3.19304	10.8128	0.001408
ENSG00000127870	RNF6	-3.19021	-2.08438	0.001422
ENSG00000124198	ARFGEF2	3.18797	4.18219	0.001433
ENSG00000155542	SETD9	-3.1876	-4.41575	0.001435
ENSG00000185000	DGAT1	3.18644	1.71336	0.00144
ENSG00000143374	TARS2	3.18592	27.2431	0.001443
ENSG00000244255	ENSG00000244255	-3.18352	-9.25508	0.001455
ENSG00000187068	C3orf70	-3.18343	-2.52433	0.001455
ENSG00000143126	CELSR2	3.18286	11.5426	0.001458
ENSG00000253649	PRSS51	-3.17872	-39.7644	0.001479
ENSG00000118640	VAMP8	-3.17824	-6.04017	0.001482
ENSG00000176092	CRYBG2	3.1776	17.0654	0.001485
ENSG00000204209	DAXX	3.17748	9.02756	0.001486
ENSG00000168255	POLR2J3	3.17679	50.9915	0.001489
ENSG00000151079	KCNA6	-3.17621	-1.09231	0.001492
ENSG00000197885	NKIRAS1	3.17207	37.4689	0.001514
ENSG00000076201	PTPN23	-3.17013	-29.5167	0.001524
ENSG00000197619	ZNF615	-3.16997	-10.4838	0.001525
ENSG00000168496	FEN1	-3.16966	-59.4317	0.001526
ENSG00000007392	LUC7L	3.16848	26.0053	0.001532
ENSG00000172765	TMCC1	3.16719	29.5017	0.001539
ENSG00000166224	SGPL1	-3.16701	-12.7316	0.00154
ENSG00000162951	LRRTM1	-3.16626	-3.54556	0.001544
ENSG00000114650	SCAP	3.16589	6.33082	0.001546
ENSG00000197245	FAM110D	3.16574	10.7805	0.001547
ENSG00000225805	DEFB131B	3.1657	67.5031	0.001547
ENSG00000120054	CPN1	-3.16566	-72.893	0.001547
ENSG00000115165	CYTIP	-3.16476	-19.2327	0.001552
ENSG00000165325	DEUP1	-3.16365	-9.85367	0.001558
ENSG00000176900	OR51T1	-3.16038	-41.9652	0.001576
ENSG00000177752	YIPF7	3.15858	37.6701	0.001585
ENSG00000197887	OR1S2	-3.1573	-56.2277	0.001592
ENSG00000067208	EVI5	3.15721	29.1156	0.001593
ENSG00000184517	ZFP1	-3.15719	-7.19767	0.001593
ENSG00000270249	ENSG00000270249	3.15716	280.242	0.001593
ENSG00000187764	SEMA4D	-3.15714	-7.35197	0.001593
ENSG00000054690	PLEKHH1	-3.15664	-3.51068	0.001596
ENSG00000112164	GLP1R	3.15525	2.7891	0.001604
ENSG00000188993	LRRC66	3.15487	37.405	0.001606
ENSG00000256591	ENSG00000256591	-3.15055	-39.592	0.00163
ENSG00000140400	MAN2C1	-3.14583	-18.8802	0.001656
ENSG00000114786	ABHD14A-ACY1	-3.14366	-29.8552	0.001668
ENSG00000229453	SPINK8	-3.14272	-47.7678	0.001674
ENSG00000174151	CYB561D1	3.14268	25.7063	0.001674
ENSG00000269095	ENSG00000269095	-3.13973	-16.1029	0.001691
ENSG00000115310	RTN4	3.13965	23.6243	0.001692
ENSG00000240065	PSMB9	3.13875	15.4535	0.001697
ENSG00000168124	OR1F1	-3.13856	-36.6481	0.001698
ENSG00000178531	CTXN1	3.13772	6.19804	0.001703
ENSG00000107249	GLIS3	3.1367	7.50586	0.001709
ENSG00000164161	HHIP	-3.13411	-2.33763	0.001724
ENSG00000180537	RNF182	-3.13353	-2.11031	0.001727
ENSG00000073803	MAP3K13	3.13352	4.74732	0.001727
ENSG00000138336	TET1	-3.13195	-4.13765	0.001737
ENSG00000150244	TRIM48	3.13144	85.2755	0.001739
ENSG00000146830	GIGYF1	3.13118	145.054	0.001741
ENSG00000204463	BAG6	-3.13106	-9.79579	0.001742
ENSG00000110422	HIPK3	-3.12917	-57.6475	0.001753
ENSG00000005483	KMT2E	-3.12883	-28.0244	0.001755
ENSG00000233041	PHGR1	-3.12817	-19.6847	0.001759
ENSG00000051128	HOMER3	-3.12676	-11.9333	0.001767
ENSG00000196639	HRH1	3.12551	9.74381	0.001775
ENSG00000118046	STK11	-3.1255	-45.3851	0.001775
ENSG00000122912	SLC25A16	3.1235	8.92944	0.001787
ENSG00000164932	CTHRC1	3.12315	3.46672	0.001789
ENSG00000140367	UBE2Q2	-3.11951	-9.27629	0.001812
ENSG00000186788	SPATA31D3	3.11808	2470.73	0.00182
ENSG00000123815	COQ8B	3.11743	6.03506	0.001824
ENSG00000157551	KCNJ15	3.116	2.67162	0.001833
ENSG00000033170	FUT8	3.11559	11.5142	0.001836
ENSG00000213619	NDUFS3	3.11556	22.5058	0.001836
ENSG00000015676	NUDCD3	3.11249	16.6359	0.001855
ENSG00000087884	AAMDC	-3.11082	-7.92563	0.001866
ENSG00000185359	HGS	-3.10955	-3.13572	0.001874
ENSG00000131149	GSE1	3.10928	22.2089	0.001875
ENSG00000189030	VHLL	-3.10879	-124.399	0.001879
ENSG00000204540	PSORS1C1	3.10857	2.84956	0.00188
ENSG00000129084	PSMA1	-3.1065	-25.158	0.001893
ENSG00000105329	TGFB1	3.10623	6.10316	0.001895
ENSG00000132716	DCAF8	3.1061	4.73207	0.001896
ENSG00000183258	DDX41	3.10569	16.0725	0.001898
ENSG00000167371	PRRT2	-3.1056	-27.9148	0.001899
ENSG00000227717	GOLGA6L25	3.10289	1516.21	0.001916
ENSG00000158186	MRAS	-3.10241	-5.45127	0.00192
ENSG00000185298	CCDC137	3.1009	14.098	0.001929
ENSG00000167118	URM1	-3.09961	-9.13227	0.001938
ENSG00000204351	SKIC2	3.09821	31.3357	0.001947
ENSG00000142556	ZNF614	-3.0982	-15.7853	0.001947
ENSG00000130307	USHBP1	3.09787	56.2482	0.001949
ENSG00000124249	KCNK15	-3.09783	-4.7189	0.001949
ENSG00000196458	ZNF605	-3.09678	-10.2177	0.001956
ENSG00000087258	GNAO1	3.09664	8.80218	0.001957
ENSG00000015133	CCDC88C	3.09613	5.44155	0.001961
ENSG00000288859	H2AC19	-3.09496	-463.301	0.001968
ENSG00000221946	FXYD7	3.09371	8.76361	0.001977
ENSG00000122417	ODF2L	3.09314	12.9251	0.001981
ENSG00000172772	OR10W1	-3.09135	-38.3351	0.001993
ENSG00000157557	ETS2	-3.09086	-10.866	0.001996
ENSG00000084774	CAD	-3.09078	-8.33661	0.001996
ENSG00000128610	FEZF1	-3.09067	-38.0225	0.001997
ENSG00000161981	SNRNP25	3.08921	2.26453	0.002007
ENSG00000156162	DPY19L4	3.0891	6.53571	0.002008
ENSG00000066336	SPI1	3.08639	9.23648	0.002026
ENSG00000167088	SNRPD1	3.08403	6.36307	0.002042
ENSG00000182446	NPLOC4	3.08277	11.7197	0.002051
ENSG00000163632	C3orf49	3.08031	38.9567	0.002068
ENSG00000179021	C3orf38	3.07974	8.47956	0.002072
ENSG00000174137	FAM53A	-3.0776	-9.7835	0.002087
ENSG00000198400	NTRK1	3.07297	76.6475	0.002119
ENSG00000198056	PRIM1	3.07205	9.14245	0.002126
ENSG00000267673	FDX2	-3.071	-2.98195	0.002133
ENSG00000173581	CCDC106	3.06909	7.61386	0.002147
ENSG00000114383	TUSC2	-3.06835	-38.4515	0.002152
ENSG00000101417	PXMP4	-3.06615	-10.6328	0.002168
ENSG00000004139	SARM1	-3.06554	-3.8356	0.002173
ENSG00000143278	F13B	3.05889	19.4909	0.002222
ENSG00000186803	IFNA10	-3.05835	-19.2179	0.002226
ENSG00000152527	PLEKHH2	3.05763	2.41443	0.002231
ENSG00000213218	CSH2	-3.05623	-51.1666	0.002241
ENSG00000162461	SLC25A34	3.05591	8.14104	0.002244
ENSG00000189319	FAM53B	-3.05576	-7.90805	0.002245
ENSG00000114698	PLSCR4	3.05519	4.45228	0.002249
ENSG00000157224	CLDN12	3.05517	16.0528	0.002249
ENSG00000157782	CABP1	-3.0502	-13.246	0.002287
ENSG00000159164	SV2A	-3.05003	-7.77217	0.002288
ENSG00000137274	BPHL	3.0482	15.4934	0.002302
ENSG00000255398	HCAR3	-3.04789	-22.2759	0.002305
ENSG00000138686	BBS7	-3.04549	-2.98558	0.002323
ENSG00000213533	STIMATE	-3.04492	-4.1359	0.002327
ENSG00000137731	FXYD2	-3.04331	-1.16829	0.00234
ENSG00000120053	GOT1	-3.04298	-7.40295	0.002342
ENSG00000198356	GET3	-3.04292	-72.493	0.002343
ENSG00000068971	PPP2R5B	3.04184	15.1977	0.002351
ENSG00000036672	USP2	3.04118	11.2484	0.002356
ENSG00000139722	VPS37B	-3.04095	-14.2771	0.002358
ENSG00000242247	ARFGAP3	-3.04078	-17.9302	0.00236
ENSG00000167526	RPL13	-3.0404	-26.8928	0.002363
ENSG00000143179	UCK2	-3.04026	-18.6627	0.002364
ENSG00000231852	CYP21A2	-3.03896	-368.341	0.002374
ENSG00000185499	MUC1	3.03455	19.4229	0.002409
ENSG00000139218	SCAF11	3.02925	16.3264	0.002452
ENSG00000064225	ST3GAL6	-3.02873	-2.48736	0.002456
ENSG00000152359	POC5	-3.02672	-3.75022	0.002472
ENSG00000134056	MRPS36	-3.02664	-4.26229	0.002473
ENSG00000204267	TAP2	3.02659	11.0327	0.002473
ENSG00000001617	SEMA3F	3.02622	9.87404	0.002476
ENSG00000174197	MGA	-3.02476	-3.56341	0.002488
ENSG00000232112	TMA7	3.02305	46.4529	0.002502
ENSG00000108604	SMARCD2	-3.02131	-9.33478	0.002517
ENSG00000188897	ENSG00000188897	-3.02113	-6.09821	0.002518
ENSG00000140488	CELF6	3.02104	33.4617	0.002519
ENSG00000100565	LRRC74A	3.02097	30.1934	0.00252
ENSG00000188833	ENTPD8	3.01634	33.4321	0.002559
ENSG00000176956	LY6H	3.01555	18.8145	0.002565
ENSG00000105509	HAS1	-3.01507	-6.15037	0.002569
ENSG00000137692	DCUN1D5	3.01506	10.4141	0.002569
ENSG00000137841	PLCB2	3.01467	16.9467	0.002573
ENSG00000172500	FIBP	3.01213	8.97482	0.002594
ENSG00000113916	BCL6	3.01137	4.87636	0.002601
ENSG00000155545	MIER3	-3.00883	-14.2895	0.002623
ENSG00000101460	MAP1LC3A	-3.00794	-5.52341	0.00263
ENSG00000022840	RNF10	3.00747	25.8834	0.002634
ENSG00000110060	PUS3	-3.00702	-6.31175	0.002638
ENSG00000166169	POLL	-3.00694	-288.148	0.002639
ENSG00000242498	ARPIN	-3.00448	-2.57334	0.00266
ENSG00000140464	PML	-3.00383	-17.2173	0.002666
ENSG00000028528	SNX1	-3.00233	-6.70272	0.002679
ENSG00000019505	SYT13	3.00031	4.24404	0.002697
ENSG00000196268	ZNF493	-2.99916	-1.78978	0.002707
ENSG00000020256	ZFP64	2.99862	3.09073	0.002712
ENSG00000105662	CRTC1	2.99763	20.9295	0.002721
ENSG00000278588	H2BC10	2.99737	37.4553	0.002723
ENSG00000260325	HSPB9	2.99733	9.72649	0.002724
ENSG00000131068	DEFB118	2.99671	88.536	0.002729
ENSG00000288654	ENSG00000288654	2.99507	7.35948	0.002744
ENSG00000116771	AGMAT	-2.99477	-19.8163	0.002747
ENSG00000149735	GPHA2	-2.99369	-10.9539	0.002756
ENSG00000159352	PSMD4	-2.99338	-6.53036	0.002759
ENSG00000111224	PARP11	-2.99141	-6.76603	0.002777
ENSG00000163463	KRTCAP2	-2.99035	-13.058	0.002787
ENSG00000280670	CCDC163	2.99021	7.09053	0.002788
ENSG00000167100	SAMD14	2.98454	58.8631	0.00284
ENSG00000165588	OTX2	-2.98352	-41.2331	0.00285
ENSG00000116983	HPCAL4	-2.98085	-5.04814	0.002875
ENSG00000164258	NDUFS4	-2.9804	-11.0447	0.002879
ENSG00000143363	PRUNE1	2.97977	4.2492	0.002885
ENSG00000100209	HSCB	-2.97903	-16.2796	0.002892
ENSG00000243955	GSTA1	-2.97789	-4.08648	0.002902
ENSG00000099308	MAST3	-2.97763	-9.86734	0.002905
ENSG00000196653	ZNF502	2.97683	33.0383	0.002912
ENSG00000160321	ZNF208	2.97642	3.82328	0.002916
ENSG00000181418	DDN	-2.97641	-57.2463	0.002916
ENSG00000158806	NPM2	2.97308	3.9102	0.002948
ENSG00000166507	NDST2	-2.97089	-9.58854	0.002969
ENSG00000183762	KREMEN1	2.96894	2.4422	0.002988
ENSG00000073605	GSDMB	-2.96757	-4.89807	0.003002
ENSG00000198863	RUNDC1	2.96682	19.4684	0.003009
ENSG00000197442	MAP3K5	-2.96538	-6.08665	0.003023
ENSG00000012048	BRCA1	2.96483	25.9982	0.003029
ENSG00000235863	B3GALT4	2.96231	22.3172	0.003053
ENSG00000288646	ENSG00000288646	2.96151	16.4729	0.003061
ENSG00000012660	ELOVL5	-2.95968	-14.8729	0.00308
ENSG00000126814	TRMT5	2.95745	8.65938	0.003102
ENSG00000088451	TGDS	-2.95672	-6.26264	0.003109
ENSG00000088727	KIF9	-2.95618	-21.313	0.003115
ENSG00000067221	STOML1	-2.95544	-10.4498	0.003122
ENSG00000187244	BCAM	2.9543	11.9136	0.003134
ENSG00000108840	HDAC5	-2.95098	-28.8712	0.003168
ENSG00000174417	TRHR	2.95081	10.2062	0.003169
ENSG00000117036	ETV3	2.94909	12.8916	0.003187
ENSG00000124813	RUNX2	2.94902	5.11913	0.003188
ENSG00000139620	KANSL2	-2.94859	-12.3749	0.003192
ENSG00000100154	TTC28	2.94823	1.7873	0.003196
ENSG00000062282	DGAT2	-2.94683	-40.3562	0.003211
ENSG00000289490	ENSG00000289490	2.94644	9.93313	0.003215
ENSG00000110344	UBE4A	2.94496	17.6634	0.00323
ENSG00000113790	EHHADH	-2.94323	-7.39518	0.003248
ENSG00000198342	ZNF442	-2.94302	-21.0105	0.00325
ENSG00000167825	OR5I1	2.94254	100.686	0.003255
ENSG00000184144	CNTN2	2.94125	13.6328	0.003269
ENSG00000163006	CCDC138	-2.94117	-5.07471	0.00327
ENSG00000100583	SAMD15	-2.94015	-4.60627	0.003281
ENSG00000163462	TRIM46	2.94006	4.72604	0.003281
ENSG00000184937	WT1	-2.93938	-13.7587	0.003289
ENSG00000155957	TMBIM4	-2.93764	-39.4087	0.003307
ENSG00000127080	IPPK	-2.93741	-6.97749	0.00331
ENSG00000075826	SEC31B	2.93511	44.9475	0.003334
ENSG00000151640	DPYSL4	2.93398	1.74261	0.003346
ENSG00000100968	NFATC4	-2.93372	-1.76288	0.003349
ENSG00000179213	SIGLECL1	2.93194	32.8231	0.003368
ENSG00000116748	AMPD1	2.9295	85.2229	0.003395
ENSG00000165905	LARGE2	-2.92842	-2.85499	0.003407
ENSG00000261587	TMEM249	-2.92467	-31.7736	0.003448
ENSG00000169442	CD52	-2.92303	-2.04586	0.003466
ENSG00000110955	ATP5F1B	-2.92159	-144.977	0.003482
ENSG00000175582	RAB6A	2.92127	17.5948	0.003486
ENSG00000164500	SPATA48	-2.92034	-47.877	0.003497
ENSG00000006652	IFRD1	-2.92004	-18.6929	0.0035
ENSG00000164830	OXR1	2.91473	19.9282	0.00356
ENSG00000156521	TYSND1	-2.91003	-7.89125	0.003614
ENSG00000041353	RAB27B	-2.90986	-2.59018	0.003616
ENSG00000159063	ALG8	2.90931	1.70584	0.003622
ENSG00000171488	LRRC8C	2.90906	6.35448	0.003625
ENSG00000072110	ACTN1	2.90594	3.66964	0.003662
ENSG00000134121	CHL1	-2.90564	-4.17723	0.003665
ENSG00000103351	CLUAP1	2.90242	5.54487	0.003703
ENSG00000243649	CFB	-2.90149	-12.8103	0.003714
ENSG00000204315	FKBPL	-2.90124	-10.8084	0.003717
ENSG00000134138	MEIS2	-2.90107	-99.58	0.003719
ENSG00000189362	NEMP2	2.89988	12.6029	0.003733
ENSG00000117713	ARID1A	-2.89975	-49.6199	0.003735
ENSG00000170142	UBE2E1	2.89909	46.328	0.003743
ENSG00000250709	CCDC169-SOHLH2	-2.89884	-4.23331	0.003746
ENSG00000185963	BICD2	-2.89813	-18.3245	0.003754
ENSG00000242715	CCDC169	-2.89701	-2.80066	0.003767
ENSG00000111644	ACRBP	-2.89576	-19.9742	0.003782
ENSG00000168010	ATG16L2	2.89328	79.6355	0.003812
ENSG00000241370	RPP21	2.89313	2.78084	0.003814
ENSG00000124762	CDKN1A	-2.89167	-15.371	0.003832
ENSG00000289764	ENSG00000289764	2.88992	7.28821	0.003853
ENSG00000165606	DRGX	-2.88913	-69.5086	0.003863
ENSG00000196358	NTNG2	2.88875	6.30406	0.003868
ENSG00000183688	RFLNB	2.88843	110.828	0.003872
ENSG00000055955	ITIH4	2.88835	12.2648	0.003873
ENSG00000269590	ENSG00000269590	-2.88683	-11.6151	0.003891
ENSG00000141298	SSH2	-2.88549	-32.6793	0.003908
ENSG00000125686	MED1	-2.88536	-21.8651	0.00391
ENSG00000149292	TTC12	-2.884	-3.85784	0.003927
ENSG00000174485	DENND4A	-2.88333	-11.2703	0.003935
ENSG00000140931	CMTM3	2.88012	10.0224	0.003975
ENSG00000100926	TM9SF1	2.87988	4.39259	0.003978
ENSG00000103742	IGDCC4	-2.87774	-7.24866	0.004005
ENSG00000274180	NATD1	2.87614	1.54167	0.004026
ENSG00000160877	NACC1	-2.87606	-10.5846	0.004027
ENSG00000010379	SLC6A13	-2.87593	-51.1853	0.004028
ENSG00000147536	GINS4	2.8759	17.7597	0.004029
ENSG00000114115	RBP1	-2.87579	-4.75061	0.00403
ENSG00000204560	DHX16	-2.87378	-29.4931	0.004056
ENSG00000168014	C2CD3	2.87344	18.1222	0.00406
ENSG00000125505	MBOAT7	-2.87203	-6.86848	0.004078
ENSG00000183765	CHEK2	-2.87104	-6.46571	0.004091
ENSG00000235608	NKX1-1	2.8672	8.93851	0.004141
ENSG00000198502	HLA-DRB5	-2.86679	-9.93027	0.004147
ENSG00000128944	KNSTRN	2.86607	8.2631	0.004156
ENSG00000110696	C11orf58	2.86508	49.7649	0.004169
ENSG00000185519	FAM131C	2.86436	2.73737	0.004179
ENSG00000187678	SPRY4	2.86414	30.1387	0.004181
ENSG00000158106	RHPN1	2.86284	25.406	0.004199
ENSG00000011198	ABHD5	-2.86084	-3.28995	0.004225
ENSG00000175619	OR4B1	2.86016	27.8904	0.004234
ENSG00000148835	TAF5	2.85845	2.44647	0.004257
ENSG00000149357	LAMTOR1	-2.85748	-45.9491	0.00427
ENSG00000224389	C4B	2.85651	3213.45	0.004283
ENSG00000132840	BHMT2	-2.85632	-3.1448	0.004286
ENSG00000214128	TMEM213	2.85625	33.9884	0.004287
ENSG00000285480	H2BK1	-2.85526	-7.38	0.0043
ENSG00000118496	FBXO30	2.85492	6.55447	0.004305
ENSG00000180098	TRNAU1AP	-2.85459	-16.8901	0.004309
ENSG00000160563	MED27	2.85406	14.9771	0.004316
ENSG00000130590	SAMD10	-2.85401	-25.6752	0.004317
ENSG00000074603	DPP8	-2.85182	-11.4934	0.004347
ENSG00000162517	PEF1	-2.85075	-16.5846	0.004362
ENSG00000147439	BIN3	2.84882	7.73294	0.004388
ENSG00000234829	IFNA17	2.84846	51.2103	0.004393
ENSG00000169689	CENPX	-2.84795	-1.26052	0.0044
ENSG00000169047	IRS1	-2.84789	-11.823	0.004401
ENSG00000108797	CNTNAP1	2.84374	4.36679	0.004459
ENSG00000030304	MUSK	2.84336	21.5669	0.004464
ENSG00000150961	SEC24D	-2.8424	-14.4603	0.004478
ENSG00000160007	ARHGAP35	-2.84123	-85.9336	0.004494
ENSG00000128591	FLNC	2.83995	6.38305	0.004512
ENSG00000146576	INTS15	2.83983	42.0044	0.004514
ENSG00000163581	SLC2A2	-2.83583	-6.54614	0.004571
ENSG00000087077	TRIP6	2.83483	4.66303	0.004585
ENSG00000107854	TNKS2	2.83302	89.84	0.004611
ENSG00000237452	MEIOSIN	2.82997	262.029	0.004655
ENSG00000112305	SMAP1	-2.82824	-7.31348	0.00468
ENSG00000022976	ZNF839	-2.82744	-16.2104	0.004692
ENSG00000188026	RILPL1	-2.82707	-23.7399	0.004698
ENSG00000179921	GPBAR1	-2.82702	-6.73941	0.004698
ENSG00000073711	PPP2R3A	-2.82616	-14.0318	0.004711
ENSG00000254834	OR5M10	-2.82523	-187.702	0.004725
ENSG00000136930	PSMB7	-2.82521	-2.40379	0.004725
ENSG00000119950	MXI1	2.82278	6.17507	0.004761
ENSG00000135373	EHF	2.82259	3.38097	0.004764
ENSG00000171174	RBKS	2.82258	43.4865	0.004764
ENSG00000198363	ASPH	2.81787	18.2588	0.004834
ENSG00000152936	LMNTD1	-2.81758	-7.24902	0.004839
ENSG00000152270	PDE3B	2.81731	15.3243	0.004843
ENSG00000159433	STARD9	2.81621	4.05718	0.004859
ENSG00000288614	ENSG00000288614	2.81611	56.8828	0.004861
ENSG00000144909	OSBPL11	-2.81605	-2.57784	0.004862
ENSG00000198142	SOWAHC	-2.81226	-5.48325	0.00492
ENSG00000091704	CPA1	-2.81113	-1.2831	0.004937
ENSG00000090432	MUL1	-2.80997	-5.33818	0.004955
ENSG00000074842	MYDGF	2.80923	2.98179	0.004966
ENSG00000139726	DENR	-2.8078	-26.2169	0.004988
ENSG00000133195	SLC39A11	2.8076	4.90795	0.004991
ENSG00000108830	RND2	-2.80748	-11.0354	0.004993
ENSG00000233816	IFNA13	2.80713	51.6855	0.004998
ENSG00000173641	HSPB7	-2.80681	-1.72744	0.005003
ENSG00000140320	BAHD1	-2.80676	-11.894	0.005004
ENSG00000131067	GGT7	-2.80438	-6.96578	0.005041
ENSG00000103540	CCP110	-2.80341	-6.08987	0.005056
ENSG00000197020	ZNF100	-2.80224	-3.19181	0.005075
ENSG00000196369	SRGAP2B	-2.80084	-6005.99	0.005097
ENSG00000131788	PIAS3	2.80084	115.144	0.005097
ENSG00000186364	NUDT17	2.80084	512.337	0.005097
ENSG00000198535	C2CD4A	2.79881	1.36695	0.005129
ENSG00000160161	CILP2	2.79797	34.8533	0.005143
ENSG00000132676	DAP3	-2.79706	-7.42123	0.005157
ENSG00000175455	CCDC14	-2.79662	-7.14598	0.005164
ENSG00000186104	CYP2R1	2.79621	16.7091	0.005171
ENSG00000143473	KCNH1	-2.79438	-2.229	0.0052
ENSG00000214226	C17orf67	2.79358	2.84499	0.005213
ENSG00000198369	SPRED2	-2.79206	-20.8356	0.005237
ENSG00000228607	CLDN25	-2.79177	-64.0457	0.005242
ENSG00000175352	NRIP3	-2.79169	-4.82457	0.005243
ENSG00000164010	ERMAP	-2.78806	-18.3411	0.005302
ENSG00000168477	TNXB	2.78731	4.7949	0.005315
ENSG00000074935	TUBE1	-2.78531	-13.0139	0.005348
ENSG00000142684	ZNF593	-2.78504	-1.60699	0.005352
ENSG00000197757	HOXC6	2.78378	33.0908	0.005373
ENSG00000088808	PPP1R13B	-2.78344	-2.06652	0.005379
ENSG00000172530	BANP	2.78342	8.08046	0.005379
ENSG00000256349	ENSG00000256349	2.78244	34.0582	0.005395
ENSG00000185800	DMWD	-2.7809	-8.4958	0.005421
ENSG00000183783	KCTD8	2.77729	3.99456	0.005481
ENSG00000173638	SLC19A1	2.77595	11.5463	0.005504
ENSG00000160752	FDPS	2.77535	19.768	0.005514
ENSG00000185482	STAC3	2.77499	32.9939	0.00552
ENSG00000133606	MKRN1	-2.77443	-8.09721	0.00553
ENSG00000185559	DLK1	-2.77127	-4.16256	0.005584
ENSG00000167977	KCTD5	2.77121	12.8366	0.005585
ENSG00000186998	EMID1	-2.76917	-3.32925	0.00562
ENSG00000181929	PRKAG1	2.76908	3.62171	0.005621
ENSG00000121350	PYROXD1	2.76837	2.56289	0.005634
ENSG00000189292	ALKAL2	-2.7681	-36.482	0.005638
ENSG00000149634	SPATA25	2.76806	43.6414	0.005639
ENSG00000196652	ZKSCAN5	-2.76717	-10.9226	0.005655
ENSG00000197006	METTL9	2.76677	21.8618	0.005662
ENSG00000175793	SFN	2.76612	7.76605	0.005673
ENSG00000149541	B3GAT3	-2.76459	-15.2894	0.0057
ENSG00000205884	DEFB136	-2.76403	-31.9098	0.005709
ENSG00000196950	SLC39A10	-2.76351	-28.2307	0.005718
ENSG00000148400	NOTCH1	-2.76243	-9.36713	0.005737
ENSG00000105610	KLF1	-2.7621	-47.4719	0.005743
ENSG00000104267	CA2	2.76135	2.9374	0.005756
ENSG00000167703	SLC43A2	2.76115	9.95807	0.00576
ENSG00000273542	H4C12	-2.75962	-72.5867	0.005787
ENSG00000125450	NUP85	2.75875	22.7341	0.005802
ENSG00000256646	ENSG00000256646	-2.75794	-16.1332	0.005817
ENSG00000126214	KLC1	-2.7573	-14.8527	0.005828
ENSG00000274750	H3C6	-2.75581	-4.12922	0.005855
ENSG00000152749	GPR180	2.755	0.912192	0.005869
ENSG00000124299	PEPD	2.75384	12.6853	0.00589
ENSG00000130943	PKDREJ	-2.75358	-127.659	0.005895
ENSG00000146243	IRAK1BP1	-2.75179	-1.74259	0.005927
ENSG00000067900	ROCK1	2.75095	42.7636	0.005942
ENSG00000217930	PAM16	-2.74972	-19.148	0.005965
ENSG00000248167	TRIM39-RPP21	2.7494	35.7623	0.00597
ENSG00000106013	ANKRD7	2.74936	29.1688	0.005971
ENSG00000136169	SETDB2	2.7486	3.64407	0.005985
ENSG00000163812	ZDHHC3	2.74692	13.3598	0.006016
ENSG00000166454	ATMIN	-2.74683	-4.97223	0.006017
ENSG00000089169	RPH3A	-2.74618	-12.5133	0.006029
ENSG00000100764	PSMC1	2.74541	5.5263	0.006043
ENSG00000134640	MTNR1B	2.74537	8.55763	0.006044
ENSG00000148584	A1CF	-2.74513	-1.77717	0.006049
ENSG00000174226	SNX31	-2.74483	-3.31502	0.006054
ENSG00000157005	SST	2.74465	1.41245	0.006058
ENSG00000077150	NFKB2	2.74329	22.7802	0.006083
ENSG00000180305	WFDC10A	2.74318	25.3571	0.006085
ENSG00000167635	ZNF146	2.74115	14.61	0.006122
ENSG00000283297	TEX52	2.74074	9.29144	0.00613
ENSG00000127418	FGFRL1	-2.73948	-6.9592	0.006154
ENSG00000214087	ARL16	-2.73874	-5.47966	0.006168
ENSG00000130287	NCAN	2.73772	48.8662	0.006187
ENSG00000061492	WNT8A	-2.73717	-56.2038	0.006197
ENSG00000164659	ELAPOR2	-2.73709	-7.0563	0.006198
ENSG00000047662	FAM184B	2.73693	14.0035	0.006202
ENSG00000164934	DCAF13	-2.73657	-4.15203	0.006208
ENSG00000185038	MROH2A	2.73639	45.2668	0.006212
ENSG00000081189	MEF2C	2.73583	14.1409	0.006222
ENSG00000064933	PMS1	-2.73559	-11.2082	0.006227
ENSG00000168263	KCNV2	-2.73348	-9.34724	0.006267
ENSG00000139350	NEDD1	2.73335	5.07692	0.006269
ENSG00000116539	ASH1L	-2.73298	-25.453	0.006276
ENSG00000157778	PSMG3	-2.73272	-5.91758	0.006281
ENSG00000140836	ZFHX3	2.73253	21.3521	0.006285
ENSG00000112761	CCN6	-2.73149	-19.7963	0.006305
ENSG00000141971	MVB12A	2.73135	18.4355	0.006308
ENSG00000100425	BRD1	-2.72995	-36.9106	0.006334
ENSG00000205937	RNPS1	-2.72905	-140.213	0.006352
ENSG00000173915	ATP5MK	2.72874	8.99477	0.006358
ENSG00000150051	MKX	2.72862	11.483	0.00636
ENSG00000205502	C2CD4B	-2.72831	-0.52317	0.006366
ENSG00000147873	IFNA5	2.72828	38.6202	0.006366
ENSG00000103415	HMOX2	2.7281	1.24463	0.00637
ENSG00000133574	GIMAP4	-2.72798	-2.95946	0.006372
ENSG00000115548	KDM3A	2.72789	50.0235	0.006374
ENSG00000070756	PABPC1	2.72783	21.639	0.006375
ENSG00000172006	ZNF554	-2.72677	-10.415	0.006396
ENSG00000284718	SCYGR7	-2.72515	-27.808	0.006427
ENSG00000169609	C15orf40	-2.72489	-13.9091	0.006432
ENSG00000168314	MOBP	-2.72446	-11.1565	0.006441
ENSG00000197062	ZSCAN26	-2.72436	-5.82658	0.006443
ENSG00000006432	MAP3K9	-2.72422	-4.53115	0.006445
ENSG00000149532	CPSF7	2.72335	86.0201	0.006462
ENSG00000182187	CRYGB	-2.72309	-37.4188	0.006467
ENSG00000254772	EEF1G	-2.72262	-56.5954	0.006477
ENSG00000092203	TOX4	2.72212	6.49562	0.006486
ENSG00000130720	FIBCD1	-2.72162	-31.1273	0.006496
ENSG00000148655	LRMDA	-2.72114	-6.02574	0.006506
ENSG00000165462	PHOX2A	-2.71865	-37.5326	0.006555
ENSG00000174775	HRAS	2.71841	1.3884	0.00656
ENSG00000133065	SLC41A1	-2.7173	-0.78494	0.006582
ENSG00000197343	ZNF655	2.71618	8.54291	0.006604
ENSG00000065548	ZC3H15	-2.71587	-32.2579	0.00661
ENSG00000178385	PLEKHM3	-2.71468	-7.89963	0.006634
ENSG00000123836	PFKFB2	2.71307	5.60962	0.006666
ENSG00000100325	ASCC2	-2.71022	-4.62247	0.006724
ENSG00000171453	POLR1C	2.70959	35.4282	0.006737
ENSG00000144579	CTDSP1	-2.70903	-11.3918	0.006748
ENSG00000161960	EIF4A1	-2.70741	-25.434	0.006781
ENSG00000220201	ZGLP1	2.70523	20.5509	0.006826
ENSG00000139132	FGD4	2.70517	3.44188	0.006827
ENSG00000158406	H4C8	-2.70183	-3.46754	0.006896
ENSG00000078237	TIGAR	-2.70104	-7.10982	0.006912
ENSG00000152556	PFKM	-2.70039	-3.04718	0.006926
ENSG00000095370	SH2D3C	-2.7003	-163.46	0.006928
ENSG00000158220	ESYT3	-2.69968	-28.8823	0.006941
ENSG00000174796	THAP6	2.69898	24.3391	0.006955
ENSG00000223547	ZNF844	-2.69826	-8.04483	0.00697
ENSG00000155657	TTN	-2.69778	-1.5705	0.00698
ENSG00000122034	GTF3A	2.69622	4.3624	0.007013
ENSG00000149922	TBX6	2.69503	24.8614	0.007038
ENSG00000075914	EXOSC7	2.69487	12.9635	0.007042
ENSG00000089486	CDIP1	2.69434	18.5935	0.007053
ENSG00000168061	SAC3D1	-2.69225	-12.216	0.007097
ENSG00000139219	COL2A1	2.69217	41.5292	0.007099
ENSG00000156639	ZFAND3	2.69182	16.5222	0.007106
ENSG00000218739	CEBPZOS	2.6918	3.24626	0.007107
ENSG00000105287	PRKD2	-2.68964	-6.3354	0.007153
ENSG00000118137	APOA1	2.68695	10.2898	0.007211
ENSG00000134982	APC	2.68563	8.60633	0.007239
ENSG00000145626	UGT3A1	2.68282	5.36565	0.0073
ENSG00000075290	WNT8B	2.68269	12.5509	0.007303
ENSG00000080200	CRYBG3	-2.68237	-64.3987	0.00731
ENSG00000203666	EFCAB2	-2.68186	-18.7527	0.007321
ENSG00000153885	KCTD15	-2.68162	-1.53311	0.007327
ENSG00000197265	GTF2E2	-2.68135	-11.5264	0.007333
ENSG00000166135	HIF1AN	-2.68071	-8.25335	0.007347
ENSG00000089775	ZBTB25	2.67797	4.59195	0.007407
ENSG00000204389	HSPA1A	-2.67569	-8.68772	0.007457
ENSG00000142731	PLK4	-2.67544	-9.23574	0.007463
ENSG00000198176	TFDP1	-2.6753	-18.6936	0.007466
ENSG00000100399	CHADL	2.67508	4.46428	0.007471
ENSG00000135482	ZC3H10	-2.67472	-44.4744	0.007479
ENSG00000145332	KLHL8	2.67463	3.90894	0.007481
ENSG00000108588	CCDC47	2.67433	10.4887	0.007488
ENSG00000137802	MAPKBP1	2.67396	6.47489	0.007496
ENSG00000205863	C1QTNF9B	-2.67273	-21.9083	0.007524
ENSG00000285245	ENSG00000285245	2.66998	3.49027	0.007586
ENSG00000141665	FBXO15	2.66839	2.77192	0.007622
ENSG00000197272	IL27	2.6683	77.5488	0.007624
ENSG00000119655	NPC2	2.66782	5.5899	0.007634
ENSG00000225327	USP17L3	-2.66738	-18254.7	0.007645
ENSG00000067248	DHX29	-2.66727	-38.324	0.007647
ENSG00000157150	TIMP4	-2.66682	-3.93632	0.007657
ENSG00000109911	ELP4	-2.66653	-6.08569	0.007664
ENSG00000064726	BTBD1	2.66628	5.57245	0.00767
ENSG00000157764	BRAF	2.66481	17.3434	0.007703
ENSG00000184730	APOBR	2.66478	21.3728	0.007704
ENSG00000065135	GNAI3	2.66441	10.2141	0.007712
ENSG00000120907	ADRA1A	-2.65999	-0.93972	0.007814
ENSG00000145911	N4BP3	2.65955	8.27625	0.007825
ENSG00000092439	TRPM7	-2.65926	-5.55857	0.007831
ENSG00000172687	ZNF738	-2.65866	-4.83027	0.007845
ENSG00000172208	OR4X2	-2.65813	-83.6334	0.007858
ENSG00000164007	CLDN19	-2.65776	-34.2839	0.007866
ENSG00000105778	AVL9	-2.65752	-31.6382	0.007872
ENSG00000125998	FAM83C	2.65721	31.3838	0.007879
ENSG00000134352	IL6ST	-2.65619	-66.7806	0.007903
ENSG00000072858	SIDT1	2.6559	1.12921	0.00791
ENSG00000114646	CSPG5	2.6545	7.08395	0.007943
ENSG00000196132	MYT1	2.65444	2.85752	0.007944
ENSG00000203778	FAM229B	-2.65338	-13.943	0.007969
ENSG00000184182	UBE2F	2.65309	2.41876	0.007976
ENSG00000177917	ARL6IP6	-2.65305	-6.90158	0.007977
ENSG00000179915	NRXN1	-2.6529	-10.4007	0.00798
ENSG00000163141	BNIPL	2.65251	11.6901	0.00799
ENSG00000288645	ENSG00000288645	-2.65243	-9.13513	0.007991
ENSG00000187726	DNAJB13	-2.65186	-8.26349	0.008005
ENSG00000147799	ARHGAP39	-2.65183	-14.712	0.008006
ENSG00000134686	PHC2	2.65099	3.42179	0.008026
ENSG00000143458	GABPB2	-2.64939	-65.6484	0.008064
ENSG00000163110	PDLIM5	-2.64937	-57.1651	0.008064
ENSG00000113643	RARS1	2.64928	4.82365	0.008066
ENSG00000166669	ATF7IP2	-2.64917	-14.9929	0.008069
ENSG00000070010	UFD1	-2.64723	-10.5308	0.008115
ENSG00000110811	P3H3	-2.64444	-7.60996	0.008183
ENSG00000127419	TMEM175	-2.64438	-11.1137	0.008184
ENSG00000157152	SYN2	-2.6441	-2.14384	0.008191
ENSG00000086544	ITPKC	2.64381	6.41029	0.008198
ENSG00000188343	CIBAR1	2.64121	16.1824	0.008261
ENSG00000110090	CPT1A	-2.64037	-6.27952	0.008281
ENSG00000198515	CNGA1	2.63955	1.08475	0.008302
ENSG00000139233	LLPH	-2.63916	-8.20766	0.008311
ENSG00000204178	MACO1	2.6387	14.685	0.008322
ENSG00000157350	ST3GAL2	-2.63824	-18.2098	0.008334
ENSG00000114107	CEP70	-2.63713	-13.3718	0.008361
ENSG00000112715	VEGFA	-2.63683	-13.1984	0.008369
ENSG00000182993	C12orf60	-2.63652	-4.75929	0.008376
ENSG00000171603	CLSTN1	2.63639	22.4002	0.008379
ENSG00000174529	TMEM81	-2.63555	-11.9496	0.0084
ENSG00000068001	HYAL2	-2.63518	-21.5436	0.008409
ENSG00000134780	DAGLA	-2.6351	-4.72808	0.008411
ENSG00000166133	RPUSD2	-2.6346	-191.039	0.008424
ENSG00000178074	C2orf69	-2.63384	-8.30613	0.008443
ENSG00000134058	CDK7	2.6333	5.36386	0.008456
ENSG00000143420	ENSA	-2.63308	-32.8561	0.008461
ENSG00000185324	CDK10	-2.63302	-28.1433	0.008463
ENSG00000171561	OR2AT4	-2.63188	-25.384	0.008491
ENSG00000035115	SH3YL1	2.63171	4.58466	0.008496
ENSG00000184988	TMEM106A	-2.63057	-12.8755	0.008524
ENSG00000172487	OR8J1	-2.62954	-11.6153	0.00855
ENSG00000124193	SRSF6	-2.62931	-21.7734	0.008556
ENSG00000183032	SLC25A21	2.62923	7.84171	0.008558
ENSG00000171223	JUNB	2.62817	39.9225	0.008585
ENSG00000108106	UBE2S	-2.62814	-20.0019	0.008585
ENSG00000182704	TSKU	-2.62762	-1.78444	0.008599
ENSG00000157216	SSBP3	-2.62726	-15.109	0.008607
ENSG00000120093	HOXB3	2.62702	4.27271	0.008614
ENSG00000186472	PCLO	-2.62692	-9.59532	0.008616
ENSG00000026950	BTN3A1	-2.62685	-5.11137	0.008618
ENSG00000159314	ARHGAP27	-2.62601	-4.25574	0.008639
ENSG00000078246	TULP3	2.62588	3.13872	0.008642
ENSG00000051382	PIK3CB	-2.62459	-30.8289	0.008675
ENSG00000173762	CD7	-2.62436	-52.5962	0.008681
ENSG00000165807	PPP1R36	-2.62429	-1.16763	0.008683
ENSG00000107371	EXOSC3	2.62348	18.8422	0.008704
ENSG00000176986	SEC24C	-2.62337	-8.32502	0.008706
ENSG00000170791	CHCHD7	-2.62335	-6.91493	0.008707
ENSG00000158428	CATIP	2.62269	48.7188	0.008724
ENSG00000177830	CHID1	2.62251	17.2672	0.008728
ENSG00000174953	DHX36	-2.62236	-28.7627	0.008732
ENSG00000203618	GP1BB	2.62214	22.5363	0.008738
ENSG00000175003	SLC22A1	-2.62072	-24.2593	0.008774
ENSG00000185130	H2BC13	-2.61977	-57.4932	0.008799
ENSG00000112394	SLC16A10	-2.61967	-4.67176	0.008801
ENSG00000176533	GNG7	2.61573	8.97533	0.008904
ENSG00000185658	BRWD1	-2.61432	-18.1488	0.008941
ENSG00000165556	CDX2	2.61416	12.6511	0.008945
ENSG00000178966	RMI1	-2.6131	-9.35073	0.008973
ENSG00000122729	ACO1	2.61125	7.78145	0.009021
ENSG00000163125	RPRD2	2.61035	13.0151	0.009045
ENSG00000161618	ALDH16A1	-2.61028	-8.21639	0.009047
ENSG00000110244	APOA4	2.60911	36.3281	0.009078
ENSG00000117643	MAN1C1	-2.60796	-16.4278	0.009108
ENSG00000282936	ENSG00000282936	-2.60767	-2.07071	0.009116
ENSG00000155256	ZFYVE27	-2.6069	-5.81053	0.009137
ENSG00000138678	GPAT3	-2.60687	-5.16126	0.009137
ENSG00000273154	ENSG00000273154	2.60646	41.9353	0.009148
ENSG00000196739	COL27A1	2.60463	4.70778	0.009197
ENSG00000164823	OSGIN2	-2.60422	-6.908	0.009208
ENSG00000105402	NAPA	2.60305	7.93909	0.00924
ENSG00000217555	CKLF	2.60281	3.43847	0.009246
ENSG00000104129	DNAJC17	-2.60219	-10.7523	0.009263
ENSG00000188010	MORN2	2.60185	1.88896	0.009272
ENSG00000122741	DCAF10	2.6004	11.2458	0.009311
ENSG00000117597	UTP25	2.60038	1.90518	0.009312
ENSG00000183090	FREM3	2.59954	8.85047	0.009335
ENSG00000171953	ATPAF2	-2.59824	-18.5603	0.00937
ENSG00000169105	CHST14	-2.59801	-9.20801	0.009377
ENSG00000136379	ABHD17C	-2.59799	-6.36419	0.009377
ENSG00000172757	CFL1	-2.5979	-44.0838	0.00938
ENSG00000242419	PCDHGC4	-2.59556	-3.75893	0.009444
ENSG00000013583	HEBP1	2.59549	0.975456	0.009446
ENSG00000063515	GSC2	-2.5947	-20.9814	0.009467
ENSG00000156381	ANKRD9	-2.594	-14.7403	0.009487
ENSG00000149187	CELF1	-2.59397	-21.9787	0.009488
ENSG00000188243	COMMD6	2.59321	6.91505	0.009508
ENSG00000131242	RAB11FIP4	-2.59291	-9.59962	0.009517
ENSG00000111181	SLC6A12	2.59175	13.6599	0.009549
ENSG00000258724	PINX1	2.59115	17.4199	0.009566
ENSG00000288623	ENSG00000288623	2.58978	11.6819	0.009604
ENSG00000236782	ZNF593OS	2.58935	6.59048	0.009616
ENSG00000140030	GPR65	2.589	5.59749	0.009626
ENSG00000198130	HIBCH	-2.58837	-3.85413	0.009643
ENSG00000110446	SLC15A3	2.58535	12.1147	0.009728
ENSG00000168575	SLC20A2	2.58356	2.22616	0.009779
ENSG00000105327	BBC3	-2.58346	-5.86206	0.009781
ENSG00000136731	UGGT1	2.58283	9.17298	0.009799
ENSG00000171533	MAP6	2.58251	2.9322	0.009808
ENSG00000142082	SIRT3	2.58149	81.7404	0.009837
ENSG00000189134	NKAPL	-2.58085	-10.4642	0.009856
ENSG00000072832	CRMP1	2.57951	1.88744	0.009894
ENSG00000158062	UBXN11	2.57946	1.84951	0.009896
ENSG00000163507	CIP2A	-2.57938	-17.7836	0.009898
ENSG00000175213	ZNF408	-2.57913	-6.42273	0.009905
ENSG00000067596	DHX8	-2.57785	-25.3794	0.009942
ENSG00000131951	LRRC9	-2.5755	-7.52537	0.010009
ENSG00000013725	CD6	2.57475	78.6034	0.010031
ENSG00000196502	SULT1A1	2.57458	1.09836	0.010036
ENSG00000131467	PSME3	2.5741	44.7045	0.01005
ENSG00000164543	STK17A	2.57353	3.8764	0.010067
ENSG00000074696	HACD3	2.57148	9.03824	0.010126
ENSG00000198746	GPATCH3	2.5712	32.8918	0.010135
ENSG00000148660	CAMK2G	2.57097	19.1995	0.010141
ENSG00000104413	ESRP1	2.57033	1.63544	0.01016
ENSG00000120094	HOXB1	2.56986	48.7183	0.010174
ENSG00000145241	CENPC	-2.5694	-3.36377	0.010187
ENSG00000162267	ITIH3	2.56907	33.5653	0.010197
ENSG00000114378	HYAL1	2.56688	4.70472	0.010262
ENSG00000166435	XRRA1	-2.56611	-1.84174	0.010285
ENSG00000183048	SLC25A10	2.56608	3.02152	0.010285
ENSG00000059728	MXD1	-2.5648	-32.8966	0.010324
ENSG00000160712	IL6R	2.56324	3.1006	0.01037
ENSG00000171448	ZBTB26	-2.56217	-12.9314	0.010402
ENSG00000205883	DEFB135	-2.56099	-41.3375	0.010437
ENSG00000174106	LEMD3	-2.559	-62.2288	0.010497
ENSG00000134545	KLRC1	2.55887	22.2803	0.010501
ENSG00000198723	TEX45	-2.5588	-10.8084	0.010503
ENSG00000140682	TGFB1I1	2.55855	0.849745	0.010511
ENSG00000123700	KCNJ2	2.55721	5.04683	0.010551
ENSG00000172602	RND1	2.55692	11.273	0.01056
ENSG00000143486	EIF2D	2.55688	10.322	0.010562
ENSG00000204231	RXRB	-2.5565	-10.1394	0.010573
ENSG00000243509	TNFRSF6B	-2.55646	-21.7994	0.010574
ENSG00000055813	CCDC85A	-2.55616	-3.80392	0.010583
ENSG00000254245	PCDHGA3	-2.55587	-93.5951	0.010592
ENSG00000075336	TIMM21	-2.55489	-3.94913	0.010622
ENSG00000164077	MON1A	-2.55437	-17.2126	0.010638
ENSG00000115137	DNAJC27	2.55385	2.89467	0.010654
ENSG00000137491	SLCO2B1	-2.55303	-3.52292	0.010679
ENSG00000223496	EXOSC6	-2.55179	-54.9754	0.010717
ENSG00000136807	CDK9	-2.55171	-18.4481	0.010719
ENSG00000162896	PIGR	2.55163	4.71626	0.010722
ENSG00000116786	PLEKHM2	-2.55162	-25.6752	0.010722
ENSG00000006453	BAIAP2L1	-2.55154	-1.57876	0.010725
ENSG00000215474	SKOR2	-2.5513	-10.2783	0.010732
ENSG00000137474	MYO7A	-2.55073	-3.68764	0.01075
ENSG00000182612	TSPAN10	2.55053	3.6293	0.010756
ENSG00000204632	HLA-G	2.55016	4.11041	0.010767
ENSG00000128891	CCDC32	2.55	6.29277	0.010772
ENSG00000237763	AMY1A	2.54972	1496.71	0.010781
ENSG00000178252	WDR6	-2.54916	-5.64013	0.010798
ENSG00000188060	RAB42	-2.54848	-14.7664	0.010819
ENSG00000168259	DNAJC7	2.54752	33.2149	0.010849
ENSG00000124749	COL21A1	2.54559	1.52706	0.010909
ENSG00000243317	STMP1	-2.54552	-7.33137	0.010912
ENSG00000251184	ENSG00000251184	-2.54424	-20.4873	0.010952
ENSG00000196453	ZNF777	-2.54367	-5.42973	0.010969
ENSG00000063660	GPC1	2.54268	4.90324	0.011001
ENSG00000179674	ARL14	2.54169	3.88332	0.011032
ENSG00000108091	CCDC6	2.54108	8.62535	0.011051
ENSG00000145715	RASA1	-2.54062	-13.2303	0.011066
ENSG00000183495	EP400	2.54019	32.9401	0.011079
ENSG00000281039	ENSG00000281039	2.53835	19.8773	0.011138
ENSG00000143970	ASXL2	2.53804	5.91459	0.011148
ENSG00000074181	NOTCH3	-2.5371	-11.3586	0.011178
ENSG00000069764	PLA2G10	-2.53695	-6357.52	0.011182
ENSG00000177200	CHD9	-2.53615	-13.9397	0.011208
ENSG00000164867	NOS3	-2.53572	-10.3926	0.011222
ENSG00000154240	CEP112	2.53541	16.3138	0.011232
ENSG00000153233	PTPRR	2.53485	2.75118	0.011249
ENSG00000163466	ARPC2	-2.53408	-46.252	0.011274
ENSG00000108946	PRKAR1A	2.53345	14.6803	0.011294
ENSG00000197935	ZNF311	-2.53256	-0.4859	0.011323
ENSG00000181555	SETD2	-2.53131	-17.9787	0.011364
ENSG00000204237	OXLD1	2.53123	5.05861	0.011366
ENSG00000171634	BPTF	2.53041	27.8245	0.011393
ENSG00000103426	CORO7-PAM16	2.52788	10.4926	0.011475
ENSG00000162139	NEU3	2.52761	3.53847	0.011484
ENSG00000187733	AMY1C	-2.52745	-279.832	0.011489
ENSG00000109180	OCIAD1	-2.52744	-127.578	0.01149
ENSG00000226490	C8orf90	2.52683	24.6299	0.01151
ENSG00000142552	RCN3	2.52604	9.79283	0.011536
ENSG00000143443	C1orf56	2.52474	8.07891	0.011578
ENSG00000106565	TMEM176B	2.52356	5.68685	0.011617
ENSG00000278224	PRICKLE4	-2.52309	-3.05559	0.011633
ENSG00000143994	ABHD1	2.523	30.3572	0.011636
ENSG00000198168	SVIP	2.52283	3.63831	0.011641
ENSG00000137876	RSL24D1	2.52043	8.29175	0.011721
ENSG00000134571	MYBPC3	2.51998	52.7375	0.011736
ENSG00000178053	MLF1	-2.5192	-0.88278	0.011762
ENSG00000116005	PCYOX1	-2.51897	-5.36909	0.01177
ENSG00000091831	ESR1	-2.51888	-9.84295	0.011773
ENSG00000188389	PDCD1	2.51823	35.13	0.011795
ENSG00000255529	POLR2M	-2.51811	-8.28648	0.011799
ENSG00000164008	C1orf50	-2.51803	-3.82609	0.011801
ENSG00000188554	NBR1	-2.51744	-34.824	0.011821
ENSG00000181722	ZBTB20	-2.51723	-7.21883	0.011828
ENSG00000151773	CCDC122	2.51685	2.69129	0.011841
ENSG00000116649	SRM	-2.51665	-10.0309	0.011848
ENSG00000197496	SLC2A10	-2.51597	-5.91143	0.01187
ENSG00000152104	PTPN14	-2.5154	-7.44275	0.01189
ENSG00000150787	PTS	-2.51439	-10.15	0.011924
ENSG00000164465	DCBLD1	-2.51353	-5.01145	0.011953
ENSG00000059378	PARP12	-2.51273	-6.51615	0.01198
ENSG00000150403	TMCO3	-2.51228	-4.70743	0.011995
ENSG00000172037	LAMB2	-2.51219	-111.497	0.011998
ENSG00000172354	GNB2	2.51216	20.4347	0.011999
ENSG00000184678	H2BC21	-2.5114	-7.97457	0.012025
ENSG00000140519	RHCG	2.51033	24.7127	0.012062
ENSG00000118162	KPTN	2.51018	44.9682	0.012067
ENSG00000050628	PTGER3	2.50975	13.1322	0.012082
ENSG00000144283	PKP4	-2.50974	-12.2201	0.012082
ENSG00000183379	SYNDIG1L	2.50895	4.27822	0.012109
ENSG00000133059	DSTYK	2.50867	10.1275	0.012119
ENSG00000119185	ITGB1BP1	2.50774	16.7211	0.012151
ENSG00000158022	TRIM63	2.50695	25.0261	0.012178
ENSG00000184428	TOP1MT	2.50652	4.73392	0.012193
ENSG00000204348	DXO	2.50646	38.9992	0.012195
ENSG00000272047	GTF2H5	2.5063	3.13909	0.0122
ENSG00000146587	RBAK	-2.50622	-0.91434	0.012203
ENSG00000171988	JMJD1C	-2.50502	-16.7327	0.012245
ENSG00000137875	BCL2L10	-2.50359	-9.91454	0.012294
ENSG00000124767	GLO1	2.50331	2.40286	0.012304
ENSG00000143919	CAMKMT	2.50288	1.16982	0.012319
ENSG00000176302	FOXR1	-2.50248	-56.2454	0.012333
ENSG00000187609	EXD3	-2.50234	-203.492	0.012338
ENSG00000147905	ZCCHC7	2.50142	7.46404	0.012369
ENSG00000187240	DYNC2H1	2.50117	12.4623	0.012378
ENSG00000163811	WDR43	2.5008	22.7952	0.012391
ENSG00000163293	NIPAL1	2.50007	1.06315	0.012417
ENSG00000058085	LAMC2	2.49949	0.984318	0.012437
ENSG00000089505	CMTM1	-2.49948	-20.8714	0.012438
ENSG00000198064	NPIPB13	-2.49911	-257.221	0.012451
ENSG00000105011	ASF1B	-2.49872	-12.2531	0.012464
ENSG00000143401	ANP32E	2.49807	4.17112	0.012487
ENSG00000173542	MOB1B	2.49789	23.6279	0.012494
ENSG00000171960	PPIH	-2.4977	-15.3682	0.0125
ENSG00000188037	CLCN1	2.49581	25.6725	0.012567
ENSG00000198648	STK39	2.49578	24.6816	0.012568
ENSG00000196503	ARL9	2.4947	6.84063	0.012606
ENSG00000228083	IFNA14	2.49457	44.1088	0.012611
ENSG00000121297	TSHZ3	-2.49416	-6.00427	0.012626
ENSG00000172795	DCP2	2.49399	9.36415	0.012632
ENSG00000123352	SPATS2	-2.49364	-14.9882	0.012644
ENSG00000187446	CHP1	2.49292	21.1482	0.01267
ENSG00000183955	KMT5A	-2.4926	-18.7575	0.012681
ENSG00000138778	CENPE	2.49174	1.89464	0.012712
ENSG00000233115	FAM90A11P	-2.49113	-7025.25	0.012734
ENSG00000176435	CLEC14A	2.49094	6.51616	0.01274
ENSG00000124789	NUP153	-2.48996	-10.4889	0.012776
ENSG00000125520	SLC2A4RG	-2.48967	-7.82045	0.012786
ENSG00000140386	SCAPER	-2.48924	-8.75438	0.012802
ENSG00000179564	LSMEM2	2.48918	33.3465	0.012804
ENSG00000145088	EAF2	-2.48897	-4.1848	0.012811
ENSG00000237388	OR4A47	2.48822	29.8439	0.012838
ENSG00000203760	CENPW	2.48761	17.6796	0.01286
ENSG00000171792	RHNO1	-2.48698	-3.10604	0.012883
ENSG00000167191	GPRC5B	-2.48687	-2.95924	0.012887
ENSG00000152670	DDX4	2.48636	33.5161	0.012906
ENSG00000177202	SPACA4	2.48631	39.9007	0.012908
ENSG00000112081	SRSF3	-2.48621	-38.2198	0.012911
ENSG00000175970	UNC119B	-2.4856	-10.7907	0.012933
ENSG00000143322	ABL2	2.48543	7.2193	0.01294
ENSG00000260428	SCX	-2.48541	-26.0076	0.01294
ENSG00000183423	LRIT3	-2.48458	-6.93894	0.01297
ENSG00000130816	DNMT1	2.48268	10.0086	0.01304
ENSG00000126603	GLIS2	-2.48255	-35.3173	0.013045
ENSG00000122642	FKBP9	2.48088	3.7822	0.013106
ENSG00000197958	RPL12	2.4808	12.4657	0.013109
ENSG00000014216	CAPN1	-2.48054	-18.2964	0.013118
ENSG00000167114	SLC27A4	-2.47963	-7.0026	0.013152
ENSG00000176490	DIRAS1	2.47916	2.93701	0.013169
ENSG00000186409	CCDC30	2.47896	2.50267	0.013177
ENSG00000066651	TRMT11	2.47828	63.7159	0.013202
ENSG00000153066	TXNDC11	2.47779	12.6035	0.01322
ENSG00000150048	CLEC1A	2.47767	9.3959	0.013224
ENSG00000198722	UNC13B	2.47754	7.7296	0.013229
ENSG00000164167	LSM6	-2.47683	-25.9167	0.013255
ENSG00000163291	PAQR3	-2.47643	-10.4495	0.013271
ENSG00000135365	PHF21A	-2.47614	-23.8061	0.013281
ENSG00000188763	FZD9	-2.47431	-21.4042	0.013349
ENSG00000167984	NLRC3	2.4734	165.341	0.013384
ENSG00000131061	ZNF341	2.47335	3.81223	0.013385
ENSG00000002549	LAP3	2.47329	6.9148	0.013387
ENSG00000079313	REXO1	2.4727	2.89676	0.013409
ENSG00000198523	PLN	-2.4727	-2.6957	0.01341
ENSG00000179630	LACC1	2.47252	2.21428	0.013416
ENSG00000137707	BTG4	2.47113	15.9249	0.013469
ENSG00000164749	HNF4G	-2.47085	-6.56316	0.013479
ENSG00000147885	IFNA16	2.47031	34.7824	0.0135
ENSG00000141026	MED9	-2.46961	-4.31442	0.013526
ENSG00000149798	CDC42EP2	-2.46953	-13.4371	0.013529
ENSG00000196557	CACNA1H	2.46949	4.61714	0.013531
ENSG00000129226	CD68	-2.4685	-5.8792	0.013568
ENSG00000162298	SYVN1	-2.46846	-9.48562	0.013569
ENSG00000172992	DCAKD	-2.46826	-2.80317	0.013577
ENSG00000184281	TSSC4	-2.46798	-46.984	0.013588
ENSG00000196700	ZNF512B	-2.46694	-7.02162	0.013627
ENSG00000119408	NEK6	-2.46662	-12.2576	0.013639
ENSG00000162892	IL24	2.46577	33.644	0.013672
ENSG00000184260	H2AC20	-2.46554	-40.174	0.013681
ENSG00000100523	DDHD1	2.46511	7.65394	0.013697
ENSG00000196411	EPHB4	2.4647	3.96763	0.013713
ENSG00000165495	PKNOX2	-2.46421	-5.83228	0.013732
ENSG00000163376	KBTBD8	-2.46304	-4.61517	0.013776
ENSG00000143816	WNT9A	-2.46279	-14.0275	0.013786
ENSG00000109184	DCUN1D4	2.46125	25.3722	0.013845
ENSG00000112667	DNPH1	2.4611	9.86933	0.013851
ENSG00000134569	LRP4	2.46094	6.46373	0.013857
ENSG00000267221	C17orf113	-2.46089	-13.3925	0.013859
ENSG00000136305	CIDEB	2.46051	25.6833	0.013874
ENSG00000103342	GSPT1	-2.46031	-1.57364	0.013882
ENSG00000161800	RACGAP1	-2.45972	-32.8842	0.013905
ENSG00000173093	CCDC63	2.4584	11.4785	0.013956
ENSG00000145919	BOD1	2.45766	14.437	0.013984
ENSG00000185155	MIXL1	2.45694	5.58842	0.014013
ENSG00000172775	PSME3IP1	-2.45584	-3.9616	0.014055
ENSG00000101166	PRELID3B	2.45383	8.26845	0.014134
ENSG00000111676	ATN1	-2.45335	-49.5503	0.014153
ENSG00000176731	RBIS	2.45333	23.8776	0.014154
ENSG00000109189	USP46	-2.45304	-13.7296	0.014165
ENSG00000161533	ACOX1	-2.45194	-13.0032	0.014209
ENSG00000184221	OLIG1	2.45182	4.03021	0.014213
ENSG00000189050	RNFT1	-2.45128	-4.83785	0.014235
ENSG00000089177	KIF16B	-2.44989	-5.67623	0.01429
ENSG00000068796	KIF2A	-2.4493	-27.8032	0.014313
ENSG00000011114	BTBD7	-2.44921	-4.84117	0.014317
ENSG00000115875	SRSF7	2.44902	6.62646	0.014324
ENSG00000223572	CKMT1A	-2.449	-29.5503	0.014325
ENSG00000139725	RHOF	-2.44766	-4.26966	0.014379
ENSG00000176624	MEX3C	2.44668	20.8801	0.014418
ENSG00000258315	C17orf49	-2.4464	-17.6822	0.014429
ENSG00000103253	HAGHL	-2.44622	-2.96421	0.014436
ENSG00000168675	LDLRAD4	-2.44614	-3.6598	0.01444
ENSG00000101361	NOP56	2.44608	1.75864	0.014442
ENSG00000168612	ZSWIM1	2.44579	8.51259	0.014453
ENSG00000183569	SERHL2	-2.4442	-3.10959	0.014517
ENSG00000156140	ADAMTS3	2.44399	3.09503	0.014526
ENSG00000213246	SUPT4H1	-2.44362	-21.2878	0.014541
ENSG00000147874	HAUS6	-2.44302	-4.10678	0.014565
ENSG00000110203	FOLR3	-2.44268	-46.4049	0.014579
ENSG00000158014	SLC30A2	-2.44254	-26.9966	0.014584
ENSG00000176903	PNMA1	-2.44139	-4.39947	0.014631
ENSG00000177058	SLC38A9	2.4403	1.78224	0.014675
ENSG00000213654	GPSM3	-2.44003	-3.87858	0.014686
ENSG00000120656	TAF12	-2.43889	-29.3906	0.014732
ENSG00000102547	CAB39L	2.43845	6.29326	0.01475
ENSG00000112200	ZNF451	-2.43781	-25.2289	0.014776
ENSG00000112365	ZBTB24	2.4373	11.9427	0.014798
ENSG00000129472	RAB2B	2.43716	5.7607	0.014803
ENSG00000198853	RUSC2	-2.43703	-13.1458	0.014809
ENSG00000131966	ACTR10	2.43647	7.70251	0.014832
ENSG00000184908	CLCNKB	2.43647	10.6189	0.014832
ENSG00000105929	ATP6V0A4	2.43637	39.169	0.014835
ENSG00000114346	ECT2	-2.4354	-5.82235	0.014875
ENSG00000104093	DMXL2	-2.43534	-2.37455	0.014878
ENSG00000159556	ISL2	-2.43494	-22.8934	0.014894
ENSG00000104979	C19orf53	2.43324	9.67791	0.014964
ENSG00000161048	NAPEPLD	2.4329	6.52574	0.014978
ENSG00000133424	LARGE1	-2.43205	-12.3118	0.015014
ENSG00000060069	CTDP1	-2.4319	-3.32985	0.01502
ENSG00000178764	ZHX2	2.43149	8.97699	0.015037
ENSG00000095587	TLL2	2.43107	13.5229	0.015054
ENSG00000159596	TMEM69	-2.43095	-25.5337	0.015059
ENSG00000110104	CCDC86	-2.43036	-14.4367	0.015084
ENSG00000159199	ATP5MC1	-2.4298	-2.88878	0.015107
ENSG00000175931	UBE2O	2.42897	3.23351	0.015142
ENSG00000170468	RIOX1	2.42869	3.00552	0.015153
ENSG00000134851	TMEM165	-2.42811	-9.78183	0.015178
ENSG00000103043	VAC14	2.42467	4.82747	0.015322
ENSG00000151917	BEND6	2.42418	4.60051	0.015343
ENSG00000171346	KRT15	-2.42409	-63.6406	0.015347
ENSG00000137700	SLC37A4	2.42392	3.44713	0.015354
ENSG00000184500	PROS1	-2.42375	-7.32942	0.015361
ENSG00000100285	NEFH	2.42322	16.7168	0.015384
ENSG00000165650	PDZD8	2.42313	2.8365	0.015388
ENSG00000235453	SMIM27	-2.42198	-19.3368	0.015436
ENSG00000196504	PRPF40A	-2.42114	-8.06878	0.015472
ENSG00000164307	ERAP1	2.42101	5.45507	0.015478
ENSG00000126583	PRKCG	2.42076	25.3817	0.015488
ENSG00000131748	STARD3	-2.41926	-11.0076	0.015552
ENSG00000173175	ADCY5	-2.41914	-2.94763	0.015557
ENSG00000180340	FZD2	2.41783	5.97581	0.015613
ENSG00000115540	MOB4	2.41773	16.9035	0.015618
ENSG00000196363	WDR5	2.41716	3.02806	0.015642
ENSG00000221954	OR4C12	-2.4168	-91.9232	0.015658
ENSG00000213186	TRIM59	-2.41667	-1.61313	0.015663
ENSG00000205571	SMN2	2.4165	440.094	0.015671
ENSG00000188486	H2AX	2.41614	3.6121	0.015686
ENSG00000145002	FAM86B2	2.41591	79.4422	0.015696
ENSG00000181027	FKRP	2.41566	7.43042	0.015707
ENSG00000128191	DGCR8	2.41552	3.63564	0.015713
ENSG00000157227	MMP14	2.415	3.36913	0.015735
ENSG00000087303	NID2	-2.41463	-4.37781	0.015751
ENSG00000169962	TAS1R3	-2.41398	-57.4447	0.015779
ENSG00000198324	PHETA1	2.41378	11.2091	0.015788
ENSG00000139915	MDGA2	-2.41376	-1.4104	0.015789
ENSG00000102743	SLC25A15	-2.41357	-3.02342	0.015797
ENSG00000112561	TFEB	-2.4132	-20.5285	0.015813
ENSG00000204217	BMPR2	2.41228	116.969	0.015853
ENSG00000289653	ENSG00000289653	2.41212	12.6183	0.01586
ENSG00000232810	TNF	-2.41195	-20.6303	0.015868
ENSG00000197616	MYH6	-2.41175	-31.2839	0.015876
ENSG00000175592	FOSL1	-2.41164	-2.16383	0.015881
ENSG00000270757	HSPE1-MOB4	-2.41158	-13.0072	0.015883
ENSG00000137218	FRS3	-2.41142	-14.9315	0.015891
ENSG00000099904	ZDHHC8	2.41115	3.79226	0.015902
ENSG00000288867	PPIAL4C	2.41056	2053.81	0.015928
ENSG00000169855	ROBO1	2.41051	3.4691	0.01593
ENSG00000173930	SLCO4C1	-2.41017	-2.22038	0.015945
ENSG00000168078	PBK	2.40907	10.6331	0.015993
ENSG00000125977	EIF2S2	-2.40906	-119.491	0.015994
ENSG00000138085	ATRAID	-2.40894	-10.8662	0.015999
ENSG00000101213	PTK6	2.40729	43.6863	0.016071
ENSG00000151067	CACNA1C	-2.40636	-8.43311	0.016112
ENSG00000254206	NPIPB11	-2.40524	-15.744	0.016162
ENSG00000170421	KRT8	-2.40488	-3.21517	0.016178
ENSG00000204619	PPP1R11	-2.40461	-6.13712	0.01619
ENSG00000188529	SRSF10	-2.40398	-112.895	0.016218
ENSG00000263020	ENSG00000263020	2.40187	10.8389	0.016311
ENSG00000182481	KPNA2	-2.40117	-19.6059	0.016343
ENSG00000148200	NR6A1	-2.40072	-14.8951	0.016363
ENSG00000170381	SEMA3E	2.4002	1.65636	0.016386
ENSG00000117525	F3	2.40012	10.9175	0.01639
ENSG00000159210	SNF8	-2.40002	-8.0262	0.016394
ENSG00000189227	C15orf61	2.39802	6.55286	0.016484
ENSG00000146109	ABT1	2.3977	50.5411	0.016498
ENSG00000145388	METTL14	-2.39755	-8.15598	0.016505
ENSG00000204610	TRIM15	2.39715	31.8567	0.016523
ENSG00000152822	GRM1	2.39654	3.29956	0.016551
ENSG00000141499	WRAP53	2.39622	6.8059	0.016565
ENSG00000108654	DDX5	2.39614	21.9381	0.016569
ENSG00000166451	CENPN	-2.39602	-8.80237	0.016574
ENSG00000143842	SOX13	2.39581	2.96886	0.016584
ENSG00000177666	PNPLA2	-2.39426	-22.7576	0.016654
ENSG00000130958	SLC35D2	-2.39329	-7.60724	0.016698
ENSG00000108352	RAPGEFL1	-2.39312	-128.925	0.016706
ENSG00000214160	ALG3	-2.39281	-34.8358	0.01672
ENSG00000288684	ENSG00000288684	-2.39266	-13.5391	0.016727
ENSG00000187848	P2RX2	-2.39145	-9.7762	0.016782
ENSG00000159086	PAXBP1	2.39012	34.1557	0.016843
ENSG00000239789	MRPS17	-2.38994	-6.37986	0.016851
ENSG00000130997	POLN	2.3892	14.102	0.016885
ENSG00000131094	C1QL1	2.38888	6.16297	0.0169
ENSG00000127580	WDR24	-2.38744	-4.96988	0.016966
ENSG00000114999	TTL	2.38741	8.26945	0.016968
ENSG00000165204	OR1K1	-2.38625	-80.1641	0.017021
ENSG00000171649	ZIK1	-2.38597	-11.673	0.017034
ENSG00000186092	OR4F5	2.38495	2521.98	0.017081
ENSG00000169908	TM4SF1	2.38493	6.62548	0.017082
ENSG00000171722	SPATA46	2.38484	12.6466	0.017086
ENSG00000224051	CPTP	-2.38413	-11.5545	0.01712
ENSG00000013364	MVP	-2.38256	-4.28261	0.017193
ENSG00000166762	CATSPER2	2.38211	1.10727	0.017214
ENSG00000103942	HOMER2	-2.37998	-4.20145	0.017313
ENSG00000186834	HEXIM1	-2.37937	-6.67374	0.017342
ENSG00000088179	PTPN4	2.37877	13.7658	0.017371
ENSG00000149480	MTA2	-2.37821	-13.5823	0.017397
ENSG00000235718	MFRP	2.37791	18.1603	0.017411
ENSG00000114790	ARHGEF26	-2.37696	-3.1363	0.017456
ENSG00000170855	TRIAP1	2.37679	36.477	0.017464
ENSG00000146250	PRSS35	2.37647	1.06161	0.017479
ENSG00000136827	TOR1A	-2.37607	-2.71873	0.017498
ENSG00000108861	DUSP3	2.37588	4.79617	0.017507
ENSG00000126822	PLEKHG3	2.37579	1.71683	0.017511
ENSG00000184014	DENND5A	2.37557	10.6756	0.017522
ENSG00000197930	ERO1A	-2.37509	-16.3066	0.017545
ENSG00000184716	SERINC4	-2.37481	-2.93829	0.017558
ENSG00000186642	PDE2A	-2.3748	-57.4265	0.017559
ENSG00000090581	GNPTG	2.37385	58.2872	0.017604
ENSG00000006282	SPATA20	2.37321	1.97293	0.017634
ENSG00000109163	GNRHR	2.37311	16.0812	0.017639
ENSG00000176209	SMIM19	2.37295	12.2264	0.017647
ENSG00000204859	ZBTB48	2.37228	372.136	0.017679
ENSG00000228278	ORM2	-2.37206	-44.6861	0.017689
ENSG00000131914	LIN28A	2.37129	30.5967	0.017726
ENSG00000113761	ZNF346	-2.37026	-4.09477	0.017776
ENSG00000079616	KIF22	-2.3691	-60.2508	0.017831
ENSG00000148950	IMMP1L	-2.36781	-19.5517	0.017894
ENSG00000139540	SLC39A5	2.36679	61.6912	0.017943
ENSG00000204006	C1orf185	-2.36637	-149.734	0.017964
ENSG00000152430	BOLL	-2.36613	-3.96002	0.017975
ENSG00000185056	C5orf47	2.36574	33.4198	0.017994
ENSG00000174744	BRMS1	2.36471	9.09828	0.018044
ENSG00000040341	STAU2	2.36465	11.7949	0.018047
ENSG00000196224	KRTAP5-3	-2.36352	-45.1103	0.018102
ENSG00000205659	LIN52	2.36238	3.19179	0.018158
ENSG00000185088	RPS27L	2.36229	12.5925	0.018163
ENSG00000103423	DNAJA3	2.36078	2.49611	0.018236
ENSG00000128641	MYO1B	-2.35745	-5.2225	0.018401
ENSG00000113073	SLC4A9	-2.3568	-150.943	0.018433
ENSG00000106819	ASPN	-2.35625	-7.43589	0.01846
ENSG00000133101	CCNA1	2.35565	0.876846	0.01849
ENSG00000070501	POLB	2.35498	3.83457	0.018524
ENSG00000262246	CORO7	2.35457	11.8513	0.018544
ENSG00000213809	KLRK1	-2.35453	-43.2204	0.018546
ENSG00000155816	FMN2	-2.35417	-6.10845	0.018564
ENSG00000129244	ATP1B2	2.35337	18.7312	0.018604
ENSG00000139547	RDH16	-2.35294	-44.1005	0.018626
ENSG00000204385	SLC44A4	2.35127	4.78996	0.018709
ENSG00000141446	ESCO1	-2.35112	-7.45981	0.018717
ENSG00000108599	AKAP10	2.35091	16.89	0.018728
ENSG00000157538	VPS26C	2.35088	13.1518	0.018729
ENSG00000143870	PDIA6	-2.35076	-4.23568	0.018735
ENSG00000062716	VMP1	2.3492	21.6099	0.018814
ENSG00000187231	SESTD1	-2.34833	-3.34236	0.018858
ENSG00000197044	ZNF441	-2.34829	-677.248	0.01886
ENSG00000140280	LYSMD2	2.34805	9.03222	0.018872
ENSG00000163762	TM4SF18	-2.3479	-3.07414	0.018879
ENSG00000130764	LRRC47	2.34782	5.315	0.018884
ENSG00000117877	POLR1G	-2.34765	-1.19677	0.018892
ENSG00000108961	RANGRF	2.34654	18.912	0.018948
ENSG00000173726	TOMM20	2.34582	5.00679	0.018985
ENSG00000170345	FOS	-2.34547	-4.76056	0.019003
ENSG00000158792	SPATA2L	2.34528	16.0345	0.019013
ENSG00000197448	GSTK1	2.3449	31.4465	0.019032
ENSG00000164107	HAND2	2.34446	3.20161	0.019055
ENSG00000117859	OSBPL9	2.34409	30.9465	0.019074
ENSG00000135899	SP110	2.34383	4.45852	0.019087
ENSG00000164211	STARD4	2.34353	6.82821	0.019102
ENSG00000173013	CCDC96	2.34286	11.2043	0.019137
ENSG00000170549	IRX1	2.34217	12.3475	0.019172
ENSG00000150261	OR8K1	-2.34155	-63.7733	0.019204
ENSG00000130772	MED18	-2.34087	-19.1798	0.019239
ENSG00000181873	IBA57	2.34031	12.0812	0.019268
ENSG00000082805	ERC1	-2.34025	-11.1675	0.019271
ENSG00000101457	DNTTIP1	-2.3386	-1.53592	0.019356
ENSG00000148795	CYP17A1	2.33792	2.14968	0.019391
ENSG00000138030	KHK	2.33781	22.2603	0.019397
ENSG00000204390	HSPA1L	-2.33689	-13.0354	0.019445
ENSG00000099985	OSM	2.33643	65.3789	0.019469
ENSG00000183396	TMEM89	2.33618	14.0634	0.019482
ENSG00000167969	ECI1	-2.33616	-4.68457	0.019483
ENSG00000213066	CEP43	2.3353	10.6858	0.019528
ENSG00000266953	ENSG00000266953	2.33487	109.912	0.01955
ENSG00000206190	ATP10A	2.33233	1.87176	0.019683
ENSG00000187553	CYP26C1	2.33161	21.7853	0.019721
ENSG00000143622	RIT1	-2.3316	-9.51859	0.019722
ENSG00000081026	MAGI3	2.33118	11.6064	0.019744
ENSG00000165125	TRPV6	-2.33112	-27.3315	0.019747
ENSG00000227268	KLLN	-2.33048	-77.4084	0.019781
ENSG00000178814	OPLAH	-2.32943	-11.5136	0.019836
ENSG00000108511	HOXB6	2.3284	32.1976	0.019891
ENSG00000160050	CCDC28B	2.32781	33.8608	0.019922
ENSG00000275221	H2AC15	-2.32662	-15.0321	0.019986
ENSG00000177311	ZBTB38	2.32644	7.41293	0.019995
ENSG00000164011	ZNF691	-2.32542	-130.019	0.020049
ENSG00000178394	HTR1A	-2.32501	-3.40726	0.020071
ENSG00000165886	UBTD1	-2.32489	-3.82837	0.020078
ENSG00000256812	CAPNS2	-2.32421	-22.078	0.020114
ENSG00000119866	BCL11A	2.32418	15.7857	0.020116
ENSG00000153707	PTPRD	2.32406	1.42682	0.020122
ENSG00000185811	IKZF1	2.3239	4.79915	0.020131
ENSG00000198914	POU3F3	2.32226	4.53033	0.020219
ENSG00000187783	TMEM72	2.32174	3.75055	0.020247
ENSG00000161405	IKZF3	2.32159	4.81973	0.020255
ENSG00000008197	TFAP2D	2.32118	20.1926	0.020277
ENSG00000037897	METTL1	2.31977	44.7551	0.020353
ENSG00000213672	NCKIPSD	2.31977	5.80853	0.020353
ENSG00000032444	PNPLA6	-2.3197	-8.71631	0.020357
ENSG00000162738	VANGL2	2.31956	4.82459	0.020365
ENSG00000151239	TWF1	2.3192	14.3354	0.020384
ENSG00000137727	ARHGAP20	2.31901	1.17125	0.020395
ENSG00000165119	HNRNPK	2.31882	20.7735	0.020405
ENSG00000174606	ANGEL2	-2.31837	-7.01784	0.020429
ENSG00000104671	DCTN6	2.31828	21.9287	0.020434
ENSG00000272573	MUSTN1	-2.31807	-7.48789	0.020445
ENSG00000212938	KRTAP6-3	2.31779	12.0657	0.02046
ENSG00000130227	XPO7	-2.31724	-10.8633	0.02049
ENSG00000169181	GSG1L	2.31664	10.492	0.020523
ENSG00000147872	PLIN2	-2.31598	-8.56377	0.020559
ENSG00000130203	APOE	2.31527	5.89008	0.020598
ENSG00000164403	SHROOM1	2.31426	6.25205	0.020654
ENSG00000120057	SFRP5	-2.31414	-1.04633	0.02066
ENSG00000115661	STK16	-2.31368	-7.75437	0.020685
ENSG00000250305	TRMT9B	-2.31365	-3.02511	0.020687
ENSG00000151338	MIPOL1	-2.31357	-7.41524	0.020691
ENSG00000119537	KDSR	-2.31199	-4.13702	0.020778
ENSG00000105321	CCDC9	-2.31145	-4.34972	0.020808
ENSG00000175087	PDIK1L	2.31136	11.739	0.020813
ENSG00000198700	IPO9	-2.31105	-9.20718	0.02083
ENSG00000184840	TMED9	2.31087	15.1381	0.02084
ENSG00000123810	B9D2	-2.31044	-4.86585	0.020864
ENSG00000159461	AMFR	2.31014	6.44097	0.020881
ENSG00000141448	GATA6	-2.31001	-12.1393	0.020888
ENSG00000129204	USP6	2.30977	11.3404	0.020901
ENSG00000149806	FAU	2.30921	58.9003	0.020932
ENSG00000144331	ZNF385B	2.30671	1.84394	0.021071
ENSG00000171855	IFNB1	2.30597	11.8078	0.021112
ENSG00000139946	PELI2	-2.3046	-27.7118	0.021189
ENSG00000174502	SLC26A9	2.30433	22.8492	0.021204
ENSG00000123307	NEUROD4	2.30357	18.595	0.021247
ENSG00000090975	PITPNM2	2.30353	3.12707	0.021249
ENSG00000133243	BTBD2	2.30343	13.8307	0.021255
ENSG00000107175	CREB3	2.30209	14.1695	0.02133
ENSG00000283782	ENSG00000283782	-2.30207	-14.3318	0.021331
ENSG00000185966	LCE3E	-2.30203	-38.8775	0.021334
ENSG00000132773	TOE1	2.30182	29.4471	0.021345
ENSG00000131153	GINS2	2.30155	15.7776	0.021361
ENSG00000108557	RAI1	-2.30135	-27.1467	0.021372
ENSG00000149016	TUT1	-2.30071	-34.8524	0.021408
ENSG00000149527	PLCH2	-2.3007	-49.0436	0.021409
ENSG00000167840	ZNF232	2.30066	15.3479	0.021411
ENSG00000166405	RIC3	-2.30065	-4.11706	0.021412
ENSG00000140323	DISP2	-2.30001	-3.70493	0.021448
ENSG00000104218	CSPP1	2.29846	28.7816	0.021535
ENSG00000245848	CEBPA	2.29846	12.6305	0.021536
ENSG00000136247	ZDHHC4	2.298	8.33915	0.021562
ENSG00000102924	CBLN1	2.29772	5.08759	0.021578
ENSG00000103313	MEFV	2.2975	31.9883	0.02159
ENSG00000064195	DLX3	-2.29683	-42.4632	0.021629
ENSG00000126581	BECN1	2.29661	14.6011	0.021641
ENSG00000136002	ARHGEF4	2.29498	5.10881	0.021734
ENSG00000171574	ZNF584	2.29446	5.92026	0.021764
ENSG00000198768	APCDD1L	2.29446	10.27	0.021764
ENSG00000163156	SCNM1	2.29443	29.0977	0.021766
ENSG00000165113	GKAP1	-2.29377	-12.5817	0.021804
ENSG00000157734	SNX22	-2.29349	-11.8526	0.02182
ENSG00000132664	POLR3F	2.29238	6.55957	0.021884
ENSG00000187134	AKR1C1	-2.29166	-3.25404	0.021925
ENSG00000166153	DEPDC4	-2.29159	-41.252	0.021929
ENSG00000157211	CDCP2	-2.29104	-5.81833	0.021961
ENSG00000229314	ORM1	-2.29092	-36.0203	0.021968
ENSG00000169750	RAC3	2.29082	9.01596	0.021974
ENSG00000277075	H2AC8	2.29055	38.9447	0.02199
ENSG00000152457	DCLRE1C	2.29012	70.2437	0.022015
ENSG00000103260	METRN	-2.29009	-7.01106	0.022016
ENSG00000159723	AGRP	2.2899	71.0422	0.022027
ENSG00000126215	XRCC3	-2.28866	-6.43906	0.022099
ENSG00000066044	ELAVL1	-2.28857	-39.3936	0.022104
ENSG00000112218	GPR63	-2.28818	-1.79847	0.022127
ENSG00000100122	CRYBB1	2.28784	11.0803	0.022147
ENSG00000187778	MCRS1	2.28744	26.9437	0.02217
ENSG00000115970	THADA	-2.28737	-9.9619	0.022174
ENSG00000197123	ZNF679	2.28632	33.9871	0.022235
ENSG00000172638	EFEMP2	-2.28614	-1.74493	0.022246
ENSG00000126746	ZNF384	-2.28599	-13.1815	0.022255
ENSG00000143376	SNX27	-2.28546	-50.095	0.022286
ENSG00000188981	MSANTD1	2.28507	20.9292	0.022309
ENSG00000178460	MCMDC2	-2.28432	-25.7652	0.022353
ENSG00000179292	TMEM151A	-2.28379	-3.49105	0.022384
ENSG00000125744	RTN2	-2.28348	-6.58562	0.022402
ENSG00000139656	SMIM2	2.28312	9.077	0.022423
ENSG00000118518	RNF146	-2.2828	-52.5977	0.022442
ENSG00000158104	HPD	2.28207	11.2705	0.022485
ENSG00000177191	B3GNT8	-2.28198	-2.20994	0.02249
ENSG00000163638	ADAMTS9	2.2816	10.6165	0.022513
ENSG00000197444	OGDHL	-2.28072	-12.9094	0.022565
ENSG00000004779	NDUFAB1	-2.27914	-13.1891	0.022659
ENSG00000204599	TRIM39	-2.27907	-9.39826	0.022663
ENSG00000179889	PDXDC1	2.27841	65.8558	0.022702
ENSG00000135519	KCNH3	2.27835	47.1735	0.022706
ENSG00000123342	MMP19	-2.27794	-25.6419	0.02273
ENSG00000164197	RNF180	2.27759	22.39	0.022751
ENSG00000197978	GOLGA6L9	2.27753	29.8885	0.022754
ENSG00000290318	ENSG00000290318	2.27729	44.5196	0.022769
ENSG00000168769	TET2	-2.27622	-21.1826	0.022833
ENSG00000110975	SYT10	2.27617	11.9505	0.022836
ENSG00000064651	SLC12A2	-2.27607	-19.428	0.022842
ENSG00000197465	GYPE	-2.27596	-1.90404	0.022849
ENSG00000063177	RPL18	2.2753	24.2725	0.022888
ENSG00000112195	TREML2	2.27484	11.8168	0.022915
ENSG00000085978	ATG16L1	2.27436	0.99928	0.022944
ENSG00000166090	IL25	-2.27403	-15.907	0.022964
ENSG00000153827	TRIP12	-2.27403	-11.0531	0.022964
ENSG00000169627	BOLA2B	2.27382	20.5907	0.022977
ENSG00000137502	RAB30	2.27366	9.71198	0.022986
ENSG00000189043	NDUFA4	-2.27349	-20.6515	0.022997
ENSG00000186881	OR13F1	2.27168	22.1795	0.023106
ENSG00000109832	DDX25	-2.27167	-48.9387	0.023107
ENSG00000092841	MYL6	-2.27128	-50.8535	0.02313
ENSG00000171044	XKR6	2.2708	9.63575	0.023159
ENSG00000132780	NASP	-2.27068	-7.15593	0.023166
ENSG00000105472	CLEC11A	2.27029	10.4877	0.02319
ENSG00000139193	CD27	2.26966	28.051	0.023229
ENSG00000253506	NACA2	2.26914	2.77252	0.02326
ENSG00000064652	SNX24	2.26897	23.0255	0.02327
ENSG00000169291	SHE	2.26852	3.64665	0.023298
ENSG00000183150	GPR19	2.26704	12.1009	0.023388
ENSG00000166439	RNF169	-2.2669	-13.0736	0.023396
ENSG00000133561	GIMAP6	2.26599	7.01879	0.023452
ENSG00000198435	NRARP	-2.26564	-101.752	0.023474
ENSG00000186666	BCDIN3D	2.26526	12.7848	0.023497
ENSG00000198900	TOP1	2.26519	48.4824	0.023501
ENSG00000182149	IST1	-2.26515	-10.9922	0.023503
ENSG00000174844	DNAH12	2.26506	4.73645	0.023509
ENSG00000187595	ZNF385C	-2.26483	-22.429	0.023523
ENSG00000161671	EMC10	2.26401	15.8009	0.023574
ENSG00000214655	ZSWIM8	-2.26242	-3.17601	0.023672
ENSG00000163374	YY1AP1	-2.26226	-15.4141	0.023682
ENSG00000124356	STAMBP	2.26202	1.59275	0.023696
ENSG00000214491	SEC14L6	-2.26142	-82.5415	0.023733
ENSG00000185897	FFAR3	-2.26134	-24.5381	0.023738
ENSG00000261652	PIERCE2	-2.26082	-2.8181	0.02377
[truncated: 16,618 more rows]
