# Supplementary material for: scPrediXcan integrates deep learning methods and single-cell data into a cell-type-specific transcriptome-wide association study framework
Source: Cell Genom. 2025 May 14;5(5):100875. doi: 10.1016/j.xgen.2025.100875 (PMC12143334; doi:10.1016/j.xgen.2025.100875)
Supplement: Data S1. Tables S1–S47 [file mmc2.zip › Supplemental_tables/TableS39.xlsx]

## Sheet: Table_S39_plasmablast
gene	gene_name	zscore	effect_size	pvalue
ENSG00000213719	CLIC1	-22.0863	-452.758	4.28387e-108
ENSG00000213722	DDAH2	-21.0398	-86.0292	2.83e-98
ENSG00000204463	BAG6	-19.2295	-402.219	2.1e-82
ENSG00000204542	C6orf15	18.0986	487.171	3.27e-73
ENSG00000204421	LY6G6C	-15.7485	-459.3	7.03e-56
ENSG00000204428	LY6G5C	-15.5826	-631.439	9.55e-55
ENSG00000204296	TSBP1	15.5308	391.944	2.15e-54
ENSG00000204314	PRRT1	14.7617	507.421	2.59e-49
ENSG00000204290	BTNL2	14.0595	551.105	6.74e-45
ENSG00000204410	MSH5	-13.8892	-160.296	7.36e-44
ENSG00000221988	PPT2	12.9129	151.788	3.81e-38
ENSG00000196230	TUBB	-12.8983	-190.991	4.6e-38
ENSG00000232629	HLA-DQB2	12.3406	57.3168	5.48e-35
ENSG00000204315	FKBPL	-12.098	-519.128	1.08e-33
ENSG00000196747	H2AC13	-12.0498	-279.941	1.94e-33
ENSG00000278828	H3C10	-11.7122	-355.462	1.1e-31
ENSG00000137411	VARS2	11.3197	357.88	1.05e-29
ENSG00000196735	HLA-DQA1	-11.2684	-12.3817	1.88e-29
ENSG00000198563	DDX39B	-10.4529	-195.626	1.42e-25
ENSG00000204256	BRD2	10.2083	122.68	1.82e-24
ENSG00000146112	PPP1R18	10.1428	183.176	3.57e-24
ENSG00000228789	HCG22	-10.117	-198.126	4.65e-24
ENSG00000204394	VARS1	-10.0143	-787.441	1.32e-23
ENSG00000204511	MCCD1	-9.90702	-106.081	3.88e-23
ENSG00000137185	ZSCAN9	-9.90476	-60.6633	3.97e-23
ENSG00000196126	HLA-DRB1	9.83816	277.51	7.71e-23
ENSG00000248167	TRIM39-RPP21	-9.76951	-105.887	1.52e-22
ENSG00000226979	LTA	-9.7561	-66.0155	1.74e-22
ENSG00000204576	PRR3	-9.74304	-1123.85	1.98e-22
ENSG00000204540	PSORS1C1	9.63293	56.329	5.81e-22
ENSG00000184357	H1-5	9.61895	219.957	6.65e-22
ENSG00000204439	C6orf47	9.591	420.671	8.72e-22
ENSG00000204424	LY6G6F	-9.41344	-258.778	4.8e-21
ENSG00000185130	H2BC13	9.26817	1254.13	1.89e-20
ENSG00000168477	TNXB	-9.23427	-94.3258	2.6e-20
ENSG00000206503	HLA-A	9.19199	43.3225	3.86e-20
ENSG00000273703	H2BC14	9.15721	399.166	5.33e-20
ENSG00000197062	ZSCAN26	8.96349	232.294	3.15e-19
ENSG00000137338	PGBD1	8.8558	93.7171	8.31e-19
ENSG00000234745	HLA-B	8.80337	98.8794	1.33e-18
ENSG00000197153	H3C12	8.72334	180.362	2.7e-18
ENSG00000166278	C2	8.67772	290.471	4.04e-18
ENSG00000278637	H4C1	8.33151	167.073	7.98e-17
ENSG00000276180	H4C9	-8.28735	-435.59	1.16e-16
ENSG00000204427	ABHD16A	-8.25791	-187.429	1.48e-16
ENSG00000204681	GABBR1	8.21051	97.6233	2.2e-16
ENSG00000237988	OR2I1P	8.18335	271.803	2.76e-16
ENSG00000204420	MPIG6B	-8.15897	-205.325	3.38e-16
ENSG00000274641	H2BC17	8.1343	350.632	4.14e-16
ENSG00000241404	EGFL8	7.88235	457.077	3.21e-15
ENSG00000235109	ZSCAN31	7.85538	44.7231	3.99e-15
ENSG00000250641	LY6G6F-LY6G6D	-7.85058	-183.457	4.14e-15
ENSG00000128604	IRF5	7.8384	93.1325	4.56e-15
ENSG00000161179	YDJC	7.70997	34.79	1.26e-14
ENSG00000185651	UBE2L3	-7.67765	-159.467	1.62e-14
ENSG00000204599	TRIM39	7.64145	270.737	2.15e-14
ENSG00000183246	RIMBP3C	-7.50945	-275.839	5.94e-14
ENSG00000213676	ATF6B	7.41756	152.872	1.19e-13
ENSG00000137343	ATAT1	7.20674	510.573	5.73e-13
ENSG00000204386	NEU1	7.14592	201.167	8.94e-13
ENSG00000112343	TRIM38	7.04782	125.359	1.82e-12
ENSG00000231389	HLA-DPA1	-7.0321	-44.6243	2.03e-12
ENSG00000204396	VWA7	-6.77966	-106.477	1.2e-11
ENSG00000237541	HLA-DQA2	6.76954	7.29641	1.29e-11
ENSG00000204385	SLC44A4	6.64674	109.548	3e-11
ENSG00000064419	TNPO3	-6.59702	-97.0593	4.2e-11
ENSG00000228727	SAPCD1	-6.51012	-115.967	7.51e-11
ENSG00000124568	SLC17A1	-6.37515	-180.545	1.83e-10
ENSG00000196812	ZSCAN16	6.37244	196.057	1.86e-10
ENSG00000204257	HLA-DMA	-6.26715	-362.297	3.68e-10
ENSG00000204308	RNF5	-6.18341	-202.622	6.27e-10
ENSG00000198315	ZKSCAN8	6.17556	57.5452	6.59e-10
ENSG00000240053	LY6G5B	-6.1105	-84.5117	9.93e-10
ENSG00000241106	HLA-DOB	-6.07475	-21.9974	1.24e-09
ENSG00000158691	ZSCAN12	-6.04274	-27.6613	1.52e-09
ENSG00000073605	GSDMB	5.95019	30.0522	2.68e-09
ENSG00000115415	STAT1	5.89055	124.382	3.85e-09
ENSG00000204348	DXO	-5.88805	-354.537	3.91e-09
ENSG00000103510	KAT8	-5.82887	-219.872	5.58e-09
ENSG00000187626	ZKSCAN4	5.80299	50.8178	6.51e-09
ENSG00000146047	H2BC1	-5.77657	-337.706	7.62e-09
ENSG00000168291	PDHB	-5.66887	-69.8215	1.44e-08
ENSG00000204310	AGPAT1	5.65048	189.637	1.6e-08
ENSG00000223865	HLA-DPB1	-5.59597	-154.316	2.19e-08
ENSG00000099849	RASSF7	5.58846	80.3597	2.29e-08
ENSG00000204516	MICB	5.58557	25.0333	2.33e-08
ENSG00000180596	H2BC4	5.56889	27.457	2.56e-08
ENSG00000138378	STAT4	-5.53082	-15.7724	3.19e-08
ENSG00000164508	H2AC1	-5.49612	-371.269	3.88e-08
ENSG00000198704	GPX6	5.4894	632.077	4.03e-08
ENSG00000204539	CDSN	-5.48843	-92.6461	4.06e-08
ENSG00000070047	PHRF1	-5.34164	-224.622	9.21e-08
ENSG00000064995	TAF11	-5.18424	-124.534	2.17e-07
ENSG00000197238	H4C11	5.17657	109.162	2.26e-07
ENSG00000124635	H2BC11	-5.16487	-612.312	2.41e-07
ENSG00000203747	FCGR3A	5.14723	18.2998	2.64e-07
ENSG00000161847	RAVER1	5.12667	194.106	2.95e-07
ENSG00000137310	TCF19	-5.10276	-56.7152	3.35e-07
ENSG00000105376	ICAM5	5.05726	48.1205	4.25e-07
ENSG00000186470	BTN3A2	-5.02716	-26.5649	4.98e-07
ENSG00000177030	DEAF1	-4.98152	-286.384	6.31e-07
ENSG00000205882	DEFB134	4.96182	187.507	6.98e-07
ENSG00000105371	ICAM4	4.96161	18.5682	6.99e-07
ENSG00000204632	HLA-G	-4.95086	-11.9549	7.39e-07
ENSG00000089280	FUS	4.91531	250.631	8.86e-07
ENSG00000232040	SCAND3	-4.91117	-101.192	9.05e-07
ENSG00000275126	H4C13	4.87153	46.3248	1.11e-06
ENSG00000273542	H4C12	4.84233	201.088	1.28e-06
ENSG00000204435	CSNK2B	-4.82228	-454.593	1.42e-06
ENSG00000168394	TAP1	-4.82192	-51.5325	1.42e-06
ENSG00000160683	CXCR5	4.82051	36.7433	1.43e-06
ENSG00000255154	HTD2	-4.79725	-29.7489	1.61e-06
ENSG00000065989	PDE4A	-4.73219	-51.4803	2.22e-06
ENSG00000052344	PRSS8	-4.71328	-299.546	2.44e-06
ENSG00000163686	ABHD6	-4.67444	-36.2958	2.95e-06
ENSG00000158373	H2BC5	-4.65428	-115.203	3.25e-06
ENSG00000146109	ABT1	4.62039	160.519	3.83e-06
ENSG00000137312	FLOT1	4.61887	187.561	3.86e-06
ENSG00000126453	BCL2L12	4.61162	75.9106	4e-06
ENSG00000159314	ARHGAP27	-4.58708	-24.6546	4.49e-06
ENSG00000126456	IRF3	4.58622	46.1007	4.51e-06
ENSG00000204304	PBX2	-4.57991	-279.066	4.65e-06
ENSG00000274600	RIMBP3B	4.57716	1457.94	4.71e-06
ENSG00000280236	OR12D2	-4.57094	-719.826	4.86e-06
ENSG00000164609	SLU7	-4.54427	-33.6293	5.51e-06
ENSG00000204531	POU5F1	4.53824	16.6972	5.67e-06
ENSG00000204560	DHX16	4.52702	84.8717	5.98e-06
ENSG00000204544	MUC21	4.52599	110.973	6.01e-06
ENSG00000243729	OR5V1	-4.51253	-196.721	6.41e-06
ENSG00000120054	CPN1	-4.51012	-178.128	6.48e-06
ENSG00000146039	SLC17A4	-4.483	-316.466	7.36e-06
ENSG00000143226	FCGR2A	4.47989	42.0573	7.47e-06
ENSG00000137404	NRM	-4.47335	-75.4322	7.7e-06
ENSG00000276302	ENSG00000276302	4.45506	254.502	8.39e-06
ENSG00000116701	NCF2	-4.43431	-8.7203	9.24e-06
ENSG00000213886	UBD	4.43246	70.7756	9.32e-06
ENSG00000164611	PTTG1	-4.43226	-95.993	9.33e-06
ENSG00000231852	CYP21A2	-4.41543	-747.863	1.01e-05
ENSG00000180044	C3orf80	4.38084	141.094	1.18e-05
ENSG00000070770	CSNK2A2	-4.29631	-44.412	1.74e-05
ENSG00000197409	H3C4	-4.28807	-310.413	1.8e-05
ENSG00000065060	BLTP3A	-4.27137	-39.5032	1.94e-05
ENSG00000254093	PINX1	4.24192	79.4548	2.22e-05
ENSG00000204388	HSPA1B	4.23421	96.9543	2.29e-05
ENSG00000124678	TCP11	4.2247	4.49713	2.39e-05
ENSG00000042813	ZPBP	-4.22234	-211.366	2.42e-05
ENSG00000112511	PHF1	-4.21113	-300.262	2.54e-05
ENSG00000204305	AGER	-4.19	-51.0643	2.79e-05
ENSG00000274997	H2AC12	-4.18984	-174.107	2.79e-05
ENSG00000204644	ZFP57	4.16996	14.449	3.05e-05
ENSG00000108439	PNPO	-4.11683	-77.47	3.84e-05
ENSG00000156873	PHKG2	4.11568	280.293	3.86e-05
ENSG00000276410	H2BC3	-4.11437	-29.7144	3.88e-05
ENSG00000134369	NAV1	4.1127	59.133	3.91e-05
ENSG00000204389	HSPA1A	4.08207	38.4141	4.46e-05
ENSG00000263020	ENSG00000263020	-4.07877	-300.884	4.53e-05
ENSG00000154328	NEIL2	4.0668	16.0167	4.77e-05
ENSG00000220201	ZGLP1	-4.06383	-61.554	4.83e-05
ENSG00000141736	ERBB2	-4.06082	-166.801	4.89e-05
ENSG00000171056	SOX7	4.05357	63.2176	5.04e-05
ENSG00000204695	OR14J1	-4.05153	-238.585	5.09e-05
ENSG00000189362	NEMP2	4.00772	23.9375	6.13e-05
ENSG00000285085	ENSG00000285085	3.97786	41.0866	6.95e-05
ENSG00000005020	SKAP2	-3.96531	-16.6751	7.33e-05
ENSG00000203910	C1orf146	-3.96416	-287.106	7.37e-05
ENSG00000188580	NKAIN2	-3.96031	-366.711	7.49e-05
ENSG00000010704	HFE	3.95616	36.834	7.62e-05
ENSG00000291302	ENSG00000291302	-3.94922	-87.9402	7.84e-05
ENSG00000174775	HRAS	-3.94352	-18.5595	8.03e-05
ENSG00000170322	NFRKB	3.93955	54.4869	8.16e-05
ENSG00000187475	H1-6	3.93207	70.9095	8.42e-05
ENSG00000110435	PDHX	-3.93011	-14.5287	8.49e-05
ENSG00000213780	GTF2H4	-3.90782	-40.5355	9.31e-05
ENSG00000185187	SIGIRR	3.90691	223.422	9.35e-05
ENSG00000141738	GRB7	3.89685	41.1926	9.75e-05
ENSG00000088682	COQ9	3.89213	79.899	9.94e-05
ENSG00000182010	RTKN2	-3.87683	-8.65527	0.000106
ENSG00000163684	RPP14	-3.86042	-19.4094	0.000113
ENSG00000224586	GPX5	3.84543	335.284	0.00012
ENSG00000149289	ZC3H12C	-3.839	-42.2654	0.000124
ENSG00000182108	DEXI	-3.8345	-44.7988	0.000126
ENSG00000206530	CFAP44	3.83374	79.9749	0.000126
ENSG00000204702	OR2J1	3.818	309.811	0.000135
ENSG00000149089	APIP	-3.81088	-9.64862	0.000138
ENSG00000204687	MAS1L	3.80804	313.731	0.00014
ENSG00000114982	KANSL3	3.80669	127.648	0.000141
ENSG00000171757	LRRC34	3.79588	175.456	0.000147
ENSG00000116698	SMG7	-3.77001	-132.123	0.000163
ENSG00000185522	LMNTD2	3.76716	72.9988	0.000165
ENSG00000258724	PINX1	3.75393	94.3406	0.000174
ENSG00000275714	H3C1	3.74567	181.518	0.00018
ENSG00000254206	NPIPB11	3.74478	90.7545	0.000181
ENSG00000205884	DEFB136	3.74398	249.648	0.000181
ENSG00000163406	SLC15A2	3.73906	38.2169	0.000185
ENSG00000103653	CSK	3.734	135.885	0.000188
ENSG00000174915	PTDSS2	3.72379	117.621	0.000196
ENSG00000117036	ETV3	-3.72185	-176.48	0.000198
ENSG00000204564	C6orf136	3.71057	74.6213	0.000207
ENSG00000120937	NPPB	3.70838	156.751	0.000209
ENSG00000169900	PYDC1	-3.70587	-25.1599	0.000211
ENSG00000273802	H2BC8	3.69865	182.771	0.000217
ENSG00000112514	CUTA	-3.69753	-109.251	0.000218
ENSG00000165644	COMTD1	-3.68177	-16.0592	0.000232
ENSG00000096996	IL12RB1	3.67817	32.4505	0.000235
ENSG00000105063	PPP6R1	3.67694	42.2461	0.000236
ENSG00000204472	AIF1	3.67139	96.9251	0.000241
ENSG00000129538	RNASE1	-3.66537	-95.6184	0.000247
ENSG00000278463	H2AC4	3.66216	31.5203	0.00025
ENSG00000204569	PPP1R10	-3.66137	-484.565	0.000251
ENSG00000204475	NCR3	-3.65556	-41.1322	0.000257
ENSG00000171790	SLFNL1	3.63231	28.3847	0.000281
ENSG00000172890	NADSYN1	-3.62113	-45.4474	0.000293
ENSG00000145901	TNIP1	-3.61168	-114.793	0.000304
ENSG00000137288	UQCC2	3.60077	55.0537	0.000317
ENSG00000170561	IRX2	3.59175	888.604	0.000328
ENSG00000111321	LTBR	3.58639	11.225	0.000335
ENSG00000233050	DEFB130B	-3.57746	-812.875	0.000347
ENSG00000156738	MS4A1	3.57105	192.254	0.000356
ENSG00000179958	DCTPP1	-3.55194	-839.586	0.000382
ENSG00000113532	ST8SIA4	-3.55172	-43.0797	0.000383
ENSG00000132906	CASP9	-3.55071	-175.437	0.000384
ENSG00000140153	WDR20	-3.54279	-209.331	0.000396
ENSG00000135333	EPHA7	3.53933	170.553	0.000401
ENSG00000134249	ADAM30	3.52805	525.197	0.000419
ENSG00000181552	EDDM3B	-3.52476	-59.7508	0.000424
ENSG00000141744	PNMT	3.51874	76.2095	0.000434
ENSG00000204616	TRIM31	3.50032	7.69016	0.000465
ENSG00000153317	ASAP1	-3.48852	-31.0088	0.000486
ENSG00000105550	FGF21	-3.47794	-70.2944	0.000505
ENSG00000174255	ZNF80	3.47213	239.802	0.000516
ENSG00000249715	FER1L5	3.47178	244.664	0.000517
ENSG00000258083	OR9A4	3.45087	255.73	0.000559
ENSG00000051009	FHIP1B	3.44496	146.503	0.000571
ENSG00000023191	RNH1	3.44239	87.1764	0.000577
ENSG00000135390	ATP5MC2	3.41959	167.455	0.000627
ENSG00000169169	CPT1C	-3.41498	-6.38571	0.000638
ENSG00000149179	CSTPP1	-3.39538	-33.2828	0.000685
ENSG00000131951	LRRC9	3.39385	18.271	0.000689
ENSG00000204580	DDR1	-3.39283	-47.79	0.000692
ENSG00000278588	H2BC10	-3.3848	-35.4158	0.000712
ENSG00000163377	TAFA4	3.38209	204.915	0.000719
ENSG00000254415	SIGLEC14	-3.38094	-26.7928	0.000722
ENSG00000162104	ADCY9	3.36234	37.6933	0.000773
ENSG00000162676	GFI1	-3.36174	-59.9273	0.000775
ENSG00000149403	GRIK4	3.36088	73.9392	0.000777
ENSG00000123453	SARDH	3.35709	76.0052	0.000788
ENSG00000203326	ZNF525	-3.35366	-24.5855	0.000797
ENSG00000119048	UBE2B	-3.33922	-222.479	0.00084
ENSG00000146197	SCUBE3	3.33778	201.056	0.000845
ENSG00000170515	PA2G4	3.33607	327.127	0.00085
ENSG00000176909	MAMSTR	3.32818	57.4597	0.000874
ENSG00000166963	MAP1A	3.32346	141.763	0.000889
ENSG00000205442	IZUMO3	-3.3139	-241.559	0.00092
ENSG00000105538	RASIP1	-3.31044	-86.6262	0.000931
ENSG00000198522	GPN1	3.29884	42.4653	0.000971
ENSG00000082146	STRADB	3.29838	77.0617	0.000972
ENSG00000144369	FAM171B	3.29591	25.3862	0.000981
ENSG00000078018	MAP2	3.28817	74.7623	0.001008
ENSG00000101464	PIGU	-3.27522	-55.0806	0.001056
ENSG00000237330	RNF223	3.27052	54.6872	0.001074
ENSG00000114378	HYAL1	3.26457	41.8342	0.001096
ENSG00000147684	NDUFB9	-3.26083	-231.366	0.001111
ENSG00000188739	RBM34	3.25803	120.488	0.001122
ENSG00000130222	GADD45G	3.25796	9.21105	0.001122
ENSG00000104321	TRPA1	3.25538	79.9436	0.001132
ENSG00000215372	ZNF705G	3.2481	2978.95	0.001162
ENSG00000187288	CIDEC	3.24232	98.9408	0.001186
ENSG00000198821	CD247	-3.23661	-79.0258	0.00121
ENSG00000176177	ENTHD1	-3.22793	-105.715	0.001247
ENSG00000152240	HAUS1	-3.22272	-44.1061	0.00127
ENSG00000118503	TNFAIP3	-3.22173	-194.642	0.001274
ENSG00000162738	VANGL2	-3.2188	-66.7478	0.001287
ENSG00000224420	ADM5	-3.21729	-42.3945	0.001294
ENSG00000133247	KMT5C	3.20933	139.008	0.00133
ENSG00000204952	FBXO47	3.20626	144.449	0.001345
ENSG00000143669	LYST	-3.20566	-13.7184	0.001348
ENSG00000178226	PRSS36	3.20482	29.6567	0.001351
ENSG00000169599	NFU1	-3.19527	-146.821	0.001397
ENSG00000197587	DMBX1	3.18963	102.935	0.001425
ENSG00000160695	VPS11	-3.18387	-15.8306	0.001453
ENSG00000204248	COL11A2	-3.18313	-73.9793	0.001457
ENSG00000160181	TFF2	-3.17636	-333.926	0.001491
ENSG00000171786	NHLH1	3.17514	67.4225	0.001498
ENSG00000198642	KLHL9	3.1723	27.2459	0.001512
ENSG00000167588	GPD1	-3.16674	-116.203	0.001542
ENSG00000197930	ERO1A	-3.16555	-72.875	0.001548
ENSG00000161405	IKZF3	3.16163	108.784	0.001569
ENSG00000011485	PPP5C	-3.16144	-13.3367	0.00157
ENSG00000198502	HLA-DRB5	-3.15986	-73.4683	0.001578
ENSG00000066422	ZBTB11	3.15921	53.5483	0.001582
ENSG00000141741	MIEN1	-3.15781	-88.6736	0.00159
ENSG00000161610	HCRT	-3.15482	-31.545	0.001606
ENSG00000242574	HLA-DMB	-3.15239	-178.729	0.001619
ENSG00000133265	HSPBP1	-3.14775	-24.2957	0.001645
ENSG00000239697	TNFSF12	-3.14628	-12.0889	0.001654
ENSG00000161395	PGAP3	3.14608	71.4609	0.001655
ENSG00000140259	MFAP1	3.14497	269.705	0.001661
ENSG00000242028	HYPK	3.14223	160.762	0.001677
ENSG00000177455	CD19	-3.14081	-361.343	0.001685
ENSG00000172680	MOS	-3.1369	-146.049	0.001707
ENSG00000105402	NAPA	-3.13392	-168.338	0.001725
ENSG00000116138	DNAJC16	-3.12419	-65.8303	0.001783
ENSG00000176971	FIBIN	3.122	233.642	0.001796
ENSG00000149428	HYOU1	-3.12056	-31.7329	0.001805
ENSG00000072694	FCGR2B	3.11565	12.9052	0.001835
ENSG00000181867	FTMT	-3.11532	-352.295	0.001837
ENSG00000174343	CHRNA9	-3.11472	-382.278	0.001841
ENSG00000152611	CAPSL	-3.10961	-131.474	0.001873
ENSG00000137868	STRA6	-3.10497	-36.3246	0.001903
ENSG00000124564	SLC17A3	-3.10252	-22.0309	0.001919
ENSG00000248871	TNFSF12-TNFSF13	-3.10223	-15.1896	0.001921
ENSG00000167244	IGF2	-3.10166	-162.873	0.001924
ENSG00000138386	NAB1	3.09939	36.343	0.001939
ENSG00000125485	DDX31	3.09857	76.2268	0.001945
ENSG00000204520	MICA	-3.09824	-10.1725	0.001947
ENSG00000125686	MED1	3.09579	27.8833	0.001963
ENSG00000104972	LILRB1	-3.09156	-46.6229	0.001991
ENSG00000154743	TSEN2	-3.08775	-69.6917	0.002017
ENSG00000008988	RPS20	3.08437	44.1591	0.00204
ENSG00000248993	ENSG00000248993	-3.0834	-175.902	0.002046
ENSG00000221886	FAM200C	-3.08163	-30.4378	0.002059
ENSG00000167004	PDIA3	-3.0814	-63.056	0.00206
ENSG00000013523	ANGEL1	3.06948	12.5414	0.002144
ENSG00000142224	IL19	-3.0675	-9.38756	0.002159
ENSG00000197562	RAB40C	-3.06659	-64.9489	0.002165
ENSG00000146858	ZC3HAV1L	-3.06505	-12.1713	0.002176
ENSG00000172345	STARD5	3.06286	40.2998	0.002192
ENSG00000134744	TUT4	-3.06135	-54.5215	0.002203
ENSG00000135164	DMTF1	3.0578	112.878	0.00223
ENSG00000143434	SEMA6C	-3.05182	-66.7637	0.002275
ENSG00000065518	NDUFB4	3.0442	316.479	0.002333
ENSG00000007384	RHBDF1	3.04362	58.3472	0.002338
ENSG00000054967	RELT	3.04361	74.7127	0.002338
ENSG00000113838	TBCCD1	3.03643	40.5212	0.002394
ENSG00000186298	PPP1CC	3.03396	103.583	0.002414
ENSG00000140678	ITGAX	3.03212	11.6243	0.002428
ENSG00000105401	CDC37	-3.02555	-48.0463	0.002482
ENSG00000196358	NTNG2	3.02158	156.625	0.002515
ENSG00000026950	BTN3A1	-3.01992	-68.5816	0.002528
ENSG00000127780	OR1E2	3.01884	492.344	0.002537
ENSG00000066777	ARFGEF1	3.01841	55.2178	0.002541
ENSG00000141540	TTYH2	-3.01645	-87.2665	0.002558
ENSG00000134571	MYBPC3	-3.01468	-94.9352	0.002573
ENSG00000145014	TMEM44	3.01398	19.2144	0.002578
ENSG00000033030	ZCCHC8	3.0127	299.295	0.002589
ENSG00000163660	CCNL1	-3.01246	-243.067	0.002591
ENSG00000180346	TIGD2	3.00953	95.4512	0.002617
ENSG00000137822	TUBGCP4	-3.00928	-196.883	0.002619
ENSG00000101546	RBFA	-3.00752	-19.46	0.002634
ENSG00000081721	DUSP12	3.00702	104.349	0.002638
ENSG00000189164	ZNF527	-3.0003	-49.096	0.002697
ENSG00000164187	LMBRD2	-2.99915	-111.701	0.002707
ENSG00000099377	HSD3B7	-2.99555	-185.389	0.002739
ENSG00000111832	RWDD1	2.99412	48.2124	0.002752
ENSG00000164398	ACSL6	2.99288	52.2004	0.002764
ENSG00000159217	IGF2BP1	-2.99043	-105.866	0.002786
ENSG00000255974	CYP2A6	-2.98978	-549.028	0.002792
ENSG00000165997	ARL5B	-2.98858	-46.6607	0.002803
ENSG00000120235	IFNA6	-2.98657	-685.407	0.002821
ENSG00000196967	ZNF585A	2.98408	117.665	0.002844
ENSG00000139370	SLC15A4	2.97829	80.7175	0.002899
ENSG00000084674	APOB	2.97732	104.385	0.002908
ENSG00000174951	FUT1	-2.97359	-21.7704	0.002943
ENSG00000155827	RNF20	-2.97309	-48.0865	0.002948
ENSG00000153113	CAST	2.97171	45.2562	0.002961
ENSG00000179344	HLA-DQB1	-2.9673	-3.56173	0.003004
ENSG00000188290	HES4	2.96723	13.2565	0.003005
ENSG00000166947	EPB42	-2.96496	-117.495	0.003027
ENSG00000100154	TTC28	2.9626	10.554	0.003051
ENSG00000138796	HADH	2.96181	57.5681	0.003058
ENSG00000156171	DRAM2	2.96171	63.3954	0.003059
ENSG00000204653	ASPDH	2.96132	57.7588	0.003063
ENSG00000213588	ZBTB9	2.95852	99.2756	0.003091
ENSG00000112182	BACH2	-2.95451	-55.0962	0.003132
ENSG00000163082	SGPP2	-2.95427	-16.9136	0.003134
ENSG00000108576	SLC6A4	2.95339	114.766	0.003143
ENSG00000072818	ACAP1	-2.95056	-98.0566	0.003172
ENSG00000237190	CDKN2AIPNL	-2.94892	-204.694	0.003189
ENSG00000170606	HSPA4	2.94563	148.99	0.003223
ENSG00000112584	FAM120B	-2.94559	-34.3951	0.003223
ENSG00000174938	SEZ6L2	-2.94231	-22.974	0.003258
ENSG00000075651	PLD1	-2.94028	-28.0177	0.003279
ENSG00000158023	CFAP251	-2.93785	-9.94473	0.003305
ENSG00000183087	GAS6	-2.9342	-24.9933	0.003344
ENSG00000133328	PLAAT2	2.93079	119.338	0.003381
ENSG00000111231	GPN3	-2.92792	-23.129	0.003412
ENSG00000130559	CAMSAP1	2.9274	23.585	0.003418
ENSG00000167261	DPEP2	2.92607	28.5733	0.003433
ENSG00000165526	RPUSD4	2.92439	48.9042	0.003451
ENSG00000157895	C12orf43	-2.92101	-41.0173	0.003489
ENSG00000144834	TAGLN3	2.92098	24.7786	0.003489
ENSG00000111801	BTN3A3	2.92016	57.9665	0.003499
ENSG00000162923	WDR26	-2.92004	-162.564	0.0035
ENSG00000168297	PXK	2.91909	37.6875	0.003511
ENSG00000067369	TP53BP1	2.91807	20.9834	0.003522
ENSG00000105186	ANKRD27	-2.91531	-34.0856	0.003553
ENSG00000235453	SMIM27	-2.91445	-147.8	0.003563
ENSG00000184939	ZFP90	-2.91437	-21.5385	0.003564
ENSG00000084734	GCKR	2.91379	96.2225	0.003571
ENSG00000146054	TRIM7	2.91173	35.9822	0.003594
ENSG00000183682	BMP8A	2.91071	12.6356	0.003606
ENSG00000170166	HOXD4	-2.90912	-168.208	0.003624
ENSG00000079689	SCGN	-2.90834	-315.689	0.003634
ENSG00000177663	IL17RA	2.9071	28.2701	0.003648
ENSG00000198271	KRTAP4-5	-2.90476	-294.226	0.003675
ENSG00000204657	OR2H2	2.90317	228.389	0.003694
ENSG00000112941	TENT4A	2.89699	38.4617	0.003768
ENSG00000124145	SDC4	2.89605	13.4975	0.003779
ENSG00000143772	ITPKB	2.89575	123.793	0.003783
ENSG00000250264	ENSG00000250264	-2.89435	-27.73	0.003799
ENSG00000070961	ATP2B1	2.89427	24.5453	0.0038
ENSG00000134389	CFHR5	2.8897	131.791	0.003856
ENSG00000182985	CADM1	-2.88755	-49.4329	0.003883
ENSG00000256269	HMBS	-2.88655	-32.1408	0.003895
ENSG00000167065	DUSP18	-2.88621	-42.7386	0.003899
ENSG00000197724	PHF2	-2.88319	-35.8096	0.003937
ENSG00000164440	TXLNB	-2.87925	-37.5912	0.003986
ENSG00000143368	SF3B4	2.87327	189.556	0.004063
ENSG00000132185	FCRLA	-2.87188	-37.1123	0.00408
ENSG00000129245	FXR2	-2.87065	-319.639	0.004096
ENSG00000116771	AGMAT	2.87005	8.61178	0.004104
ENSG00000168781	PPIP5K1	-2.86517	-203.696	0.004168
ENSG00000138439	FAM117B	-2.86396	-35.6886	0.004184
ENSG00000072858	SIDT1	2.86171	2.66245	0.004214
ENSG00000166170	BAG5	-2.85818	-25.2869	0.004261
ENSG00000166670	MMP10	-2.85775	-244.062	0.004267
ENSG00000137872	SEMA6D	2.85342	147.681	0.004325
ENSG00000239998	LILRA2	-2.85131	-29.8194	0.004354
ENSG00000066468	FGFR2	2.85089	141.184	0.00436
ENSG00000130584	ZBTB46	2.84989	69.0574	0.004373
ENSG00000112576	CCND3	-2.8493	-129.455	0.004382
ENSG00000158406	H4C8	2.84845	13.4286	0.004393
ENSG00000104901	DKKL1	-2.8482	-345.629	0.004397
ENSG00000213578	CPLX3	2.84689	189.595	0.004415
ENSG00000153266	FEZF2	-2.83894	-1265.63	0.004526
ENSG00000145779	TNFAIP8	-2.8389	-13.6362	0.004527
ENSG00000140474	ULK3	2.83856	50.4966	0.004532
ENSG00000143622	RIT1	2.83819	56.4746	0.004537
ENSG00000158850	B4GALT3	-2.83751	-275.538	0.004547
ENSG00000138092	CENPO	-2.83614	-80.0374	0.004566
ENSG00000152804	HHEX	-2.83409	-43.3421	0.004596
ENSG00000129003	VPS13C	-2.83402	-100.109	0.004597
ENSG00000177885	GRB2	-2.83341	-54.1491	0.004605
ENSG00000184647	PRSS55	2.83182	107.944	0.004628
ENSG00000101019	UQCC1	2.83176	47.9489	0.004629
ENSG00000230657	PRB4	-2.82784	-379.454	0.004686
ENSG00000048052	HDAC9	2.82562	380.717	0.004719
ENSG00000153250	RBMS1	2.82399	27.4483	0.004743
ENSG00000189134	NKAPL	2.82309	21.6461	0.004756
ENSG00000241370	RPP21	2.82296	23.3391	0.004758
ENSG00000149781	FERMT3	2.82234	317.283	0.004767
ENSG00000243927	MRPS6	2.82184	53.5668	0.004775
ENSG00000175826	CTDNEP1	-2.81811	-209.677	0.004831
ENSG00000128694	OSGEPL1	2.81686	87.2773	0.00485
ENSG00000107807	TLX1	2.81569	153.038	0.004867
ENSG00000213416	KRTAP4-12	-2.81546	-48.147	0.004871
ENSG00000140459	CYP11A1	-2.81376	-236.43	0.004897
ENSG00000204642	HLA-F	2.81336	18.0591	0.004903
ENSG00000185070	FLRT2	2.81184	89.3131	0.004926
ENSG00000204264	PSMB8	2.81114	105.953	0.004937
ENSG00000137218	FRS3	-2.80902	-41.1689	0.004969
ENSG00000142102	PGGHG	-2.80614	-34.6203	0.005014
ENSG00000181315	ZNF322	-2.80508	-24.295	0.00503
ENSG00000125691	RPL23	2.80418	96.8292	0.005044
ENSG00000205832	C16orf96	2.8037	263.239	0.005052
ENSG00000204287	HLA-DRA	2.80348	110.441	0.005055
ENSG00000128340	RAC2	-2.80076	-181.406	0.005098
ENSG00000105750	ZNF85	2.79636	54.6108	0.005168
ENSG00000130997	POLN	2.79614	97.7093	0.005172
ENSG00000122034	GTF3A	-2.79522	-24.9868	0.005186
ENSG00000038532	CLEC16A	-2.79353	-42.1897	0.005214
ENSG00000135116	HRK	-2.79165	-33.0087	0.005244
ENSG00000188636	RTL6	2.78916	36.8216	0.005284
ENSG00000166128	RAB8B	2.78733	54.2213	0.005314
ENSG00000100321	SYNGR1	2.78513	8.05946	0.005351
ENSG00000078246	TULP3	-2.78242	-167.744	0.005396
ENSG00000062038	CDH3	-2.78075	-62.9962	0.005423
ENSG00000173110	HSPA6	-2.78067	-14.5755	0.005425
ENSG00000196867	ZFP28	2.77829	15.4663	0.005465
ENSG00000140105	WARS1	-2.77521	-49.6267	0.005517
ENSG00000089597	GANAB	2.77474	511.933	0.005525
ENSG00000173230	GOLGB1	2.77412	44.3045	0.005535
ENSG00000107566	ERLIN1	-2.77275	-60.5719	0.005559
ENSG00000158869	FCER1G	-2.76924	-8.51251	0.005619
ENSG00000164346	NSA2	2.76795	32.3366	0.005641
ENSG00000094661	OR1I1	-2.76343	-467.474	0.00572
ENSG00000178860	MSC	-2.76252	-5.2366	0.005736
ENSG00000188786	MTF1	-2.75925	-137.67	0.005793
ENSG00000174992	ZG16	2.75791	164.504	0.005817
ENSG00000172809	RPL38	-2.75678	-702.154	0.005837
ENSG00000115446	UNC50	2.75526	42.2521	0.005864
ENSG00000145604	SKP2	-2.755	-69.1147	0.005869
ENSG00000065000	AP3D1	2.75276	92.4437	0.00591
ENSG00000266412	NCOA4	2.75078	133.741	0.005945
ENSG00000120800	UTP20	2.75042	306.903	0.005952
ENSG00000180089	TMEM86B	2.74873	137.274	0.005983
ENSG00000096968	JAK2	-2.74869	-50.8649	0.005983
ENSG00000019995	ZRANB1	-2.74815	-29.2107	0.005993
ENSG00000177225	GATD1	2.74619	75.0342	0.006029
ENSG00000225526	MKRN2OS	2.73583	61.9062	0.006222
ENSG00000172661	WASHC2C	-2.73371	-24.7815	0.006262
ENSG00000034152	MAP2K3	-2.73186	-266.09	0.006298
ENSG00000096717	SIRT1	-2.72962	-49.0932	0.006341
ENSG00000077152	UBE2T	-2.72757	-75.2464	0.00638
ENSG00000085274	MYNN	-2.72716	-165.359	0.006388
ENSG00000100294	MCAT	2.72528	34.9272	0.006425
ENSG00000130511	SSBP4	2.72514	48.5414	0.006427
ENSG00000183161	FANCF	2.72484	65.0547	0.006433
ENSG00000184979	USP18	2.72362	118.904	0.006457
ENSG00000166851	PLK1	-2.71531	-254.604	0.006621
ENSG00000175029	CTBP2	2.71524	65.1068	0.006623
ENSG00000160124	MIX23	2.7147	49.2064	0.006633
ENSG00000196876	SCN8A	-2.71463	-162.279	0.006635
ENSG00000178665	ZNF713	2.71366	17.4351	0.006655
ENSG00000197903	H2BC12	-2.7132	-32.1483	0.006664
ENSG00000197965	MPZL1	2.71072	35.0284	0.006714
ENSG00000139218	SCAF11	-2.70686	-83.735	0.006792
ENSG00000181666	ZNF875	-2.70536	-48.701	0.006823
ENSG00000170412	GPRC5C	-2.70323	-49.2062	0.006867
ENSG00000104894	CD37	2.69915	26.4568	0.006952
ENSG00000110719	TCIRG1	2.69815	108.806	0.006973
ENSG00000163798	SLC4A1AP	2.69806	36.4502	0.006975
ENSG00000101311	FERMT1	-2.69392	-25.633	0.007062
ENSG00000177542	SLC25A22	2.69213	165.131	0.0071
ENSG00000102904	TSNAXIP1	2.69079	161.63	0.007128
ENSG00000066379	POLR1H	-2.68754	-39.018	0.007198
ENSG00000124574	ABCC10	-2.68617	-28.5566	0.007228
ENSG00000197253	TPSB2	-2.68493	-528.62	0.007255
ENSG00000128652	HOXD3	-2.68485	-530.925	0.007256
ENSG00000104213	PDGFRL	2.68162	14.988	0.007327
ENSG00000171798	KNDC1	-2.68049	-93.052	0.007351
ENSG00000099834	CDHR5	2.67976	27.0906	0.007368
ENSG00000284791	SMIM41	-2.67923	-23.0356	0.007379
ENSG00000172057	ORMDL3	-2.67757	-100.877	0.007416
ENSG00000140718	FTO	-2.6774	-95.9861	0.00742
ENSG00000186106	ANKRD46	2.67726	51.6464	0.007423
ENSG00000260458	KCNJ18	2.67659	1635.25	0.007438
ENSG00000255307	OR52B2	2.67578	175.551	0.007456
ENSG00000125780	TGM3	-2.67506	-43.7093	0.007472
ENSG00000104728	ARHGEF10	2.67427	89.8917	0.007489
ENSG00000197275	RAD54B	-2.67405	-80.3833	0.007494
ENSG00000198087	CD2AP	2.67285	60.9606	0.007521
ENSG00000169397	RNASE3	2.67158	22.1117	0.00755
ENSG00000146151	HMGCLL1	-2.66731	-281.502	0.007646
ENSG00000136877	FPGS	-2.66709	-14.5267	0.007651
ENSG00000146263	MMS22L	-2.66532	-80.7187	0.007692
ENSG00000021355	SERPINB1	2.66465	17.5633	0.007707
ENSG00000145214	DGKQ	2.6645	5.47694	0.00771
ENSG00000003137	CYP26B1	2.66423	305.636	0.007716
ENSG00000171403	KRT9	-2.66408	-380.702	0.00772
ENSG00000253293	HOXA10	-2.66401	-143.824	0.007722
ENSG00000260027	HOXB7	2.66069	447.023	0.007798
ENSG00000112078	KCTD20	2.66028	39.3904	0.007808
ENSG00000080166	DCT	-2.65793	-124.706	0.007862
ENSG00000169223	LMAN2	-2.65769	-319.917	0.007868
ENSG00000177830	CHID1	-2.65613	-46.994	0.007904
ENSG00000099282	TSPAN15	-2.65611	-10.0309	0.007905
ENSG00000184163	C1QTNF12	2.65486	60.1857	0.007934
ENSG00000267748	ENSG00000267748	2.65257	13.6627	0.007988
ENSG00000113140	SPARC	-2.65237	-91.4911	0.007993
ENSG00000079459	FDFT1	2.65134	58.1899	0.008017
ENSG00000159164	SV2A	2.65107	94.2471	0.008024
ENSG00000149485	FADS1	-2.65094	-32.0691	0.008027
ENSG00000135541	AHI1	-2.65075	-36.761	0.008031
ENSG00000120533	ENY2	-2.65019	-113.998	0.008045
ENSG00000082212	ME2	-2.64984	-34.1988	0.008053
ENSG00000170889	RPS9	2.64973	11.0256	0.008056
ENSG00000141084	RANBP10	-2.64674	-196.286	0.008127
ENSG00000135387	CAPRIN1	2.64426	95.471	0.008187
ENSG00000095059	DHPS	-2.64382	-366.995	0.008198
ENSG00000289721	PYDC5	2.64185	63.0778	0.008245
ENSG00000135932	CAB39	-2.63956	-94.0209	0.008301
ENSG00000160075	SSU72	-2.63945	-57.2129	0.008304
ENSG00000124160	NCOA5	2.63847	78.1759	0.008328
ENSG00000139734	DIAPH3	2.63752	78.4602	0.008352
ENSG00000162909	CAPN2	-2.63627	-29.2987	0.008382
ENSG00000170917	NUDT6	-2.63593	-38.6133	0.008391
ENSG00000131591	C1orf159	2.62916	11.925	0.00856
ENSG00000103021	CCDC113	-2.62907	-64.3139	0.008562
ENSG00000152061	RABGAP1L	2.62907	69.5124	0.008562
ENSG00000135373	EHF	-2.62801	-36.2136	0.008589
ENSG00000177556	ATOX1	-2.62626	-28.4482	0.008633
ENSG00000112561	TFEB	-2.6258	-29.4112	0.008645
ENSG00000204694	OR11A1	2.62356	266.182	0.008702
ENSG00000089225	TBX5	2.62016	324.442	0.008789
ENSG00000136634	IL10	-2.61877	-15.1669	0.008825
ENSG00000181751	MACIR	2.61826	58.7082	0.008838
ENSG00000198914	POU3F3	2.61498	114.63	0.008923
ENSG00000250254	PTTG2	-2.61072	-6.54235	0.009035
ENSG00000144354	CDCA7	2.61002	57.9361	0.009054
ENSG00000137713	PPP2R1B	-2.60841	-65.6426	0.009096
ENSG00000168491	CCDC110	-2.60734	-20.5392	0.009125
ENSG00000232948	DEFB130A	2.60646	142.058	0.009148
ENSG00000187735	TCEA1	-2.60595	-233.898	0.009162
ENSG00000277791	PSMB3	-2.60594	-121.235	0.009162
ENSG00000110448	CD5	-2.60505	-90.4646	0.009186
ENSG00000135362	PRR5L	2.60439	38.8172	0.009204
ENSG00000243364	EFNA4	-2.6034	-52.7099	0.00923
ENSG00000151164	RAD9B	-2.6033	-36.5839	0.009233
ENSG00000090539	CHRD	-2.60317	-33.1114	0.009237
ENSG00000182963	GJC1	-2.6011	-155.344	0.009292
ENSG00000166669	ATF7IP2	2.59853	54.4226	0.009363
ENSG00000196704	AMZ2	2.5963	16.3699	0.009423
ENSG00000257411	ENSG00000257411	-2.59516	-70.0614	0.009455
ENSG00000278870	OR51G1	-2.5944	-276.391	0.009475
ENSG00000214216	IQCJ	-2.58985	-555.007	0.009602
ENSG00000177302	TOP3A	2.58968	53.2371	0.009607
ENSG00000136715	SAP130	-2.58935	-70.7132	0.009616
ENSG00000186908	ZDHHC17	-2.58804	-99.322	0.009652
ENSG00000162456	KNCN	2.58756	481.252	0.009666
ENSG00000184148	SPRR4	2.58664	435.626	0.009692
ENSG00000110395	CBL	-2.5865	-154.294	0.009696
ENSG00000132773	TOE1	2.58291	132.097	0.009797
ENSG00000175595	ERCC4	-2.58037	-43.7015	0.00987
ENSG00000136810	TXN	-2.579	-8.53312	0.009909
ENSG00000109736	MFSD10	2.57888	66.5255	0.009912
ENSG00000174371	EXO1	-2.57849	-20.6109	0.009923
ENSG00000118420	UBE3D	-2.57584	-82.2861	0.01
ENSG00000182107	TMEM30B	-2.57508	-62.789	0.010022
ENSG00000087502	ERGIC2	-2.57498	-30.3901	0.010024
ENSG00000249773	ENSG00000249773	2.57469	22.2247	0.010033
ENSG00000261272	MUC22	-2.57453	-47.273	0.010038
ENSG00000120992	LYPLA1	2.57404	96.5394	0.010052
ENSG00000168806	LCMT2	-2.57329	-22.8724	0.010074
ENSG00000157216	SSBP3	2.57253	69.3715	0.010096
ENSG00000196655	TRAPPC4	2.57098	34.6003	0.010141
ENSG00000204469	PRRC2A	2.5686	61.3874	0.010211
ENSG00000169129	AFAP1L2	-2.56836	-65.3476	0.010218
ENSG00000005073	HOXA11	2.56758	84.1582	0.010241
ENSG00000144815	NXPE3	2.56714	14.1489	0.010254
ENSG00000198380	GFPT1	-2.5665	-35.1924	0.010273
ENSG00000183569	SERHL2	-2.56606	-3.65286	0.010286
ENSG00000133069	TMCC2	2.56568	89.9225	0.010297
ENSG00000123179	EBPL	-2.56535	-17.4529	0.010307
ENSG00000086848	ALG9	2.56469	102.091	0.010327
ENSG00000174358	SLC6A19	-2.56382	-285.67	0.010353
ENSG00000144848	ATG3	-2.56373	-112.73	0.010355
ENSG00000186193	SAPCD2	2.563	31.6115	0.010377
ENSG00000111537	IFNG	-2.56203	-35.8689	0.010406
ENSG00000198252	STYX	2.56181	19.3958	0.010413
ENSG00000126814	TRMT5	2.56179	103.782	0.010413
ENSG00000172939	OXSR1	2.56166	101.398	0.010417
ENSG00000168135	KCNJ4	2.55686	215.061	0.010562
ENSG00000204977	TRIM13	2.55636	152.635	0.010577
ENSG00000143032	BARHL2	2.55633	70.8434	0.010578
ENSG00000250305	TRMT9B	-2.55605	-138.478	0.010587
ENSG00000198301	SDAD1	-2.55595	-46.1749	0.01059
ENSG00000105717	PBX4	-2.55568	-116.479	0.010598
ENSG00000138688	BLTP1	-2.55329	-78.9365	0.010671
ENSG00000169509	CRCT1	2.55238	340.638	0.010699
ENSG00000144642	RBMS3	2.55223	38.5698	0.010704
ENSG00000277149	TYW1B	2.55198	47.1967	0.010711
ENSG00000156804	FBXO32	2.55057	39.3663	0.010755
ENSG00000162009	SSTR5	-2.54971	-567.85	0.010781
ENSG00000283288	SMIM33	-2.54964	-125.659	0.010783
ENSG00000100519	PSMC6	-2.5452	-46.4274	0.010921
ENSG00000135069	PSAT1	2.54517	33.31	0.010923
ENSG00000162892	IL24	2.54405	28.8005	0.010958
ENSG00000126460	PRRG2	-2.54385	-35.5644	0.010964
ENSG00000161180	CCDC116	-2.54323	-40.7732	0.010983
ENSG00000137842	TMEM62	2.54072	55.0451	0.011062
ENSG00000164430	CGAS	-2.53942	-60.4232	0.011104
ENSG00000003987	MTMR7	2.53927	64.9458	0.011108
ENSG00000184489	PTP4A3	-2.53915	-20.7933	0.011112
ENSG00000101440	ASIP	2.53815	165.685	0.011144
ENSG00000116001	TIA1	-2.53756	-39.9226	0.011163
ENSG00000186847	KRT14	2.53586	67.3311	0.011217
ENSG00000072571	HMMR	2.53497	17.9343	0.011246
ENSG00000165061	ZMAT4	2.534	110.505	0.011277
ENSG00000253958	CLDN23	2.53392	7.07267	0.011279
ENSG00000133392	MYH11	2.53207	7.66601	0.011339
ENSG00000159495	TGM7	-2.5318	-421.361	0.011348
ENSG00000184986	TMEM121	-2.53121	-154.723	0.011367
ENSG00000128965	CHAC1	2.53076	40.6346	0.011381
ENSG00000211445	GPX3	2.52792	96.5842	0.011474
ENSG00000165617	DACT1	-2.5256	-17.2366	0.01155
ENSG00000099365	STX1B	-2.52557	-292.566	0.011551
ENSG00000140006	WDR89	2.52471	21.6565	0.011579
ENSG00000129562	DAD1	2.5247	13.5348	0.01158
ENSG00000132952	USPL1	2.52408	61.441	0.0116
ENSG00000169609	C15orf40	-2.52283	-36.5987	0.011641
ENSG00000157992	KRTCAP3	-2.52151	-32.0865	0.011685
ENSG00000132031	MATN3	-2.52097	-65.1995	0.011703
ENSG00000162399	BSND	2.52083	194.381	0.011708
ENSG00000106571	GLI3	2.52042	80.2397	0.011722
ENSG00000107902	LHPP	-2.51995	-6.70155	0.011737
ENSG00000155329	ZCCHC10	2.5192	100.768	0.011762
ENSG00000158062	UBXN11	2.51853	17.1868	0.011785
ENSG00000160471	COX6B2	2.5142	105.305	0.01193
ENSG00000184924	PTRHD1	-2.51354	-65.3504	0.011952
ENSG00000125148	MT2A	2.51143	60.2503	0.012024
ENSG00000243943	ZNF512	-2.50775	-104.507	0.01215
ENSG00000175938	ORAI3	-2.50675	-149.681	0.012185
ENSG00000289747	ENSG00000289747	-2.50675	-98.6185	0.012185
ENSG00000219438	TAFA5	-2.50578	-147.122	0.012218
ENSG00000161609	KASH5	2.50496	3.27189	0.012246
ENSG00000105810	CDK6	-2.50394	-106.119	0.012282
ENSG00000111252	SH2B3	2.50182	263.073	0.012356
ENSG00000196431	CRYBA4	2.50109	72.4158	0.012381
ENSG00000171587	DSCAM	-2.50051	-174.276	0.012402
ENSG00000148926	ADM	2.50026	68.8576	0.01241
ENSG00000132680	KHDC4	-2.49955	-49.9136	0.012435
ENSG00000169688	MT1B	2.49924	120.994	0.012446
ENSG00000145907	G3BP1	2.49898	46.2096	0.012455
ENSG00000131584	ACAP3	2.49749	124.91	0.012507
ENSG00000173273	TNKS	2.49702	29.0441	0.012524
ENSG00000125726	CD70	-2.49675	-4.42318	0.012534
ENSG00000216588	IGSF23	2.49617	89.0212	0.012554
ENSG00000197728	RPS26	-2.49472	-21.3679	0.012606
ENSG00000144134	RABL2A	2.49431	42.409	0.01262
ENSG00000125965	GDF5	-2.4935	-143.06	0.012649
ENSG00000113583	C5orf15	-2.49349	-73.1432	0.012649
ENSG00000163357	DCST1	-2.49305	-282.548	0.012665
ENSG00000122952	ZWINT	2.49129	62.9994	0.012728
ENSG00000105559	PLEKHA4	-2.49118	-27.7096	0.012732
ENSG00000213782	DDX47	2.49098	93.6523	0.012739
ENSG00000188997	KCTD21	2.48794	58.6594	0.012848
ENSG00000012963	UBR7	-2.48725	-63.2169	0.012873
ENSG00000127415	IDUA	2.48623	3.84644	0.01291
ENSG00000189079	ARID2	2.48472	170.256	0.012965
ENSG00000142513	ACP4	-2.484	-62.1287	0.012992
ENSG00000112592	TBP	-2.48284	-53.1613	0.013034
ENSG00000204880	KRTAP4-8	-2.48212	-129.706	0.01306
ENSG00000205883	DEFB135	2.48205	62.6502	0.013063
ENSG00000142961	MOB3C	-2.48034	-7.34539	0.013126
ENSG00000181616	OR52H1	2.47999	93.114	0.013139
ENSG00000147885	IFNA16	-2.47943	-114.295	0.013159
ENSG00000188833	ENTPD8	-2.47889	-482.69	0.013179
ENSG00000205038	PKHD1L1	2.47845	64.0112	0.013196
ENSG00000135842	NIBAN1	2.4778	50.9228	0.01322
ENSG00000184743	ATL3	-2.47559	-28.8787	0.013302
ENSG00000103494	RPGRIP1L	-2.47558	-63.2715	0.013302
ENSG00000174279	EVX2	-2.47552	-176.646	0.013304
ENSG00000174939	ASPHD1	-2.47546	-21.0393	0.013306
ENSG00000197798	FAM118B	2.4752	51.1296	0.013316
ENSG00000130749	ZC3H4	2.47281	64.9913	0.013406
ENSG00000171135	JAGN1	-2.4725	-17.3943	0.013417
ENSG00000108306	FBXL20	-2.47155	-126.408	0.013453
ENSG00000121053	EPX	2.47139	7.6285	0.013459
ENSG00000064687	ABCA7	2.46959	15.228	0.013527
ENSG00000213626	LBH	-2.46956	-17.9894	0.013528
ENSG00000198824	CHAMP1	2.46866	95.114	0.013562
ENSG00000188784	PLA2G2E	2.46467	205.47	0.013714
ENSG00000127328	RAB3IP	2.46461	14.9557	0.013716
ENSG00000173080	RXFP4	-2.46429	-36.3353	0.013728
ENSG00000170473	PYM1	-2.4641	-73.1346	0.013736
ENSG00000090013	BLVRB	-2.46352	-80.3728	0.013758
ENSG00000154719	MRPL39	2.46111	31.9519	0.013851
ENSG00000119321	FKBP15	2.4587	61.9803	0.013944
ENSG00000099910	KLHL22	-2.45864	-57.335	0.013946
ENSG00000275410	HNF1B	-2.45847	-33.9112	0.013953
ENSG00000185043	CIB1	2.45716	35.0722	0.014004
ENSG00000204022	LIPJ	-2.4552	-120.025	0.014081
ENSG00000100926	TM9SF1	2.45516	80.7698	0.014082
ENSG00000163374	YY1AP1	2.45225	96.1072	0.014197
ENSG00000097096	SYDE2	-2.45097	-15.35	0.014247
ENSG00000176927	EFCAB5	-2.45082	-259.68	0.014253
ENSG00000214688	C10orf105	-2.44961	-49.5568	0.014301
ENSG00000131153	GINS2	-2.44915	-25.183	0.01432
ENSG00000198535	C2CD4A	-2.44879	-30.091	0.014334
ENSG00000254440	PBOV1	2.44806	373.859	0.014363
ENSG00000130433	CACNG6	-2.44783	-7.05089	0.014372
ENSG00000009790	TRAF3IP3	2.44754	68.8866	0.014384
ENSG00000158402	CDC25C	2.44713	183.775	0.0144
ENSG00000148634	HERC4	2.4466	51.0333	0.014421
ENSG00000128891	CCDC32	-2.44604	-12.7229	0.014443
ENSG00000102837	OLFM4	2.4457	146.395	0.014457
ENSG00000176485	PLAAT3	2.44563	30.4787	0.01446
ENSG00000163378	EOGT	2.4451	46.44	0.014481
ENSG00000204252	HLA-DOA	2.44416	8.60694	0.014519
ENSG00000147526	TACC1	2.44148	89.2497	0.014627
ENSG00000275379	H3C11	2.44068	100.232	0.01466
ENSG00000162302	RPS6KA4	2.43914	29.3435	0.014722
ENSG00000204060	FOXO6	2.43871	49.8323	0.01474
ENSG00000187051	RPS19BP1	-2.4385	-128.644	0.014748
ENSG00000142494	SLC47A1	2.43811	16.805	0.014764
ENSG00000143420	ENSA	2.43718	194.891	0.014802
ENSG00000103066	PLA2G15	2.43712	81.3444	0.014805
ENSG00000115607	IL18RAP	-2.43648	-3.38211	0.014831
ENSG00000119669	IRF2BPL	2.43635	8.12335	0.014836
ENSG00000172568	FNDC9	-2.43532	-6.77259	0.014879
ENSG00000099381	SETD1A	-2.43524	-142.021	0.014882
ENSG00000175520	UBQLN3	2.4346	160.651	0.014908
ENSG00000170145	SIK2	2.43444	99.2262	0.014915
ENSG00000081479	LRP2	-2.43429	-42.8294	0.014921
ENSG00000251246	EFNA4-EFNA3	-2.43415	-44.0992	0.014927
ENSG00000132793	LPIN3	2.43289	13.501	0.014979
ENSG00000169876	MUC17	-2.43252	-120.816	0.014994
ENSG00000110801	PSMD9	2.43171	23.8503	0.015028
ENSG00000284704	SCYGR3	-2.43119	-111.433	0.015049
ENSG00000104691	UBXN8	-2.43112	-32.9847	0.015052
ENSG00000187239	FNBP1	-2.4308	-50.3222	0.015066
ENSG00000151065	DCP1B	2.43004	34.6449	0.015097
ENSG00000002834	LASP1	2.42875	40.0576	0.015151
ENSG00000164111	ANXA5	-2.42865	-4.13406	0.015155
ENSG00000157350	ST3GAL2	2.42767	159.838	0.015196
ENSG00000135916	ITM2C	2.42521	14.3379	0.0153
ENSG00000159176	CSRP1	2.4249	16.4962	0.015313
ENSG00000075975	MKRN2	-2.42477	-14.5487	0.015318
ENSG00000103091	WDR59	2.42469	63.29	0.015321
ENSG00000166869	CHP2	2.42208	128.072	0.015432
ENSG00000250374	TRIM75	2.42176	225.159	0.015445
ENSG00000170417	TMEM182	2.42157	50.0194	0.015453
ENSG00000157064	NMNAT2	-2.42036	-150.92	0.015505
ENSG00000166575	TMEM135	2.41965	29.402	0.015535
ENSG00000176204	LRRTM4	2.41927	204.13	0.015552
ENSG00000172889	EGFL7	2.4186	341.841	0.01558
ENSG00000186314	PRELID2	-2.41803	-19.6304	0.015605
ENSG00000171490	RSL1D1	-2.41688	-109.754	0.015654
ENSG00000170927	PKHD1	-2.41546	-157.068	0.015715
ENSG00000198356	GET3	2.41493	166.453	0.015738
ENSG00000205060	SLC35B4	2.41486	6.99725	0.015741
ENSG00000179144	GIMAP7	2.41455	33.8296	0.015755
ENSG00000134812	CBLIF	-2.41423	-630.216	0.015769
ENSG00000082175	PGR	2.41321	301.781	0.015813
ENSG00000087301	TXNDC16	-2.4131	-58.0932	0.015818
ENSG00000188211	NCR3LG1	-2.41237	-41.8263	0.015849
ENSG00000178878	APOLD1	2.41216	37.922	0.015858
ENSG00000168301	KCTD6	2.41175	122.085	0.015876
ENSG00000275221	H2AC15	-2.41118	-122.708	0.015901
ENSG00000102531	FNDC3A	-2.41088	-62.9298	0.015914
ENSG00000271271	UGT2A2	2.40914	137.35	0.01599
ENSG00000135919	SERPINE2	-2.409	-12.1115	0.015996
ENSG00000189269	DRICH1	-2.40808	-50.3331	0.016037
ENSG00000131142	CCL25	2.40729	17.3249	0.016071
ENSG00000185792	NLRP9	2.40657	590.754	0.016103
ENSG00000146839	ZAN	2.40627	105.366	0.016116
ENSG00000137674	MMP20	-2.40626	-237.503	0.016117
ENSG00000165915	SLC39A13	-2.40486	-60.9902	0.016179
ENSG00000115207	GTF3C2	-2.40367	-58.5657	0.016231
ENSG00000145692	BHMT	2.40362	154.755	0.016234
ENSG00000167258	CDK12	-2.4033	-159.809	0.016248
ENSG00000120251	GRIA2	-2.40309	-493.948	0.016257
ENSG00000138468	SENP7	-2.40249	-36.255	0.016284
ENSG00000166762	CATSPER2	-2.40031	-19.2444	0.016381
ENSG00000041515	MYO16	2.39819	258.437	0.016476
ENSG00000277075	H2AC8	2.39664	136.004	0.016546
ENSG00000099956	SMARCB1	2.39423	178.146	0.016655
ENSG00000035141	FAM136A	2.39379	13.3966	0.016675
ENSG00000164600	NEUROD6	-2.39334	-275.469	0.016696
ENSG00000277893	SRD5A2	2.39239	377.089	0.016739
ENSG00000172893	DHCR7	-2.3913	-55.8758	0.016789
ENSG00000165188	RNF183	-2.38933	-117.741	0.016879
ENSG00000143257	NR1I3	-2.38871	-57.811	0.016908
ENSG00000170779	CDCA4	2.38849	20.8555	0.016918
ENSG00000160271	RALGDS	-2.38565	-80.9708	0.017049
ENSG00000116337	AMPD2	-2.38281	-69.7981	0.017181
ENSG00000131435	PDLIM4	-2.38264	-76.4169	0.017189
ENSG00000187889	FYB2	2.38223	158.2	0.017208
ENSG00000063245	EPN1	-2.38092	-46.3815	0.01727
ENSG00000089177	KIF16B	-2.38053	-12.159	0.017288
ENSG00000187595	ZNF385C	-2.3803	-103.288	0.017298
ENSG00000166888	STAT6	2.3799	75.4635	0.017317
ENSG00000101639	CEP192	-2.37897	-40.679	0.017361
ENSG00000124226	RNF114	2.37821	43.6913	0.017397
ENSG00000185101	ANO9	2.37775	15.1592	0.017419
ENSG00000215817	ZC3H11B	-2.3774	-65.4895	0.017435
ENSG00000184984	CHRM5	2.37634	155.609	0.017485
ENSG00000184719	RNLS	-2.37592	-43.6459	0.017505
ENSG00000100320	RBFOX2	2.3757	33.1064	0.017516
ENSG00000088280	ASAP3	2.37538	9.54494	0.017531
ENSG00000124882	EREG	-2.37467	-21.8962	0.017565
ENSG00000139266	MARCHF9	-2.37417	-95.4243	0.017588
ENSG00000170759	KIF5B	-2.37389	-66.4653	0.017602
ENSG00000100523	DDHD1	2.37263	38.9387	0.017662
ENSG00000114923	SLC4A3	2.37192	171.065	0.017696
ENSG00000149308	NPAT	2.37177	37.6954	0.017703
ENSG00000171631	P2RY6	-2.37153	-6.45418	0.017715
ENSG00000137707	BTG4	-2.37129	-67.7424	0.017726
ENSG00000133460	SLC2A11	-2.36979	-36.8303	0.017798
ENSG00000198099	ADH4	2.3696	65.7476	0.017807
ENSG00000133433	GSTT2B	-2.36934	-44.7929	0.01782
ENSG00000105655	ISYNA1	2.3686	22.9634	0.017856
ENSG00000188316	ENO4	2.368	20.1253	0.017884
ENSG00000173404	INSM1	2.36785	19.8483	0.017892
ENSG00000179059	ZFP42	2.36677	199.87	0.017944
ENSG00000012232	EXTL3	-2.36645	-75.095	0.01796
ENSG00000130176	CNN1	2.36629	65.0277	0.017967
ENSG00000090612	ZNF268	-2.36622	-23.164	0.017971
ENSG00000104763	ASAH1	2.36532	24.4386	0.018015
ENSG00000120526	NUDCD1	-2.36519	-84.6454	0.018021
ENSG00000204655	MOG	2.36489	146.753	0.018035
ENSG00000144589	STK11IP	2.36397	117.029	0.01808
ENSG00000143401	ANP32E	2.36322	102.992	0.018117
ENSG00000156140	ADAMTS3	2.36177	31.469	0.018188
ENSG00000122483	CCDC18	2.36054	48.5157	0.018248
ENSG00000115234	SNX17	-2.35952	-83.2346	0.018299
ENSG00000054611	TBC1D22A	-2.3579	-21.858	0.018379
ENSG00000087087	SRRT	2.35669	186.198	0.018439
ENSG00000142751	GPN2	-2.35647	-14.6612	0.01845
ENSG00000165474	GJB2	-2.3564	-11.3577	0.018453
ENSG00000091831	ESR1	-2.35599	-290.87	0.018473
ENSG00000205089	CCNI2	-2.35227	-87.0396	0.018659
ENSG00000111261	MANSC1	-2.35107	-17.2336	0.01872
ENSG00000197454	OR2L5	2.35022	868.408	0.018762
ENSG00000058404	CAMK2B	2.349	93.5707	0.018824
ENSG00000163666	HESX1	2.34798	105.513	0.018876
ENSG00000114742	WDR48	2.34736	86.0853	0.018907
ENSG00000164400	CSF2	-2.34688	-53.1318	0.018931
ENSG00000138207	RBP4	2.34634	137.224	0.018959
ENSG00000007520	TSR3	-2.34599	-83.9286	0.018976
ENSG00000145309	CABS1	2.34569	318.199	0.018992
ENSG00000178301	AQP11	-2.34566	-21.7633	0.018993
ENSG00000289791	ENSG00000289791	2.34534	11.2658	0.01901
ENSG00000151025	GPR158	2.34529	191.535	0.019013
ENSG00000068079	IFI35	-2.34448	-31.8954	0.019054
ENSG00000241839	PLEKHO2	2.34439	48.439	0.019058
ENSG00000162928	PEX13	-2.34372	-47.1938	0.019092
ENSG00000186146	DEFB131A	-2.34344	-784.796	0.019107
ENSG00000087302	RTRAF	2.34249	55.6898	0.019156
ENSG00000139574	NPFF	-2.3418	-243.603	0.019191
ENSG00000232113	TEX50	2.34179	268.815	0.019191
ENSG00000203663	OR2L2	-2.34125	-82.2941	0.019219
ENSG00000272325	NUDT3	-2.33959	-70.089	0.019305
ENSG00000132514	CLEC10A	-2.33665	-57.0605	0.019457
ENSG00000178307	TMEM11	-2.33657	-30.5134	0.019461
ENSG00000150054	MPP7	2.33651	27.4822	0.019465
ENSG00000010017	RANBP9	-2.33564	-52.1126	0.01951
ENSG00000161955	TNFSF13	-2.33561	-42.0412	0.019511
ENSG00000122986	HVCN1	2.33542	22.1252	0.019521
ENSG00000134824	FADS2	-2.3342	-9.90373	0.019585
ENSG00000204217	BMPR2	-2.33316	-33.654	0.01964
ENSG00000127241	MASP1	-2.33287	-159.187	0.019655
ENSG00000148426	PROSER2	-2.33261	-21.6835	0.019669
ENSG00000138376	BARD1	2.33247	14.2971	0.019676
ENSG00000141314	RHBDL3	2.33173	82.068	0.019715
ENSG00000184344	GDF3	-2.33081	-40.6314	0.019763
ENSG00000185760	KCNQ5	2.33015	16.5953	0.019798
ENSG00000130427	EPO	2.32979	172.617	0.019817
ENSG00000261793	ENSG00000261793	2.32911	442.321	0.019853
ENSG00000156381	ANKRD9	2.32798	26.5329	0.019913
ENSG00000159335	PTMS	2.32771	31.0737	0.019927
ENSG00000182263	FIGN	-2.32749	-218.998	0.019939
ENSG00000197892	KIF13B	-2.32685	-120.242	0.019973
ENSG00000074219	TEAD2	-2.32568	-42.0106	0.020035
ENSG00000110330	BIRC2	2.32515	46.8046	0.020064
ENSG00000136444	RSAD1	-2.32505	-58.4347	0.020069
ENSG00000079332	SAR1A	2.32488	127.746	0.020078
ENSG00000105549	THEG	2.32487	192.494	0.020079
ENSG00000241399	CD302	-2.32483	-14.1996	0.020081
ENSG00000100027	YPEL1	-2.32481	-21.2741	0.020082
ENSG00000179242	CDH4	-2.32397	-133.864	0.020127
ENSG00000125991	ERGIC3	-2.32386	-75.7042	0.020133
ENSG00000273111	LYPD4	2.32365	122.227	0.020144
ENSG00000182264	IZUMO1	-2.32249	-99.5536	0.020206
ENSG00000161981	SNRNP25	2.32242	12.3587	0.02021
ENSG00000149639	SOGA1	-2.3196	-40.0426	0.020362
ENSG00000065357	DGKA	2.31923	96.7841	0.020382
ENSG00000169174	PCSK9	2.31837	265.235	0.02043
ENSG00000269590	ENSG00000269590	-2.31748	-97.8804	0.020478
ENSG00000135966	TGFBRAP1	2.31713	19.0387	0.020497
ENSG00000079277	MKNK1	2.31661	45.5933	0.020525
ENSG00000178802	MPI	2.31651	45.7894	0.02053
ENSG00000167772	ANGPTL4	2.31482	16.1473	0.020623
ENSG00000127472	PLA2G5	2.31424	59.7756	0.020655
ENSG00000115009	CCL20	2.31396	61.37	0.02067
ENSG00000167178	ISLR2	2.31321	259.594	0.020711
ENSG00000182393	IFNL1	2.31286	148.7	0.02073
ENSG00000171109	MFN1	2.31229	79.5021	0.020762
ENSG00000242110	AMACR	2.30975	10.7463	0.020902
ENSG00000138115	CYP2C8	-2.30953	-139.89	0.020914
ENSG00000196460	RFX8	-2.30951	-14.5615	0.020916
ENSG00000172901	LVRN	2.30881	102.757	0.020954
ENSG00000206559	ZCWPW2	-2.30693	-25.969	0.021059
ENSG00000172724	CCL19	-2.30678	-28.3378	0.021067
ENSG00000110436	SLC1A2	-2.30548	-80.5941	0.021139
ENSG00000223638	RFPL4A	-2.30544	-49.4359	0.021142
ENSG00000174953	DHX36	2.30488	123.841	0.021173
ENSG00000214686	IQCF6	-2.30454	-328.057	0.021192
ENSG00000268500	SIGLEC5	-2.30419	-30.5779	0.021212
ENSG00000184811	TRARG1	-2.30412	-152.064	0.021216
ENSG00000285218	ENSG00000285218	-2.30403	-28.3343	0.021221
ENSG00000135506	OS9	2.3039	206.519	0.021228
ENSG00000147364	FBXO25	2.30312	30.4332	0.021272
ENSG00000154856	APCDD1	-2.30083	-18.8794	0.021401
ENSG00000151687	ANKAR	-2.30014	-33.1368	0.021441
ENSG00000129055	ANAPC13	2.29894	10.1399	0.021509
ENSG00000173208	ABCD2	-2.29816	-38.572	0.021553
ENSG00000146477	SLC22A3	-2.29767	-392.484	0.02158
ENSG00000106302	HYAL4	2.29751	112.504	0.02159
ENSG00000278224	PRICKLE4	-2.2974	-13.5293	0.021596
ENSG00000019582	CD74	2.29709	51.5804	0.021614
ENSG00000223658	C1GALT1C1L	-2.29693	-15.0663	0.021623
ENSG00000077935	SMC1B	-2.29638	-9.13025	0.021654
ENSG00000185627	PSMD13	2.29631	36.0697	0.021658
ENSG00000164713	BRI3	2.29566	34.3334	0.021695
ENSG00000064961	HMG20B	-2.29526	-85.4294	0.021718
ENSG00000179055	OR13D1	-2.2939	-37.855	0.021796
ENSG00000134440	NARS1	-2.29331	-112.745	0.02183
ENSG00000143258	USP21	-2.29206	-94.6284	0.021902
ENSG00000159166	LAD1	-2.29133	-100.502	0.021945
ENSG00000179546	HTR1D	2.2907	81.5149	0.021981
ENSG00000175602	CCDC85B	-2.28918	-48.8779	0.022069
ENSG00000115211	EIF2B4	-2.28907	-135.201	0.022075
ENSG00000116032	GRIN3B	-2.28862	-50.2879	0.022101
ENSG00000096088	PGC	-2.28803	-211.715	0.022136
ENSG00000132003	ZSWIM4	2.28681	27.2919	0.022207
ENSG00000007080	CCDC124	-2.28554	-103.415	0.022281
ENSG00000100522	GNPNAT1	-2.28473	-15.0387	0.022329
ENSG00000105499	PLA2G4C	2.28456	238.011	0.022338
ENSG00000176994	SMCR8	2.28361	47.4017	0.022395
ENSG00000169218	RSPO1	-2.28326	-82.7233	0.022415
ENSG00000072736	NFATC3	-2.28219	-160.803	0.022478
ENSG00000072062	PRKACA	-2.28205	-351.827	0.022487
ENSG00000152591	DSPP	2.28154	222.62	0.022517
ENSG00000110066	KMT5B	-2.28021	-137.171	0.022595
ENSG00000149218	ENDOD1	-2.27928	-3.97963	0.022651
ENSG00000116199	FAM20B	-2.27882	-20.3855	0.022678
ENSG00000177202	SPACA4	2.27863	45.1103	0.022689
ENSG00000122584	NXPH1	-2.27812	-55.3954	0.02272
ENSG00000094796	KRT31	2.27781	548.336	0.022738
ENSG00000006282	SPATA20	2.27759	4.59934	0.022751
ENSG00000135838	NPL	2.27667	67.6453	0.022806
ENSG00000196562	SULF2	2.27572	51.6159	0.022863
ENSG00000188283	ZNF383	-2.27565	-64.041	0.022867
ENSG00000243317	STMP1	2.27563	39.2279	0.022868
ENSG00000078098	FAP	-2.27473	-376.338	0.022922
ENSG00000276644	DACH1	2.27325	51.6517	0.023011
ENSG00000129219	PLD2	-2.27275	-27.2496	0.023041
ENSG00000122481	RWDD3	2.27225	16.2315	0.023072
ENSG00000155629	PIK3AP1	-2.27172	-73.7532	0.023104
ENSG00000147872	PLIN2	-2.2709	-19.4654	0.023153
ENSG00000072071	ADGRL1	2.27056	85.3194	0.023173
ENSG00000105227	PRX	-2.27039	-19.5071	0.023184
ENSG00000148704	VAX1	-2.26993	-313.794	0.023212
ENSG00000107447	DNTT	2.26981	72.3446	0.023219
ENSG00000104804	TULP2	-2.26979	-11.6439	0.02322
ENSG00000187664	HAPLN4	2.26938	140.669	0.023245
ENSG00000173991	TCAP	-2.26833	-45.0491	0.023309
ENSG00000144476	ACKR3	-2.2681	-13.4374	0.023323
ENSG00000196504	PRPF40A	2.26769	51.0398	0.023348
ENSG00000175352	NRIP3	-2.26738	-15.1568	0.023367
ENSG00000144152	FBLN7	2.26623	171.901	0.023438
ENSG00000214782	MS4A18	2.26617	403.187	0.023441
ENSG00000168487	BMP1	2.26605	33.2684	0.023448
ENSG00000104870	FCGRT	-2.26536	-39.1601	0.023491
ENSG00000125637	PSD4	-2.26456	-144.063	0.02354
ENSG00000169548	ZNF280A	2.26438	100.427	0.023551
ENSG00000013583	HEBP1	2.26275	6.03936	0.023651
ENSG00000110717	NDUFS8	2.26221	65.8835	0.023684
ENSG00000181631	P2RY13	2.26216	32.5655	0.023687
ENSG00000123154	WDR83	2.26062	175.086	0.023783
ENSG00000108830	RND2	2.26034	152.233	0.0238
ENSG00000167487	KLHL26	2.26017	90.2749	0.023811
ENSG00000025293	PHF20	2.25951	61.2668	0.023851
ENSG00000160563	MED27	2.25889	59.6943	0.02389
ENSG00000105849	POLR1F	2.25876	31.3045	0.023898
ENSG00000047936	ROS1	-2.25755	-93.8412	0.023974
ENSG00000103275	UBE2I	-2.25688	-68.6721	0.024016
ENSG00000205423	CNEP1R1	2.25658	30.6638	0.024034
ENSG00000172955	ADH6	2.25629	91.911	0.024052
ENSG00000138379	MSTN	-2.25583	-92.2244	0.024082
ENSG00000128165	ADM2	2.25421	26.9342	0.024183
ENSG00000006715	VPS41	2.2532	41.549	0.024247
ENSG00000124493	GRM4	2.25278	101.014	0.024273
ENSG00000166323	C11orf65	-2.25272	-31.0763	0.024277
ENSG00000183963	SMTN	2.25115	4.92695	0.024376
ENSG00000186891	TNFRSF18	2.25106	102.204	0.024382
ENSG00000130590	SAMD10	-2.25083	-27.0314	0.024396
ENSG00000090686	USP48	2.25068	63.7369	0.024406
ENSG00000110721	CHKA	2.25065	89.8792	0.024408
ENSG00000136021	SCYL2	2.24918	73.9864	0.024501
ENSG00000223572	CKMT1A	-2.24706	-586.395	0.024636
ENSG00000186832	KRT16	2.24671	1093.69	0.024659
ENSG00000132781	MUTYH	2.2466	80.8927	0.024666
ENSG00000140323	DISP2	-2.24628	-64.7286	0.024686
ENSG00000124191	TOX2	2.24598	9.48488	0.024706
ENSG00000151287	TEX30	-2.24551	-46.3112	0.024735
ENSG00000154721	JAM2	-2.24531	-65.9725	0.024748
ENSG00000066629	EML1	-2.24433	-104.518	0.024811
ENSG00000186187	ZNRF1	-2.2439	-53.8786	0.024839
ENSG00000173269	MMRN2	-2.2436	-12.8736	0.024858
ENSG00000006047	YBX2	-2.24355	-55.0539	0.024861
ENSG00000182923	CEP63	2.24328	13.2133	0.024879
ENSG00000187961	KLHL17	-2.24317	-53.4737	0.024886
ENSG00000188305	PEAK3	-2.24249	-12.519	0.02493
ENSG00000205356	TECPR1	2.24235	71.7966	0.024938
ENSG00000040633	PHF23	-2.24221	-59.7817	0.024948
ENSG00000169247	SH3TC2	-2.24192	-89.6689	0.024967
ENSG00000165238	WNK2	-2.2417	-110.192	0.024981
ENSG00000129009	ISLR	2.24156	84.9408	0.02499
ENSG00000163884	KLF15	-2.24092	-63.4889	0.025031
ENSG00000169474	SPRR1A	2.24026	51.1309	0.025074
ENSG00000269855	RNF225	-2.23957	-138.346	0.025119
ENSG00000159516	SPRR2G	-2.23916	-189.65	0.025146
ENSG00000049540	ELN	2.23896	161.564	0.025159
ENSG00000078328	RBFOX1	2.23774	297.534	0.025238
ENSG00000155926	SLA	-2.23765	-53.4044	0.025244
ENSG00000165661	QSOX2	-2.23745	-19.1557	0.025257
ENSG00000182177	ASB18	2.2374	489.758	0.02526
ENSG00000000938	FGR	2.23587	24.9645	0.02536
ENSG00000164512	ANKRD55	-2.23528	-275.375	0.025399
ENSG00000167476	JSRP1	-2.23528	-11.7729	0.025399
ENSG00000144550	CPNE9	-2.23473	-59.3988	0.025435
ENSG00000164151	ICE1	-2.23444	-43.5137	0.025454
ENSG00000186326	RGS9BP	2.23176	37.6439	0.025631
ENSG00000101782	RIOK3	-2.23166	-712.009	0.025638
ENSG00000162745	OLFML2B	-2.23105	-57.3988	0.025678
ENSG00000124613	ZNF391	2.23067	16.0637	0.025703
ENSG00000107159	CA9	-2.23053	-86.6691	0.025712
ENSG00000171060	C8orf74	-2.23042	-97.8012	0.02572
ENSG00000198945	L3MBTL3	2.23021	23.6448	0.025733
ENSG00000169896	ITGAM	-2.22902	-67.9486	0.025813
ENSG00000182511	FES	2.22902	4.70916	0.025813
ENSG00000214435	AS3MT	-2.22894	-47.7793	0.025818
ENSG00000157259	GATAD1	-2.22877	-51.1857	0.02583
ENSG00000070019	GUCY2C	2.2277	157.718	0.0259
ENSG00000125746	EML2	-2.22715	-9.70645	0.025938
ENSG00000115241	PPM1G	-2.22506	-182.827	0.026077
ENSG00000010030	ETV7	2.22427	7.80854	0.02613
ENSG00000124641	MED20	2.22377	10.09	0.026164
ENSG00000110011	DNAJC4	2.22351	237.013	0.026182
ENSG00000068137	PLEKHH3	2.22338	43.5213	0.02619
ENSG00000188931	CFAP126	2.22278	129.082	0.026231
ENSG00000188554	NBR1	-2.22143	-54.0155	0.026322
ENSG00000176531	PHLDB3	2.22104	57.8998	0.026348
ENSG00000122218	COPA	2.22033	39.8613	0.026397
ENSG00000171532	NEUROD2	-2.21881	-266.92	0.0265
ENSG00000155511	GRIA1	2.21861	201.341	0.026513
ENSG00000188092	GPR89B	-2.21801	-30.0948	0.026554
ENSG00000119801	YPEL5	-2.21751	-56.1847	0.026588
ENSG00000110148	CCKBR	-2.21749	-88.8101	0.02659
ENSG00000273513	TBC1D3K	2.21718	1145.89	0.02661
ENSG00000196659	TTC30B	-2.21631	-88.3251	0.02667
ENSG00000111731	C2CD5	2.21621	19.5253	0.026677
ENSG00000205835	GMNC	2.21562	30.5935	0.026718
ENSG00000138271	GPR87	2.21532	77.8385	0.026738
ENSG00000172232	AZU1	2.21449	14.9555	0.026795
ENSG00000138185	ENTPD1	2.21369	16.7397	0.02685
ENSG00000171953	ATPAF2	2.21284	72.0242	0.026909
ENSG00000168515	SCGB1D1	-2.21279	-94.1979	0.026912
ENSG00000136816	TOR1B	2.21239	36.2502	0.02694
ENSG00000187701	OR2T27	2.21223	244.658	0.026951
ENSG00000166224	SGPL1	-2.21098	-40.7428	0.027037
ENSG00000183153	GJD3	-2.20933	-104.945	0.027151
ENSG00000242372	EIF6	-2.20899	-17.8171	0.027175
ENSG00000163485	ADORA1	2.20884	76.2902	0.027186
ENSG00000159403	C1R	2.20853	155.051	0.027208
ENSG00000187498	COL4A1	-2.20848	-48.3152	0.027211
ENSG00000128607	KLHDC10	-2.20832	-91.277	0.027222
ENSG00000243543	WFDC6	2.20821	282.014	0.02723
ENSG00000104774	MAN2B1	2.2079	179.174	0.027251
ENSG00000164663	USP49	2.20743	42.0336	0.027284
ENSG00000205502	C2CD4B	2.20698	29.6368	0.027315
ENSG00000173083	HPSE	2.2068	16.3713	0.027328
ENSG00000138395	CDK15	-2.20666	-118.639	0.027338
ENSG00000090863	GLG1	-2.20609	-137.69	0.027378
ENSG00000153064	BANK1	2.20595	28.1475	0.027387
ENSG00000212722	KRTAP4-9	-2.20504	-196.405	0.027451
ENSG00000187446	CHP1	-2.20382	-43.4128	0.027537
ENSG00000109079	TNFAIP1	2.2033	87.366	0.027574
ENSG00000106526	ACTR3C	-2.20204	-11.6226	0.027662
ENSG00000204120	GIGYF2	2.20158	15.9724	0.027695
ENSG00000106927	AMBP	-2.20153	-83.1443	0.027699
ENSG00000149516	MS4A3	-2.20119	-31.42	0.027723
ENSG00000128645	HOXD1	-2.20005	-41.9331	0.027803
ENSG00000180113	TDRD6	-2.19771	-187.542	0.02797
ENSG00000132510	KDM6B	-2.19704	-31.3947	0.028018
ENSG00000186075	ZPBP2	2.19578	284.923	0.028108
ENSG00000145723	GIN1	2.19547	40.8561	0.02813
ENSG00000135900	MRPL44	2.1947	58.5968	0.028185
ENSG00000005981	ASB4	2.19451	208.092	0.028198
ENSG00000138755	CXCL9	-2.19323	-111.787	0.028291
ENSG00000106299	WASL	2.1932	47.8223	0.028293
ENSG00000136930	PSMB7	-2.19306	-19.2535	0.028303
ENSG00000110497	AMBRA1	-2.19264	-360.507	0.028334
ENSG00000246705	H2AJ	2.19102	21.8622	0.02845
ENSG00000122862	SRGN	-2.19078	-104.992	0.028468
ENSG00000140519	RHCG	2.18924	81.5043	0.02858
ENSG00000167723	TRPV3	2.1889	3.82677	0.028604
ENSG00000136870	ZNF189	2.18841	52.3753	0.02864
ENSG00000109846	CRYAB	-2.18802	-13.7635	0.028668
ENSG00000076944	STXBP2	-2.18744	-63.4819	0.02871
ENSG00000105278	ZFR2	2.18653	128.845	0.028777
ENSG00000100241	SBF1	2.18648	27.6449	0.028781
ENSG00000131910	NR0B2	-2.18615	-81.1082	0.028805
ENSG00000177156	TALDO1	-2.18582	-165.63	0.028829
ENSG00000159063	ALG8	-2.1851	-11.3295	0.028881
ENSG00000196805	SPRR2B	-2.18505	-51.6187	0.028886
ENSG00000166126	AMN	-2.18443	-11.8207	0.028931
ENSG00000166562	SEC11C	2.18428	68.802	0.028941
ENSG00000163491	NEK10	2.18425	11.4181	0.028944
ENSG00000150510	FAM124A	-2.18323	-27.6434	0.029019
ENSG00000244462	RBM12	-2.18212	-36.0509	0.029101
ENSG00000135211	TMEM60	2.18169	48.61	0.029132
ENSG00000142549	IGLON5	-2.18166	-35.4605	0.029134
ENSG00000239590	OR1J4	-2.18164	-320.697	0.029136
ENSG00000131748	STARD3	2.18106	61.3233	0.029179
ENSG00000099942	CRKL	2.18027	53.6719	0.029237
ENSG00000254550	OMP	2.18007	76.5865	0.029252
ENSG00000169105	CHST14	-2.17982	-48.7781	0.029271
ENSG00000143674	MAP3K21	2.17917	25.9768	0.029319
ENSG00000111664	GNB3	2.17911	18.1358	0.029324
ENSG00000167083	GNGT2	-2.17894	-35.4903	0.029336
ENSG00000197982	C1orf122	-2.1785	-137.499	0.029369
ENSG00000137124	ALDH1B1	2.1774	6.35923	0.029451
ENSG00000063177	RPL18	2.17737	333.541	0.029453
ENSG00000115073	ACTR1B	-2.17723	-44.0378	0.029464
ENSG00000196466	ZNF799	-2.17717	-35.1469	0.029468
ENSG00000125457	MIF4GD	2.17667	10.6518	0.029505
ENSG00000166377	ATP9B	-2.17665	-14.6063	0.029507
ENSG00000164691	TAGAP	2.17575	8.15319	0.029574
ENSG00000176153	GPX2	2.17553	65.275	0.029591
ENSG00000213139	CRYGS	2.17488	98.2395	0.029639
ENSG00000257767	ENSG00000257767	-2.17469	-123.961	0.029653
ENSG00000132801	ZSWIM3	2.17457	79.1909	0.029662
ENSG00000164970	FAM219A	2.17438	61.21	0.029677
ENSG00000155897	ADCY8	-2.17348	-959.645	0.029744
ENSG00000111907	TPD52L1	-2.1731	-8.36039	0.029773
ENSG00000177239	MAN1B1	-2.17211	-76.6031	0.029847
ENSG00000138640	FAM13A	2.17205	9.49767	0.029852
ENSG00000102854	MSLN	2.17124	86.6664	0.029913
ENSG00000156162	DPY19L4	2.16975	78.7086	0.030025
ENSG00000157303	SUSD3	-2.16857	-20.5902	0.030115
ENSG00000114670	NEK11	-2.16761	-29.6037	0.030188
ENSG00000183747	ACSM2A	-2.16749	-50.6945	0.030198
ENSG00000124557	BTN1A1	2.1672	9.8821	0.03022
ENSG00000198092	TMPRSS11F	2.1656	186.805	0.030341
ENSG00000160799	CCDC12	-2.16547	-128.831	0.030352
ENSG00000143416	SELENBP1	2.16428	33.2765	0.030443
ENSG00000167601	AXL	2.1638	22.2434	0.03048
ENSG00000142606	MMEL1	2.1636	72.4942	0.030495
ENSG00000151131	NOPCHAP1	-2.1621	-31.2471	0.03061
ENSG00000140332	TLE3	-2.16206	-28.0272	0.030614
ENSG00000131849	ZNF132	-2.16199	-40.8837	0.030619
ENSG00000104055	TGM5	-2.16137	-82.7376	0.030667
ENSG00000167632	TRAPPC9	-2.16107	-10.2874	0.03069
ENSG00000266472	MRPS21	-2.1605	-21.7446	0.030734
ENSG00000138035	PNPT1	-2.16031	-55.2503	0.030749
ENSG00000196118	CFAP119	-2.15977	-46.2023	0.03079
ENSG00000155858	LSM11	2.15943	24.228	0.030816
ENSG00000145506	NKD2	-2.15915	-60.5731	0.030839
ENSG00000100036	SLC35E4	-2.15822	-19.9351	0.030911
ENSG00000134323	MYCN	2.15802	68.77	0.030926
ENSG00000272636	DOC2B	-2.15765	-57.3629	0.030955
ENSG00000189068	VSTM1	-2.15667	-29.6443	0.031032
ENSG00000141905	NFIC	-2.15577	-45.4892	0.031101
ENSG00000283516	LITAFD	-2.15568	-82.9422	0.031109
ENSG00000137673	MMP7	-2.15559	-7.59861	0.031116
ENSG00000136631	VPS45	2.15528	20.7737	0.03114
ENSG00000079156	OSBPL6	2.15415	50.5098	0.031228
ENSG00000137076	TLN1	-2.15413	-134.093	0.03123
ENSG00000140548	ZNF710	2.15411	566.716	0.031232
ENSG00000075673	ATP12A	2.15351	11.5252	0.031278
ENSG00000183098	GPC6	2.15322	79.722	0.031302
ENSG00000166200	COPS2	-2.15276	-50.2457	0.031338
ENSG00000076685	NT5C2	2.15269	9.13344	0.031343
ENSG00000083123	BCKDHB	2.15251	93.8573	0.031357
ENSG00000125787	GNRH2	-2.15229	-29.0613	0.031374
ENSG00000154146	NRGN	-2.15101	-46.304	0.031476
ENSG00000120784	ZFP30	-2.15096	-1.77663	0.031479
ENSG00000155366	RHOC	-2.15085	-19.4466	0.031488
ENSG00000089327	FXYD5	-2.15085	-12.5439	0.031488
ENSG00000134202	GSTM3	-2.15045	-23.1508	0.03152
ENSG00000101290	CDS2	2.15038	84.8566	0.031525
ENSG00000197935	ZNF311	2.14985	4.32255	0.031567
ENSG00000067248	DHX29	2.14933	95.0975	0.031608
ENSG00000106459	NRF1	-2.14921	-120.183	0.031618
ENSG00000137080	IFNA21	-2.14911	-588.378	0.031626
ENSG00000126005	MMP24OS	-2.14841	-17.4649	0.031681
ENSG00000050748	MAPK9	2.14598	25.3352	0.031875
ENSG00000113249	HAVCR1	-2.1456	-103.548	0.031905
ENSG00000142182	DNMT3L	2.14539	312.902	0.031922
ENSG00000006116	CACNG3	-2.14513	-179.987	0.031942
ENSG00000172139	SLC9C1	2.14446	5.25289	0.031996
ENSG00000168993	CPLX1	2.1435	178.381	0.032073
ENSG00000172482	AGXT	2.14275	247.952	0.032133
ENSG00000244355	LY6G6D	2.14228	47.5438	0.032171
ENSG00000150459	SAP18	-2.14202	-84.6504	0.032192
ENSG00000018869	ZNF582	-2.14132	-64.2197	0.032249
ENSG00000275572	GRIFIN	2.1412	102.875	0.032258
ENSG00000100804	PSMB5	-2.1408	-24.9675	0.03229
ENSG00000120733	KDM3B	2.14	55.501	0.032355
ENSG00000231274	SBK3	-2.13914	-111.491	0.032425
ENSG00000198182	ZNF607	-2.13655	-21.2692	0.032635
ENSG00000196584	XRCC2	-2.13623	-117.837	0.032661
ENSG00000198440	ZNF583	-2.13614	-7.59085	0.032668
ENSG00000132294	EFR3A	2.13575	117.877	0.0327
ENSG00000163217	BMP10	2.13494	121.176	0.032766
ENSG00000150636	CCDC102B	-2.13481	-146.254	0.032776
ENSG00000136874	STX17	2.13421	120.213	0.032826
ENSG00000172410	INSL5	2.13418	98.3929	0.032828
ENSG00000135355	GJA10	2.13392	266.23	0.032849
ENSG00000130477	UNC13A	2.13391	274.408	0.03285
ENSG00000167664	TMIGD2	2.13334	11.9158	0.032897
ENSG00000143384	MCL1	2.13138	36.8548	0.033058
ENSG00000005059	MCUB	-2.13055	-83.4599	0.033126
ENSG00000117602	RCAN3	-2.12937	-70.3743	0.033223
ENSG00000170175	CHRNB1	-2.12855	-41.612	0.033292
ENSG00000171201	SMR3B	2.12836	15.9872	0.033307
ENSG00000137074	APTX	-2.12812	-48.4949	0.033327
ENSG00000069122	ADGRF5	-2.12799	-291.429	0.033338
ENSG00000288684	ENSG00000288684	2.12771	127.119	0.033361
ENSG00000143543	JTB	2.12717	195.548	0.033406
ENSG00000104973	MED25	2.12715	31.4215	0.033408
ENSG00000150787	PTS	-2.12699	-87.5868	0.033421
ENSG00000066117	SMARCD1	-2.12637	-136.36	0.033473
ENSG00000187054	TMPRSS11A	2.12519	80.573	0.033571
ENSG00000006576	PHTF2	2.12496	34.9523	0.03359
ENSG00000166037	CEP57	-2.12482	-31.7387	0.033601
ENSG00000118113	MMP8	-2.12478	-50.9177	0.033605
ENSG00000196715	VKORC1L1	2.1238	53.9375	0.033686
ENSG00000170270	GON7	-2.12253	-39.8173	0.033793
ENSG00000148057	IDNK	2.1224	39.048	0.033804
ENSG00000255855	KDM4F	-2.12239	-153.068	0.033805
ENSG00000151849	CENPJ	2.12204	40.2995	0.033834
ENSG00000164761	TNFRSF11B	-2.122	-5.93936	0.033838
ENSG00000030110	BAK1	-2.12141	-29.8066	0.033887
ENSG00000204713	TRIM27	-2.12135	-10.7517	0.033892
ENSG00000118785	SPP1	2.12113	18.9357	0.033911
ENSG00000163931	TKT	-2.12081	-34.1968	0.033938
ENSG00000163125	RPRD2	-2.12065	-50.4562	0.033951
ENSG00000080824	HSP90AA1	-2.11972	-30.2182	0.03403
ENSG00000256660	CLEC12B	-2.11888	-113.365	0.034101
ENSG00000116981	NT5C1A	2.11823	13.3637	0.034155
ENSG00000215343	ZNF705D	-2.11774	-1714.22	0.034197
ENSG00000104427	ZC2HC1A	-2.11772	-6.91929	0.034199
ENSG00000099866	MADCAM1	2.11759	77.4793	0.03421
ENSG00000162949	CAPN13	-2.1172	-519.532	0.034243
ENSG00000227059	ANHX	2.11697	70.7328	0.034263
ENSG00000140395	SKIC8	2.1162	28.7648	0.034328
ENSG00000124772	CPNE5	2.11619	74.4841	0.034329
ENSG00000090530	P3H2	-2.11536	-30.4767	0.034399
ENSG00000127578	WFIKKN1	2.11488	17.7731	0.03444
ENSG00000130695	CEP85	-2.1147	-16.9883	0.034455
ENSG00000114349	GNAT1	-2.11463	-26.4091	0.034462
ENSG00000166860	ZBTB39	2.11446	31.4754	0.034476
ENSG00000267673	FDX2	2.11392	65.5455	0.034522
ENSG00000181903	OR4C6	2.11276	250.015	0.034621
ENSG00000154188	ANGPT1	-2.11274	-32.269	0.034623
ENSG00000129646	QRICH2	-2.11271	-78.8044	0.034626
ENSG00000264230	ANXA8L1	-2.11208	-72.4852	0.034679
ENSG00000004866	ST7	2.11155	35.0068	0.034725
ENSG00000221954	OR4C12	-2.11146	-233.139	0.034733
ENSG00000126803	HSPA2	-2.11081	-12.5601	0.034789
ENSG00000122859	NEUROG3	2.10996	51.6302	0.034862
ENSG00000170426	SDR9C7	-2.10992	-109.528	0.034866
ENSG00000196427	NBPF4	-2.1097	-140.048	0.034884
ENSG00000170092	SPDYE5	2.10943	65.367	0.034907
ENSG00000204592	HLA-E	-2.10932	-86.8592	0.034917
ENSG00000169504	CLIC4	-2.10895	-33.7345	0.034949
ENSG00000167680	SEMA6B	2.10889	33.366	0.034954
ENSG00000155755	TMEM237	2.1083	5.88831	0.035006
ENSG00000050405	LIMA1	2.10792	16.9627	0.035038
ENSG00000118579	MED28	2.10754	21.381	0.035071
ENSG00000127526	SLC35E1	-2.10743	-70.6536	0.03508
ENSG00000134871	COL4A2	-2.10739	-31.5785	0.035083
ENSG00000182318	ZSCAN22	-2.10734	-82.2501	0.035088
ENSG00000139193	CD27	2.10703	32.7286	0.035115
ENSG00000132646	PCNA	2.10625	78.3278	0.035183
ENSG00000171360	KRT38	-2.10553	-151.636	0.035245
ENSG00000057593	F7	2.10549	59.0859	0.035248
ENSG00000171723	GPHN	2.10507	39.5219	0.035285
ENSG00000089053	ANAPC5	2.10484	90.4888	0.035305
ENSG00000203499	IQANK1	2.10315	71.2669	0.035453
ENSG00000117592	PRDX6	2.10267	50.5949	0.035495
ENSG00000156502	SUPV3L1	2.10253	42.4375	0.035507
ENSG00000164318	EGFLAM	-2.10227	-184.18	0.03553
ENSG00000135045	C9orf40	-2.10224	-97.3941	0.035532
ENSG00000170264	FAM161A	-2.1022	-77.691	0.035536
ENSG00000155096	AZIN1	2.10201	131.788	0.035552
ENSG00000212659	KRTAP9-6	2.1016	290.299	0.035589
ENSG00000168028	RPSA	2.10119	28.1858	0.035625
ENSG00000242852	ZNF709	-2.10077	-26.7705	0.035661
ENSG00000070182	SPTB	2.1005	28.8892	0.035685
ENSG00000127129	EDN2	-2.10048	-35.1006	0.035687
ENSG00000164082	GRM2	-2.10037	-105.459	0.035697
ENSG00000236104	ZBTB22	2.09967	121.687	0.035758
ENSG00000170819	BFSP2	-2.09922	-85.8018	0.035797
ENSG00000075223	SEMA3C	2.09894	17.5533	0.035822
ENSG00000111885	MAN1A1	-2.09724	-30.4852	0.035972
ENSG00000100376	FAM118A	2.09681	27.1431	0.03601
ENSG00000102897	LYRM1	2.09646	72.4964	0.036041
ENSG00000153214	TMEM87B	-2.0964	-8.64204	0.036046
ENSG00000113643	RARS1	-2.09623	-29.4116	0.036062
ENSG00000185621	LMLN	-2.0961	-78.478	0.036073
ENSG00000182771	GRID1	-2.09565	-117.497	0.036113
ENSG00000129354	AP1M2	-2.09564	-53.6355	0.036114
ENSG00000156261	CCT8	-2.09497	-23.5686	0.036174
ENSG00000141854	MISP3	-2.09403	-13.8879	0.036258
ENSG00000003989	SLC7A2	-2.09353	-54.2273	0.036302
ENSG00000185290	NUPR2	-2.09322	-52.603	0.036329
ENSG00000081059	TCF7	2.09313	24.133	0.036338
ENSG00000184922	FMNL1	-2.09263	-53.7714	0.036382
ENSG00000203785	SPRR2E	2.09188	111.342	0.036449
ENSG00000148660	CAMK2G	-2.09126	-76.7999	0.036505
ENSG00000113263	ITK	-2.08969	-50.0162	0.036646
ENSG00000127081	ZNF484	-2.08617	-25.7291	0.036964
ENSG00000178184	PARD6G	-2.08596	-47.8112	0.036982
ENSG00000064999	ANKS1A	-2.08534	-59.0762	0.037038
ENSG00000273171	ENSG00000273171	-2.08533	-79.1238	0.037039
ENSG00000162944	RFTN2	-2.08533	-30.4319	0.03704
ENSG00000186231	KLHL32	-2.08485	-19.1967	0.037083
ENSG00000049239	H6PD	-2.08455	-29.5089	0.03711
ENSG00000164124	TMEM144	2.08445	54.2489	0.03712
ENSG00000116128	BCL9	2.08343	54.5617	0.037212
ENSG00000152689	RASGRP3	2.08341	22.6524	0.037214
ENSG00000148136	OR13C4	2.08216	299.248	0.037328
ENSG00000073737	DHRS9	-2.08211	-42.0608	0.037332
ENSG00000162670	BRINP3	-2.08159	-126.973	0.03738
ENSG00000164733	CTSB	2.08128	28.198	0.037408
ENSG00000225528	TMA7B	-2.08065	-35.8185	0.037466
ENSG00000182253	SYNM	2.08031	7.81344	0.037497
ENSG00000157873	TNFRSF14	-2.08028	-31.3354	0.0375
ENSG00000135374	ELF5	-2.08022	-25.1795	0.037505
ENSG00000116667	C1orf21	-2.07907	-21.9651	0.037611
ENSG00000262179	MYMX	2.07863	18.087	0.037652
ENSG00000170802	FOXN2	2.07808	36.4078	0.037702
ENSG00000146834	MEPCE	-2.07781	-114.035	0.037727
ENSG00000007062	PROM1	2.0761	81.1013	0.037885
ENSG00000112079	STK38	-2.07586	-125.616	0.037907
ENSG00000104886	PLEKHJ1	2.07579	189.402	0.037914
ENSG00000101247	NDUFAF5	-2.07546	-53.3225	0.037944
ENSG00000023902	PLEKHO1	2.07534	20.4115	0.037955
ENSG00000114631	PODXL2	2.07465	98.166	0.038019
ENSG00000156853	ZNF689	2.07412	294.112	0.038068
ENSG00000134193	REG4	-2.07388	-261.309	0.038091
ENSG00000234829	IFNA17	-2.07338	-48.5267	0.038137
ENSG00000176148	TCP11L1	2.07293	33.1328	0.038179
ENSG00000187258	NPSR1	2.07286	109.021	0.038186
ENSG00000131778	CHD1L	2.07275	41.6637	0.038196
ENSG00000139154	AEBP2	2.07246	40.9058	0.038222
ENSG00000227877	MRLN	2.07137	226.452	0.038325
ENSG00000105127	AKAP8	-2.07087	-156.731	0.038371
ENSG00000128709	HOXD9	-2.07077	-125.531	0.038381
ENSG00000137392	CLPS	-2.07071	-50.522	0.038386
ENSG00000078725	BRINP1	2.07056	276.557	0.0384
ENSG00000005844	ITGAL	-2.0691	-64.1988	0.038537
ENSG00000183559	C10orf120	2.06902	466.346	0.038544
ENSG00000235718	MFRP	-2.06892	-200.852	0.038553
ENSG00000168530	MYL1	2.06846	141.711	0.038597
ENSG00000116191	RALGPS2	2.06838	35.6598	0.038604
ENSG00000147488	ST18	-2.06818	-202.653	0.038623
ENSG00000102471	NDFIP2	-2.06813	-148.422	0.038628
ENSG00000160691	SHC1	-2.06782	-71.5712	0.038657
ENSG00000145725	PPIP5K2	-2.06757	-18.5648	0.03868
ENSG00000224940	PRRT4	-2.06746	-38.4665	0.038691
ENSG00000172273	HINFP	-2.0674	-24.5824	0.038696
ENSG00000112053	SLC26A8	2.06607	16.0826	0.038822
ENSG00000095794	CREM	-2.06589	-46.223	0.038839
ENSG00000168002	POLR2G	2.06571	83.2394	0.038856
ENSG00000106178	CCL24	-2.06546	-27.7286	0.03888
ENSG00000235194	PPP1R3E	2.06511	58.5247	0.038913
ENSG00000187994	RINL	2.06487	50.9632	0.038935
ENSG00000102802	MEDAG	-2.06451	-272.667	0.03897
ENSG00000104783	KCNN4	2.06351	38.4894	0.039064
ENSG00000188883	KLRG2	2.06288	9.00744	0.039124
ENSG00000138071	ACTR2	-2.06228	-66.9679	0.039181
ENSG00000169189	NSMCE1	2.06175	28.8548	0.039231
ENSG00000158163	DZIP1L	-2.06128	-15.94	0.039276
ENSG00000111319	SCNN1A	-2.06116	-19.1715	0.039288
ENSG00000172336	POP7	2.06022	98.8807	0.039377
ENSG00000166741	NNMT	-2.05988	-133.615	0.03941
ENSG00000152595	MEPE	-2.05913	-169.542	0.039482
ENSG00000101412	E2F1	-2.05806	-32.8777	0.039584
ENSG00000163053	SLC16A14	2.05774	26.8981	0.039615
ENSG00000113916	BCL6	2.05771	24.269	0.039618
ENSG00000115183	TANC1	-2.05769	-19.1073	0.03962
ENSG00000143869	GDF7	-2.05733	-35.4158	0.039654
ENSG00000131242	RAB11FIP4	2.05695	222.519	0.039691
ENSG00000141391	PRELID3A	-2.05684	-5.65858	0.039702
ENSG00000170920	OR7G3	2.0565	120.675	0.039734
ENSG00000132631	SCP2D1	2.05644	164.96	0.03974
ENSG00000170419	VSTM2A	-2.05628	-155.031	0.039755
ENSG00000290217	ENSG00000290217	-2.05624	-290.956	0.039759
ENSG00000114757	PEX5L	-2.05557	-63.4754	0.039824
ENSG00000140497	SCAMP2	2.05516	8.95376	0.039864
ENSG00000113312	TTC1	-2.05482	-58.512	0.039896
ENSG00000145242	EPHA5	-2.05427	-76.5836	0.03995
ENSG00000106236	NPTX2	2.05423	297.869	0.039954
ENSG00000163519	TRAT1	-2.05399	-6.95343	0.039977
ENSG00000157483	MYO1E	-2.05389	-42.2551	0.039986
ENSG00000134247	PTGFRN	-2.05381	-22.4703	0.039994
ENSG00000134007	ADAM20	-2.05374	-212.947	0.040001
ENSG00000170035	UBE2E3	2.05316	22.6139	0.040057
ENSG00000205362	MT1A	-2.05313	-86.8469	0.04006
ENSG00000108523	RNF167	-2.05301	-66.4036	0.040072
ENSG00000070669	ASNS	2.053	43.3218	0.040072
ENSG00000179902	CFAP276	-2.05279	-66.41	0.040093
ENSG00000169442	CD52	2.05265	6.82728	0.040107
ENSG00000130396	AFDN	-2.0509	-36.3982	0.040277
ENSG00000140600	SH3GL3	2.05045	86.609	0.04032
ENSG00000189233	NUGGC	-2.05041	-21.3771	0.040325
ENSG00000131480	AOC2	-2.04992	-89.3502	0.040373
ENSG00000197208	SLC22A4	-2.04954	-8.29292	0.040409
ENSG00000164742	ADCY1	2.04924	192.81	0.040438
ENSG00000112893	MAN2A1	2.0492	26.0658	0.040443
ENSG00000214706	IFRD2	-2.04872	-43.2684	0.04049
ENSG00000122852	SFTPA1	-2.04847	-69.7581	0.040514
ENSG00000186038	HTR3E	-2.0482	-17.2952	0.040541
ENSG00000116539	ASH1L	2.04809	277.338	0.040551
ENSG00000125735	TNFSF14	2.04773	37.9456	0.040586
ENSG00000169621	APLF	-2.04756	-135.325	0.040604
ENSG00000183688	RFLNB	-2.0475	-115.848	0.040609
ENSG00000204099	NEU4	2.04617	16.3864	0.040739
ENSG00000184988	TMEM106A	2.04605	3.23237	0.040752
ENSG00000164308	ERAP2	-2.04588	-15.2549	0.040768
ENSG00000100445	SDR39U1	-2.04556	-53.9681	0.0408
ENSG00000133321	PLAAT4	-2.04541	-101.761	0.040814
ENSG00000168300	PCMTD1	-2.04499	-31.488	0.040856
ENSG00000184436	THAP7	-2.0448	-22.3666	0.040874
ENSG00000100106	TRIOBP	-2.04463	-7.79503	0.040891
ENSG00000197061	H4C3	-2.04404	-9.61761	0.04095
ENSG00000181031	RPH3AL	2.04347	53.1572	0.041006
ENSG00000184445	KNTC1	-2.04311	-137.433	0.041042
ENSG00000162068	NTN3	-2.04289	-315.944	0.041063
ENSG00000128886	ELL3	2.04256	35.318	0.041096
ENSG00000103199	ZNF500	-2.04219	-36.6982	0.041133
ENSG00000140287	HDC	2.0403	17.8531	0.041321
ENSG00000196169	KIF19	-2.03978	-49.4839	0.041372
ENSG00000070610	GBA2	2.03948	13.0916	0.041402
ENSG00000257184	ENSG00000257184	-2.03917	-151.951	0.041434
ENSG00000186910	SERPINA11	2.03915	47.3428	0.041435
ENSG00000142252	GEMIN7	2.03874	42.1096	0.041476
ENSG00000103599	IQCH	-2.03822	-76.1592	0.041528
ENSG00000172578	KLHL6	2.03817	30.3467	0.041533
ENSG00000133393	CEP20	2.03813	46.3844	0.041537
ENSG00000141034	GID4	2.03807	40.6788	0.041542
ENSG00000077420	APBB1IP	-2.03801	-10.7956	0.041549
ENSG00000204390	HSPA1L	2.03796	32.6595	0.041554
ENSG00000140107	SLC25A47	2.03674	48.8822	0.041676
ENSG00000164707	SLC13A4	2.03565	91.6167	0.041785
ENSG00000168175	MAPK1IP1L	-2.03542	-150.855	0.041809
ENSG00000103067	ESRP2	2.03485	69.2866	0.041866
ENSG00000155744	HYCC2	-2.03479	-279.415	0.041872
ENSG00000113734	BNIP1	2.03426	33.4972	0.041925
ENSG00000001084	GCLC	2.03384	26.894	0.041967
ENSG00000057149	SERPINB3	-2.03359	-747.62	0.041993
ENSG00000122592	HOXA7	2.03328	38.8565	0.042024
ENSG00000197079	KRT35	-2.03257	-51.2427	0.042096
ENSG00000171199	OPRPN	2.03181	60.9358	0.042173
ENSG00000105738	SIPA1L3	-2.03142	-88.1604	0.042213
ENSG00000198860	TSEN15	2.03125	52.9568	0.04223
ENSG00000072422	RHOBTB1	2.03115	38.2642	0.04224
ENSG00000160588	MPZL3	-2.03073	-36.073	0.042282
ENSG00000165533	TTC8	2.03064	42.8471	0.042291
ENSG00000185231	MC2R	2.03022	92.9027	0.042335
ENSG00000196793	ZNF239	-2.03019	-8.96663	0.042337
ENSG00000128242	GAL3ST1	2.02961	8.17047	0.042396
ENSG00000125798	FOXA2	-2.02905	-863.677	0.042453
ENSG00000183763	TRAIP	2.02746	33.0984	0.042616
ENSG00000143473	KCNH1	-2.02692	-43.3279	0.04267
ENSG00000186628	FSD2	2.02687	27.6969	0.042675
ENSG00000004779	NDUFAB1	2.02672	43.235	0.042691
ENSG00000127325	BEST3	-2.02642	-6.16798	0.042722
ENSG00000204614	TRIM40	-2.02623	-7.24362	0.042741
ENSG00000104147	OIP5	-2.026	-138.574	0.042765
ENSG00000132915	PDE6A	-2.0251	-151.347	0.042858
ENSG00000284873	OOSP1	2.02503	264.254	0.042864
ENSG00000184601	C14orf180	2.02388	130.112	0.042983
ENSG00000163293	NIPAL1	-2.02373	-7.06783	0.042997
ENSG00000180318	ALX1	2.0233	177.043	0.043043
ENSG00000168610	STAT3	2.02315	77.0186	0.043058
ENSG00000115419	GLS	2.02243	60.4647	0.043132
ENSG00000179168	GGN	-2.02207	-83.711	0.043169
ENSG00000169567	HINT1	2.02174	57.1742	0.043203
ENSG00000165501	LRR1	2.0215	9.17117	0.043228
ENSG00000198754	OXCT2	2.02071	95.6494	0.04331
ENSG00000176956	LY6H	2.02039	206.352	0.043342
ENSG00000100596	SPTLC2	2.02023	26.9837	0.043359
ENSG00000159224	GIP	2.01971	230.645	0.043414
ENSG00000136051	WASHC4	-2.0195	-37.3783	0.043435
ENSG00000227729	RD3L	2.01909	8.46537	0.043478
ENSG00000129048	ACKR4	-2.01895	-9.71705	0.043493
ENSG00000284969	ENSG00000284969	2.01807	3.54781	0.043584
ENSG00000166856	GPR182	-2.01758	-39.0061	0.043635
ENSG00000231500	RPS18	2.01715	26.7338	0.04368
ENSG00000127481	UBR4	2.01709	86.9027	0.043686
ENSG00000169372	CRADD	2.0162	58.4382	0.043779
ENSG00000065802	ASB1	2.01538	42.3585	0.043864
ENSG00000242441	GTF2A1L	2.01529	84.1861	0.043874
ENSG00000093144	ECHDC1	2.01514	69.9841	0.04389
ENSG00000136383	ALPK3	2.01505	32.3838	0.0439
ENSG00000185267	CDNF	2.01501	74.3481	0.043904
ENSG00000196526	AFAP1	-2.01396	-1.03506	0.044014
ENSG00000184702	SEPTIN5	-2.01347	-136.561	0.044065
ENSG00000014824	SLC30A9	2.01297	29.5369	0.044117
ENSG00000158525	CPA5	2.01251	58.3278	0.044166
ENSG00000159618	ADGRG5	2.01186	22.4553	0.044235
ENSG00000206150	RNASE13	2.01182	131.789	0.044239
ENSG00000038295	TLL1	-2.01173	-227.404	0.044248
ENSG00000148942	SLC5A12	2.01117	162.73	0.044308
ENSG00000149269	PAK1	2.01099	44.5779	0.044327
ENSG00000138623	SEMA7A	2.01096	20.177	0.04433
ENSG00000240654	C1QTNF9	2.01074	49.8281	0.044353
ENSG00000165506	DNAAF2	2.0095	9.90238	0.044484
ENSG00000007341	ST7L	2.00889	161.722	0.044549
ENSG00000198929	NOS1AP	2.00859	53.2513	0.04458
ENSG00000138162	TACC2	-2.0082	-73.6215	0.044622
ENSG00000182674	KCNB2	-2.00772	-84.9779	0.044673
ENSG00000169154	GOT1L1	-2.00754	-509.435	0.044692
ENSG00000162929	SANBR	-2.00728	-40.2242	0.04472
ENSG00000176022	B3GALT6	2.00701	64.4813	0.044748
ENSG00000165804	ZNF219	-2.00681	-118.17	0.04477
ENSG00000187398	LUZP2	2.00632	141.328	0.044822
ENSG00000113302	IL12B	2.00551	29.3761	0.044909
ENSG00000123838	C4BPA	2.00465	190.455	0.045001
ENSG00000131771	PPP1R1B	2.00334	61.2625	0.045141
ENSG00000284635	SCYGR8	2.00302	85.1435	0.045175
ENSG00000136010	ALDH1L2	2.00209	9.53954	0.045275
ENSG00000259384	GH1	-2.00194	-19.6938	0.045291
ENSG00000111678	C12orf57	-2.00188	-15.6875	0.045298
ENSG00000234284	ZNF879	-2.00083	-36.6592	0.04541
ENSG00000035862	TIMP2	2.00063	7.2085	0.045433
ENSG00000186453	FAM228A	2.00056	47.8437	0.04544
ENSG00000189143	CLDN4	1.99986	43.7567	0.045515
ENSG00000099994	SUSD2	1.9995	53.5969	0.045554
ENSG00000167186	COQ7	-1.99948	-25.7188	0.045557
ENSG00000131016	AKAP12	-1.99945	-23.9413	0.04556
ENSG00000259171	ENSG00000259171	-1.99849	-4.34844	0.045663
ENSG00000105989	WNT2	1.99835	177.038	0.045679
ENSG00000183644	HOATZ	-1.99823	-95.7583	0.045692
ENSG00000240065	PSMB9	-1.99812	-28.9858	0.045703
ENSG00000118513	MYB	-1.9981	-44.1261	0.045706
ENSG00000078699	CBFA2T2	-1.9978	-18.8586	0.045738
ENSG00000166164	BRD7	-1.99766	-14.6144	0.045754
ENSG00000156983	BRPF1	1.99744	65.1949	0.045778
ENSG00000088876	ZNF343	1.99592	23.6353	0.045943
ENSG00000145284	SCD5	-1.9956	-4.67392	0.045977
ENSG00000242616	GNG10	-1.99545	-16.2498	0.045994
ENSG00000124181	PLCG1	-1.99536	-26.9623	0.046003
ENSG00000100614	PPM1A	1.99523	47.9496	0.046017
ENSG00000196693	ZNF33B	1.995	24.6665	0.046043
ENSG00000285025	MIURF	1.99389	25.1558	0.046164
ENSG00000174898	CATSPERD	1.99326	246.868	0.046233
ENSG00000148384	INPP5E	1.99324	63.8729	0.046235
ENSG00000162384	CZIB	-1.9931	-20.0862	0.046251
ENSG00000070444	MNT	-1.99309	-63.6976	0.046251
ENSG00000151650	VENTX	-1.99268	-99.2343	0.046297
ENSG00000183765	CHEK2	1.9922	44.7865	0.046349
ENSG00000064201	TSPAN32	-1.99189	-1.26294	0.046383
ENSG00000040341	STAU2	1.99134	31.7947	0.046443
ENSG00000080709	KCNN2	-1.99126	-69.0416	0.046453
ENSG00000180921	FAM83H	1.99052	11.5345	0.046534
ENSG00000274070	CASTOR2	1.99048	109.504	0.046538
ENSG00000126215	XRCC3	-1.99047	-49.9116	0.046539
ENSG00000162383	SLC1A7	-1.98969	-70.7063	0.046625
ENSG00000290183	ENSG00000290183	1.98958	39.6418	0.046637
ENSG00000139865	TTC6	1.98945	58.5795	0.046651
ENSG00000263528	IKBKE	-1.98905	-3.86208	0.046696
ENSG00000106615	RHEB	-1.98881	-50.4139	0.046722
ENSG00000114626	ABTB1	1.98824	11.2565	0.046786
ENSG00000183760	ACP7	-1.98802	-40.2087	0.04681
ENSG00000229637	PRAC2	1.98795	104.328	0.046817
ENSG00000197951	ZNF71	1.98746	16.8591	0.046872
ENSG00000087338	GMCL1	-1.98716	-57.1347	0.046905
ENSG00000141456	PELP1	-1.98705	-185.186	0.046917
ENSG00000135999	EPC2	-1.9869	-59.4357	0.046934
ENSG00000108828	VAT1	-1.98687	-13.6005	0.046937
ENSG00000167815	PRDX2	1.98596	36.2235	0.047038
ENSG00000204839	MROH6	-1.98594	-97.3814	0.04704
ENSG00000140350	ANP32A	1.98559	198.329	0.047079
ENSG00000164647	STEAP1	-1.98551	-31.5423	0.047088
ENSG00000243335	KCTD7	1.9855	8.44709	0.047089
ENSG00000090273	NUDC	1.98544	68.8745	0.047095
ENSG00000182986	ZNF320	1.98457	11.236	0.047193
ENSG00000274290	H2BC6	-1.98456	-11.8425	0.047194
ENSG00000117266	CDK18	1.9844	18.2698	0.047211
ENSG00000110060	PUS3	-1.98421	-10.6337	0.047233
ENSG00000164924	YWHAZ	1.98388	93.3947	0.04727
ENSG00000135677	GNS	-1.98355	-11.9663	0.047306
ENSG00000069974	RAB27A	-1.98301	-23.8306	0.047366
ENSG00000128928	IVD	-1.98275	-29.4173	0.047396
ENSG00000102781	KATNAL1	1.9825	23.7715	0.047423
ENSG00000165899	OTOGL	-1.98124	-202.918	0.047565
ENSG00000186812	ZNF397	-1.98108	-106.216	0.047583
ENSG00000123444	KBTBD4	1.98059	97.0815	0.047637
ENSG00000076650	GPATCH1	-1.97914	-16.7044	0.0478
ENSG00000088882	CPXM1	-1.97755	-12.0861	0.047979
ENSG00000050820	BCAR1	1.97748	21.849	0.047987
ENSG00000105649	RAB3A	1.97697	30.8717	0.048045
ENSG00000168803	ADAL	-1.97688	-21.973	0.048056
ENSG00000091640	SPAG7	-1.97656	-120.582	0.048091
ENSG00000163209	SPRR3	-1.97568	-90.8843	0.048191
ENSG00000164190	NIPBL	1.97539	237.364	0.048224
ENSG00000102924	CBLN1	1.97535	36.8001	0.048229
ENSG00000174957	OR5J2	1.97506	367.307	0.048262
ENSG00000111490	TBC1D30	-1.97487	-26.5117	0.048283
ENSG00000147485	PXDNL	1.9748	21.1603	0.048291
ENSG00000135547	HEY2	1.97479	40.0798	0.048292
ENSG00000158296	SLC13A3	1.97457	150.187	0.048317
ENSG00000125375	DMAC2L	-1.97412	-9.05888	0.048368
ENSG00000100271	TTLL1	-1.974	-13.4557	0.048381
ENSG00000187866	PABIR1	1.97378	31.4746	0.048406
ENSG00000108551	RASD1	-1.97378	-24.5801	0.048407
ENSG00000253457	SMIM18	-1.97344	-20.1584	0.048446
ENSG00000176720	BOK	1.97296	23.8091	0.0485
ENSG00000005249	PRKAR2B	-1.97265	-18.1764	0.048535
ENSG00000114023	FAM162A	-1.97233	-93.6304	0.048572
ENSG00000136286	MYO1G	1.97161	31.5487	0.048655
ENSG00000155530	LRGUK	-1.9711	-101.283	0.048713
ENSG00000104859	CLASRP	1.97097	175.215	0.048728
ENSG00000163435	ELF3	-1.97052	-122.169	0.048779
ENSG00000122707	RECK	-1.97045	-104.138	0.048787
ENSG00000251655	PRB1	-1.97039	-95.0857	0.048793
ENSG00000125454	SLC25A19	1.97003	112.873	0.048834
ENSG00000206026	SMIM21	1.96999	119.018	0.04884
ENSG00000176171	BNIP3	-1.96911	-29.2041	0.048941
ENSG00000166881	NEMP1	1.96894	100.606	0.04896
ENSG00000117280	RAB29	1.96864	28.3741	0.048994
ENSG00000198874	TYW1	-1.96719	-14.7258	0.049161
ENSG00000082196	C1QTNF3	1.9669	8.16536	0.049194
ENSG00000083444	PLOD1	1.96675	24.8515	0.049212
ENSG00000181085	MAPK15	-1.96657	-108.19	0.049233
ENSG00000121743	GJA3	-1.96625	-5.76344	0.049269
ENSG00000163527	STT3B	-1.96623	-96.4309	0.049272
ENSG00000129437	KLK14	1.96575	108.175	0.049327
ENSG00000180574	EIF2S3B	1.96543	40.8616	0.049365
ENSG00000288614	ENSG00000288614	-1.96439	-27.6748	0.049485
ENSG00000166153	DEPDC4	1.96404	66.2645	0.049526
ENSG00000159792	PSKH1	-1.96329	-162.462	0.049612
ENSG00000185056	C5orf47	1.96304	171.603	0.049641
ENSG00000184465	WDR27	-1.96283	-23.9452	0.049666
ENSG00000100968	NFATC4	-1.96221	-150.46	0.049738
ENSG00000090339	ICAM1	1.96137	19.2632	0.049836
ENSG00000168090	COPS6	1.96102	86.4054	0.049877
ENSG00000189308	LIN54	-1.96067	-71.0359	0.049918
ENSG00000177990	DPY19L2	1.96056	21.2112	0.04993
ENSG00000204518	AADACL4	-1.95957	-231.265	0.050047
ENSG00000258102	MAP1LC3B2	-1.95947	-21.2233	0.050058
ENSG00000137809	ITGA11	-1.9593	-145.743	0.050078
ENSG00000124532	MRS2	-1.95903	-44.2804	0.05011
ENSG00000140464	PML	1.9585	54.3	0.050172
ENSG00000142530	GARIN5A	1.95849	203.294	0.050173
ENSG00000234224	TMEM229A	1.95792	119.297	0.050239
ENSG00000145781	COMMD10	1.95759	36.6735	0.050278
ENSG00000108509	CAMTA2	1.95727	33.061	0.050316
ENSG00000198467	TPM2	-1.95719	-22.1324	0.050325
ENSG00000124243	BCAS4	1.95686	11.7448	0.050364
ENSG00000172458	IL17D	1.95614	187.217	0.050449
ENSG00000263201	DPEP2NB	1.95598	65.764	0.050468
ENSG00000175662	TOM1L2	-1.95575	-159.98	0.050494
ENSG00000260325	HSPB9	1.95544	26.2763	0.050531
ENSG00000213020	ZNF611	1.95524	6.43364	0.050555
ENSG00000172123	SLFN12	1.95495	11.1552	0.050589
ENSG00000100365	NCF4	1.95421	72.7398	0.050677
ENSG00000167634	NLRP7	-1.95357	-2.95468	0.050752
ENSG00000108423	TUBD1	1.9534	56.5341	0.050773
ENSG00000108511	HOXB6	1.95332	99.8777	0.050782
ENSG00000173706	HEG1	1.95261	20.8006	0.050865
ENSG00000185252	ZNF74	1.95244	54.8896	0.050886
ENSG00000141510	TP53	-1.95238	-191.84	0.050894
ENSG00000047932	GOPC	1.95185	33.0819	0.050957
ENSG00000198336	MYL4	1.95049	35.0593	0.051117
ENSG00000168710	AHCYL1	-1.95033	-38.7013	0.051137
ENSG00000172320	OR5A1	1.94951	189.912	0.051235
ENSG00000013293	SLC7A14	-1.94945	-539.584	0.051242
ENSG00000165669	FAM204A	-1.94925	-57.7111	0.051266
ENSG00000147536	GINS4	-1.94869	-56.75	0.051332
ENSG00000177570	SAMD12	-1.94865	-8.58387	0.051337
ENSG00000168811	IL12A	1.94836	21.0773	0.051372
ENSG00000141298	SSH2	-1.94761	-81.6362	0.051462
ENSG00000166257	SCN3B	1.94704	10.1112	0.05153
ENSG00000115084	SLC35F5	-1.947	-12.3218	0.051535
ENSG00000169248	CXCL11	-1.94695	-30.3215	0.051541
ENSG00000100413	POLR3H	-1.94646	-12.2842	0.0516
ENSG00000247315	ZCCHC3	-1.94628	-44.2743	0.051621
ENSG00000186814	ZSCAN30	-1.94624	-19.5911	0.051626
ENSG00000121749	TBC1D15	1.94583	62.4395	0.051676
ENSG00000215695	RSC1A1	-1.94566	-178.97	0.051696
ENSG00000173013	CCDC96	-1.94553	-57.021	0.051712
ENSG00000176788	BASP1	-1.94428	-33.3335	0.051862
ENSG00000146215	CRIP3	-1.94378	-26.8296	0.051922
ENSG00000158528	PPP1R9A	1.9437	57.1255	0.051931
ENSG00000184009	ACTG1	1.94354	29.4827	0.051951
ENSG00000144130	NT5DC4	-1.94264	-24.9855	0.05206
ENSG00000138449	SLC40A1	-1.94228	-24.476	0.052103
ENSG00000175984	DENND2C	1.94175	84.7353	0.052167
ENSG00000157211	CDCP2	-1.94124	-114.578	0.052229
ENSG00000205364	MT1M	1.94114	55.3366	0.052241
ENSG00000173511	VEGFB	-1.94064	-114.361	0.052302
ENSG00000129071	MBD4	1.94019	168.594	0.052357
ENSG00000153294	ADGRF4	-1.94006	-102.701	0.052372
ENSG00000177192	PUS1	1.93976	109.575	0.052408
ENSG00000144031	ANKRD53	-1.93952	-23.488	0.052438
ENSG00000212899	KRTAP3-3	1.93948	127.925	0.052443
ENSG00000164841	TMEM74	-1.93905	-27.0937	0.052495
ENSG00000130479	MAP1S	1.93893	15.4476	0.05251
ENSG00000133958	UNC79	1.93837	77.7825	0.052578
ENSG00000064933	PMS1	1.9378	18.9121	0.052648
ENSG00000186136	TAS2R42	-1.93689	-111.032	0.052759
ENSG00000165660	ABRAXAS2	-1.93669	-206.549	0.052783
ENSG00000163602	RYBP	1.93658	75.2826	0.052796
ENSG00000233087	RAB6D	-1.93656	-264.085	0.052799
ENSG00000070501	POLB	1.93461	29.6932	0.053038
ENSG00000254466	OR4D10	1.93454	185.406	0.053047
ENSG00000124380	SNRNP27	-1.93436	-18.7388	0.053069
ENSG00000138400	MDH1B	-1.93376	-5.62056	0.053142
ENSG00000128595	CALU	-1.93365	-40.4474	0.053157
ENSG00000267140	ENSG00000267140	1.93295	5.57902	0.053242
ENSG00000225950	NTF4	1.93293	44.0952	0.053245
ENSG00000165475	CRYL1	-1.93221	-28.6238	0.053334
ENSG00000125266	EFNB2	1.93175	32.2747	0.053391
ENSG00000147687	TATDN1	-1.93073	-37.5466	0.053517
ENSG00000123395	ATG101	-1.9302	-18.8425	0.053582
ENSG00000158553	POM121L2	1.93007	79.0075	0.053598
ENSG00000132432	SEC61G	-1.92975	-32.4597	0.053638
ENSG00000133574	GIMAP4	1.92946	8.53825	0.053674
ENSG00000137804	NUSAP1	-1.92898	-178.957	0.053734
ENSG00000143924	EML4	-1.92882	-85.4885	0.053753
ENSG00000136404	TM6SF1	-1.92834	-21.3591	0.053813
ENSG00000036530	CYP46A1	-1.92824	-15.8121	0.053825
ENSG00000182150	ERCC6L2	1.92823	45.1129	0.053826
ENSG00000180336	MEIOC	-1.92806	-268.529	0.053847
ENSG00000168542	COL3A1	1.9276	270.99	0.053905
ENSG00000123610	TNFAIP6	1.92731	60.3475	0.053941
ENSG00000128683	GAD1	1.92716	14.163	0.05396
ENSG00000274286	ADRA2B	1.92665	99.8602	0.054023
ENSG00000163806	SPDYA	1.92626	68.7845	0.054072
ENSG00000164347	GFM2	1.92574	14.7593	0.054137
ENSG00000251201	TMED7-TICAM2	-1.92557	-11.5324	0.054158
ENSG00000011405	PIK3C2A	-1.9252	-80.9865	0.054205
ENSG00000188343	CIBAR1	-1.92513	-79.5537	0.054213
ENSG00000131941	RHPN2	-1.92471	-11.0987	0.054266
ENSG00000145002	FAM86B2	1.92462	267.599	0.054277
ENSG00000004399	PLXND1	1.92353	29.3867	0.054413
ENSG00000130449	ZSWIM6	-1.92281	-35.7358	0.054504
ENSG00000168010	ATG16L2	-1.92247	-43.4367	0.054546
ENSG00000108592	FTSJ3	1.92191	28.1328	0.054617
ENSG00000253117	OC90	-1.9219	-145.682	0.054619
ENSG00000006468	ETV1	-1.92167	-16.9776	0.054647
ENSG00000167614	TTYH1	1.92056	154.267	0.054787
ENSG00000123384	LRP1	-1.92012	-65.9722	0.054843
ENSG00000163736	PPBP	-1.91998	-2.07341	0.05486
ENSG00000122543	OCM	1.91931	201.635	0.054945
ENSG00000090060	PAPOLA	-1.91823	-121.514	0.055081
ENSG00000288000	ENSG00000288000	-1.91786	-52.2678	0.055129
ENSG00000173011	TADA2B	1.91755	73.4157	0.055168
ENSG00000189184	PCDH18	-1.91726	-31.4797	0.055205
ENSG00000279000	OR10A6	1.91725	112.641	0.055206
ENSG00000123612	ACVR1C	1.91681	53.7144	0.055262
ENSG00000261949	GFY	1.91669	200.914	0.055278
ENSG00000215612	HMX1	1.91663	629.896	0.055284
ENSG00000188042	ARL4C	-1.9164	-15.9454	0.055315
ENSG00000121903	ZSCAN20	1.91634	32.0063	0.055322
ENSG00000171401	KRT13	-1.91612	-86.9894	0.05535
ENSG00000022355	GABRA1	-1.91604	-108.339	0.05536
ENSG00000233381	AK4P3	-1.9155	-64.0277	0.055428
ENSG00000165118	C9orf64	-1.91517	-39.7102	0.055471
ENSG00000138814	PPP3CA	-1.91509	-13.1641	0.05548
ENSG00000136856	SLC2A8	-1.91497	-23.3327	0.055496
ENSG00000173662	TAS1R1	1.91486	38.157	0.055511
ENSG00000204130	RUFY2	1.91478	22.8754	0.05552
ENSG00000181444	ZNF467	-1.91473	-41.6475	0.055528
ENSG00000170584	NUDCD2	-1.91472	-50.2509	0.055529
ENSG00000152253	SPC25	1.91468	34.9328	0.055534
ENSG00000113763	UNC5A	1.91433	305.208	0.055578
ENSG00000076706	MCAM	1.91431	76.2875	0.055581
ENSG00000133063	CHIT1	-1.91416	-99.4669	0.055599
ENSG00000163012	ZSWIM2	-1.91393	-62.6261	0.055629
ENSG00000119508	NR4A3	-1.91331	-190.474	0.055708
ENSG00000196437	ZNF569	1.91329	26.2045	0.05571
ENSG00000103313	MEFV	-1.91328	-14.8533	0.055712
ENSG00000067836	ROGDI	1.9131	40.0448	0.055735
ENSG00000204381	LAYN	1.91277	15.3598	0.055777
ENSG00000161992	PRR35	1.91263	145.951	0.055795
ENSG00000104756	KCTD9	-1.91219	-87.336	0.055852
ENSG00000068120	COASY	1.9121	45.2235	0.055863
ENSG00000172059	KLF11	-1.91191	-10.9702	0.055887
ENSG00000141522	ARHGDIA	1.91102	109.528	0.056002
ENSG00000162994	CLHC1	-1.91081	-63.2216	0.056029
ENSG00000138472	GUCA1C	1.91016	196.419	0.056112
ENSG00000117501	MROH9	-1.90995	-166.156	0.056139
ENSG00000087237	CETP	1.9098	48.175	0.056158
ENSG00000198083	KRTAP9-9	-1.9095	-227.428	0.056197
ENSG00000100564	PIGH	-1.90941	-11.315	0.056209
ENSG00000149646	CNBD2	-1.90904	-32.6869	0.056257
ENSG00000108443	RPS6KB1	1.90888	29.8638	0.056278
ENSG00000144959	NCEH1	1.9088	26.1895	0.056288
ENSG00000116711	PLA2G4A	-1.90851	-77.4191	0.056325
ENSG00000168005	SPINDOC	1.9084	34.7013	0.05634
ENSG00000166016	ABTB2	-1.90818	-23.1065	0.056368
ENSG00000255730	ENSG00000255730	1.90778	14.9004	0.05642
ENSG00000144655	CSRNP1	1.90767	4.05002	0.056434
ENSG00000168421	RHOH	-1.9074	-64.3713	0.056468
ENSG00000179580	RNF151	-1.90731	-6.66842	0.05648
ENSG00000104899	AMH	-1.90679	-108.844	0.056547
ENSG00000285749	ENSG00000285749	-1.90632	-101.692	0.056608
ENSG00000135956	TMEM127	1.90631	33.9108	0.05661
ENSG00000186792	HYAL3	-1.90567	-24.9711	0.056693
ENSG00000166033	HTRA1	-1.90488	-56.8811	0.056796
ENSG00000285188	ENSG00000285188	-1.90487	-18.0668	0.056797
ENSG00000182446	NPLOC4	1.90454	38.4508	0.05684
ENSG00000212721	KRTAP4-11	-1.90423	-71.8796	0.05688
ENSG00000140030	GPR65	1.9039	16.1116	0.056923
ENSG00000285446	ENSG00000285446	1.9039	40.096	0.056923
ENSG00000122591	HYCC1	-1.90285	-33.9527	0.057061
ENSG00000165244	ZNF367	1.90279	81.1582	0.057068
ENSG00000006695	COX10	-1.90256	-51.4154	0.057099
ENSG00000178177	LCORL	-1.90226	-27.1125	0.057137
ENSG00000196570	PFN3	1.90198	52.4113	0.057174
ENSG00000177606	JUN	1.90193	63.0741	0.05718
ENSG00000168703	WFDC12	1.90186	181.673	0.05719
ENSG00000154415	PPP1R3A	1.90182	747.582	0.057195
ENSG00000135750	KCNK1	-1.9	-15.1141	0.057433
ENSG00000181927	OR4P4	-1.89993	-266.488	0.057443
ENSG00000185947	ZNF267	-1.89967	-25.1711	0.057476
ENSG00000143437	ARNT	1.89928	102.666	0.057528
ENSG00000127863	TNFRSF19	-1.89901	-61.8051	0.057563
ENSG00000138031	ADCY3	1.89814	11.0594	0.057678
ENSG00000131931	THAP1	-1.8981	-64.4019	0.057683
ENSG00000108798	ABI3	-1.89741	-38.1656	0.057773
ENSG00000119703	ZC2HC1C	-1.89716	-3.02078	0.057807
ENSG00000140400	MAN2C1	1.89676	148.003	0.05786
ENSG00000086666	ZFAND6	-1.89606	-124.057	0.057952
ENSG00000112146	FBXO9	1.89565	55.0224	0.058006
ENSG00000227345	PARG	1.89543	179.845	0.058036
ENSG00000148248	SURF4	1.89516	32.4394	0.058072
ENSG00000152700	SAR1B	-1.895	-90.6816	0.058093
ENSG00000258529	ENSG00000258529	1.89407	26.3002	0.058216
ENSG00000092201	SUPT16H	-1.8937	-17.7178	0.058265
ENSG00000254470	AP5B1	-1.89343	-19.713	0.0583
ENSG00000198920	KIAA0753	1.8933	30.3418	0.058318
ENSG00000072042	RDH11	1.8921	34.5066	0.058477
ENSG00000128815	WDFY4	1.89197	27.0073	0.058495
ENSG00000006453	BAIAP2L1	-1.89096	-15.3224	0.05863
ENSG00000163344	PMVK	1.8909	35.1251	0.058637
ENSG00000139970	RTN1	-1.89074	-68.8843	0.058659
ENSG00000162959	MEMO1	-1.89035	-210.875	0.058711
ENSG00000122304	PRM2	1.88957	76.8698	0.058816
ENSG00000170835	CEL	-1.88884	-225.718	0.058914
ENSG00000184451	CCR10	1.88856	28.5395	0.058951
ENSG00000132330	SCLY	1.88828	41.8065	0.058988
ENSG00000179869	ABCA13	-1.88802	-113.059	0.059023
ENSG00000121892	PDS5A	-1.88679	-17.5639	0.059188
ENSG00000005102	MEOX1	1.8858	16.3076	0.059323
ENSG00000137727	ARHGAP20	-1.88568	-31.2897	0.059338
ENSG00000163001	CFAP36	1.88533	50.6792	0.059385
ENSG00000007314	SCN4A	1.88496	208.338	0.059435
ENSG00000145491	ROPN1L	-1.8846	-40.383	0.059483
ENSG00000120158	RCL1	1.88374	35.5789	0.0596
ENSG00000108823	SGCA	-1.8826	-125.468	0.059755
ENSG00000107960	STN1	1.88256	35.1921	0.059759
ENSG00000075618	FSCN1	1.88234	17.4746	0.059789
ENSG00000149300	C11orf52	-1.88229	-165.117	0.059797
ENSG00000060642	PIGV	-1.88165	-31.2008	0.059883
ENSG00000008853	RHOBTB2	-1.88145	-22.944	0.05991
ENSG00000126934	MAP2K2	1.88145	33.9692	0.059911
ENSG00000128310	GALR3	1.88102	75.3364	0.059969
ENSG00000213658	LAT	-1.88101	-66.1058	0.059971
ENSG00000167397	VKORC1	1.8804	100.199	0.060053
ENSG00000025156	HSF2	1.88007	9.36781	0.060099
ENSG00000289762	SMIM46	-1.87973	-27.4277	0.060145
ENSG00000090097	PCBP4	-1.87918	-114.453	0.060219
ENSG00000072682	P4HA2	1.87872	17.083	0.060283
ENSG00000180329	CCDC43	-1.87856	-73.8251	0.060305
ENSG00000094963	FMO2	-1.87854	-116.018	0.060307
ENSG00000173868	PHOSPHO1	-1.87847	-20.866	0.060317
ENSG00000103335	PIEZO1	-1.87811	-23.5645	0.060366
ENSG00000084652	TXLNA	-1.87727	-150.267	0.06048
ENSG00000163755	HPS3	-1.87726	-18.1873	0.060483
ENSG00000272804	KRTAP10-7	1.87719	95.2713	0.060492
ENSG00000168556	ING2	1.87698	37.5311	0.06052
ENSG00000133313	CNDP2	1.87677	4.19633	0.06055
ENSG00000255245	FXYD6-FXYD2	-1.87587	-34.2852	0.060673
ENSG00000157703	SVOPL	-1.87469	-175.12	0.060836
ENSG00000164932	CTHRC1	-1.87455	-12.5265	0.060854
ENSG00000065882	TBC1D1	-1.87447	-31.8286	0.060866
ENSG00000171459	OR1L6	1.87437	405.863	0.060879
ENSG00000189050	RNFT1	-1.87409	-18.473	0.060918
ENSG00000185453	ZSWIM9	-1.87399	-49.8772	0.060932
ENSG00000077348	EXOSC5	-1.87373	-18.7409	0.060968
ENSG00000146674	IGFBP3	1.87326	24.7148	0.061032
ENSG00000254505	CHMP4A	1.87319	37.1918	0.061042
ENSG00000124215	CDH26	-1.87308	-113.294	0.061057
ENSG00000106852	LHX6	1.87264	156.077	0.061117
ENSG00000163661	PTX3	1.87263	81.8979	0.06112
ENSG00000172339	ALG14	-1.87202	-15.0533	0.061203
ENSG00000112337	SLC17A2	-1.87176	-65.1318	0.061239
ENSG00000111291	GPRC5D	-1.87155	-11.6119	0.061269
ENSG00000008294	SPAG9	-1.87154	-58.9274	0.06127
ENSG00000168393	DTYMK	-1.87147	-141.677	0.06128
ENSG00000265817	FSBP	1.87139	64.9411	0.061291
ENSG00000148541	FAM13C	1.87111	107.078	0.061329
ENSG00000132677	RHBG	1.87106	62.554	0.061336
ENSG00000179965	ZNF771	-1.87099	-58.1163	0.061347
ENSG00000137073	UBAP2	-1.87047	-47.8622	0.061418
ENSG00000213760	ATP6V1G2	1.8699	37.5085	0.061497
ENSG00000109103	UNC119	1.86981	283.188	0.06151
ENSG00000248099	INSL3	1.86912	18.4452	0.061607
ENSG00000104885	DOT1L	1.86892	35.9754	0.061634
ENSG00000157911	PEX10	1.86882	57.7735	0.061648
ENSG00000128228	SDF2L1	-1.86878	-37.7651	0.061653
ENSG00000167962	ZNF598	-1.86864	-38.9275	0.061673
ENSG00000135974	C2orf49	1.86771	44.0919	0.061802
ENSG00000167996	FTH1	1.8677	139.972	0.061804
ENSG00000100034	PPM1F	1.86764	35.1199	0.061812
ENSG00000157106	SMG1	-1.86736	-34.1524	0.061851
ENSG00000125834	STK35	-1.86713	-95.9023	0.061884
ENSG00000095464	PDE6C	1.86707	328.357	0.061891
ENSG00000144452	ABCA12	-1.86678	-91.3484	0.061932
ENSG00000152213	ARL11	1.86663	10.8541	0.061954
ENSG00000134452	FBH1	-1.86647	-40.2416	0.061976
ENSG00000181752	OR8K5	1.86605	255.026	0.062034
ENSG00000235098	ANKRD65	1.86601	92.6529	0.062039
ENSG00000103353	UBFD1	-1.86591	-8.81994	0.062054
ENSG00000171794	UTF1	1.86516	86.7985	0.062159
ENSG00000188910	GJB3	1.86485	56.9256	0.062203
ENSG00000129422	MTUS1	-1.86428	-9.34056	0.062282
[truncated: 15,643 more rows]
