# Supplementary material for: scPrediXcan integrates deep learning methods and single-cell data into a cell-type-specific transcriptome-wide association study framework
Source: Cell Genom. 2025 May 14;5(5):100875. doi: 10.1016/j.xgen.2025.100875 (PMC12143334; doi:10.1016/j.xgen.2025.100875)
Supplement: Data S1. Tables S1–S47 [file mmc2.zip › Supplemental_tables/TableS43.xlsx]

## Sheet: Table_S43_transitionalStageB
gene	gene_name	zscore	effect_size	pvalue
ENSG00000213719	CLIC1	-22.9106	-287.114	3.63935e-116
ENSG00000213722	DDAH2	-20.9932	-114.206	7.57e-98
ENSG00000204542	C6orf15	19.972	590.111	9.65e-89
ENSG00000204394	VARS1	-18.2644	-1016.41	1.59e-74
ENSG00000137343	ATAT1	17.4318	526.197	4.74e-68
ENSG00000204463	BAG6	-16.7702	-515.502	4.03e-63
ENSG00000204385	SLC44A4	16.3555	261.208	3.97e-60
ENSG00000204296	TSBP1	15.9796	231.582	1.77e-57
ENSG00000146112	PPP1R18	15.4485	198.096	7.72e-54
ENSG00000204314	PRRT1	14.5781	455.564	3.87e-48
ENSG00000196230	TUBB	-14.4236	-301.7	3.68e-47
ENSG00000204290	BTNL2	14.1377	372.235	2.23e-45
ENSG00000204386	NEU1	13.3139	349.558	1.92e-40
ENSG00000204427	ABHD16A	-12.8623	-376.118	7.33e-38
ENSG00000137312	FLOT1	12.7073	212.56	5.39e-37
ENSG00000196735	HLA-DQA1	-12.6039	-20.9541	2.01e-36
ENSG00000221988	PPT2	12.3065	68.9203	8.36e-35
ENSG00000204421	LY6G6C	-12.2698	-323.786	1.32e-34
ENSG00000232629	HLA-DQB2	11.7715	11.8085	5.47e-32
ENSG00000204420	MPIG6B	-11.4461	-204.726	2.46e-30
ENSG00000241404	EGFL8	10.9619	635.184	5.83e-28
ENSG00000233822	H2BC15	-10.741	-116.224	6.54e-27
ENSG00000228789	HCG22	-10.5438	-172.625	5.43e-26
ENSG00000204256	BRD2	10.3836	240.911	2.95e-25
ENSG00000204498	NFKBIL1	10.2971	51.8473	7.26e-25
ENSG00000235109	ZSCAN31	10.2377	96.2652	1.34e-24
ENSG00000278828	H3C10	-10.1253	-510.039	4.27e-24
ENSG00000184357	H1-5	10.0975	530.941	5.67e-24
ENSG00000204348	DXO	-9.93816	-429.275	2.84e-23
ENSG00000278637	H4C1	9.8567	132.323	6.41e-23
ENSG00000226979	LTA	-9.83836	-144.698	7.7e-23
ENSG00000248167	TRIM39-RPP21	-9.5518	-130.679	1.27e-21
ENSG00000232810	TNF	-9.55093	-266.718	1.29e-21
ENSG00000277224	H2BC7	-9.32339	-151.684	1.13e-20
ENSG00000276903	H2AC16	9.27853	205.185	1.72e-20
ENSG00000186470	BTN3A2	-9.08523	-59.3365	1.03e-19
ENSG00000206503	HLA-A	9.03561	60.2301	1.63e-19
ENSG00000137338	PGBD1	9.00593	153.699	2.14e-19
ENSG00000228727	SAPCD1	-8.93156	-1009.93	4.2e-19
ENSG00000197062	ZSCAN26	8.84017	320.354	9.56e-19
ENSG00000196126	HLA-DRB1	8.7338	132.795	2.46e-18
ENSG00000204525	HLA-C	-8.55755	-160.905	1.15e-17
ENSG00000137185	ZSCAN9	-8.43954	-36.8814	3.19e-17
ENSG00000204305	AGER	-8.41183	-275.151	4.04e-17
ENSG00000204371	EHMT2	-8.37655	-511.265	5.45e-17
ENSG00000124635	H2BC11	-8.29438	-2404.26	1.09e-16
ENSG00000276302	ENSG00000276302	8.27215	457.818	1.32e-16
ENSG00000276180	H4C9	-8.19331	-384.074	2.54e-16
ENSG00000237988	OR2I1P	8.06701	185.631	7.2e-16
ENSG00000289282	ENSG00000289282	-8.06347	-336.814	7.42e-16
ENSG00000137411	VARS2	-8.01141	-220.505	1.13e-15
ENSG00000168477	TNXB	-7.9891	-149.415	1.36e-15
ENSG00000204424	LY6G6F	-7.8187	-259.525	5.34e-15
ENSG00000204681	GABBR1	7.71197	66.3625	1.24e-14
ENSG00000185651	UBE2L3	-7.63429	-236.936	2.27e-14
ENSG00000273703	H2BC14	7.60616	583.414	2.82e-14
ENSG00000161179	YDJC	7.51704	71.8776	5.6e-14
ENSG00000204531	POU5F1	7.41412	65.4031	1.22e-13
ENSG00000276368	H2AC14	7.36446	334.762	1.78e-13
ENSG00000204428	LY6G5C	-7.31012	-192.548	2.67e-13
ENSG00000204539	CDSN	-7.22481	-105.538	5.02e-13
ENSG00000213760	ATP6V1G2	7.21811	96.8492	5.27e-13
ENSG00000183246	RIMBP3C	-7.168	-456.246	7.61e-13
ENSG00000250641	LY6G6F-LY6G6D	-7.09778	-189.832	1.27e-12
ENSG00000197279	ZNF165	6.98311	77.7379	2.89e-12
ENSG00000116698	SMG7	-6.94957	-286.133	3.66e-12
ENSG00000204700	OR2J2	-6.94094	-592.838	3.89e-12
ENSG00000237541	HLA-DQA2	6.88094	3.65342	5.95e-12
ENSG00000204472	AIF1	6.83237	139.603	8.35e-12
ENSG00000197409	H3C4	-6.82701	-809.615	8.67e-12
ENSG00000240053	LY6G5B	-6.7715	-457.655	1.27e-11
ENSG00000204516	MICB	6.74851	19.9123	1.49e-11
ENSG00000146109	ABT1	6.57359	170.958	4.91e-11
ENSG00000204695	OR14J1	-6.56843	-361.03	5.08e-11
ENSG00000204536	CCHCR1	-6.4831	-36.2694	8.99e-11
ENSG00000136573	BLK	6.45467	90.7378	1.08e-10
ENSG00000156873	PHKG2	6.43954	1343.35	1.2e-10
ENSG00000145901	TNIP1	-6.31959	-239.349	2.62e-10
ENSG00000198563	DDX39B	-6.31084	-87.6241	2.78e-10
ENSG00000287080	H3C3	-6.28064	-126.65	3.37e-10
ENSG00000275221	H2AC15	-6.17022	-41.2777	6.82e-10
ENSG00000204540	PSORS1C1	6.10248	36.9015	1.04e-09
ENSG00000204701	OR2J3	6.02589	812.761	1.68e-09
ENSG00000099849	RASSF7	6.02266	52.1008	1.72e-09
ENSG00000111801	BTN3A3	5.96061	133.718	2.51e-09
ENSG00000204388	HSPA1B	5.93016	102.037	3.03e-09
ENSG00000213676	ATF6B	5.89433	174.166	3.76e-09
ENSG00000220201	ZGLP1	-5.78807	-425.66	7.12e-09
ENSG00000168291	PDHB	-5.70309	-54.3783	1.18e-08
ENSG00000204308	RNF5	-5.68101	-201.91	1.34e-08
ENSG00000273802	H2BC8	5.67601	72.4158	1.38e-08
ENSG00000204576	PRR3	-5.66262	-284.367	1.49e-08
ENSG00000204564	C6orf136	5.64445	77.8812	1.66e-08
ENSG00000291302	ENSG00000291302	-5.61616	-67.5881	1.95e-08
ENSG00000204469	PRRC2A	5.55738	125.032	2.74e-08
ENSG00000204520	MICA	-5.54329	-24.6636	2.97e-08
ENSG00000204538	PSORS1C2	-5.53873	-67.9324	3.05e-08
ENSG00000124568	SLC17A1	-5.53573	-116.743	3.1e-08
ENSG00000223865	HLA-DPB1	-5.52036	-70.0127	3.38e-08
ENSG00000196787	H2AC11	-5.46412	-841.352	4.65e-08
ENSG00000198315	ZKSCAN8	5.45222	34.9284	4.97e-08
ENSG00000138378	STAT4	-5.39712	-16.0059	6.77e-08
ENSG00000203747	FCGR3A	5.38434	28.0337	7.27e-08
ENSG00000204410	MSH5	-5.33933	-39.7286	9.33e-08
ENSG00000267673	FDX2	5.33102	27.3407	9.77e-08
ENSG00000128604	IRF5	-5.30547	-50.107	1.12e-07
ENSG00000241106	HLA-DOB	-5.29342	-29.4555	1.2e-07
ENSG00000103510	KAT8	-5.27112	-141.851	1.36e-07
ENSG00000204511	MCCD1	-5.11766	-170.425	3.09e-07
ENSG00000204438	GPANK1	-5.10088	-127.002	3.38e-07
ENSG00000213780	GTF2H4	-5.0646	-48.4952	4.09e-07
ENSG00000172057	ORMDL3	-5.05549	-72.1743	4.29e-07
ENSG00000105376	ICAM5	5.0351	30.7925	4.78e-07
ENSG00000204642	HLA-F	5.03395	63.8488	4.8e-07
ENSG00000204632	HLA-G	-4.95943	-13.5761	7.07e-07
ENSG00000204435	CSNK2B	-4.9587	-231.153	7.1e-07
ENSG00000137310	TCF19	-4.93365	-20.5605	8.07e-07
ENSG00000089280	FUS	4.88276	229.941	1.05e-06
ENSG00000186075	ZPBP2	4.88241	65.9569	1.05e-06
ENSG00000255154	HTD2	-4.87999	-31.8929	1.06e-06
ENSG00000163686	ABHD6	-4.87709	-109.975	1.08e-06
ENSG00000177710	SLC35G5	4.8579	195.714	1.19e-06
ENSG00000204475	NCR3	-4.82536	-84.5383	1.4e-06
ENSG00000185947	ZNF267	-4.79528	-293.228	1.62e-06
ENSG00000224586	GPX5	4.77956	602.725	1.76e-06
ENSG00000161405	IKZF3	4.74774	133.274	2.06e-06
ENSG00000070047	PHRF1	-4.74393	-268.539	2.1e-06
ENSG00000153064	BANK1	4.71551	77.4774	2.41e-06
ENSG00000164609	SLU7	-4.71314	-29.8294	2.44e-06
ENSG00000126456	IRF3	4.64489	39.8572	3.4e-06
ENSG00000205882	DEFB134	4.58976	138.269	4.44e-06
ENSG00000141736	ERBB2	-4.58473	-242.117	4.55e-06
ENSG00000105371	ICAM4	4.57628	35.0997	4.73e-06
ENSG00000198704	GPX6	4.5575	560.36	5.18e-06
ENSG00000213859	KCTD11	4.53804	146.844	5.68e-06
ENSG00000143226	FCGR2A	4.52481	77.7587	6.04e-06
ENSG00000164500	SPATA48	-4.5138	-263.562	6.37e-06
ENSG00000120054	CPN1	-4.5075	-160.075	6.56e-06
ENSG00000185522	LMNTD2	4.50249	53.1326	6.72e-06
ENSG00000126453	BCL2L12	4.48098	54.5969	7.43e-06
ENSG00000232040	SCAND3	-4.4664	-97.7404	7.95e-06
ENSG00000197153	H3C12	4.4647	146.805	8.02e-06
ENSG00000065989	PDE4A	-4.4425	-21.7966	8.89e-06
ENSG00000278588	H2BC10	-4.40355	-257.095	1.06e-05
ENSG00000227507	LTB	-4.40111	-384.121	1.08e-05
ENSG00000113532	ST8SIA4	-4.38842	-95.8058	1.14e-05
ENSG00000177030	DEAF1	-4.37399	-127.09	1.22e-05
ENSG00000180044	C3orf80	4.35789	167.333	1.31e-05
ENSG00000254093	PINX1	4.3509	74.2009	1.36e-05
ENSG00000042813	ZPBP	-4.32497	-236.665	1.53e-05
ENSG00000168297	PXK	4.3148	28.1571	1.6e-05
ENSG00000134369	NAV1	4.31334	101.726	1.61e-05
ENSG00000243729	OR5V1	-4.30707	-462.382	1.65e-05
ENSG00000159314	ARHGAP27	-4.29969	-25.6322	1.71e-05
ENSG00000163684	RPP14	-4.28896	-19.9451	1.8e-05
ENSG00000070770	CSNK2A2	-4.26646	-34.9427	1.99e-05
ENSG00000185187	SIGIRR	4.26264	190.575	2.02e-05
ENSG00000124678	TCP11	4.23698	5.32895	2.27e-05
ENSG00000174775	HRAS	-4.21172	-14.251	2.53e-05
ENSG00000196821	ILRUN	-4.2041	-270.554	2.62e-05
ENSG00000161180	CCDC116	-4.19965	-70.0994	2.67e-05
ENSG00000065060	BLTP3A	-4.1662	-66.6798	3.1e-05
ENSG00000213588	ZBTB9	4.15003	253.449	3.32e-05
ENSG00000204599	TRIM39	4.14854	150.169	3.35e-05
ENSG00000205884	DEFB136	4.14342	210.304	3.42e-05
ENSG00000168298	H1-4	4.13562	128.761	3.54e-05
ENSG00000286522	H3C2	-4.1221	-240.781	3.75e-05
ENSG00000096654	ZNF184	-4.11631	-37.7795	3.85e-05
ENSG00000204351	SKIC2	4.115	335.389	3.87e-05
ENSG00000129538	RNASE1	-4.10889	-78.9233	3.98e-05
ENSG00000146039	SLC17A4	-4.08222	-313.772	4.46e-05
ENSG00000103653	CSK	4.02602	125.711	5.67e-05
ENSG00000187626	ZKSCAN4	4.00005	66.5045	6.33e-05
ENSG00000204694	OR11A1	3.98962	379.405	6.62e-05
ENSG00000139370	SLC15A4	3.98807	117.348	6.66e-05
ENSG00000233050	DEFB130B	-3.98798	-773.788	6.66e-05
ENSG00000275126	H4C13	3.96566	152.353	7.32e-05
ENSG00000141738	GRB7	3.9649	82.8158	7.34e-05
ENSG00000119048	UBE2B	-3.96128	-425.216	7.45e-05
ENSG00000158553	POM121L2	3.95764	119.038	7.57e-05
ENSG00000182010	RTKN2	-3.95061	-8.46463	7.8e-05
ENSG00000163406	SLC15A2	3.92213	223.175	8.78e-05
ENSG00000164611	PTTG1	-3.87531	-22.4589	0.000106
ENSG00000164508	H2AC1	-3.83154	-143.823	0.000127
ENSG00000285085	ENSG00000285085	3.82008	17.1532	0.000133
ENSG00000137404	NRM	-3.81076	-47.8036	0.000139
ENSG00000203910	C1orf146	-3.81046	-436.186	0.000139
ENSG00000242574	HLA-DMB	3.80256	380.27	0.000143
ENSG00000107566	ERLIN1	-3.79574	-58.6539	0.000147
ENSG00000160683	CXCR5	3.78974	104.011	0.000151
ENSG00000064995	TAF11	-3.78642	-76.0993	0.000153
ENSG00000182108	DEXI	-3.78345	-32.1791	0.000155
ENSG00000204702	OR2J1	3.77605	204.169	0.000159
ENSG00000204842	ATXN2	-3.76718	-274.527	0.000165
ENSG00000151689	INPP1	3.75918	70.9089	0.00017
ENSG00000278677	H2AC17	-3.74876	-192.945	0.000178
ENSG00000204592	HLA-E	-3.73634	-204.287	0.000187
ENSG00000232113	TEX50	3.73333	504.317	0.000189
ENSG00000204287	HLA-DRA	3.73156	140.849	0.00019
ENSG00000112078	KCTD20	3.72676	73.8414	0.000194
ENSG00000172890	NADSYN1	-3.72535	-37.9187	0.000195
ENSG00000187475	H1-6	3.72526	82.4264	0.000195
ENSG00000258724	PINX1	3.71148	170.983	0.000206
ENSG00000006837	CDKL3	3.7058	54.1457	0.000211
ENSG00000146047	H2BC1	-3.69501	-108.528	0.00022
ENSG00000180573	H2AC6	-3.68721	-53.4404	0.000227
ENSG00000110435	PDHX	-3.6617	-9.35532	0.000251
ENSG00000135333	EPHA7	3.65572	168.913	0.000256
ENSG00000111678	C12orf57	-3.64986	-105.975	0.000262
ENSG00000169599	NFU1	-3.6489	-119.175	0.000263
ENSG00000096996	IL12RB1	3.64245	26.9586	0.00027
ENSG00000144451	SPAG16	-3.63074	-29.3796	0.000283
ENSG00000051009	FHIP1B	3.6289	101.946	0.000285
ENSG00000105549	THEG	3.62256	358.281	0.000292
ENSG00000231389	HLA-DPA1	-3.62237	-7.78098	0.000292
ENSG00000171790	SLFNL1	3.61618	51.366	0.000299
ENSG00000181552	EDDM3B	-3.61171	-42.4571	0.000304
ENSG00000162738	VANGL2	-3.60084	-36.6023	0.000317
ENSG00000204644	ZFP57	3.59461	12.4741	0.000325
ENSG00000149179	CSTPP1	-3.58518	-44.0419	0.000337
ENSG00000103021	CCDC113	-3.58295	-109.646	0.00034
ENSG00000155629	PIK3AP1	-3.57843	-249.763	0.000346
ENSG00000130222	GADD45G	3.564	5.69263	0.000365
ENSG00000152254	G6PC2	3.55502	418.133	0.000378
ENSG00000065000	AP3D1	3.53779	163.514	0.000403
ENSG00000170145	SIK2	-3.53536	-261.952	0.000407
ENSG00000179165	PXT1	3.5343	148.677	0.000409
ENSG00000111321	LTBR	3.53304	12.0421	0.000411
ENSG00000254415	SIGLEC14	-3.53263	-15.489	0.000411
ENSG00000023892	DEF6	-3.53049	-35.0835	0.000415
ENSG00000166851	PLK1	-3.51498	-23.577	0.00044
ENSG00000010704	HFE	3.50897	25.0356	0.00045
ENSG00000273983	H3C8	-3.50829	-53.9144	0.000451
ENSG00000116701	NCF2	-3.50372	-13.3474	0.000459
ENSG00000088682	COQ9	3.49726	60.7692	0.00047
ENSG00000149089	APIP	-3.48893	-6.27953	0.000485
ENSG00000177106	EPS8L2	3.48223	134.052	0.000497
ENSG00000174611	KY	-3.46331	-169.596	0.000534
ENSG00000197903	H2BC12	-3.45891	-57.1972	0.000542
ENSG00000188227	ZNF793	-3.45156	-26.026	0.000557
ENSG00000133247	KMT5C	3.44983	140.653	0.000561
ENSG00000258083	OR9A4	3.44129	340.836	0.000579
ENSG00000124613	ZNF391	3.43897	30.5053	0.000584
ENSG00000099834	CDHR5	3.43424	35.1742	0.000594
ENSG00000099365	STX1B	-3.431	-303.921	0.000601
ENSG00000169900	PYDC1	-3.43075	-28.7258	0.000602
ENSG00000176909	MAMSTR	3.42102	82.5651	0.000624
ENSG00000165644	COMTD1	-3.4192	-26.885	0.000628
ENSG00000254206	NPIPB11	3.41506	178.026	0.000638
ENSG00000196967	ZNF585A	3.4112	423.854	0.000647
ENSG00000177225	GATD1	3.39615	184.965	0.000683
ENSG00000149428	HYOU1	-3.38991	-46.6481	0.000699
ENSG00000114982	KANSL3	3.38534	95.0293	0.000711
ENSG00000171757	LRRC34	3.38155	131.664	0.000721
ENSG00000249715	FER1L5	3.38117	320.628	0.000722
ENSG00000112576	CCND3	-3.37174	-232.182	0.000747
ENSG00000144369	FAM171B	3.37144	22.1527	0.000748
ENSG00000237330	RNF223	3.36265	91.5848	0.000772
ENSG00000143669	LYST	-3.3619	-18.1859	0.000774
ENSG00000131951	LRRC9	3.35016	20.3199	0.000808
ENSG00000185760	KCNQ5	3.3496	58.3203	0.000809
ENSG00000134249	ADAM30	3.32594	295.899	0.000881
ENSG00000137822	TUBGCP4	-3.32075	-369.144	0.000898
ENSG00000186298	PPP1CC	3.31917	223.723	0.000903
ENSG00000160695	VPS11	-3.31825	-52.7803	0.000906
ENSG00000177455	CD19	-3.30588	-304.617	0.000947
ENSG00000198522	GPN1	3.30427	64.4016	0.000952
ENSG00000169169	CPT1C	-3.29838	-9.05656	0.000972
ENSG00000174951	FUT1	-3.29586	-40.8789	0.000981
ENSG00000054965	FAM168A	3.29536	182.258	0.000983
ENSG00000162104	ADCY9	3.29383	64.4128	0.000988
ENSG00000141744	PNMT	3.29262	43.7513	0.000993
ENSG00000075975	MKRN2	-3.28846	-20.0276	0.001007
ENSG00000163377	TAFA4	3.2872	297.76	0.001012
ENSG00000234829	IFNA17	-3.28627	-137.003	0.001015
ENSG00000130584	ZBTB46	3.28075	57.2604	0.001035
ENSG00000078018	MAP2	3.2791	49.3759	0.001041
ENSG00000154319	FAM167A	-3.27718	-22.237	0.001048
ENSG00000134193	REG4	-3.26827	-255.564	0.001082
ENSG00000166947	EPB42	-3.26163	-112.498	0.001108
ENSG00000152910	CNTNAP4	-3.26005	-614.197	0.001114
ENSG00000267748	ENSG00000267748	3.25607	136.223	0.00113
ENSG00000258102	MAP1LC3B2	-3.25576	-21.6652	0.001131
ENSG00000066422	ZBTB11	3.25318	49.9738	0.001141
ENSG00000125484	GTF3C4	3.24757	383.689	0.001164
ENSG00000170515	PA2G4	3.2409	277.886	0.001192
ENSG00000253958	CLDN23	3.24017	11.779	0.001195
ENSG00000161395	PGAP3	3.23927	132.734	0.001198
ENSG00000143032	BARHL2	3.23804	143.738	0.001204
ENSG00000125691	RPL23	3.23407	277.489	0.00122
ENSG00000005059	MCUB	-3.23341	-200.793	0.001223
ENSG00000116771	AGMAT	3.23122	5.05644	0.001233
ENSG00000171056	SOX7	3.2264	95.6559	0.001254
ENSG00000184220	CMSS1	-3.22145	-169.703	0.001275
ENSG00000145014	TMEM44	3.22134	25.8509	0.001276
ENSG00000251246	EFNA4-EFNA3	-3.21565	-37.742	0.001301
ENSG00000165997	ARL5B	-3.21317	-22.7767	0.001313
ENSG00000166963	MAP1A	3.20899	108.522	0.001332
ENSG00000172680	MOS	-3.20271	-169.916	0.001361
ENSG00000072571	HMMR	3.19578	63.2814	0.001395
ENSG00000204688	OR2H1	3.19413	410.394	0.001403
ENSG00000105550	FGF21	-3.19401	-177.598	0.001403
ENSG00000172336	POP7	3.18943	597.397	0.001426
ENSG00000176177	ENTHD1	-3.18924	-113.354	0.001426
ENSG00000204653	ASPDH	3.18794	63.0404	0.001433
ENSG00000170276	HSPB2	-3.18642	-183.092	0.00144
ENSG00000224420	ADM5	-3.18591	-45.9291	0.001443
ENSG00000139133	ALG10	-3.18256	-60.2733	0.00146
ENSG00000137868	STRA6	-3.18241	-40.6878	0.001461
ENSG00000146858	ZC3HAV1L	-3.18045	-14.8215	0.00147
ENSG00000205883	DEFB135	3.17916	79.6689	0.001477
ENSG00000181315	ZNF322	-3.17806	-41.3933	0.001483
ENSG00000180479	ZNF571	-3.17776	-121.86	0.001484
ENSG00000165526	RPUSD4	3.17746	138.084	0.001486
ENSG00000105401	CDC37	-3.17222	-45.8206	0.001513
ENSG00000173991	TCAP	-3.17178	-187.524	0.001515
ENSG00000289721	PYDC5	3.16661	51.28	0.001542
ENSG00000124610	H1-1	-3.16548	-47.8014	0.001548
ENSG00000176971	FIBIN	3.16182	225.681	0.001568
ENSG00000163660	CCNL1	-3.16072	-152.415	0.001574
ENSG00000049540	ELN	3.15815	211.575	0.001588
ENSG00000223572	CKMT1A	-3.15674	-545.898	0.001595
ENSG00000166670	MMP10	-3.14912	-247.575	0.001638
ENSG00000148019	CEP78	-3.14767	-123.025	0.001646
ENSG00000167588	GPD1	-3.1468	-162.676	0.001651
ENSG00000171786	NHLH1	3.14657	106.659	0.001652
ENSG00000213416	KRTAP4-12	-3.1442	-62.3363	0.001665
ENSG00000204913	LRRC3C	-3.14343	-12.396	0.00167
ENSG00000138071	ACTR2	-3.14239	-184.272	0.001676
ENSG00000160181	TFF2	-3.14046	-243.349	0.001687
ENSG00000117036	ETV3	-3.13868	-128.275	0.001697
ENSG00000168131	OR2B2	-3.13476	-122.481	0.00172
ENSG00000188283	ZNF383	-3.13457	-69.9243	0.001721
ENSG00000289747	ENSG00000289747	-3.13305	-121.092	0.00173
ENSG00000134744	TUT4	-3.13182	-125.765	0.001737
ENSG00000100154	TTC28	3.13078	5.0626	0.001743
ENSG00000120937	NPPB	3.12861	230.006	0.001756
ENSG00000057657	PRDM1	3.12195	27.4317	0.001797
ENSG00000152240	HAUS1	-3.11984	-20.6096	0.00181
ENSG00000196704	AMZ2	3.11741	36.4434	0.001824
ENSG00000135164	DMTF1	3.11727	123.058	0.001825
ENSG00000105402	NAPA	-3.11261	-142.188	0.001854
ENSG00000170166	HOXD4	-3.11024	-144.758	0.001869
ENSG00000204301	NOTCH4	3.10902	23.0296	0.001877
ENSG00000079689	SCGN	-3.10521	-283.939	0.001901
ENSG00000162676	GFI1	-3.10391	-41.7186	0.00191
ENSG00000116539	ASH1L	3.10027	491.917	0.001933
ENSG00000189362	NEMP2	3.09969	11.1489	0.001937
ENSG00000274997	H2AC12	-3.09855	-59.5134	0.001945
ENSG00000205442	IZUMO3	-3.09039	-192.783	0.001999
ENSG00000167004	PDIA3	-3.08823	-63.0092	0.002014
ENSG00000197930	ERO1A	-3.08181	-42.2658	0.002057
ENSG00000101019	UQCC1	3.07979	66.1638	0.002071
ENSG00000170322	NFRKB	3.07808	152.718	0.002083
ENSG00000140678	ITGAX	3.06189	12.5379	0.002199
ENSG00000079102	RUNX1T1	3.05518	241.544	0.002249
ENSG00000162923	WDR26	-3.05227	-350.883	0.002271
ENSG00000189134	NKAPL	3.0465	16.9349	0.002315
ENSG00000114378	HYAL1	3.04615	109.072	0.002318
ENSG00000101546	RBFA	-3.0431	-10.9893	0.002342
ENSG00000198642	KLHL9	3.03907	30.617	0.002373
ENSG00000142102	PGGHG	-3.03824	-25.0057	0.00238
ENSG00000133265	HSPBP1	-3.03622	-31.4467	0.002396
ENSG00000188290	HES4	3.03564	18.0397	0.0024
ENSG00000167244	IGF2	-3.03416	-183.123	0.002412
ENSG00000231274	SBK3	-3.03331	-133.594	0.002419
ENSG00000185101	ANO9	3.03294	15.0542	0.002422
ENSG00000026508	CD44	3.0274	6.68209	0.002467
ENSG00000125148	MT2A	3.02492	47.9316	0.002487
ENSG00000112561	TFEB	-3.02423	-34.7435	0.002493
ENSG00000011485	PPP5C	-3.01707	-7.59235	0.002552
ENSG00000003987	MTMR7	3.01659	95.804	0.002556
ENSG00000197587	DMBX1	3.01626	147.178	0.002559
ENSG00000177885	GRB2	-3.01234	-44.8529	0.002592
ENSG00000159217	IGF2BP1	-3.01118	-131.855	0.002602
ENSG00000157895	C12orf43	-3.00999	-30.801	0.002613
ENSG00000213578	CPLX3	3.00053	154.991	0.002695
ENSG00000174938	SEZ6L2	-2.99044	-22.5688	0.002786
ENSG00000124160	NCOA5	2.98864	31.4262	0.002802
ENSG00000132514	CLEC10A	-2.98775	-63.8303	0.00281
ENSG00000163576	EFHB	2.9871	78.2074	0.002816
ENSG00000002834	LASP1	2.98581	48.8414	0.002828
ENSG00000125124	BBS2	2.98548	53.1445	0.002831
ENSG00000164398	ACSL6	2.97944	48.7195	0.002888
ENSG00000070961	ATP2B1	2.97866	30.3138	0.002895
ENSG00000065518	NDUFB4	2.97533	141.926	0.002927
ENSG00000126457	PRMT1	2.97528	278.715	0.002927
ENSG00000066777	ARFGEF1	2.97497	79.5937	0.00293
ENSG00000085274	MYNN	-2.97195	-288.505	0.002959
ENSG00000100321	SYNGR1	2.97057	6.6547	0.002972
ENSG00000176994	SMCR8	2.97056	107.374	0.002973
ENSG00000178226	PRSS36	2.96975	44.3538	0.00298
ENSG00000104321	TRPA1	2.96953	92.1353	0.002983
ENSG00000164574	GALNT10	-2.96947	-18.1729	0.002983
ENSG00000109736	MFSD10	2.96221	65.6194	0.003054
ENSG00000063245	EPN1	-2.9619	-60.2162	0.003057
ENSG00000166762	CATSPER2	-2.96172	-20.0147	0.003059
ENSG00000154721	JAM2	-2.96045	-83.0437	0.003072
ENSG00000137288	UQCC2	2.95996	19.9917	0.003077
ENSG00000177663	IL17RA	2.9598	27.9468	0.003078
ENSG00000174939	ASPHD1	-2.95565	-35.0624	0.00312
ENSG00000283782	ENSG00000283782	2.95317	52.1752	0.003145
ENSG00000134571	MYBPC3	-2.94978	-116.127	0.00318
ENSG00000072694	FCGR2B	2.94933	8.90896	0.003185
ENSG00000141084	RANBP10	-2.94653	-128.932	0.003214
ENSG00000113328	CCNG1	2.94627	68.2214	0.003216
ENSG00000124564	SLC17A3	-2.9444	-27.0117	0.003236
ENSG00000143257	NR1I3	-2.94426	-96.4187	0.003237
ENSG00000099282	TSPAN15	-2.94122	-21.6363	0.003269
ENSG00000153317	ASAP1	-2.94016	-50.3004	0.00328
ENSG00000161610	HCRT	-2.93963	-126.962	0.003286
ENSG00000019995	ZRANB1	-2.93835	-49.4832	0.0033
ENSG00000174915	PTDSS2	2.93727	120.603	0.003311
ENSG00000171403	KRT9	2.9367	159.212	0.003317
ENSG00000225526	MKRN2OS	2.93598	91.3558	0.003325
ENSG00000129235	TXNDC17	2.92952	248.83	0.003395
ENSG00000205835	GMNC	2.92893	48.347	0.003401
ENSG00000095794	CREM	-2.92852	-78.3673	0.003406
ENSG00000095485	CWF19L1	-2.92629	-52.7993	0.00343
ENSG00000157303	SUSD3	-2.92485	-37.849	0.003446
ENSG00000225528	TMA7B	-2.92103	-23.9873	0.003489
ENSG00000125686	MED1	2.91844	22.9812	0.003518
ENSG00000255974	CYP2A6	-2.9166	-689.463	0.003539
ENSG00000081721	DUSP12	2.91534	78.0503	0.003553
ENSG00000276410	H2BC3	-2.91513	-153.409	0.003555
ENSG00000170473	PYM1	-2.91383	-82.6981	0.00357
ENSG00000178860	MSC	-2.91136	-8.94031	0.003599
ENSG00000072858	SIDT1	2.91103	6.26443	0.003602
ENSG00000134389	CFHR5	2.90996	82.1528	0.003615
ENSG00000162399	BSND	2.90681	232.922	0.003651
ENSG00000163602	RYBP	2.90664	80.6037	0.003653
ENSG00000263020	ENSG00000263020	-2.90634	-108.646	0.003657
ENSG00000142224	IL19	-2.90472	-10.107	0.003676
ENSG00000064419	TNPO3	2.8992	59.7954	0.003741
ENSG00000105538	RASIP1	-2.89907	-213.785	0.003743
ENSG00000204248	COL11A2	-2.89769	-36.3375	0.003759
ENSG00000172809	RPL38	-2.89752	-593.318	0.003761
ENSG00000130653	PNPLA7	2.89588	90.8143	0.003781
ENSG00000023191	RNH1	2.89481	54.9321	0.003794
ENSG00000164440	TXLNB	-2.89262	-19.7457	0.00382
ENSG00000130997	POLN	2.88847	78.4062	0.003871
ENSG00000152611	CAPSL	-2.88552	-57.5685	0.003908
ENSG00000140451	PIF1	-2.87572	-116.454	0.004031
ENSG00000023041	ZDHHC6	2.87072	62.8724	0.004095
ENSG00000070031	SCT	-2.86903	-279.451	0.004117
ENSG00000152904	GGPS1	2.86445	60.6962	0.004177
ENSG00000197724	PHF2	-2.86414	-30.2192	0.004181
ENSG00000176473	WDR25	-2.86337	-34.5979	0.004192
ENSG00000131591	C1orf159	2.86227	16.1026	0.004206
ENSG00000139974	SLC38A6	2.86058	151.148	0.004229
ENSG00000147872	PLIN2	-2.85884	-20.4358	0.004252
ENSG00000135362	PRR5L	2.85643	22.6219	0.004284
ENSG00000162745	OLFML2B	-2.85312	-85.9586	0.004329
ENSG00000165061	ZMAT4	2.85196	156.035	0.004345
ENSG00000084734	GCKR	2.84899	112.126	0.004386
ENSG00000030110	BAK1	-2.84735	-25.1031	0.004408
ENSG00000110497	AMBRA1	-2.84611	-212.997	0.004426
ENSG00000131435	PDLIM4	-2.84519	-129.608	0.004439
ENSG00000177302	TOP3A	2.84242	53.2087	0.004477
ENSG00000243927	MRPS6	2.83595	54.0919	0.004569
ENSG00000168803	ADAL	-2.83464	-24.982	0.004588
ENSG00000136021	SCYL2	2.83458	70.6165	0.004589
ENSG00000013523	ANGEL1	2.83348	32.5769	0.004604
ENSG00000204616	TRIM31	2.83145	4.09575	0.004634
ENSG00000101464	PIGU	-2.8265	-68.3805	0.004706
ENSG00000169223	LMAN2	-2.82575	-239.21	0.004717
ENSG00000124574	ABCC10	-2.82365	-26.5567	0.004748
ENSG00000064999	ANKS1A	-2.8235	-127.79	0.00475
ENSG00000151474	FRMD4A	-2.82275	-83.3453	0.004761
ENSG00000204952	FBXO47	2.82221	81.7737	0.004769
ENSG00000178852	EFCAB13	-2.81873	-5.2414	0.004821
ENSG00000105499	PLA2G4C	2.81867	67.7492	0.004822
ENSG00000183087	GAS6	-2.81856	-96.9517	0.004824
ENSG00000126814	TRMT5	2.81767	70.2037	0.004837
ENSG00000136634	IL10	-2.81643	-28.4237	0.004856
ENSG00000168806	LCMT2	-2.81443	-27.0457	0.004886
ENSG00000179055	OR13D1	-2.81421	-81.9393	0.00489
ENSG00000111231	GPN3	-2.8129	-18.143	0.00491
ENSG00000158406	H4C8	-2.81265	-23.4554	0.004914
ENSG00000108306	FBXL20	-2.8108	-63.8822	0.004942
ENSG00000182177	ASB18	2.80763	406.507	0.004991
ENSG00000182985	CADM1	-2.80709	-54.7251	0.004999
ENSG00000095981	KCNK16	-2.8036	-103.066	0.005053
ENSG00000137872	SEMA6D	2.80027	134.029	0.005106
ENSG00000158373	H2BC5	-2.79976	-15.3772	0.005114
ENSG00000170802	FOXN2	2.7969	37.9036	0.00516
ENSG00000160124	MIX23	2.79432	90.4036	0.005201
ENSG00000170917	NUDT6	-2.78882	-14.7923	0.00529
ENSG00000111276	CDKN1B	2.78735	149.97	0.005314
ENSG00000143434	SEMA6C	-2.78676	-107.144	0.005324
ENSG00000100122	CRYBB1	-2.78598	-16.2694	0.005337
ENSG00000185070	FLRT2	2.78319	90.9814	0.005383
ENSG00000111832	RWDD1	2.77917	40.0411	0.00545
ENSG00000173080	RXFP4	2.77746	104.138	0.005478
ENSG00000174371	EXO1	-2.77493	-38.1948	0.005521
ENSG00000257184	ENSG00000257184	-2.77454	-370.937	0.005528
ENSG00000184163	C1QTNF12	2.77446	79.7347	0.005529
ENSG00000182963	GJC1	-2.77137	-181.006	0.005582
ENSG00000215041	NEURL4	2.77114	11.0448	0.005586
ENSG00000138379	MSTN	-2.77108	-121.457	0.005587
ENSG00000171817	ZNF540	-2.77026	-52.0336	0.005601
ENSG00000104691	UBXN8	-2.7692	-68.1827	0.005619
ENSG00000145214	DGKQ	2.76851	5.34817	0.005631
ENSG00000077152	UBE2T	-2.76661	-81.388	0.005664
ENSG00000243364	EFNA4	-2.76574	-26.3056	0.005679
ENSG00000197798	FAM118B	2.76292	124.008	0.005729
ENSG00000154174	TOMM70	2.76059	143.27	0.00577
ENSG00000130511	SSBP4	2.75967	45.8563	0.005786
ENSG00000104213	PDGFRL	2.75758	13.2873	0.005823
ENSG00000124145	SDC4	2.75691	8.32523	0.005835
ENSG00000198182	ZNF607	-2.7569	-19.04	0.005835
ENSG00000135541	AHI1	-2.75521	-25.6181	0.005865
ENSG00000096968	JAK2	-2.75492	-19.9242	0.005871
ENSG00000256269	HMBS	-2.75373	-31.5228	0.005892
ENSG00000196655	TRAPPC4	2.74937	46.5084	0.005971
ENSG00000144642	RBMS3	2.74896	37.2277	0.005979
ENSG00000078328	RBFOX1	2.7479	293.106	0.005998
ENSG00000278870	OR51G1	-2.74642	-379.776	0.006025
ENSG00000153250	RBMS1	2.746	41.4346	0.006033
ENSG00000196358	NTNG2	2.7455	116.779	0.006042
ENSG00000080603	SRCAP	-2.74393	-450.483	0.006071
ENSG00000168314	MOBP	-2.74265	-268.23	0.006095
ENSG00000127415	IDUA	2.74094	9.17646	0.006126
ENSG00000139218	SCAF11	-2.74025	-89.3455	0.006139
ENSG00000136810	TXN	-2.73937	-11.7803	0.006156
ENSG00000080166	DCT	-2.73795	-112.494	0.006182
ENSG00000188580	NKAIN2	-2.73638	-187.194	0.006212
ENSG00000144843	ADPRH	2.73259	31.2058	0.006284
ENSG00000197562	RAB40C	-2.73214	-40.2201	0.006292
ENSG00000249709	ZNF564	2.73102	16.979	0.006314
ENSG00000183682	BMP8A	2.73047	11.7043	0.006324
ENSG00000168394	TAP1	-2.72972	-41.8595	0.006339
ENSG00000131142	CCL25	2.72933	29.7099	0.006346
ENSG00000167261	DPEP2	2.72317	35.3611	0.006466
ENSG00000021355	SERPINB1	2.72254	13.8684	0.006478
ENSG00000158987	RAPGEF6	-2.72171	-104.64	0.006495
ENSG00000174992	ZG16	2.7214	241.25	0.006501
ENSG00000189233	NUGGC	-2.71833	-12.7217	0.006561
ENSG00000117500	TMED5	2.71699	107.651	0.006588
ENSG00000170606	HSPA4	2.71428	66.1495	0.006642
ENSG00000169688	MT1B	2.71312	89.6614	0.006665
ENSG00000197283	SYNGAP1	-2.71092	-118.621	0.00671
ENSG00000171798	KNDC1	-2.71031	-81.0593	0.006722
ENSG00000250264	ENSG00000250264	-2.70581	-49.365	0.006814
ENSG00000123545	NDUFAF4	2.70577	55.3632	0.006815
ENSG00000084674	APOB	2.70297	68.1703	0.006872
ENSG00000216588	IGSF23	2.69425	136.797	0.007055
ENSG00000118420	UBE3D	-2.69139	-193.657	0.007116
ENSG00000223638	RFPL4A	-2.68209	-32.3099	0.007316
ENSG00000241839	PLEKHO2	2.68098	74.9887	0.007341
ENSG00000166575	TMEM135	2.68039	29.9846	0.007354
ENSG00000135116	HRK	-2.67948	-18.6654	0.007374
ENSG00000154328	NEIL2	2.67864	18.1468	0.007392
ENSG00000138101	DTNB	2.67846	49.3496	0.007396
ENSG00000156171	DRAM2	2.67507	53.1633	0.007471
ENSG00000239697	TNFSF12	-2.67481	-12.2301	0.007477
ENSG00000105750	ZNF85	2.67417	20.8781	0.007491
ENSG00000137218	FRS3	-2.67185	-41.6922	0.007543
ENSG00000066468	FGFR2	2.67134	104.274	0.007555
ENSG00000166128	RAB8B	2.66929	41.7127	0.007601
ENSG00000189269	DRICH1	-2.66804	-55.0971	0.007629
ENSG00000084110	HAL	-2.66593	-64.1121	0.007678
ENSG00000112514	CUTA	-2.66518	-97.7584	0.007695
ENSG00000065361	ERBB3	-2.66509	-49.1569	0.007697
ENSG00000116584	ARHGEF2	2.66369	51.7121	0.007729
ENSG00000169397	RNASE3	2.66212	15.2752	0.007765
ENSG00000141741	MIEN1	-2.66178	-102.846	0.007773
ENSG00000039123	MTREX	2.66095	126.862	0.007792
ENSG00000158869	FCER1G	-2.65875	-12.8423	0.007843
ENSG00000205922	ONECUT3	-2.65844	-720.828	0.00785
ENSG00000196826	ENSG00000196826	2.65806	19.8427	0.007859
ENSG00000135272	MDFIC	2.65743	67.0562	0.007874
ENSG00000160471	COX6B2	2.65731	58.0989	0.007877
ENSG00000110721	CHKA	2.65336	55.3254	0.007969
ENSG00000103023	PRSS54	-2.65035	-109.914	0.008041
ENSG00000197273	GUCA2A	2.6482	311.019	0.008092
ENSG00000138468	SENP7	-2.64816	-55.0072	0.008093
ENSG00000177556	ATOX1	-2.64595	-16.0927	0.008146
ENSG00000186847	KRT14	2.64487	153.53	0.008172
ENSG00000091831	ESR1	-2.64281	-516.77	0.008222
ENSG00000170417	TMEM182	2.64105	66.6398	0.008265
ENSG00000062038	CDH3	-2.64018	-113.312	0.008286
ENSG00000168515	SCGB1D1	-2.63979	-95.5881	0.008296
ENSG00000261272	MUC22	-2.63955	-56.9926	0.008302
ENSG00000163082	SGPP2	-2.63899	-15.9893	0.008315
ENSG00000162909	CAPN2	-2.63813	-45.2195	0.008336
ENSG00000162892	IL24	2.63788	14.6872	0.008343
ENSG00000205832	C16orf96	2.63477	216.202	0.008419
ENSG00000144028	SNRNP200	-2.63438	-142.81	0.008429
ENSG00000184939	ZFP90	-2.63303	-8.00566	0.008463
ENSG00000151849	CENPJ	2.63158	68.3323	0.008499
ENSG00000101412	E2F1	-2.62976	-10.4537	0.008544
ENSG00000076685	NT5C2	2.62936	13.6429	0.008554
ENSG00000087076	HSD17B14	-2.62546	-81.8483	0.008653
ENSG00000066117	SMARCD1	-2.62446	-75.6811	0.008679
ENSG00000188997	KCTD21	2.62355	105.988	0.008702
ENSG00000132793	LPIN3	2.62306	24.9078	0.008714
ENSG00000106571	GLI3	2.62239	92.1219	0.008732
ENSG00000157992	KRTCAP3	-2.62118	-59.0797	0.008763
ENSG00000140105	WARS1	-2.61688	-10.8869	0.008874
ENSG00000248871	TNFSF12-TNFSF13	-2.61468	-14.0936	0.008931
ENSG00000181090	EHMT1	2.60985	230.514	0.009058
ENSG00000168374	ARF4	2.60946	81.0527	0.009069
ENSG00000204880	KRTAP4-8	-2.60942	-94.9054	0.00907
ENSG00000090612	ZNF268	-2.60765	-36.2787	0.009117
ENSG00000184719	RNLS	-2.60646	-102.672	0.009148
ENSG00000170092	SPDYE5	2.60633	192.363	0.009152
ENSG00000108798	ABI3	-2.60562	-30.2709	0.009171
ENSG00000153113	CAST	2.60507	106.679	0.009186
ENSG00000089225	TBX5	2.60351	369.63	0.009227
ENSG00000147885	IFNA16	-2.60308	-239.478	0.009239
ENSG00000184743	ATL3	-2.60252	-14.5271	0.009254
ENSG00000166689	PLEKHA7	2.6024	90.5238	0.009257
ENSG00000138439	FAM117B	-2.60194	-27.0634	0.00927
ENSG00000008128	CDK11A	-2.60074	-145.888	0.009302
ENSG00000168491	CCDC110	-2.59854	-26.4692	0.009362
ENSG00000143772	ITPKB	2.59828	128.794	0.009369
ENSG00000197020	ZNF100	2.59379	36.3356	0.009492
ENSG00000003989	SLC7A2	-2.59243	-59.0038	0.00953
ENSG00000157350	ST3GAL2	2.59215	96.5422	0.009538
ENSG00000163959	SLC51A	-2.59168	-131.021	0.009551
ENSG00000159495	TGM7	-2.58904	-211.693	0.009624
ENSG00000140459	CYP11A1	-2.58829	-186.68	0.009645
ENSG00000140474	ULK3	2.58762	57.0558	0.009664
ENSG00000205517	RGL3	2.58659	79.8389	0.009693
ENSG00000239998	LILRA2	-2.58614	-9.26262	0.009706
ENSG00000204767	INSYN2B	2.58521	168.057	0.009732
ENSG00000183569	SERHL2	-2.58421	-3.36115	0.00976
ENSG00000181616	OR52H1	2.58381	85.3384	0.009771
ENSG00000188784	PLA2G2E	2.58042	199.386	0.009868
ENSG00000138185	ENTPD1	2.57913	54.3235	0.009905
ENSG00000197728	RPS26	-2.57897	-20.0204	0.009909
ENSG00000175595	ERCC4	-2.57831	-56.4418	0.009928
ENSG00000162927	PUS10	-2.57806	-93.4972	0.009936
ENSG00000175520	UBQLN3	2.5769	164.212	0.009969
ENSG00000114805	PLCH1	2.5743	146.239	0.010044
ENSG00000079332	SAR1A	2.57327	110.812	0.010074
ENSG00000168484	SFTPC	2.57058	461.568	0.010153
ENSG00000189079	ARID2	2.56983	187.533	0.010175
ENSG00000242372	EIF6	-2.56917	-35.6443	0.010194
ENSG00000166869	CHP2	2.56915	148.58	0.010195
ENSG00000134294	SLC38A2	-2.56824	-65.2713	0.010222
ENSG00000119508	NR4A3	-2.56714	-55.4615	0.010254
ENSG00000161609	KASH5	2.56691	3.63684	0.010261
ENSG00000172661	WASHC2C	-2.5666	-25.3995	0.01027
ENSG00000138443	ABI2	-2.56268	-438.655	0.010387
ENSG00000166170	BAG5	-2.56095	-28.7017	0.010439
ENSG00000155367	PPM1J	-2.55687	-98.5796	0.010562
ENSG00000005020	SKAP2	-2.556	-38.8703	0.010588
ENSG00000129048	ACKR4	-2.554	-37.0382	0.010649
ENSG00000179546	HTR1D	2.55321	60.1112	0.010673
ENSG00000075568	TMEM131	-2.55268	-37.5789	0.01069
ENSG00000064687	ABCA7	2.55263	15.0915	0.010691
ENSG00000146263	MMS22L	-2.5513	-44.3268	0.010732
ENSG00000236104	ZBTB22	2.55067	106.172	0.010752
ENSG00000115211	EIF2B4	-2.55063	-115.269	0.010753
ENSG00000116685	KIAA2013	2.55005	48.6386	0.010771
ENSG00000122952	ZWINT	2.54998	97.28	0.010773
ENSG00000204264	PSMB8	2.54932	68.9491	0.010793
ENSG00000187288	CIDEC	2.54909	94.8817	0.010801
ENSG00000168090	COPS6	2.54893	137.611	0.010805
ENSG00000173327	MAP3K11	2.54883	46.9468	0.010808
ENSG00000186314	PRELID2	-2.54748	-51.1404	0.01085
ENSG00000102904	TSNAXIP1	2.54645	454.706	0.010882
ENSG00000275714	H3C1	2.54601	33.545	0.010896
ENSG00000188739	RBM34	2.54573	219.104	0.010905
ENSG00000132680	KHDC4	-2.54395	-50.8156	0.010961
ENSG00000047457	CP	-2.54128	-49.227	0.011045
ENSG00000153107	ANAPC1	2.54071	48.3852	0.011063
ENSG00000196659	TTC30B	-2.5371	-59.3566	0.011178
ENSG00000176974	SHMT1	-2.53703	-76.2051	0.01118
ENSG00000184378	ACTRT3	2.53638	94.8302	0.0112
ENSG00000170779	CDCA4	2.53621	20.5685	0.011206
ENSG00000067369	TP53BP1	2.53542	12.889	0.011231
ENSG00000166888	STAT6	2.5345	70.8958	0.011261
ENSG00000204060	FOXO6	2.53268	24.1838	0.011319
ENSG00000198380	GFPT1	-2.5326	-29.9898	0.011322
ENSG00000139266	MARCHF9	-2.53207	-131.794	0.011339
ENSG00000125780	TGM3	-2.52957	-23.4729	0.01142
ENSG00000129562	DAD1	2.52883	13.3426	0.011444
ENSG00000163378	EOGT	2.52861	72.0385	0.011452
ENSG00000119669	IRF2BPL	2.52805	14.3575	0.01147
ENSG00000128645	HOXD1	-2.52721	-65.3207	0.011497
ENSG00000144354	CDCA7	2.52682	24.3896	0.01151
ENSG00000153048	CARHSP1	-2.52676	-60.6017	0.011512
ENSG00000104894	CD37	2.5241	34.2747	0.011599
ENSG00000164151	ICE1	-2.52077	-60.5744	0.01171
ENSG00000188833	ENTPD8	-2.52034	-292.328	0.011724
ENSG00000169474	SPRR1A	2.51782	92.1227	0.011808
ENSG00000102837	OLFM4	2.51639	219.159	0.011856
ENSG00000268870	ENSG00000268870	2.51602	14.8211	0.011869
ENSG00000248993	ENSG00000248993	-2.51349	-112.348	0.011954
ENSG00000130559	CAMSAP1	2.50892	24.2482	0.01211
ENSG00000198252	STYX	2.50832	29.3033	0.012131
ENSG00000163714	U2SURP	-2.50624	-374.461	0.012202
ENSG00000115159	GPD2	-2.50552	-43.1375	0.012227
ENSG00000178741	COX5A	2.50487	107.914	0.01225
ENSG00000173110	HSPA6	-2.50208	-12.8505	0.012346
ENSG00000013288	MAN2B2	-2.50107	-72.3388	0.012382
ENSG00000125965	GDF5	-2.50018	-226.08	0.012413
ENSG00000135931	ARMC9	2.49873	52.1246	0.012464
ENSG00000213886	UBD	2.49843	21.786	0.012475
ENSG00000142961	MOB3C	-2.49807	-17.3213	0.012487
ENSG00000187837	H1-2	-2.49701	-52.9163	0.012524
ENSG00000243943	ZNF512	-2.49537	-67.1273	0.012583
ENSG00000213626	LBH	-2.49384	-28.1983	0.012637
ENSG00000204439	C6orf47	2.49278	206.49	0.012675
ENSG00000112343	TRIM38	2.49228	54.723	0.012693
ENSG00000135069	PSAT1	2.48995	29.0957	0.012776
ENSG00000133392	MYH11	2.48929	9.19972	0.0128
ENSG00000234284	ZNF879	-2.48916	-35.0486	0.012804
ENSG00000138472	GUCA1C	2.48892	186.807	0.012813
ENSG00000104783	KCNN4	2.48657	73.0769	0.012898
ENSG00000178301	AQP11	-2.48642	-19.725	0.012904
ENSG00000132388	UBE2G1	2.48451	351.048	0.012973
ENSG00000204634	TBC1D8	-2.48445	-14.3849	0.012975
ENSG00000175826	CTDNEP1	-2.48411	-140.855	0.012988
ENSG00000122034	GTF3A	-2.48302	-30.4535	0.013027
ENSG00000101040	ZMYND8	-2.48223	-56.3072	0.013056
ENSG00000103375	AQP8	-2.47891	-229.429	0.013178
ENSG00000167487	KLHL26	2.4777	123.834	0.013223
ENSG00000143473	KCNH1	-2.47667	-62.2244	0.013262
ENSG00000159164	SV2A	2.47662	232.245	0.013263
ENSG00000164346	NSA2	2.47655	39.3574	0.013266
ENSG00000145907	G3BP1	2.47614	43.0126	0.013281
ENSG00000184986	TMEM121	-2.47556	-243.635	0.013303
ENSG00000178802	MPI	2.47515	44.0894	0.013318
ENSG00000050405	LIMA1	2.47469	18.1586	0.013335
ENSG00000173404	INSM1	2.4734	22.5275	0.013383
ENSG00000122484	RPAP2	2.47299	66.8254	0.013399
ENSG00000008018	PSMB1	2.47267	39.4	0.013411
ENSG00000140323	DISP2	-2.47098	-66.5333	0.013474
ENSG00000125485	DDX31	2.4674	128.256	0.01361
ENSG00000242616	GNG10	-2.46693	-24.7706	0.013628
ENSG00000171631	P2RY6	-2.46658	-11.9232	0.013641
ENSG00000165188	RNF183	-2.4657	-93.0753	0.013675
ENSG00000106927	AMBP	-2.46539	-96.6544	0.013686
ENSG00000135966	TGFBRAP1	2.46528	40.6948	0.013691
ENSG00000184489	PTP4A3	-2.46462	-13.4084	0.013716
ENSG00000083123	BCKDHB	-2.46167	-156.604	0.013829
ENSG00000184979	USP18	2.46018	30.1784	0.013887
ENSG00000134825	TMEM258	2.45976	108.013	0.013903
ENSG00000132915	PDE6A	-2.45973	-172.379	0.013904
ENSG00000134461	ANKRD16	-2.45967	-14.5058	0.013907
ENSG00000163599	CTLA4	-2.45878	-13.1183	0.013941
ENSG00000138092	CENPO	-2.45743	-54.9173	0.013994
ENSG00000122481	RWDD3	2.45621	21.5953	0.014041
ENSG00000275410	HNF1B	-2.45576	-57.4818	0.014059
ENSG00000173083	HPSE	2.45525	26.7879	0.014079
ENSG00000197965	MPZL1	2.45498	15.6021	0.014089
ENSG00000189409	MMP23B	2.45473	157.684	0.014099
ENSG00000113838	TBCCD1	2.45379	27.1256	0.014136
ENSG00000103275	UBE2I	-2.45345	-52.2584	0.014149
ENSG00000100519	PSMC6	-2.45325	-65.5753	0.014157
ENSG00000155827	RNF20	-2.4529	-26.6978	0.014171
ENSG00000148541	FAM13C	2.45098	107.153	0.014247
ENSG00000188636	RTL6	2.44999	108.091	0.014286
ENSG00000204389	HSPA1A	-2.44781	-11.058	0.014373
ENSG00000206474	OR10C1	2.4472	123.919	0.014397
ENSG00000181915	ADO	2.44678	39.4089	0.014414
ENSG00000148704	VAX1	-2.44309	-409.098	0.014562
ENSG00000164951	PDP1	2.44225	75.6281	0.014596
ENSG00000067248	DHX29	2.44189	98.2884	0.014611
ENSG00000113558	SKP1	2.44166	125.07	0.01462
ENSG00000285025	MIURF	2.44109	76.444	0.014643
ENSG00000124664	SPDEF	-2.44009	-205.713	0.014683
ENSG00000110717	NDUFS8	2.4387	43.2146	0.01474
ENSG00000171060	C8orf74	-2.43775	-108.238	0.014779
ENSG00000140006	WDR89	2.43708	33.2404	0.014806
ENSG00000135900	MRPL44	2.43695	86.7695	0.014812
ENSG00000169876	MUC17	-2.43691	-102.809	0.014813
ENSG00000137842	TMEM62	2.43588	45.6983	0.014856
ENSG00000188931	CFAP126	2.43585	316.652	0.014857
ENSG00000005844	ITGAL	-2.43376	-97.369	0.014943
ENSG00000142513	ACP4	-2.43354	-137.388	0.014952
ENSG00000076201	PTPN23	2.43286	318.347	0.01498
ENSG00000204657	OR2H2	2.43226	171.372	0.015005
ENSG00000182836	PLCXD3	2.43215	185.97	0.01501
ENSG00000148926	ADM	2.43169	53.777	0.015028
ENSG00000142494	SLC47A1	2.43099	43.7155	0.015058
ENSG00000130475	FCHO1	-2.43079	-43.05	0.015066
ENSG00000072832	CRMP1	-2.43015	-194.762	0.015093
ENSG00000136010	ALDH1L2	2.42932	25.9141	0.015127
ENSG00000140259	MFAP1	-2.42804	-189.751	0.015181
ENSG00000097096	SYDE2	-2.42767	-6.82782	0.015196
ENSG00000219438	TAFA5	-2.4253	-201.509	0.015296
ENSG00000125798	FOXA2	-2.42528	-562.331	0.015297
ENSG00000242028	HYPK	2.42496	99.2758	0.01531
ENSG00000250305	TRMT9B	-2.42349	-127.627	0.015372
ENSG00000114670	NEK11	-2.42237	-32.073	0.01542
ENSG00000182107	TMEM30B	-2.42105	-91.4958	0.015476
ENSG00000187961	KLHL17	-2.42055	-64.171	0.015497
ENSG00000225921	NOL7	2.4201	120.068	0.015516
ENSG00000100523	DDHD1	2.41965	30.0058	0.015536
ENSG00000124882	EREG	-2.41923	-34.4858	0.015553
ENSG00000103066	PLA2G15	2.41904	54.0543	0.015561
ENSG00000154146	NRGN	-2.41669	-63.9478	0.015662
ENSG00000197275	RAD54B	-2.41621	-49.5199	0.015683
ENSG00000204022	LIPJ	-2.41561	-123.752	0.015709
ENSG00000173486	FKBP2	2.41453	106.975	0.015756
ENSG00000198929	NOS1AP	2.41446	62.4944	0.015758
ENSG00000154743	TSEN2	-2.4144	-18.5249	0.015761
ENSG00000148634	HERC4	2.41435	45.3245	0.015763
ENSG00000120533	ENY2	-2.41375	-74.9723	0.015789
ENSG00000105559	PLEKHA4	-2.41333	-29.2052	0.015808
ENSG00000112079	STK38	-2.41318	-108.161	0.015814
ENSG00000005243	COPZ2	-2.41266	-42.6979	0.015837
ENSG00000136059	VILL	2.41022	101.213	0.015943
ENSG00000160075	SSU72	-2.40994	-74.3403	0.015955
ENSG00000174989	FBXW8	-2.40975	-44.449	0.015963
ENSG00000133328	PLAAT2	2.40964	23.5834	0.015968
ENSG00000146054	TRIM7	2.40944	41.6814	0.015977
ENSG00000175029	CTBP2	2.40815	38.1843	0.016033
ENSG00000127314	RAP1B	-2.40763	-494.145	0.016057
ENSG00000128886	ELL3	2.40758	29.496	0.016059
ENSG00000182463	TSHZ2	-2.40601	-52.8818	0.016128
ENSG00000170759	KIF5B	-2.40564	-54.0359	0.016144
ENSG00000149300	C11orf52	-2.40424	-267.25	0.016206
ENSG00000124406	ATP8A1	-2.40336	-27.6551	0.016245
ENSG00000060718	COL11A1	2.40281	281.244	0.01627
ENSG00000022840	RNF10	2.4025	124.084	0.016283
ENSG00000130433	CACNG6	-2.40182	-6.52144	0.016314
ENSG00000163581	SLC2A2	-2.40177	-228.867	0.016316
ENSG00000198914	POU3F3	2.40134	72.6359	0.016335
ENSG00000184924	PTRHD1	-2.40111	-48.136	0.016346
ENSG00000184716	SERINC4	2.40061	54.2983	0.016368
ENSG00000284791	SMIM41	-2.3969	-148.008	0.016535
ENSG00000198885	ITPRIPL1	-2.39675	-61.0273	0.016541
ENSG00000149311	ATM	2.39666	42.7944	0.016545
ENSG00000264522	OTUD7B	-2.3966	-52.1739	0.016548
ENSG00000151164	RAD9B	-2.39369	-37.7307	0.01668
ENSG00000184956	MUC6	-2.39216	-292.266	0.01675
ENSG00000154719	MRPL39	2.39141	36.3277	0.016784
ENSG00000135373	EHF	-2.39118	-24.7801	0.016794
ENSG00000123297	TSFM	-2.39088	-175.487	0.016808
ENSG00000100281	HMGXB4	-2.39028	-87.6582	0.016836
ENSG00000120992	LYPLA1	2.39009	49.4932	0.016844
ENSG00000133574	GIMAP4	2.38898	13.0347	0.016895
ENSG00000120733	KDM3B	2.38764	34.7561	0.016957
ENSG00000138376	BARD1	2.38698	10.3746	0.016987
ENSG00000227345	PARG	2.38511	382.996	0.017074
ENSG00000243317	STMP1	2.38509	40.776	0.017075
ENSG00000144815	NXPE3	2.38493	10.1343	0.017082
ENSG00000100290	BIK	-2.3844	-13.4764	0.017107
ENSG00000122218	COPA	2.38416	29.4978	0.017118
ENSG00000129422	MTUS1	-2.38369	-31.0015	0.01714
ENSG00000107447	DNTT	2.38307	51.4181	0.017169
ENSG00000144834	TAGLN3	2.38288	11.8075	0.017178
ENSG00000119801	YPEL5	-2.38279	-68.3467	0.017182
ENSG00000187595	ZNF385C	-2.38262	-46.3044	0.01719
ENSG00000121053	EPX	2.38069	5.76263	0.01728
ENSG00000115084	SLC35F5	-2.38022	-19.5034	0.017302
ENSG00000149782	PLCB3	2.37976	49.2189	0.017324
ENSG00000279000	OR10A6	2.37751	148.304	0.01743
ENSG00000161558	TMEM143	-2.37654	-203.125	0.017476
ENSG00000135823	STX6	2.37635	36.7909	0.017485
ENSG00000070444	MNT	-2.37623	-61.2422	0.017491
ENSG00000143537	ADAM15	-2.37553	-31.92	0.017524
ENSG00000180113	TDRD6	-2.37535	-109.174	0.017532
ENSG00000272636	DOC2B	-2.37437	-84.5735	0.017579
ENSG00000283288	SMIM33	-2.37376	-139.175	0.017608
ENSG00000116981	NT5C1A	2.37322	22.6264	0.017634
ENSG00000164430	CGAS	-2.37227	-34.4736	0.017679
ENSG00000107807	TLX1	2.37215	127.495	0.017685
ENSG00000179403	VWA1	2.37122	95.2472	0.017729
ENSG00000221866	PLXNA4	-2.37082	-132.275	0.017749
ENSG00000119760	SUPT7L	2.37056	262.088	0.017761
ENSG00000177830	CHID1	-2.36985	-52.9	0.017795
ENSG00000123154	WDR83	2.36822	132.124	0.017874
ENSG00000166200	COPS2	-2.36793	-37.3667	0.017888
ENSG00000215817	ZC3H11B	-2.36742	-98.8524	0.017913
ENSG00000149218	ENDOD1	-2.36705	-4.24258	0.017931
ENSG00000105849	POLR1F	-2.36608	-21.1792	0.017977
ENSG00000165474	GJB2	-2.36567	-14.312	0.017998
ENSG00000171044	XKR6	2.36558	34.9541	0.018002
ENSG00000064545	TMEM161A	-2.36546	-38.114	0.018008
ENSG00000165617	DACT1	-2.36483	-46.8336	0.018038
ENSG00000122986	HVCN1	2.36476	27.6679	0.018042
ENSG00000167083	GNGT2	-2.36473	-25.7089	0.018043
ENSG00000168135	KCNJ4	2.36423	126.447	0.018067
ENSG00000255307	OR52B2	2.36416	177.889	0.018071
ENSG00000075651	PLD1	-2.36414	-37.359	0.018072
ENSG00000171201	SMR3B	2.36333	28.1959	0.018111
ENSG00000082175	PGR	2.36265	233.452	0.018145
ENSG00000186326	RGS9BP	2.36254	43.5611	0.01815
ENSG00000104901	DKKL1	-2.35965	-108.119	0.018292
ENSG00000278224	PRICKLE4	-2.35942	-12.6143	0.018304
ENSG00000178665	ZNF713	2.35936	13.1132	0.018307
ENSG00000066279	ASPM	-2.35821	-307.149	0.018363
ENSG00000188386	PPP3R2	2.35707	443.474	0.01842
ENSG00000152591	DSPP	2.35607	139.862	0.01847
ENSG00000107165	TYRP1	-2.35581	-351.444	0.018482
ENSG00000116774	OLFML3	2.35577	81.3056	0.018485
ENSG00000206559	ZCWPW2	-2.35574	-28.4877	0.018486
ENSG00000144589	STK11IP	2.35555	96.3753	0.018495
ENSG00000068137	PLEKHH3	2.35511	30.4743	0.018517
ENSG00000126432	PRDX5	-2.35417	-110.015	0.018564
ENSG00000100612	DHRS7	-2.35187	-26.2911	0.018679
ENSG00000077935	SMC1B	-2.35179	-28.5824	0.018683
ENSG00000166971	AKTIP	2.35161	53.7399	0.018692
ENSG00000138688	BLTP1	-2.35153	-55.0997	0.018697
ENSG00000132003	ZSWIM4	2.35126	36.4327	0.01871
ENSG00000284770	TBCE	-2.35097	-46.9604	0.018724
ENSG00000164850	GPER1	2.35083	58.5278	0.018732
ENSG00000184178	SCFD2	-2.35071	-24.8333	0.018737
ENSG00000276644	DACH1	2.35023	66.467	0.018762
ENSG00000163666	HESX1	2.3497	53.5276	0.018789
ENSG00000141279	NPEPPS	-2.34785	-92.9667	0.018882
ENSG00000285218	ENSG00000285218	-2.347	-63.1739	0.018925
ENSG00000136870	ZNF189	2.34627	33.2911	0.018962
ENSG00000131849	ZNF132	-2.34521	-29.812	0.019016
ENSG00000075239	ACAT1	-2.3437	-33.9379	0.019094
ENSG00000187054	TMPRSS11A	2.34346	145.311	0.019106
ENSG00000087502	ERGIC2	-2.34327	-25.3544	0.019115
ENSG00000068079	IFI35	-2.34318	-31.0794	0.01912
ENSG00000284779	ENSG00000284779	-2.34216	-177.478	0.019172
ENSG00000167103	PIP5KL1	2.34118	49.4704	0.019223
ENSG00000284704	SCYGR3	-2.34116	-56.5417	0.019224
ENSG00000100379	KCTD17	-2.34001	-22.8453	0.019283
ENSG00000239887	C1orf226	-2.3399	-25.6444	0.019289
ENSG00000233381	AK4P3	-2.33933	-86.5326	0.019318
ENSG00000179213	SIGLECL1	-2.33702	-250.811	0.019438
ENSG00000132801	ZSWIM3	2.33632	53.0003	0.019475
ENSG00000120526	NUDCD1	-2.33617	-66.6971	0.019482
ENSG00000148180	GSN	2.33609	65.903	0.019487
ENSG00000125726	CD70	-2.33587	-4.61765	0.019498
ENSG00000001084	GCLC	2.33554	21.4436	0.019516
ENSG00000142599	RERE	2.33536	52.1773	0.019525
ENSG00000134007	ADAM20	-2.33469	-292.656	0.01956
ENSG00000179869	ABCA13	-2.33464	-182.589	0.019562
ENSG00000271271	UGT2A2	2.33456	191.839	0.019566
ENSG00000263956	NBPF11	2.33417	185.658	0.019587
ENSG00000099617	EFNA2	-2.33228	-522.947	0.019686
ENSG00000205423	CNEP1R1	2.33188	37.4145	0.019707
ENSG00000149516	MS4A3	-2.33143	-28.6346	0.019731
ENSG00000204590	GNL1	2.33128	164.411	0.019739
ENSG00000141510	TP53	-2.33093	-150.174	0.019757
ENSG00000144848	ATG3	-2.32988	-66.8046	0.019813
ENSG00000168356	SCN11A	2.32963	23.7735	0.019826
ENSG00000205502	C2CD4B	2.32941	36.5266	0.019837
ENSG00000244476	ERVFRD-1	-2.32899	-15.5404	0.01986
ENSG00000132773	TOE1	2.32835	75.4124	0.019893
ENSG00000135451	TROAP	-2.32746	-280.463	0.019941
ENSG00000171109	MFN1	2.32537	46.3055	0.020052
ENSG00000168175	MAPK1IP1L	-2.32454	-235.413	0.020097
ENSG00000108094	CUL2	2.3245	81.7251	0.020099
ENSG00000259384	GH1	-2.32449	-8.8762	0.020099
ENSG00000115241	PPM1G	-2.32443	-164.002	0.020103
ENSG00000138640	FAM13A	2.32344	12.6723	0.020156
ENSG00000187257	RSBN1L	-2.32263	-215.946	0.020199
ENSG00000100294	MCAT	2.32202	39.6189	0.020232
ENSG00000111897	SERINC1	-2.32108	-33.5503	0.020283
ENSG00000249773	ENSG00000249773	2.31912	6.70143	0.020389
ENSG00000164111	ANXA5	-2.31883	-3.22083	0.020404
ENSG00000065802	ASB1	2.31714	42.3372	0.020496
ENSG00000085433	WDR47	2.31698	117.098	0.020505
ENSG00000132953	XPO4	-2.31607	-19.0246	0.020554
ENSG00000196504	PRPF40A	2.31529	41.5438	0.020597
ENSG00000115446	UNC50	2.31428	59.2921	0.020652
ENSG00000172568	FNDC9	-2.31316	-31.592	0.020714
ENSG00000274286	ADRA2B	2.31251	153.403	0.020749
ENSG00000103599	IQCH	-2.3105	-173.805	0.02086
ENSG00000131584	ACAP3	2.3095	182.083	0.020916
ENSG00000164109	MAD2L1	-2.30807	-217.698	0.020995
ENSG00000121743	GJA3	-2.30799	-7.86323	0.021
ENSG00000120057	SFRP5	2.30656	93.6675	0.021079
ENSG00000197935	ZNF311	2.30615	5.56964	0.021102
ENSG00000123610	TNFAIP6	2.30612	49.5026	0.021104
ENSG00000204687	MAS1L	2.30516	186.338	0.021157
ENSG00000167772	ANGPTL4	2.30418	46.9322	0.021213
ENSG00000135919	SERPINE2	-2.30372	-9.91429	0.021239
ENSG00000160799	CCDC12	-2.30249	-224.556	0.021308
ENSG00000100335	MIEF1	2.30248	73.7383	0.021308
ENSG00000111271	ACAD10	2.30239	161.055	0.021313
ENSG00000170264	FAM161A	-2.30238	-23.1373	0.021314
ENSG00000036530	CYP46A1	-2.30228	-30.2871	0.021319
ENSG00000087074	PPP1R15A	2.30162	110.35	0.021356
ENSG00000198945	L3MBTL3	2.30153	28.7715	0.021361
ENSG00000133661	SFTPD	-2.30102	-220.563	0.021391
ENSG00000163798	SLC4A1AP	2.30022	99.1127	0.021436
ENSG00000153234	NR4A2	-2.30015	-69.7881	0.021439
ENSG00000177082	WDR73	-2.29905	-79.5179	0.021502
ENSG00000111786	SRSF9	2.29805	113.738	0.021559
ENSG00000167601	AXL	2.29697	42.0196	0.021621
ENSG00000104626	ERI1	-2.29693	-38.0122	0.021623
ENSG00000032742	IFT88	-2.29668	-21.2906	0.021637
ENSG00000223658	C1GALT1C1L	-2.29633	-13.8364	0.021657
ENSG00000164828	SUN1	-2.29549	-18.1335	0.021705
ENSG00000184922	FMNL1	-2.29402	-60.0692	0.021789
ENSG00000129245	FXR2	-2.29344	-173.05	0.021823
ENSG00000205038	PKHD1L1	2.29299	65.2836	0.021849
ENSG00000246705	H2AJ	2.29267	33.0751	0.021867
ENSG00000013583	HEBP1	2.2921	7.63115	0.0219
ENSG00000178878	APOLD1	2.29132	50.0761	0.021945
ENSG00000131462	TUBG1	-2.29082	-46.1543	0.021974
ENSG00000115009	CCL20	2.2906	31.1206	0.021987
ENSG00000155858	LSM11	2.29054	19.1058	0.02199
ENSG00000089053	ANAPC5	2.29038	118.794	0.021999
ENSG00000168002	POLR2G	2.29031	122.944	0.022003
ENSG00000105717	PBX4	-2.29022	-100.633	0.022009
ENSG00000090530	P3H2	-2.28931	-29.757	0.022061
ENSG00000130590	SAMD10	-2.28928	-20.5868	0.022063
ENSG00000159251	ACTC1	2.2889	224.395	0.022085
ENSG00000173269	MMRN2	-2.28811	-27.6301	0.022131
ENSG00000183484	GPR132	-2.28792	-11.7539	0.022142
ENSG00000039537	C6	2.28692	116.18	0.0222
ENSG00000288684	ENSG00000288684	2.28339	250.503	0.022408
ENSG00000198336	MYL4	2.28308	14.189	0.022425
ENSG00000184344	GDF3	-2.28225	-21.4272	0.022475
ENSG00000151065	DCP1B	2.28184	61.4367	0.022499
ENSG00000204310	AGPAT1	-2.27959	-28.8916	0.022632
ENSG00000104613	INTS10	-2.27907	-58.7749	0.022663
ENSG00000182264	IZUMO1	2.27779	75.4174	0.022739
ENSG00000204120	GIGYF2	2.27765	27.257	0.022747
ENSG00000183963	SMTN	2.27752	13.853	0.022755
ENSG00000176720	BOK	2.2775	25.7447	0.022756
ENSG00000114626	ABTB1	2.27703	29.2491	0.022785
ENSG00000110237	ARHGEF17	2.27554	99.9067	0.022874
ENSG00000129055	ANAPC13	2.27522	14.2451	0.022892
ENSG00000170889	RPS9	2.27387	8.10722	0.022974
ENSG00000103479	RBL2	2.27189	31.4926	0.023093
ENSG00000175906	ARL4D	2.2718	17.9412	0.023098
ENSG00000129250	KIF1C	2.27173	84.9754	0.023103
ENSG00000242852	ZNF709	-2.27148	-23.2651	0.023118
ENSG00000170927	PKHD1	-2.27132	-111.461	0.023127
ENSG00000174953	DHX36	2.27097	65.2834	0.023149
ENSG00000117153	KLHL12	-2.27016	-111.537	0.023198
ENSG00000089327	FXYD5	-2.27003	-7.99664	0.023206
ENSG00000112941	TENT4A	2.26986	12.7573	0.023216
ENSG00000169967	MAP3K2	-2.26898	-57.0741	0.02327
ENSG00000169129	AFAP1L2	-2.26637	-70.3748	0.023429
ENSG00000180921	FAM83H	2.26614	53.6338	0.023443
ENSG00000126005	MMP24OS	-2.2658	-24.1644	0.023464
ENSG00000114631	PODXL2	2.26579	72.5301	0.023464
ENSG00000145723	GIN1	2.26491	67.9039	0.023518
ENSG00000128228	SDF2L1	-2.26411	-43.8969	0.023567
ENSG00000180919	OR56B4	2.26325	636.275	0.02362
ENSG00000076706	MCAM	2.263	134.176	0.023636
ENSG00000173706	HEG1	2.26201	30.81	0.023697
ENSG00000100888	CHD8	2.26061	20.9626	0.023783
ENSG00000116199	FAM20B	-2.26023	-17.4073	0.023807
ENSG00000116748	AMPD1	2.26012	169.692	0.023814
ENSG00000274641	H2BC17	2.25958	349.66	0.023847
ENSG00000159176	CSRP1	2.25948	6.83418	0.023854
ENSG00000005073	HOXA11	2.2594	247.366	0.023858
ENSG00000128805	ARHGAP22	2.25919	20.8169	0.023872
ENSG00000129219	PLD2	-2.25889	-24.238	0.02389
ENSG00000169189	NSMCE1	2.25823	34.1864	0.023931
ENSG00000118596	SLC16A7	2.25791	63.9819	0.023951
ENSG00000065882	TBC1D1	-2.25779	-47.5936	0.023959
ENSG00000266472	MRPS21	-2.25772	-22.8527	0.023963
ENSG00000182923	CEP63	2.25711	15.1657	0.024001
ENSG00000167654	ATCAY	2.25651	163.923	0.024039
ENSG00000174279	EVX2	-2.25618	-201.489	0.024059
ENSG00000101544	ADNP2	-2.25578	-19.8884	0.024085
ENSG00000244462	RBM12	-2.25577	-51.523	0.024085
ENSG00000164512	ANKRD55	-2.25561	-106.862	0.024095
ENSG00000182004	SNRPE	-2.25555	-96.8453	0.024099
ENSG00000155329	ZCCHC10	2.25528	39.3215	0.024116
ENSG00000145309	CABS1	2.25521	341.306	0.02412
ENSG00000214688	C10orf105	-2.25506	-93.6699	0.02413
ENSG00000169635	HIC2	-2.25505	-270.335	0.02413
ENSG00000144677	CTDSPL	-2.25463	-185.453	0.024157
ENSG00000112473	SLC39A7	2.25457	44.5124	0.02416
ENSG00000154856	APCDD1	-2.25449	-21.5939	0.024166
ENSG00000093217	XYLB	-2.2543	-54.3403	0.024178
ENSG00000141034	GID4	2.25134	66.5353	0.024364
ENSG00000110330	BIRC2	2.2512	112.31	0.024373
ENSG00000116191	RALGPS2	2.2506	64.2942	0.024411
ENSG00000289762	SMIM46	-2.24962	-17.9309	0.024473
ENSG00000132825	PPP1R3D	-2.24932	-187.381	0.024492
ENSG00000171792	RHNO1	-2.24897	-46.1694	0.024514
ENSG00000214216	IQCJ	-2.24852	-220.74	0.024543
ENSG00000122584	NXPH1	-2.24754	-61.0904	0.024606
ENSG00000242110	AMACR	-2.24709	-11.4565	0.024634
ENSG00000182263	FIGN	-2.24691	-241.038	0.024646
ENSG00000124226	RNF114	2.24681	62.6647	0.024652
ENSG00000123374	CDK2	-2.24644	-172.061	0.024676
ENSG00000108828	VAT1	-2.24572	-17.2346	0.024722
ENSG00000169609	C15orf40	-2.24391	-21.7024	0.024838
ENSG00000269964	MEI4	2.24359	256.803	0.024859
ENSG00000096433	ITPR3	2.24277	22.5233	0.024911
ENSG00000115896	PLCL1	-2.24062	-24.4594	0.02505
ENSG00000140107	SLC25A47	2.24006	53.4156	0.025087
ENSG00000168028	RPSA	2.24003	38.58	0.025089
ENSG00000116783	TNNI3K	-2.23871	-364.586	0.025175
ENSG00000189068	VSTM1	-2.2385	-30.1971	0.025189
ENSG00000179242	CDH4	-2.23839	-149.777	0.025195
ENSG00000143970	ASXL2	2.23808	40.803	0.025216
ENSG00000184465	WDR27	-2.23681	-23.4861	0.025299
ENSG00000125834	STK35	-2.2366	-72.0767	0.025312
ENSG00000162885	B3GALNT2	-2.23551	-20.7162	0.025384
ENSG00000104763	ASAH1	2.23457	20.0542	0.025445
ENSG00000103494	RPGRIP1L	-2.23215	-66.3478	0.025605
ENSG00000163357	DCST1	-2.23209	-500.758	0.025609
ENSG00000106392	C1GALT1	2.232	7.1047	0.025615
ENSG00000153391	INO80C	2.23131	27.9566	0.025661
ENSG00000173581	CCDC106	2.23114	24.8635	0.025672
ENSG00000182450	KCNK4	2.23089	157.415	0.025688
ENSG00000187492	CDHR4	-2.22987	-457.753	0.025756
ENSG00000188343	CIBAR1	-2.22923	-152.415	0.025799
ENSG00000254466	OR4D10	2.22892	160.171	0.025819
ENSG00000149639	SOGA1	-2.2285	-70.9277	0.025847
ENSG00000124191	TOX2	2.22837	6.9581	0.025856
ENSG00000104774	MAN2B1	2.22774	118.68	0.025898
ENSG00000079156	OSBPL6	2.22708	52.4687	0.025942
ENSG00000188554	NBR1	-2.22694	-35.5393	0.025951
ENSG00000183513	COA5	-2.22641	-76.2917	0.025987
ENSG00000197323	TRIM33	-2.22551	-122.761	0.026047
ENSG00000185024	BRF1	2.22536	47.0438	0.026057
ENSG00000112584	FAM120B	-2.22504	-43.3018	0.026079
ENSG00000130638	ATXN10	2.22453	47.7053	0.026113
ENSG00000163126	ANKRD23	-2.22407	-557.993	0.026144
ENSG00000260027	HOXB7	2.22222	91.0757	0.026269
ENSG00000065357	DGKA	2.22154	76.1362	0.026314
ENSG00000169218	RSPO1	-2.22139	-86.2515	0.026325
ENSG00000171680	PLEKHG5	2.22105	18.5432	0.026348
ENSG00000110324	IL10RA	-2.22061	-46.0625	0.026377
ENSG00000149115	TNKS1BP1	-2.21885	-9.96904	0.026497
ENSG00000158402	CDC25C	-2.21801	-124.774	0.026554
ENSG00000101608	MYL12A	-2.2177	-331.358	0.026575
ENSG00000133433	GSTT2B	-2.21767	-35.0046	0.026578
ENSG00000170819	BFSP2	-2.21765	-98.3071	0.026578
ENSG00000187664	HAPLN4	2.21751	78.4435	0.026588
ENSG00000096088	PGC	-2.21709	-162.539	0.026617
ENSG00000103067	ESRP2	2.21692	30.774	0.026629
ENSG00000168564	CDKN2AIP	-2.2169	-45.652	0.02663
ENSG00000178691	SUZ12	2.2163	131.928	0.026671
ENSG00000100241	SBF1	2.21513	22.609	0.026751
ENSG00000251655	PRB1	-2.21497	-208.02	0.026762
ENSG00000132031	MATN3	-2.21444	-66.2569	0.026799
ENSG00000143486	EIF2D	2.21438	22.454	0.026802
ENSG00000196460	RFX8	-2.21414	-15.0597	0.026819
ENSG00000047936	ROS1	-2.21383	-82.3624	0.02684
ENSG00000124641	MED20	2.21383	30.1896	0.02684
ENSG00000183814	LIN9	-2.21382	-52.1366	0.026841
ENSG00000166377	ATP9B	-2.21376	-16.5898	0.026845
ENSG00000198326	TMEM239	-2.21325	-395.15	0.02688
ENSG00000169783	LINGO1	-2.21274	-104.286	0.026915
ENSG00000189181	OR14I1	-2.21259	-169.648	0.026926
ENSG00000002919	SNX11	-2.21254	-26.4943	0.026929
ENSG00000269590	ENSG00000269590	-2.21223	-68.7946	0.026951
ENSG00000254440	PBOV1	2.21174	178.144	0.026984
ENSG00000188234	AGAP4	2.21155	198.358	0.026998
ENSG00000233087	RAB6D	-2.21059	-194.68	0.027064
ENSG00000204518	AADACL4	-2.21039	-192.224	0.027078
ENSG00000122958	VPS26A	2.20989	93.9197	0.027113
ENSG00000125900	SIRPD	2.20922	138.722	0.02716
ENSG00000214686	IQCF6	-2.20892	-391.253	0.02718
ENSG00000153294	ADGRF4	-2.20885	-109.928	0.027185
ENSG00000196584	XRCC2	-2.20877	-15.2592	0.027191
ENSG00000108439	PNPO	-2.20789	-65.2286	0.027252
ENSG00000179580	RNF151	-2.20773	-37.9548	0.027263
ENSG00000159166	LAD1	-2.20725	-144.683	0.027297
ENSG00000158525	CPA5	2.2066	28.6607	0.027342
ENSG00000136856	SLC2A8	-2.20563	-21.5054	0.02741
ENSG00000168710	AHCYL1	-2.20487	-66.9422	0.027463
ENSG00000290217	ENSG00000290217	-2.20453	-176.201	0.027487
ENSG00000087302	RTRAF	2.2042	72.1739	0.02751
ENSG00000118785	SPP1	2.20372	20.2051	0.027544
ENSG00000131016	AKAP12	-2.20352	-45.4488	0.027558
ENSG00000166669	ATF7IP2	2.20264	11.3464	0.02762
ENSG00000241370	RPP21	2.20135	19.4779	0.027711
ENSG00000137825	ITPKA	-2.20111	-53.9729	0.027728
ENSG00000138271	GPR87	2.20054	100.611	0.027769
ENSG00000149485	FADS1	-2.20011	-41.4377	0.027799
ENSG00000124557	BTN1A1	2.19918	9.98096	0.027865
ENSG00000144868	TMEM108	2.19908	287.505	0.027873
ENSG00000122783	CYREN	-2.19906	-25.8184	0.027874
ENSG00000283321	ENSG00000283321	2.1984	28.5021	0.02792
ENSG00000123179	EBPL	-2.19783	-5.36082	0.027961
ENSG00000142606	MMEL1	2.19761	57.0953	0.027977
ENSG00000283227	SPRR5	2.19741	321.949	0.027991
ENSG00000163485	ADORA1	2.19712	50.0992	0.028012
ENSG00000088543	C3orf18	-2.1971	-33.6835	0.028013
ENSG00000185385	OR7A17	2.19582	63.7802	0.028105
ENSG00000213782	DDX47	2.19564	91.1393	0.028118
ENSG00000007062	PROM1	2.19363	73.6003	0.028262
ENSG00000144550	CPNE9	-2.19353	-76.4769	0.028269
ENSG00000178307	TMEM11	-2.19228	-24.7623	0.028359
ENSG00000164713	BRI3	2.19183	21.959	0.028392
ENSG00000127328	RAB3IP	2.18968	12.2494	0.028547
ENSG00000181867	FTMT	-2.18967	-274.358	0.028548
ENSG00000104885	DOT1L	2.18965	69.0884	0.028549
ENSG00000291315	ENSG00000291315	-2.18859	-74.531	0.028627
ENSG00000101162	TUBB1	2.18773	130.186	0.028689
ENSG00000082212	ME2	-2.18762	-53.5624	0.028697
ENSG00000284969	ENSG00000284969	2.1873	6.84369	0.028721
ENSG00000151650	VENTX	-2.18585	-143.116	0.028827
ENSG00000264230	ANXA8L1	-2.18559	-205.082	0.028846
ENSG00000198356	GET3	2.18518	147.869	0.028876
ENSG00000213999	MEF2B	2.18471	3.81484	0.02891
ENSG00000181610	MRPS23	-2.18454	-86.817	0.028922
ENSG00000227729	RD3L	2.18424	6.42805	0.028945
ENSG00000104870	FCGRT	-2.18407	-34.3598	0.028957
ENSG00000140718	FTO	-2.1836	-73.4808	0.028992
ENSG00000206150	RNASE13	2.18341	156.185	0.029005
ENSG00000138395	CDK15	-2.18184	-70.0634	0.029121
ENSG00000122862	SRGN	-2.18134	-170.343	0.029158
ENSG00000205356	TECPR1	2.18057	34.9431	0.029215
ENSG00000155926	SLA	-2.18019	-14.1379	0.029243
ENSG00000180574	EIF2S3B	2.17841	37.5147	0.029375
ENSG00000147526	TACC1	2.17754	74.7125	0.02944
ENSG00000039319	ZFYVE16	2.17697	63.9353	0.029483
ENSG00000106299	WASL	2.17587	95.5421	0.029565
ENSG00000213066	CEP43	2.17547	17.1786	0.029595
ENSG00000102854	MSLN	2.17523	106.574	0.029613
ENSG00000114354	TFG	2.1736	9.50187	0.029735
ENSG00000242441	GTF2A1L	2.17347	37.5171	0.029745
ENSG00000102897	LYRM1	2.17225	117.706	0.029837
ENSG00000006282	SPATA20	2.17191	2.21186	0.029863
ENSG00000094796	KRT31	2.17168	496.909	0.02988
ENSG00000054611	TBC1D22A	-2.17166	-27.4523	0.029881
ENSG00000163491	NEK10	2.17166	8.16933	0.029881
ENSG00000082196	C1QTNF3	2.17067	19.2358	0.029956
ENSG00000188486	H2AX	-2.17006	-29.119	0.030002
ENSG00000049239	H6PD	-2.16961	-30.3834	0.030036
ENSG00000167065	DUSP18	-2.16861	-42.3849	0.030112
ENSG00000105479	ODAD1	-2.16835	-23.9427	0.030132
ENSG00000130449	ZSWIM6	-2.16726	-46.6774	0.030215
ENSG00000050748	MAPK9	2.16715	35.4729	0.030224
ENSG00000166562	SEC11C	2.16636	32.5714	0.030284
ENSG00000081059	TCF7	2.16579	21.6442	0.030328
ENSG00000203663	OR2L2	-2.1655	-122.383	0.030349
ENSG00000101440	ASIP	2.16545	118.271	0.030354
ENSG00000186891	TNFRSF18	2.16498	28.6666	0.030389
ENSG00000091428	RAPGEF4	2.16461	105.883	0.030417
ENSG00000115419	GLS	-2.16461	-172.715	0.030417
ENSG00000131910	NR0B2	-2.16421	-127.647	0.030448
ENSG00000049759	NEDD4L	2.16418	37.6601	0.03045
ENSG00000243543	WFDC6	2.164	286.756	0.030465
ENSG00000140521	POLG	2.16395	130.503	0.030468
ENSG00000205277	MUC12	-2.16388	-533.187	0.030473
ENSG00000184967	NOC4L	-2.16322	-486.885	0.030524
ENSG00000164761	TNFRSF11B	-2.16216	-7.18035	0.030606
ENSG00000099624	ATP5F1D	2.16076	398.188	0.030714
ENSG00000125733	TRIP10	2.16027	15.8706	0.030752
ENSG00000164082	GRM2	-2.15989	-103.352	0.030781
ENSG00000172717	GARIN2	2.15943	162.791	0.030817
ENSG00000172320	OR5A1	2.15934	198.352	0.030824
ENSG00000260458	KCNJ18	2.15865	2059.95	0.030877
ENSG00000275896	PRSS2	2.15861	12.8086	0.030881
ENSG00000078399	HOXA9	-2.1585	-181.161	0.030889
ENSG00000064932	SBNO2	2.15839	362.443	0.030898
ENSG00000165338	HECTD2	-2.15735	-88.7268	0.030979
ENSG00000181085	MAPK15	-2.1573	-117.432	0.030983
ENSG00000158480	SPATA2	-2.15713	-28.0733	0.030995
ENSG00000269711	ENSG00000269711	-2.15678	-39.0259	0.031023
ENSG00000164112	SMIM43	-2.15669	-91.7021	0.03103
ENSG00000204381	LAYN	2.15638	20.6046	0.031054
ENSG00000182511	FES	2.15613	8.35229	0.031074
ENSG00000118513	MYB	-2.15609	-30.3624	0.031076
ENSG00000272980	ENSG00000272980	2.1551	22.4531	0.031154
ENSG00000136888	ATP6V1G1	2.15502	143.887	0.03116
ENSG00000159403	C1R	2.15496	109.221	0.031165
ENSG00000143674	MAP3K21	2.15413	18.92	0.03123
ENSG00000125457	MIF4GD	2.15311	7.85967	0.03131
ENSG00000273899	NOL12	-2.15298	-92.7518	0.03132
ENSG00000160791	CCR5	2.15298	13.956	0.03132
ENSG00000130477	UNC13A	2.1527	160.732	0.031342
ENSG00000104859	CLASRP	2.15259	217.584	0.031351
ENSG00000124225	PMEPA1	2.15252	39.3391	0.031357
ENSG00000052802	MSMO1	-2.15248	-33.2222	0.03136
ENSG00000204344	STK19	2.15224	44.1351	0.031378
ENSG00000180957	PITPNB	-2.15167	-34.6957	0.031423
ENSG00000104408	EIF3E	2.15107	85.7922	0.031471
ENSG00000133069	TMCC2	2.15036	92.8637	0.031527
ENSG00000119729	RHOQ	2.15003	131.955	0.031552
ENSG00000188811	NHLRC3	-2.14996	-130.229	0.031558
ENSG00000169174	PCSK9	2.14995	258.323	0.031559
ENSG00000258484	SPESP1	2.14946	164.821	0.031598
ENSG00000134323	MYCN	2.14921	120.632	0.031618
ENSG00000114923	SLC4A3	2.14812	125.922	0.031704
ENSG00000127324	TSPAN8	2.14787	57.5259	0.031724
ENSG00000165475	CRYL1	-2.14671	-46.5598	0.031817
ENSG00000114737	CISH	-2.14665	-26.1629	0.031821
ENSG00000224940	PRRT4	-2.14656	-54.2637	0.031828
ENSG00000108468	CBX1	2.14634	12.9299	0.031846
ENSG00000134255	CEPT1	2.1459	61.6929	0.031881
ENSG00000137806	NDUFAF1	-2.14521	-25.4601	0.031936
ENSG00000165996	HACD1	2.14466	25.6272	0.03198
ENSG00000113312	TTC1	-2.14439	-42.4948	0.032002
ENSG00000115073	ACTR1B	-2.14424	-67.1024	0.032014
ENSG00000268500	SIGLEC5	-2.14408	-21.6834	0.032026
ENSG00000259171	ENSG00000259171	-2.14358	-14.5389	0.032067
ENSG00000187678	SPRY4	2.14356	134.961	0.032068
ENSG00000111490	TBC1D30	-2.14319	-32.0984	0.032098
ENSG00000150510	FAM124A	-2.14315	-25.1807	0.032101
ENSG00000128815	WDFY4	2.14277	37.3201	0.032132
ENSG00000230657	PRB4	-2.14232	-416.6	0.032167
ENSG00000143622	RIT1	2.14135	51.4345	0.032246
ENSG00000206530	CFAP44	2.14063	69.5388	0.032304
ENSG00000214819	CDRT15L2	-2.14023	-4279.73	0.032336
ENSG00000108592	FTSJ3	2.13993	39.7593	0.03236
ENSG00000104044	OCA2	2.13915	133.998	0.032424
ENSG00000084652	TXLNA	-2.13909	-213.056	0.032429
ENSG00000128709	HOXD9	-2.13843	-154.615	0.032482
ENSG00000156983	BRPF1	2.13838	116.591	0.032486
ENSG00000177565	TBL1XR1	2.13745	80.02	0.032561
ENSG00000183765	CHEK2	2.13681	28.845	0.032613
ENSG00000184434	LRRC19	2.13634	80.8696	0.032651
ENSG00000130695	CEP85	-2.13633	-21.479	0.032652
ENSG00000288611	NPBWR1	2.13597	103.273	0.032682
ENSG00000182968	SOX1	2.1358	1261.76	0.032696
ENSG00000158062	UBXN11	2.13576	12.0498	0.032699
ENSG00000122483	CCDC18	2.13557	37.1221	0.032715
ENSG00000038295	TLL1	-2.1352	-257.868	0.032745
ENSG00000107902	LHPP	-2.1352	-14.4871	0.032745
ENSG00000170412	GPRC5C	-2.13513	-66.9052	0.032751
ENSG00000196260	SFTA2	-2.13493	-143.23	0.032767
ENSG00000110060	PUS3	-2.13454	-13.2855	0.032799
ENSG00000159210	SNF8	2.13437	49.0258	0.032812
ENSG00000121281	ADCY7	-2.13424	-29.3608	0.032823
ENSG00000137801	THBS1	2.13364	179.951	0.032873
ENSG00000203499	IQANK1	2.13356	83.244	0.032879
ENSG00000204099	NEU4	2.13342	28.8984	0.03289
ENSG00000148459	PDSS1	-2.13296	-35.2314	0.032928
ENSG00000142549	IGLON5	-2.13255	-78.1059	0.032962
ENSG00000166272	WBP1L	2.13212	92.3545	0.032997
ENSG00000198920	KIAA0753	2.13153	49.6567	0.033046
ENSG00000141905	NFIC	-2.13126	-66.6098	0.033068
ENSG00000126803	HSPA2	-2.13072	-7.89524	0.033113
ENSG00000128340	RAC2	-2.13056	-106.342	0.033125
ENSG00000221818	EBF2	2.13043	179.958	0.033136
ENSG00000112053	SLC26A8	2.12942	19.822	0.033219
ENSG00000141854	MISP3	-2.12913	-19.838	0.033243
ENSG00000198754	OXCT2	2.12909	165.274	0.033246
ENSG00000263201	DPEP2NB	2.12781	82.873	0.033353
ENSG00000168487	BMP1	2.12739	25.9306	0.033388
ENSG00000001461	NIPAL3	-2.12624	-9.70176	0.033483
ENSG00000167705	RILP	2.12606	127.28	0.033498
ENSG00000215372	ZNF705G	2.12568	1904.27	0.03353
ENSG00000076650	GPATCH1	-2.12493	-23.7564	0.033592
ENSG00000167632	TRAPPC9	-2.12491	-6.30178	0.033594
ENSG00000137547	MRPL15	2.12467	15.4219	0.033614
ENSG00000255439	ENSG00000255439	2.1235	53.6983	0.033712
ENSG00000175793	SFN	-2.12288	-74.5401	0.033764
ENSG00000242866	STRC	2.12191	241.271	0.033845
ENSG00000259207	ITGB3	-2.12169	-7.74992	0.033864
ENSG00000165533	TTC8	2.12158	38.3241	0.033873
ENSG00000164588	HCN1	2.12142	117.658	0.033886
ENSG00000089597	GANAB	2.12113	168.451	0.033911
ENSG00000161542	PRPSAP1	-2.12108	-98.7291	0.033915
ENSG00000169972	PUSL1	2.12088	93.4951	0.033932
ENSG00000275572	GRIFIN	2.11992	102.733	0.034013
ENSG00000111728	ST8SIA1	-2.11956	-32.7222	0.034043
ENSG00000186051	TAL2	-2.11816	-31.9234	0.034162
ENSG00000149269	PAK1	2.11815	134.277	0.034163
ENSG00000172273	HINFP	-2.11798	-18.0746	0.034177
ENSG00000140287	HDC	2.1178	22.0262	0.034192
ENSG00000166289	PLEKHF1	-2.11746	-10.301	0.034221
ENSG00000006576	PHTF2	2.11744	40.3167	0.034223
ENSG00000187498	COL4A1	-2.11611	-42.9259	0.034336
ENSG00000142046	TMEM91	2.11577	9.51058	0.034365
ENSG00000072071	ADGRL1	2.11513	55.8528	0.034418
ENSG00000130939	UBE4B	2.11496	90.1022	0.034433
ENSG00000145879	SPINK7	-2.11465	-662.89	0.03446
ENSG00000110442	COMMD9	2.11426	104.738	0.034493
ENSG00000104897	SF3A2	-2.11395	-101.128	0.034519
ENSG00000176890	TYMS	-2.11394	-3.56061	0.03452
ENSG00000090686	USP48	2.11385	66.6257	0.034528
ENSG00000127325	BEST3	-2.11188	-11.3279	0.034697
ENSG00000125746	EML2	-2.11109	-4.72882	0.034765
ENSG00000072736	NFATC3	-2.11051	-323.664	0.034815
ENSG00000127481	UBR4	2.10988	81.3489	0.034869
ENSG00000131187	F12	-2.10969	-59.539	0.034885
ENSG00000116985	BMP8B	2.10955	8.74387	0.034897
ENSG00000188215	DCUN1D3	2.10932	54.2203	0.034917
ENSG00000139193	CD27	2.10874	16.4093	0.034967
ENSG00000128408	RIBC2	-2.10834	-30.6067	0.035002
ENSG00000154188	ANGPT1	-2.10822	-38.9147	0.035012
ENSG00000165672	PRDX3	-2.10803	-52.1351	0.035028
ENSG00000205476	CCDC85C	-2.10755	-25.0783	0.03507
ENSG00000114648	KLHL18	2.10683	230.405	0.035132
ENSG00000148187	MRRF	2.10541	191.729	0.035256
ENSG00000169641	LUZP1	2.10532	27.7098	0.035264
ENSG00000166860	ZBTB39	2.10378	36.8209	0.035398
ENSG00000100036	SLC35E4	-2.10372	-24.1223	0.035403
ENSG00000113643	RARS1	-2.10362	-21.6155	0.035412
ENSG00000274810	NPHP3-ACAD11	-2.10307	-489.75	0.03546
ENSG00000265817	FSBP	-2.10288	-41.4705	0.035476
ENSG00000263528	IKBKE	-2.10227	-2.89959	0.035529
ENSG00000168412	MTNR1A	2.10168	402.685	0.035581
ENSG00000183161	FANCF	2.10156	31.5189	0.035592
ENSG00000198783	ZNF830	-2.10146	-124.704	0.0356
ENSG00000169504	CLIC4	-2.10146	-18.5582	0.035601
ENSG00000135218	CD36	-2.10144	-33.4266	0.035603
ENSG00000116001	TIA1	-2.10104	-31.2222	0.035638
ENSG00000001617	SEMA3F	2.10083	29.7525	0.035656
ENSG00000128040	SPINK2	-2.10042	-5.95376	0.035692
ENSG00000131153	GINS2	2.09971	37.73	0.035754
ENSG00000127863	TNFRSF19	-2.09963	-40.6973	0.035761
ENSG00000187239	FNBP1	-2.09952	-66.7859	0.035771
ENSG00000079277	MKNK1	2.09931	45.5069	0.03579
ENSG00000164796	CSMD3	-2.09897	-103.093	0.035819
ENSG00000170920	OR7G3	2.09881	86.2127	0.035834
ENSG00000112659	CUL9	-2.09857	-64.6604	0.035855
ENSG00000253293	HOXA10	-2.09666	-154.208	0.036024
ENSG00000018869	ZNF582	-2.09608	-18.1393	0.036075
ENSG00000144134	RABL2A	2.09604	65.4192	0.036079
ENSG00000142751	GPN2	-2.09503	-16.6023	0.036168
ENSG00000108509	CAMTA2	2.09495	42.2345	0.036176
ENSG00000145012	LPP	2.09473	87.5866	0.036195
ENSG00000148600	CDHR1	-2.09446	-75.9614	0.036219
ENSG00000277149	TYW1B	2.094	32.9376	0.03626
ENSG00000113810	SMC4	2.09313	76.714	0.036337
ENSG00000235718	MFRP	-2.09294	-109.374	0.036355
ENSG00000140600	SH3GL3	2.09205	87.3543	0.036434
ENSG00000002549	LAP3	-2.09202	-8.21606	0.036436
ENSG00000185627	PSMD13	2.09186	36.1665	0.036451
ENSG00000148426	PROSER2	-2.0918	-17.115	0.036457
ENSG00000106178	CCL24	-2.09166	-28.0299	0.036469
ENSG00000090013	BLVRB	-2.09119	-72.0416	0.036511
ENSG00000000938	FGR	2.09106	17.0299	0.036522
ENSG00000089234	BRAP	-2.09093	-123.366	0.036534
ENSG00000178184	PARD6G	-2.09053	-56.8082	0.03657
ENSG00000146910	CNPY1	2.09051	108.702	0.036572
ENSG00000111261	MANSC1	-2.09007	-17.6461	0.036612
ENSG00000004866	ST7	2.08983	37.3517	0.036633
ENSG00000171360	KRT38	-2.08951	-248.417	0.036662
ENSG00000166257	SCN3B	2.08942	10.7887	0.03667
ENSG00000129354	AP1M2	-2.08821	-85.0073	0.036779
ENSG00000132432	SEC61G	-2.0878	-27.0851	0.036816
ENSG00000157211	CDCP2	-2.08762	-107.2	0.036832
ENSG00000162944	RFTN2	-2.08747	-24.161	0.036845
ENSG00000273513	TBC1D3K	2.08732	2383.23	0.036859
ENSG00000133460	SLC2A11	-2.08641	-24.1138	0.036942
ENSG00000138346	DNA2	2.08617	18.3255	0.036963
ENSG00000127780	OR1E2	2.08602	321.059	0.036977
ENSG00000012232	EXTL3	-2.08596	-38.5182	0.036982
ENSG00000114349	GNAT1	-2.08569	-23.4741	0.037007
ENSG00000230873	STMND1	-2.08533	-26.4919	0.037039
ENSG00000196388	INCA1	2.08485	94.04	0.037083
ENSG00000134202	GSTM3	-2.0848	-20.2106	0.037087
ENSG00000178645	C10orf53	-2.08439	-135.975	0.037124
ENSG00000019582	CD74	2.08435	50.8069	0.037129
ENSG00000163527	STT3B	-2.08353	-64.9401	0.037203
ENSG00000010017	RANBP9	-2.08333	-22.8438	0.037221
ENSG00000163823	CCR1	2.08322	11.044	0.037232
ENSG00000156261	CCT8	-2.08287	-40.5863	0.037263
ENSG00000260325	HSPB9	2.08084	62.7409	0.037448
ENSG00000051341	POLQ	-2.08066	-38.8114	0.037465
ENSG00000204252	HLA-DOA	2.08037	9.8715	0.037491
ENSG00000171199	OPRPN	2.0797	84.6149	0.037553
ENSG00000136051	WASHC4	-2.07902	-58.4849	0.037616
ENSG00000167723	TRPV3	2.07883	4.36214	0.037633
ENSG00000198125	MB	-2.07882	-75.566	0.037634
ENSG00000173273	TNKS	2.07808	51.6344	0.037702
ENSG00000140525	FANCI	-2.0777	-36.7367	0.037737
ENSG00000172123	SLFN12	2.07679	32.0006	0.037821
ENSG00000188883	KLRG2	2.07666	10.4269	0.037833
ENSG00000114757	PEX5L	-2.07593	-83.8019	0.0379
ENSG00000187997	C17orf99	-2.07551	-47.7726	0.037939
ENSG00000136897	MRPL50	2.07462	40.8463	0.038022
ENSG00000215704	CELA2B	-2.074	-91.724	0.03808
ENSG00000221977	OR4E2	-2.07372	-250.851	0.038106
ENSG00000129003	VPS13C	-2.07371	-75.2139	0.038107
ENSG00000138814	PPP3CA	-2.07324	-11.2348	0.03815
ENSG00000176204	LRRTM4	2.07203	72.8435	0.038263
ENSG00000142182	DNMT3L	2.07181	345.265	0.038283
ENSG00000123838	C4BPA	2.06997	98.4644	0.038455
ENSG00000179168	GGN	-2.06927	-102.835	0.038521
ENSG00000078725	BRINP1	2.06919	179.719	0.038528
ENSG00000091656	ZFHX4	2.06917	216.409	0.03853
ENSG00000113763	UNC5A	2.06916	384.589	0.038531
ENSG00000135374	ELF5	-2.06911	-18.156	0.038535
ENSG00000075673	ATP12A	2.06911	14.4634	0.038535
ENSG00000150540	HNMT	-2.06911	-48.7756	0.038536
ENSG00000101680	LAMA1	2.06903	213.812	0.038543
ENSG00000188305	PEAK3	-2.06902	-13.4377	0.038544
ENSG00000186832	KRT16	-2.06877	-534.482	0.038567
ENSG00000138162	TACC2	-2.06854	-63.2279	0.038589
ENSG00000124181	PLCG1	-2.06834	-22.5275	0.038609
ENSG00000108576	SLC6A4	2.06807	94.9671	0.038634
ENSG00000258529	ENSG00000258529	2.06792	18.1311	0.038648
ENSG00000101311	FERMT1	-2.0676	-21.4952	0.038678
ENSG00000163735	CXCL5	-2.06698	-38.4857	0.038736
ENSG00000185056	C5orf47	2.06582	142.055	0.038846
ENSG00000132716	DCAF8	-2.0656	-108.387	0.038866
ENSG00000143375	CGN	-2.06531	-94.034	0.038894
ENSG00000180318	ALX1	2.06488	207.414	0.038934
ENSG00000146143	PRIM2	-2.06471	-214.493	0.03895
ENSG00000115602	IL1RL1	-2.06468	-64.7215	0.038953
ENSG00000254692	ENSG00000254692	2.06411	15.1229	0.039007
ENSG00000120235	IFNA6	-2.06351	-391.742	0.039064
ENSG00000133466	C1QTNF6	2.06343	13.535	0.039072
ENSG00000164841	TMEM74	-2.0634	-27.8599	0.039075
ENSG00000161980	POLR3K	-2.06337	-9.82471	0.039077
ENSG00000184436	THAP7	-2.06295	-22.1796	0.039117
ENSG00000135677	GNS	-2.0627	-54.4355	0.039141
ENSG00000173421	IHO1	-2.0622	-154.125	0.039189
ENSG00000126351	THRA	-2.06207	-33.62	0.039201
ENSG00000174373	RALGAPA1	-2.06116	-48.9262	0.039288
ENSG00000069702	TGFBR3	2.06107	24.8264	0.039297
ENSG00000106546	AHR	2.06045	32.5194	0.039355
ENSG00000167874	TMEM88	2.05987	135.421	0.039411
ENSG00000139880	CDH24	-2.05978	-13.4831	0.03942
ENSG00000161835	TAMALIN	-2.05893	-122.561	0.039501
ENSG00000166896	ATP23	2.05874	3.10871	0.039519
ENSG00000004975	DVL2	-2.05833	-38.8219	0.039559
ENSG00000116205	TCEANC2	-2.05825	-29.4521	0.039566
ENSG00000179761	PIPOX	-2.05818	-92.3725	0.039573
ENSG00000159063	ALG8	-2.05783	-11.7604	0.039607
ENSG00000162928	PEX13	-2.05776	-113.277	0.039613
ENSG00000035862	TIMP2	2.05732	8.11647	0.039655
ENSG00000198099	ADH4	2.05722	27.3148	0.039665
ENSG00000187867	PALM3	-2.05711	-53.3959	0.039676
ENSG00000256349	ENSG00000256349	-2.05676	-154.662	0.039709
ENSG00000162068	NTN3	-2.0566	-154.413	0.039725
ENSG00000158435	CNOT11	-2.05611	-55.2208	0.039772
ENSG00000253305	PCDHGB6	-2.05589	-90.9214	0.039793
ENSG00000125734	GPR108	2.05588	83.043	0.039794
ENSG00000099942	CRKL	2.05578	91.8519	0.039803
ENSG00000134247	PTGFRN	-2.05563	-46.9456	0.039818
ENSG00000115993	TRAK2	-2.05519	-33.8605	0.039861
ENSG00000214782	MS4A18	2.05417	459.495	0.039959
ENSG00000196793	ZNF239	-2.05414	-19.1849	0.039962
ENSG00000172345	STARD5	2.054	17.7124	0.039976
ENSG00000006047	YBX2	-2.05354	-42.3523	0.04002
ENSG00000263874	LASP1NB	-2.05321	-38.4801	0.040052
ENSG00000115677	HDLBP	2.05313	35.3047	0.04006
ENSG00000163611	SPICE1	2.05239	36.4371	0.040132
ENSG00000081479	LRP2	-2.05217	-42.1056	0.040153
ENSG00000103489	XYLT1	2.05212	5.75251	0.040158
ENSG00000232838	PET117	-2.05205	-58.311	0.040165
ENSG00000174718	RESF1	2.05201	47.6327	0.040169
ENSG00000071677	PRLH	2.05196	109.564	0.040173
ENSG00000004779	NDUFAB1	2.05183	34.6684	0.040186
ENSG00000196189	SEMA4A	-2.0517	-14.0523	0.040199
ENSG00000144747	TMF1	2.05155	25.8024	0.040214
ENSG00000136244	IL6	2.05142	6.20858	0.040226
ENSG00000156502	SUPV3L1	2.05058	40.4191	0.040308
ENSG00000171793	CTPS1	2.05039	17.1655	0.040327
ENSG00000169442	CD52	2.04866	6.33066	0.040495
ENSG00000118985	ELL2	-2.04753	-16.2171	0.040606
ENSG00000188338	SLC38A3	2.04737	79.9479	0.040622
ENSG00000197119	SLC25A29	2.04695	36.0067	0.040663
ENSG00000213658	LAT	-2.04627	-32.0431	0.04073
ENSG00000184984	CHRM5	2.04625	112.513	0.040732
ENSG00000158163	DZIP1L	-2.04565	-23.8984	0.040791
ENSG00000177202	SPACA4	2.04539	123.472	0.040816
ENSG00000101191	DIDO1	2.04494	49.1626	0.040861
ENSG00000181903	OR4C6	2.04476	264.113	0.040879
ENSG00000088882	CPXM1	-2.04353	-10.1032	0.041
ENSG00000125375	DMAC2L	-2.04319	-7.71208	0.041033
ENSG00000140497	SCAMP2	2.04283	9.47188	0.04107
ENSG00000172382	PRSS27	2.04244	40.4532	0.041108
ENSG00000172315	TP53RK	-2.04215	-37.3368	0.041137
ENSG00000204361	NXPE2	-2.04151	-78.9582	0.0412
ENSG00000108511	HOXB6	2.04052	219.226	0.041299
ENSG00000011451	WIZ	2.0397	87.2224	0.04138
ENSG00000125966	MMP24	2.03967	169.544	0.041383
ENSG00000109072	VTN	-2.03823	-32.9062	0.041527
ENSG00000289791	ENSG00000289791	-2.03781	-12.2678	0.041569
ENSG00000136938	ANP32B	-2.03754	-55.0824	0.041596
ENSG00000186687	LYRM7	2.03669	39.796	0.041681
ENSG00000122592	HOXA7	2.03661	59.1766	0.041689
ENSG00000183098	GPC6	2.03652	74.3568	0.041699
ENSG00000119321	FKBP15	2.03613	19.381	0.041738
ENSG00000143862	ARL8A	-2.03597	-13.1985	0.041753
ENSG00000189306	RRP7A	-2.03586	-36.0018	0.041764
ENSG00000171135	JAGN1	-2.03564	-40.2649	0.041787
ENSG00000184988	TMEM106A	2.03549	3.51854	0.041801
ENSG00000164318	EGFLAM	-2.03529	-175.075	0.041822
ENSG00000112462	OR12D3	2.0352	115.585	0.041831
ENSG00000101384	JAG1	2.03503	35.2532	0.041848
ENSG00000189308	LIN54	-2.03499	-107.104	0.041852
ENSG00000164691	TAGAP	2.03451	13.9682	0.0419
ENSG00000138623	SEMA7A	2.03426	24.2059	0.041926
ENSG00000186038	HTR3E	-2.03354	-13.1306	0.041998
ENSG00000221886	FAM200C	-2.0328	-71.3589	0.042073
ENSG00000196526	AFAP1	-2.03213	-1.65387	0.04214
ENSG00000141076	UTP4	-2.03212	-134.14	0.042142
ENSG00000171867	PRNP	2.03192	14.4617	0.042162
ENSG00000165714	BORCS5	-2.03189	-36.4917	0.042165
ENSG00000124493	GRM4	2.03129	79.0032	0.042226
ENSG00000126821	SGPP1	-2.02976	-76.7379	0.042381
ENSG00000132510	KDM6B	-2.02944	-136.315	0.042413
ENSG00000140332	TLE3	-2.02934	-47.7253	0.042423
ENSG00000162302	RPS6KA4	2.02918	63.3325	0.04244
ENSG00000196890	H2BC26	-2.02911	-213.031	0.042447
ENSG00000025156	HSF2	2.02902	8.78625	0.042456
ENSG00000117266	CDK18	2.02899	30.3967	0.04246
ENSG00000118579	MED28	2.0289	24.2661	0.042469
ENSG00000128694	OSGEPL1	2.02862	98.4945	0.042497
ENSG00000180998	GPR137C	2.02853	38.7409	0.042507
ENSG00000172554	SNTG2	2.02832	96.9838	0.042528
ENSG00000164707	SLC13A4	2.02817	51.532	0.042543
ENSG00000157703	SVOPL	-2.02799	-222.954	0.042561
ENSG00000131748	STARD3	2.02791	53.0508	0.042569
ENSG00000225950	NTF4	2.02452	58.6722	0.042917
ENSG00000267740	ENSG00000267740	2.02444	133.242	0.042925
ENSG00000133318	RTN3	2.02407	25.3218	0.042963
ENSG00000130427	EPO	2.02261	263.528	0.043113
ENSG00000100804	PSMB5	-2.02239	-23.6303	0.043136
ENSG00000125772	GPCPD1	-2.02138	-39.1221	0.043241
ENSG00000072422	RHOBTB1	2.02115	83.3948	0.043264
ENSG00000174405	LIG4	-2.0211	-48.8334	0.04327
ENSG00000174165	ZDHHC24	2.01973	24.4078	0.043412
ENSG00000126787	DLGAP5	2.01925	35.2086	0.043461
ENSG00000080824	HSP90AA1	-2.01921	-32.79	0.043465
ENSG00000131115	ZNF227	-2.01907	-54.8584	0.04348
ENSG00000145050	MANF	-2.01798	-45.8166	0.043594
ENSG00000196510	ANAPC7	2.01748	45.6074	0.043645
ENSG00000188316	ENO4	2.01726	31.5078	0.043669
ENSG00000174282	ZBTB4	2.0169	29.0994	0.043706
ENSG00000130479	MAP1S	2.01643	10.2808	0.043755
ENSG00000075223	SEMA3C	2.01628	13.8709	0.04377
ENSG00000123505	AMD1	-2.01598	-53.2218	0.043803
ENSG00000215183	MSMP	2.0159	131.932	0.043811
ENSG00000130396	AFDN	-2.01567	-24.0688	0.043835
ENSG00000005102	MEOX1	2.01554	20.18	0.043848
ENSG00000106304	SPAM1	2.01518	316.815	0.043885
ENSG00000064201	TSPAN32	-2.01509	-1.27511	0.043895
ENSG00000165501	LRR1	2.0149	12.26	0.043915
ENSG00000152683	SLC30A6	-2.0147	-99.7043	0.043936
ENSG00000197093	GAL3ST4	-2.01422	-68.3193	0.043986
ENSG00000141639	MAPK4	-2.014	-114.279	0.04401
ENSG00000156140	ADAMTS3	2.01289	33.9492	0.044126
ENSG00000124702	KLHDC3	-2.01259	-111.932	0.044158
ENSG00000168306	ACOX2	-2.01227	-90.7325	0.044192
ENSG00000104728	ARHGEF10	2.01185	71.3974	0.044235
ENSG00000138613	APH1B	-2.01182	-16.9346	0.044239
ENSG00000182771	GRID1	-2.01139	-79.1611	0.044285
ENSG00000185043	CIB1	2.01006	33.7006	0.044425
ENSG00000100376	FAM118A	2.00963	25.0735	0.044471
ENSG00000125347	IRF1	2.00941	21.3864	0.044494
ENSG00000110395	CBL	-2.00907	-64.933	0.044529
ENSG00000176619	LMNB2	-2.00855	-157.62	0.044585
ENSG00000290316	ENSG00000290316	-2.00687	-47.5214	0.044764
ENSG00000140854	KATNB1	2.00673	35.5034	0.044778
ENSG00000161981	SNRNP25	2.00656	13.938	0.044797
ENSG00000090339	ICAM1	2.00648	28.4179	0.044805
ENSG00000164970	FAM219A	2.00642	81.4406	0.044812
ENSG00000196562	SULF2	2.00627	50.4036	0.044828
ENSG00000140464	PML	2.00603	47.7006	0.044853
ENSG00000185088	RPS27L	-2.00572	-16.84	0.044886
ENSG00000023287	RB1CC1	-2.0057	-143.323	0.044889
ENSG00000281106	TMEM272	2.00523	55.568	0.044939
ENSG00000172724	CCL19	-2.00454	-24.0224	0.045012
ENSG00000077157	PPP1R12B	2.0034	123.607	0.045135
ENSG00000159398	CES5A	2.00326	191.759	0.04515
ENSG00000163453	IGFBP7	2.00312	10.7842	0.045164
ENSG00000272325	NUDT3	-2.00191	-97.9803	0.045294
ENSG00000083444	PLOD1	2.00141	13.7968	0.045349
ENSG00000151025	GPR158	2.00128	175.417	0.045362
ENSG00000196544	BORCS6	-2.00071	-62.9997	0.045423
ENSG00000105835	NAMPT	-2.00028	-37.0537	0.045471
ENSG00000146839	ZAN	1.99999	83.5421	0.045501
ENSG00000179958	DCTPP1	-1.9994	-167.879	0.045565
ENSG00000256660	CLEC12B	-1.99927	-92.6907	0.045579
ENSG00000076944	STXBP2	-1.99927	-43.7244	0.045579
ENSG00000116679	IVNS1ABP	1.99914	96.4419	0.045593
ENSG00000146399	TAAR1	-1.99873	-54.1459	0.045637
ENSG00000165506	DNAAF2	1.99751	10.6166	0.04577
ENSG00000110925	CSRNP2	1.99718	102.513	0.045806
ENSG00000186910	SERPINA11	1.99713	61.5322	0.045811
ENSG00000008382	MPND	1.99681	29.1793	0.045846
ENSG00000138031	ADCY3	1.99681	16.1126	0.045846
ENSG00000188211	NCR3LG1	-1.99617	-30.1473	0.045915
ENSG00000171587	DSCAM	-1.99596	-213.994	0.045938
ENSG00000014824	SLC30A9	1.99555	28.9063	0.045983
ENSG00000099377	HSD3B7	-1.99538	-172.499	0.046002
ENSG00000088766	CRLS1	-1.99461	-25.8394	0.046085
ENSG00000146215	CRIP3	-1.99416	-27.6285	0.046134
ENSG00000070501	POLB	1.99416	29.4094	0.046135
ENSG00000111206	FOXM1	-1.99339	-14.9722	0.046219
ENSG00000197943	PLCG2	-1.99338	-34.7592	0.04622
ENSG00000023902	PLEKHO1	1.99266	12.2183	0.046298
ENSG00000105278	ZFR2	1.99216	42.069	0.046353
ENSG00000106692	FKTN	1.99215	395.201	0.046354
ENSG00000186193	SAPCD2	1.992	72.2537	0.046371
ENSG00000172339	ALG14	-1.99176	-118.771	0.046397
ENSG00000183486	MX2	-1.99129	-31.993	0.046449
ENSG00000062524	LTK	-1.99105	-86.6403	0.046475
ENSG00000157693	TMEM268	1.99092	22.6761	0.04649
ENSG00000141756	FKBP10	1.99071	66.1238	0.046513
ENSG00000102531	FNDC3A	-1.99062	-134.359	0.046522
ENSG00000122852	SFTPA1	-1.99041	-48.2342	0.046546
ENSG00000185442	FAM174B	1.99033	17.2231	0.046555
ENSG00000157020	SEC13	1.98996	26.0449	0.046596
ENSG00000103313	MEFV	-1.98872	-18.0623	0.046733
ENSG00000235453	SMIM27	-1.98866	-217.73	0.046739
ENSG00000188869	TMC3	1.98864	56.5041	0.046741
ENSG00000172059	KLF11	-1.9879	-8.14314	0.046823
ENSG00000196805	SPRR2B	-1.98782	-49.1025	0.046832
ENSG00000101665	SMAD7	-1.98763	-33.0603	0.046853
ENSG00000266094	RASSF5	-1.9876	-13.1986	0.046856
ENSG00000129159	KCNC1	-1.98727	-38.8381	0.046893
ENSG00000101782	RIOK3	-1.98719	-89.954	0.046902
ENSG00000168556	ING2	1.987	115.207	0.046922
ENSG00000118113	MMP8	-1.98556	-43.5502	0.047083
ENSG00000137693	YAP1	-1.9852	-47.724	0.047122
ENSG00000134871	COL4A2	-1.98491	-35.235	0.047154
ENSG00000113407	TARS1	-1.98429	-8.28929	0.047223
ENSG00000102924	CBLN1	1.98311	41.3925	0.047355
ENSG00000115216	NRBP1	1.98252	24.7804	0.047421
ENSG00000101639	CEP192	-1.98241	-16.6679	0.047433
ENSG00000257923	CUX1	1.98208	48.7597	0.047471
ENSG00000180855	ZNF443	1.98201	12.1952	0.047478
ENSG00000027869	SH2D2A	1.98173	29.75	0.04751
ENSG00000104722	NEFM	-1.98155	-76.1361	0.047529
ENSG00000158711	ELK4	-1.98134	-19.7292	0.047553
ENSG00000100320	RBFOX2	1.98134	34.6309	0.047554
ENSG00000145861	C1QTNF2	-1.97998	-68.7841	0.047706
ENSG00000136205	TNS3	-1.97944	-40.1016	0.047766
ENSG00000168066	SF1	1.97912	473.746	0.047803
ENSG00000136631	VPS45	1.97903	23.3686	0.047813
ENSG00000172361	CFAP53	1.97855	342.184	0.047867
ENSG00000124749	COL21A1	1.97844	52.5103	0.047879
ENSG00000206026	SMIM21	1.97788	232.903	0.047942
ENSG00000111319	SCNN1A	-1.97661	-27.8169	0.048085
ENSG00000121903	ZSCAN20	1.97641	33.3879	0.048109
ENSG00000185344	ATP6V0A2	1.97631	72.6856	0.04812
ENSG00000197079	KRT35	-1.97598	-49.9221	0.048157
ENSG00000173264	GPR137	1.97564	15.0846	0.048195
ENSG00000128683	GAD1	1.97501	32.2307	0.048267
ENSG00000169228	RAB24	-1.97466	-59.573	0.048307
ENSG00000144644	GADL1	-1.97416	-27.4052	0.048363
ENSG00000065154	OAT	-1.97385	-15.5277	0.048398
ENSG00000196431	CRYBA4	1.97343	61.9571	0.048447
ENSG00000203795	FAM24A	1.97337	104.239	0.048454
ENSG00000106615	RHEB	-1.97243	-101.038	0.048561
ENSG00000175352	NRIP3	-1.9721	-18.4322	0.048599
ENSG00000180488	MIGA1	-1.97193	-149.142	0.048618
ENSG00000070610	GBA2	1.97188	32.1451	0.048623
ENSG00000254726	MEX3A	-1.97187	-310.585	0.048625
ENSG00000144152	FBLN7	1.97179	155.119	0.048633
ENSG00000137076	TLN1	-1.97143	-99.3082	0.048675
ENSG00000183251	OR51B4	1.97082	196.349	0.048745
ENSG00000175662	TOM1L2	1.97073	44.9387	0.048755
ENSG00000100558	PLEK2	-1.9702	-42.2702	0.048816
ENSG00000130307	USHBP1	1.96943	11.2537	0.048904
ENSG00000100979	PLTP	1.96896	11.7038	0.048957
ENSG00000161381	PLXDC1	-1.96871	-59.5557	0.048986
ENSG00000283516	LITAFD	-1.9687	-101.605	0.048988
ENSG00000063244	U2AF2	-1.96859	-94.9027	0.049
ENSG00000144445	KANSL1L	-1.96839	-44.5128	0.049023
ENSG00000198128	OR2L3	1.9681	165.031	0.049056
ENSG00000078699	CBFA2T2	-1.96701	-17.0165	0.049182
ENSG00000104755	ADAM2	1.966	261.868	0.049299
ENSG00000180340	FZD2	1.96599	90.4593	0.0493
ENSG00000111639	MRPL51	-1.96571	-8.99571	0.049332
ENSG00000129071	MBD4	1.96558	693.313	0.049347
ENSG00000152359	POC5	-1.96558	-36.605	0.049347
ENSG00000102781	KATNAL1	1.96475	15.5392	0.049443
ENSG00000112893	MAN2A1	1.96161	27.2796	0.049808
ENSG00000156381	ANKRD9	1.96121	26.8712	0.049855
ENSG00000188676	IDO2	1.96102	152.156	0.049877
ENSG00000118156	ZNF541	1.96077	54.6717	0.049905
ENSG00000143001	TMEM61	1.96045	72.157	0.049944
ENSG00000165970	SLC6A5	-1.95993	-79.5139	0.050004
ENSG00000163874	ZC3H12A	1.95953	22.4556	0.050051
ENSG00000138794	CASP6	-1.95934	-22.4458	0.050072
ENSG00000153956	CACNA2D1	1.95927	36.9469	0.050081
ENSG00000197454	OR2L5	1.95906	485.234	0.050106
ENSG00000182150	ERCC6L2	-1.95904	-48.0295	0.050108
ENSG00000134812	CBLIF	-1.95868	-330.682	0.05015
ENSG00000042062	RIPOR3	-1.95863	-171.248	0.050156
ENSG00000058799	YIPF1	-1.95859	-28.3108	0.050161
ENSG00000168490	PHYHIP	-1.95752	-123.946	0.050287
ENSG00000086504	MRPL28	1.95732	34.2559	0.05031
ENSG00000077420	APBB1IP	-1.95731	-7.32319	0.050311
ENSG00000101189	MRGBP	-1.95729	-27.0491	0.050313
ENSG00000160783	PMF1	-1.9567	-124.217	0.050383
ENSG00000253368	TRNP1	-1.95657	-105.846	0.050398
ENSG00000136444	RSAD1	-1.95645	-60.3697	0.050413
ENSG00000183741	CBX6	1.95643	57.9782	0.050415
ENSG00000133393	CEP20	1.95631	37.268	0.050428
ENSG00000234127	TRIM26	-1.95578	-19.4035	0.050491
ENSG00000133958	UNC79	1.95541	44.7445	0.050535
ENSG00000168530	MYL1	1.95539	201.645	0.050537
ENSG00000040341	STAU2	1.95531	15.0014	0.050546
ENSG00000168246	UBTD2	-1.9547	-21.9112	0.050618
ENSG00000158528	PPP1R9A	1.9543	65.4435	0.050666
ENSG00000146802	TMEM168	1.95426	57.2903	0.05067
ENSG00000112697	TMEM30A	1.95396	50.8763	0.050705
ENSG00000226314	ZKSCAN8P1	-1.95282	-12.1837	0.050841
ENSG00000143384	MCL1	1.95259	19.1216	0.050869
ENSG00000040633	PHF23	-1.95243	-47.4959	0.050887
ENSG00000140519	RHCG	1.95214	84.6911	0.050922
ENSG00000125740	FOSB	1.95212	83.508	0.050924
ENSG00000115607	IL18RAP	-1.95151	-2.21258	0.050996
ENSG00000186104	CYP2R1	1.95142	56.4922	0.051007
ENSG00000120784	ZFP30	-1.9513	-1.6648	0.051021
ENSG00000167470	MIDN	-1.9512	-193.086	0.051033
ENSG00000139289	PHLDA1	-1.95088	-23.6004	0.051072
ENSG00000178078	STAP2	1.95073	15.5023	0.051089
ENSG00000112562	SMOC2	1.95052	172.112	0.051114
ENSG00000149308	NPAT	1.95023	39.7725	0.051149
ENSG00000058404	CAMK2B	1.9501	80.5091	0.051164
ENSG00000143256	PFDN2	1.94959	112.77	0.051225
ENSG00000165899	OTOGL	-1.94957	-111.23	0.051228
ENSG00000262179	MYMX	1.94904	18.7646	0.05129
ENSG00000154370	TRIM11	-1.94866	-67.1979	0.051336
ENSG00000229637	PRAC2	1.9484	108.613	0.051367
ENSG00000162896	PIGR	1.94809	47.7754	0.051405
ENSG00000113916	BCL6	1.94786	24.803	0.051431
ENSG00000019549	SNAI2	-1.94785	-178.638	0.051433
ENSG00000164300	SERINC5	-1.94784	-39.962	0.051434
ENSG00000165804	ZNF219	-1.94749	-103.454	0.051476
ENSG00000182504	CEP97	1.94666	41.7481	0.051576
ENSG00000226742	HSBP1L1	-1.94583	-6.69591	0.051675
ENSG00000198740	ZNF652	1.94569	29.5423	0.051693
ENSG00000124939	SCGB2A1	1.94567	90.7589	0.051695
ENSG00000183760	ACP7	-1.94507	-38.0262	0.051767
ENSG00000119446	RBM18	1.9432	263.972	0.051992
ENSG00000085832	EPS15	-1.94276	-53.0736	0.052045
ENSG00000070495	JMJD6	-1.94238	-43.3405	0.052092
ENSG00000183389	OR56A4	-1.94187	-126.341	0.052153
ENSG00000155252	PI4K2A	1.94119	87.5879	0.052235
ENSG00000181626	ANKRD62	1.94094	201.277	0.052266
ENSG00000121073	SLC35B1	1.94074	61.2896	0.052289
ENSG00000206053	JPT2	-1.94069	-50.9933	0.052295
ENSG00000064933	PMS1	1.94006	18.0505	0.052372
ENSG00000102543	CDADC1	-1.93952	-57.8193	0.052438
ENSG00000196169	KIF19	-1.93946	-45.7789	0.052445
ENSG00000104312	RIPK2	-1.93939	-34.2374	0.052454
ENSG00000129911	KLF16	-1.93924	-43.9025	0.052473
ENSG00000141391	PRELID3A	-1.93884	-7.15537	0.05252
ENSG00000146197	SCUBE3	1.9384	227.664	0.052574
ENSG00000101166	PRELID3B	1.93828	47.022	0.052589
ENSG00000188092	GPR89B	-1.93826	-22.4517	0.052591
ENSG00000185231	MC2R	1.93786	74.6464	0.05264
ENSG00000151239	TWF1	-1.93782	-89.2695	0.052645
ENSG00000099381	SETD1A	-1.93771	-95.6982	0.052659
ENSG00000173432	SAA1	-1.93765	-59.1158	0.052666
ENSG00000212721	KRTAP4-11	-1.93757	-55.9246	0.052676
ENSG00000182580	EPHB3	1.93749	25.0788	0.052685
ENSG00000140326	CDAN1	-1.9374	-37.0944	0.052696
ENSG00000214336	FOXI3	1.93584	172.439	0.052888
ENSG00000212710	CTAGE1	-1.93548	-384.471	0.052931
ENSG00000164742	ADCY1	1.93545	150.62	0.052936
ENSG00000072135	PTPN18	1.93445	49.5057	0.053058
ENSG00000113263	ITK	-1.93418	-173.839	0.053091
ENSG00000171105	INSR	-1.93406	-19.3279	0.053106
ENSG00000136383	ALPK3	1.93334	29.5799	0.053195
ENSG00000182541	LIMK2	-1.93283	-49.2907	0.053257
ENSG00000100271	TTLL1	-1.93198	-9.31487	0.053362
ENSG00000147488	ST18	-1.9318	-207.284	0.053384
ENSG00000196263	ZNF471	1.93178	90.4464	0.053386
ENSG00000130377	ACSBG2	1.93176	2806.11	0.053389
ENSG00000126773	PCNX4	-1.93169	-101.17	0.053398
ENSG00000174255	ZNF80	-1.93146	-29.6319	0.053426
ENSG00000283297	TEX52	-1.93134	-22.1469	0.05344
ENSG00000163736	PPBP	-1.93098	-2.06693	0.053486
ENSG00000121274	TENT4B	1.93097	94.9772	0.053487
ENSG00000135100	HNF1A	1.93074	201.606	0.053515
ENSG00000183570	PCBP3	1.9305	23.2713	0.053545
ENSG00000092201	SUPT16H	-1.93028	-48.0736	0.053572
ENSG00000162384	CZIB	-1.93027	-19.6129	0.053574
ENSG00000182551	ADI1	1.93025	7.46577	0.053576
ENSG00000253276	CCDC71L	1.92948	48.0747	0.053671
ENSG00000146674	IGFBP3	1.92942	30.6073	0.053678
ENSG00000167186	COQ7	-1.92884	-12.1684	0.05375
ENSG00000267140	ENSG00000267140	1.92873	7.36606	0.053765
ENSG00000101000	PROCR	-1.92793	-103.205	0.053864
ENSG00000162894	FCMR	1.92738	114.178	0.053932
ENSG00000145284	SCD5	-1.92736	-6.18155	0.053934
ENSG00000170270	GON7	-1.92693	-32.0809	0.053989
ENSG00000158859	ADAMTS4	-1.92689	-86.9726	0.053994
ENSG00000204873	KRTAP9-3	-1.92688	-1041.96	0.053994
ENSG00000149231	CCDC82	1.92658	80.4595	0.054031
ENSG00000006116	CACNG3	-1.92623	-159.876	0.054075
ENSG00000128513	POT1	-1.92516	-15.7317	0.054209
ENSG00000115355	CCDC88A	-1.92491	-9.67465	0.054241
ENSG00000182318	ZSCAN22	-1.92448	-130.466	0.054294
ENSG00000078246	TULP3	-1.9242	-44.281	0.05433
ENSG00000184056	VPS33B	1.92338	56.9949	0.054433
ENSG00000108773	KAT2A	-1.92324	-180.661	0.05445
ENSG00000105227	PRX	-1.92312	-38.3666	0.054465
ENSG00000091483	FH	-1.92303	-44.0444	0.054476
ENSG00000234745	HLA-B	1.92197	41.4216	0.054609
ENSG00000137776	SLTM	-1.92101	-96.2721	0.054731
ENSG00000100554	ATP6V1D	-1.92037	-138.422	0.054811
ENSG00000160588	MPZL3	-1.92018	-33.8639	0.054835
ENSG00000197959	DNM3	-1.91975	-26.4828	0.05489
ENSG00000112033	PPARD	-1.91928	-52.2354	0.054949
ENSG00000143543	JTB	1.91881	149.972	0.055008
ENSG00000162994	CLHC1	-1.91865	-59.9368	0.055029
ENSG00000158793	NIT1	1.91838	145.854	0.055063
ENSG00000198225	FKBP1C	-1.91837	-64.7626	0.055064
ENSG00000167005	NUDT21	1.91829	23.5975	0.055075
ENSG00000136404	TM6SF1	-1.91814	-24.8013	0.055094
ENSG00000174437	ATP2A2	1.91807	33.6797	0.055103
ENSG00000165671	NSD1	-1.91797	-47.1375	0.055114
ENSG00000155511	GRIA1	1.9179	99.3962	0.055123
ENSG00000186442	KRT3	-1.9174	-229.227	0.055188
ENSG00000218823	PAPOLB	-1.91714	-8.40169	0.05522
ENSG00000221946	FXYD7	-1.917	-26.5023	0.055239
ENSG00000057593	F7	1.9169	28.7365	0.055251
ENSG00000123268	ATF1	1.91682	16.1311	0.055261
ENSG00000075275	CELSR1	1.91613	41.0534	0.055349
ENSG00000074317	SNCB	1.91559	39.4326	0.055417
ENSG00000170296	GABARAP	-1.91482	-126.399	0.055516
ENSG00000175077	RTP1	1.91398	290.731	0.055623
ENSG00000006453	BAIAP2L1	-1.91381	-17.4725	0.055644
ENSG00000113249	HAVCR1	-1.9138	-48.9799	0.055646
ENSG00000165309	ARMC3	1.91377	41.2209	0.055649
ENSG00000135454	B4GALNT1	1.91336	15.8449	0.055702
ENSG00000250374	TRIM75	1.91309	160.174	0.055737
ENSG00000166164	BRD7	-1.91264	-22.1679	0.055795
ENSG00000170035	UBE2E3	1.91258	27.751	0.055801
ENSG00000152213	ARL11	1.91254	7.01591	0.055807
ENSG00000196466	ZNF799	-1.91225	-52.1807	0.055844
ENSG00000153283	CD96	-1.91192	-35.1218	0.055887
ENSG00000147676	MAL2	1.91116	95.8801	0.055984
ENSG00000095752	IL11	1.91112	40.3035	0.055989
ENSG00000129437	KLK14	1.91095	76.0543	0.056011
ENSG00000187735	TCEA1	-1.91075	-133.718	0.056037
ENSG00000170571	EMB	-1.91041	-11.0389	0.056081
ENSG00000124818	OPN5	-1.90961	-48.1071	0.056184
ENSG00000142698	C1orf94	1.90959	98.963	0.056186
ENSG00000236383	CCDC200	1.90949	75.4723	0.056199
ENSG00000092871	RFFL	-1.90928	-181.748	0.056226
ENSG00000258644	SYNJ2BP-COX16	1.90886	15.0094	0.05628
ENSG00000112761	CCN6	1.90843	23.7069	0.056336
ENSG00000197951	ZNF71	1.90832	27.55	0.05635
ENSG00000130305	NSUN5	-1.90786	-541.969	0.056409
ENSG00000141096	DPEP3	1.90776	110.641	0.056422
ENSG00000286920	SMIM40	1.90734	56.6001	0.056476
ENSG00000151577	DRD3	1.90716	82.5785	0.056499
ENSG00000128294	TPST2	-1.90654	-45.0516	0.05658
ENSG00000170561	IRX2	1.90492	429.349	0.056791
ENSG00000184702	SEPTIN5	-1.90482	-148.113	0.056804
ENSG00000166037	CEP57	-1.90457	-18.795	0.056836
ENSG00000258223	PRSS58	-1.90441	-149.52	0.056857
ENSG00000132646	PCNA	1.90379	54.8743	0.056937
ENSG00000143595	AQP10	-1.90278	-137.608	0.057069
ENSG00000163931	TKT	-1.90261	-51.9462	0.057092
ENSG00000128891	CCDC32	-1.90248	-10.6775	0.057108
ENSG00000168925	CTRB1	1.90123	8.71184	0.057272
ENSG00000120963	ZNF706	-1.90091	-222.362	0.057314
ENSG00000132005	RFX1	-1.90076	-181.375	0.057334
ENSG00000103353	UBFD1	-1.90045	-37.2488	0.057375
ENSG00000052841	TTC17	-1.90041	-124.281	0.057379
ENSG00000160072	ATAD3B	-1.90012	-101.781	0.057417
ENSG00000288796	ENSG00000288796	-1.89984	-3.29229	0.057453
ENSG00000115286	NDUFS7	-1.89966	-148.302	0.057478
ENSG00000078487	ZCWPW1	-1.89945	-31.397	0.057505
ENSG00000108255	CRYBA1	1.89898	30.64	0.057568
ENSG00000214736	TOMM6	1.89885	64.1401	0.057584
ENSG00000160883	HK3	1.89822	64.0547	0.057667
ENSG00000187045	TMPRSS6	1.89805	96.7231	0.05769
ENSG00000168631	MUCL3	1.89793	92.9176	0.057706
ENSG00000128595	CALU	-1.89767	-14.8193	0.05774
ENSG00000131037	EPS8L1	1.89767	71.7559	0.05774
ENSG00000185189	NRBP2	1.89743	114.658	0.057771
ENSG00000179902	CFAP276	-1.89697	-42.6555	0.057831
ENSG00000167397	VKORC1	1.89693	47.3681	0.057838
ENSG00000087299	L2HGDH	-1.89649	-11.6658	0.057896
ENSG00000164647	STEAP1	-1.89648	-46.4487	0.057897
ENSG00000076321	KLHL20	1.89638	128.185	0.05791
ENSG00000169282	KCNAB1	-1.89615	-179.754	0.05794
ENSG00000162368	CMPK1	1.89605	45.1097	0.057954
ENSG00000088280	ASAP3	1.89601	24.4217	0.057959
ENSG00000186814	ZSCAN30	-1.89564	-16.5056	0.058008
ENSG00000148396	SEC16A	1.89541	18.2706	0.058038
ENSG00000176244	ACBD7	-1.89525	-27.0574	0.058059
ENSG00000066044	ELAVL1	1.8951	52.1939	0.058079
ENSG00000115204	MPV17	1.89491	435.24	0.058104
ENSG00000182247	UBE2E2	-1.89488	-14.8376	0.058108
ENSG00000170430	MGMT	-1.89456	-16.6105	0.05815
ENSG00000160505	NLRP4	-1.89379	-81.8608	0.058253
ENSG00000162746	FCRLB	-1.89365	-3.21416	0.058271
ENSG00000185905	C16orf54	-1.89348	-119.786	0.058293
ENSG00000044115	CTNNA1	1.89326	12.7704	0.058324
ENSG00000160055	TMEM234	-1.89298	-73.6283	0.05836
ENSG00000124134	KCNS1	1.89283	120.82	0.058381
ENSG00000160563	MED27	1.89176	52.3615	0.058523
ENSG00000141642	ELAC1	-1.89132	-183.162	0.058582
ENSG00000128708	HAT1	-1.89128	-9.77662	0.058587
ENSG00000165895	ARHGAP42	-1.89116	-10.4401	0.058603
ENSG00000183579	ZNRF3	-1.89114	-50.2526	0.058606
ENSG00000248144	ADH1C	1.89109	24.1818	0.058613
ENSG00000108091	CCDC6	-1.8902	-33.9189	0.058731
ENSG00000154803	FLCN	-1.88971	-21.5993	0.058796
ENSG00000170624	SGCD	1.88956	100.213	0.058817
ENSG00000162407	PLPP3	1.88925	26.7716	0.058859
ENSG00000171942	OR10H2	-1.88924	-147.845	0.05886
ENSG00000006468	ETV1	-1.88923	-18.7069	0.058861
ENSG00000158104	HPD	-1.88917	-25.3013	0.058869
ENSG00000110719	TCIRG1	1.88913	72.8924	0.058874
ENSG00000011258	MBTD1	1.88899	93.9087	0.058894
ENSG00000159792	PSKH1	1.88899	58.3862	0.058894
ENSG00000198793	MTOR	-1.88893	-28.6043	0.058901
ENSG00000183153	GJD3	-1.88851	-94.5647	0.058958
ENSG00000139517	LNX2	-1.88819	-31.146	0.059001
ENSG00000092203	TOX4	1.88811	53.2875	0.059011
ENSG00000173511	VEGFB	-1.88665	-44.2177	0.059208
ENSG00000127129	EDN2	-1.88632	-34.7072	0.059253
ENSG00000106367	AP1S1	1.88532	12.5004	0.059387
ENSG00000171133	OR2K2	1.88511	163.941	0.059415
ENSG00000164975	SNAPC3	-1.88474	-37.0055	0.059465
ENSG00000183873	SCN5A	-1.88444	-76.5859	0.059506
ENSG00000175467	SART1	1.8844	45.9106	0.059511
ENSG00000197016	ZNF470	-1.88388	-12.5495	0.059581
ENSG00000167104	BPIFB6	1.88329	200.237	0.059662
ENSG00000157538	VPS26C	1.88249	60.4776	0.05977
[truncated: 15,757 more rows]
