# Supplementary material for: scPrediXcan integrates deep learning methods and single-cell data into a cell-type-specific transcriptome-wide association study framework
Source: Cell Genom. 2025 May 14;5(5):100875. doi: 10.1016/j.xgen.2025.100875 (PMC12143334; doi:10.1016/j.xgen.2025.100875)
Supplement: Data S1. Tables S1–S47 [file mmc2.zip › Supplemental_tables/TableS37.xlsx]

## Sheet: Table_S37_naturalKillercell
gene	gene_name	zscore	effect_size	pvalue
ENSG00000213719	CLIC1	-22.3056	-347.584	3.26304e-110
ENSG00000137343	ATAT1	17.4545	372.194	3.18e-68
ENSG00000204542	C6orf15	17.2683	362.188	8.15e-67
ENSG00000204421	LY6G6C	-15.9298	-360.816	3.94e-57
ENSG00000204296	TSBP1	15.782	330.822	4.14e-56
ENSG00000204463	BAG6	-15.2851	-359.676	9.61e-53
ENSG00000213722	DDAH2	-15.1472	-232.968	7.9e-52
ENSG00000204385	SLC44A4	14.368	309.336	8.22e-47
ENSG00000204314	PRRT1	14.2246	205.273	6.45e-46
ENSG00000196230	TUBB	-13.644	-244.609	2.19e-42
ENSG00000196735	HLA-DQA1	-12.6729	-4.51145	8.36e-37
ENSG00000232629	HLA-DQB2	12.4141	58.9234	2.19e-35
ENSG00000204290	BTNL2	12.3094	499.569	8.06e-35
ENSG00000228789	HCG22	-12.2259	-145.745	2.26e-34
ENSG00000204427	ABHD16A	-12.1052	-648.003	9.91e-34
ENSG00000137404	NRM	-12.0656	-177.54	1.61e-33
ENSG00000166278	C2	11.2018	425.57	4e-29
ENSG00000204420	MPIG6B	-11.129	-272.883	9.06e-29
ENSG00000221988	PPT2	10.8386	120.61	2.26e-27
ENSG00000204348	DXO	-10.5068	-336.884	8.04e-26
ENSG00000168477	TNXB	-10.3932	-97.5726	2.66e-25
ENSG00000204472	AIF1	10.3222	109.074	5.59e-25
ENSG00000273703	H2BC14	10.177	409.407	2.51e-24
ENSG00000204498	NFKBIL1	10.1659	87.6392	2.82e-24
ENSG00000206503	HLA-A	9.80507	49.2183	1.07e-22
ENSG00000204305	AGER	-9.67978	-219.625	3.68e-22
ENSG00000276903	H2AC16	9.56647	186.348	1.11e-21
ENSG00000204256	BRD2	9.45705	191.359	3.17e-21
ENSG00000213676	ATF6B	9.42695	199.639	4.22e-21
ENSG00000137312	FLOT1	9.23171	246.012	2.66e-20
ENSG00000204257	HLA-DMA	-9.12449	-460.388	7.21e-20
ENSG00000137338	PGBD1	8.96508	140.931	3.1e-19
ENSG00000213760	ATP6V1G2	8.88728	172.196	6.26e-19
ENSG00000196126	HLA-DRB1	-8.79653	-39.5872	1.41e-18
ENSG00000204371	EHMT2	-8.73276	-597.873	2.49e-18
ENSG00000204424	LY6G6F	-8.71548	-261.465	2.9e-18
ENSG00000237988	OR2I1P	8.61725	225.533	6.86e-18
ENSG00000241404	EGFL8	8.46195	249.967	2.63e-17
ENSG00000248993	ENSG00000248993	-8.41929	-282.627	3.79e-17
ENSG00000277157	H4C4	-8.33099	-51.7342	8.02e-17
ENSG00000242574	HLA-DMB	-8.26406	-237.589	1.41e-16
ENSG00000186470	BTN3A2	-8.2622	-47.8007	1.43e-16
ENSG00000276180	H4C9	-8.16643	-521.919	3.18e-16
ENSG00000228727	SAPCD1	-8.06969	-294.956	7.05e-16
ENSG00000137411	VARS2	7.78072	150.356	7.21e-15
ENSG00000204681	GABBR1	7.66078	105.154	1.85e-14
ENSG00000137185	ZSCAN9	-7.62097	-46.0565	2.52e-14
ENSG00000273542	H4C12	-7.61603	-315.966	2.62e-14
ENSG00000161179	YDJC	7.60098	124.978	2.94e-14
ENSG00000183246	RIMBP3C	-7.57318	-256.757	3.64e-14
ENSG00000278677	H2AC17	-7.56954	-189.273	3.75e-14
ENSG00000185651	UBE2L3	-7.49216	-196.723	6.77e-14
ENSG00000204388	HSPA1B	7.4901	201.195	6.88e-14
ENSG00000250641	LY6G6F-LY6G6D	-7.48411	-167.645	7.2e-14
ENSG00000184357	H1-5	7.30274	234.492	2.82e-13
ENSG00000185130	H2BC13	7.28229	159.953	3.28e-13
ENSG00000204539	CDSN	-7.04917	-41.7306	1.8e-12
ENSG00000116698	SMG7	-7.02628	-194.766	2.12e-12
ENSG00000187626	ZKSCAN4	6.96116	111.641	3.37e-12
ENSG00000197153	H3C12	6.95594	187.686	3.5e-12
ENSG00000204308	RNF5	6.87831	518.955	6.06e-12
ENSG00000204511	MCCD1	-6.57497	-63.2004	4.87e-11
ENSG00000231852	CYP21A2	6.56783	2243.2	5.11e-11
ENSG00000136573	BLK	-6.48238	-32.8403	9.03e-11
ENSG00000064419	TNPO3	-6.39946	-65.9891	1.56e-10
ENSG00000196812	ZSCAN16	-6.36388	-32.5819	1.97e-10
ENSG00000198502	HLA-DRB5	-6.36306	-40.6031	1.98e-10
ENSG00000156873	PHKG2	6.31671	603.242	2.67e-10
ENSG00000158691	ZSCAN12	-6.30441	-34.364	2.89e-10
ENSG00000274641	H2BC17	-6.23162	-192.546	4.62e-10
ENSG00000204525	HLA-C	-6.21803	-188.879	5.03e-10
ENSG00000233822	H2BC15	-6.05441	-40.5648	1.41e-09
ENSG00000070047	PHRF1	-6.05262	-442.069	1.43e-09
ENSG00000124568	SLC17A1	-5.93342	-165.234	2.97e-09
ENSG00000204315	FKBPL	-5.84918	-114.741	4.94e-09
ENSG00000237541	HLA-DQA2	5.83796	22.7001	5.28e-09
ENSG00000231389	HLA-DPA1	-5.83383	-13.267	5.42e-09
ENSG00000275126	H4C13	5.81029	273.269	6.24e-09
ENSG00000234745	HLA-B	5.80344	66.9684	6.5e-09
ENSG00000099849	RASSF7	5.79317	70.1461	6.91e-09
ENSG00000168291	PDHB	-5.74138	-53.8064	9.39e-09
ENSG00000291302	ENSG00000291302	-5.73866	-39.0714	9.54e-09
ENSG00000235109	ZSCAN31	5.72548	97.7996	1.03e-08
ENSG00000204564	C6orf136	5.67402	121.868	1.39e-08
ENSG00000232810	TNF	-5.65653	-150.263	1.54e-08
ENSG00000204576	PRR3	-5.63751	-278.317	1.73e-08
ENSG00000187837	H1-2	-5.54117	-133.92	3e-08
ENSG00000204516	MICB	5.46916	16.3643	4.52e-08
ENSG00000204531	POU5F1	5.32399	35.1723	1.02e-07
ENSG00000204396	VWA7	-5.3181	-364.574	1.05e-07
ENSG00000010704	HFE	5.29755	143.399	1.17e-07
ENSG00000099365	STX1B	-5.23166	-343.838	1.68e-07
ENSG00000204632	HLA-G	-5.19013	-10.0064	2.1e-07
ENSG00000146047	H2BC1	-5.15757	-196.546	2.5e-07
ENSG00000179344	HLA-DQB1	-5.14519	-5.65487	2.67e-07
ENSG00000196821	ILRUN	-5.1403	-451.366	2.74e-07
ENSG00000115415	STAT1	5.08122	122.369	3.75e-07
ENSG00000105376	ICAM5	5.05526	35.3984	4.3e-07
ENSG00000197409	H3C4	-5.0201	-260.598	5.16e-07
ENSG00000177710	SLC35G5	5.01939	184.276	5.18e-07
ENSG00000204301	NOTCH4	4.99994	110.015	5.73e-07
ENSG00000204287	HLA-DRA	-4.98594	-72.0424	6.17e-07
ENSG00000204695	OR14J1	-4.98176	-256.164	6.3e-07
ENSG00000204701	OR2J3	4.949	558.05	7.46e-07
ENSG00000185522	LMNTD2	4.93213	74.0849	8.13e-07
ENSG00000240053	LY6G5B	4.92768	872.093	8.32e-07
ENSG00000153064	BANK1	-4.90508	-171.214	9.34e-07
ENSG00000139370	SLC15A4	4.87127	78.8372	1.11e-06
ENSG00000138378	STAT4	-4.85251	-13.5887	1.22e-06
ENSG00000205882	DEFB134	4.84863	175.072	1.24e-06
ENSG00000161180	CCDC116	4.84239	350.545	1.28e-06
ENSG00000065989	PDE4A	-4.82651	-21.5339	1.39e-06
ENSG00000105371	ICAM4	4.825	21.82	1.4e-06
ENSG00000177106	EPS8L2	-4.81208	-206.443	1.49e-06
ENSG00000163686	ABHD6	-4.78662	-69.1307	1.7e-06
ENSG00000255154	HTD2	-4.77937	-26.0882	1.76e-06
ENSG00000204390	HSPA1L	-4.7612	-34.9127	1.92e-06
ENSG00000168298	H1-4	4.7427	146.983	2.11e-06
ENSG00000203747	FCGR3A	4.72239	11.4343	2.33e-06
ENSG00000161405	IKZF3	4.72102	68.0389	2.35e-06
ENSG00000204574	ABCF1	-4.70573	-337.33	2.53e-06
ENSG00000223865	HLA-DPB1	-4.69885	-80.3782	2.62e-06
ENSG00000275221	H2AC15	-4.69525	-52.6876	2.66e-06
ENSG00000172057	ORMDL3	-4.68569	-34.3086	2.79e-06
ENSG00000126456	IRF3	4.59929	60.5004	4.24e-06
ENSG00000169896	ITGAM	-4.59239	-135.461	4.38e-06
ENSG00000164609	SLU7	-4.57724	-40.3384	4.71e-06
ENSG00000248167	TRIM39-RPP21	-4.54161	-321.886	5.58e-06
ENSG00000146109	ABT1	4.47371	108.152	7.69e-06
ENSG00000070190	DAPP1	-4.44827	-40.5332	8.66e-06
ENSG00000204540	PSORS1C1	4.41768	24.1558	9.98e-06
ENSG00000224586	GPX5	4.41233	208.009	1.02e-05
ENSG00000204520	MICA	-4.38142	-15.2102	1.18e-05
ENSG00000164508	H2AC1	-4.37117	-171.157	1.24e-05
ENSG00000164611	PTTG1	-4.3531	-178.603	1.34e-05
ENSG00000254093	PINX1	4.34434	98.2385	1.4e-05
ENSG00000129538	RNASE1	-4.33084	-86.7771	1.49e-05
ENSG00000198369	SPRED2	4.29368	123.164	1.76e-05
ENSG00000120054	CPN1	-4.29275	-226.596	1.76e-05
ENSG00000124678	TCP11	4.29269	3.96798	1.77e-05
ENSG00000261272	MUC22	-4.27447	-88.2483	1.92e-05
ENSG00000243729	OR5V1	-4.25375	-290.378	2.1e-05
ENSG00000198563	DDX39B	-4.2495	-74.0723	2.14e-05
ENSG00000134369	NAV1	4.24947	72.0808	2.14e-05
ENSG00000274600	RIMBP3B	4.20329	815.67	2.63e-05
ENSG00000186075	ZPBP2	4.18371	59.0464	2.87e-05
ENSG00000220201	ZGLP1	-4.1694	-75.8095	3.05e-05
ENSG00000198315	ZKSCAN8	4.16215	20.0007	3.15e-05
ENSG00000005020	SKAP2	-4.16079	-11.0461	3.17e-05
ENSG00000233050	DEFB130B	-4.15253	-456.214	3.29e-05
ENSG00000141736	ERBB2	-4.15088	-462.499	3.31e-05
ENSG00000126453	BCL2L12	4.13642	56.6552	3.53e-05
ENSG00000103653	CSK	4.10005	134.355	4.13e-05
ENSG00000241106	HLA-DOB	4.09289	33.3039	4.26e-05
ENSG00000111801	BTN3A3	4.07563	65.705	4.59e-05
ENSG00000287080	H3C3	-4.069	-77.8924	4.72e-05
ENSG00000159314	ARHGAP27	-4.0643	-23.1802	4.82e-05
ENSG00000089280	FUS	4.05977	206.53	4.91e-05
ENSG00000278828	H3C10	-4.04769	-137.366	5.17e-05
ENSG00000273983	H3C8	-4.03338	-82.4181	5.5e-05
ENSG00000197903	H2BC12	-4.03313	-64.144	5.5e-05
ENSG00000204248	COL11A2	-4.03009	-46.1582	5.58e-05
ENSG00000204644	ZFP57	4.00696	10.6749	6.15e-05
ENSG00000174775	HRAS	-4.00651	-20.8302	6.16e-05
ENSG00000198704	GPX6	4.00629	306.6	6.17e-05
ENSG00000099834	CDHR5	3.98942	55.1946	6.62e-05
ENSG00000278588	H2BC10	-3.96344	-108.794	7.39e-05
ENSG00000182010	RTKN2	-3.94493	-11.3807	7.98e-05
ENSG00000105063	PPP6R1	3.9374	216.775	8.24e-05
ENSG00000163684	RPP14	-3.93541	-17.0832	8.31e-05
ENSG00000196747	H2AC13	3.93361	297.176	8.37e-05
ENSG00000178226	PRSS36	3.92818	40.3884	8.56e-05
ENSG00000204560	DHX16	-3.92376	-158.676	8.72e-05
ENSG00000116701	NCF2	-3.92328	-13.5873	8.74e-05
ENSG00000154328	NEIL2	3.91923	12.801	8.88e-05
ENSG00000113532	ST8SIA4	-3.91538	-41.3998	9.03e-05
ENSG00000203910	C1orf146	-3.91057	-172.61	9.21e-05
ENSG00000205884	DEFB136	3.90779	181.27	9.31e-05
ENSG00000103510	KAT8	-3.90635	-177.673	9.37e-05
ENSG00000124613	ZNF391	3.90627	57.9098	9.37e-05
ENSG00000204344	STK19	3.90546	140.351	9.4e-05
ENSG00000026950	BTN3A1	3.86388	67.1275	0.000112
ENSG00000042813	ZPBP	-3.85553	-459.978	0.000115
ENSG00000104321	TRPA1	3.85246	80.4708	0.000117
ENSG00000182108	DEXI	3.85219	59.4202	0.000117
ENSG00000156858	PRR14	3.8493	1020.63	0.000118
ENSG00000171757	LRRC34	3.84569	160.353	0.00012
ENSG00000112514	CUTA	-3.83194	-167.948	0.000127
ENSG00000158553	POM121L2	3.79994	112.027	0.000145
ENSG00000180573	H2AC6	-3.79246	-36.3347	0.000149
ENSG00000204694	OR11A1	3.78828	369.108	0.000152
ENSG00000258724	PINX1	3.78322	156.252	0.000155
ENSG00000096654	ZNF184	3.78064	120.965	0.000156
ENSG00000023892	DEF6	-3.77764	-31.3077	0.000158
ENSG00000168394	TAP1	-3.77154	-38.9107	0.000162
ENSG00000112511	PHF1	-3.76638	-341.387	0.000166
ENSG00000204482	LST1	3.76458	58.9976	0.000167
ENSG00000169900	PYDC1	-3.76367	-23.2327	0.000167
ENSG00000244355	LY6G6D	3.72551	50.7462	0.000195
ENSG00000174915	PTDSS2	3.71858	185.655	0.0002
ENSG00000133247	KMT5C	3.71791	128.472	0.000201
ENSG00000096996	IL12RB1	3.70381	40.528	0.000212
ENSG00000095370	SH2D3C	-3.67369	-322.737	0.000239
ENSG00000110435	PDHX	-3.66669	-10.4043	0.000246
ENSG00000204580	DDR1	-3.66552	-48.31	0.000247
ENSG00000166261	ZNF202	3.65909	135.229	0.000253
ENSG00000178852	EFCAB13	-3.64854	-22.7613	0.000264
ENSG00000186832	KRT16	-3.64794	-1231.41	0.000264
ENSG00000114982	KANSL3	3.63183	93.1246	0.000281
ENSG00000163406	SLC15A2	3.62793	80.2853	0.000286
ENSG00000145901	TNIP1	-3.61354	-106.74	0.000302
ENSG00000124610	H1-1	-3.6095	-49.4445	0.000307
ENSG00000163660	CCNL1	-3.59741	-186.414	0.000321
ENSG00000064995	TAF11	-3.58259	-68.9012	0.00034
ENSG00000171056	SOX7	3.57788	81.0122	0.000346
ENSG00000254206	NPIPB11	3.57511	55.1969	0.00035
ENSG00000275713	H2BC9	-3.57285	-184.883	0.000353
ENSG00000171790	SLFNL1	3.56803	14.6782	0.00036
ENSG00000162738	VANGL2	-3.56478	-76.1505	0.000364
ENSG00000172890	NADSYN1	-3.56204	-28.8625	0.000368
ENSG00000111321	LTBR	3.55366	9.58587	0.00038
ENSG00000149179	CSTPP1	-3.5488	-51.9512	0.000387
ENSG00000057657	PRDM1	3.54503	20.998	0.000393
ENSG00000030110	BAK1	-3.53503	-63.6039	0.000408
ENSG00000115009	CCL20	3.52708	41.0754	0.00042
ENSG00000204688	OR2H1	3.52598	370.754	0.000422
ENSG00000204702	OR2J1	3.51918	193.249	0.000433
ENSG00000180044	C3orf80	3.51885	157.661	0.000433
ENSG00000170145	SIK2	-3.51248	-60.5672	0.000444
ENSG00000137288	UQCC2	3.51215	47.8233	0.000444
ENSG00000112182	BACH2	-3.5092	-122.443	0.000449
ENSG00000133265	HSPBP1	-3.4835	-33.0946	0.000495
ENSG00000078018	MAP2	3.45925	33.9716	0.000542
ENSG00000173110	HSPA6	-3.44492	-71.8512	0.000571
ENSG00000125170	DOK4	3.44086	23.3895	0.00058
ENSG00000138439	FAM117B	-3.43319	-78.6106	0.000597
ENSG00000144369	FAM171B	3.42713	34.0358	0.00061
ENSG00000051009	FHIP1B	3.42034	77.1464	0.000625
ENSG00000163357	DCST1	-3.41819	-313.388	0.00063
ENSG00000186298	PPP1CC	3.41814	152.418	0.00063
ENSG00000141744	PNMT	3.41744	102.844	0.000632
ENSG00000187288	CIDEC	3.41265	129.423	0.000643
ENSG00000166947	EPB42	-3.40977	-34.7968	0.00065
ENSG00000130584	ZBTB46	3.40302	25.8605	0.000666
ENSG00000124160	NCOA5	3.40115	80.75	0.000671
ENSG00000289747	ENSG00000289747	-3.39922	-66.6099	0.000676
ENSG00000134249	ADAM30	3.39229	256.403	0.000693
ENSG00000149089	APIP	-3.39078	-8.80944	0.000697
ENSG00000158711	ELK4	-3.39036	-118.115	0.000698
ENSG00000088682	COQ9	3.38239	56.648	0.000719
ENSG00000189362	NEMP2	3.37587	15.1594	0.000736
ENSG00000278463	H2AC4	3.37328	35.2618	0.000743
ENSG00000164500	SPATA48	-3.37207	-434.993	0.000746
ENSG00000250264	ENSG00000250264	-3.36939	-59.6245	0.000753
ENSG00000204438	GPANK1	-3.36301	-142.021	0.000771
ENSG00000239998	LILRA2	-3.36056	-12.8172	0.000778
ENSG00000064999	ANKS1A	-3.35906	-96.2615	0.000782
ENSG00000172680	MOS	-3.35641	-146.529	0.00079
ENSG00000165997	ARL5B	-3.35539	-21.075	0.000793
ENSG00000163377	TAFA4	3.35061	150.596	0.000806
ENSG00000197587	DMBX1	3.34764	172.436	0.000815
ENSG00000185187	SIGIRR	3.34541	282.711	0.000822
ENSG00000170515	PA2G4	3.34243	245.57	0.00083
ENSG00000188739	RBM34	3.34119	252.461	0.000834
ENSG00000128294	TPST2	-3.33861	-108.185	0.000842
ENSG00000286522	H3C2	3.32224	61.7864	0.000893
ENSG00000142224	IL19	-3.32203	-11.3735	0.000894
ENSG00000160695	VPS11	-3.31685	-45.3799	0.00091
ENSG00000128604	IRF5	3.31608	27.5976	0.000913
ENSG00000072694	FCGR2B	3.31494	30.7424	0.000917
ENSG00000151967	SCHIP1	-3.3096	-143.929	0.000934
ENSG00000177225	GATD1	3.30737	170.31	0.000942
ENSG00000147874	HAUS6	-3.30583	-20.6881	0.000947
ENSG00000198522	GPN1	3.30381	40.3472	0.000954
ENSG00000198130	HIBCH	-3.30371	-134.102	0.000954
ENSG00000137310	TCF19	-3.29717	-26.2084	0.000977
ENSG00000102962	CCL22	-3.29567	-34.3429	0.000982
ENSG00000125148	MT2A	3.2932	129.569	0.000991
ENSG00000126773	PCNX4	-3.29295	-191.83	0.000991
ENSG00000146858	ZC3HAV1L	-3.29028	-11.6688	0.001001
ENSG00000176909	MAMSTR	3.28823	75.0606	0.001008
ENSG00000105538	RASIP1	-3.28739	-88.0612	0.001011
ENSG00000149428	HYOU1	-3.28375	-58.2108	0.001024
ENSG00000158406	H4C8	3.27109	19.546	0.001071
ENSG00000132952	USPL1	3.26939	75.6818	0.001078
ENSG00000130222	GADD45G	3.26513	11.7923	0.001094
ENSG00000224420	ADM5	-3.26305	-28.1149	0.001102
ENSG00000124564	SLC17A3	-3.25206	-20.9548	0.001146
ENSG00000274997	H2AC12	-3.25045	-56.1565	0.001152
ENSG00000167588	GPD1	-3.24939	-72.5169	0.001157
ENSG00000138185	ENTPD1	3.24764	97.8007	0.001164
ENSG00000166963	MAP1A	3.2436	75.3176	0.00118
ENSG00000204435	CSNK2B	-3.2393	-189.847	0.001198
ENSG00000179958	DCTPP1	-3.2353	-519.801	0.001215
ENSG00000205442	IZUMO3	-3.2348	-140.242	0.001217
ENSG00000131951	LRRC9	3.22042	24.943	0.00128
ENSG00000145014	TMEM44	3.21309	36.2759	0.001313
ENSG00000143669	LYST	-3.20721	-23.2875	0.00134
ENSG00000167004	PDIA3	-3.2052	-69.2278	0.00135
ENSG00000213588	ZBTB9	3.20038	54.1867	0.001372
ENSG00000172500	FIBP	3.19811	222.215	0.001383
ENSG00000105245	NUMBL	3.197	68.8833	0.001389
ENSG00000161610	HCRT	-3.18641	-80.9655	0.00144
ENSG00000105550	FGF21	-3.1851	-174.409	0.001447
ENSG00000105402	NAPA	-3.18501	-144.584	0.001447
ENSG00000163576	EFHB	3.17523	73.6071	0.001497
ENSG00000144642	RBMS3	3.16926	40.8141	0.001528
ENSG00000137868	STRA6	-3.16842	-14.3598	0.001533
ENSG00000152240	HAUS1	-3.16508	-12.0266	0.00155
ENSG00000256269	HMBS	-3.16247	-44.4162	0.001564
ENSG00000174611	KY	-3.15631	-64.753	0.001598
ENSG00000255974	CYP2A6	-3.15267	-318.457	0.001618
ENSG00000075975	MKRN2	-3.15119	-18.2335	0.001626
ENSG00000181090	EHMT1	3.14591	344.126	0.001656
ENSG00000172717	GARIN2	3.14459	215.642	0.001663
ENSG00000100154	TTC28	3.13904	9.34039	0.001695
ENSG00000081721	DUSP12	3.13685	100.06	0.001708
ENSG00000003989	SLC7A2	-3.13547	-88.8989	0.001716
ENSG00000107551	RASSF4	3.13532	23.1837	0.001717
ENSG00000171786	NHLH1	3.13366	68.3865	0.001726
ENSG00000112337	SLC17A2	-3.13074	-76.2563	0.001744
ENSG00000135333	EPHA7	3.1273	141.497	0.001764
ENSG00000174951	FUT1	-3.12599	-23.1158	0.001772
ENSG00000188032	C19orf67	3.1253	479.971	0.001776
ENSG00000054967	RELT	3.12099	90.5693	0.001802
ENSG00000215041	NEURL4	3.12001	12.1894	0.001808
ENSG00000156171	DRAM2	3.11761	56.9615	0.001823
ENSG00000128652	HOXD3	-3.11479	-308.996	0.001841
ENSG00000237330	RNF223	3.11117	94.6201	0.001863
ENSG00000128815	WDFY4	3.10679	113.894	0.001891
ENSG00000169193	CCDC126	3.1067	67.6978	0.001892
ENSG00000072571	HMMR	3.10465	27.44	0.001905
ENSG00000180479	ZNF571	-3.10444	-112.593	0.001906
ENSG00000169169	CPT1C	-3.10232	-16.6875	0.00192
ENSG00000130997	POLN	3.09758	137.73	0.001951
ENSG00000239697	TNFSF12	-3.09673	-38.1164	0.001957
ENSG00000198642	KLHL9	3.09374	45.5656	0.001976
ENSG00000234829	IFNA17	-3.0835	-224.471	0.002046
ENSG00000062038	CDH3	-3.07911	-127.622	0.002076
ENSG00000101019	UQCC1	3.07849	87.517	0.002081
ENSG00000129009	ISLR	3.07815	213.617	0.002083
ENSG00000108439	PNPO	-3.07669	-96.6307	0.002093
ENSG00000144451	SPAG16	-3.07613	-90.0492	0.002097
ENSG00000170166	HOXD4	-3.07601	-104.617	0.002098
ENSG00000065361	ERBB3	-3.07045	-46.3981	0.002137
ENSG00000126461	SCAF1	3.06704	465.223	0.002162
ENSG00000146151	HMGCLL1	-3.05881	-166.59	0.002222
ENSG00000184702	SEPTIN5	-3.05675	-324.765	0.002237
ENSG00000116771	AGMAT	3.05479	4.21954	0.002252
ENSG00000019995	ZRANB1	-3.05296	-16.3169	0.002266
ENSG00000188290	HES4	3.05268	16.3582	0.002268
ENSG00000112576	CCND3	-3.04555	-227.436	0.002323
ENSG00000176177	ENTHD1	-3.04535	-72.2355	0.002324
ENSG00000206530	CFAP44	3.04242	76.71	0.002347
ENSG00000104783	KCNN4	3.04085	58.0252	0.002359
ENSG00000079102	RUNX1T1	3.04021	75.9304	0.002364
ENSG00000159495	TGM7	-3.0401	-235.874	0.002365
ENSG00000176473	WDR25	-3.03959	-10.9257	0.002369
ENSG00000143434	SEMA6C	-3.03886	-87.0827	0.002375
ENSG00000136634	IL10	-3.02927	-14.5507	0.002451
ENSG00000065518	NDUFB4	3.01913	147.494	0.002535
ENSG00000181552	EDDM3B	-3.01748	-82.0051	0.002549
ENSG00000095794	CREM	-3.01598	-111.531	0.002562
ENSG00000007384	RHBDF1	3.00871	65.5512	0.002624
ENSG00000140459	CYP11A1	-3.00343	-220.055	0.00267
ENSG00000170917	NUDT6	-3.00186	-22.9251	0.002683
ENSG00000127328	RAB3IP	3.00171	9.93834	0.002685
ENSG00000126814	TRMT5	2.9984	116.787	0.002714
ENSG00000182985	CADM1	-2.99681	-57.9468	0.002728
ENSG00000188227	ZNF793	-2.99507	-39.9962	0.002744
ENSG00000164574	GALNT10	-2.99086	-44.5262	0.002782
ENSG00000174939	ASPHD1	-2.99027	-25.5177	0.002787
ENSG00000283782	ENSG00000283782	2.99016	31.3133	0.002788
ENSG00000288675	PANO1	2.98678	103.574	0.002819
ENSG00000140323	DISP2	-2.98633	-45.5502	0.002823
ENSG00000001617	SEMA3F	-2.98536	-71.6731	0.002832
ENSG00000163378	EOGT	2.98342	80.5604	0.00285
ENSG00000138379	MSTN	-2.96974	-96.9324	0.002981
ENSG00000102580	DNAJC3	-2.9684	-112.877	0.002994
ENSG00000284704	SCYGR3	-2.96373	-144.506	0.003039
ENSG00000160471	COX6B2	2.95999	67.0333	0.003077
ENSG00000074219	TEAD2	-2.95693	-54.6539	0.003107
ENSG00000111832	RWDD1	2.95674	40.1136	0.003109
ENSG00000188580	NKAIN2	-2.95583	-150.17	0.003118
ENSG00000130511	SSBP4	2.95517	27.1217	0.003125
ENSG00000197930	ERO1A	-2.95346	-22.2643	0.003142
ENSG00000198113	TOR4A	-2.95003	-56.8769	0.003177
ENSG00000005073	HOXA11	2.94938	90.471	0.003184
ENSG00000254415	SIGLEC14	-2.94755	-30.6907	0.003203
ENSG00000174938	SEZ6L2	-2.94666	-20.1453	0.003212
ENSG00000084674	APOB	2.94425	79.897	0.003237
ENSG00000147873	IFNA5	2.94338	335.231	0.003247
ENSG00000177042	TMEM80	-2.94165	-112.154	0.003265
ENSG00000204060	FOXO6	2.93911	32.3155	0.003292
ENSG00000066777	ARFGEF1	2.93662	79.0471	0.003318
ENSG00000221886	FAM200C	-2.92758	-51.7514	0.003416
ENSG00000125686	MED1	2.92235	32.8966	0.003474
ENSG00000161395	PGAP3	2.9219	38.0774	0.003479
ENSG00000011485	PPP5C	-2.9217	-8.50499	0.003481
ENSG00000100321	SYNGR1	2.92043	7.22065	0.003495
ENSG00000089177	KIF16B	-2.91825	-9.03429	0.00352
ENSG00000119508	NR4A3	-2.91342	-102.087	0.003575
ENSG00000082175	PGR	2.91149	266.209	0.003597
ENSG00000187987	ZSCAN23	-2.90984	-33.2839	0.003616
ENSG00000105401	CDC37	-2.90825	-50.4099	0.003635
ENSG00000204653	ASPDH	2.90125	42.9683	0.003717
ENSG00000140474	ULK3	2.89807	148.652	0.003755
ENSG00000110497	AMBRA1	-2.8953	-273.187	0.003788
ENSG00000101464	PIGU	-2.89452	-57.0802	0.003797
ENSG00000184220	CMSS1	-2.89389	-203.681	0.003805
ENSG00000064666	CNN2	2.89261	64.038	0.003821
ENSG00000178860	MSC	-2.89176	-9.21104	0.003831
ENSG00000197965	MPZL1	2.89161	17.0196	0.003833
ENSG00000066117	SMARCD1	-2.8895	-103.587	0.003859
ENSG00000170606	HSPA4	2.8882	67.3564	0.003874
ENSG00000147885	IFNA16	-2.88636	-321.996	0.003897
ENSG00000086619	ERO1B	-2.88316	-19.9654	0.003937
ENSG00000108306	FBXL20	-2.87722	-80.269	0.004012
ENSG00000204713	TRIM27	-2.87615	-13.1334	0.004026
ENSG00000241839	PLEKHO2	2.8749	56.4732	0.004042
ENSG00000214688	C10orf105	-2.87305	-38.1369	0.004065
ENSG00000126603	GLIS2	-2.87106	-76.8152	0.004091
ENSG00000135116	HRK	-2.86621	-29.0186	0.004154
ENSG00000196704	AMZ2	2.86286	32.8751	0.004198
ENSG00000184378	ACTRT3	2.86238	252.742	0.004205
ENSG00000134389	CFHR5	2.85638	74.4882	0.004285
ENSG00000112078	KCTD20	2.8492	61.9567	0.004383
ENSG00000138468	SENP7	-2.84783	-106.968	0.004402
ENSG00000172893	DHCR7	-2.84657	-68.0684	0.004419
ENSG00000075239	ACAT1	-2.84631	-62.5107	0.004423
ENSG00000116191	RALGPS2	2.84403	48.3333	0.004455
ENSG00000163082	SGPP2	-2.84364	-34.975	0.00446
ENSG00000115884	SDC1	-2.84264	-55.281	0.004474
ENSG00000204310	AGPAT1	-2.84011	-43.3877	0.00451
ENSG00000197283	SYNGAP1	-2.8371	-87.1092	0.004553
ENSG00000109736	MFSD10	2.83672	56.6391	0.004558
ENSG00000147872	PLIN2	-2.83595	-23.8887	0.004569
ENSG00000101412	E2F1	-2.83456	-19.8315	0.004589
ENSG00000185664	PMEL	-2.83384	-87.6385	0.004599
ENSG00000181085	MAPK15	-2.83332	-90.2845	0.004607
ENSG00000140464	PML	2.83283	83.7838	0.004614
ENSG00000167244	IGF2	-2.83127	-135.999	0.004636
ENSG00000108523	RNF167	-2.82821	-217.868	0.004681
ENSG00000253958	CLDN23	2.82425	6.43367	0.004739
ENSG00000168300	PCMTD1	-2.82127	-32.6779	0.004783
ENSG00000122986	HVCN1	2.81664	14.8801	0.004853
ENSG00000139218	SCAF11	-2.81295	-133.595	0.004909
ENSG00000124145	SDC4	2.80834	11.3989	0.00498
ENSG00000196227	FAM217B	-2.80817	-118.798	0.004982
ENSG00000104691	UBXN8	-2.80566	-32.1655	0.005021
ENSG00000144028	SNRNP200	-2.80487	-113.227	0.005034
ENSG00000146197	SCUBE3	2.80405	143.99	0.005046
ENSG00000160124	MIX23	2.80286	51.3014	0.005065
ENSG00000249709	ZNF564	2.80245	14.3899	0.005072
ENSG00000166200	COPS2	-2.80184	-66.8486	0.005081
ENSG00000104901	DKKL1	-2.80017	-56.7828	0.005108
ENSG00000113249	HAVCR1	-2.79979	-31.2527	0.005114
ENSG00000198914	POU3F3	2.7979	108.458	0.005144
ENSG00000105186	ANKRD27	-2.79661	-29.4898	0.005164
ENSG00000101082	SLA2	2.79613	48.1806	0.005172
ENSG00000162928	PEX13	-2.79556	-29.3443	0.005181
ENSG00000188636	RTL6	2.79426	93.6804	0.005202
ENSG00000125834	STK35	-2.79181	-31.9054	0.005241
ENSG00000189079	ARID2	2.79147	205.281	0.005247
ENSG00000180113	TDRD6	-2.79067	-189.637	0.00526
ENSG00000158869	FCER1G	-2.78903	-10.9401	0.005287
ENSG00000149403	GRIK4	-2.78694	-54.4069	0.005321
ENSG00000105549	THEG	2.78532	112.571	0.005348
ENSG00000260861	ENSG00000260861	2.78232	10.3004	0.005397
ENSG00000131748	STARD3	2.78116	69.7297	0.005416
ENSG00000188283	ZNF383	-2.77955	-81.7077	0.005443
ENSG00000173080	RXFP4	2.7782	182.041	0.005466
ENSG00000197562	RAB40C	-2.77622	-37.6845	0.005499
ENSG00000158023	CFAP251	-2.77618	-9.47607	0.0055
ENSG00000070961	ATP2B1	2.77475	36.5347	0.005524
ENSG00000186314	PRELID2	-2.77375	-38.2866	0.005541
ENSG00000143032	BARHL2	2.77298	63.2204	0.005555
ENSG00000104886	PLEKHJ1	2.77291	149.399	0.005556
ENSG00000268500	SIGLEC5	-2.77291	-46.5585	0.005556
ENSG00000170802	FOXN2	2.77272	43.7157	0.005559
ENSG00000278870	OR51G1	-2.77262	-234.225	0.005561
ENSG00000086848	ALG9	2.76788	202.226	0.005642
ENSG00000146263	MMS22L	-2.76766	-68.0443	0.005646
ENSG00000205835	GMNC	2.76733	32.5968	0.005652
ENSG00000123453	SARDH	2.76461	35.9214	0.005699
ENSG00000137842	TMEM62	2.7643	54.9794	0.005704
ENSG00000142102	PGGHG	-2.76255	-28.1413	0.005735
ENSG00000205832	C16orf96	2.76191	158.077	0.005746
ENSG00000137872	SEMA6D	2.76139	127.116	0.005755
ENSG00000165644	COMTD1	-2.76105	-63.8309	0.005762
ENSG00000167487	KLHL26	2.76074	147.528	0.005767
ENSG00000077152	UBE2T	-2.75955	-34.3075	0.005788
ENSG00000249715	FER1L5	2.7576	258.088	0.005823
ENSG00000151164	RAD9B	-2.75725	-28.4181	0.005829
ENSG00000131142	CCL25	2.75701	20.5844	0.005833
ENSG00000197724	PHF2	-2.75068	-28.9762	0.005947
ENSG00000162676	GFI1	-2.74981	-44.5684	0.005963
ENSG00000168515	SCGB1D1	-2.74782	-102.65	0.005999
ENSG00000186847	KRT14	2.74476	204.604	0.006055
ENSG00000168806	LCMT2	-2.74442	-15.3226	0.006062
ENSG00000128645	HOXD1	-2.74393	-46.3119	0.006071
ENSG00000257138	TAS2R38	-2.74283	-840.177	0.006091
ENSG00000157992	KRTCAP3	-2.74263	-107.451	0.006095
ENSG00000178184	PARD6G	-2.74024	-66.5009	0.006139
ENSG00000129422	MTUS1	-2.73875	-34.4895	0.006167
ENSG00000184347	SLIT3	-2.73774	-560.32	0.006186
ENSG00000113838	TBCCD1	2.7377	32.1573	0.006187
ENSG00000002834	LASP1	2.73533	54.8466	0.006232
ENSG00000205362	MT1A	-2.73392	-80.4118	0.006259
ENSG00000187475	H1-6	2.73214	33.5362	0.006292
ENSG00000148926	ADM	2.73194	56.4298	0.006296
ENSG00000119669	IRF2BPL	2.73192	12.3513	0.006297
ENSG00000160075	SSU72	-2.73177	-38.7606	0.006299
ENSG00000125965	GDF5	2.72986	160.25	0.006336
ENSG00000144834	TAGLN3	2.72969	12.4354	0.006339
ENSG00000021355	SERPINB1	2.72776	37.3782	0.006377
ENSG00000173991	TCAP	-2.72727	-93.0651	0.006386
ENSG00000188895	MSL1	2.72486	623.998	0.006433
ENSG00000145214	DGKQ	2.72018	7.80066	0.006525
ENSG00000114378	HYAL1	2.71995	56.6119	0.006529
ENSG00000166881	NEMP1	2.71986	123.031	0.006531
ENSG00000181631	P2RY13	2.71891	33.2288	0.00655
ENSG00000116001	TIA1	-2.7186	-47.5525	0.006556
ENSG00000107807	TLX1	2.71657	119.441	0.006596
ENSG00000065000	AP3D1	2.71563	354.072	0.006615
ENSG00000113810	SMC4	2.71461	94.168	0.006635
ENSG00000166762	CATSPER2	-2.71205	-15.7494	0.006687
ENSG00000168491	CCDC110	-2.71016	-40.6467	0.006725
ENSG00000111231	GPN3	-2.70742	-78.661	0.006781
ENSG00000104894	CD37	2.70289	11.2561	0.006874
ENSG00000066422	ZBTB11	2.70138	79.6741	0.006905
ENSG00000145604	SKP2	-2.70022	-121.164	0.006929
ENSG00000089053	ANAPC5	2.69937	127.122	0.006947
ENSG00000134326	CMPK2	-2.69863	-595.387	0.006963
ENSG00000042980	ADAM28	2.69746	23.6648	0.006987
ENSG00000072858	SIDT1	2.69706	8.07252	0.006995
ENSG00000168301	KCTD6	-2.69538	-180.833	0.007031
ENSG00000164151	ICE1	-2.69505	-81.4084	0.007038
ENSG00000134571	MYBPC3	-2.69464	-73.8051	0.007046
ENSG00000214530	STARD10	-2.69418	-28.6965	0.007056
ENSG00000169397	RNASE3	2.69231	11.6342	0.007096
ENSG00000117036	ETV3	-2.69201	-140.465	0.007102
ENSG00000157895	C12orf43	-2.69183	-22.4353	0.007106
ENSG00000160181	TFF2	-2.69167	-125.971	0.007109
ENSG00000136021	SCYL2	2.69069	55.0357	0.00713
ENSG00000140105	WARS1	-2.68855	-4.98667	0.007176
ENSG00000124574	ABCC10	-2.68793	-31.82	0.00719
ENSG00000023041	ZDHHC6	2.68645	76.7198	0.007222
ENSG00000133321	PLAAT4	-2.68532	-144.811	0.007246
ENSG00000144848	ATG3	-2.68513	-165.936	0.00725
ENSG00000138092	CENPO	-2.68246	-70.5027	0.007308
ENSG00000205089	CCNI2	-2.68099	-87.2925	0.007341
ENSG00000104213	PDGFRL	2.67945	12.1107	0.007374
ENSG00000153113	CAST	2.67557	87.9686	0.00746
ENSG00000084734	GCKR	2.67536	76.1844	0.007465
ENSG00000196655	TRAPPC4	2.6752	35.014	0.007469
ENSG00000103021	CCDC113	-2.67495	-132.852	0.007474
ENSG00000115211	EIF2B4	-2.67225	-81.7318	0.007534
ENSG00000165097	KDM1B	2.67055	166.223	0.007573
ENSG00000181867	FTMT	-2.67039	-307.039	0.007576
ENSG00000196826	ENSG00000196826	2.66869	16.5378	0.007615
ENSG00000273802	H2BC8	2.66744	34.5583	0.007643
ENSG00000166128	RAB8B	2.66742	48.7634	0.007644
ENSG00000274286	ADRA2B	2.6673	240.179	0.007646
ENSG00000127780	OR1E2	2.66598	364.085	0.007676
ENSG00000154743	TSEN2	-2.66561	-22.5641	0.007685
ENSG00000080166	DCT	-2.66541	-87.2181	0.00769
ENSG00000213626	LBH	-2.66496	-62.2749	0.0077
ENSG00000137218	FRS3	-2.66416	-35.5325	0.007718
ENSG00000279000	OR10A6	2.66399	136.486	0.007722
ENSG00000113302	IL12B	2.66273	63.5793	0.007751
ENSG00000159202	UBE2Z	-2.65783	-119.356	0.007865
ENSG00000136810	TXN	-2.6569	-10.9489	0.007886
ENSG00000005194	CIAPIN1	-2.65329	-81.6169	0.007971
ENSG00000206474	OR10C1	2.64972	132.037	0.008056
ENSG00000152611	CAPSL	-2.64925	-71.5185	0.008067
ENSG00000148600	CDHR1	-2.64881	-84.925	0.008078
ENSG00000180346	TIGD2	2.64834	90.0246	0.008089
ENSG00000188306	LRRIQ4	2.64799	171.643	0.008097
ENSG00000197728	RPS26	-2.64701	-22.9406	0.008121
ENSG00000113328	CCNG1	2.64608	72.3157	0.008143
ENSG00000172661	WASHC2C	-2.64569	-14.3958	0.008152
ENSG00000099282	TSPAN15	-2.64496	-21.958	0.00817
ENSG00000161609	KASH5	2.6434	2.85794	0.008208
ENSG00000072071	ADGRL1	2.64308	51.3361	0.008216
ENSG00000135362	PRR5L	2.64148	19.6511	0.008254
ENSG00000135069	PSAT1	2.64043	23.6671	0.00828
ENSG00000013523	ANGEL1	2.63955	43.0571	0.008302
ENSG00000110395	CBL	-2.63922	-139.808	0.00831
ENSG00000070019	GUCY2C	2.6351	159.265	0.008411
ENSG00000014914	MTMR11	-2.63427	-372.281	0.008432
ENSG00000147485	PXDNL	2.63342	77.6368	0.008453
ENSG00000183513	COA5	-2.63297	-33.8151	0.008464
ENSG00000135736	CCDC102A	2.63285	41.5587	0.008467
ENSG00000183682	BMP8A	2.6324	7.96871	0.008478
ENSG00000125386	FAM193A	-2.63169	-992.761	0.008496
ENSG00000281991	TMEM265	2.63162	308.895	0.008498
ENSG00000171798	KNDC1	-2.6309	-74.6576	0.008516
ENSG00000104613	INTS10	-2.62731	-67.1112	0.008606
ENSG00000168028	RPSA	2.62728	32.7934	0.008607
ENSG00000138688	BLTP1	-2.62614	-80.031	0.008636
ENSG00000184163	C1QTNF12	2.62563	48.3033	0.008649
ENSG00000067533	RRP15	-2.62414	-289.213	0.008687
ENSG00000135373	EHF	-2.62209	-31.4057	0.008739
ENSG00000183087	GAS6	-2.62064	-88.9909	0.008776
ENSG00000275111	ZNF2	-2.61645	-236.132	0.008885
ENSG00000163072	NOSTRIN	-2.61323	-33.4577	0.008969
ENSG00000267748	ENSG00000267748	2.61271	105.547	0.008983
ENSG00000164841	TMEM74	-2.61269	-35.7529	0.008983
ENSG00000100294	MCAT	2.60973	18.1322	0.009061
ENSG00000182107	TMEM30B	-2.60871	-130.805	0.009088
ENSG00000289282	ENSG00000289282	2.60824	105.296	0.009101
ENSG00000188784	PLA2G2E	2.60819	171.691	0.009102
ENSG00000173404	INSM1	2.60753	21.8069	0.00912
ENSG00000064687	ABCA7	2.60587	14.3308	0.009164
ENSG00000215372	ZNF705G	2.60441	1568.68	0.009203
ENSG00000122034	GTF3A	-2.60417	-20.3917	0.00921
ENSG00000216588	IGSF23	2.6035	72.2888	0.009228
ENSG00000211445	GPX3	2.60345	37.639	0.009229
ENSG00000118503	TNFAIP3	-2.60286	-161.466	0.009245
ENSG00000115234	SNX17	-2.60192	-88.9832	0.00927
ENSG00000143257	NR1I3	-2.60144	-62.696	0.009283
ENSG00000168803	ADAL	-2.60089	-9.04186	0.009298
ENSG00000090612	ZNF268	-2.60077	-192.299	0.009301
ENSG00000179580	RNF151	-2.60072	-14.5038	0.009303
ENSG00000179403	VWA1	2.59889	96.2138	0.009353
ENSG00000144677	CTDSPL	-2.5983	-234.867	0.009369
ENSG00000177556	ATOX1	-2.59732	-21.9545	0.009395
ENSG00000227345	PARG	2.59536	371.496	0.009449
ENSG00000122481	RWDD3	2.59255	21.1525	0.009527
ENSG00000135541	AHI1	-2.59175	-64.6964	0.009549
ENSG00000139531	SUOX	2.59169	32.4002	0.00955
ENSG00000100281	HMGXB4	-2.59154	-161.977	0.009555
ENSG00000144134	RABL2A	2.5892	52.8022	0.00962
ENSG00000177030	DEAF1	-2.58857	-262.486	0.009638
ENSG00000095932	SMIM24	2.58685	59.1628	0.009686
ENSG00000171403	KRT9	2.58672	205.149	0.009689
ENSG00000101191	DIDO1	2.58575	120.068	0.009717
ENSG00000125780	TGM3	-2.58522	-47.8236	0.009732
ENSG00000153317	ASAP1	-2.58384	-53.1342	0.009771
ENSG00000095485	CWF19L1	-2.58287	-45.9221	0.009798
ENSG00000198535	C2CD4A	-2.58211	-13.9632	0.00982
ENSG00000184924	PTRHD1	-2.58102	-67.9969	0.009851
ENSG00000223572	CKMT1A	-2.58084	-604.067	0.009856
ENSG00000175595	ERCC4	-2.5773	-50.883	0.009958
ENSG00000087302	RTRAF	2.57554	68.4899	0.010008
ENSG00000102904	TSNAXIP1	2.57535	437.734	0.010014
ENSG00000167874	TMEM88	2.57414	171.857	0.010049
ENSG00000177302	TOP3A	2.57224	42.5676	0.010104
ENSG00000196358	NTNG2	2.57196	46.5915	0.010112
ENSG00000129250	KIF1C	2.5711	50.9462	0.010138
ENSG00000177830	CHID1	-2.56932	-62.066	0.01019
ENSG00000169876	MUC17	-2.5692	-156.678	0.010193
ENSG00000168297	PXK	2.56764	15.045	0.010239
ENSG00000166670	MMP10	-2.56115	-219.677	0.010433
ENSG00000157211	CDCP2	-2.55997	-71.3145	0.010468
ENSG00000162746	FCRLB	-2.5598	-10.415	0.010473
ENSG00000151687	ANKAR	-2.55965	-52.4914	0.010478
ENSG00000134294	SLC38A2	-2.55907	-90.2707	0.010495
ENSG00000176978	DPP7	2.55868	28.6347	0.010507
ENSG00000049540	ELN	2.55671	131.125	0.010567
ENSG00000198252	STYX	2.55324	27.3769	0.010673
ENSG00000182150	ERCC6L2	-2.55272	-40.1899	0.010688
ENSG00000215817	ZC3H11B	-2.55247	-177.096	0.010696
ENSG00000147364	FBXO25	2.55189	26.5389	0.010714
ENSG00000075651	PLD1	-2.55164	-18.0999	0.010722
ENSG00000288864	ARHGAP11A-SCG5	-2.55111	-151.787	0.010738
ENSG00000164171	ITGA2	-2.55072	-20.6778	0.01075
ENSG00000177663	IL17RA	2.55012	23.376	0.010769
ENSG00000170889	RPS9	2.54827	7.86341	0.010826
ENSG00000155827	RNF20	-2.54699	-28.0058	0.010866
ENSG00000153551	CMTM7	-2.54455	-51.8933	0.010942
ENSG00000242372	EIF6	-2.54427	-26.4418	0.010951
ENSG00000181315	ZNF322	-2.5402	-24.0404	0.011079
ENSG00000136877	FPGS	-2.53849	-16.9521	0.011133
ENSG00000169905	TOR1AIP2	-2.53778	-141.105	0.011156
ENSG00000184939	ZFP90	-2.53644	-6.13673	0.011199
ENSG00000174371	EXO1	-2.5364	-23.5331	0.0112
ENSG00000170624	SGCD	2.53585	179.187	0.011218
ENSG00000089234	BRAP	-2.53575	-188.965	0.011221
ENSG00000131591	C1orf159	2.53478	16.9519	0.011252
ENSG00000118513	MYB	-2.53396	-49.074	0.011278
ENSG00000124226	RNF114	2.53325	68.9194	0.011301
ENSG00000123545	NDUFAF4	2.5321	73.1266	0.011338
ENSG00000121053	EPX	2.52957	8.03544	0.01142
ENSG00000000938	FGR	2.52532	35.1199	0.011559
ENSG00000103507	BCKDK	2.5252	137.672	0.011563
ENSG00000047936	ROS1	-2.52348	-85.3002	0.01162
ENSG00000136010	ALDH1L2	2.52294	33.2983	0.011638
ENSG00000138271	GPR87	2.52286	115.633	0.01164
ENSG00000278637	H4C1	2.52282	85.4793	0.011642
ENSG00000185760	KCNQ5	2.52261	21.834	0.011649
ENSG00000101290	CDS2	2.52254	163.911	0.011651
ENSG00000166869	CHP2	2.52237	90.6102	0.011657
ENSG00000110721	CHKA	2.52165	48.2246	0.01168
ENSG00000142494	SLC47A1	2.52149	40.5909	0.011686
ENSG00000105750	ZNF85	2.52126	41.1372	0.011694
ENSG00000107902	LHPP	-2.52048	-7.28149	0.011719
ENSG00000213859	KCTD11	2.51693	58.6461	0.011838
ENSG00000073605	GSDMB	2.51675	18.1204	0.011844
ENSG00000100519	PSMC6	-2.51667	-70.6142	0.011847
ENSG00000197721	CR1L	-2.51443	-104.576	0.011923
ENSG00000116584	ARHGEF2	2.51385	58.5493	0.011942
ENSG00000183161	FANCF	2.51358	40.789	0.011951
ENSG00000203546	ENSG00000203546	2.51074	94.1084	0.012048
ENSG00000143033	MTF2	-2.50994	-103.731	0.012075
ENSG00000115084	SLC35F5	-2.50677	-14.1269	0.012184
ENSG00000104343	UBE2W	-2.50352	-100.495	0.012297
ENSG00000135828	RNASEL	2.50083	122.231	0.01239
ENSG00000255307	OR52B2	2.50014	130.097	0.012414
ENSG00000038295	TLL1	-2.50001	-206.268	0.012419
ENSG00000223638	RFPL4A	-2.49961	-42.8414	0.012433
ENSG00000120057	SFRP5	2.4984	52.2069	0.012476
ENSG00000139133	ALG10	-2.49772	-113.908	0.012499
ENSG00000054611	TBC1D22A	-2.49535	-39.2838	0.012583
ENSG00000130559	CAMSAP1	2.49388	25.0731	0.012635
ENSG00000112941	TENT4A	2.49386	18.9552	0.012636
ENSG00000283439	SPEM3	2.49269	531.43	0.012678
ENSG00000112659	CUL9	-2.49121	-34.1399	0.012731
ENSG00000168374	ARF4	2.48888	61.1652	0.012815
ENSG00000151065	DCP1B	2.48738	61.72	0.012869
ENSG00000163602	RYBP	2.4868	193.954	0.01289
ENSG00000145907	G3BP1	2.48664	28.9749	0.012896
ENSG00000205038	PKHD1L1	2.48619	112.375	0.012912
ENSG00000073737	DHRS9	-2.48311	-51.4229	0.013024
ENSG00000225921	NOL7	2.48302	173.933	0.013027
ENSG00000149218	ENDOD1	-2.48241	-6.80859	0.01305
ENSG00000151422	FER	-2.4822	-11.8965	0.013057
ENSG00000146839	ZAN	2.4821	61.7002	0.013061
ENSG00000166126	AMN	-2.48158	-16.3337	0.01308
ENSG00000136856	SLC2A8	-2.47824	-20.5702	0.013203
ENSG00000178301	AQP11	-2.47743	-32.0989	0.013233
ENSG00000139266	MARCHF9	-2.47651	-116.51	0.013267
ENSG00000003756	RBM5	-2.47507	-103.877	0.013321
ENSG00000290292	HOMEZ	-2.47384	-26.7147	0.013367
ENSG00000171532	NEUROD2	-2.47372	-303.505	0.013371
ENSG00000178802	MPI	2.47322	21.8841	0.01339
ENSG00000013725	CD6	2.47255	73.1265	0.013415
ENSG00000204022	LIPJ	-2.47255	-85.5099	0.013415
ENSG00000186146	DEFB131A	-2.47212	-1093.12	0.013431
ENSG00000138755	CXCL9	-2.47177	-205.047	0.013445
ENSG00000100523	DDHD1	2.47163	23.9753	0.01345
ENSG00000087074	PPP1R15A	2.47138	28.3619	0.013459
ENSG00000166971	AKTIP	2.47028	74.4496	0.013501
ENSG00000104728	ARHGEF10	2.47006	62.9261	0.013509
ENSG00000168131	OR2B2	-2.4683	-117.749	0.013575
ENSG00000177202	SPACA4	2.46807	49.7087	0.013584
ENSG00000278224	PRICKLE4	-2.46583	-15.8751	0.01367
ENSG00000169474	SPRR1A	2.46531	76.7205	0.013689
ENSG00000118985	ELL2	-2.465	-39.1014	0.013701
ENSG00000089225	TBX5	2.46346	237.447	0.01376
ENSG00000117643	MAN1C1	2.46338	113.674	0.013763
ENSG00000258083	OR9A4	2.46195	106.674	0.013819
ENSG00000099617	EFNA2	-2.46103	-445.701	0.013854
ENSG00000078246	TULP3	-2.46079	-118.698	0.013863
ENSG00000108556	CHRNE	-2.4595	-132.015	0.013913
ENSG00000076685	NT5C2	2.45873	12.2154	0.013943
ENSG00000163599	CTLA4	-2.45848	-13.3779	0.013953
ENSG00000168356	SCN11A	2.4579	190.781	0.013975
ENSG00000094796	KRT31	2.45743	390.191	0.013993
ENSG00000146477	SLC22A3	-2.45705	-201.183	0.014008
ENSG00000173273	TNKS	2.45637	41.3454	0.014035
ENSG00000124562	SNRPC	-2.45597	-130.072	0.014051
ENSG00000100422	CERK	-2.45513	-39.1562	0.014083
ENSG00000106034	CPED1	2.45362	102.15	0.014143
ENSG00000138115	CYP2C8	-2.45323	-215.583	0.014158
ENSG00000157303	SUSD3	-2.4505	-25.3227	0.014266
ENSG00000159217	IGF2BP1	-2.45048	-186.771	0.014267
ENSG00000184465	WDR27	-2.44901	-26.0423	0.014325
ENSG00000259384	GH1	-2.44854	-16.8028	0.014344
ENSG00000168487	BMP1	2.44793	24.4322	0.014368
ENSG00000164187	LMBRD2	-2.4465	-147.572	0.014425
ENSG00000110330	BIRC2	2.44606	103.054	0.014443
ENSG00000181751	MACIR	2.44349	131.5	0.014546
ENSG00000243364	EFNA4	-2.44272	-29.0701	0.014577
ENSG00000163611	SPICE1	2.44222	13.5802	0.014597
ENSG00000106615	RHEB	-2.44134	-99.3449	0.014633
ENSG00000135966	TGFBRAP1	2.44044	26.832	0.014669
ENSG00000012048	BRCA1	2.43903	61.9892	0.014727
ENSG00000165526	RPUSD4	2.43875	42.6368	0.014738
ENSG00000179144	GIMAP7	2.43853	45.0972	0.014747
ENSG00000122484	RPAP2	2.43828	62.5539	0.014757
ENSG00000133574	GIMAP4	2.43655	31.323	0.014828
ENSG00000140287	HDC	2.43492	9.5298	0.014895
ENSG00000189233	NUGGC	-2.43441	-11.955	0.014916
ENSG00000179059	ZFP42	2.43434	239.696	0.014919
ENSG00000182224	CYB5D1	-2.4335	-50.6567	0.014954
ENSG00000132915	PDE6A	-2.4334	-146.507	0.014958
ENSG00000135919	SERPINE2	-2.4325	-7.47027	0.014995
ENSG00000131771	PPP1R1B	2.43103	91.3051	0.015056
ENSG00000077935	SMC1B	-2.43098	-23.7834	0.015058
ENSG00000129480	DTD2	2.43092	68.0555	0.015061
ENSG00000141279	NPEPPS	-2.42964	-142.518	0.015114
ENSG00000140987	ZSCAN32	2.42956	144.362	0.015117
ENSG00000165475	CRYL1	-2.42954	-11.6471	0.015118
ENSG00000178093	TSSK6	2.42912	360.056	0.015136
ENSG00000196510	ANAPC7	2.42602	53.9369	0.015266
ENSG00000162302	RPS6KA4	2.42486	49.6637	0.015314
ENSG00000129562	DAD1	2.42402	18.1924	0.01535
ENSG00000128891	CCDC32	-2.42362	-16.8369	0.015367
ENSG00000106031	HOXA13	2.42332	134.727	0.015379
ENSG00000163235	TGFA	2.42183	15.9131	0.015443
ENSG00000172568	FNDC9	-2.42171	-65.2409	0.015447
ENSG00000107165	TYRP1	-2.42077	-244.754	0.015488
ENSG00000122218	COPA	2.42042	40.7102	0.015503
ENSG00000204544	MUC21	2.41769	40.1739	0.015619
ENSG00000172901	LVRN	2.41423	140.61	0.015769
ENSG00000132003	ZSWIM4	2.41117	70.4318	0.015902
ENSG00000289791	ENSG00000289791	2.40861	5.67329	0.016013
ENSG00000276644	DACH1	2.40655	40.7188	0.016104
ENSG00000284791	SMIM41	-2.40611	-62.2397	0.016123
ENSG00000161542	PRPSAP1	-2.40602	-90.5222	0.016127
ENSG00000164691	TAGAP	2.40502	5.76319	0.016172
ENSG00000138376	BARD1	2.40429	11.2988	0.016204
ENSG00000154719	MRPL39	2.40401	53.4916	0.016216
ENSG00000143753	DEGS1	-2.40366	-128.712	0.016232
ENSG00000184489	PTP4A3	-2.40358	-7.23996	0.016235
ENSG00000205883	DEFB135	2.40307	59.738	0.016258
ENSG00000165661	QSOX2	-2.40136	-38.0849	0.016334
ENSG00000148634	HERC4	2.40039	57.9098	0.016378
ENSG00000010017	RANBP9	-2.39811	-58.2775	0.01648
ENSG00000177885	GRB2	-2.39808	-38.3005	0.016481
ENSG00000124493	GRM4	2.39678	81.4881	0.01654
ENSG00000170417	TMEM182	2.39662	66.9983	0.016547
ENSG00000198326	TMEM239	-2.39487	-329.305	0.016626
ENSG00000003987	MTMR7	2.39411	55.7168	0.016661
ENSG00000162949	CAPN13	-2.39336	-280.459	0.016695
ENSG00000176994	SMCR8	2.39225	61.2983	0.016745
ENSG00000187498	COL4A1	-2.39205	-36.1107	0.016754
ENSG00000175520	UBQLN3	2.39131	115.84	0.016788
ENSG00000276410	H2BC3	2.39103	19.6557	0.016801
ENSG00000173269	MMRN2	-2.39101	-16.9565	0.016802
ENSG00000213658	LAT	-2.39022	-81.111	0.016838
ENSG00000184743	ATL3	-2.39006	-53.8535	0.016846
ENSG00000198356	GET3	2.38972	173.352	0.016861
ENSG00000189068	VSTM1	-2.3891	-13.1265	0.01689
ENSG00000203814	H2BC18	2.38738	279.03	0.016969
ENSG00000133328	PLAAT2	2.38708	11.5808	0.016983
ENSG00000104848	KCNA7	-2.38631	-93.8953	0.017018
ENSG00000198945	L3MBTL3	2.38514	51.1498	0.017073
ENSG00000275896	PRSS2	2.38507	7.27962	0.017076
ENSG00000007520	TSR3	-2.38412	-91.1455	0.01712
ENSG00000129219	PLD2	-2.38389	-35.7599	0.017131
ENSG00000276293	PIP4K2B	2.38322	123.61	0.017162
ENSG00000134824	FADS2	-2.38298	-8.70169	0.017173
ENSG00000139547	RDH16	-2.38261	-209.725	0.017191
ENSG00000118420	UBE3D	-2.38256	-41.2457	0.017193
ENSG00000006468	ETV1	-2.38208	-19.1537	0.017215
ENSG00000164077	MON1A	-2.37983	-70.2175	0.017321
ENSG00000184922	FMNL1	-2.37939	-121.794	0.017341
ENSG00000123179	EBPL	-2.3784	-9.71336	0.017388
ENSG00000186432	KPNA4	-2.37806	-142.068	0.017404
ENSG00000162745	OLFML2B	-2.37777	-53.6481	0.017418
ENSG00000160683	CXCR5	2.37741	30.2342	0.017435
ENSG00000148180	GSN	2.37513	65.71	0.017543
ENSG00000213780	GTF2H4	-2.37481	-31.6289	0.017558
ENSG00000124641	MED20	2.37415	9.49167	0.017589
ENSG00000185070	FLRT2	2.37358	73.1531	0.017617
ENSG00000104687	GSR	2.3721	38.0015	0.017687
ENSG00000080709	KCNN2	-2.37124	-154.287	0.017728
ENSG00000132793	LPIN3	2.37008	19.6088	0.017784
ENSG00000120645	IQSEC3	-2.36792	-577.573	0.017889
ENSG00000175600	SUGCT	-2.36685	-134.322	0.01794
ENSG00000072110	ACTN1	2.36647	19.0335	0.017959
ENSG00000183251	OR51B4	2.36623	184.996	0.017971
ENSG00000116205	TCEANC2	-2.36507	-25.9469	0.018027
ENSG00000130433	CACNG6	-2.36505	-8.93473	0.018028
ENSG00000124191	TOX2	2.36503	4.29187	0.018029
ENSG00000242110	AMACR	2.36357	5.18566	0.0181
ENSG00000151474	FRMD4A	-2.36344	-100.282	0.018106
ENSG00000087502	ERGIC2	-2.36122	-33.5202	0.018215
ENSG00000212722	KRTAP4-9	-2.36095	-561.199	0.018228
ENSG00000215704	CELA2B	-2.36091	-86.0983	0.01823
ENSG00000176022	B3GALT6	2.36038	59.327	0.018256
ENSG00000241370	RPP21	2.35994	18.739	0.018278
ENSG00000138964	PARVG	2.35919	14.2405	0.018315
ENSG00000138395	CDK15	-2.35917	-60.2212	0.018316
ENSG00000154721	JAM2	-2.35885	-120.468	0.018332
ENSG00000129055	ANAPC13	2.35873	18.7638	0.018338
ENSG00000105849	POLR1F	-2.35719	-33.6187	0.018414
ENSG00000163702	IL17RC	-2.3562	-23.4825	0.018463
ENSG00000079277	MKNK1	2.35585	65.5525	0.01848
ENSG00000128408	RIBC2	-2.35466	-22.4485	0.018539
ENSG00000184434	LRRC19	2.3543	47.4352	0.018558
ENSG00000050748	MAPK9	2.354	37.4889	0.018572
ENSG00000152804	HHEX	-2.35366	-62.1884	0.018589
ENSG00000167664	TMIGD2	2.35321	9.00589	0.018612
ENSG00000184270	H2AC21	2.35216	135.579	0.018665
ENSG00000164111	ANXA5	-2.34951	-6.8439	0.018798
ENSG00000166669	ATF7IP2	2.34865	52.131	0.018842
ENSG00000117360	PRPF3	-2.34841	-134.085	0.018854
ENSG00000184984	CHRM5	2.34787	62.1323	0.018881
ENSG00000167772	ANGPTL4	2.34741	35.0506	0.018905
ENSG00000163209	SPRR3	-2.34687	-48.2661	0.018932
ENSG00000198929	NOS1AP	2.34661	40.9175	0.018945
ENSG00000117266	CDK18	2.34558	16.4858	0.018997
ENSG00000198824	CHAMP1	2.34532	84.6165	0.019011
ENSG00000254726	MEX3A	-2.34528	-270.18	0.019013
ENSG00000152595	MEPE	-2.34409	-116.467	0.019073
ENSG00000067369	TP53BP1	2.34403	12.6607	0.019077
ENSG00000105559	PLEKHA4	-2.34401	-31.3317	0.019078
ENSG00000204767	INSYN2B	2.34343	59.0692	0.019107
ENSG00000120526	NUDCD1	-2.34067	-59.4155	0.019249
ENSG00000079691	CARMIL1	2.34027	25.5275	0.01927
ENSG00000140718	FTO	-2.33968	-67.4812	0.0193
ENSG00000052749	RRP12	2.33874	65.6607	0.019349
ENSG00000246705	H2AJ	2.3387	32.7164	0.019351
ENSG00000148704	VAX1	-2.33748	-388.24	0.019414
ENSG00000227729	RD3L	2.33656	20.2023	0.019462
ENSG00000120992	LYPLA1	2.33536	76.6195	0.019525
ENSG00000184344	GDF3	-2.33533	-19.3259	0.019526
ENSG00000132953	XPO4	-2.33506	-28.2424	0.01954
ENSG00000122958	VPS26A	2.33485	86.8344	0.019551
ENSG00000133657	ATP13A3	-2.33394	-74.7824	0.019599
ENSG00000163125	RPRD2	-2.33386	-126.979	0.019603
ENSG00000169902	TPST1	2.33377	96.9619	0.019608
ENSG00000178691	SUZ12	2.33177	99.4857	0.019713
ENSG00000264230	ANXA8L1	2.3312	364.091	0.019743
ENSG00000167614	TTYH1	2.32976	97.4006	0.019819
ENSG00000050820	BCAR1	2.32923	87.114	0.019847
ENSG00000233954	UQCRHL	-2.32698	-75.1927	0.019967
ENSG00000162704	ARPC5	2.32689	82.4076	0.019971
ENSG00000090013	BLVRB	-2.32602	-94.7439	0.020017
ENSG00000132825	PPP1R3D	-2.32567	-80.8116	0.020036
ENSG00000173239	LIPM	2.32545	336.458	0.020048
ENSG00000131480	AOC2	-2.32525	-278.645	0.020058
ENSG00000142182	DNMT3L	2.32522	301.6	0.02006
ENSG00000167103	PIP5KL1	2.32468	24.7925	0.020089
ENSG00000104723	TUSC3	2.32298	61.7896	0.02018
ENSG00000240654	C1QTNF9	2.32235	59.2764	0.020214
ENSG00000181562	EDDM3A	2.32206	48.0084	0.02023
ENSG00000164713	BRI3	2.32092	26.6149	0.020291
ENSG00000231738	TSPAN19	2.32012	272.393	0.020335
ENSG00000196586	MYO6	2.31977	26.5687	0.020353
ENSG00000126432	PRDX5	-2.31956	-125.959	0.020364
ENSG00000174992	ZG16	2.31931	122.532	0.020378
ENSG00000181616	OR52H1	2.3188	65.1717	0.020406
ENSG00000149115	TNKS1BP1	-2.31799	-12.9222	0.02045
ENSG00000204952	FBXO47	2.31551	1321.3	0.020585
ENSG00000039537	C6	2.31294	146.35	0.020726
ENSG00000125726	CD70	-2.31249	-11.3464	0.020751
ENSG00000159164	SV2A	2.31198	338.867	0.020778
ENSG00000205356	TECPR1	2.31163	38.651	0.020798
ENSG00000060718	COL11A1	2.31157	186.06	0.020801
ENSG00000214706	IFRD2	2.31104	35.7251	0.020831
ENSG00000149485	FADS1	-2.31024	-37.4505	0.020875
ENSG00000230657	PRB4	-2.30867	-227.435	0.020962
ENSG00000006453	BAIAP2L1	-2.30849	-39.979	0.020972
ENSG00000066279	ASPM	-2.30781	-102.118	0.02101
ENSG00000150764	DIXDC1	-2.3076	-63.0328	0.021021
ENSG00000123154	WDR83	2.30617	147.577	0.021101
ENSG00000078328	RBFOX1	2.30604	272.957	0.021108
ENSG00000120251	GRIA2	-2.30547	-487.905	0.02114
ENSG00000166033	HTRA1	-2.30452	-62.8629	0.021193
ENSG00000153294	ADGRF4	-2.30204	-59.2342	0.021333
ENSG00000102935	ZNF423	-2.30184	-170.719	0.021344
ENSG00000100888	CHD8	2.30171	26.7751	0.021352
ENSG00000137547	MRPL15	2.29993	12.6034	0.021452
ENSG00000104973	MED25	2.29817	89.7568	0.021552
ENSG00000169223	LMAN2	-2.29647	-136.609	0.021649
ENSG00000140678	ITGAX	2.29625	14.0038	0.021661
ENSG00000140525	FANCI	-2.29337	-36.0549	0.021826
ENSG00000004975	DVL2	-2.29272	-54.0365	0.021864
ENSG00000130176	CNN1	2.29238	49.7864	0.021883
ENSG00000184986	TMEM121	-2.2922	-168.84	0.021894
ENSG00000168314	MOBP	-2.29131	-168.338	0.021946
ENSG00000112578	BYSL	2.29071	62.5701	0.02198
ENSG00000176927	EFCAB5	-2.29064	-155.039	0.021984
ENSG00000140006	WDR89	2.29004	35.3854	0.022019
ENSG00000063245	EPN1	-2.28994	-56.776	0.022025
ENSG00000175643	RMI2	-2.28971	-35.9831	0.022038
ENSG00000249853	HS3ST5	-2.28905	-263.25	0.022076
ENSG00000179965	ZNF771	-2.28883	-77.2995	0.022089
ENSG00000203499	IQANK1	2.28841	52.1765	0.022114
ENSG00000196099	OR6M1	-2.28816	-387.87	0.022128
ENSG00000258644	SYNJ2BP-COX16	2.28813	8.9762	0.02213
ENSG00000249240	ENSG00000249240	2.28778	40.3981	0.02215
ENSG00000135164	DMTF1	2.28703	86.9484	0.022194
ENSG00000272636	DOC2B	-2.28578	-59.2801	0.022267
ENSG00000103023	PRSS54	-2.28462	-111.295	0.022335
ENSG00000138640	FAM13A	2.28412	7.09376	0.022365
ENSG00000165061	ZMAT4	2.28378	102.641	0.022384
ENSG00000101311	FERMT1	-2.28252	-24.0264	0.022459
ENSG00000116212	LRRC42	2.28159	131.621	0.022514
ENSG00000071677	PRLH	2.28073	109.028	0.022565
ENSG00000143799	PARP1	2.2801	66.1713	0.022602
ENSG00000182923	CEP63	2.27982	17.5728	0.022619
ENSG00000106236	NPTX2	2.2798	93.9997	0.022619
ENSG00000128016	ZFP36	2.27974	196.578	0.022623
ENSG00000183977	PP2D1	-2.27966	-36.0071	0.022628
ENSG00000114744	COMMD2	-2.27949	-1157.48	0.022638
ENSG00000149516	MS4A3	-2.2793	-20.081	0.022649
ENSG00000120533	ENY2	-2.27836	-54.4888	0.022705
ENSG00000124215	CDH26	-2.27786	-211.949	0.022735
ENSG00000064225	ST3GAL6	-2.27781	-62.1792	0.022738
ENSG00000094661	OR1I1	-2.27567	-260.026	0.022866
ENSG00000182177	ASB18	2.27479	297.825	0.022919
ENSG00000205476	CCDC85C	-2.27443	-25.6561	0.02294
ENSG00000165895	ARHGAP42	-2.27377	-33.8944	0.02298
ENSG00000135040	NAA35	2.27306	342.865	0.023022
ENSG00000171060	C8orf74	-2.27231	-63.0612	0.023068
ENSG00000182979	MTA1	-2.2701	-197.769	0.023201
ENSG00000145723	GIN1	2.26975	38.7863	0.023223
ENSG00000169129	AFAP1L2	-2.26795	-59.6901	0.023332
ENSG00000159176	CSRP1	2.26771	13.5332	0.023347
ENSG00000022355	GABRA1	-2.26729	-183.1	0.023373
ENSG00000289763	ENSG00000289763	2.26703	43.9851	0.023388
ENSG00000187555	USP7	2.26701	356.674	0.02339
ENSG00000174718	RESF1	2.26476	41.7044	0.023527
ENSG00000113643	RARS1	-2.26471	-40.7092	0.023531
ENSG00000173327	MAP3K11	2.2639	64.0432	0.02358
ENSG00000180574	EIF2S3B	2.26248	39.5696	0.023668
ENSG00000115207	GTF3C2	-2.26186	-90.783	0.023706
ENSG00000204444	APOM	-2.26173	-40.4131	0.023714
ENSG00000169218	RSPO1	-2.26172	-75.505	0.023714
ENSG00000206559	ZCWPW2	-2.25939	-42.9746	0.023859
ENSG00000182963	GJC1	-2.25931	-175.06	0.023864
ENSG00000170561	IRX2	2.25862	355.428	0.023907
ENSG00000125457	MIF4GD	2.25861	11.8518	0.023908
ENSG00000135211	TMEM60	2.25842	53.9401	0.02392
ENSG00000180921	FAM83H	2.25797	60.318	0.023948
ENSG00000273047	ENSG00000273047	2.25734	138.117	0.023987
ENSG00000180386	KRTAP9-7	-2.25536	-383.954	0.024111
ENSG00000165188	RNF183	-2.25513	-74.2196	0.024125
ENSG00000111786	SRSF9	2.25496	59.7565	0.024136
ENSG00000105810	CDK6	-2.25495	-98.9276	0.024137
ENSG00000184956	MUC6	-2.25333	-140.96	0.024239
ENSG00000196805	SPRR2B	-2.25235	-49.8815	0.0243
ENSG00000125691	RPL23	2.25208	173.517	0.024317
ENSG00000167767	KRT80	-2.25165	-30.1873	0.024344
ENSG00000232948	DEFB130A	2.25054	145.025	0.024415
ENSG00000151689	INPP1	2.25019	44.5842	0.024437
ENSG00000143337	TOR1AIP1	2.24951	226.379	0.02448
ENSG00000142961	MOB3C	-2.24855	-20.5066	0.024541
ENSG00000137675	MMP27	2.24833	81.2453	0.024555
ENSG00000128709	HOXD9	-2.24775	-142.419	0.024592
ENSG00000125485	DDX31	2.24718	156.833	0.024628
ENSG00000243317	STMP1	2.24666	38.6704	0.024662
ENSG00000112893	MAN2A1	2.246	52.8755	0.024704
ENSG00000167840	ZNF232	2.24554	116.783	0.024734
ENSG00000204859	ZBTB48	-2.2453	-50.9387	0.024749
ENSG00000101440	ASIP	2.24475	247.982	0.024784
ENSG00000205060	SLC35B4	-2.24471	-8.81236	0.024787
ENSG00000188554	NBR1	-2.24432	-56.3096	0.024812
ENSG00000125900	SIRPD	2.24408	105.323	0.024827
ENSG00000008382	MPND	2.24396	39.2609	0.024835
ENSG00000133466	C1QTNF6	2.24347	9.49667	0.024867
ENSG00000100558	PLEK2	-2.24281	-40.4009	0.024909
ENSG00000023191	RNH1	2.24257	66.4977	0.024924
ENSG00000164346	NSA2	2.24192	39.7928	0.024967
ENSG00000250305	TRMT9B	-2.24186	-90.2741	0.02497
ENSG00000165474	GJB2	-2.24078	-20.5987	0.02504
ENSG00000081985	IL12RB2	2.24066	9.9639	0.025048
ENSG00000115286	NDUFS7	-2.2403	-196.435	0.025072
ENSG00000183153	GJD3	-2.23966	-314.271	0.025113
ENSG00000139193	CD27	-2.23925	-12.2731	0.025139
ENSG00000154370	TRIM11	-2.23812	-138.342	0.025213
ENSG00000144741	SLC25A26	-2.23735	-179.862	0.025264
ENSG00000082146	STRADB	2.23695	163.505	0.025289
ENSG00000157445	CACNA2D3	2.23591	51.7996	0.025358
ENSG00000079332	SAR1A	2.23471	71.5974	0.025436
ENSG00000171631	P2RY6	-2.23352	-10.1502	0.025515
ENSG00000173267	SNCG	-2.23277	-47.5092	0.025564
ENSG00000168002	POLR2G	2.23265	137.494	0.025572
ENSG00000114354	TFG	2.2325	27.238	0.025582
ENSG00000106392	C1GALT1	2.23232	10.5689	0.025594
ENSG00000142751	GPN2	-2.23135	-19.831	0.025658
ENSG00000285188	ENSG00000285188	-2.2299	-24.5557	0.025754
ENSG00000159210	SNF8	2.22975	47.0706	0.025764
ENSG00000187595	ZNF385C	-2.2285	-31.196	0.025847
ENSG00000213066	CEP43	2.22844	18.7753	0.025851
ENSG00000136244	IL6	2.22828	27.1365	0.025862
ENSG00000111271	ACAD10	2.2261	190.462	0.026008
ENSG00000118729	CASQ2	2.22582	223.53	0.026026
ENSG00000135547	HEY2	2.22503	49.6589	0.026079
ENSG00000130396	AFDN	-2.22494	-32.942	0.026085
ENSG00000128654	MTX2	-2.2249	-345.132	0.026088
ENSG00000162891	IL20	-2.22489	-149.09	0.026089
ENSG00000164850	GPER1	2.22484	116.672	0.026092
ENSG00000269590	ENSG00000269590	-2.2247	-64.5789	0.026102
ENSG00000214290	POU2AF3	-2.22453	-49.426	0.026113
ENSG00000099337	KCNK6	-2.22434	-80.7872	0.026126
ENSG00000162227	TAF6L	2.2243	319.017	0.026128
ENSG00000027869	SH2D2A	2.22353	38.5453	0.02618
ENSG00000227059	ANHX	2.22318	46.6705	0.026204
ENSG00000006837	CDKL3	2.2227	99.9786	0.026236
ENSG00000160791	CCR5	-2.22259	-7.29345	0.026244
ENSG00000184571	PIWIL3	2.22207	118.022	0.026279
ENSG00000124882	EREG	-2.222	-30.2434	0.026284
ENSG00000171217	CLDN20	2.2206	79.9182	0.026378
ENSG00000177673	TEX44	2.22016	90.1407	0.026408
ENSG00000104763	ASAH1	2.22004	18.6407	0.026416
ENSG00000165816	VWA2	-2.21833	-41.04	0.026532
ENSG00000141858	SAMD1	2.21832	61.1638	0.026533
ENSG00000105227	PRX	-2.21773	-14.891	0.026573
ENSG00000188215	DCUN1D3	2.21741	46.9826	0.026595
ENSG00000180817	PPA1	2.21717	34.0041	0.026612
ENSG00000135916	ITM2C	2.21698	4.86853	0.026625
ENSG00000038382	TRIO	-2.21528	-42.6705	0.026741
ENSG00000162456	KNCN	2.21509	231.354	0.026754
ENSG00000249773	ENSG00000249773	2.21488	14.1902	0.026769
ENSG00000110717	NDUFS8	2.21449	47.3661	0.026795
ENSG00000116685	KIAA2013	2.21446	58.1193	0.026797
ENSG00000204704	OR2W1	2.21423	97.3997	0.026813
ENSG00000122707	RECK	-2.21345	-188.64	0.026867
ENSG00000288859	H2AC19	2.21271	144.223	0.026918
ENSG00000162399	BSND	2.21267	110.596	0.026921
ENSG00000187239	FNBP1	-2.21187	-73.109	0.026975
ENSG00000185024	BRF1	2.21186	64.336	0.026977
ENSG00000065802	ASB1	2.21165	50.6445	0.026991
ENSG00000153956	CACNA2D1	2.20981	38.8874	0.027118
ENSG00000064489	BORCS8-MEF2B	2.20931	84.0915	0.027153
ENSG00000187866	PABIR1	2.20811	21.2593	0.027237
ENSG00000105011	ASF1B	2.208	60.1698	0.027244
ENSG00000179055	OR13D1	-2.20719	-85.6258	0.027301
ENSG00000040633	PHF23	-2.20708	-63.7755	0.027309
ENSG00000055483	USP36	2.2067	77.4466	0.027335
ENSG00000119321	FKBP15	2.2067	23.7453	0.027335
ENSG00000108830	RND2	2.20585	76.5408	0.027394
ENSG00000174279	EVX2	-2.20543	-133.034	0.027424
ENSG00000147526	TACC1	2.20541	30.6515	0.027426
ENSG00000163666	HESX1	2.20484	36.6096	0.027466
ENSG00000186193	SAPCD2	2.20447	49.0802	0.027491
ENSG00000103275	UBE2I	-2.20373	-44.1061	0.027543
ENSG00000173432	SAA1	-2.20308	-103.45	0.027589
ENSG00000235376	RPEL1	-2.20277	-319.038	0.027611
ENSG00000135900	MRPL44	2.20271	59.4625	0.027615
ENSG00000130669	PAK4	-2.20056	-69.0609	0.027768
ENSG00000183760	ACP7	-2.2	-30.3978	0.027807
ENSG00000204913	LRRC3C	-2.19995	-22.209	0.02781
ENSG00000144589	STK11IP	2.19993	136.294	0.027812
ENSG00000132330	SCLY	2.19991	34.5228	0.027813
ENSG00000156261	CCT8	-2.19983	-24.0725	0.027819
ENSG00000154146	NRGN	-2.19978	-73.2372	0.027822
ENSG00000272980	ENSG00000272980	2.19899	31.846	0.027879
ENSG00000140600	SH3GL3	2.19881	70.6633	0.027891
ENSG00000086504	MRPL28	2.19814	45.0446	0.027939
ENSG00000122008	POLK	-2.198	-90.2525	0.027949
ENSG00000018869	ZNF582	-2.19756	-15.8304	0.027981
ENSG00000271271	UGT2A2	2.19739	144.813	0.027993
ENSG00000284667	SCYGR5	-2.19681	-169.584	0.028034
ENSG00000171360	KRT38	-2.19616	-201.781	0.02808
ENSG00000185043	CIB1	2.19591	26.366	0.028099
ENSG00000148136	OR13C4	2.19548	223.331	0.028129
ENSG00000091732	ZC3HC1	-2.19459	-163.817	0.028193
ENSG00000170270	GON7	-2.19435	-77.7259	0.028211
ENSG00000068137	PLEKHH3	2.19405	29.2334	0.028232
ENSG00000050165	DKK3	2.19248	76.2361	0.028345
ENSG00000244462	RBM12	-2.19186	-49.0409	0.02839
ENSG00000116981	NT5C1A	2.1913	15.7553	0.02843
ENSG00000124181	PLCG1	-2.19091	-76.3061	0.028459
ENSG00000136051	WASHC4	-2.19068	-56.356	0.028475
ENSG00000274810	NPHP3-ACAD11	2.19002	274.258	0.028523
ENSG00000126353	CCR7	-2.18954	-177.126	0.028558
ENSG00000066468	FGFR2	2.18876	72.8578	0.028614
ENSG00000155926	SLA	-2.18782	-19.8644	0.028683
ENSG00000145692	BHMT	2.18766	163.026	0.028694
ENSG00000170927	PKHD1	-2.18735	-105.704	0.028717
ENSG00000254505	CHMP4A	2.18694	32.3598	0.028747
ENSG00000104643	MTMR9	-2.1868	-27.9847	0.028757
ENSG00000134871	COL4A2	-2.18659	-28.6816	0.028772
ENSG00000168071	CCDC88B	-2.18628	-58.0967	0.028795
ENSG00000223658	C1GALT1C1L	-2.18607	-12.6254	0.02881
ENSG00000067248	DHX29	2.18497	90.0696	0.028891
ENSG00000159063	ALG8	-2.18484	-14.3176	0.028901
ENSG00000039123	MTREX	2.18461	105.052	0.028918
ENSG00000091262	ABCC6	-2.18409	-220.778	0.028955
ENSG00000132510	KDM6B	-2.1837	-138.057	0.028985
ENSG00000114391	RPL24	-2.18342	-91.8561	0.029005
ENSG00000149231	CCDC82	2.18293	60.9612	0.029041
ENSG00000111319	SCNN1A	-2.18293	-18.0928	0.029041
ENSG00000169174	PCSK9	2.18216	115.47	0.029098
ENSG00000135355	GJA10	2.18197	243.227	0.029112
ENSG00000198440	ZNF583	-2.18083	-9.45118	0.029196
ENSG00000089327	FXYD5	-2.1787	-7.7824	0.029354
ENSG00000186105	LRRC70	2.17728	84.8393	0.02946
ENSG00000081479	LRP2	-2.17666	-50.6235	0.029506
ENSG00000132356	PRKAA1	2.17634	11.5768	0.02953
ENSG00000097096	SYDE2	-2.17502	-10.4753	0.029629
ENSG00000117215	PLA2G2D	2.17434	159.899	0.02968
ENSG00000136867	SLC31A2	-2.17252	-11.5258	0.029817
ENSG00000182511	FES	2.1707	8.24759	0.029954
ENSG00000134183	GNAT2	-2.17058	-31.6847	0.029963
ENSG00000290183	ENSG00000290183	2.16992	21.9136	0.030013
ENSG00000204217	BMPR2	-2.16965	-30.1148	0.030034
ENSG00000163217	BMP10	2.16953	71.0489	0.030042
ENSG00000164761	TNFRSF11B	-2.16936	-12.4479	0.030055
ENSG00000132185	FCRLA	-2.16922	-28.4532	0.030066
ENSG00000109079	TNFAIP1	2.16918	94.0781	0.030069
ENSG00000146054	TRIM7	2.16852	28.9009	0.030119
ENSG00000139445	FOXN4	2.16732	85.415	0.030211
ENSG00000171794	UTF1	2.16724	66.2559	0.030217
ENSG00000100926	TM9SF1	2.16691	44.0298	0.030242
ENSG00000170276	HSPB2	-2.16679	-163.411	0.030251
ENSG00000164398	ACSL6	2.1667	26.9095	0.030258
ENSG00000187492	CDHR4	-2.16576	-231.066	0.03033
ENSG00000162892	IL24	2.16416	25.8833	0.030452
ENSG00000182393	IFNL1	2.16404	103.745	0.030462
ENSG00000185189	NRBP2	2.16337	131.088	0.030513
ENSG00000153250	RBMS1	2.16324	24.3072	0.030522
ENSG00000235718	MFRP	-2.16287	-170.644	0.030551
ENSG00000052841	TTC17	-2.16231	-152.888	0.030594
ENSG00000112053	SLC26A8	2.16179	13.6476	0.030635
ENSG00000232113	TEX50	2.16163	193.579	0.030646
ENSG00000126934	MAP2K2	2.16001	105.194	0.030772
ENSG00000110801	PSMD9	2.15956	30.7018	0.030807
ENSG00000111897	SERINC1	-2.1587	-20.213	0.030874
ENSG00000178741	COX5A	2.15818	112.332	0.030914
ENSG00000152591	DSPP	2.15764	253.165	0.030956
ENSG00000167601	AXL	2.1573	15.1197	0.030982
ENSG00000263528	IKBKE	-2.15695	-2.86369	0.03101
ENSG00000224940	PRRT4	-2.15689	-38.3614	0.031014
ENSG00000197798	FAM118B	2.15488	29.4525	0.031172
ENSG00000158525	CPA5	2.15473	27.9875	0.031183
ENSG00000069974	RAB27A	-2.15405	-25.7734	0.031236
ENSG00000070669	ASNS	2.15379	14.5655	0.031257
ENSG00000145879	SPINK7	-2.1536	-428.403	0.031271
ENSG00000151379	MSGN1	2.15342	66.8976	0.031286
ENSG00000146215	CRIP3	-2.15227	-37.1574	0.031376
ENSG00000181752	OR8K5	2.15215	175.986	0.031386
ENSG00000176797	DEFB103A	-2.15207	-4892.81	0.031392
ENSG00000263874	LASP1NB	-2.15061	-20.2876	0.031507
ENSG00000144426	NBEAL1	-2.15043	-71.2633	0.031521
ENSG00000126005	MMP24OS	-2.1503	-9.99029	0.031531
ENSG00000134575	ACP2	-2.14901	-31.1648	0.031634
ENSG00000177565	TBL1XR1	2.1471	101	0.031786
ENSG00000164512	ANKRD55	-2.14678	-88.0017	0.031811
ENSG00000237441	RGL2	-2.1467	-171.407	0.031817
ENSG00000108878	CACNG1	-2.14666	-324.977	0.031821
ENSG00000152127	MGAT5	2.14663	36.0884	0.031823
ENSG00000135374	ELF5	-2.14647	-38.4985	0.031836
ENSG00000179930	ZNF648	2.14644	169.118	0.031838
ENSG00000250067	YJEFN3	2.14626	84.9829	0.031852
ENSG00000203663	OR2L2	-2.14567	-99.9518	0.031899
ENSG00000012232	EXTL3	-2.14521	-58.8823	0.031936
ENSG00000137806	NDUFAF1	-2.14451	-33.0888	0.031992
ENSG00000166603	MC4R	-2.14384	-56.6193	0.032045
ENSG00000105171	POP4	-2.14177	-52.7981	0.032212
ENSG00000147488	ST18	-2.14124	-189.898	0.032255
ENSG00000170819	BFSP2	-2.14111	-68.5622	0.032265
ENSG00000179902	CFAP276	-2.1398	-53.5664	0.032371
ENSG00000147684	NDUFB9	2.13914	49.2451	0.032425
ENSG00000123444	KBTBD4	2.139	133.181	0.032436
ENSG00000248712	CCDC153	2.13799	113.467	0.032517
ENSG00000099381	SETD1A	-2.13754	-82.1454	0.032554
ENSG00000212657	KRTAP16-1	-2.13712	-24.1858	0.032589
ENSG00000171587	DSCAM	-2.13693	-284.716	0.032604
ENSG00000124092	CTCFL	2.13687	39.0819	0.032608
ENSG00000162384	CZIB	-2.13636	-29.7699	0.03265
ENSG00000129003	VPS13C	-2.1357	-128.382	0.032704
ENSG00000166377	ATP9B	-2.13542	-16.1713	0.032727
ENSG00000159516	SPRR2G	-2.13469	-141.816	0.032786
ENSG00000213578	CPLX3	2.13422	125.327	0.032824
ENSG00000064201	TSPAN32	-2.13323	-3.48651	0.032905
ENSG00000172724	CCL19	-2.13312	-19.9359	0.032915
ENSG00000255439	ENSG00000255439	2.133	58.0278	0.032925
ENSG00000050393	MCUR1	-2.13264	-47.7113	0.032954
ENSG00000181903	OR4C6	2.1324	142.844	0.032974
ENSG00000240065	PSMB9	-2.13141	-44.1868	0.033055
ENSG00000122483	CCDC18	2.13114	36.89	0.033077
ENSG00000198380	GFPT1	-2.13096	-57.6682	0.033093
ENSG00000163581	SLC2A2	-2.13063	-262.977	0.03312
ENSG00000141034	GID4	2.13035	51.097	0.033143
ENSG00000137720	CFAP68	2.12983	42.6448	0.033186
ENSG00000285085	ENSG00000285085	2.12949	31.0669	0.033214
ENSG00000284873	OOSP1	2.12855	203.325	0.033292
ENSG00000109265	CRACD	2.12846	23.4084	0.033299
ENSG00000057704	TMCC3	-2.1281	-18.0026	0.033328
ENSG00000106302	HYAL4	2.12806	110.68	0.033332
ENSG00000174456	C12orf76	-2.12796	-66.0351	0.033341
ENSG00000197892	KIF13B	-2.12787	-73.0043	0.033348
ENSG00000164951	PDP1	2.12755	47.6299	0.033375
ENSG00000100804	PSMB5	-2.12728	-20.6634	0.033396
ENSG00000154678	PDE1C	2.12708	59.0652	0.033413
ENSG00000266472	MRPS21	-2.12685	-14.8036	0.033432
ENSG00000105278	ZFR2	2.12676	79.6701	0.03344
ENSG00000128340	RAC2	-2.12659	-80.5677	0.033454
ENSG00000166562	SEC11C	2.12659	35.6453	0.033454
ENSG00000006282	SPATA20	2.12478	2.64384	0.033605
ENSG00000091656	ZFHX4	2.12459	542.049	0.033621
ENSG00000130939	UBE4B	2.12416	120.505	0.033657
ENSG00000082641	NFE2L1	-2.12369	-124.284	0.033696
ENSG00000176974	SHMT1	2.1236	17.7444	0.033703
ENSG00000241360	PDXP	-2.12332	-63.5306	0.033727
ENSG00000111639	MRPL51	-2.12312	-7.0932	0.033744
ENSG00000184056	VPS33B	2.12283	85.7026	0.033768
ENSG00000170791	CHCHD7	-2.12122	-121.059	0.033903
ENSG00000095981	KCNK16	-2.12077	-60.8518	0.033942
ENSG00000108588	CCDC47	2.12033	34.796	0.033978
ENSG00000129354	AP1M2	-2.12029	-50.2737	0.033982
ENSG00000122592	HOXA7	2.11976	40.9687	0.034026
ENSG00000112079	STK38	-2.11965	-111.515	0.034035
ENSG00000162927	PUS10	-2.11954	-52.0346	0.034045
ENSG00000196504	PRPF40A	2.11938	33.3439	0.034058
ENSG00000251246	EFNA4-EFNA3	-2.11907	-29.8328	0.034085
ENSG00000274523	RCC1L	-2.11783	-109.598	0.034189
ENSG00000178665	ZNF713	2.11757	7.21855	0.034211
ENSG00000163606	CD200R1	-2.11725	-9.48665	0.034239
ENSG00000168564	CDKN2AIP	-2.11664	-56.5269	0.034291
ENSG00000106178	CCL24	-2.11576	-19.8857	0.034365
ENSG00000185947	ZNF267	-2.11526	-22.994	0.034408
ENSG00000164076	CAMKV	2.11523	21.4913	0.034411
ENSG00000139083	ETV6	-2.11516	-149.604	0.034416
ENSG00000111537	IFNG	-2.1151	-8.7374	0.034421
ENSG00000163527	STT3B	-2.1151	-79.4814	0.034422
ENSG00000121274	TENT4B	2.11494	109.438	0.034435
ENSG00000188732	FAM221A	-2.1144	-15.24	0.034481
ENSG00000048052	HDAC9	2.11363	254.048	0.034547
ENSG00000040341	STAU2	2.1132	31.0819	0.034583
ENSG00000198874	TYW1	-2.1132	-13.903	0.034583
ENSG00000168710	AHCYL1	-2.11319	-36.2698	0.034585
ENSG00000162630	B3GALT2	2.11255	27.7884	0.034639
ENSG00000158163	DZIP1L	-2.11232	-26.9718	0.034659
ENSG00000121743	GJA3	-2.11145	-10.4768	0.034733
ENSG00000267795	SMIM22	2.11129	36.1024	0.034747
ENSG00000142606	MMEL1	2.11112	30.8818	0.034762
ENSG00000111275	ALDH2	2.1111	47.4978	0.034763
ENSG00000168090	COPS6	2.11061	97.502	0.034806
ENSG00000163931	TKT	-2.11045	-47.4972	0.034819
ENSG00000112473	SLC39A7	2.10983	56.2229	0.034873
ENSG00000083444	PLOD1	2.10901	12.5013	0.034943
ENSG00000134812	CBLIF	-2.10878	-337.143	0.034963
ENSG00000154188	ANGPT1	-2.10877	-19.6097	0.034964
ENSG00000023902	PLEKHO1	2.10842	40.4012	0.034994
ENSG00000171199	OPRPN	2.10832	105.162	0.035003
ENSG00000171792	RHNO1	-2.10831	-123.299	0.035005
ENSG00000127399	LRRC61	2.10732	11.2868	0.03509
ENSG00000160563	MED27	2.10653	30.8167	0.035159
ENSG00000119844	AFTPH	2.106	81.3646	0.035205
ENSG00000106927	AMBP	-2.10599	-99.2456	0.035205
ENSG00000196659	TTC30B	-2.10581	-127.926	0.035221
ENSG00000078804	TP53INP2	2.10388	35.9441	0.035389
ENSG00000120235	IFNA6	-2.10198	-460.582	0.035555
ENSG00000157693	TMEM268	2.10174	12.8208	0.035576
ENSG00000155833	CYLC2	2.10168	189.528	0.035582
ENSG00000168175	MAPK1IP1L	-2.10141	-122.048	0.035605
ENSG00000114670	NEK11	-2.10098	-16.576	0.035643
ENSG00000168925	CTRB1	2.10093	7.69252	0.035647
ENSG00000231274	SBK3	-2.10062	-64.5462	0.035675
ENSG00000132517	SLC52A1	2.10045	44.4529	0.03569
ENSG00000002549	LAP3	-2.10017	-10.0439	0.035714
ENSG00000131152	ENSG00000131152	2.09994	104.003	0.035734
ENSG00000126803	HSPA2	-2.09976	-7.98416	0.03575
ENSG00000204120	GIGYF2	2.09963	22.5765	0.035762
ENSG00000204610	TRIM15	-2.09894	-97.2568	0.035822
ENSG00000106331	PAX4	2.09699	199.763	0.035995
ENSG00000134202	GSTM3	-2.09619	-13.7203	0.036066
ENSG00000205423	CNEP1R1	2.09608	27.6852	0.036075
ENSG00000102837	OLFM4	2.09601	104.989	0.036081
ENSG00000157911	PEX10	2.09576	56.6944	0.036103
ENSG00000116748	AMPD1	2.0955	79.1747	0.036127
ENSG00000165714	BORCS5	-2.09545	-27.5777	0.036131
ENSG00000167632	TRAPPC9	-2.09489	-7.16956	0.036181
ENSG00000162624	LHX8	2.09381	409.649	0.036277
ENSG00000168000	BSCL2	2.09355	304.956	0.0363
ENSG00000068079	IFI35	-2.09338	-72.9767	0.036316
ENSG00000198298	ZNF485	2.09318	47.1484	0.036334
ENSG00000103035	PSMD7	-2.09234	-214.101	0.036408
ENSG00000174165	ZDHHC24	2.09214	36.6937	0.036426
ENSG00000165215	CLDN3	2.09129	36.779	0.036502
ENSG00000140497	SCAMP2	2.09098	7.20326	0.03653
ENSG00000188505	NCCRP1	-2.08877	-119.622	0.036728
ENSG00000099308	MAST3	-2.08861	-48.1222	0.036743
ENSG00000152910	CNTNAP4	-2.08813	-295.986	0.036786
ENSG00000282988	ENSG00000282988	-2.0868	-10.2996	0.036907
ENSG00000121653	MAPK8IP1	-2.08655	-506.46	0.036929
ENSG00000183098	GPC6	2.08618	75.2228	0.036963
ENSG00000168306	ACOX2	-2.08597	-38.5025	0.036982
ENSG00000186487	MYT1L	-2.08583	-378.929	0.036994
ENSG00000134825	TMEM258	2.08569	93.1386	0.037007
ENSG00000213782	DDX47	2.08546	122.264	0.037028
ENSG00000171135	JAGN1	-2.0846	-26.4123	0.037105
ENSG00000124935	SCGB1D2	2.08412	109.788	0.037149
ENSG00000110324	IL10RA	-2.08396	-41.7508	0.037164
ENSG00000136897	MRPL50	2.08394	72.3118	0.037166
ENSG00000283267	FAM237B	-2.0831	-177.439	0.037242
ENSG00000088827	SIGLEC1	-2.08257	-142.594	0.03729
ENSG00000169972	PUSL1	2.08209	101.244	0.037334
ENSG00000077420	APBB1IP	-2.08159	-7.07978	0.03738
ENSG00000181143	MUC16	-2.08079	-225.652	0.037453
ENSG00000233087	RAB6D	-2.07983	-214.043	0.037541
ENSG00000133661	SFTPD	-2.0798	-131.787	0.037544
ENSG00000176956	LY6H	2.07973	78.784	0.037551
ENSG00000102891	MT4	-2.07956	-177.294	0.037566
ENSG00000166856	GPR182	-2.07943	-47.2999	0.037578
ENSG00000141255	SPATA22	-2.07941	-362.107	0.03758
ENSG00000269404	SPIB	2.07907	86.9631	0.037611
ENSG00000130590	SAMD10	-2.07892	-13.2065	0.037625
ENSG00000198185	ZNF334	2.07841	17.0411	0.037671
ENSG00000159251	ACTC1	2.07828	121.981	0.037684
ENSG00000284554	ENSG00000284554	2.07751	106.687	0.037755
ENSG00000196782	MAML3	2.07732	33.807	0.037772
ENSG00000178562	CD28	-2.07702	-32.466	0.0378
ENSG00000169635	HIC2	-2.07664	-229.196	0.037835
ENSG00000006047	YBX2	-2.07587	-38.7923	0.037906
ENSG00000165669	FAM204A	-2.07577	-66.5861	0.037915
ENSG00000214216	IQCJ	-2.07577	-255.518	0.037915
ENSG00000169688	MT1B	2.07548	68.5985	0.037942
ENSG00000206150	RNASE13	2.07532	105.259	0.037957
ENSG00000204381	LAYN	2.07468	14.9059	0.038016
ENSG00000268870	ENSG00000268870	2.07467	5.69456	0.038017
ENSG00000163001	CFAP36	2.07427	26.4292	0.038054
ENSG00000164056	SPRY1	-2.07395	-30.7943	0.038084
ENSG00000185621	LMLN	-2.07358	-43.9609	0.038119
ENSG00000258529	ENSG00000258529	2.07342	20.9585	0.038133
ENSG00000078699	CBFA2T2	-2.07289	-26.092	0.038183
ENSG00000057663	ATG5	2.07266	64.1249	0.038204
ENSG00000236104	ZBTB22	2.07251	129.36	0.038218
ENSG00000146039	SLC17A4	-2.0706	-109.54	0.038396
ENSG00000151287	TEX30	-2.07059	-20.6846	0.038397
ENSG00000197050	ZNF420	-2.07028	-59.8376	0.038427
ENSG00000128886	ELL3	2.07013	17.059	0.03844
ENSG00000111206	FOXM1	-2.0694	-23.329	0.038509
ENSG00000047457	CP	-2.06902	-19.0361	0.038544
ENSG00000166689	PLEKHA7	2.06844	44.6729	0.038599
ENSG00000197079	KRT35	-2.06772	-41.2387	0.038666
ENSG00000072201	LNX1	-2.06765	-16.343	0.038673
ENSG00000118579	MED28	2.06657	23.2131	0.038774
ENSG00000076650	GPATCH1	-2.06554	-14.1863	0.038872
ENSG00000013288	MAN2B2	-2.06545	-44.9992	0.03888
ENSG00000106299	WASL	2.06521	110.619	0.038903
ENSG00000151025	GPR158	2.06512	176.781	0.038912
ENSG00000206026	SMIM21	2.06511	164.812	0.038912
ENSG00000138593	SECISBP2L	-2.06502	-24.8032	0.038922
ENSG00000177082	WDR73	-2.06457	-58.0118	0.038964
ENSG00000183876	ARSI	2.06341	355.906	0.039073
ENSG00000118432	CNR1	-2.06312	-31.219	0.039101
ENSG00000184719	RNLS	-2.06285	-14.0189	0.039127
ENSG00000187855	ASCL4	-2.06246	-84.9011	0.039164
ENSG00000156381	ANKRD9	2.06241	24.9496	0.039169
ENSG00000125991	ERGIC3	-2.06207	-127.326	0.039201
ENSG00000275410	HNF1B	-2.06187	-55.1056	0.03922
ENSG00000135974	C2orf49	2.0612	40.9708	0.039284
ENSG00000178538	CA8	-2.0611	-27.5401	0.039294
ENSG00000188305	PEAK3	-2.06071	-8.57133	0.039331
ENSG00000143001	TMEM61	2.0605	36.1618	0.039351
ENSG00000143595	AQP10	-2.06039	-59.6213	0.039361
ENSG00000229809	ZNF688	2.05933	298.8	0.039463
ENSG00000174502	SLC26A9	-2.05904	-103.27	0.03949
ENSG00000141741	MIEN1	-2.05881	-95.9069	0.039513
ENSG00000167723	TRPV3	2.05868	1.54126	0.039525
ENSG00000184979	USP18	2.05845	14.3403	0.039547
ENSG00000288681	ENSG00000288681	2.0581	11.0321	0.039581
ENSG00000132259	CNGA4	2.05801	105.998	0.039589
ENSG00000235098	ANKRD65	2.05784	183.443	0.039605
ENSG00000171219	CDC42BPG	2.05771	15.4285	0.039618
ENSG00000169018	FEM1B	-2.05763	-101.146	0.039625
ENSG00000182481	KPNA2	2.05752	38.613	0.039636
ENSG00000134744	TUT4	-2.05741	-84.8735	0.039647
ENSG00000204616	TRIM31	2.05734	6.7279	0.039654
ENSG00000178078	STAP2	2.05656	14.1289	0.039729
ENSG00000171401	KRT13	-2.05656	-92.811	0.039729
ENSG00000108947	EFNB3	2.05655	44.1565	0.039729
ENSG00000165533	TTC8	2.0564	47.1125	0.039744
ENSG00000284779	ENSG00000284779	-2.05556	-200.893	0.039825
ENSG00000128242	GAL3ST1	2.0555	25.566	0.03983
ENSG00000087077	TRIP6	2.05532	23.082	0.039848
ENSG00000134323	MYCN	2.05474	52.2329	0.039904
ENSG00000175352	NRIP3	-2.05324	-17.0729	0.04005
ENSG00000198128	OR2L3	2.05292	350.508	0.04008
ENSG00000180720	CHRM4	-2.05274	-132.46	0.040098
ENSG00000161980	POLR3K	-2.05107	-15.7621	0.04026
ENSG00000134193	REG4	-2.05066	-163.437	0.0403
ENSG00000127324	TSPAN8	2.05051	147.437	0.040314
ENSG00000179546	HTR1D	2.04954	82.9912	0.040409
ENSG00000112592	TBP	-2.04935	-59.2756	0.040428
ENSG00000085433	WDR47	2.04894	24.982	0.040468
ENSG00000129636	ITFG1	2.04843	136.392	0.040518
ENSG00000255730	ENSG00000255730	2.0477	14.9274	0.040589
ENSG00000127415	IDUA	2.04765	5.56566	0.040594
ENSG00000131115	ZNF227	-2.04765	-25.7102	0.040594
ENSG00000120278	PLEKHG1	-2.04705	-16.8167	0.040653
ENSG00000162670	BRINP3	-2.04696	-94.1503	0.040662
ENSG00000072832	CRMP1	-2.04679	-183.052	0.040678
ENSG00000165506	DNAAF2	2.04572	4.52495	0.040784
ENSG00000120784	ZFP30	-2.0457	-1.96162	0.040786
ENSG00000176153	GPX2	2.04521	83.0915	0.040834
ENSG00000108468	CBX1	2.04494	18.0157	0.040861
ENSG00000171109	MFN1	2.04482	34.1107	0.040872
ENSG00000083817	ZNF416	2.0447	132.806	0.040884
ENSG00000182318	ZSCAN22	-2.04444	-76.512	0.04091
ENSG00000113312	TTC1	-2.04415	-37.8935	0.040939
ENSG00000147434	CHRNA6	-2.04402	-164.527	0.040952
ENSG00000167962	ZNF598	-2.04379	-20.0454	0.040974
ENSG00000101444	AHCY	2.04244	168.925	0.041108
ENSG00000198517	MAFK	-2.04181	-139.235	0.04117
ENSG00000136631	VPS45	2.04155	34.6789	0.041196
ENSG00000124067	SLC12A4	2.04007	137.751	0.041343
ENSG00000205517	RGL3	2.03988	45.3435	0.041362
ENSG00000131981	LGALS3	2.0396	9.08178	0.04139
ENSG00000158435	CNOT11	-2.03932	-120.258	0.041418
ENSG00000196233	LCOR	-2.03862	-606.806	0.041488
ENSG00000116199	FAM20B	-2.03858	-18.5172	0.041492
ENSG00000242441	GTF2A1L	2.03833	29.6162	0.041517
ENSG00000181610	MRPS23	-2.03817	-99.9519	0.041533
ENSG00000143674	MAP3K21	2.03787	20.4023	0.041563
ENSG00000121406	ZNF549	-2.03767	-84.1304	0.041583
ENSG00000185088	RPS27L	-2.03747	-18.1151	0.041603
ENSG00000198521	ZNF43	2.03689	148.036	0.041661
ENSG00000235453	SMIM27	-2.03676	-258.53	0.041675
ENSG00000177239	MAN1B1	-2.03669	-118.618	0.041681
ENSG00000198053	SIRPA	2.03383	115.279	0.041969
ENSG00000102543	CDADC1	-2.03369	-71.2227	0.041983
ENSG00000104774	MAN2B1	2.03202	122.63	0.042151
ENSG00000204923	FBXO48	-2.032	-34.2025	0.042154
ENSG00000180043	GARIN5B	2.03175	76.9577	0.042179
ENSG00000105499	PLA2G4C	2.03105	73.8438	0.04225
ENSG00000144476	ACKR3	-2.02947	-7.12053	0.042411
ENSG00000123374	CDK2	-2.02904	-190.939	0.042454
ENSG00000254692	ENSG00000254692	2.0288	15.9651	0.042478
ENSG00000070444	MNT	-2.02805	-65.8804	0.042556
ENSG00000159753	CARMIL2	2.02709	200.574	0.042653
ENSG00000214029	ZNF891	-2.02707	-12.3104	0.042656
ENSG00000282881	TMEM275	2.02691	61.6182	0.042672
ENSG00000183340	JRKL	2.02665	43.2045	0.042698
ENSG00000172215	CXCR6	2.02642	31.574	0.042722
ENSG00000196526	AFAP1	-2.02621	-0.59321	0.042743
ENSG00000130477	UNC13A	2.0258	295.774	0.042786
ENSG00000141738	GRB7	2.02566	39.4371	0.042799
ENSG00000115677	HDLBP	2.02529	26.4306	0.042838
ENSG00000134569	LRP4	-2.02319	-142.277	0.043053
ENSG00000174282	ZBTB4	2.0224	162.105	0.043135
ENSG00000102897	LYRM1	2.0224	31.9228	0.043135
ENSG00000176895	OR51A7	-2.02233	-122.249	0.043143
ENSG00000127325	BEST3	-2.02186	-21.1692	0.043191
ENSG00000148942	SLC5A12	2.02177	112.731	0.0432
ENSG00000057019	DCBLD2	-2.02108	-10.1876	0.043271
ENSG00000132669	RIN2	2.02002	28.345	0.043382
ENSG00000161914	ZNF653	-2.0199	-23.5502	0.043394
ENSG00000131462	TUBG1	-2.01968	-28.161	0.043416
ENSG00000134007	ADAM20	-2.01928	-160.094	0.043458
ENSG00000165501	LRR1	2.01926	4.28531	0.04346
ENSG00000283297	TEX52	-2.01797	-46.9862	0.043594
ENSG00000172273	HINFP	-2.01736	-15.0133	0.043658
ENSG00000114383	TUSC2	2.01706	97.076	0.043689
ENSG00000070610	GBA2	2.01662	19.7893	0.043735
ENSG00000111885	MAN1A1	-2.01632	-47.412	0.043767
ENSG00000131791	PRKAB2	-2.01624	-97.4222	0.043775
ENSG00000145451	GLRA3	2.0158	375.37	0.043821
ENSG00000103494	RPGRIP1L	-2.01424	-110.333	0.043984
ENSG00000183397	TEKTIP1	-2.01409	-24.9063	0.044
ENSG00000174373	RALGAPA1	-2.01363	-46.7859	0.044049
ENSG00000181652	ATG9B	-2.01329	-110.088	0.044084
ENSG00000120137	PANK3	2.01322	55.9729	0.044092
ENSG00000173486	FKBP2	2.01311	142.275	0.044103
ENSG00000183484	GPR132	2.013	30.568	0.044114
ENSG00000157927	RADIL	2.013	40.4757	0.044115
ENSG00000149639	SOGA1	-2.0127	-102.982	0.044147
ENSG00000123384	LRP1	-2.01256	-28.6239	0.044161
ENSG00000169717	ACTRT2	2.01236	218.531	0.044182
ENSG00000169047	IRS1	2.01216	52.9823	0.044203
ENSG00000084623	EIF3I	-2.01196	-73.9632	0.044224
ENSG00000159335	PTMS	2.01181	15.5448	0.04424
ENSG00000114030	KPNA1	2.0117	43.1804	0.044251
ENSG00000167625	ZNF526	-2.01164	-80.9334	0.044258
ENSG00000083290	ULK2	-2.01135	-66.7021	0.044289
ENSG00000146378	TAAR2	-2.01121	-155.995	0.044303
ENSG00000172320	OR5A1	2.01089	228.087	0.044337
ENSG00000165804	ZNF219	-2.01081	-81.3022	0.044345
ENSG00000132677	RHBG	2.01076	76.6049	0.044351
ENSG00000163631	ALB	2.01025	643.489	0.044405
ENSG00000114349	GNAT1	-2.00989	-30.2469	0.044443
ENSG00000159648	TEPP	2.00907	30.3168	0.04453
ENSG00000141391	PRELID3A	-2.00832	-6.06889	0.044609
ENSG00000124074	ENKD1	2.00813	145.268	0.044629
ENSG00000063180	CA11	2.00712	89.8825	0.044737
ENSG00000162944	RFTN2	-2.00644	-14.0406	0.044809
ENSG00000198862	LTN1	2.00624	41.6719	0.04483
ENSG00000142549	IGLON5	-2.00617	-108.809	0.044838
ENSG00000196867	ZFP28	2.00592	27.1628	0.044865
ENSG00000168530	MYL1	2.00588	140.788	0.044869
ENSG00000112584	FAM120B	-2.00587	-55.8109	0.04487
ENSG00000170473	PYM1	-2.00583	-73.7054	0.044874
ENSG00000196208	GREB1	-2.00561	-26.2418	0.044898
ENSG00000178307	TMEM11	-2.00517	-21.4336	0.044945
ENSG00000184897	H1-10	2.00503	101.41	0.04496
ENSG00000088926	F11	-2.00451	-99.4518	0.045015
ENSG00000147813	NAPRT	-2.004	-21.1022	0.04507
ENSG00000167104	BPIFB6	2.00231	185.087	0.045252
ENSG00000172324	OR5A2	2.00179	280.803	0.045307
ENSG00000128185	DGCR6L	2.00162	103.64	0.045326
ENSG00000169599	NFU1	-2.00147	-144.734	0.045342
ENSG00000133059	DSTYK	-2.00122	-52.9758	0.045369
ENSG00000165819	METTL3	-2.00077	-202.224	0.045417
ENSG00000164620	RELL2	-2.00055	-48.0664	0.045441
ENSG00000115896	PLCL1	-2.00036	-47.2452	0.045462
ENSG00000070495	JMJD6	-1.99969	-30.2878	0.045534
ENSG00000277258	PCGF2	1.99956	55.9748	0.045548
ENSG00000260027	HOXB7	1.9994	38.7913	0.045566
ENSG00000188316	ENO4	1.99917	35.8223	0.04559
ENSG00000107159	CA9	-1.99848	-48.9152	0.045665
ENSG00000132432	SEC61G	-1.99843	-37.7972	0.04567
ENSG00000101247	NDUFAF5	-1.99814	-29.8345	0.045702
ENSG00000100027	YPEL1	-1.99806	-11.1886	0.04571
ENSG00000213218	CSH2	1.99794	269.902	0.045724
ENSG00000188883	KLRG2	1.99768	9.05174	0.045751
ENSG00000133110	POSTN	1.99725	192.591	0.045798
ENSG00000171867	PRNP	1.99717	25.8556	0.045807
ENSG00000166311	SMPD1	-1.99667	-267.887	0.045862
ENSG00000184838	PRR16	1.99637	36.0188	0.045893
ENSG00000186166	CENATAC	1.99636	77.2259	0.045895
ENSG00000120896	SORBS3	-1.99616	-16.7537	0.045917
ENSG00000127481	UBR4	1.99585	68.6866	0.04595
ENSG00000196778	OR52K1	1.9957	151.52	0.045966
ENSG00000107968	MAP3K8	1.99564	10.8858	0.045973
ENSG00000004779	NDUFAB1	1.99548	28.8568	0.045991
ENSG00000153234	NR4A2	-1.99524	-77.7966	0.046016
ENSG00000197530	MIB2	1.99514	205.689	0.046028
ENSG00000206053	JPT2	-1.99497	-125.249	0.046046
ENSG00000135677	GNS	-1.99487	-29.8933	0.046057
ENSG00000108828	VAT1	-1.99313	-10.8246	0.046248
ENSG00000145592	RPL37	1.99281	35.089	0.046282
ENSG00000112033	PPARD	1.9922	39.7786	0.046349
ENSG00000159788	RGS12	-1.99209	-20.7368	0.046361
ENSG00000135838	NPL	1.99112	58.2454	0.046467
ENSG00000110060	PUS3	-1.99104	-13.4735	0.046477
ENSG00000284969	ENSG00000284969	1.99078	6.8284	0.046505
ENSG00000137776	SLTM	-1.99027	-53.8824	0.046561
ENSG00000185627	PSMD13	1.99005	32.199	0.046585
ENSG00000174953	DHX36	1.98991	83.2448	0.0466
ENSG00000159792	PSKH1	1.98988	29.2738	0.046604
ENSG00000138794	CASP6	-1.98985	-35.1546	0.046607
ENSG00000141456	PELP1	-1.9898	-85.7551	0.046613
ENSG00000165970	SLC6A5	-1.9894	-73.8277	0.046657
ENSG00000150636	CCDC102B	-1.98934	-128.414	0.046663
ENSG00000141854	MISP3	-1.98918	-33.6885	0.046682
ENSG00000116985	BMP8B	1.98826	9.4107	0.046783
ENSG00000133460	SLC2A11	-1.98821	-29.2081	0.046788
ENSG00000162894	FCMR	1.98795	67.0174	0.046817
ENSG00000075673	ATP12A	1.98767	13.1656	0.046848
ENSG00000115705	TPO	1.98686	61.0059	0.046938
ENSG00000064703	DDX20	1.98664	16.8655	0.046962
ENSG00000147676	MAL2	1.98639	81.3992	0.04699
ENSG00000254521	SIGLEC12	1.98629	7.40767	0.047001
ENSG00000177990	DPY19L2	1.98568	14.6928	0.047069
ENSG00000156502	SUPV3L1	1.9856	35.6212	0.047078
ENSG00000179674	ARL14	1.98542	236.386	0.047098
ENSG00000155275	TRMT44	1.98525	187.118	0.047116
ENSG00000242616	GNG10	-1.98509	-27.7552	0.047135
ENSG00000165899	OTOGL	-1.98428	-138.485	0.047224
ENSG00000065357	DGKA	1.98387	35.9611	0.04727
ENSG00000130427	EPO	1.98354	175.187	0.047308
ENSG00000212935	KRTAP10-3	1.98134	83.9545	0.047553
ENSG00000125375	DMAC2L	-1.98125	-9.89623	0.047564
ENSG00000248144	ADH1C	1.98091	29.5765	0.047601
ENSG00000111199	TRPV4	1.98032	56.5536	0.047668
ENSG00000181803	OR6S1	1.97978	82.2913	0.047728
ENSG00000138346	DNA2	1.97959	27.6532	0.047749
ENSG00000170092	SPDYE5	1.97934	103.792	0.047778
ENSG00000163735	CXCL5	-1.97909	-25.7494	0.047806
ENSG00000088882	CPXM1	-1.97871	-7.40617	0.047848
ENSG00000167186	COQ7	-1.97862	-25.2485	0.047859
ENSG00000197312	DDI2	-1.97859	-44.5997	0.047862
ENSG00000099942	CRKL	1.97857	79.8385	0.047864
ENSG00000144550	CPNE9	-1.9782	-56.3056	0.047906
ENSG00000115155	OTOF	-1.97817	-121.716	0.047909
ENSG00000134460	IL2RA	-1.977	-33.0995	0.048041
ENSG00000125454	SLC25A19	1.97697	77.404	0.048045
ENSG00000196876	SCN8A	-1.97691	-113.335	0.048052
ENSG00000127472	PLA2G5	1.97672	26.3984	0.048073
ENSG00000104870	FCGRT	-1.97667	-37.0486	0.048079
ENSG00000214736	TOMM6	1.97625	115.161	0.048127
ENSG00000078399	HOXA9	-1.97601	-30.3178	0.048154
ENSG00000153107	ANAPC1	1.97582	33.8814	0.048175
ENSG00000051180	RAD51	1.97568	21.1002	0.048191
ENSG00000275832	ARHGAP23	1.97565	18.392	0.048195
ENSG00000185585	OLFML2A	-1.97438	-96.6401	0.048338
ENSG00000148187	MRRF	1.97391	123.931	0.048392
ENSG00000173083	HPSE	1.97371	14.1114	0.048415
ENSG00000186910	SERPINA11	1.97339	31.3133	0.048451
ENSG00000188092	GPR89B	-1.97278	-23.5504	0.048521
ENSG00000154814	OXNAD1	1.97251	12.0175	0.048551
ENSG00000254440	PBOV1	1.9724	204.112	0.048564
ENSG00000121481	RNF2	-1.97179	-468.068	0.048634
ENSG00000254466	OR4D10	1.97165	154.903	0.048649
ENSG00000163374	YY1AP1	1.97157	43.6741	0.048658
ENSG00000032742	IFT88	-1.97107	-8.87809	0.048716
ENSG00000003137	CYP26B1	1.96911	270.002	0.04894
ENSG00000001084	GCLC	1.96906	26.7345	0.048946
ENSG00000102738	MRPS31	1.96906	74.5661	0.048946
ENSG00000189306	RRP7A	-1.96883	-45.4596	0.048972
ENSG00000156374	PCGF6	1.96872	141.28	0.048985
ENSG00000057593	F7	1.96798	48.8314	0.04907
ENSG00000119703	ZC2HC1C	-1.96769	-2.79934	0.049104
ENSG00000123836	PFKFB2	1.96681	34.7043	0.049205
ENSG00000103257	SLC7A5	1.9667	3.05455	0.049217
ENSG00000167654	ATCAY	1.96626	151.394	0.049269
ENSG00000189184	PCDH18	-1.96602	-30.2446	0.049297
ENSG00000105479	ODAD1	-1.96562	-48.5337	0.049343
ENSG00000134201	GSTM5	-1.96551	-24.718	0.049355
ENSG00000148848	ADAM12	1.96536	140.588	0.049373
ENSG00000008441	NFIX	1.96531	256.728	0.049378
ENSG00000169951	ZNF764	1.96497	377.694	0.049418
ENSG00000198920	KIAA0753	1.96474	58.5914	0.049445
ENSG00000138613	APH1B	-1.96424	-9.53881	0.049502
ENSG00000100796	PPP4R3A	1.9641	142.857	0.049519
ENSG00000159871	LYPD5	1.96402	33.8246	0.049528
ENSG00000165066	NKX6-3	1.96305	48.9812	0.049641
ENSG00000214782	MS4A18	1.963	368.862	0.049646
ENSG00000182463	TSHZ2	-1.96227	-50.5238	0.049731
ENSG00000143258	USP21	-1.96057	-56.3066	0.049929
ENSG00000244694	PTCHD4	-1.96056	-47.7225	0.049931
ENSG00000164532	TBX20	-1.95994	-79.8476	0.050003
ENSG00000136718	IMP4	-1.95979	-23.1525	0.05002
ENSG00000170426	SDR9C7	-1.95949	-64.0363	0.050056
ENSG00000135100	HNF1A	1.95933	109.651	0.050074
ENSG00000174957	OR5J2	1.9593	151.201	0.050078
ENSG00000169189	NSMCE1	1.95896	37.8066	0.050117
ENSG00000158516	CPA2	1.95877	162.42	0.050139
ENSG00000187664	HAPLN4	1.95872	46.3006	0.050145
ENSG00000087884	AAMDC	1.95752	42.6485	0.050287
ENSG00000128928	IVD	-1.95733	-36.0439	0.050308
ENSG00000243943	ZNF512	-1.9565	-31.1968	0.050406
ENSG00000161981	SNRNP25	1.95569	16.5225	0.050502
ENSG00000168135	KCNJ4	1.95564	107.134	0.050508
ENSG00000132294	EFR3A	1.95522	48.1612	0.050557
ENSG00000171723	GPHN	1.95515	56.3338	0.050565
ENSG00000106333	PCOLCE	-1.95417	-139.59	0.050681
ENSG00000171634	BPTF	-1.95385	-110.142	0.050719
ENSG00000106571	GLI3	1.95347	73.7969	0.050764
ENSG00000008294	SPAG9	-1.95328	-29.7235	0.050787
ENSG00000181718	OR5T2	1.95291	387.444	0.050831
ENSG00000179950	PUF60	1.95273	143.25	0.050851
ENSG00000121073	SLC35B1	1.95165	98.2231	0.05098
ENSG00000198783	ZNF830	-1.95137	-144.809	0.051013
ENSG00000164970	FAM219A	1.9513	112.458	0.051022
ENSG00000171133	OR2K2	1.95129	305.553	0.051023
ENSG00000218819	TDRD15	-1.95106	-71.5611	0.05105
ENSG00000146802	TMEM168	1.95093	85.7837	0.051065
ENSG00000166170	BAG5	-1.95061	-21.961	0.051104
ENSG00000177548	RABEP2	1.95051	164.855	0.051115
ENSG00000197238	H4C11	1.95042	33.8993	0.051126
ENSG00000123268	ATF1	1.9504	25.0164	0.051128
ENSG00000124557	BTN1A1	1.9504	13.4253	0.051128
ENSG00000144815	NXPE3	1.94999	8.17002	0.051177
ENSG00000166896	ATP23	1.9499	3.92531	0.051188
ENSG00000158050	DUSP2	1.94989	42.2432	0.05119
ENSG00000186377	CYP4X1	1.94981	45.8904	0.051198
ENSG00000183963	SMTN	1.94979	8.69354	0.051202
ENSG00000100056	ESS2	-1.94863	-2.84792	0.051339
ENSG00000187961	KLHL17	-1.94839	-23.6768	0.051369
ENSG00000064309	CDON	1.94837	5.57773	0.051371
ENSG00000185728	YTHDF3	-1.94792	-70.5499	0.051425
ENSG00000132773	TOE1	1.94776	70.5662	0.051444
ENSG00000167674	HDGFL2	1.94766	49.913	0.051456
ENSG00000137673	MMP7	-1.94764	-17.5223	0.051458
ENSG00000188321	ZNF559	1.94751	7.16921	0.051474
ENSG00000099860	GADD45B	-1.94736	-41.122	0.051492
ENSG00000108592	FTSJ3	1.94724	37.1226	0.051505
ENSG00000214357	NEURL1B	1.94719	62.675	0.051512
ENSG00000076944	STXBP2	-1.94715	-44.8633	0.051517
ENSG00000180667	YOD1	-1.94667	-71.0018	0.051574
ENSG00000111490	TBC1D30	-1.94644	-45.9336	0.051602
ENSG00000175984	DENND2C	1.94591	70.6458	0.051665
ENSG00000198670	LPA	1.94531	209.644	0.051738
ENSG00000171033	PKIA	-1.94516	-5.06286	0.051756
ENSG00000182866	LCK	1.94479	47.0341	0.0518
ENSG00000120875	DUSP4	1.94477	7.36691	0.051803
ENSG00000079459	FDFT1	1.94461	15.5239	0.051822
ENSG00000115073	ACTR1B	-1.9446	-61.2087	0.051823
ENSG00000176371	ZSCAN2	-1.94367	-35.2951	0.051935
ENSG00000158296	SLC13A3	1.94325	84.2357	0.051986
ENSG00000150054	MPP7	1.94271	41.8042	0.052051
ENSG00000160883	HK3	1.9418	35.3677	0.052162
ENSG00000133313	CNDP2	1.94103	5.74998	0.052254
ENSG00000167815	PRDX2	1.94068	48.0999	0.052297
ENSG00000197959	DNM3	-1.9401	-14.8173	0.052368
ENSG00000164707	SLC13A4	1.93981	60.2996	0.052402
ENSG00000167397	VKORC1	1.93921	41.3779	0.052476
ENSG00000084072	PPIE	-1.9384	-13.345	0.052575
ENSG00000165672	PRDX3	-1.93802	-35.9006	0.052621
ENSG00000166164	BRD7	-1.93794	-13.0294	0.05263
ENSG00000124664	SPDEF	-1.93776	-117.801	0.052652
ENSG00000151849	CENPJ	1.93769	27.2541	0.052661
ENSG00000101400	SNTA1	1.93761	48.3486	0.052671
ENSG00000154710	RABGEF1	1.93694	55.4074	0.052753
ENSG00000170584	NUDCD2	-1.93629	-298	0.052832
ENSG00000198556	ZNF789	-1.93614	-22.5398	0.052851
ENSG00000137634	NXPE4	1.93546	367.695	0.052934
ENSG00000204930	FAM221B	1.93531	56.9817	0.052952
ENSG00000251655	PRB1	-1.93504	-135.546	0.052986
ENSG00000285446	ENSG00000285446	1.93493	99.9537	0.052999
ENSG00000175077	RTP1	1.93445	278.21	0.053058
ENSG00000182580	EPHB3	1.93369	20.4344	0.053151
ENSG00000132781	MUTYH	1.93292	41.3934	0.053246
ENSG00000103145	HCFC1R1	1.9328	35.6768	0.053261
ENSG00000148426	PROSER2	-1.93203	-11.1688	0.053356
ENSG00000110925	CSRNP2	1.93199	138.481	0.05336
ENSG00000144452	ABCA12	-1.93173	-94.8003	0.053393
ENSG00000075275	CELSR1	1.93158	44.3283	0.053412
ENSG00000178096	BOLA1	-1.93151	-67.7054	0.05342
ENSG00000085063	CD59	1.93117	4.19968	0.053462
ENSG00000198668	CALM1	-1.93089	-22.2662	0.053496
ENSG00000174946	GPR171	1.93088	39.5256	0.053498
ENSG00000061938	TNK2	-1.9308	-13.0556	0.053507
ENSG00000164465	DCBLD1	-1.9307	-12.7883	0.05352
ENSG00000109072	VTN	-1.93032	-30.5669	0.053567
ENSG00000111261	MANSC1	-1.93003	-39.0342	0.053603
ENSG00000119446	RBM18	1.93003	161.147	0.053604
ENSG00000184436	THAP7	-1.92987	-23.0814	0.053623
ENSG00000141040	ZNF287	-1.92965	-68.9384	0.05365
ENSG00000187701	OR2T27	1.92837	215.577	0.05381
ENSG00000163171	CDC42EP3	-1.92822	-50.7441	0.053828
ENSG00000183813	CCR4	1.92817	36.1484	0.053834
ENSG00000010438	PRSS3	1.92786	79.9775	0.053872
ENSG00000144747	TMF1	1.92779	58.2639	0.053882
ENSG00000092201	SUPT16H	-1.92763	-42.1065	0.053901
ENSG00000101544	ADNP2	-1.92705	-13.9974	0.053973
ENSG00000198083	KRTAP9-9	-1.92699	-391.999	0.053981
ENSG00000196666	FAM180B	1.92697	81.6721	0.053984
ENSG00000198467	TPM2	-1.92657	-31.7788	0.054034
ENSG00000165244	ZNF367	1.92629	84.0089	0.054069
ENSG00000108551	RASD1	-1.92617	-32.7954	0.054083
ENSG00000069275	NUCKS1	1.92592	72.6445	0.054115
ENSG00000181896	ZNF101	-1.92581	-133.38	0.054128
ENSG00000049239	H6PD	-1.92499	-26.5092	0.05423
ENSG00000184178	SCFD2	-1.92495	-41.2356	0.054236
ENSG00000173338	KCNK7	-1.92454	-23.7595	0.054287
ENSG00000182247	UBE2E2	-1.9243	-8.66199	0.054318
ENSG00000289762	SMIM46	-1.92384	-224.166	0.054374
ENSG00000124818	OPN5	-1.92258	-43.9289	0.054533
ENSG00000113407	TARS1	-1.92236	-18.6212	0.054561
ENSG00000143252	SDHC	-1.9223	-27.3934	0.054568
ENSG00000142039	CCDC97	-1.92178	-109.948	0.054633
ENSG00000272325	NUDT3	-1.92172	-79.3135	0.054641
ENSG00000163453	IGFBP7	1.92166	6.83538	0.054648
ENSG00000136404	TM6SF1	-1.92159	-25.6186	0.054657
ENSG00000083812	ZNF324	-1.92063	-51.3968	0.054778
ENSG00000112144	CILK1	-1.92036	-102.43	0.054813
ENSG00000100034	PPM1F	1.91963	39.133	0.054904
ENSG00000280670	CCDC163	-1.91915	-81.9286	0.054965
ENSG00000163558	PRKCI	1.91908	84.0519	0.054974
ENSG00000130479	MAP1S	1.91902	9.90831	0.054981
ENSG00000148835	TAF5	-1.91857	-10.8715	0.055038
ENSG00000148541	FAM13C	1.9185	99.1688	0.055047
ENSG00000182264	IZUMO1	1.91809	86.1034	0.055099
ENSG00000204252	HLA-DOA	-1.91741	-10.305	0.055186
ENSG00000125734	GPR108	1.91726	34.108	0.055205
ENSG00000089063	TMEM230	-1.91718	-68.2797	0.055215
ENSG00000291307	POLGARF	1.91684	136.46	0.055258
ENSG00000136159	NUDT15	-1.91599	-26.8747	0.055366
ENSG00000124243	BCAS4	1.91581	17.5169	0.055389
ENSG00000183914	DNAH2	1.91576	43.616	0.055396
ENSG00000124380	SNRNP27	-1.91536	-37.7204	0.055447
ENSG00000137825	ITPKA	-1.9152	-41.5851	0.055468
ENSG00000136866	ZFP37	-1.91502	-19.8419	0.05549
ENSG00000241945	PWP2	-1.91488	-208.356	0.055508
ENSG00000116668	SWT1	-1.91393	-94.9087	0.055629
ENSG00000175395	ZNF25	-1.91374	-30.6293	0.055653
ENSG00000169621	APLF	-1.91358	-48.8616	0.055674
ENSG00000171102	OBP2B	1.91357	152.803	0.055675
ENSG00000117500	TMED5	1.9134	147.387	0.055697
ENSG00000111728	ST8SIA1	-1.91308	-9.12542	0.055737
ENSG00000114786	ABHD14A-ACY1	-1.91132	-342.849	0.055963
ENSG00000108443	RPS6KB1	1.91123	49.3526	0.055975
ENSG00000008283	CYB561	-1.91121	-69.6553	0.055977
ENSG00000151692	RNF144A	-1.91116	-17.6086	0.055984
ENSG00000241837	ATP5PO	-1.91085	-35.2412	0.056024
ENSG00000173511	VEGFB	-1.91076	-28.5163	0.056036
ENSG00000145284	SCD5	-1.91049	-4.87308	0.05607
ENSG00000014824	SLC30A9	1.91027	38.2129	0.056099
ENSG00000229637	PRAC2	1.91016	97.0813	0.056113
ENSG00000176231	OR10H4	-1.90926	-138.487	0.056228
ENSG00000100290	BIK	-1.90894	-8.79105	0.056269
ENSG00000099994	SUSD2	1.90863	79.4116	0.056309
ENSG00000132031	MATN3	-1.90827	-58.672	0.056356
ENSG00000128524	ATP6V1F	-1.90797	-58.4107	0.056395
ENSG00000181666	ZNF875	-1.90734	-45.0725	0.056476
ENSG00000126787	DLGAP5	1.907	29.2142	0.056521
ENSG00000204518	AADACL4	-1.90692	-137.491	0.056531
ENSG00000155366	RHOC	-1.90631	-17.6884	0.05661
ENSG00000044115	CTNNA1	1.90623	2.93943	0.05662
ENSG00000025156	HSF2	1.90617	7.2404	0.056628
ENSG00000115607	IL18RAP	-1.90607	-2.87058	0.056641
ENSG00000167617	CDC42EP5	-1.90598	-21.4415	0.056653
ENSG00000231500	RPS18	1.90593	20.0689	0.056659
ENSG00000289490	ENSG00000289490	-1.90584	-35.7213	0.056671
ENSG00000105989	WNT2	1.90573	174.618	0.056685
ENSG00000120332	TNN	1.90529	99.8863	0.056742
ENSG00000103335	PIEZO1	-1.90523	-30.2516	0.05675
ENSG00000184811	TRARG1	-1.90465	-78.5233	0.056826
ENSG00000159915	ZNF233	-1.90443	-6.29149	0.056854
ENSG00000138670	RASGEF1B	-1.90396	-38.1003	0.056915
ENSG00000136122	BORA	1.9039	20.2886	0.056923
ENSG00000164082	GRM2	-1.90379	-59.7161	0.056937
ENSG00000131652	THOC6	1.90358	42.3695	0.056965
ENSG00000004866	ST7	1.90302	20.8129	0.057038
ENSG00000155893	PXYLP1	1.9018	41.2375	0.057197
ENSG00000214456	PLIN5	-1.90171	-41.0705	0.057209
ENSG00000204361	NXPE2	1.90111	78.8857	0.057287
ENSG00000154856	APCDD1	-1.90111	-17.6148	0.057288
ENSG00000110427	KIAA1549L	-1.90082	-18.2952	0.057326
ENSG00000148459	PDSS1	-1.90053	-26.1686	0.057364
ENSG00000215915	ATAD3C	1.90046	149.634	0.057372
ENSG00000213416	KRTAP4-12	-1.90024	-39.4205	0.057401
ENSG00000133597	ADCK2	1.90002	16.7492	0.05743
ENSG00000256235	SMIM3	1.90001	88.8563	0.057431
ENSG00000253352	TUG1	-1.89991	-134.486	0.057445
ENSG00000186038	HTR3E	-1.89881	-25.6671	0.05759
ENSG00000142233	NTN5	-1.89872	-281.132	0.057601
ENSG00000215912	TTC34	-1.89825	-60.9386	0.057664
ENSG00000143970	ASXL2	1.89756	91.3728	0.057754
ENSG00000167645	YIF1B	-1.89713	-150.636	0.057811
ENSG00000078487	ZCWPW1	-1.89677	-19.4716	0.057859
ENSG00000111335	OAS2	1.89676	73.6475	0.05786
ENSG00000182053	TRIM49B	1.89672	220.328	0.057865
ENSG00000185946	RNPC3	-1.89659	-104.448	0.057882
ENSG00000163435	ELF3	-1.89645	-52.938	0.0579
ENSG00000124749	COL21A1	1.89612	45.3799	0.057944
ENSG00000096968	JAK2	-1.8961	-13.246	0.057947
ENSG00000163485	ADORA1	1.89562	35.5356	0.05801
ENSG00000163736	PPBP	-1.89532	-1.96367	0.05805
ENSG00000100938	GMPR2	1.89531	12.6773	0.058052
ENSG00000115307	AUP1	-1.89485	-251.739	0.058112
ENSG00000122692	SMU1	-1.89417	-87.6712	0.058202
ENSG00000143869	GDF7	-1.89399	-16.1921	0.058226
ENSG00000119801	YPEL5	-1.89396	-62.7003	0.05823
ENSG00000273513	TBC1D3K	1.89336	708.893	0.058311
ENSG00000106384	MOGAT3	-1.89264	-38.2982	0.058406
ENSG00000183831	ANKRD45	1.89197	42.2691	0.058494
ENSG00000128581	IFT22	-1.89179	-29.6155	0.058519
ENSG00000253457	SMIM18	-1.89143	-86.5549	0.058568
ENSG00000167634	NLRP7	-1.89128	-4.15522	0.058587
ENSG00000124193	SRSF6	-1.89106	-33.953	0.058617
ENSG00000091831	ESR1	-1.89013	-200.685	0.05874
ENSG00000063169	BICRA	-1.88979	-38.9019	0.058786
ENSG00000174175	SELP	-1.88958	-34.584	0.058815
ENSG00000197275	RAD54B	-1.88928	-56.6121	0.058854
ENSG00000186231	KLHL32	-1.88926	-4.68126	0.058857
ENSG00000156398	SFXN2	1.88918	42.8646	0.058868
ENSG00000163806	SPDYA	1.88872	36.1759	0.05893
ENSG00000244617	ASPRV1	1.88836	68.61	0.058977
ENSG00000152953	STK32B	1.8883	65.6928	0.058985
ENSG00000147432	CHRNB3	-1.88807	-103.523	0.059017
ENSG00000100271	TTLL1	-1.88806	-18.3862	0.059018
ENSG00000167139	TBC1D21	1.88798	90.1655	0.059029
ENSG00000073008	PVR	-1.88601	-12.8431	0.059294
ENSG00000196466	ZNF799	-1.88596	-34.3669	0.059301
ENSG00000099910	KLHL22	-1.88593	-111.859	0.059304
ENSG00000266094	RASSF5	-1.88572	-10.8624	0.059333
ENSG00000075618	FSCN1	1.88511	21.4955	0.059414
ENSG00000170571	EMB	-1.88477	-7.21405	0.059461
ENSG00000145725	PPIP5K2	1.88464	22.3997	0.059478
ENSG00000157613	CREB3L1	-1.8838	-110.295	0.059593
ENSG00000168811	IL12A	1.88355	40.7841	0.059625
ENSG00000145244	CORIN	-1.88342	-20.1505	0.059643
ENSG00000103479	RBL2	-1.88312	-168.967	0.059684
ENSG00000203757	OR6K3	1.88302	167.219	0.059698
ENSG00000185737	NRG3	-1.88223	-131.703	0.059805
ENSG00000196388	INCA1	1.88189	80.114	0.059851
ENSG00000143416	SELENBP1	1.88187	36.3245	0.059854
ENSG00000140519	RHCG	1.88095	68.1393	0.059979
ENSG00000189181	OR14I1	-1.88058	-115.314	0.060029
ENSG00000083838	ZNF446	-1.88051	-20.9691	0.060038
ENSG00000138031	ADCY3	1.8804	11.1083	0.060053
ENSG00000131910	NR0B2	-1.88036	-55.6706	0.060059
ENSG00000106367	AP1S1	1.88006	23.2446	0.0601
ENSG00000197506	SLC28A3	-1.87893	-27.1128	0.060254
ENSG00000007062	PROM1	1.87852	66.2004	0.060309
ENSG00000185009	AP3M1	-1.87816	-53.2475	0.060359
ENSG00000140854	KATNB1	1.87806	10.8288	0.060373
ENSG00000234224	TMEM229A	1.878	71.3952	0.060381
ENSG00000100362	PVALB	-1.8773	-65.8292	0.060477
ENSG00000258223	PRSS58	-1.8771	-108.652	0.060504
ENSG00000251287	ALG1L2	-1.87697	-59.2284	0.060522
ENSG00000166167	BTRC	1.87659	26.3	0.060574
ENSG00000152213	ARL11	1.87644	41.6049	0.060595
ENSG00000166199	ALKBH3	-1.8754	-21.9811	0.060737
ENSG00000148396	SEC16A	1.87528	19.9553	0.060754
ENSG00000158792	SPATA2L	1.8752	28.5386	0.060765
ENSG00000066697	MSANTD3	1.87518	29.2894	0.060768
ENSG00000060688	SNRNP40	-1.87512	-51.9346	0.060777
ENSG00000088766	CRLS1	-1.87434	-51.5996	0.060883
ENSG00000172123	SLFN12	1.87432	29.1727	0.060886
ENSG00000136938	ANP32B	-1.87415	-58.8676	0.06091
ENSG00000110777	POU2AF1	-1.87414	-50.1571	0.060911
ENSG00000136383	ALPK3	1.87394	21.7496	0.060938
ENSG00000137076	TLN1	-1.87339	-149.239	0.061015
ENSG00000121281	ADCY7	-1.87338	-41.2765	0.061016
ENSG00000176714	CCDC121	-1.87328	-26.4739	0.06103
ENSG00000289760	ENSG00000289760	1.87311	119.25	0.061054
ENSG00000140107	SLC25A47	1.87264	40.485	0.061118
ENSG00000113140	SPARC	-1.87248	-90.3386	0.06114
ENSG00000179002	TAS1R2	1.87233	83.2464	0.061161
ENSG00000169442	CD52	1.87227	7.09718	0.061169
ENSG00000176204	LRRTM4	1.87148	85.532	0.061278
ENSG00000185101	ANO9	1.87147	7.50029	0.06128
ENSG00000122859	NEUROG3	1.87133	44.0004	0.061299
ENSG00000125520	SLC2A4RG	1.87102	20.132	0.061343
ENSG00000242120	MDFIC2	1.87092	130.548	0.061356
ENSG00000188997	KCTD21	1.8709	183.567	0.061359
ENSG00000157350	ST3GAL2	1.87077	92.3438	0.061377
ENSG00000125746	EML2	-1.87047	-5.26197	0.061419
ENSG00000090539	CHRD	1.86997	44.656	0.061488
ENSG00000160256	SLX9	1.86978	19.6523	0.061515
ENSG00000183486	MX2	-1.86976	-20.672	0.061517
ENSG00000163755	HPS3	-1.86961	-15.969	0.061538
ENSG00000127022	CANX	-1.8695	-127.755	0.061553
ENSG00000104427	ZC2HC1A	-1.86937	-12.3256	0.061571
[truncated: 15,782 more rows]
