# Supplementary material for: scPrediXcan integrates deep learning methods and single-cell data into a cell-type-specific transcriptome-wide association study framework
Source: Cell Genom. 2025 May 14;5(5):100875. doi: 10.1016/j.xgen.2025.100875 (PMC12143334; doi:10.1016/j.xgen.2025.100875)
Supplement: Data S1. Tables S1–S47 [file mmc2.zip › Supplemental_tables/TableS34.xlsx]

## Sheet: Table_S34_naiveBcell
gene	gene_name	zscore	effect_size	pvalue
ENSG00000213722	DDAH2	-20.7688	-146.807	8.29e-96
ENSG00000204463	BAG6	-19.2018	-523.943	3.58e-82
ENSG00000204421	LY6G6C	-18.0025	-757.786	1.86e-72
ENSG00000204296	TSBP1	17.8255	364.309	4.48e-71
ENSG00000204290	BTNL2	14.9952	382.363	7.89e-51
ENSG00000204386	NEU1	14.8366	541.832	8.49e-50
ENSG00000204542	C6orf15	14.5649	251.809	4.69e-48
ENSG00000196230	TUBB	-14.0363	-346.912	9.34e-45
ENSG00000204427	ABHD16A	-13.7551	-473.474	4.75e-43
ENSG00000196735	HLA-DQA1	-12.7187	-25.3088	4.66e-37
ENSG00000221988	PPT2	12.5747	118.959	2.91e-36
ENSG00000204385	SLC44A4	12.1956	188.553	3.28e-34
ENSG00000137312	FLOT1	12.1463	236.499	6.01e-34
ENSG00000232629	HLA-DQB2	12.1317	18.7753	7.18e-34
ENSG00000146112	PPP1R18	12.0276	366.075	2.54e-33
ENSG00000196747	H2AC13	-11.9819	-263.347	4.42e-33
ENSG00000166278	C2	11.7155	392.019	1.06e-31
ENSG00000228789	HCG22	-11.5398	-254.77	8.31e-31
ENSG00000169896	ITGAM	-11.4484	-451.713	2.39e-30
ENSG00000244255	ENSG00000244255	11.2209	482.167	3.22e-29
ENSG00000204256	BRD2	10.9039	245.993	1.1e-27
ENSG00000168477	TNXB	-10.8737	-199.418	1.54e-27
ENSG00000204544	MUC21	10.7836	489.972	4.11e-27
ENSG00000204420	MPIG6B	-10.5202	-298.636	6.98e-26
ENSG00000276903	H2AC16	10.3897	56.2797	2.76e-25
ENSG00000185130	H2BC13	-10.2535	-328.279	1.14e-24
ENSG00000248167	TRIM39-RPP21	-9.93257	-611.831	3e-23
ENSG00000276368	H2AC14	-9.76473	-131.269	1.6e-22
ENSG00000204576	PRR3	-9.73456	-1856.82	2.15e-22
ENSG00000204498	NFKBIL1	9.68994	48.5614	3.33e-22
ENSG00000278828	H3C10	-9.64674	-160.909	5.07e-22
ENSG00000232810	TNF	-9.54665	-239.756	1.34e-21
ENSG00000235109	ZSCAN31	9.47582	131.76	2.65e-21
ENSG00000226979	LTA	-9.46084	-79.6411	3.05e-21
ENSG00000186470	BTN3A2	-9.41054	-77.2601	4.94e-21
ENSG00000204424	LY6G6F	-9.35725	-353.963	8.18e-21
ENSG00000189298	ZKSCAN3	9.33746	311.404	9.87e-21
ENSG00000196126	HLA-DRB1	9.19336	349.523	3.81e-20
ENSG00000206503	HLA-A	9.03019	58.8849	1.71e-19
ENSG00000204371	EHMT2	-8.9118	-322.734	5.02e-19
ENSG00000241404	EGFL8	8.20436	560.185	2.32e-16
ENSG00000240053	LY6G5B	-8.13257	-1425.47	4.2e-16
ENSG00000184357	H1-5	8.12543	220.045	4.46e-16
ENSG00000204390	HSPA1L	-8.07727	-51.0491	6.62e-16
ENSG00000204540	PSORS1C1	8.07098	69.2123	6.97e-16
ENSG00000137185	ZSCAN9	-8.06035	-44.2749	7.61e-16
ENSG00000137338	PGBD1	8.01362	118.486	1.11e-15
ENSG00000204681	GABBR1	7.98631	75.3786	1.39e-15
ENSG00000233822	H2BC15	-7.93413	-66.2003	2.12e-15
ENSG00000197279	ZNF165	-7.8526	-35.4737	4.08e-15
ENSG00000237988	OR2I1P	7.76705	192.192	8.03e-15
ENSG00000213760	ATP6V1G2	7.73773	168.523	1.01e-14
ENSG00000137411	VARS2	-7.73164	-145.394	1.06e-14
ENSG00000228727	SAPCD1	-7.70043	-152.577	1.36e-14
ENSG00000116698	SMG7	-7.63864	-205.806	2.2e-14
ENSG00000161179	YDJC	7.53761	64.6224	4.79e-14
ENSG00000237541	HLA-DQA2	7.48095	3.97846	7.38e-14
ENSG00000234745	HLA-B	7.35672	119.747	1.88e-13
ENSG00000183246	RIMBP3C	-7.29176	-264.848	3.06e-13
ENSG00000137404	NRM	-7.23632	-116.61	4.61e-13
ENSG00000250641	LY6G6F-LY6G6D	-7.15709	-199.742	8.24e-13
ENSG00000204410	MSH5	-7.09569	-95.9555	1.29e-12
ENSG00000278677	H2AC17	-6.84952	-161.871	7.41e-12
ENSG00000146109	ABT1	6.82731	135.991	8.65e-12
ENSG00000204564	C6orf136	6.78462	95.8732	1.16e-11
ENSG00000204539	CDSN	-6.68004	-103.88	2.39e-11
ENSG00000204428	LY6G5C	-6.51222	-209.183	7.4e-11
ENSG00000124568	SLC17A1	-6.5116	-176.643	7.44e-11
ENSG00000204469	PRRC2A	6.51063	192.883	7.48e-11
ENSG00000289282	ENSG00000289282	-6.50281	-671.399	7.88e-11
ENSG00000204516	MICB	6.47882	20.4523	9.24e-11
ENSG00000204511	MCCD1	-6.47617	-146.997	9.41e-11
ENSG00000231852	CYP21A2	6.46804	2100.66	9.93e-11
ENSG00000146039	SLC17A4	-6.45552	-644.38	1.08e-10
ENSG00000099849	RASSF7	6.25985	96.0709	3.85e-10
ENSG00000204599	TRIM39	6.21897	395.261	5e-10
ENSG00000136573	BLK	6.20059	170.015	5.63e-10
ENSG00000145901	TNIP1	-6.12009	-268.79	9.35e-10
ENSG00000291302	ENSG00000291302	-5.98746	-100.501	2.13e-09
ENSG00000204308	RNF5	-5.83018	-237.765	5.54e-09
ENSG00000198563	DDX39B	-5.8268	-181.912	5.65e-09
ENSG00000204701	OR2J3	5.78546	891.924	7.23e-09
ENSG00000168291	PDHB	-5.67794	-60.8649	1.36e-08
ENSG00000243729	OR5V1	-5.62676	-271.91	1.84e-08
ENSG00000223865	HLA-DPB1	-5.56995	-90.9048	2.55e-08
ENSG00000138378	STAT4	-5.55549	-17.0628	2.77e-08
ENSG00000204439	C6orf47	-5.51291	-142.623	3.53e-08
ENSG00000267673	FDX2	5.38856	58.249	7.1e-08
ENSG00000198315	ZKSCAN8	5.36056	23.6687	8.3e-08
ENSG00000204632	HLA-G	-5.25999	-15.9488	1.44e-07
ENSG00000204314	PRRT1	5.12133	162.978	3.03e-07
ENSG00000172057	ORMDL3	-5.09834	-80.2507	3.43e-07
ENSG00000105376	ICAM5	5.0934	31.8917	3.52e-07
ENSG00000112337	SLC17A2	-5.09256	-108.024	3.53e-07
ENSG00000275221	H2AC15	-5.09065	-37.0299	3.57e-07
ENSG00000103510	KAT8	-5.03178	-125.754	4.86e-07
ENSG00000203747	FCGR3A	5.02501	21.6631	5.03e-07
ENSG00000255154	HTD2	-4.98099	-29.0091	6.33e-07
ENSG00000277224	H2BC7	-4.93575	-58.8979	7.98e-07
ENSG00000241106	HLA-DOB	-4.91543	-33.0228	8.86e-07
ENSG00000278637	H4C1	4.81694	118.557	1.46e-06
ENSG00000224586	GPX5	4.78862	370.223	1.68e-06
ENSG00000205882	DEFB134	4.77451	150.518	1.8e-06
ENSG00000168298	H1-4	4.74615	204.079	2.07e-06
ENSG00000166851	PLK1	-4.73453	-205.346	2.2e-06
ENSG00000134369	NAV1	4.6593	87.8435	3.17e-06
ENSG00000196812	ZSCAN16	-4.63815	-65.3507	3.52e-06
ENSG00000185522	LMNTD2	4.62659	84.7221	3.72e-06
ENSG00000232040	SCAND3	-4.62089	-157.172	3.82e-06
ENSG00000204657	OR2H2	4.61957	266.185	3.85e-06
ENSG00000186075	ZPBP2	4.60896	43.2017	4.05e-06
ENSG00000273802	H2BC8	4.60235	71.9206	4.18e-06
ENSG00000213780	GTF2H4	-4.58439	-38.1318	4.55e-06
ENSG00000010704	HFE	4.55524	58.9952	5.23e-06
ENSG00000204642	HLA-F	4.54615	122.23	5.46e-06
ENSG00000164609	SLU7	-4.53651	-35.6095	5.72e-06
ENSG00000042813	ZPBP	-4.53305	-295.438	5.81e-06
ENSG00000204644	ZFP57	4.52772	24.4747	5.96e-06
ENSG00000277157	H4C4	-4.52011	-38.276	6.18e-06
ENSG00000180573	H2AC6	-4.51924	-90.7495	6.21e-06
ENSG00000163686	ABHD6	-4.51537	-49.8989	6.32e-06
ENSG00000275126	H4C13	4.50976	103.205	6.49e-06
ENSG00000105371	ICAM4	4.49917	31.2697	6.82e-06
ENSG00000126456	IRF3	4.49352	29.9855	7.01e-06
ENSG00000099834	CDHR5	4.48962	48.7952	7.14e-06
ENSG00000177042	TMEM80	-4.45491	-87.4609	8.39e-06
ENSG00000204702	OR2J1	4.44672	280.136	8.72e-06
ENSG00000126453	BCL2L12	4.43795	50.0671	9.08e-06
ENSG00000158553	POM121L2	4.43752	113.556	9.1e-06
ENSG00000113532	ST8SIA4	-4.43208	-129.258	9.33e-06
ENSG00000156873	PHKG2	4.426	1129.05	9.6e-06
ENSG00000196821	ILRUN	-4.42124	-280.457	9.81e-06
ENSG00000180044	C3orf80	4.41746	102.112	9.99e-06
ENSG00000164508	H2AC1	-4.40617	-119.919	1.05e-05
ENSG00000073605	GSDMB	4.40158	34.4375	1.07e-05
ENSG00000213859	KCTD11	4.4006	115.588	1.08e-05
ENSG00000070047	PHRF1	-4.39982	-210.644	1.08e-05
ENSG00000204389	HSPA1A	-4.37892	-46.5758	1.19e-05
ENSG00000163684	RPP14	-4.37837	-23.8752	1.2e-05
ENSG00000215041	NEURL4	4.36531	58.0646	1.27e-05
ENSG00000159314	ARHGAP27	-4.35272	-27.9091	1.34e-05
ENSG00000174775	HRAS	-4.3207	-17.0087	1.56e-05
ENSG00000285085	ENSG00000285085	4.28849	59.3303	1.8e-05
ENSG00000124678	TCP11	4.23345	4.17107	2.3e-05
ENSG00000153064	BANK1	4.19561	104.567	2.72e-05
ENSG00000120054	CPN1	-4.18361	-156.004	2.87e-05
ENSG00000154328	NEIL2	4.14743	36.4265	3.36e-05
ENSG00000064995	TAF11	-4.14608	-76.1363	3.38e-05
ENSG00000065989	PDE4A	-4.14327	-29.7106	3.42e-05
ENSG00000233050	DEFB130B	-4.14244	-804.554	3.44e-05
ENSG00000124610	H1-1	-4.13531	-39.0327	3.54e-05
ENSG00000146047	H2BC1	-4.12815	-89.2515	3.66e-05
ENSG00000070770	CSNK2A2	-4.11156	-58.716	3.93e-05
ENSG00000141736	ERBB2	-4.06365	-133.424	4.83e-05
ENSG00000250264	ENSG00000250264	-4.0474	-100.815	5.18e-05
ENSG00000274600	RIMBP3B	4.04354	1204.18	5.27e-05
ENSG00000168297	PXK	4.03735	27.5621	5.41e-05
ENSG00000197903	H2BC12	-4.03708	-41.0215	5.41e-05
ENSG00000112462	OR12D3	-4.02709	-391.476	5.65e-05
ENSG00000187837	H1-2	-4.02047	-83.6333	5.81e-05
ENSG00000278588	H2BC10	-4.01234	-76.841	6.01e-05
ENSG00000182010	RTKN2	-3.96526	-7.21846	7.33e-05
ENSG00000227507	LTB	-3.96182	-475.802	7.44e-05
ENSG00000204310	AGPAT1	-3.9199	-76.9252	8.86e-05
ENSG00000129538	RNASE1	-3.91679	-118.563	8.97e-05
ENSG00000103021	CCDC113	-3.89685	-123.205	9.75e-05
ENSG00000162738	VANGL2	-3.87559	-37.6888	0.000106
ENSG00000132185	FCRLA	-3.86786	-178.424	0.00011
ENSG00000160683	CXCR5	3.86096	112.67	0.000113
ENSG00000204695	OR14J1	-3.84898	-124.275	0.000119
ENSG00000204531	POU5F1	3.84685	26.1795	0.00012
ENSG00000168131	OR2B2	-3.82371	-218.246	0.000131
ENSG00000204475	NCR3	-3.80725	-57.9164	0.000141
ENSG00000162676	GFI1	-3.77337	-61.0774	0.000161
ENSG00000204842	ATXN2	-3.76778	-134.443	0.000165
ENSG00000154319	FAM167A	-3.76074	-23.0582	0.000169
ENSG00000112078	KCTD20	3.75966	48.8591	0.00017
ENSG00000080603	SRCAP	-3.73746	-713.906	0.000186
ENSG00000203910	C1orf146	-3.72653	-175.57	0.000194
ENSG00000184220	CMSS1	-3.70568	-126.173	0.000211
ENSG00000204396	VWA7	-3.69152	-52.2942	0.000223
ENSG00000185187	SIGIRR	3.68692	150.569	0.000227
ENSG00000204560	DHX16	-3.68474	-132.726	0.000229
ENSG00000143226	FCGR2A	3.67548	39.376	0.000237
ENSG00000254206	NPIPB11	3.67503	81.0958	0.000238
ENSG00000051009	FHIP1B	3.65898	130.261	0.000253
ENSG00000110435	PDHX	-3.65807	-12.408	0.000254
ENSG00000164611	PTTG1	-3.64803	-66.1385	0.000264
ENSG00000108439	PNPO	-3.63602	-133.602	0.000277
ENSG00000179958	DCTPP1	-3.63376	-476.171	0.000279
ENSG00000205883	DEFB135	3.6224	94.9064	0.000292
ENSG00000170145	SIK2	-3.62222	-199.638	0.000292
ENSG00000172890	NADSYN1	-3.61051	-34.1527	0.000306
ENSG00000078018	MAP2	3.59518	27.8324	0.000324
ENSG00000149179	CSTPP1	-3.58619	-45.9137	0.000336
ENSG00000111321	LTBR	3.58286	9.44584	0.00034
ENSG00000111678	C12orf57	-3.5731	-175.784	0.000353
ENSG00000107566	ERLIN1	-3.56846	-74.9117	0.000359
ENSG00000096996	IL12RB1	3.56845	31.3418	0.000359
ENSG00000220201	ZGLP1	-3.56791	-235.81	0.00036
ENSG00000137674	MMP20	-3.56242	-125.969	0.000367
ENSG00000187288	CIDEC	3.55085	155.261	0.000384
ENSG00000204913	LRRC3C	-3.53181	-19.9141	0.000413
ENSG00000198704	GPX6	3.50883	279.332	0.00045
ENSG00000105550	FGF21	-3.5065	-209.264	0.000454
ENSG00000204287	HLA-DRA	3.50594	168.753	0.000455
ENSG00000104321	TRPA1	3.4886	175.732	0.000486
ENSG00000204315	FKBPL	-3.48603	-82.0723	0.00049
ENSG00000204388	HSPA1B	3.47999	70.5452	0.000501
ENSG00000176177	ENTHD1	-3.47997	-179.606	0.000501
ENSG00000254415	SIGLEC14	-3.47713	-21.3176	0.000507
ENSG00000188739	RBM34	3.47289	206.492	0.000515
ENSG00000273703	H2BC14	3.46669	248.601	0.000527
ENSG00000224420	ADM5	-3.46505	-116.525	0.00053
ENSG00000131951	LRRC9	3.45478	28.0104	0.000551
ENSG00000145779	TNFAIP8	3.44175	53.102	0.000578
ENSG00000166947	EPB42	-3.43968	-56.0099	0.000582
ENSG00000069696	DRD4	3.42869	154.261	0.000606
ENSG00000204472	AIF1	3.42295	71.8659	0.000619
ENSG00000196260	SFTA2	-3.41274	-221.823	0.000643
ENSG00000177030	DEAF1	-3.40353	-193.536	0.000665
ENSG00000215343	ZNF705D	3.39955	843.227	0.000675
ENSG00000174255	ZNF80	3.3949	227.801	0.000687
ENSG00000135333	EPHA7	3.39138	188.962	0.000695
ENSG00000223572	CKMT1A	-3.3893	-454.502	0.000701
ENSG00000030110	BAK1	-3.36579	-37.2911	0.000763
ENSG00000169169	CPT1C	-3.36468	-7.52244	0.000766
ENSG00000104783	KCNN4	3.36307	74.138	0.000771
ENSG00000274997	H2AC12	-3.36217	-33.7129	0.000773
ENSG00000165997	ARL5B	-3.36041	-24.2037	0.000778
ENSG00000149089	APIP	-3.35769	-8.2583	0.000786
ENSG00000075975	MKRN2	-3.33782	-17.9122	0.000844
ENSG00000205442	IZUMO3	-3.33779	-157.698	0.000844
ENSG00000171790	SLFNL1	3.33455	18.7976	0.000854
ENSG00000134249	ADAM30	3.32489	377.904	0.000885
ENSG00000174951	FUT1	-3.32164	-33.7451	0.000895
ENSG00000146151	HMGCLL1	-3.31759	-160.358	0.000908
ENSG00000255974	CYP2A6	-3.31741	-428.188	0.000909
ENSG00000143669	LYST	-3.30258	-20.6326	0.000958
ENSG00000163660	CCNL1	-3.29885	-271.558	0.000971
ENSG00000160695	VPS11	-3.29705	-37.0007	0.000977
ENSG00000100122	CRYBB1	-3.29312	-29.4733	0.000991
ENSG00000241370	RPP21	3.28626	25.8479	0.001015
ENSG00000158062	UBXN11	3.28259	34.4631	0.001029
ENSG00000130222	GADD45G	3.27835	10.055	0.001044
ENSG00000141738	GRB7	3.27649	67.7664	0.001051
ENSG00000146858	ZC3HAV1L	-3.27136	-14.1822	0.00107
ENSG00000256269	HMBS	-3.26435	-54.5242	0.001097
ENSG00000176909	MAMSTR	3.26293	70.8152	0.001103
ENSG00000114982	KANSL3	3.25908	63.5349	0.001118
ENSG00000129226	CD68	-3.25322	-171.243	0.001141
ENSG00000137868	STRA6	-3.25254	-26.2749	0.001144
ENSG00000152904	GGPS1	3.24559	105.227	0.001172
ENSG00000257184	ENSG00000257184	-3.24517	-401.275	0.001174
ENSG00000180089	TMEM86B	-3.24505	-121.097	0.001174
ENSG00000181552	EDDM3B	-3.24493	-98.6602	0.001175
ENSG00000251246	EFNA4-EFNA3	-3.24278	-27.3861	0.001184
ENSG00000088682	COQ9	3.24157	28.6614	0.001189
ENSG00000189362	NEMP2	3.2377	13.9881	0.001205
ENSG00000198535	C2CD4A	3.23747	27.9581	0.001206
ENSG00000116701	NCF2	-3.23604	-17.3277	0.001212
ENSG00000111832	RWDD1	3.23461	64.1388	0.001218
ENSG00000133247	KMT5C	3.23442	119.815	0.001219
ENSG00000100154	TTC28	3.21665	5.83392	0.001297
ENSG00000169900	PYDC1	-3.1942	-24.6978	0.001402
ENSG00000267748	ENSG00000267748	3.19175	236.907	0.001414
ENSG00000112697	TMEM30A	3.19071	146.482	0.001419
ENSG00000163576	EFHB	3.18664	51.7818	0.001439
ENSG00000124564	SLC17A3	-3.18462	-26.7667	0.001449
ENSG00000137331	IER3	3.18375	101.723	0.001454
ENSG00000112576	CCND3	-3.18013	-235.563	0.001472
ENSG00000161395	PGAP3	3.16745	80.3751	0.001538
ENSG00000139133	ALG10	-3.16556	-40.869	0.001548
ENSG00000173991	TCAP	-3.1633	-104.645	0.00156
ENSG00000205835	GMNC	3.16269	35.8543	0.001563
ENSG00000167588	GPD1	-3.15841	-116.616	0.001586
ENSG00000180479	ZNF571	-3.15793	-41.236	0.001589
ENSG00000105401	CDC37	-3.15651	-52.6848	0.001597
ENSG00000171757	LRRC34	3.15306	228.624	0.001616
ENSG00000163377	TAFA4	3.15201	171.913	0.001621
ENSG00000167244	IGF2	-3.14532	-131.037	0.001659
ENSG00000178852	EFCAB13	-3.13492	-6.47002	0.001719
ENSG00000166762	CATSPER2	-3.13345	-17.5742	0.001728
ENSG00000131591	C1orf159	3.12558	28.7657	0.001775
ENSG00000101019	UQCC1	3.12421	88.1215	0.001783
ENSG00000171786	NHLH1	3.12062	76.1202	0.001805
ENSG00000162745	OLFML2B	-3.11567	-77.3124	0.001835
ENSG00000130584	ZBTB46	3.11321	42.4914	0.001851
ENSG00000144369	FAM171B	3.11253	18.1336	0.001855
ENSG00000113328	CCNG1	3.1062	66.4021	0.001895
ENSG00000127780	OR1E2	3.10112	332.498	0.001928
ENSG00000204525	HLA-C	3.10015	98.404	0.001934
ENSG00000196358	NTNG2	3.09801	121.839	0.001948
ENSG00000079102	RUNX1T1	3.09588	110.562	0.001962
ENSG00000105538	RASIP1	-3.09131	-129.954	0.001993
ENSG00000117036	ETV3	-3.0886	-95.6583	0.002011
ENSG00000196704	AMZ2	3.0886	27.9049	0.002011
ENSG00000166963	MAP1A	3.08428	98.3213	0.00204
ENSG00000064999	ANKS1A	-3.0746	-97.054	0.002108
ENSG00000011485	PPP5C	-3.07289	-6.09582	0.00212
ENSG00000112561	TFEB	-3.07117	-57.2088	0.002132
ENSG00000204435	CSNK2B	-3.07069	-167.048	0.002136
ENSG00000162399	BSND	3.06983	218.338	0.002142
ENSG00000197587	DMBX1	3.06942	155.664	0.002145
ENSG00000124613	ZNF391	3.06785	26.576	0.002156
ENSG00000172680	MOS	-3.06345	-109.737	0.002188
ENSG00000160471	COX6B2	3.06245	33.8769	0.002195
ENSG00000176720	BOK	3.05966	26.3457	0.002216
ENSG00000167004	PDIA3	-3.05938	-88.7773	0.002218
ENSG00000152240	HAUS1	-3.05907	-7.74289	0.00222
ENSG00000070961	ATP2B1	3.05655	31.4239	0.002239
ENSG00000164398	ACSL6	3.05447	43.5658	0.002255
ENSG00000225528	TMA7B	-3.04752	-17.8949	0.002307
ENSG00000140678	ITGAX	3.04555	9.55583	0.002323
ENSG00000163357	DCST1	-3.04259	-695.73	0.002346
ENSG00000231389	HLA-DPA1	-3.04005	-6.45525	0.002365
ENSG00000066777	ARFGEF1	3.03994	96.0542	0.002366
ENSG00000072858	SIDT1	3.03981	12.4848	0.002367
ENSG00000289747	ENSG00000289747	-3.03889	-116.511	0.002374
ENSG00000169599	NFU1	-3.03583	-146.745	0.002399
ENSG00000124160	NCOA5	3.03552	34.7498	0.002401
ENSG00000205517	RGL3	3.0337	125.439	0.002416
ENSG00000185101	ANO9	3.02647	12.681	0.002474
ENSG00000140459	CYP11A1	-3.02535	-260.432	0.002483
ENSG00000176485	PLAAT3	3.02189	102.945	0.002512
ENSG00000179165	PXT1	3.02037	73.9334	0.002525
ENSG00000002834	LASP1	3.02005	47.8676	0.002527
ENSG00000142224	IL19	-3.0196	-19.0997	0.002531
ENSG00000104613	INTS10	-3.01698	-89.1571	0.002553
ENSG00000177885	GRB2	-3.01688	-44.1022	0.002554
ENSG00000170166	HOXD4	-3.01449	-107.46	0.002574
ENSG00000136634	IL10	-3.01225	-25.4756	0.002593
ENSG00000139370	SLC15A4	3.00972	73.685	0.002615
ENSG00000081721	DUSP12	3.00821	79.3721	0.002628
ENSG00000213676	ATF6B	3.00739	59.6003	0.002635
ENSG00000198642	KLHL9	2.99927	33.569	0.002706
ENSG00000100321	SYNGR1	2.9973	5.90912	0.002724
ENSG00000185760	KCNQ5	2.99259	60.3787	0.002766
ENSG00000164113	ADAD1	-2.99258	-856.206	0.002766
ENSG00000128604	IRF5	-2.98923	-27.9249	0.002797
ENSG00000261272	MUC22	-2.98467	-87.1707	0.002839
ENSG00000095485	CWF19L1	-2.9839	-25.6083	0.002846
ENSG00000152910	CNTNAP4	-2.98332	-527.826	0.002851
ENSG00000101546	RBFA	-2.97864	-12.6287	0.002895
ENSG00000177663	IL17RA	2.97355	22.3868	0.002944
ENSG00000286102	FAM246A	2.97294	6102.38	0.00295
ENSG00000115415	STAT1	2.9686	70.8063	0.002992
ENSG00000204248	COL11A2	-2.96633	-24.6381	0.003014
ENSG00000138185	ENTPD1	2.96245	84.9296	0.003052
ENSG00000084674	APOB	2.96034	53.9254	0.003073
ENSG00000139218	SCAF11	-2.95594	-131.455	0.003117
ENSG00000164574	GALNT10	-2.95267	-16.7622	0.00315
ENSG00000197283	SYNGAP1	-2.94801	-132.927	0.003198
ENSG00000005059	MCUB	-2.948	-290.993	0.003198
ENSG00000188290	HES4	2.94742	14.61	0.003204
ENSG00000137288	UQCC2	2.94487	21.9684	0.003231
ENSG00000154721	JAM2	-2.94466	-133.47	0.003233
ENSG00000065518	NDUFB4	2.9445	180.668	0.003235
ENSG00000170473	PYM1	-2.94436	-76.6608	0.003236
ENSG00000204767	INSYN2B	2.94243	111.402	0.003257
ENSG00000198914	POU3F3	2.94073	157.994	0.003274
ENSG00000143434	SEMA6C	-2.93656	-149.866	0.003319
ENSG00000204616	TRIM31	2.93072	9.97397	0.003382
ENSG00000273983	H3C8	2.92918	25.7253	0.003399
ENSG00000188283	ZNF383	-2.92678	-78.3379	0.003425
ENSG00000166670	MMP10	-2.9256	-211.113	0.003438
ENSG00000125148	MT2A	2.92516	126.238	0.003443
ENSG00000142102	PGGHG	-2.92397	-23.543	0.003456
ENSG00000197930	ERO1A	-2.92131	-34.8406	0.003486
ENSG00000158856	DMTN	-2.91887	-195.199	0.003513
ENSG00000183087	GAS6	-2.91879	-58.915	0.003514
ENSG00000144642	RBMS3	2.91564	17.9671	0.00355
ENSG00000003989	SLC7A2	-2.91014	-50.7118	0.003613
ENSG00000206530	CFAP44	2.90616	103.261	0.003659
ENSG00000176971	FIBIN	2.90598	207.815	0.003661
ENSG00000273542	H4C12	-2.89995	-103.583	0.003732
ENSG00000178860	MSC	-2.89975	-9.68957	0.003735
ENSG00000137872	SEMA6D	2.89921	117.59	0.003741
ENSG00000153317	ASAP1	-2.8955	-39.2572	0.003786
ENSG00000283782	ENSG00000283782	2.89409	36.8078	0.003803
ENSG00000141540	TTYH2	-2.89286	-71.1925	0.003817
ENSG00000189233	NUGGC	-2.88817	-13.3392	0.003875
ENSG00000149428	HYOU1	-2.88592	-53.0522	0.003903
ENSG00000135541	AHI1	-2.88301	-57.0925	0.003939
ENSG00000197798	FAM118B	2.87223	76.1989	0.004076
ENSG00000159217	IGF2BP1	-2.87018	-161.432	0.004102
ENSG00000197562	RAB40C	-2.8672	-64.2799	0.004141
ENSG00000204653	ASPDH	2.86357	36.851	0.004189
ENSG00000125965	GDF5	-2.86236	-172.551	0.004205
ENSG00000108306	FBXL20	-2.86229	-46.2912	0.004206
ENSG00000110900	TSPAN11	2.86096	317.728	0.004224
ENSG00000138115	CYP2C8	-2.86062	-136.724	0.004228
ENSG00000134571	MYBPC3	-2.85806	-184.108	0.004262
ENSG00000225921	NOL7	2.85764	145.608	0.004268
ENSG00000174938	SEZ6L2	-2.85497	-33.991	0.004304
ENSG00000182264	IZUMO1	2.85224	50.0438	0.004341
ENSG00000095794	CREM	-2.84811	-105.95	0.004398
ENSG00000070031	SCT	-2.84623	-195.491	0.004424
ENSG00000170917	NUDT6	-2.83519	-23.4875	0.00458
ENSG00000213416	KRTAP4-12	-2.8262	-90.3217	0.00471
ENSG00000066422	ZBTB11	2.82215	69.2146	0.00477
ENSG00000284779	ENSG00000284779	-2.82204	-187.373	0.004772
ENSG00000063245	EPN1	-2.82057	-39.0768	0.004794
ENSG00000111231	GPN3	-2.81994	-22.106	0.004803
ENSG00000212722	KRTAP4-9	-2.81655	-513.717	0.004854
ENSG00000250254	PTTG2	-2.81608	-13.6774	0.004861
ENSG00000237330	RNF223	2.81486	80.3989	0.00488
ENSG00000180113	TDRD6	-2.81296	-429.054	0.004909
ENSG00000157303	SUSD3	-2.81293	-40.0004	0.004909
ENSG00000167261	DPEP2	2.80565	34.8719	0.005021
ENSG00000279000	OR10A6	2.80561	97.5428	0.005022
ENSG00000094661	OR1I1	-2.80389	-361.572	0.005049
ENSG00000141744	PNMT	2.80341	32.2966	0.005057
ENSG00000057657	PRDM1	2.79882	29.1917	0.005129
ENSG00000196655	TRAPPC4	2.79862	49.3379	0.005132
ENSG00000168806	LCMT2	-2.79814	-24.2811	0.00514
ENSG00000162892	IL24	2.79622	22.0964	0.00517
ENSG00000135823	STX6	2.79557	59.6715	0.005181
ENSG00000116539	ASH1L	2.79375	481.591	0.00521
ENSG00000025434	NR1H3	-2.79269	-109.837	0.005227
ENSG00000109674	NEIL3	-2.78952	-49.8361	0.005279
ENSG00000188784	PLA2G2E	2.7894	171.645	0.005281
ENSG00000165526	RPUSD4	2.78924	94.2148	0.005283
ENSG00000162927	PUS10	-2.78899	-128.119	0.005287
ENSG00000197724	PHF2	-2.78789	-38.9784	0.005305
ENSG00000253958	CLDN23	2.78557	17.2806	0.005343
ENSG00000168412	MTNR1A	2.78509	323.911	0.005351
ENSG00000115009	CCL20	2.78465	54.2697	0.005359
ENSG00000079332	SAR1A	2.77911	126.109	0.005451
ENSG00000138468	SENP7	-2.77554	-74.0241	0.005511
ENSG00000089327	FXYD5	-2.77532	-19.6206	0.005515
ENSG00000197153	H3C12	2.77441	49.0656	0.00553
ENSG00000158406	H4C8	2.7703	20.2474	0.0056
ENSG00000176994	SMCR8	2.76908	57.549	0.005622
ENSG00000109736	MFSD10	2.76721	50.845	0.005654
ENSG00000184163	C1QTNF12	2.76568	70.2004	0.00568
ENSG00000275111	ZNF2	-2.76543	-311.959	0.005685
ENSG00000145214	DGKQ	2.7652	6.50296	0.005689
ENSG00000076685	NT5C2	2.76295	14.6714	0.005728
ENSG00000171105	INSR	-2.76149	-18.2244	0.005754
ENSG00000134389	CFHR5	2.7601	46.0219	0.005778
ENSG00000158869	FCER1G	-2.75954	-10.7624	0.005788
ENSG00000197728	RPS26	-2.75849	-19.485	0.005807
ENSG00000182985	CADM1	-2.75706	-43.5915	0.005832
ENSG00000066117	SMARCD1	-2.75485	-85.5284	0.005872
ENSG00000104691	UBXN8	-2.75219	-54.0081	0.00592
ENSG00000249709	ZNF564	2.7515	31.4309	0.005932
ENSG00000176974	SHMT1	2.74614	40.4041	0.00603
ENSG00000236104	ZBTB22	2.74589	133.349	0.006035
ENSG00000124145	SDC4	2.74324	11.234	0.006084
ENSG00000169223	LMAN2	-2.74094	-199.687	0.006126
ENSG00000172336	POP7	2.74089	198.775	0.006127
ENSG00000104213	PDGFRL	2.73834	8.61804	0.006175
ENSG00000213578	CPLX3	2.73566	152.593	0.006225
ENSG00000084734	GCKR	2.73338	110.251	0.006269
ENSG00000003987	MTMR7	2.73172	135.912	0.0063
ENSG00000112473	SLC39A7	2.73106	59.2782	0.006313
ENSG00000186314	PRELID2	-2.72993	-44.8856	0.006335
ENSG00000243927	MRPS6	2.72484	64.6906	0.006433
ENSG00000006210	CX3CL1	2.72467	157.536	0.006437
ENSG00000104901	DKKL1	-2.72424	-59.7166	0.006445
ENSG00000183513	COA5	-2.72394	-54.7208	0.006451
ENSG00000173404	INSM1	2.72081	21.7722	0.006512
ENSG00000155629	PIK3AP1	-2.7204	-173.205	0.00652
ENSG00000147872	PLIN2	-2.72012	-23.5349	0.006526
ENSG00000130511	SSBP4	2.71991	51.6901	0.00653
ENSG00000161610	HCRT	-2.71905	-193.953	0.006547
ENSG00000163602	RYBP	2.71875	68.2986	0.006553
ENSG00000129235	TXNDC17	2.71864	460.832	0.006555
ENSG00000136021	SCYL2	2.711	66.5556	0.006708
ENSG00000080166	DCT	-2.71045	-111.871	0.006719
ENSG00000129194	SOX15	2.71018	205.106	0.006725
ENSG00000171798	KNDC1	-2.70815	-47.3491	0.006766
ENSG00000118094	TREH	-2.70666	-470.355	0.006796
ENSG00000138101	DTNB	2.7051	72.0312	0.006828
ENSG00000183475	ASB7	-2.70368	-1518.07	0.006858
ENSG00000124225	PMEPA1	2.70036	74.8072	0.006926
ENSG00000198929	NOS1AP	2.70018	52.0693	0.00693
ENSG00000177302	TOP3A	2.69962	54.6938	0.006942
ENSG00000019995	ZRANB1	-2.69895	-17.2631	0.006956
ENSG00000164951	PDP1	2.69891	78.7324	0.006957
ENSG00000150636	CCDC102B	-2.69861	-160.269	0.006963
ENSG00000157350	ST3GAL2	2.69797	157.546	0.006976
ENSG00000158023	CFAP251	-2.69632	-24.0687	0.007011
ENSG00000178226	PRSS36	2.69122	26.5665	0.007119
ENSG00000184979	USP18	2.68844	27.1651	0.007179
ENSG00000033011	ALG1	2.68829	197.166	0.007182
ENSG00000096968	JAK2	-2.68452	-19.6974	0.007263
ENSG00000187475	H1-6	2.68344	62.1648	0.007287
ENSG00000170779	CDCA4	2.68286	39.9511	0.0073
ENSG00000120937	NPPB	2.68248	160.35	0.007308
ENSG00000108798	ABI3	-2.68127	-31.4252	0.007334
ENSG00000111276	CDKN1B	2.68069	153.837	0.007347
ENSG00000124493	GRM4	2.68045	134.391	0.007352
ENSG00000180720	CHRM4	-2.68043	-135.164	0.007353
ENSG00000143032	BARHL2	2.67932	58.874	0.007377
ENSG00000177106	EPS8L2	-2.67878	-117.394	0.007389
ENSG00000243364	EFNA4	-2.67873	-20.1551	0.00739
ENSG00000140688	RUSF1	2.67834	214.869	0.007399
ENSG00000144028	SNRNP200	-2.67743	-104.961	0.007419
ENSG00000124574	ABCC10	-2.67303	-49.3164	0.007517
ENSG00000177225	GATD1	2.67018	157.075	0.007581
ENSG00000232948	DEFB130A	2.66638	118.822	0.007667
ENSG00000021355	SERPINB1	2.66501	19.235	0.007699
ENSG00000115211	EIF2B4	-2.66401	-136.669	0.007721
ENSG00000135116	HRK	-2.66294	-11.7612	0.007746
ENSG00000054965	FAM168A	2.66268	159.56	0.007752
ENSG00000100612	DHRS7	-2.66157	-21.3754	0.007778
ENSG00000166128	RAB8B	2.66081	50.4806	0.007795
ENSG00000174939	ASPHD1	-2.66063	-43.6007	0.0078
ENSG00000197965	MPZL1	2.65941	23.1528	0.007828
ENSG00000136810	TXN	-2.65927	-14.5598	0.007831
ENSG00000065882	TBC1D1	-2.65785	-55.4266	0.007864
ENSG00000205832	C16orf96	2.65493	270.49	0.007933
ENSG00000278870	OR51G1	-2.65335	-411.625	0.00797
ENSG00000132793	LPIN3	2.65331	46.4367	0.007971
ENSG00000077152	UBE2T	-2.65294	-66.3866	0.007979
ENSG00000188580	NKAIN2	-2.65203	-179.68	0.008001
ENSG00000182177	ASB18	2.6508	443.813	0.00803
ENSG00000179546	HTR1D	2.64795	79.9466	0.008098
ENSG00000173273	TNKS	2.64638	72.4586	0.008136
ENSG00000170802	FOXN2	2.64386	44.1927	0.008197
ENSG00000204713	TRIM27	-2.64253	-15.4105	0.008229
ENSG00000203811	H3C14	2.64175	745.588	0.008248
ENSG00000072694	FCGR2B	2.64005	9.10174	0.008289
ENSG00000167487	KLHL26	2.63996	100.048	0.008291
ENSG00000203814	H2BC18	2.63937	183.268	0.008306
ENSG00000156171	DRAM2	2.63828	104.368	0.008333
ENSG00000125735	TNFSF14	2.63493	77.5489	0.008415
ENSG00000177556	ATOX1	-2.63465	-18.4881	0.008422
ENSG00000072818	ACAP1	-2.63401	-52.3783	0.008438
ENSG00000144834	TAGLN3	2.63301	13.1254	0.008463
ENSG00000164440	TXLNB	2.63265	12.3954	0.008472
ENSG00000198099	ADH4	2.6302	17.0119	0.008534
ENSG00000213626	LBH	-2.62899	-40.3135	0.008564
ENSG00000148541	FAM13C	2.62819	186.819	0.008584
ENSG00000226314	ZKSCAN8P1	2.6273	10.8121	0.008607
ENSG00000146263	MMS22L	-2.62596	-100.529	0.008641
ENSG00000164430	CGAS	-2.62453	-34.0011	0.008677
ENSG00000170606	HSPA4	2.62354	66.4898	0.008702
ENSG00000160563	MED27	2.62172	101.791	0.008749
ENSG00000143772	ITPKB	2.62069	180.671	0.008775
ENSG00000137218	FRS3	-2.62025	-31.1496	0.008786
ENSG00000154678	PDE1C	2.61896	117.69	0.00882
ENSG00000160072	ATAD3B	-2.61868	-217.716	0.008827
ENSG00000170561	IRX2	2.61738	206.946	0.008861
ENSG00000119669	IRF2BPL	2.6171	13.7829	0.008868
ENSG00000168028	RPSA	2.61662	54.2034	0.00888
ENSG00000162104	ADCY9	2.61467	62.8931	0.008931
ENSG00000163599	CTLA4	-2.61466	-19.7331	0.008932
ENSG00000113249	HAVCR1	-2.61384	-98.6087	0.008953
ENSG00000216588	IGSF23	2.61327	67.5723	0.008968
ENSG00000104848	KCNA7	-2.61287	-138.753	0.008978
ENSG00000126603	GLIS2	-2.6122	-62.4158	0.008996
ENSG00000160124	MIX23	2.6095	48.6091	0.009067
ENSG00000175793	SFN	-2.60931	-89.9828	0.009073
ENSG00000184743	ATL3	-2.60782	-27.4439	0.009112
ENSG00000184056	VPS33B	2.60725	106.277	0.009127
ENSG00000138439	FAM117B	-2.60677	-22.2607	0.00914
ENSG00000110497	AMBRA1	-2.6059	-168.621	0.009163
ENSG00000099282	TSPAN15	-2.60553	-18.5527	0.009173
ENSG00000182963	GJC1	-2.60451	-159.926	0.0092
ENSG00000140521	POLG	2.6044	152.888	0.009203
ENSG00000179055	OR13D1	-2.60406	-62.0601	0.009213
ENSG00000189079	ARID2	2.60326	169.552	0.009234
ENSG00000113838	TBCCD1	2.60213	40.593	0.009265
ENSG00000196227	FAM217B	-2.60179	-175.403	0.009274
ENSG00000149403	GRIK4	2.60164	114.038	0.009278
ENSG00000169397	RNASE3	2.601	19.3273	0.009295
ENSG00000184967	NOC4L	-2.59977	-267.975	0.009329
ENSG00000060718	COL11A1	2.59909	289.131	0.009347
ENSG00000143257	NR1I3	-2.5973	-60.5453	0.009396
ENSG00000102962	CCL22	-2.59655	-21.1248	0.009416
ENSG00000187492	CDHR4	-2.5954	-472.045	0.009448
ENSG00000198380	GFPT1	-2.59452	-32.7483	0.009472
ENSG00000168515	SCGB1D1	-2.59381	-86.7051	0.009492
ENSG00000022355	GABRA1	-2.59325	-248.541	0.009507
ENSG00000135373	EHF	-2.5929	-44.4593	0.009517
ENSG00000188636	RTL6	2.59288	158.485	0.009518
ENSG00000141084	RANBP10	-2.59168	-176.635	0.009551
ENSG00000283516	LITAFD	-2.5915	-171.687	0.009556
ENSG00000249715	FER1L5	2.59141	270.136	0.009558
ENSG00000132906	CASP9	2.59079	48.0786	0.009576
ENSG00000196826	ENSG00000196826	2.59065	35.4883	0.00958
ENSG00000157992	KRTCAP3	-2.58979	-84.5392	0.009603
ENSG00000138035	PNPT1	-2.58963	-38.9602	0.009608
ENSG00000132915	PDE6A	-2.58783	-289.952	0.009658
ENSG00000123374	CDK2	-2.58403	-73.6196	0.009765
ENSG00000258083	OR9A4	2.58326	113.774	0.009787
ENSG00000099910	KLHL22	-2.58249	-122.514	0.009809
ENSG00000161180	CCDC116	-2.58241	-38.1203	0.009811
ENSG00000183569	SERHL2	-2.58148	-3.72465	0.009838
ENSG00000125780	TGM3	-2.58116	-53.4359	0.009847
ENSG00000161609	KASH5	2.58086	2.72446	0.009855
ENSG00000126461	SCAF1	2.58032	449.816	0.009871
ENSG00000225526	MKRN2OS	2.57957	40.4186	0.009892
ENSG00000161542	PRPSAP1	-2.57544	-104.884	0.010011
ENSG00000215915	ATAD3C	2.57283	438.175	0.010087
ENSG00000275713	H2BC9	-2.57254	-64.0931	0.010096
ENSG00000204520	MICA	-2.57209	-11.5541	0.010109
ENSG00000155827	RNF20	-2.57182	-25.3462	0.010117
ENSG00000104643	MTMR9	-2.56937	-36.2626	0.010188
ENSG00000153107	ANAPC1	2.56844	39.2737	0.010216
ENSG00000204880	KRTAP4-8	-2.56361	-124.921	0.010359
ENSG00000064687	ABCA7	2.56205	9.59196	0.010406
ENSG00000147488	ST18	-2.5619	-236.168	0.01041
ENSG00000223638	RFPL4A	-2.56036	-52.6099	0.010457
ENSG00000180104	EXOC3	-2.55835	-35.6268	0.010517
ENSG00000120533	ENY2	-2.55752	-112.664	0.010542
ENSG00000214686	IQCF6	-2.55532	-253.251	0.010609
ENSG00000131142	CCL25	2.55246	21.9436	0.010697
ENSG00000164151	ICE1	-2.55193	-43.7686	0.010713
ENSG00000132692	BCAN	2.55143	351.282	0.010728
ENSG00000140474	ULK3	2.54903	44.8989	0.010802
ENSG00000166888	STAT6	2.5463	116.315	0.010887
ENSG00000183682	BMP8A	2.54583	8.52272	0.010902
ENSG00000093217	XYLB	-2.54542	-118.857	0.010914
ENSG00000070444	MNT	-2.54512	-70.7224	0.010924
ENSG00000184939	ZFP90	-2.54426	-7.0941	0.010951
ENSG00000182463	TSHZ2	-2.5423	-52.2017	0.011012
ENSG00000115159	GPD2	-2.53998	-42.9907	0.011086
ENSG00000174953	DHX36	2.53949	131.074	0.011101
ENSG00000026508	CD44	2.53779	9.17756	0.011156
ENSG00000166971	AKTIP	2.53693	130.633	0.011183
ENSG00000129562	DAD1	2.53618	19.3874	0.011207
ENSG00000189269	DRICH1	-2.53255	-95.4195	0.011324
ENSG00000105849	POLR1F	-2.52996	-22.9792	0.011408
ENSG00000250305	TRMT9B	-2.52307	-92.1571	0.011634
ENSG00000181616	OR52H1	2.52279	86.6635	0.011643
ENSG00000112763	BTN2A1	2.52188	17.9416	0.011673
ENSG00000090686	USP48	2.5212	59.5437	0.011696
ENSG00000178802	MPI	2.51808	29.0468	0.0118
ENSG00000275896	PRSS2	2.51654	17.0436	0.011851
ENSG00000170276	HSPB2	-2.51631	-172.389	0.011859
ENSG00000064545	TMEM161A	-2.51388	-48.8869	0.011941
ENSG00000126653	NSRP1	-2.51306	-156.493	0.011969
ENSG00000212710	CTAGE1	2.51105	224.076	0.012037
ENSG00000072422	RHOBTB1	2.51068	100.211	0.01205
ENSG00000138623	SEMA7A	2.51009	32.515	0.01207
ENSG00000198252	STYX	2.50962	30.0528	0.012086
ENSG00000135362	PRR5L	2.50824	28.797	0.012133
ENSG00000122481	RWDD3	2.50694	19.7206	0.012178
ENSG00000172661	WASHC2C	-2.50466	-21.1592	0.012257
ENSG00000204264	PSMB8	2.50408	78.3632	0.012277
ENSG00000239697	TNFSF12	-2.5039	-14.8666	0.012283
ENSG00000005020	SKAP2	-2.50333	-44.3915	0.012303
ENSG00000184489	PTP4A3	-2.50298	-20.8034	0.012315
ENSG00000121053	EPX	2.50242	9.94019	0.012335
ENSG00000135966	TGFBRAP1	2.50161	23.8288	0.012363
ENSG00000102837	OLFM4	2.50159	131.606	0.012364
ENSG00000164828	SUN1	-2.50152	-15.5654	0.012366
ENSG00000148704	VAX1	-2.49864	-474.463	0.012467
ENSG00000075651	PLD1	-2.49713	-13.7184	0.01252
ENSG00000159398	CES5A	2.49695	106.694	0.012527
ENSG00000185621	LMLN	-2.49581	-123.897	0.012567
ENSG00000168803	ADAL	-2.49547	-29.3511	0.012579
ENSG00000118263	KLF7	-2.49534	-30.1413	0.012584
ENSG00000149639	SOGA1	-2.49497	-86.8154	0.012597
ENSG00000153250	RBMS1	2.49491	28.5389	0.012599
ENSG00000171962	DRC3	-2.49385	-128.893	0.012637
ENSG00000158711	ELK4	-2.49379	-36.0424	0.012639
ENSG00000160181	TFF2	-2.49249	-193.998	0.012685
ENSG00000133328	PLAAT2	2.49202	39.8194	0.012702
ENSG00000242372	EIF6	-2.49165	-23.1946	0.012715
ENSG00000102904	TSNAXIP1	2.49056	327.997	0.012754
ENSG00000138379	MSTN	-2.4899	-124.389	0.012778
ENSG00000070019	GUCY2C	2.48964	216.494	0.012787
ENSG00000166689	PLEKHA7	2.48937	68.9621	0.012797
ENSG00000125485	DDX31	2.48873	100.365	0.01282
ENSG00000039123	MTREX	2.48841	114.985	0.012831
ENSG00000184924	PTRHD1	-2.4867	-36.1516	0.012894
ENSG00000204022	LIPJ	-2.48604	-85.822	0.012917
ENSG00000204252	HLA-DOA	2.48558	22.0011	0.012934
ENSG00000089225	TBX5	2.48531	187.193	0.012944
ENSG00000163823	CCR1	2.48429	5.88427	0.012981
ENSG00000144451	SPAG16	-2.48425	-357.169	0.012983
ENSG00000253368	TRNP1	-2.48419	-101.786	0.012985
ENSG00000111912	NCOA7	2.48203	62.9172	0.013064
ENSG00000204381	LAYN	2.48009	14.7574	0.013135
ENSG00000087074	PPP1R15A	2.48005	65.1775	0.013136
ENSG00000103275	UBE2I	-2.47821	-63.4371	0.013204
ENSG00000156804	FBXO32	2.47798	45.3982	0.013213
ENSG00000079689	SCGN	-2.47675	-210.723	0.013258
ENSG00000095981	KCNK16	-2.47649	-73.1361	0.013268
ENSG00000086619	ERO1B	-2.47538	-25.4962	0.01331
ENSG00000152611	CAPSL	-2.47371	-78.3166	0.013372
ENSG00000168356	SCN11A	2.47282	34.4141	0.013405
ENSG00000013288	MAN2B2	-2.47156	-64.221	0.013452
ENSG00000132953	XPO4	-2.46985	-27.3861	0.013517
ENSG00000187866	PABIR1	2.46687	38.1654	0.01363
ENSG00000124557	BTN1A1	2.46569	16.0055	0.013675
ENSG00000253626	EIF5AL1	-2.46334	-1150.21	0.013765
ENSG00000278224	PRICKLE4	-2.46306	-14.3021	0.013776
ENSG00000116748	AMPD1	2.46228	294.702	0.013806
ENSG00000131153	GINS2	2.46152	24.6337	0.013835
ENSG00000204438	GPANK1	-2.46103	-54.7223	0.013854
ENSG00000133574	GIMAP4	2.45925	10.3584	0.013923
ENSG00000184647	PRSS55	2.4573	104.535	0.013999
ENSG00000171056	SOX7	2.45231	52.4583	0.014194
ENSG00000066468	FGFR2	2.45122	56.2665	0.014237
ENSG00000239857	GET4	-2.4505	-78.0429	0.014266
ENSG00000128645	HOXD1	-2.44964	-63.6487	0.0143
ENSG00000082175	PGR	2.44848	196.954	0.014346
ENSG00000122034	GTF3A	-2.447	-30.2366	0.014405
ENSG00000184986	TMEM121	-2.44681	-86.9419	0.014413
ENSG00000137842	TMEM62	2.44664	55.4352	0.01442
ENSG00000105655	ISYNA1	2.44658	40.628	0.014422
ENSG00000134812	CBLIF	-2.44649	-526.254	0.014425
ENSG00000047936	ROS1	-2.44527	-108.464	0.014474
ENSG00000259207	ITGB3	-2.44294	-9.76955	0.014568
ENSG00000129480	DTD2	2.44132	116.292	0.014633
ENSG00000289791	ENSG00000289791	2.441	35.4241	0.014647
ENSG00000109846	CRYAB	-2.4408	-13.3886	0.014655
ENSG00000100519	PSMC6	-2.44043	-85.5506	0.01467
ENSG00000136010	ALDH1L2	2.4399	20.8327	0.014691
ENSG00000174371	EXO1	-2.43957	-24.7753	0.014705
ENSG00000248871	TNFSF12-TNFSF13	-2.4384	-16.6787	0.014753
ENSG00000241839	PLEKHO2	2.43778	56.6964	0.014778
ENSG00000166200	COPS2	-2.43695	-67.9039	0.014812
ENSG00000100523	DDHD1	2.43638	22.2439	0.014835
ENSG00000130433	CACNG6	-2.4354	-5.02775	0.014875
ENSG00000167083	GNGT2	-2.4346	-35.4281	0.014908
ENSG00000182809	CRIP2	-2.43455	-499.739	0.01491
ENSG00000165061	ZMAT4	2.43397	97.4818	0.014934
ENSG00000135931	ARMC9	2.43343	94.2114	0.014956
ENSG00000135828	RNASEL	2.43267	35.2312	0.014988
ENSG00000184702	SEPTIN5	-2.43212	-188.929	0.015011
ENSG00000163606	CD200R1	-2.43123	-14.0794	0.015048
ENSG00000276410	H2BC3	-2.43116	-29.1959	0.015051
ENSG00000136870	ZNF189	2.43107	49.9714	0.015054
ENSG00000130559	CAMSAP1	2.43057	44.7959	0.015075
ENSG00000173327	MAP3K11	2.42915	42.5089	0.015134
ENSG00000121410	A1BG	-2.42746	-73.5695	0.015205
ENSG00000110721	CHKA	2.42645	63.5526	0.015247
ENSG00000178184	PARD6G	-2.42571	-28.9505	0.015279
ENSG00000121281	ADCY7	-2.42524	-33.49	0.015298
ENSG00000235453	SMIM27	-2.42471	-184.345	0.01532
ENSG00000112592	TBP	-2.42463	-50.6735	0.015324
ENSG00000183161	FANCF	2.42427	62.3404	0.015339
ENSG00000196666	FAM180B	2.42297	82.4146	0.015394
ENSG00000215372	ZNF705G	2.41971	1655.92	0.015533
ENSG00000172568	FNDC9	-2.41938	-103.728	0.015547
ENSG00000278463	H2AC4	2.41814	22.2495	0.0156
ENSG00000173338	KCNK7	-2.41807	-70.183	0.015603
ENSG00000126858	RHOT1	-2.41737	-202.752	0.015633
ENSG00000153294	ADGRF4	-2.41668	-93.4743	0.015663
ENSG00000132698	RAB25	-2.41665	-415.141	0.015664
ENSG00000178301	AQP11	-2.41661	-18.6131	0.015666
ENSG00000155926	SLA	-2.41555	-22.2875	0.015711
ENSG00000100290	BIK	-2.41519	-13.0083	0.015727
ENSG00000090530	P3H2	-2.41105	-34.3532	0.015907
ENSG00000144130	NT5DC4	-2.41062	-60.2167	0.015925
ENSG00000113263	ITK	-2.41057	-60.472	0.015928
ENSG00000107807	TLX1	2.41037	124.154	0.015936
ENSG00000205089	CCNI2	-2.40944	-352.27	0.015977
ENSG00000149516	MS4A3	-2.40918	-40.3299	0.015989
ENSG00000101680	LAMA1	2.40808	46.6967	0.016037
ENSG00000134825	TMEM258	2.40727	152.258	0.016072
ENSG00000008128	CDK11A	-2.40672	-165.345	0.016097
ENSG00000166575	TMEM135	2.40538	32.0245	0.016156
ENSG00000274750	H3C6	-2.404	-23.7086	0.016217
ENSG00000227729	RD3L	2.40398	31.9939	0.016218
ENSG00000144868	TMEM108	2.40261	260.255	0.016279
ENSG00000215817	ZC3H11B	-2.40181	-94.3004	0.016314
ENSG00000122484	RPAP2	2.40176	52.1289	0.016316
ENSG00000158859	ADAMTS4	-2.40155	-62.2642	0.016326
ENSG00000123610	TNFAIP6	2.40091	30.2225	0.016354
ENSG00000170889	RPS9	2.40029	10.3514	0.016382
ENSG00000061938	TNK2	-2.39944	-23.1813	0.01642
ENSG00000134461	ANKRD16	-2.39697	-13.7093	0.016531
ENSG00000164850	GPER1	2.39682	68.2655	0.016538
ENSG00000107902	LHPP	-2.39626	-8.89183	0.016564
ENSG00000128185	DGCR6L	2.3954	54.9953	0.016602
ENSG00000166869	CHP2	2.39497	103.527	0.016622
ENSG00000185070	FLRT2	2.39411	82.1887	0.016661
ENSG00000179580	RNF151	-2.39392	-12.498	0.016669
ENSG00000131759	RARA	-2.39322	-135.324	0.016701
ENSG00000132003	ZSWIM4	2.39059	48.8486	0.016821
ENSG00000104894	CD37	2.38991	28.4778	0.016852
ENSG00000173230	GOLGB1	-2.38908	-28.442	0.016891
ENSG00000276644	DACH1	2.38718	55.2698	0.016978
ENSG00000132514	CLEC10A	-2.38656	-43.4686	0.017007
ENSG00000164841	TMEM74	-2.38597	-30.5433	0.017034
ENSG00000187054	TMPRSS11A	2.38596	62.4459	0.017035
ENSG00000138395	CDK15	-2.38587	-100.282	0.017039
ENSG00000115084	SLC35F5	-2.38561	-16.0503	0.017051
ENSG00000173110	HSPA6	-2.3856	-15.1237	0.017051
ENSG00000154743	TSEN2	-2.38492	-28.1176	0.017083
ENSG00000089597	GANAB	2.3836	145.108	0.017144
ENSG00000159164	SV2A	2.38359	472.879	0.017145
ENSG00000284791	SMIM41	-2.38334	-63.9095	0.017156
ENSG00000114670	NEK11	-2.38233	-24.4758	0.017204
ENSG00000255307	OR52B2	2.38076	124.927	0.017277
ENSG00000145012	LPP	2.38032	81.45	0.017298
ENSG00000130475	FCHO1	-2.37989	-50.0723	0.017318
ENSG00000062524	LTK	-2.37931	-73.8855	0.017345
ENSG00000218819	TDRD15	-2.37927	-231.288	0.017347
ENSG00000079156	OSBPL6	2.37888	35.6912	0.017365
ENSG00000205277	MUC12	-2.37763	-422.389	0.017424
ENSG00000173269	MMRN2	-2.37682	-27.5175	0.017463
ENSG00000143401	ANP32E	-2.37665	-66.0654	0.017471
ENSG00000076321	KLHL20	2.37591	173.015	0.017506
ENSG00000120733	KDM3B	2.37559	33.7857	0.017521
ENSG00000230657	PRB4	-2.37416	-255.171	0.017589
ENSG00000138376	BARD1	2.37286	18.2678	0.017651
ENSG00000187595	ZNF385C	-2.37264	-43.4677	0.017662
ENSG00000142961	MOB3C	-2.37254	-26.9627	0.017666
ENSG00000198824	CHAMP1	-2.372	-49.551	0.017692
ENSG00000116199	FAM20B	-2.37149	-26.1392	0.017716
ENSG00000149269	PAK1	2.37053	53.4848	0.017763
ENSG00000187664	HAPLN4	2.37016	83.2481	0.01778
ENSG00000171109	MFN1	2.3699	44.001	0.017793
ENSG00000266094	RASSF5	-2.36934	-22.9902	0.01782
ENSG00000126432	PRDX5	-2.36931	-109.513	0.017821
ENSG00000089177	KIF16B	-2.36825	-16.9332	0.017872
ENSG00000148634	HERC4	2.3673	49.566	0.017918
ENSG00000176022	B3GALT6	2.3668	54.3446	0.017943
ENSG00000177082	WDR73	-2.36649	-95.9445	0.017958
ENSG00000169688	MT1B	2.36603	60.1692	0.01798
ENSG00000124226	RNF114	2.36486	58.9029	0.018037
ENSG00000079215	SLC1A3	2.36464	48.0635	0.018047
ENSG00000137812	KNL1	2.36438	54.4727	0.01806
ENSG00000122218	COPA	2.36424	34.0723	0.018067
ENSG00000102910	LONP2	2.36318	344.591	0.018119
ENSG00000196659	TTC30B	-2.36285	-61.6352	0.018135
ENSG00000005844	ITGAL	-2.36182	-76.9965	0.018185
ENSG00000144815	NXPE3	2.3612	7.82304	0.018216
ENSG00000001084	GCLC	2.36057	21.7651	0.018247
ENSG00000146839	ZAN	2.35991	101.033	0.018279
ENSG00000284704	SCYGR3	-2.35984	-108.443	0.018283
ENSG00000145907	G3BP1	2.3577	60.7491	0.018389
ENSG00000117360	PRPF3	-2.35594	-103.42	0.018476
ENSG00000110395	CBL	-2.35535	-78.0706	0.018505
ENSG00000089063	TMEM230	-2.35527	-93.3246	0.018509
ENSG00000166741	NNMT	-2.35513	-113.67	0.018516
ENSG00000146054	TRIM7	2.35455	48.4276	0.018545
ENSG00000168491	CCDC110	-2.3538	-19.0259	0.018583
ENSG00000171817	ZNF540	-2.35234	-32.0016	0.018656
ENSG00000169682	SPNS1	-2.35103	-184.59	0.018721
ENSG00000171631	P2RY6	-2.34871	-7.70034	0.018839
ENSG00000086504	MRPL28	2.34783	32.9264	0.018883
ENSG00000108828	VAT1	-2.34653	-27.5067	0.018949
ENSG00000088543	C3orf18	-2.34607	-31.1373	0.018972
ENSG00000157020	SEC13	2.345	44.2713	0.019027
ENSG00000132842	AP3B1	-2.34497	-83.406	0.019029
ENSG00000132825	PPP1R3D	-2.34227	-98.5969	0.019167
ENSG00000145050	MANF	-2.34213	-100.996	0.019174
ENSG00000116985	BMP8B	2.34165	9.68747	0.019199
ENSG00000116212	LRRC42	2.3416	95.6297	0.019201
ENSG00000007062	PROM1	2.34091	48.2499	0.019237
ENSG00000175520	UBQLN3	2.3406	116.23	0.019253
ENSG00000198945	L3MBTL3	2.3399	30.8967	0.019289
ENSG00000184465	WDR27	-2.33929	-23.9095	0.01932
ENSG00000140525	FANCI	-2.33908	-124.682	0.019331
ENSG00000172324	OR5A2	2.33806	416.705	0.019384
ENSG00000204444	APOM	-2.33802	-165.816	0.019386
ENSG00000100281	HMGXB4	-2.33791	-67.76	0.019392
ENSG00000145723	GIN1	2.33713	60.222	0.019433
ENSG00000087302	RTRAF	2.33456	56.1601	0.019567
ENSG00000173486	FKBP2	2.33291	95.2351	0.019653
ENSG00000163072	NOSTRIN	-2.33274	-37.743	0.019662
ENSG00000212659	KRTAP9-6	2.3325	328.128	0.019674
ENSG00000114631	PODXL2	2.33247	74.8882	0.019676
ENSG00000125726	CD70	-2.332	-4.59522	0.019701
ENSG00000171060	C8orf74	-2.33139	-91.3816	0.019733
ENSG00000149311	ATM	2.33052	60.5693	0.019779
ENSG00000165188	RNF183	-2.32988	-149.4	0.019813
ENSG00000122986	HVCN1	2.32967	41.9822	0.019824
ENSG00000138688	BLTP1	-2.32951	-53.3298	0.019832
ENSG00000184434	LRRC19	2.32928	78.0303	0.019844
ENSG00000072071	ADGRL1	2.32921	56.0827	0.019848
ENSG00000119508	NR4A3	-2.32889	-77.1994	0.019865
ENSG00000176723	ZNF843	-2.32888	-38.9214	0.019865
ENSG00000154719	MRPL39	2.32846	23.3234	0.019888
ENSG00000112941	TENT4A	2.32809	14.0161	0.019907
ENSG00000179059	ZFP42	2.32565	174.896	0.020037
ENSG00000139266	MARCHF9	-2.32559	-160.289	0.02004
ENSG00000104763	ASAH1	2.32505	25.7083	0.020069
ENSG00000099617	EFNA2	-2.32502	-388.594	0.020071
ENSG00000137801	THBS1	2.32436	121.993	0.020106
ENSG00000065361	ERBB3	-2.32418	-49.9325	0.020116
ENSG00000165474	GJB2	-2.32334	-10.277	0.020161
ENSG00000111490	TBC1D30	-2.32288	-40.6493	0.020185
ENSG00000136856	SLC2A8	-2.32218	-20.6918	0.020224
ENSG00000087502	ERGIC2	-2.32173	-32.9479	0.020247
ENSG00000067369	TP53BP1	2.32139	14.8275	0.020266
ENSG00000289721	PYDC5	2.3212	42.239	0.020276
ENSG00000183625	CCR3	-2.32082	-38.6853	0.020297
ENSG00000111897	SERINC1	-2.32018	-30.4585	0.020331
ENSG00000142549	IGLON5	-2.31989	-46.9953	0.020347
ENSG00000128886	ELL3	2.3172	22.3565	0.020493
ENSG00000119801	YPEL5	-2.31436	-103.623	0.020648
ENSG00000129422	MTUS1	-2.31257	-17.3986	0.020746
ENSG00000138613	APH1B	-2.31251	-17.0581	0.020749
ENSG00000100558	PLEK2	-2.31196	-17.6906	0.02078
ENSG00000133392	MYH11	2.31133	6.55226	0.020814
ENSG00000167103	PIP5KL1	2.31077	50.3885	0.020845
ENSG00000101544	ADNP2	-2.30931	-19.4529	0.020927
ENSG00000186187	ZNRF1	-2.3083	-168.64	0.020983
ENSG00000075223	SEMA3C	2.30798	14.0651	0.021
ENSG00000110717	NDUFS8	2.30774	44.3905	0.021014
ENSG00000013583	HEBP1	2.30764	13.7087	0.021019
ENSG00000120992	LYPLA1	2.30676	62.029	0.021068
ENSG00000244355	LY6G6D	2.30664	35.4873	0.021075
ENSG00000107165	TYRP1	-2.30525	-334.467	0.021153
ENSG00000141279	NPEPPS	-2.30504	-98.0241	0.021164
ENSG00000144354	CDCA7	2.30499	31.2139	0.021167
ENSG00000133059	DSTYK	2.30403	62.6551	0.021221
ENSG00000120057	SFRP5	2.30345	36.8151	0.021253
ENSG00000244242	IFITM10	2.30294	53.3646	0.021282
ENSG00000116981	NT5C1A	2.3023	16.8271	0.021318
ENSG00000169247	SH3TC2	-2.30105	-160.641	0.021389
ENSG00000170417	TMEM182	2.29922	59.6376	0.021492
ENSG00000166669	ATF7IP2	2.29916	14.4474	0.021496
ENSG00000166257	SCN3B	2.29755	14.6768	0.021587
ENSG00000068137	PLEKHH3	2.29751	31.6435	0.02159
ENSG00000203663	OR2L2	-2.29615	-39.9584	0.021668
ENSG00000175077	RTP1	2.29472	440.624	0.021749
ENSG00000101191	DIDO1	2.29461	59.4853	0.021756
ENSG00000109956	B3GAT1	-2.2933	-50.7625	0.021831
ENSG00000133265	HSPBP1	-2.29298	-37.8529	0.021849
ENSG00000277556	OR13C5	-2.29296	-89.4669	0.02185
ENSG00000234284	ZNF879	-2.29285	-73.4651	0.021857
ENSG00000244411	KRTAP5-7	2.29051	148.173	0.021992
ENSG00000248767	FOXL3	-2.29008	-773.853	0.022017
ENSG00000204217	BMPR2	-2.28958	-75.2598	0.022046
ENSG00000101412	E2F1	-2.28947	-28.3779	0.022052
ENSG00000168484	SFTPC	2.28893	305.371	0.022084
ENSG00000118420	UBE3D	-2.28797	-94.7952	0.022139
ENSG00000272636	DOC2B	-2.28781	-75.6378	0.022148
ENSG00000114805	PLCH1	2.28585	80.6761	0.022263
ENSG00000165672	PRDX3	-2.28557	-54.4607	0.022279
ENSG00000132773	TOE1	2.28501	64.2235	0.022312
ENSG00000118985	ELL2	-2.28463	-24.1216	0.022334
ENSG00000150361	KLHL1	2.28177	241.71	0.022503
ENSG00000187239	FNBP1	-2.28174	-121.399	0.022505
ENSG00000168813	ZNF507	2.28167	104.272	0.022509
ENSG00000131435	PDLIM4	-2.28153	-147.427	0.022517
ENSG00000104408	EIF3E	2.2812	205.998	0.022537
ENSG00000145242	EPHA5	-2.2811	-78.9281	0.022542
ENSG00000115207	GTF3C2	-2.2804	-100.592	0.022584
ENSG00000214216	IQCJ	-2.27991	-332.309	0.022613
ENSG00000106331	PAX4	2.2793	156.361	0.022649
ENSG00000181666	ZNF875	-2.27923	-230.672	0.022653
ENSG00000120526	NUDCD1	-2.27875	-84.5946	0.022682
ENSG00000269711	ENSG00000269711	-2.27803	-37.182	0.022725
ENSG00000073737	DHRS9	-2.27744	-46.93	0.02276
ENSG00000197253	TPSB2	-2.27702	-400.447	0.022785
ENSG00000067365	METTL22	-2.2755	-38.3847	0.022876
ENSG00000124191	TOX2	2.2739	4.66727	0.022972
ENSG00000176095	IP6K1	-2.27329	-138.222	0.023009
ENSG00000149218	ENDOD1	-2.27229	-4.97646	0.023069
ENSG00000159495	TGM7	-2.27062	-236.757	0.02317
ENSG00000205038	PKHD1L1	2.27007	101.034	0.023203
ENSG00000151164	RAD9B	-2.2696	-35.9404	0.023232
ENSG00000104728	ARHGEF10	2.2692	90.9156	0.023256
ENSG00000165475	CRYL1	-2.26918	-42.0045	0.023257
ENSG00000168671	UGT3A2	2.26816	76.5245	0.023319
ENSG00000137825	ITPKA	-2.26798	-45.337	0.02333
ENSG00000125457	MIF4GD	2.2679	8.20315	0.023336
ENSG00000246705	H2AJ	2.26739	31.4208	0.023366
ENSG00000134569	LRP4	-2.26738	-96.054	0.023367
ENSG00000032742	IFT88	-2.26642	-54.9918	0.023426
ENSG00000104044	OCA2	2.266	288.741	0.023451
ENSG00000111652	COPS7A	2.26589	50.771	0.023458
ENSG00000164111	ANXA5	-2.26569	-6.47303	0.023471
ENSG00000151065	DCP1B	2.26542	40.8339	0.023487
ENSG00000198356	GET3	2.26515	105.496	0.023504
ENSG00000152683	SLC30A6	-2.26513	-89.5522	0.023505
ENSG00000041515	MYO16	2.2651	122.627	0.023506
ENSG00000173083	HPSE	2.26502	18.3229	0.023511
ENSG00000215704	CELA2B	-2.26463	-125.565	0.023535
ENSG00000224940	PRRT4	-2.26443	-55.0187	0.023548
ENSG00000167772	ANGPTL4	2.26438	67.1239	0.023551
ENSG00000133661	SFTPD	-2.26386	-172.267	0.023582
ENSG00000012232	EXTL3	-2.26313	-42.2469	0.023628
ENSG00000023041	ZDHHC6	2.26298	60.1024	0.023637
ENSG00000182923	CEP63	2.26269	15.8117	0.023655
ENSG00000116191	RALGPS2	2.26244	86.3904	0.02367
ENSG00000140968	IRF8	2.26201	52.6604	0.023697
ENSG00000282988	ENSG00000282988	-2.26186	-9.14691	0.023706
ENSG00000145244	CORIN	-2.26171	-50.6688	0.023715
ENSG00000091831	ESR1	-2.26067	-280.249	0.02378
ENSG00000014914	MTMR11	-2.26053	-270.073	0.023788
ENSG00000068079	IFI35	-2.26003	-52.9332	0.023819
ENSG00000161980	POLR3K	-2.25983	-11.0896	0.023832
ENSG00000244617	ASPRV1	2.25974	118.874	0.023837
ENSG00000181143	MUC16	-2.25914	-200.83	0.023874
ENSG00000197273	GUCA2A	2.259	248.109	0.023883
ENSG00000144445	KANSL1L	-2.25875	-60.6227	0.023899
ENSG00000151025	GPR158	2.25846	223.16	0.023917
ENSG00000108094	CUL2	2.25831	84.835	0.023926
ENSG00000266472	MRPS21	-2.25831	-17.4808	0.023927
ENSG00000169189	NSMCE1	2.2582	36.2195	0.023933
ENSG00000106615	RHEB	-2.25776	-83.7669	0.023961
ENSG00000174611	KY	-2.25688	-156.159	0.024016
ENSG00000054611	TBC1D22A	-2.25598	-26.741	0.024072
ENSG00000180340	FZD2	2.25595	141.487	0.024074
ENSG00000182108	DEXI	2.25594	38.2651	0.024074
ENSG00000275004	ZNF280B	2.25472	1096.45	0.024151
ENSG00000128815	WDFY4	2.25366	55.2469	0.024218
ENSG00000129219	PLD2	-2.25252	-35.2716	0.02429
ENSG00000144550	CPNE9	-2.25174	-54.4413	0.024339
ENSG00000239998	LILRA2	-2.25169	-7.50344	0.024342
ENSG00000136059	VILL	2.25164	84.5637	0.024345
ENSG00000168135	KCNJ4	2.25154	95.2691	0.024351
ENSG00000122592	HOXA7	2.25115	72.2363	0.024376
ENSG00000101040	ZMYND8	-2.25037	-59.5494	0.024425
ENSG00000155256	ZFYVE27	-2.25018	-28.4887	0.024438
ENSG00000182107	TMEM30B	-2.24989	-84.3064	0.024456
ENSG00000184344	GDF3	-2.24906	-29.8922	0.024508
ENSG00000237649	KIFC1	2.24716	117.525	0.02463
ENSG00000196189	SEMA4A	-2.24614	-18.4093	0.024695
ENSG00000144747	TMF1	2.24578	28.9804	0.024718
ENSG00000263201	DPEP2NB	2.24558	61.1915	0.024731
ENSG00000139880	CDH24	-2.24525	-50.7081	0.024752
ENSG00000159176	CSRP1	2.24505	9.13498	0.024765
ENSG00000187987	ZSCAN23	2.24457	10.1979	0.024796
ENSG00000153391	INO80C	2.24307	14.3052	0.024892
ENSG00000254726	MEX3A	-2.24215	-423.427	0.024952
ENSG00000111731	C2CD5	2.24141	36.3909	0.025
ENSG00000196504	PRPF40A	2.24064	48.2816	0.025049
ENSG00000100614	PPM1A	2.24049	59.4347	0.025059
ENSG00000158528	PPP1R9A	2.24034	54.2262	0.025069
ENSG00000100241	SBF1	2.24034	21.8676	0.025069
ENSG00000124406	ATP8A1	-2.24013	-41.6779	0.025083
ENSG00000249773	ENSG00000249773	2.23982	9.24918	0.025102
ENSG00000186814	ZSCAN30	-2.2392	-15.7536	0.025143
ENSG00000125900	SIRPD	2.23838	119.285	0.025196
ENSG00000249581	CLRN2	2.23757	138.425	0.025249
ENSG00000187258	NPSR1	2.23738	175.961	0.025262
ENSG00000122877	EGR2	2.23717	58.4825	0.025275
ENSG00000163082	SGPP2	-2.2367	-13.1817	0.025306
ENSG00000268500	SIGLEC5	-2.23634	-18.9734	0.025329
ENSG00000137547	MRPL15	2.23619	11.0769	0.025339
ENSG00000171587	DSCAM	-2.23597	-209.752	0.025354
ENSG00000189409	MMP23B	2.23544	126.75	0.025388
ENSG00000152591	DSPP	2.2348	233.22	0.025431
ENSG00000214097	SMCO1	-2.23459	-103.937	0.025444
ENSG00000171812	COL8A2	-2.23315	-169.49	0.025539
ENSG00000130699	TAF4	2.23212	308.223	0.025607
ENSG00000169474	SPRR1A	2.23188	43.9616	0.025623
ENSG00000100888	CHD8	2.23166	26.7785	0.025638
ENSG00000269590	ENSG00000269590	-2.23078	-84.5618	0.025696
ENSG00000106302	HYAL4	2.22982	168.303	0.025759
ENSG00000138092	CENPO	-2.22926	-51.8167	0.025797
ENSG00000163485	ADORA1	2.2291	85.8967	0.025807
ENSG00000264230	ANXA8L1	-2.22751	-149.053	0.025914
ENSG00000129055	ANAPC13	2.22749	27.6092	0.025915
ENSG00000189306	RRP7A	-2.22732	-38.7328	0.025926
ENSG00000259384	GH1	-2.22732	-11.3183	0.025926
ENSG00000180957	PITPNB	-2.22475	-41.2293	0.026098
ENSG00000001617	SEMA3F	2.22359	36.8884	0.026176
ENSG00000135900	MRPL44	2.2234	57.3227	0.026189
ENSG00000142599	RERE	2.22326	67.0405	0.026198
ENSG00000132801	ZSWIM3	2.22242	94.0318	0.026255
ENSG00000116771	AGMAT	2.22091	20.826	0.026357
ENSG00000197982	C1orf122	-2.22082	-62.4129	0.026363
ENSG00000152217	SETBP1	-2.22051	-150.547	0.026384
ENSG00000165617	DACT1	-2.22019	-35.5629	0.026406
ENSG00000078328	RBFOX1	2.21964	216.983	0.026443
ENSG00000165238	WNK2	-2.21796	-84.9234	0.026558
ENSG00000163666	HESX1	2.21796	51.4188	0.026558
ENSG00000221916	C19orf73	-2.21775	-27.2116	0.026572
ENSG00000006116	CACNG3	-2.21766	-158.917	0.026578
ENSG00000128683	GAD1	2.21751	54.6647	0.026588
ENSG00000170819	BFSP2	-2.21693	-85.082	0.026628
ENSG00000152457	DCLRE1C	2.21641	58.4093	0.026663
ENSG00000184922	FMNL1	-2.21358	-73.9114	0.026857
ENSG00000186891	TNFRSF18	2.21286	73.9752	0.026907
ENSG00000118156	ZNF541	2.21278	68.2261	0.026913
ENSG00000148180	GSN	2.21247	78.7227	0.026934
ENSG00000103479	RBL2	2.21204	33.5985	0.026964
ENSG00000162456	KNCN	2.21193	317.714	0.026972
ENSG00000179242	CDH4	-2.21146	-99.7779	0.027004
ENSG00000114650	SCAP	-2.21144	-125.292	0.027005
ENSG00000182263	FIGN	-2.21137	-316.308	0.02701
ENSG00000257411	ENSG00000257411	-2.21027	-152.282	0.027086
ENSG00000185069	KRT76	-2.20979	-319.556	0.02712
ENSG00000167601	AXL	2.20941	12.7836	0.027146
ENSG00000127472	PLA2G5	2.20923	49.2787	0.027158
ENSG00000128228	SDF2L1	-2.20919	-39.9535	0.027161
ENSG00000137076	TLN1	-2.20893	-174.435	0.027179
ENSG00000223658	C1GALT1C1L	-2.20875	-14.67	0.027192
ENSG00000197323	TRIM33	-2.20814	-23.7234	0.027234
ENSG00000221866	PLXNA4	-2.20771	-92.649	0.027265
ENSG00000052841	TTC17	-2.20693	-171.643	0.027319
ENSG00000124641	MED20	2.2042	10.4926	0.02751
ENSG00000123444	KBTBD4	2.20415	157.298	0.027514
ENSG00000075568	TMEM131	-2.20384	-32.1165	0.027535
ENSG00000123297	TSFM	-2.20347	-261.61	0.027562
ENSG00000186326	RGS9BP	2.20337	49.1459	0.027569
ENSG00000174279	EVX2	-2.20313	-96.1643	0.027586
ENSG00000136897	MRPL50	2.20277	64.4489	0.027611
ENSG00000168002	POLR2G	2.20271	112.822	0.027615
ENSG00000172366	MCRIP2	-2.20214	-46.1855	0.027655
ENSG00000168958	MFF	-2.20205	-48.8735	0.027662
ENSG00000242110	AMACR	2.20133	19.088	0.027713
ENSG00000167139	TBC1D21	2.1993	49.3822	0.027857
ENSG00000005073	HOXA11	2.19893	109.943	0.027883
ENSG00000203785	SPRR2E	2.19872	101.363	0.027898
ENSG00000153234	NR4A2	-2.19855	-72.0249	0.02791
ENSG00000164761	TNFRSF11B	-2.19736	-10.9516	0.027994
ENSG00000166860	ZBTB39	2.19692	73.7142	0.028026
ENSG00000173421	IHO1	-2.19632	-376.332	0.028069
ENSG00000010017	RANBP9	-2.19585	-27.9356	0.028103
ENSG00000213066	CEP43	2.19577	13.0829	0.028108
ENSG00000164512	ANKRD55	-2.19541	-117.888	0.028134
ENSG00000143921	ABCG8	-2.19465	-143.504	0.028189
ENSG00000183963	SMTN	2.19377	14.9384	0.028252
ENSG00000147684	NDUFB9	2.19296	40.9551	0.02831
ENSG00000130449	ZSWIM6	-2.1929	-53.1123	0.028314
ENSG00000130590	SAMD10	-2.1928	-40.6859	0.028322
ENSG00000114626	ABTB1	2.19194	17.9986	0.028384
ENSG00000162302	RPS6KA4	2.19181	22.7075	0.028393
ENSG00000126460	PRRG2	-2.19178	-109.726	0.028395
ENSG00000179869	ABCA13	-2.19126	-112.755	0.028433
ENSG00000126803	HSPA2	-2.1906	-8.85821	0.02848
ENSG00000171804	WDR87	2.19036	27.8601	0.028498
ENSG00000006468	ETV1	-2.19009	-16.9506	0.028517
ENSG00000177565	TBL1XR1	2.18988	113.376	0.028533
ENSG00000151474	FRMD4A	-2.18974	-121.853	0.028543
ENSG00000170927	PKHD1	-2.18886	-116.838	0.028607
ENSG00000163909	HEYL	2.18737	70.207	0.028716
ENSG00000149115	TNKS1BP1	-2.18699	-14.2021	0.028743
ENSG00000111206	FOXM1	-2.18686	-16.7348	0.028752
ENSG00000131462	TUBG1	-2.1866	-51.7232	0.028772
ENSG00000143537	ADAM15	-2.18533	-27.0224	0.028864
ENSG00000154856	APCDD1	-2.18483	-13.9895	0.028902
ENSG00000178307	TMEM11	-2.18395	-17.3419	0.028966
ENSG00000205423	CNEP1R1	2.18391	28.9724	0.028968
ENSG00000263528	IKBKE	-2.18341	-2.37292	0.029006
ENSG00000125746	EML2	-2.1827	-7.24636	0.029058
ENSG00000284969	ENSG00000284969	2.18121	6.37263	0.029168
ENSG00000112053	SLC26A8	2.18071	15.1855	0.029205
ENSG00000154188	ANGPT1	-2.18027	-23.2246	0.029237
ENSG00000105278	ZFR2	2.17706	165.742	0.029476
ENSG00000148926	ADM	2.17462	58.1548	0.029658
ENSG00000128654	MTX2	-2.17453	-198.874	0.029666
ENSG00000149300	C11orf52	-2.17409	-157.339	0.029699
ENSG00000124882	EREG	-2.17348	-26.1649	0.029744
ENSG00000127481	UBR4	2.17268	81.4965	0.029804
ENSG00000176619	LMNB2	-2.17241	-143.396	0.029825
ENSG00000175352	NRIP3	-2.17217	-12.4898	0.029843
ENSG00000154174	TOMM70	2.17189	91.1908	0.029864
ENSG00000163527	STT3B	-2.17082	-85.8258	0.029945
ENSG00000078725	BRINP1	2.17067	201.336	0.029956
ENSG00000130997	POLN	2.17062	95.4872	0.02996
ENSG00000154162	CDH12	-2.17045	-91.8969	0.029973
ENSG00000112981	NME5	-2.16956	-82.5699	0.03004
ENSG00000183977	PP2D1	-2.16952	-59.6456	0.030044
ENSG00000124575	H1-3	2.16865	16.6147	0.030109
ENSG00000183760	ACP7	-2.16828	-31.8041	0.030138
ENSG00000281106	TMEM272	2.16806	36.8339	0.030154
ENSG00000168487	BMP1	2.16776	38.6047	0.030177
ENSG00000075239	ACAT1	-2.16684	-27.7475	0.030247
ENSG00000205078	SYCE1L	-2.16617	-111.421	0.030298
ENSG00000175029	CTBP2	2.16551	30.2138	0.030348
ENSG00000290217	ENSG00000290217	-2.16538	-215.059	0.030358
ENSG00000038295	TLL1	-2.16465	-175.994	0.030414
ENSG00000258644	SYNJ2BP-COX16	2.16455	15.6588	0.030422
ENSG00000196805	SPRR2B	-2.1644	-53.9818	0.030433
ENSG00000174718	RESF1	2.16393	50.4116	0.030469
ENSG00000170412	GPRC5C	-2.16324	-56.0161	0.030523
ENSG00000143252	SDHC	-2.16318	-28.543	0.030527
ENSG00000113302	IL12B	2.16307	27.9598	0.030536
ENSG00000076650	GPATCH1	-2.1597	-14.4516	0.030796
ENSG00000204301	NOTCH4	2.15944	23.2649	0.030816
ENSG00000272980	ENSG00000272980	2.15896	17.093	0.030853
ENSG00000185627	PSMD13	2.1589	24.6685	0.030858
ENSG00000148459	PDSS1	-2.15881	-19.372	0.030865
ENSG00000143674	MAP3K21	2.15818	21.1621	0.030914
ENSG00000123179	EBPL	-2.15725	-6.51289	0.030986
ENSG00000176920	FUT2	2.15675	59.2525	0.031025
ENSG00000206559	ZCWPW2	-2.15673	-81.9826	0.031027
ENSG00000121743	GJA3	-2.1555	-3.04562	0.031123
ENSG00000186453	FAM228A	2.15536	48.7374	0.031134
ENSG00000134202	GSTM3	-2.15527	-27.2514	0.031141
ENSG00000118596	SLC16A7	2.15495	77.3863	0.031166
ENSG00000111639	MRPL51	-2.15447	-9.36442	0.031203
ENSG00000131849	ZNF132	-2.15365	-108.076	0.031268
ENSG00000204568	MRPS18B	-2.15333	-139.147	0.031293
ENSG00000138614	INTS14	2.15268	98.8092	0.031344
ENSG00000049239	H6PD	-2.1513	-21.2519	0.031453
ENSG00000125484	GTF3C4	2.1512	125.121	0.03146
ENSG00000173210	ABLIM3	2.1511	40.3691	0.031468
ENSG00000182979	MTA1	-2.15107	-239.218	0.031471
ENSG00000183814	LIN9	-2.15059	-39.8021	0.031509
ENSG00000196715	VKORC1L1	2.15041	103.861	0.031523
ENSG00000168564	CDKN2AIP	-2.15024	-43.399	0.031536
ENSG00000114349	GNAT1	-2.14907	-45.6114	0.031629
ENSG00000130427	EPO	2.14876	210.808	0.031653
ENSG00000106571	GLI3	2.14848	67.28	0.031676
ENSG00000149485	FADS1	-2.14766	-32.2355	0.031741
ENSG00000040633	PHF23	-2.14717	-91.4167	0.03178
ENSG00000203499	IQANK1	2.14669	83.5362	0.031818
ENSG00000113312	TTC1	-2.1462	-47.1931	0.031857
ENSG00000182150	ERCC6L2	-2.14605	-20.791	0.031869
ENSG00000134255	CEPT1	2.14549	80.8208	0.031914
ENSG00000204060	FOXO6	2.14499	14.9153	0.031954
ENSG00000170260	ZNF212	-2.14461	-126.043	0.031984
ENSG00000128805	ARHGAP22	2.14358	14.4098	0.032067
ENSG00000137634	NXPE4	2.14327	258.709	0.032092
ENSG00000128652	HOXD3	2.14203	385.884	0.032191
ENSG00000179403	VWA1	2.14184	141.484	0.032206
ENSG00000256797	KLRF2	-2.14171	-98.385	0.032217
ENSG00000140464	PML	2.14135	57.7407	0.032246
ENSG00000138443	ABI2	-2.14046	-316.224	0.032317
ENSG00000110060	PUS3	-2.14015	-12.288	0.032343
ENSG00000166603	MC4R	-2.13959	-79.1671	0.032388
ENSG00000124657	OR2B6	-2.13917	-127.541	0.032422
ENSG00000166289	PLEKHF1	-2.13719	-13.3376	0.032582
ENSG00000254466	OR4D10	2.13679	164.944	0.032615
ENSG00000081479	LRP2	-2.13667	-91.6561	0.032625
ENSG00000197050	ZNF420	-2.13631	-52.7653	0.032654
ENSG00000230873	STMND1	-2.1355	-24.7237	0.03272
ENSG00000130477	UNC13A	2.13525	172.918	0.032741
ENSG00000110400	NECTIN1	-2.13494	-24.4029	0.032766
ENSG00000174502	SLC26A9	-2.13435	-122.982	0.032814
ENSG00000255439	ENSG00000255439	2.13426	64.3931	0.032822
ENSG00000184178	SCFD2	-2.13274	-26.9485	0.032946
ENSG00000111196	MAGOHB	2.13249	76.654	0.032967
ENSG00000137806	NDUFAF1	-2.13233	-43.3495	0.03298
ENSG00000068383	INPP5A	2.13205	51.0682	0.033003
ENSG00000161958	FGF11	2.13198	20.9531	0.033008
ENSG00000182481	KPNA2	2.13154	17.1825	0.033045
ENSG00000035862	TIMP2	2.13135	10.6297	0.03306
ENSG00000005243	COPZ2	-2.13107	-47.359	0.033084
ENSG00000181867	FTMT	-2.13066	-185.683	0.033117
ENSG00000124935	SCGB1D2	2.13031	92.6852	0.033146
ENSG00000243943	ZNF512	-2.13017	-48.5094	0.033158
ENSG00000104427	ZC2HC1A	-2.13009	-6.44231	0.033164
ENSG00000188931	CFAP126	-2.12918	-106.989	0.033239
ENSG00000142606	MMEL1	2.12913	39.5919	0.033243
ENSG00000090539	CHRD	-2.12886	-37.5439	0.033266
ENSG00000158296	SLC13A3	2.12859	137.613	0.033288
ENSG00000133433	GSTT2B	-2.12831	-30.6116	0.033311
ENSG00000129646	QRICH2	-2.12789	-46.7093	0.033346
ENSG00000108468	CBX1	2.12789	19.0489	0.033347
ENSG00000076706	MCAM	2.12585	125.942	0.033516
ENSG00000081059	TCF7	2.12572	33.1801	0.033526
ENSG00000164713	BRI3	2.12535	35.4663	0.033558
ENSG00000100379	KCTD17	-2.12489	-30.8677	0.033596
ENSG00000253293	HOXA10	-2.12476	-135.871	0.033607
ENSG00000157211	CDCP2	-2.12428	-92.0523	0.033647
ENSG00000127324	TSPAN8	2.1242	254.71	0.033653
ENSG00000170264	FAM161A	-2.12415	-21.3674	0.033658
ENSG00000274286	ADRA2B	2.12347	119.122	0.033715
ENSG00000139547	RDH16	-2.12324	-288.49	0.033733
ENSG00000184524	CEND1	2.12243	77.8396	0.033801
ENSG00000187045	TMPRSS6	2.12209	60.3029	0.03383
ENSG00000138472	GUCA1C	2.12149	150.092	0.033881
ENSG00000114742	WDR48	2.12136	57.8393	0.033891
ENSG00000184984	CHRM5	2.11856	99.4537	0.034128
ENSG00000163491	NEK10	2.11797	9.46513	0.034178
ENSG00000164532	TBX20	-2.11787	-171.556	0.034186
ENSG00000006576	PHTF2	2.11775	45.9928	0.034197
ENSG00000038274	MAT2B	-2.11768	-76.7263	0.034202
ENSG00000105499	PLA2G4C	2.11711	37.087	0.034251
ENSG00000174720	LARP7	2.11682	32.7	0.034275
ENSG00000255855	KDM4F	-2.11633	-193.564	0.034317
ENSG00000221946	FXYD7	-2.11591	-22.6243	0.034352
ENSG00000185043	CIB1	2.11504	37.0904	0.034426
ENSG00000142065	ZFP14	-2.11326	-63.5715	0.034579
ENSG00000181610	MRPS23	-2.11311	-72.5767	0.034591
ENSG00000165714	BORCS5	-2.11276	-28.9971	0.034621
ENSG00000036530	CYP46A1	-2.11166	-23.0111	0.034716
ENSG00000130695	CEP85	-2.11136	-43.011	0.034741
ENSG00000167767	KRT80	-2.11076	-50.7397	0.034793
ENSG00000177202	SPACA4	2.11024	85.0271	0.034838
ENSG00000128340	RAC2	-2.10974	-139.644	0.034881
ENSG00000131808	FSHB	2.10951	291.872	0.034901
ENSG00000088882	CPXM1	-2.10939	-11.9381	0.034911
ENSG00000162885	B3GALNT2	-2.1092	-47.2974	0.034927
ENSG00000100804	PSMB5	-2.10827	-22.7078	0.035008
ENSG00000169129	AFAP1L2	-2.10811	-47.3542	0.035022
ENSG00000009790	TRAF3IP3	2.10797	73.6661	0.035033
ENSG00000133466	C1QTNF6	2.10694	14.0486	0.035123
ENSG00000076944	STXBP2	-2.10664	-40.2519	0.035149
ENSG00000198502	HLA-DRB5	2.10653	85.4317	0.035159
ENSG00000115993	TRAK2	-2.1059	-37.1256	0.035213
ENSG00000106299	WASL	2.10501	86.3069	0.035291
ENSG00000141391	PRELID3A	-2.10453	-10.5687	0.035333
ENSG00000037757	MRI1	-2.10132	-92.3885	0.035613
ENSG00000157693	TMEM268	2.10116	17.9783	0.035627
ENSG00000159625	DRC7	-2.10063	-113.498	0.035673
ENSG00000239887	C1orf226	-2.09974	-32.7223	0.035751
ENSG00000069275	NUCKS1	2.09929	62.1251	0.035791
ENSG00000141034	GID4	2.09925	62.1513	0.035795
ENSG00000253276	CCDC71L	2.0985	37.5411	0.035861
ENSG00000143473	KCNH1	-2.09756	-32.8531	0.035944
ENSG00000162928	PEX13	-2.09708	-61.0972	0.035987
ENSG00000177239	MAN1B1	-2.09636	-66.908	0.03605
ENSG00000132631	SCP2D1	2.0952	123.213	0.036153
ENSG00000254440	PBOV1	2.09462	160.122	0.036205
ENSG00000070495	JMJD6	-2.09453	-64.407	0.036213
ENSG00000091483	FH	-2.09437	-64.8897	0.036227
ENSG00000214736	TOMM6	2.09422	108.98	0.03624
ENSG00000132781	MUTYH	2.09393	37.6763	0.036266
ENSG00000111786	SRSF9	2.09389	108.267	0.03627
ENSG00000126005	MMP24OS	-2.0935	-10.5129	0.036305
ENSG00000002549	LAP3	-2.09275	-11.01	0.036371
ENSG00000196456	ZNF775	2.09268	71.0578	0.036378
ENSG00000134007	ADAM20	-2.0916	-143.712	0.036474
ENSG00000204536	CCHCR1	-2.0914	-17.8324	0.036492
ENSG00000171680	PLEKHG5	2.09132	19.1998	0.0365
ENSG00000168710	AHCYL1	-2.09109	-59.9082	0.03652
ENSG00000180043	GARIN5B	2.09017	68.2806	0.036602
ENSG00000176956	LY6H	2.08982	84.5827	0.036634
ENSG00000178078	STAP2	2.0897	29.4673	0.036645
ENSG00000078399	HOXA9	-2.08943	-76.9597	0.036669
ENSG00000204518	AADACL4	-2.08923	-188.742	0.036687
ENSG00000166377	ATP9B	-2.08871	-13.9987	0.036734
ENSG00000070610	GBA2	2.0881	20.5434	0.036788
ENSG00000142751	GPN2	-2.0877	-12.1714	0.036825
ENSG00000183747	ACSM2A	-2.08724	-130.968	0.036866
ENSG00000119321	FKBP15	2.08704	23.0336	0.036884
ENSG00000023191	RNH1	2.08675	47.0727	0.036911
ENSG00000066279	ASPM	-2.08674	-222.305	0.036912
ENSG00000099365	STX1B	-2.08655	-144.809	0.036929
ENSG00000241399	CD302	-2.08643	-20.2164	0.03694
ENSG00000050405	LIMA1	2.0855	49.6155	0.037024
ENSG00000137673	MMP7	-2.08497	-8.42293	0.037072
ENSG00000219438	TAFA5	-2.08472	-151.677	0.037095
ENSG00000000938	FGR	2.0846	16.1746	0.037106
ENSG00000167632	TRAPPC9	-2.08411	-9.03823	0.03715
ENSG00000008018	PSMB1	2.08294	44.5299	0.037257
ENSG00000064666	CNN2	2.08228	48.9351	0.037317
ENSG00000110330	BIRC2	2.08094	118.131	0.037439
ENSG00000113763	UNC5A	2.08081	301.57	0.037451
ENSG00000171201	SMR3B	2.08013	21.3331	0.037514
ENSG00000174437	ATP2A2	2.07952	48.969	0.037569
ENSG00000159210	SNF8	2.0793	63.9823	0.03759
ENSG00000134871	COL4A2	-2.07833	-26.4205	0.037679
ENSG00000167723	TRPV3	2.07832	2.29113	0.03768
ENSG00000001460	STPG1	2.0783	50.8833	0.037682
ENSG00000117266	CDK18	2.07767	24.6602	0.03774
ENSG00000165626	BEND7	-2.07743	-254.199	0.037761
ENSG00000102543	CDADC1	-2.07655	-47.3626	0.037843
ENSG00000165794	SLC39A2	2.07643	130.039	0.037854
ENSG00000184887	BTBD6	2.07637	74.4836	0.03786
ENSG00000162944	RFTN2	-2.07584	-17.6369	0.037909
ENSG00000188883	KLRG2	2.07565	10.3806	0.037926
ENSG00000163374	YY1AP1	2.07535	66.3856	0.037954
ENSG00000188486	H2AX	-2.07525	-21.3692	0.037963
ENSG00000198271	KRTAP4-5	-2.07475	-149.929	0.038009
ENSG00000027869	SH2D2A	2.07447	46.6271	0.038036
ENSG00000118785	SPP1	2.07443	17.5568	0.038039
ENSG00000118113	MMP8	-2.07388	-55.7486	0.038091
ENSG00000169218	RSPO1	-2.07292	-84.1303	0.038179
ENSG00000162551	ALPL	2.07149	26.3565	0.038313
ENSG00000182511	FES	2.07105	7.8945	0.038354
ENSG00000169174	PCSK9	2.07103	175.631	0.038356
ENSG00000135374	ELF5	-2.07102	-31.854	0.038357
ENSG00000142513	ACP4	-2.06983	-86.6694	0.038468
ENSG00000100815	TRIP11	-2.06895	-83.7764	0.038551
ENSG00000156261	CCT8	-2.06769	-38.2268	0.038669
ENSG00000148848	ADAM12	2.06718	277.669	0.038717
ENSG00000136051	WASHC4	-2.06651	-67.0473	0.038781
ENSG00000008294	SPAG9	-2.06513	-45.6219	0.038911
ENSG00000148136	OR13C4	2.06499	371.083	0.038924
ENSG00000183153	GJD3	-2.06448	-101.384	0.038972
ENSG00000169967	MAP3K2	-2.06409	-66.3787	0.039009
ENSG00000176204	LRRTM4	2.06365	88.5256	0.039051
ENSG00000103005	USB1	2.06202	26.4433	0.039206
ENSG00000067900	ROCK1	2.06182	221.025	0.039225
ENSG00000096433	ITPR3	2.06174	23.0198	0.039233
ENSG00000167470	MIDN	-2.05965	-276.994	0.039432
ENSG00000105497	ZNF175	-2.05962	-10.6339	0.039434
ENSG00000180574	EIF2S3B	2.05845	40.9616	0.039547
ENSG00000114354	TFG	2.0581	14.5944	0.03958
ENSG00000167257	RNF214	-2.05793	-174.719	0.039597
ENSG00000125834	STK35	-2.05771	-29.553	0.039618
ENSG00000141905	NFIC	-2.05755	-43.8129	0.039634
ENSG00000130479	MAP1S	2.0566	9.51711	0.039724
ENSG00000106178	CCL24	-2.05653	-27.7797	0.039731
ENSG00000147885	IFNA16	-2.05634	-116.356	0.03975
ENSG00000254858	MPV17L2	-2.05574	-50.1485	0.039808
ENSG00000186038	HTR3E	-2.05531	-26.2892	0.039849
ENSG00000004779	NDUFAB1	2.0553	46.5119	0.03985
ENSG00000005249	PRKAR2B	-2.05518	-15.7357	0.039862
ENSG00000106392	C1GALT1	2.05453	12.9705	0.039924
ENSG00000137693	YAP1	-2.0543	-38.9813	0.039947
ENSG00000167654	ATCAY	2.05421	193.369	0.039955
ENSG00000118513	MYB	-2.05232	-26.8882	0.040138
ENSG00000253457	SMIM18	-2.05222	-65.2555	0.040148
ENSG00000166448	TMEM130	2.05199	565.359	0.04017
ENSG00000063244	U2AF2	-2.05195	-116.749	0.040174
ENSG00000159648	TEPP	2.05182	49.2179	0.040187
ENSG00000185024	BRF1	2.05117	26.5017	0.04025
ENSG00000140718	FTO	-2.05076	-72.7549	0.04029
ENSG00000243543	WFDC6	2.05075	274.342	0.040291
ENSG00000166562	SEC11C	2.05038	37.8678	0.040327
ENSG00000121594	CD80	2.04958	9.61023	0.040405
ENSG00000134318	ROCK2	2.04911	18.1628	0.040452
ENSG00000070501	POLB	2.04813	34.4678	0.040547
ENSG00000181220	ZNF746	2.04801	160.805	0.040559
ENSG00000144655	CSRNP1	2.0469	7.17777	0.040668
ENSG00000180016	OR1E1	2.04662	190.347	0.040696
ENSG00000198783	ZNF830	-2.04633	-91.8073	0.040724
ENSG00000132356	PRKAA1	2.04602	12.0858	0.040754
ENSG00000255804	OR6J1	2.04559	110.932	0.040797
ENSG00000267335	ENSG00000267335	2.04435	257.412	0.040919
ENSG00000174165	ZDHHC24	2.04355	25.3417	0.040998
ENSG00000185947	ZNF267	-2.04338	-23.4909	0.041015
ENSG00000008382	MPND	2.04292	34.8566	0.04106
ENSG00000075275	CELSR1	2.04285	40.6563	0.041067
ENSG00000213585	VDAC1	2.04246	64.2112	0.041105
ENSG00000130396	AFDN	-2.04203	-25.1691	0.041149
ENSG00000205502	C2CD4B	2.0417	33.4902	0.041181
ENSG00000050748	MAPK9	2.04156	31.6129	0.041195
ENSG00000172320	OR5A1	2.04134	187.395	0.041217
ENSG00000144452	ABCA12	-2.04098	-97.2653	0.041253
ENSG00000242616	GNG10	-2.04036	-19.7241	0.041314
ENSG00000040341	STAU2	2.04013	16.1115	0.041337
ENSG00000173267	SNCG	-2.03893	-83.804	0.041457
ENSG00000157895	C12orf43	-2.03835	-20.1055	0.041515
ENSG00000188277	C15orf62	-2.03776	-375.655	0.041573
ENSG00000105011	ASF1B	2.03762	17.8085	0.041587
ENSG00000159166	LAD1	-2.03716	-88.7031	0.041634
ENSG00000169783	LINGO1	-2.03705	-83.6689	0.041645
ENSG00000186910	SERPINA11	2.03696	29.8618	0.041654
ENSG00000078699	CBFA2T2	-2.03693	-15.7681	0.041657
ENSG00000196793	ZNF239	-2.03671	-11.2625	0.04168
ENSG00000183340	JRKL	2.03662	24.9964	0.041689
ENSG00000138814	PPP3CA	-2.0365	-13.9807	0.041701
ENSG00000059377	TBXAS1	-2.03641	-41.9594	0.041709
ENSG00000069702	TGFBR3	2.03636	17.1556	0.041714
ENSG00000173511	VEGFB	-2.03603	-59.9163	0.041747
ENSG00000197079	KRT35	-2.03573	-46.5429	0.041778
ENSG00000163378	EOGT	2.03522	58.7596	0.041828
ENSG00000131374	TBC1D5	-2.03472	-85.6812	0.041879
ENSG00000124749	COL21A1	2.03422	47.9233	0.041929
ENSG00000196460	RFX8	-2.03369	-8.21765	0.041983
ENSG00000124664	SPDEF	-2.03232	-208.45	0.042121
ENSG00000168314	MOBP	-2.03208	-148.788	0.042146
ENSG00000197601	FAR1	-2.03195	-60.1913	0.042159
ENSG00000196526	AFAP1	-2.03167	-0.78241	0.042187
ENSG00000118579	MED28	2.03091	28.7065	0.042264
ENSG00000141854	MISP3	-2.02957	-26.6045	0.042401
ENSG00000162909	CAPN2	-2.02906	-30.5192	0.042453
ENSG00000166926	MS4A6E	-2.02896	-111.77	0.042462
ENSG00000141456	PELP1	-2.02895	-75.0872	0.042463
ENSG00000105835	NAMPT	-2.02882	-48.3079	0.042477
ENSG00000215912	TTC34	-2.02803	-99.6233	0.042557
ENSG00000169504	CLIC4	-2.02788	-21.4457	0.042572
ENSG00000134817	APLNR	-2.02785	-108.371	0.042576
ENSG00000168925	CTRB1	2.02724	10.0642	0.042637
ENSG00000176531	PHLDB3	2.02723	44.754	0.042639
ENSG00000286522	H3C2	2.02721	36.8555	0.042641
ENSG00000125347	IRF1	2.02651	26.4653	0.042713
ENSG00000204120	GIGYF2	2.02643	19.5895	0.042721
ENSG00000119703	ZC2HC1C	-2.02604	-5.69904	0.04276
ENSG00000184988	TMEM106A	2.02422	2.77986	0.042947
ENSG00000165506	DNAAF2	2.02402	8.76251	0.042968
ENSG00000127325	BEST3	-2.02377	-12.9709	0.042994
ENSG00000189184	PCDH18	-2.0237	-47.225	0.043001
ENSG00000136244	IL6	2.02345	7.61888	0.043026
ENSG00000130638	ATXN10	2.02263	65.5379	0.043111
ENSG00000132432	SEC61G	-2.02262	-29.6548	0.043112
ENSG00000171453	POLR1C	2.02252	97.4978	0.043122
ENSG00000171360	KRT38	-2.02248	-162.96	0.043127
ENSG00000125733	TRIP10	2.02221	12.8614	0.043155
ENSG00000143970	ASXL2	2.0222	61.9144	0.043156
ENSG00000163217	BMP10	2.02184	93.9782	0.043193
ENSG00000138640	FAM13A	2.02176	8.97863	0.043201
ENSG00000171401	KRT13	-2.02113	-154.096	0.043266
ENSG00000179902	CFAP276	-2.02086	-32.5573	0.043294
ENSG00000013523	ANGEL1	2.02054	68.767	0.043328
ENSG00000138593	SECISBP2L	-2.02015	-30.2006	0.043368
ENSG00000183020	AP2A2	2.01962	217.947	0.043423
ENSG00000131115	ZNF227	-2.01935	-29.2752	0.043451
ENSG00000197016	ZNF470	-2.01918	-17.3174	0.043469
ENSG00000107447	DNTT	2.01882	59.6779	0.043506
ENSG00000141298	SSH2	-2.01881	-89.171	0.043507
ENSG00000124181	PLCG1	-2.01745	-15.5807	0.043649
ENSG00000107159	CA9	-2.0167	-85.7071	0.043727
ENSG00000182870	GALNT9	-2.0165	-526.134	0.043748
ENSG00000019582	CD74	2.01644	65.9816	0.043754
ENSG00000103257	SLC7A5	2.01613	6.15343	0.043786
ENSG00000189068	VSTM1	-2.0152	-23.4752	0.043884
ENSG00000023902	PLEKHO1	2.01506	17.5603	0.043898
ENSG00000186106	ANKRD46	-2.015	-43.1648	0.043905
ENSG00000165637	VDAC2	-2.01451	-114.405	0.043956
ENSG00000088766	CRLS1	-2.01448	-44.3607	0.043959
ENSG00000156398	SFXN2	2.01435	55.5718	0.043973
ENSG00000115677	HDLBP	2.01402	40.9466	0.044008
ENSG00000149782	PLCB3	2.01377	28.5489	0.044034
ENSG00000162994	CLHC1	-2.01362	-51.9726	0.044049
ENSG00000228594	FNDC10	-2.01358	-542.679	0.044053
ENSG00000197386	HTT	2.01345	82.1733	0.044067
ENSG00000196570	PFN3	2.01321	93.1121	0.044092
ENSG00000175745	NR2F1	2.0129	1199.19	0.044125
ENSG00000123268	ATF1	2.01266	17.0519	0.044151
ENSG00000186847	KRT14	2.01222	144.874	0.044197
ENSG00000126821	SGPP1	-2.01208	-88.9326	0.044211
ENSG00000050130	JKAMP	2.01171	40.6829	0.044251
ENSG00000177710	SLC35G5	-2.01122	-377.184	0.044302
ENSG00000138794	CASP6	-2.01025	-32.9323	0.044405
ENSG00000056097	ZFR	2.00989	71.678	0.044443
ENSG00000130518	IQCN	2.00901	48.3555	0.044536
ENSG00000186599	DEFB105B	-2.00901	-4872.02	0.044537
ENSG00000140332	TLE3	-2.00895	-68.8127	0.044543
ENSG00000112297	CRYBG1	-2.00864	-33.0901	0.044575
ENSG00000155511	GRIA1	2.00851	139.148	0.044589
ENSG00000173581	CCDC106	2.00841	36.6277	0.044599
ENSG00000182541	LIMK2	-2.00799	-35.9868	0.044645
ENSG00000136938	ANP32B	-2.00786	-65.175	0.044658
ENSG00000090339	ICAM1	2.00755	17.8756	0.044691
ENSG00000248712	CCDC153	2.00735	191.122	0.044712
ENSG00000169442	CD52	2.0053	7.15348	0.044931
ENSG00000283297	TEX52	-2.00529	-22.556	0.044932
ENSG00000149308	NPAT	2.00414	48.13	0.045056
ENSG00000146802	TMEM168	2.00327	40.6217	0.045148
ENSG00000183098	GPC6	2.00324	77.5506	0.045152
ENSG00000169777	TAS2R1	2.00271	208.393	0.045209
ENSG00000137642	SORL1	-2.00212	-148.886	0.045272
ENSG00000110811	P3H3	2.00184	55.7737	0.045302
ENSG00000197437	OR13G1	2.0015	113.111	0.045338
ENSG00000138735	PDE5A	-2.0013	-34.8731	0.04536
ENSG00000103494	RPGRIP1L	-2.00091	-73.1408	0.045402
ENSG00000258102	MAP1LC3B2	-2.00013	-85.6824	0.045486
ENSG00000147526	TACC1	1.99866	23.8033	0.045645
ENSG00000167664	TMIGD2	1.99865	109.237	0.045647
ENSG00000148935	GAS2	-1.99735	-23.1527	0.045787
ENSG00000255730	ENSG00000255730	1.99731	10.9262	0.045792
ENSG00000171794	UTF1	1.9968	60.7694	0.045847
ENSG00000165171	METTL27	1.99617	25.7021	0.045915
ENSG00000166224	SGPL1	-1.99574	-37.5651	0.045962
ENSG00000139289	PHLDA1	-1.99567	-38.6771	0.04597
ENSG00000158163	DZIP1L	-1.99549	-15.2944	0.04599
ENSG00000165501	LRR1	1.99547	8.59461	0.045992
ENSG00000123933	MXD4	1.99542	80.0512	0.045997
ENSG00000181803	OR6S1	1.99519	76.9555	0.046022
ENSG00000125966	MMP24	1.99502	130.012	0.046041
ENSG00000187855	ASCL4	-1.99492	-94.5338	0.046051
ENSG00000079277	MKNK1	1.99433	52.9218	0.046116
ENSG00000129437	KLK14	1.99406	105.827	0.046146
ENSG00000122862	SRGN	-1.99395	-196.579	0.046157
ENSG00000251655	PRB1	-1.99392	-114.213	0.04616
ENSG00000140323	DISP2	-1.99385	-52.2148	0.046168
ENSG00000104870	FCGRT	-1.99368	-33.6328	0.046187
ENSG00000102924	CBLN1	1.99339	33.352	0.046218
ENSG00000124092	CTCFL	1.99309	110.548	0.046252
ENSG00000183484	GPR132	-1.99304	-15.4945	0.046257
ENSG00000198874	TYW1	-1.99245	-12.0491	0.046322
ENSG00000140955	ADAD2	1.9917	94.8952	0.046404
ENSG00000170035	UBE2E3	1.99166	38.0543	0.046408
ENSG00000131748	STARD3	1.99162	39.156	0.046412
ENSG00000164707	SLC13A4	1.9912	72.8274	0.046459
ENSG00000175662	TOM1L2	1.99109	44.6713	0.046471
ENSG00000103145	HCFC1R1	1.99097	67.6734	0.046484
ENSG00000078237	TIGAR	1.99064	98.9678	0.04652
ENSG00000064201	TSPAN32	-1.99038	-1.60669	0.046549
ENSG00000135100	HNF1A	1.99018	96.2263	0.046571
ENSG00000160882	CYP11B1	1.99009	216.985	0.046581
ENSG00000131910	NR0B2	-1.99005	-44.4774	0.046585
ENSG00000102854	MSLN	1.98981	180.219	0.046611
ENSG00000145879	SPINK7	-1.98961	-544.538	0.046634
ENSG00000215612	HMX1	1.98935	375.507	0.046663
ENSG00000136718	IMP4	-1.98926	-12.7428	0.046672
ENSG00000198885	ITPRIPL1	-1.98914	-38.5987	0.046685
ENSG00000173480	ZNF417	1.98877	31.4495	0.046726
ENSG00000174992	ZG16	1.98853	164.446	0.046752
ENSG00000057593	F7	1.98774	21.8017	0.046841
ENSG00000243317	STMP1	1.98732	43.8435	0.046887
ENSG00000107140	TESK1	1.98702	73.6868	0.04692
ENSG00000141499	WRAP53	-1.98678	-45.1686	0.046947
ENSG00000111319	SCNN1A	-1.9867	-22.1401	0.046956
ENSG00000077935	SMC1B	-1.98664	-27.0167	0.046962
ENSG00000129925	PGAP6	1.98526	34.5538	0.047116
ENSG00000172687	ZNF738	1.98523	44.6362	0.047119
ENSG00000123384	LRP1	-1.98482	-36.8411	0.047165
ENSG00000181085	MAPK15	-1.98417	-81.2731	0.047237
ENSG00000001461	NIPAL3	-1.984	-11.6875	0.047256
ENSG00000284873	OOSP1	1.98384	192.103	0.047273
ENSG00000167815	PRDX2	1.98346	31.5956	0.047316
ENSG00000198740	ZNF652	1.98278	30.5871	0.047392
ENSG00000226742	HSBP1L1	-1.98247	-6.96202	0.047426
ENSG00000180347	ITPRID1	-1.98187	-112.354	0.047494
ENSG00000156381	ANKRD9	1.98156	35.2968	0.047528
ENSG00000128242	GAL3ST1	1.98109	61.8137	0.047581
ENSG00000125787	GNRH2	-1.981	-88.3156	0.047592
ENSG00000118369	USP35	1.98078	105.338	0.047616
ENSG00000004866	ST7	1.98034	29.5032	0.047665
ENSG00000136159	NUDT15	-1.98022	-29.7235	0.047679
ENSG00000011405	PIK3C2A	1.98021	54.6445	0.04768
ENSG00000189181	OR14I1	-1.97996	-145.711	0.047708
ENSG00000164975	SNAPC3	-1.97963	-47.8256	0.047746
ENSG00000138031	ADCY3	1.9795	14.9716	0.04776
ENSG00000109072	VTN	-1.97942	-66.4967	0.047769
ENSG00000158525	CPA5	1.97888	40.0284	0.04783
ENSG00000107968	MAP3K8	1.9785	20.6764	0.047872
ENSG00000106546	AHR	1.97843	35.5502	0.04788
ENSG00000087076	HSD17B14	-1.97834	-90.2305	0.04789
ENSG00000115155	OTOF	-1.978	-112.756	0.047928
ENSG00000085433	WDR47	1.97776	27.4375	0.047955
ENSG00000183397	TEKTIP1	-1.9775	-21.861	0.047986
ENSG00000060642	PIGV	-1.97742	-17.5663	0.047994
ENSG00000159792	PSKH1	1.9766	40.9344	0.048086
ENSG00000120784	ZFP30	-1.97656	-2.81327	0.048091
ENSG00000164691	TAGAP	1.97653	14.677	0.048095
ENSG00000162704	ARPC5	1.97635	69.9823	0.048115
ENSG00000127328	RAB3IP	1.97587	15.3154	0.04817
ENSG00000162068	NTN3	-1.9758	-74.3009	0.048177
ENSG00000101222	SPEF1	1.97559	37.5288	0.048201
ENSG00000144559	TAMM41	1.97523	26.4733	0.048242
ENSG00000168418	KCNG4	-1.97505	-89.8465	0.048263
ENSG00000180785	OR51E1	1.97469	40.2096	0.048304
ENSG00000242441	GTF2A1L	1.97459	39.5512	0.048314
ENSG00000128713	HOXD11	-1.97436	-135.72	0.048341
ENSG00000133958	UNC79	1.97418	45.053	0.048361
ENSG00000178665	ZNF713	1.97399	9.32595	0.048382
ENSG00000214688	C10orf105	-1.9738	-63.4876	0.048404
ENSG00000288611	NPBWR1	1.97347	80.0569	0.048442
ENSG00000128294	TPST2	-1.97244	-46.4533	0.048559
ENSG00000101425	BPI	1.97194	49.1101	0.048617
ENSG00000089053	ANAPC5	1.97144	110.38	0.048673
ENSG00000100890	PRORP	-1.97144	-45.2118	0.048674
ENSG00000196169	KIF19	-1.97134	-42.8726	0.048685
ENSG00000172382	PRSS27	1.97043	50.9376	0.048789
ENSG00000223510	CDRT15	-1.97002	-372.757	0.048836
ENSG00000135218	CD36	-1.96952	-28.7142	0.048893
ENSG00000168530	MYL1	1.96951	163.588	0.048894
ENSG00000172478	MAB21L4	-1.96938	-63.6931	0.04891
ENSG00000077420	APBB1IP	-1.96835	-8.89093	0.049028
ENSG00000118997	DNAH7	1.96683	5.46014	0.049203
ENSG00000263020	ENSG00000263020	1.96633	53.0697	0.04926
ENSG00000164346	NSA2	1.96633	44.6654	0.04926
ENSG00000249853	HS3ST5	-1.96585	-233.577	0.049316
ENSG00000170920	OR7G3	1.96513	113.711	0.049399
ENSG00000064932	SBNO2	1.96422	137.166	0.049505
ENSG00000166896	ATP23	1.96409	5.52945	0.049519
ENSG00000167614	TTYH1	1.96335	60.4928	0.049606
ENSG00000125375	DMAC2L	-1.96326	-14.2777	0.049616
ENSG00000116685	KIAA2013	1.96289	38.5163	0.049659
ENSG00000137766	UNC13C	1.96287	95.1094	0.049661
ENSG00000176895	OR51A7	-1.96231	-133.793	0.049727
ENSG00000196263	ZNF471	1.96227	16.2033	0.049731
ENSG00000163736	PPBP	-1.96213	-1.73189	0.049747
ENSG00000170092	SPDYE5	1.96212	143.43	0.049748
ENSG00000183313	OR52L1	1.96205	266.222	0.049756
ENSG00000115896	PLCL1	-1.96179	-18.9284	0.049787
ENSG00000174485	DENND4A	1.96161	232.396	0.049808
ENSG00000285218	ENSG00000285218	-1.96123	-36.843	0.049853
ENSG00000100376	FAM118A	1.96116	27.64	0.049861
ENSG00000225973	PIGBOS1	1.96094	31.9265	0.049886
ENSG00000254550	OMP	1.96081	115.282	0.049901
ENSG00000080709	KCNN2	-1.96041	-127.538	0.049948
ENSG00000025156	HSF2	1.96027	6.89794	0.049965
ENSG00000169282	KCNAB1	-1.96026	-193.351	0.049965
ENSG00000182175	RGMA	-1.96001	-111.384	0.049995
ENSG00000286920	SMIM40	1.95994	135.585	0.050003
ENSG00000101247	NDUFAF5	-1.95976	-91.6079	0.050023
ENSG00000144644	GADL1	-1.95958	-36.8752	0.050045
ENSG00000014824	SLC30A9	1.95926	31.9524	0.050082
ENSG00000248144	ADH1C	1.95905	24.6672	0.050107
ENSG00000174373	RALGAPA1	-1.95896	-59.1316	0.050118
ENSG00000012048	BRCA1	-1.95895	-32.6296	0.050119
ENSG00000153048	CARHSP1	-1.95883	-52.0998	0.050133
ENSG00000127399	LRRC61	1.95843	10.5789	0.050179
ENSG00000180921	FAM83H	1.95816	32.2578	0.050211
ENSG00000198336	MYL4	1.9572	17.3041	0.050324
ENSG00000198796	ALPK2	-1.95581	-31.8482	0.050488
ENSG00000162384	CZIB	-1.95578	-22.9791	0.050491
ENSG00000105649	RAB3A	1.95542	24.8226	0.050534
ENSG00000129204	USP6	1.95541	47.1543	0.050535
ENSG00000099942	CRKL	1.95493	113.505	0.050592
ENSG00000075618	FSCN1	1.95487	31.3105	0.050598
ENSG00000110324	IL10RA	-1.95485	-44.7092	0.0506
ENSG00000107731	UNC5B	-1.95423	-58.1124	0.050674
ENSG00000132517	SLC52A1	1.95386	37.7594	0.050718
ENSG00000169972	PUSL1	1.95365	104.807	0.050743
ENSG00000204267	TAP2	1.95364	20.5024	0.050744
ENSG00000109991	P2RX3	1.95331	113.241	0.050782
ENSG00000104881	PPP1R13L	-1.95326	-6.12793	0.050788
ENSG00000101384	JAG1	1.95291	27.4006	0.05083
ENSG00000136925	TSTD2	1.95259	154.827	0.050868
ENSG00000188092	GPR89B	-1.95256	-44.1208	0.050872
ENSG00000162897	FCAMR	1.95243	46.3723	0.050887
ENSG00000104687	GSR	1.95233	43.4249	0.0509
ENSG00000178878	APOLD1	1.9521	18.5185	0.050927
ENSG00000134262	AP4B1	-1.95207	-67.6178	0.05093
ENSG00000181458	TMEM45A	-1.95205	-17.3019	0.050933
ENSG00000088280	ASAP3	1.9513	25.4383	0.051022
ENSG00000099860	GADD45B	-1.95116	-55.3016	0.051038
ENSG00000185818	NAT8L	-1.95018	-171.526	0.051154
ENSG00000106367	AP1S1	1.95006	16.183	0.05117
ENSG00000110218	PANX1	-1.95002	-24.4082	0.051173
ENSG00000102595	UGGT2	1.9499	42.5205	0.051188
ENSG00000114450	GNB4	-1.9497	-11.6491	0.051212
ENSG00000121903	ZSCAN20	1.94947	47.3054	0.05124
ENSG00000100979	PLTP	1.94884	14.5405	0.051314
ENSG00000162670	BRINP3	-1.94883	-99.8913	0.051316
ENSG00000291315	ENSG00000291315	-1.94774	-82.8029	0.051446
ENSG00000162368	CMPK1	1.94695	58.5126	0.051541
ENSG00000100346	CACNA1I	1.94689	182.973	0.051548
ENSG00000146399	TAAR1	-1.94651	-74.3081	0.051593
ENSG00000115355	CCDC88A	-1.94589	-12.5689	0.051668
ENSG00000105559	PLEKHA4	-1.94545	-28.395	0.051721
ENSG00000284667	SCYGR5	-1.94538	-156.831	0.051729
ENSG00000156738	MS4A1	1.94489	180.78	0.051789
ENSG00000267140	ENSG00000267140	1.94323	6.65208	0.051989
ENSG00000166016	ABTB2	-1.94161	-16.997	0.052185
ENSG00000100604	CHGA	-1.94114	-43.0027	0.052241
ENSG00000099785	MARCHF2	-1.94013	-57.4351	0.052364
ENSG00000178538	CA8	-1.93961	-20.743	0.052427
ENSG00000172724	CCL19	-1.93913	-30.1164	0.052485
ENSG00000121073	SLC35B1	1.939	69.796	0.052501
ENSG00000187701	OR2T27	1.93899	178.86	0.052503
ENSG00000101639	CEP192	-1.9375	-14.57	0.052684
ENSG00000171634	BPTF	-1.93743	-87.5654	0.052693
ENSG00000172059	KLF11	-1.93719	-13.6209	0.052722
ENSG00000154146	NRGN	-1.93689	-39.1179	0.052759
ENSG00000163125	RPRD2	-1.93533	-82.1128	0.05295
ENSG00000187051	RPS19BP1	-1.93483	-138.992	0.053011
ENSG00000151092	NGLY1	-1.93397	-205.191	0.053116
ENSG00000160505	NLRP4	-1.93384	-95.5379	0.053133
ENSG00000145284	SCD5	-1.93349	-6.49703	0.053176
ENSG00000288796	ENSG00000288796	-1.93283	-2.71747	0.053257
ENSG00000168329	CX3CR1	1.93248	9.46792	0.0533
ENSG00000221954	OR4C12	-1.93232	-103.63	0.05332
ENSG00000141076	UTP4	-1.93222	-123.404	0.053333
ENSG00000125772	GPCPD1	-1.93222	-55.4714	0.053333
ENSG00000159063	ALG8	-1.93197	-8.05956	0.053363
ENSG00000148057	IDNK	1.93145	29.2871	0.053427
ENSG00000106236	NPTX2	1.93099	96.6212	0.053484
ENSG00000147873	IFNA5	1.9307	195.58	0.053521
ENSG00000173157	ADAMTS20	1.93067	145.869	0.053525
ENSG00000113407	TARS1	-1.93044	-16.6211	0.053553
ENSG00000128040	SPINK2	-1.93031	-3.81283	0.053568
ENSG00000167104	BPIFB6	1.9299	183.458	0.053619
ENSG00000158435	CNOT11	-1.92987	-54.5472	0.053623
ENSG00000134452	FBH1	-1.92915	-14.8052	0.053712
ENSG00000120332	TNN	1.92911	134.055	0.053718
ENSG00000140287	HDC	1.92851	25.1409	0.053792
ENSG00000078487	ZCWPW1	-1.92778	-29.603	0.053882
ENSG00000131187	F12	-1.92768	-36.6385	0.053895
ENSG00000163209	SPRR3	1.92766	95.8251	0.053897
ENSG00000164970	FAM219A	1.92706	77.0266	0.053972
ENSG00000106628	POLD2	1.92657	39.7686	0.054034
ENSG00000184601	C14orf180	1.92652	90.6634	0.05404
ENSG00000176890	TYMS	-1.92455	-6.80337	0.054285
ENSG00000126231	PROZ	-1.92449	-80.0188	0.054294
ENSG00000102978	POLR2C	1.92401	52.7766	0.054354
ENSG00000157106	SMG1	-1.92369	-43.6905	0.054394
ENSG00000101311	FERMT1	-1.92353	-16.5025	0.054414
ENSG00000066044	ELAVL1	1.92313	50.8572	0.054464
ENSG00000124818	OPN5	-1.9227	-47.4005	0.054518
ENSG00000262664	OVCA2	1.9225	19.9348	0.054543
ENSG00000102539	MLNR	-1.92247	-33.717	0.054547
ENSG00000074317	SNCB	1.92239	28.7124	0.054557
ENSG00000180329	CCDC43	-1.92185	-39.6914	0.054624
ENSG00000129159	KCNC1	-1.9212	-34.5875	0.054706
ENSG00000100034	PPM1F	1.92107	22.5977	0.054722
ENSG00000173726	TOMM20	1.92101	23.6883	0.05473
ENSG00000232113	TEX50	1.92046	188.29	0.0548
ENSG00000167822	OR8J3	1.92003	153.237	0.054854
ENSG00000204610	TRIM15	1.91856	160.001	0.05504
ENSG00000156502	SUPV3L1	1.91854	82.1344	0.055042
ENSG00000182551	ADI1	1.91853	7.5466	0.055044
ENSG00000108771	DHX58	-1.91834	-181.688	0.055068
ENSG00000124702	KLHDC3	-1.91826	-106.475	0.055079
ENSG00000144677	CTDSPL	-1.91816	-115.025	0.05509
ENSG00000198128	OR2L3	1.9181	232.818	0.055099
ENSG00000225950	NTF4	1.91727	39.8077	0.055204
ENSG00000156140	ADAMTS3	1.91724	23.2022	0.055207
ENSG00000166170	BAG5	-1.91708	-22.1476	0.055228
ENSG00000163840	DTX3L	-1.91696	-46.5432	0.055243
ENSG00000188305	PEAK3	-1.91681	-13.8686	0.055263
ENSG00000160588	MPZL3	-1.9161	-33.3666	0.055352
ENSG00000260027	HOXB7	1.91566	70.0375	0.055408
ENSG00000186487	MYT1L	-1.91427	-374.307	0.055586
ENSG00000100362	PVALB	-1.91398	-76.9583	0.055623
ENSG00000139926	FRMD6	1.91383	9.98789	0.055643
ENSG00000162843	WDR64	-1.91335	-98.5159	0.055703
ENSG00000114923	SLC4A3	1.91311	172.003	0.055734
ENSG00000178498	DTX3	-1.91296	-22.0666	0.055753
ENSG00000064703	DDX20	1.91277	29.286	0.055778
ENSG00000162391	FAM151A	1.91245	35.4731	0.055819
ENSG00000172410	INSL5	1.91199	70.4821	0.055878
ENSG00000170571	EMB	-1.91196	-13.4891	0.055882
ENSG00000221932	HEPN1	-1.91132	-179.058	0.055963
ENSG00000197892	KIF13B	-1.91129	-132.664	0.055968
ENSG00000111537	IFNG	-1.91069	-26.1703	0.056044
ENSG00000212721	KRTAP4-11	-1.90928	-56.8651	0.056226
ENSG00000064309	CDON	1.90926	11.8831	0.056229
ENSG00000166164	BRD7	-1.90842	-26.2121	0.056337
ENSG00000100320	RBFOX2	1.90815	33.8532	0.056372
ENSG00000186377	CYP4X1	1.9081	43.9337	0.056378
ENSG00000165533	TTC8	1.90796	31.9952	0.056397
ENSG00000140600	SH3GL3	1.9079	103.668	0.056404
ENSG00000151692	RNF144A	-1.9076	-31.3023	0.056443
ENSG00000050820	BCAR1	1.90743	37.5191	0.056465
ENSG00000185049	NELFA	1.90739	57.9542	0.05647
ENSG00000148942	SLC5A12	1.90682	130.331	0.056544
ENSG00000130307	USHBP1	1.90654	12.0331	0.05658
ENSG00000143416	SELENBP1	1.90641	64.8183	0.056597
ENSG00000183831	ANKRD45	1.90614	66.4633	0.056632
ENSG00000198298	ZNF485	1.90585	43.0528	0.05667
ENSG00000162746	FCRLB	-1.90532	-4.14736	0.056738
ENSG00000136866	ZFP37	-1.90503	-9.71135	0.056777
ENSG00000101166	PRELID3B	1.90454	54.3088	0.05684
ENSG00000049540	ELN	1.90452	91.3051	0.056843
ENSG00000187796	CARD9	1.90362	13.0073	0.056959
ENSG00000103375	AQP8	-1.90248	-103.231	0.057109
ENSG00000198286	CARD11	1.90239	10.924	0.05712
ENSG00000162949	CAPN13	-1.9022	-239.469	0.057145
ENSG00000086506	HBQ1	-1.9022	-40.4927	0.057146
ENSG00000120436	GPR31	-1.90215	-33.3299	0.057152
ENSG00000018869	ZNF582	-1.90199	-21.6776	0.057172
ENSG00000171199	OPRPN	1.90191	79.4148	0.057183
ENSG00000189308	LIN54	-1.90157	-93.1052	0.057227
ENSG00000198920	KIAA0753	1.90138	42.1195	0.057253
ENSG00000206026	SMIM21	1.90131	102.055	0.057261
ENSG00000065154	OAT	-1.90049	-35.2477	0.057369
ENSG00000126001	CEP250	-1.90013	-46.0833	0.057417
ENSG00000072080	SPP2	-1.90012	-245.44	0.057418
ENSG00000196890	H2BC26	-1.89991	-101.586	0.057445
ENSG00000197093	GAL3ST4	-1.89989	-81.5707	0.057448
ENSG00000122783	CYREN	-1.89967	-15.7782	0.057476
ENSG00000088179	PTPN4	-1.89946	-16.0974	0.057504
ENSG00000188234	AGAP4	1.89942	147.861	0.057509
ENSG00000213390	ARHGAP19	1.89921	14.7188	0.057538
ENSG00000138162	TACC2	-1.89867	-41.3253	0.057608
ENSG00000168306	ACOX2	-1.89839	-28.9102	0.057645
ENSG00000110801	PSMD9	1.89775	29.3241	0.05773
ENSG00000070669	ASNS	1.89738	45.0646	0.057778
ENSG00000288859	H2AC19	1.89729	168.354	0.05779
ENSG00000213047	DENND1B	1.89721	41.4675	0.0578
ENSG00000169047	IRS1	1.89693	50.8805	0.057837
ENSG00000185728	YTHDF3	-1.89646	-79.2434	0.057899
ENSG00000142615	CELA2A	-1.89587	-46.5091	0.057977
ENSG00000197506	SLC28A3	-1.89587	-59.6258	0.057978
ENSG00000258529	ENSG00000258529	1.89585	17.2365	0.057981
ENSG00000154814	OXNAD1	1.89563	35.9888	0.058008
ENSG00000137809	ITGA11	-1.89491	-149.882	0.058105
ENSG00000163755	HPS3	-1.89464	-15.4635	0.05814
ENSG00000163053	SLC16A14	1.89377	41.0295	0.058255
ENSG00000104897	SF3A2	-1.89369	-109.425	0.058266
ENSG00000277972	CISD3	-1.89355	-90.6816	0.058284
ENSG00000105750	ZNF85	1.89312	34.664	0.058342
ENSG00000090520	DNAJB11	-1.89297	-23.2433	0.058361
ENSG00000233087	RAB6D	-1.89276	-193.572	0.058389
ENSG00000163558	PRKCI	1.8926	54.9076	0.058411
ENSG00000213658	LAT	-1.89258	-17.0801	0.058414
ENSG00000105063	PPP6R1	1.89213	99.1771	0.058473
ENSG00000083812	ZNF324	-1.89153	-147.897	0.058554
ENSG00000105549	THEG	1.89116	214.693	0.058603
ENSG00000055483	USP36	1.89092	35.0331	0.058634
ENSG00000039319	ZFYVE16	1.89084	50.898	0.058645
ENSG00000198515	CNGA1	-1.89067	-8.14062	0.058668
ENSG00000131771	PPP1R1B	1.89014	110.506	0.058739
ENSG00000137776	SLTM	-1.88972	-131.359	0.058795
ENSG00000123154	WDR83	1.8896	78.8354	0.058811
ENSG00000140854	KATNB1	1.88927	11.6124	0.058855
ENSG00000167962	ZNF598	-1.88922	-19.3961	0.058863
ENSG00000163702	IL17RC	-1.88876	-34.4916	0.058925
ENSG00000181752	OR8K5	1.88804	148.496	0.059021
ENSG00000108797	CNTNAP1	1.88761	35.574	0.059078
ENSG00000197275	RAD54B	-1.88748	-97.1172	0.059095
ENSG00000158555	GDPD5	1.88738	7.83587	0.059109
ENSG00000148600	CDHR1	-1.88713	-50.0595	0.059143
ENSG00000155329	ZCCHC10	1.88694	28.2027	0.059169
ENSG00000182247	UBE2E2	-1.88693	-9.42252	0.05917
ENSG00000273706	LHX1	1.88687	121.794	0.059178
ENSG00000148835	TAF5	-1.88676	-7.37904	0.059192
ENSG00000174957	OR5J2	1.88481	157.077	0.059455
ENSG00000205356	TECPR1	1.88428	29.1489	0.059527
ENSG00000155097	ATP6V1C1	-1.88393	-44.4653	0.059574
ENSG00000174358	SLC6A19	-1.88304	-145.738	0.059695
ENSG00000274641	H2BC17	-1.88157	-69.1753	0.059894
ENSG00000184956	MUC6	-1.88134	-224.682	0.059926
ENSG00000143862	ARL8A	-1.88132	-11.1916	0.059929
ENSG00000122884	P4HA1	-1.88126	-60.4287	0.059936
ENSG00000133318	RTN3	1.88114	37.3347	0.059953
ENSG00000142188	TMEM50B	-1.88077	-76.8474	0.060003
ENSG00000171867	PRNP	1.88073	18.5598	0.060008
ENSG00000135677	GNS	-1.88046	-38.5184	0.060046
ENSG00000092201	SUPT16H	-1.87986	-29.9753	0.060128
ENSG00000108255	CRYBA1	1.87972	27.4492	0.060146
ENSG00000064601	CTSA	1.87966	145.152	0.060154
ENSG00000172339	ALG14	-1.87964	-24.8047	0.060157
ENSG00000140157	NIPA2	1.87919	76.5609	0.060219
ENSG00000111728	ST8SIA1	-1.87897	-15.5567	0.060249
ENSG00000268320	SCGB1C2	1.87888	1222.61	0.060261
ENSG00000116741	RGS2	-1.87806	-28.7856	0.060373
ENSG00000105245	NUMBL	1.87798	63.3828	0.060384
ENSG00000164187	LMBRD2	-1.87778	-69.7941	0.060411
ENSG00000069122	ADGRF5	-1.87759	-186.032	0.060437
ENSG00000170624	SGCD	1.87665	106.522	0.060567
ENSG00000214530	STARD10	-1.87641	-43.051	0.060599
ENSG00000154803	FLCN	-1.87639	-9.64906	0.060602
ENSG00000104774	MAN2B1	1.87635	107.174	0.060608
ENSG00000169105	CHST14	-1.87582	-64.0224	0.060681
ENSG00000164078	MST1R	-1.8754	-7.56207	0.060738
ENSG00000169139	UBE2V2	-1.87528	-174.059	0.060754
ENSG00000134900	TPP2	1.87426	46.1419	0.060894
ENSG00000198185	ZNF334	1.87387	47.0675	0.060949
ENSG00000078804	TP53INP2	1.87356	41.4705	0.060991
ENSG00000196684	HSH2D	-1.87313	-30.5002	0.061051
ENSG00000133313	CNDP2	1.87292	4.25428	0.061079
ENSG00000103066	PLA2G15	1.87279	60.9388	0.061097
ENSG00000175093	SPSB4	1.87242	145.972	0.061149
ENSG00000172717	GARIN2	1.872	93.2793	0.061206
ENSG00000105656	ELL	-1.87072	-48.3555	0.061383
ENSG00000137193	PIM1	-1.86929	-98.0935	0.061582
ENSG00000044115	CTNNA1	1.86922	9.05015	0.061593
ENSG00000117594	HSD11B1	-1.86912	-1770.69	0.061607
ENSG00000185324	CDK10	-1.86883	-23.775	0.061647
ENSG00000132031	MATN3	-1.86827	-41.8997	0.061724
ENSG00000188215	DCUN1D3	1.86804	79.4988	0.061756
ENSG00000126814	TRMT5	1.86745	79.3864	0.061839
ENSG00000126787	DLGAP5	1.86727	38.7953	0.061864
ENSG00000142632	ARHGEF19	-1.86709	-116.864	0.061889
ENSG00000122779	TRIM24	1.86688	19.8631	0.061919
ENSG00000125386	FAM193A	1.86686	84.6437	0.061921
ENSG00000017260	ATP2C1	1.86647	88.3794	0.061976
ENSG00000179168	GGN	-1.86635	-97.6728	0.061993
ENSG00000111452	ADGRD1	1.86581	23.9249	0.062068
ENSG00000095752	IL11	1.86532	41.4527	0.062137
ENSG00000080007	DDX43	-1.86472	-51.7437	0.062221
ENSG00000132481	TRIM47	-1.8646	-11.3701	0.062237
ENSG00000090013	BLVRB	-1.86376	-72.0157	0.062355
ENSG00000154330	PGM5	-1.86375	-10.2727	0.062357
ENSG00000128708	HAT1	-1.86337	-9.07711	0.06241
ENSG00000138459	SLC35A5	-1.86062	-132.978	0.062798
ENSG00000099958	DERL3	-1.86051	-10.0752	0.062814
ENSG00000116711	PLA2G4A	-1.86013	-72.1143	0.062867
ENSG00000100629	CEP128	1.85943	8.67452	0.062966
ENSG00000188306	LRRIQ4	1.85876	134.797	0.063062
ENSG00000007237	GAS7	-1.8586	-15.862	0.063083
ENSG00000103489	XYLT1	1.85846	6.61165	0.063103
ENSG00000177383	MAGEF1	1.85822	11.434	0.063138
ENSG00000002726	AOC1	1.85786	84.5014	0.063189
ENSG00000289325	ENSG00000289325	1.8575	146.718	0.06324
ENSG00000196427	NBPF4	-1.85718	-139.811	0.063285
ENSG00000204482	LST1	1.85649	33.0791	0.063384
ENSG00000100027	YPEL1	-1.85642	-20.8754	0.063393
ENSG00000163681	SLMAP	-1.85599	-45.9133	0.063454
ENSG00000164764	SBSPON	-1.85596	-15.5584	0.063459
ENSG00000140107	SLC25A47	1.85578	50.2676	0.063485
ENSG00000114030	KPNA1	1.85567	35.8646	0.063501
ENSG00000197530	MIB2	1.85555	106.704	0.063518
ENSG00000100036	SLC35E4	-1.85533	-26.9049	0.06355
ENSG00000129451	KLK10	1.85509	46.1124	0.063583
ENSG00000285025	MIURF	1.85507	256.505	0.063586
ENSG00000159788	RGS12	-1.85496	-35.0593	0.063601
ENSG00000196584	XRCC2	-1.85491	-18.7984	0.06361
ENSG00000101557	USP14	1.85489	73.8572	0.063612
ENSG00000204099	NEU4	1.85425	39.0264	0.063703
ENSG00000087077	TRIP6	1.85358	21.9674	0.063799
ENSG00000275663	H4C7	-1.85352	-154.062	0.063808
ENSG00000126107	HECTD3	1.85309	71.8989	0.06387
ENSG00000106384	MOGAT3	-1.85308	-49.3207	0.063871
ENSG00000168497	CAVIN2	1.85254	100.007	0.063948
ENSG00000152595	MEPE	-1.85163	-94.1083	0.064079
ENSG00000146576	INTS15	1.85149	35.8857	0.064098
ENSG00000105137	SYDE1	1.85137	88.3919	0.064116
ENSG00000142686	C1orf216	1.85097	16.3023	0.064173
ENSG00000043514	TRIT1	-1.85083	-13.0966	0.064194
ENSG00000271271	UGT2A2	1.85079	109.238	0.0642
ENSG00000152253	SPC25	1.85074	103.576	0.064207
ENSG00000163002	NUP35	-1.8505	-49.4911	0.064241
ENSG00000125910	S1PR4	-1.85001	-59.7412	0.064312
ENSG00000141542	RAB40B	-1.84965	-50.6828	0.064364
ENSG00000092096	SLC22A17	1.84947	23.7452	0.06439
ENSG00000213999	MEF2B	1.8487	8.02725	0.064502
ENSG00000144730	IL17RD	1.84846	58.9384	0.064536
ENSG00000125730	C3	1.84834	1.37039	0.064553
ENSG00000157219	HTR5A	-1.84807	-81.1202	0.064592
ENSG00000179761	PIPOX	-1.84742	-62.0756	0.064687
ENSG00000198691	ABCA4	1.8473	179.744	0.064703
ENSG00000135272	MDFIC	1.84724	47.0116	0.064713
ENSG00000273777	CEACAM20	-1.84684	-44.9148	0.06477
ENSG00000182333	LIPF	-1.84683	-280.007	0.064771
ENSG00000074219	TEAD2	-1.84644	-18.8415	0.064828
ENSG00000136383	ALPK3	1.84619	23.9248	0.064865
ENSG00000162630	B3GALT2	1.84577	19.4206	0.064926
ENSG00000127863	TNFRSF19	-1.84537	-35.9309	0.064984
ENSG00000155363	MOV10	-1.84494	-28.6264	0.065046
ENSG00000136877	FPGS	-1.84491	-25.3718	0.06505
ENSG00000180386	KRTAP9-7	1.84488	190.38	0.065056
ENSG00000283321	ENSG00000283321	1.84477	21.6038	0.065071
ENSG00000189050	RNFT1	-1.84411	-12.1328	0.065167
ENSG00000171561	OR2AT4	1.84337	147.373	0.065275
ENSG00000184584	STING1	-1.84318	-23.5578	0.065303
ENSG00000182580	EPHB3	1.84318	22.2307	0.065303
ENSG00000204930	FAM221B	1.84127	53.3394	0.065581
ENSG00000128408	RIBC2	-1.84058	-21.5536	0.065683
ENSG00000110427	KIAA1549L	-1.84022	-18.7809	0.065735
ENSG00000235718	MFRP	-1.83973	-71.4184	0.065808
ENSG00000159403	C1R	1.83909	81.2601	0.065902
ENSG00000152213	ARL11	1.83909	6.4355	0.065903
ENSG00000289763	ENSG00000289763	1.83856	25.6807	0.06598
ENSG00000166428	PLD4	1.83846	4.75776	0.065994
ENSG00000100056	ESS2	-1.83822	-2.3947	0.06603
ENSG00000160075	SSU72	-1.83801	-74.6929	0.06606
ENSG00000100504	PYGL	1.83784	6.02266	0.066086
[truncated: 14,866 more rows]
