# Supplementary material for: scPrediXcan integrates deep learning methods and single-cell data into a cell-type-specific transcriptome-wide association study framework
Source: Cell Genom. 2025 May 14;5(5):100875. doi: 10.1016/j.xgen.2025.100875 (PMC12143334; doi:10.1016/j.xgen.2025.100875)
Supplement: Data S1. Tables S1–S47 [file mmc2.zip › Supplemental_tables/TableS11.xlsx]

## Sheet: Table_S11_EpsilonCell
gene	gene_name	zscore	effect_size	pvalue
ENSG00000140382	HMG20A	-14.3733	-68.8687	7.62e-47
ENSG00000151465	CDC123	-13.7347	-50.6513	6.29e-43
ENSG00000165066	NKX6-3	-13.2269	-76.1336	6.13e-40
ENSG00000109501	WFS1	12.9585	15.0213	2.1e-38
ENSG00000186635	ARAP1	12.9316	23.8472	2.98e-38
ENSG00000275410	HNF1B	12.64	10.3976	1.27e-36
ENSG00000153814	JAZF1	-12.2887	-47.8807	1.04e-34
ENSG00000090316	MAEA	-12.2588	-29.5479	1.51e-34
ENSG00000125746	EML2	-11.9583	-21.6432	5.87e-33
ENSG00000127603	MACF1	-10.0887	-57.1443	6.2e-24
ENSG00000165609	NUDT5	-10.0185	-103.22	1.26e-23
ENSG00000149948	HMGA2	-9.90029	-42.096	4.15e-23
ENSG00000011478	QPCTL	9.7669	63.2265	1.56e-22
ENSG00000148737	TCF7L2	9.34491	89.698	9.2e-21
ENSG00000174327	SLC16A13	-9.11591	-27.3737	7.8e-20
ENSG00000187486	KCNJ11	-8.97494	-4.43464	2.84e-19
ENSG00000129003	VPS13C	-8.89461	-30.0045	5.86e-19
ENSG00000163635	ATXN7	-8.38484	-68.2391	5.08e-17
ENSG00000140553	UNC45A	-8.38338	-46.0162	5.14e-17
ENSG00000135100	HNF1A	-8.37707	-23.295	5.43e-17
ENSG00000140365	COMMD4	-8.31931	-84.1538	8.85e-17
ENSG00000107679	PLEKHA1	-8.24687	-30.9965	1.63e-16
ENSG00000180176	TH	8.2087	203.115	2.24e-16
ENSG00000152804	HHEX	-8.18219	-35.0634	2.79e-16
ENSG00000164941	INTS8	-8.06195	-18.7246	7.51e-16
ENSG00000010310	GIPR	-7.95851	-118.447	1.74e-15
ENSG00000084734	GCKR	7.93234	304.985	2.15e-15
ENSG00000173517	PEAK1	-7.87186	-44.5974	3.49e-15
ENSG00000106633	GCK	7.81173	2.16749	5.64e-15
ENSG00000164938	TP53INP1	7.64625	17.0284	2.07e-14
ENSG00000109670	FBXW7	7.57769	36.0484	3.52e-14
ENSG00000198355	PIM3	-7.54567	-39.696	4.5e-14
ENSG00000204538	PSORS1C2	7.46523	100.782	8.32e-14
ENSG00000169410	PTPN9	7.4526	26.5165	9.15e-14
ENSG00000184508	HDDC3	7.43986	13.9722	1.01e-13
ENSG00000152409	JMY	7.42839	14.6772	1.1e-13
ENSG00000061794	MRPS35	-7.41042	-43.209	1.26e-13
ENSG00000204531	POU5F1	-7.40507	-3.41112	1.31e-13
ENSG00000184076	UQCR10	7.34135	35.829	2.11e-13
ENSG00000204536	CCHCR1	-7.17134	-7.09497	7.43e-13
ENSG00000173327	MAP3K11	-7.12974	-50.9252	1.01e-12
ENSG00000009335	UBE3C	-7.1074	-27.0112	1.18e-12
ENSG00000163634	THOC7	-7.09976	-64.7906	1.25e-12
ENSG00000112282	MED23	-7.07031	-24.0884	1.55e-12
ENSG00000126860	EVI2A	7.00553	5.39818	2.46e-12
ENSG00000165879	FRAT1	6.98363	9.20471	2.88e-12
ENSG00000115207	GTF3C2	-6.89923	-17.2492	5.23e-12
ENSG00000204314	PRRT1	-6.86857	-12.3164	6.48e-12
ENSG00000117461	PIK3R3	-6.84052	-9.55375	7.89e-12
ENSG00000143632	ACTA1	6.76473	82.1705	1.34e-11
ENSG00000174326	SLC16A11	-6.73488	-64.2332	1.64e-11
ENSG00000108669	CYTH1	6.73457	16.1051	1.64e-11
ENSG00000157992	KRTCAP3	6.73267	14.1711	1.67e-11
ENSG00000179344	HLA-DQB1	-6.72818	-1.72215	1.72e-11
ENSG00000142186	SCYL1	-6.68051	-64.7485	2.38e-11
ENSG00000129757	CDKN1C	-6.67502	-52.5669	2.47e-11
ENSG00000159588	CCDC17	-6.67466	-76.017	2.48e-11
ENSG00000101074	R3HDML	-6.60886	-87.8237	3.87e-11
ENSG00000134249	ADAM30	6.59863	181.187	4.15e-11
ENSG00000176714	CCDC121	6.59255	18.3445	4.32e-11
ENSG00000197429	IPP	6.57173	45.012	4.97e-11
ENSG00000197136	PCNX3	-6.56303	-23.8217	5.27e-11
ENSG00000115211	EIF2B4	6.5559	57.4663	5.53e-11
ENSG00000166965	RCCD1	6.55357	6.37275	5.62e-11
ENSG00000161860	SYCE2	-6.53626	-14.3883	6.31e-11
ENSG00000065665	SEC61A2	-6.50605	-6.94444	7.72e-11
ENSG00000163257	DCAF16	-6.4739	-8.28695	9.55e-11
ENSG00000163945	UVSSA	6.46627	8.95199	1e-10
ENSG00000179115	FARSA	-6.4497	-14.3166	1.12e-10
ENSG00000237452	MEIOSIN	6.42997	293.452	1.28e-10
ENSG00000197361	FBXL22	6.39916	4.43795	1.56e-10
ENSG00000140391	TSPAN3	6.37186	22.8765	1.87e-10
ENSG00000169375	SIN3A	6.36815	91.4624	1.91e-10
ENSG00000134256	CD101	-6.354	-42.8646	2.1e-10
ENSG00000104936	DMPK	-6.33343	-23.0439	2.4e-10
ENSG00000087448	KLHL42	6.32739	25.4244	2.49e-10
ENSG00000173465	ZNRD2	6.30927	4.69416	2.8e-10
ENSG00000185862	EVI2B	-6.2862	-208.746	3.25e-10
ENSG00000196735	HLA-DQA1	-6.25099	-5.06333	4.08e-10
ENSG00000004534	RBM6	6.24284	41.1401	4.3e-10
ENSG00000145723	GIN1	-6.20642	-7.03859	5.42e-10
ENSG00000185920	PTCH1	6.14107	5.32575	8.2e-10
ENSG00000157823	AP3S2	6.13752	5.44553	8.38e-10
ENSG00000166689	PLEKHA7	-6.12577	-22.3485	9.02e-10
ENSG00000181274	FRAT2	6.12017	10.0065	9.35e-10
ENSG00000163909	HEYL	6.11101	7.08787	9.9e-10
ENSG00000108788	MLX	-6.10499	-145.295	1.03e-09
ENSG00000188549	CCDC9B	-6.08127	-37.6008	1.19e-09
ENSG00000122008	POLK	-6.07084	-34.5273	1.27e-09
ENSG00000285085	ENSG00000285085	-6.03503	-20.5287	1.59e-09
ENSG00000104976	SNAPC2	6.03453	106.603	1.59e-09
ENSG00000127663	KDM4B	6.02234	37.6855	1.72e-09
ENSG00000095066	HOOK2	-6.01226	-7.24409	1.83e-09
ENSG00000213949	ITGA1	-5.96854	-1.89801	2.39e-09
ENSG00000125970	RALY	5.89386	13.9527	3.77e-09
ENSG00000154122	ANKH	5.89305	25.2997	3.79e-09
ENSG00000177469	CAVIN1	-5.86606	-16.1508	4.46e-09
ENSG00000104941	RSPH6A	-5.8638	-51.825	4.52e-09
ENSG00000145730	PAM	-5.8625	-4.95687	4.56e-09
ENSG00000227268	KLLN	-5.86172	-65.9818	4.58e-09
ENSG00000128833	MYO5C	-5.85815	-9.19511	4.68e-09
ENSG00000072310	SREBF1	-5.80855	-3.72244	6.3e-09
ENSG00000115226	FNDC4	5.79592	22.7587	6.79e-09
ENSG00000182247	UBE2E2	-5.76749	-17.1658	8.05e-09
ENSG00000174851	YIF1A	-5.72971	-21.0645	1.01e-08
ENSG00000145725	PPIP5K2	-5.72369	-8.89592	1.04e-08
ENSG00000110092	CCND1	-5.70924	-28.8905	1.13e-08
ENSG00000106631	MYL7	5.70276	2.16387	1.18e-08
ENSG00000142700	DMRTA2	5.70212	598.011	1.18e-08
ENSG00000168970	JMJD7-PLA2G4B	-5.70163	-9.75026	1.19e-08
ENSG00000149926	TLCD3B	5.67293	15.9596	1.4e-08
ENSG00000160161	CILP2	5.66633	105.364	1.46e-08
ENSG00000176635	HORMAD2	5.65551	40.9377	1.55e-08
ENSG00000153094	BCL2L11	5.64202	4.68179	1.68e-08
ENSG00000104626	ERI1	-5.62293	-5.09046	1.88e-08
ENSG00000198860	TSEN15	5.60646	17.0199	2.07e-08
ENSG00000167491	GATAD2A	5.60073	6.71346	2.13e-08
ENSG00000214530	STARD10	-5.59713	-8.99827	2.18e-08
ENSG00000177051	FBXO46	-5.57147	-40.2291	2.53e-08
ENSG00000149925	ALDOA	-5.54035	-204.551	3.02e-08
ENSG00000159217	IGF2BP1	5.5302	324.358	3.2e-08
ENSG00000129965	INS-IGF2	5.52955	11.1298	3.21e-08
ENSG00000159592	GPBP1L1	-5.51505	-20.0887	3.49e-08
ENSG00000179262	RAD23A	-5.5091	-101.599	3.61e-08
ENSG00000137310	TCF19	-5.49758	-26.5972	3.85e-08
ENSG00000149596	JPH2	-5.49501	-11.5068	3.91e-08
ENSG00000254402	LRRC24	5.48738	3773.06	4.08e-08
ENSG00000043143	JADE2	5.48022	19.8435	4.25e-08
ENSG00000187796	CARD9	-5.47567	-19.1433	4.36e-08
ENSG00000058404	CAMK2B	5.46987	18.968	4.5e-08
ENSG00000124780	KCNK17	-5.46798	-1.11327	4.55e-08
ENSG00000138074	SLC5A6	5.44724	50.3186	5.12e-08
ENSG00000174996	KLC2	-5.44361	-20.5501	5.22e-08
ENSG00000172803	SNX32	5.44349	10.5238	5.22e-08
ENSG00000185722	ANKFY1	-5.42799	-22.2349	5.7e-08
ENSG00000102908	NFAT5	-5.40892	-31.7088	6.34e-08
ENSG00000108786	HSD17B1	5.40491	58.1035	6.48e-08
ENSG00000124194	GDAP1L1	-5.40115	-11.1405	6.62e-08
ENSG00000188779	SKOR1	-5.39121	-97.2547	7e-08
ENSG00000184056	VPS33B	-5.38724	-9.68989	7.15e-08
ENSG00000171634	BPTF	5.37706	65.7157	7.57e-08
ENSG00000188095	MESP2	5.36853	75.2107	7.94e-08
ENSG00000161016	RPL8	5.36657	7.82097	8.02e-08
ENSG00000073849	ST6GAL1	5.35027	1.73526	8.78e-08
ENSG00000125743	SNRPD2	-5.34162	-15.3317	9.21e-08
ENSG00000111716	LDHB	5.31822	18.1939	1.05e-07
ENSG00000121361	KCNJ8	-5.29684	-27.397	1.18e-07
ENSG00000164647	STEAP1	5.29194	4.51601	1.21e-07
ENSG00000205981	DNAJC19	-5.29139	-180.092	1.21e-07
ENSG00000158517	NCF1	5.28705	1216.91	1.24e-07
ENSG00000172362	OR5B12	-5.27469	-184.09	1.33e-07
ENSG00000155875	SAXO1	-5.25473	-46.3155	1.48e-07
ENSG00000089101	CFAP61	5.25133	15.904	1.51e-07
ENSG00000187664	HAPLN4	-5.24449	-21.186	1.57e-07
ENSG00000204472	AIF1	5.24248	44.1844	1.58e-07
ENSG00000213780	GTF2H4	-5.22588	-55.311	1.73e-07
ENSG00000140718	FTO	5.21575	12.6584	1.83e-07
ENSG00000213588	ZBTB9	5.20633	27.5083	1.93e-07
ENSG00000167984	NLRC3	5.18838	103.402	2.12e-07
ENSG00000131446	MGAT1	5.18417	13.0649	2.17e-07
ENSG00000112996	MRPS30	5.18161	26.2737	2.2e-07
ENSG00000204511	MCCD1	-5.17395	-24.9817	2.29e-07
ENSG00000228789	HCG22	5.16455	63.2434	2.41e-07
ENSG00000125971	DYNLRB1	5.15573	32.2696	2.53e-07
ENSG00000204305	AGER	5.14919	23.9307	2.62e-07
ENSG00000171307	ZDHHC16	-5.14615	-33.2753	2.66e-07
ENSG00000196296	ATP2A1	-5.14171	-40.5325	2.72e-07
ENSG00000130202	NECTIN2	-5.13845	-5.96482	2.77e-07
ENSG00000037042	TUBG2	5.13679	4.50138	2.79e-07
ENSG00000159596	TMEM69	-5.13166	-47.6814	2.87e-07
ENSG00000105607	GCDH	-5.13129	-18.2109	2.88e-07
ENSG00000160957	RECQL4	-5.1172	-616.115	3.1e-07
ENSG00000198169	ZNF251	-5.1125	-40.2488	3.18e-07
ENSG00000149932	TMEM219	5.09443	26.3039	3.5e-07
ENSG00000055044	NOP58	5.09126	18.0678	3.56e-07
ENSG00000284779	ENSG00000284779	5.07036	283.098	3.97e-07
ENSG00000055955	ITIH4	-5.06922	-11.8314	3.99e-07
ENSG00000125977	EIF2S2	-5.063	-65.8564	4.13e-07
ENSG00000163581	SLC2A2	-5.06174	-3.19689	4.15e-07
ENSG00000175164	ABO	5.05437	2.46716	4.32e-07
ENSG00000180535	BHLHA15	-5.05232	-3.765	4.36e-07
ENSG00000188263	IL17REL	-5.05157	-164.671	4.38e-07
ENSG00000165923	AGBL2	5.05144	58.9483	4.38e-07
ENSG00000173991	TCAP	-5.04939	-72.5058	4.43e-07
ENSG00000128563	PRKRIP1	5.04553	27.5044	4.52e-07
ENSG00000160972	PPP1R16A	-5.0421	-4.73121	4.6e-07
ENSG00000115234	SNX17	5.03819	35.7283	4.7e-07
ENSG00000130749	ZC3H4	5.0379	9.39439	4.71e-07
ENSG00000090238	YPEL3	-5.0233	-12.938	5.08e-07
ENSG00000008196	TFAP2B	5.01479	283.003	5.31e-07
ENSG00000178177	LCORL	4.99859	10.709	5.78e-07
ENSG00000173338	KCNK7	-4.98684	-83.2054	6.14e-07
ENSG00000112787	FBRSL1	4.98617	23.8002	6.16e-07
ENSG00000073792	IGF2BP2	4.96636	49.0023	6.82e-07
ENSG00000163632	C3orf49	-4.9624	-43.7784	6.96e-07
ENSG00000145833	DDX46	4.95519	16.4261	7.23e-07
ENSG00000164077	MON1A	-4.945	-19.0988	7.61e-07
ENSG00000101052	IFT52	4.94167	17.7754	7.75e-07
ENSG00000070759	TESK2	-4.93898	-1.85511	7.85e-07
ENSG00000173542	MOB1B	4.933	23.0764	8.1e-07
ENSG00000214029	ZNF891	-4.92511	-12.841	8.43e-07
ENSG00000086015	MAST2	-4.91607	-6.51485	8.83e-07
ENSG00000234745	HLA-B	-4.90747	-1.79904	9.23e-07
ENSG00000147883	CDKN2B	4.89949	148.771	9.61e-07
ENSG00000165689	ENTR1	-4.89494	-8.69879	9.83e-07
ENSG00000072609	CHFR	-4.8939	-48.713	9.89e-07
ENSG00000255154	HTD2	-4.89194	-7.60256	9.98e-07
ENSG00000108468	CBX1	-4.89105	-7.94435	1e-06
ENSG00000095981	KCNK16	-4.87111	-1.37738	1.11e-06
ENSG00000103855	CD276	-4.87057	-12.5187	1.11e-06
ENSG00000197283	SYNGAP1	-4.86855	-17.4938	1.12e-06
ENSG00000250264	ENSG00000250264	-4.8472	-10.0805	1.25e-06
ENSG00000066382	MPPED2	-4.84045	-4.3434	1.3e-06
ENSG00000116273	PHF13	4.82894	22.8867	1.37e-06
ENSG00000112514	CUTA	-4.82371	-32.083	1.41e-06
ENSG00000162624	LHX8	-4.82203	-496.507	1.42e-06
ENSG00000124783	SSR1	4.817	10.3938	1.46e-06
ENSG00000100567	PSMA3	-4.81674	-140.054	1.46e-06
ENSG00000101421	CHMP4B	-4.8149	-12.8166	1.47e-06
ENSG00000168477	TNXB	4.79824	71.0453	1.6e-06
ENSG00000032219	ARID4A	-4.7898	-29.2059	1.67e-06
ENSG00000025423	HSD17B6	4.78462	265.116	1.71e-06
ENSG00000140398	NEIL1	4.78374	45.6134	1.72e-06
ENSG00000198342	ZNF442	-4.78291	-17.5255	1.73e-06
ENSG00000278311	GGNBP2	4.77497	13.8358	1.8e-06
ENSG00000187122	SLIT1	-4.76687	-4.1166	1.87e-06
ENSG00000184611	KCNH7	4.76452	6.07257	1.89e-06
ENSG00000185122	HSF1	4.76419	56.0927	1.9e-06
ENSG00000170619	COMMD5	4.75246	21.8539	2.01e-06
ENSG00000184185	KCNJ12	-4.73953	-8.76693	2.14e-06
ENSG00000179218	CALR	4.73687	34.659	2.17e-06
ENSG00000243708	PLA2G4B	4.73604	14.5605	2.18e-06
ENSG00000047932	GOPC	-4.73305	-18.0383	2.21e-06
ENSG00000204540	PSORS1C1	4.73187	17.1851	2.22e-06
ENSG00000164076	CAMKV	4.70174	6.36018	2.58e-06
ENSG00000127870	RNF6	-4.70031	-4.06738	2.6e-06
ENSG00000147536	GINS4	4.68946	60.5752	2.74e-06
ENSG00000198841	KTI12	-4.68018	-32.5373	2.87e-06
ENSG00000175662	TOM1L2	4.68012	9.14437	2.87e-06
ENSG00000123080	CDKN2C	4.67007	15.7055	3.01e-06
ENSG00000119242	CCDC92	-4.665	-31.1523	3.09e-06
ENSG00000159224	GIP	-4.66469	-337.893	3.09e-06
ENSG00000179292	TMEM151A	-4.66244	-8.76263	3.12e-06
ENSG00000157107	FCHO2	4.65906	24.382	3.18e-06
ENSG00000131771	PPP1R1B	4.65725	9.27961	3.2e-06
ENSG00000156642	NPTN	-4.65646	-20.908	3.22e-06
ENSG00000163832	ELP6	4.65173	31.1437	3.29e-06
ENSG00000148384	INPP5E	-4.6413	-5.80962	3.46e-06
ENSG00000204209	DAXX	4.63049	14.7484	3.65e-06
ENSG00000148655	LRMDA	-4.63034	-5.34288	3.65e-06
ENSG00000189403	HMGB1	-4.62794	-10.1651	3.69e-06
ENSG00000111713	GYS2	-4.6262	-118.802	3.72e-06
ENSG00000171311	EXOSC1	-4.61863	-15.7818	3.86e-06
ENSG00000141639	MAPK4	4.60909	5.44231	4.04e-06
ENSG00000095015	MAP3K1	-4.6054	-21.8963	4.12e-06
ENSG00000221955	SLC12A8	-4.6007	-1.56928	4.21e-06
ENSG00000198225	FKBP1C	4.59152	13.6414	4.4e-06
ENSG00000132570	PCBD2	4.58938	12.7704	4.45e-06
ENSG00000243789	JMJD7	-4.587	-8.5566	4.5e-06
ENSG00000172769	OR5B3	-4.58637	-85.0029	4.51e-06
ENSG00000184451	CCR10	4.56919	7.38641	4.9e-06
ENSG00000115241	PPM1G	-4.56039	-56.0846	5.11e-06
ENSG00000121653	MAPK8IP1	-4.55806	-19.8152	5.16e-06
ENSG00000133059	DSTYK	4.5509	9.36648	5.34e-06
ENSG00000167522	ANKRD11	-4.54999	-47.5446	5.36e-06
ENSG00000107566	ERLIN1	-4.54274	-9.24679	5.55e-06
ENSG00000149930	TAOK2	-4.54202	-16.6762	5.57e-06
ENSG00000197363	ZNF517	-4.53791	-4.98078	5.68e-06
ENSG00000180475	OR10Q1	-4.52814	-67.5382	5.95e-06
ENSG00000182196	ARL6IP4	-4.52516	-30.4055	6.04e-06
ENSG00000104447	TRPS1	4.51807	57.5038	6.24e-06
ENSG00000178409	BEND3	-4.50718	-5.77867	6.57e-06
ENSG00000158636	EMSY	4.50028	16.8034	6.79e-06
ENSG00000005249	PRKAR2B	4.49088	3.93935	7.09e-06
ENSG00000236104	ZBTB22	-4.4823	-55.485	7.38e-06
ENSG00000134363	FST	-4.47443	-31.8938	7.66e-06
ENSG00000156136	DCK	-4.46319	-16.6098	8.08e-06
ENSG00000116095	PLEKHA3	4.45847	6.05846	8.25e-06
ENSG00000171314	PGAM1	-4.45586	-29.5727	8.36e-06
ENSG00000158186	MRAS	4.45026	8.13077	8.58e-06
ENSG00000140400	MAN2C1	-4.44628	-25.7807	8.74e-06
ENSG00000139146	SINHCAF	-4.44429	-11.2378	8.82e-06
ENSG00000070610	GBA2	-4.44159	-5.52517	8.93e-06
ENSG00000164756	SLC30A8	4.43975	8.91621	9.01e-06
ENSG00000283267	FAM237B	4.43855	12.1626	9.06e-06
ENSG00000080293	SCTR	4.43565	2.13485	9.18e-06
ENSG00000204147	ASAH2B	4.4332	4.25036	9.28e-06
ENSG00000278139	P3R3URF-PIK3R3	-4.42991	-261.193	9.43e-06
ENSG00000256825	ENSG00000256825	4.41663	12.2783	1e-05
ENSG00000174943	KCTD13	4.41509	13.7015	1.01e-05
ENSG00000088727	KIF9	-4.41441	-24.5022	1.01e-05
ENSG00000169371	SNUPN	-4.41304	-10.9325	1.02e-05
ENSG00000189159	JPT1	-4.41034	-23.7351	1.03e-05
ENSG00000134222	PSRC1	4.40773	18.3731	1.04e-05
ENSG00000213996	TM6SF2	4.40042	6.85537	1.08e-05
ENSG00000176248	ANAPC2	4.40027	22.613	1.08e-05
ENSG00000186010	NDUFA13	-4.39755	-55.3657	1.09e-05
ENSG00000181555	SETD2	-4.39467	-32.1469	1.11e-05
ENSG00000132463	GRSF1	-4.39433	-39.776	1.11e-05
ENSG00000183763	TRAIP	4.39387	2.77819	1.11e-05
ENSG00000084444	FAM234B	4.38573	4.52693	1.16e-05
ENSG00000165688	PMPCA	-4.38083	-5.74384	1.18e-05
ENSG00000155229	MMS19	-4.3789	-9.94097	1.19e-05
ENSG00000163792	TCF23	-4.37791	-202.233	1.2e-05
ENSG00000161395	PGAP3	-4.37704	-52.8641	1.2e-05
ENSG00000073803	MAP3K13	4.37613	7.80739	1.21e-05
ENSG00000165898	ISCA2	4.37249	3.97041	1.23e-05
ENSG00000159202	UBE2Z	4.36959	23.3583	1.24e-05
ENSG00000079739	PGM1	-4.36734	-6.10752	1.26e-05
ENSG00000107185	RGP1	-4.3671	-6.87508	1.26e-05
ENSG00000231925	TAPBP	4.36655	3.41549	1.26e-05
ENSG00000108559	NUP88	4.35877	30.5342	1.31e-05
ENSG00000129933	MAU2	4.35805	11.3094	1.31e-05
ENSG00000163795	ZNF513	-4.35733	-7.98828	1.32e-05
ENSG00000117448	AKR1A1	-4.35273	-3.68974	1.34e-05
ENSG00000123200	ZC3H13	4.34715	17.4282	1.38e-05
ENSG00000149262	INTS4	4.34328	11.2296	1.4e-05
ENSG00000102886	GDPD3	-4.33336	-41.438	1.47e-05
ENSG00000164715	LMTK2	-4.33215	-36.4967	1.48e-05
ENSG00000159495	TGM7	4.32305	146.839	1.54e-05
ENSG00000158941	CCAR2	-4.314	-5.72923	1.6e-05
ENSG00000100580	TMED8	4.31271	20.7855	1.61e-05
ENSG00000180999	C1orf105	4.30754	141.97	1.65e-05
ENSG00000063169	BICRA	4.30101	10.6241	1.7e-05
ENSG00000105612	DNASE2	4.29445	3.01204	1.75e-05
ENSG00000178531	CTXN1	4.2836	33.7209	1.84e-05
ENSG00000105705	SUGP1	4.28332	7.76597	1.84e-05
ENSG00000164161	HHIP	-4.27275	-5.4228	1.93e-05
ENSG00000149922	TBX6	4.26743	49.9108	1.98e-05
ENSG00000113615	SEC24A	-4.26407	-47.766	2.01e-05
ENSG00000068078	FGFR3	4.2593	6.98511	2.05e-05
ENSG00000181958	OR4A15	4.25752	55.2898	2.07e-05
ENSG00000078747	ITCH	-4.25676	-25.03	2.07e-05
ENSG00000179761	PIPOX	4.25583	6.36419	2.08e-05
ENSG00000241852	C8orf58	4.2557	9.46096	2.08e-05
ENSG00000174938	SEZ6L2	4.25125	13.3441	2.13e-05
ENSG00000141510	TP53	4.25099	14.6456	2.13e-05
ENSG00000101187	SLCO4A1	-4.24464	-5.00919	2.19e-05
ENSG00000159210	SNF8	-4.23163	-21.3527	2.32e-05
ENSG00000122033	MTIF3	4.22547	7.70366	2.38e-05
ENSG00000168917	SLC35G2	-4.21922	-10.5242	2.45e-05
ENSG00000163794	UCN	4.21793	87.8911	2.47e-05
ENSG00000146731	CCT6A	4.21683	9.04837	2.48e-05
ENSG00000135108	FBXO21	4.21537	4.40071	2.49e-05
ENSG00000155545	MIER3	-4.21059	-16.6258	2.55e-05
ENSG00000170571	EMB	-4.20819	-2.41732	2.57e-05
ENSG00000163681	SLMAP	-4.18916	-19.0069	2.8e-05
ENSG00000146242	TPBG	4.18686	2.69744	2.83e-05
ENSG00000100565	LRRC74A	4.18583	93.9162	2.84e-05
ENSG00000204539	CDSN	4.18309	15.0931	2.88e-05
ENSG00000172354	GNB2	-4.17415	-35.0274	2.99e-05
ENSG00000113163	CERT1	-4.15662	-147.952	3.23e-05
ENSG00000136280	CCM2	-4.14677	-15.2172	3.37e-05
ENSG00000153250	RBMS1	4.14665	9.49415	3.37e-05
ENSG00000158022	TRIM63	4.13954	8.84274	3.48e-05
ENSG00000198793	MTOR	4.12942	21.4838	3.64e-05
ENSG00000183598	H3C13	4.10389	147.224	4.06e-05
ENSG00000108306	FBXL20	4.10317	23.1307	4.08e-05
ENSG00000100354	TNRC6B	4.09771	37.3026	4.17e-05
ENSG00000127324	TSPAN8	4.09059	2.79914	4.3e-05
ENSG00000138757	G3BP2	4.08845	20.0059	4.34e-05
ENSG00000163472	TMEM79	4.08606	4.4983	4.39e-05
ENSG00000168769	TET2	-4.0836	-18.3452	4.43e-05
ENSG00000100575	TIMM9	-4.07805	-15.0935	4.54e-05
ENSG00000062282	DGAT2	-4.06507	-46.3597	4.8e-05
ENSG00000091536	MYO15A	-4.06124	-12.3431	4.88e-05
ENSG00000166166	TRMT61A	-4.05623	-28.3981	4.99e-05
ENSG00000127837	AAMP	4.05548	23.1142	5e-05
ENSG00000111328	CDK2AP1	4.05163	15.5877	5.09e-05
ENSG00000261236	BOP1	4.04886	111.615	5.15e-05
ENSG00000149021	SCGB1A1	-4.04546	-93.3818	5.22e-05
ENSG00000138769	CDKL2	-4.04118	-41.0915	5.32e-05
ENSG00000130338	TULP4	4.04085	2.88323	5.33e-05
ENSG00000143126	CELSR2	4.03799	1335.02	5.39e-05
ENSG00000169860	P2RY1	-4.03684	-3.53555	5.42e-05
ENSG00000125755	SYMPK	-4.03118	-6.94269	5.55e-05
ENSG00000160948	VPS28	4.03026	10.7432	5.57e-05
ENSG00000099624	ATP5F1D	-4.0275	-67.1882	5.64e-05
ENSG00000047849	MAP4	-4.02709	-29.5	5.65e-05
ENSG00000066405	CLDN18	4.02661	9.83196	5.66e-05
ENSG00000188710	QRFP	4.02503	9.40202	5.7e-05
ENSG00000263020	ENSG00000263020	4.02229	15.1986	5.76e-05
ENSG00000204394	VARS1	4.01915	15.1261	5.84e-05
ENSG00000232112	TMA7	4.00569	56.5209	6.18e-05
ENSG00000162676	GFI1	-4.00174	-76.5914	6.29e-05
ENSG00000183734	ASCL2	3.99653	11.0346	6.43e-05
ENSG00000174744	BRMS1	3.99438	124.458	6.49e-05
ENSG00000071894	CPSF1	-3.9904	-24.5942	6.6e-05
ENSG00000159199	ATP5MC1	-3.98423	-9.04854	6.77e-05
ENSG00000197786	OR5B17	3.98386	167.778	6.78e-05
ENSG00000146733	PSPH	3.98281	10.6277	6.81e-05
ENSG00000136750	GAD2	3.98125	7.52881	6.86e-05
ENSG00000106113	CRHR2	3.98073	21.8636	6.87e-05
ENSG00000035115	SH3YL1	3.97855	9.78786	6.93e-05
ENSG00000170608	FOXA3	-3.97807	-9.18018	6.95e-05
ENSG00000172772	OR10W1	-3.97788	-97.9692	6.95e-05
ENSG00000003756	RBM5	-3.97467	-18.1429	7.05e-05
ENSG00000141736	ERBB2	3.97386	24.3168	7.07e-05
ENSG00000135763	URB2	3.97156	9.74107	7.14e-05
ENSG00000177628	GBA1	3.96824	14.2354	7.24e-05
ENSG00000166825	ANPEP	-3.95182	-7.56818	7.76e-05
ENSG00000278535	DHRS11	-3.944	-12.6699	8.01e-05
ENSG00000185104	FAF1	-3.94202	-36.9973	8.08e-05
ENSG00000100395	L3MBTL2	3.93671	15.2558	8.26e-05
ENSG00000013810	TACC3	-3.93665	-6.80597	8.26e-05
ENSG00000289051	ENSG00000289051	-3.92784	-41.8209	8.57e-05
ENSG00000163468	CCT3	3.92269	18.3902	8.76e-05
ENSG00000140259	MFAP1	3.92181	18.8854	8.79e-05
ENSG00000126391	FRMD8	3.91793	68.9486	8.93e-05
ENSG00000128245	YWHAH	3.91511	65.9575	9.04e-05
ENSG00000204287	HLA-DRA	-3.91388	-2.76777	9.08e-05
ENSG00000090263	MRPS33	-3.9136	-50.4316	9.09e-05
ENSG00000168610	STAT3	3.91303	32.5109	9.11e-05
ENSG00000111877	MCM9	3.90613	1.59812	9.38e-05
ENSG00000159289	GOLGA6A	-3.90606	-2922.92	9.38e-05
ENSG00000174844	DNAH12	3.90372	10.4361	9.47e-05
ENSG00000130561	SAG	3.90243	65.9255	9.52e-05
ENSG00000167272	POP5	-3.89931	-12.0785	9.65e-05
ENSG00000165555	NOXRED1	-3.88611	-114.77	0.000102
ENSG00000134954	ETS1	3.88474	1.37033	0.000102
ENSG00000124920	MYRF	-3.88275	-4.9619	0.000103
ENSG00000167740	CYB5D2	-3.87671	-15.0268	0.000106
ENSG00000136463	TACO1	3.87519	104.097	0.000107
ENSG00000168806	LCMT2	3.87451	10.7006	0.000107
ENSG00000108255	CRYBA1	-3.87333	-5.56724	0.000107
ENSG00000100170	SLC5A1	3.87304	2.97851	0.000107
ENSG00000114790	ARHGEF26	-3.86896	-4.80995	0.000109
ENSG00000151715	TMEM45B	3.86334	8.84997	0.000112
ENSG00000067221	STOML1	3.86235	7.59714	0.000112
ENSG00000291316	ENSG00000291316	3.86147	88.4447	0.000113
ENSG00000110844	PRPF40B	3.85709	14.6909	0.000115
ENSG00000280670	CCDC163	3.85641	42.5363	0.000115
ENSG00000196378	ZNF34	3.8544	4.46951	0.000116
ENSG00000118946	PCDH17	3.85306	5.90279	0.000117
ENSG00000103313	MEFV	3.85288	521.43	0.000117
ENSG00000272573	MUSTN1	-3.85109	-4.28626	0.000118
ENSG00000110880	CORO1C	3.84824	1.87696	0.000119
ENSG00000069248	NUP133	-3.84572	-8.07752	0.00012
ENSG00000094975	SUCO	-3.84115	-9.41281	0.000122
ENSG00000184564	SLITRK6	-3.83194	-13.7158	0.000127
ENSG00000150244	TRIM48	3.8294	121.468	0.000128
ENSG00000168803	ADAL	3.82306	31.7815	0.000132
ENSG00000203814	H2BC18	3.82058	685.68	0.000133
ENSG00000168056	LTBP3	3.82008	2.31231	0.000133
ENSG00000256500	ENSG00000256500	3.81857	3.91102	0.000134
ENSG00000110696	C11orf58	3.81623	46.7962	0.000136
ENSG00000106635	BCL7B	3.81519	23.3999	0.000136
ENSG00000130720	FIBCD1	-3.81504	-73.6663	0.000136
ENSG00000181961	OR4A16	3.81455	45.5403	0.000136
ENSG00000174579	MSL2	-3.81161	-29.2904	0.000138
ENSG00000168140	VASN	-3.81125	-1748.83	0.000138
ENSG00000198130	HIBCH	-3.80727	-10.5916	0.000141
ENSG00000135437	RDH5	3.80712	9.63732	0.000141
ENSG00000178952	TUFM	-3.80091	-4.89093	0.000144
ENSG00000104643	MTMR9	-3.79515	-6.37229	0.000148
ENSG00000174606	ANGEL2	-3.7947	-23.7881	0.000148
ENSG00000226979	LTA	-3.79059	-15.5628	0.00015
ENSG00000261115	TMEM178B	-3.78044	-10.6377	0.000157
ENSG00000166135	HIF1AN	-3.77932	-4.29719	0.000157
ENSG00000177548	RABEP2	3.77671	43.9476	0.000159
ENSG00000125821	DTD1	3.77634	2.26905	0.000159
ENSG00000272980	ENSG00000272980	3.77502	14.3652	0.00016
ENSG00000178385	PLEKHM3	-3.77404	-7.2449	0.000161
ENSG00000182446	NPLOC4	3.77212	12.9652	0.000162
ENSG00000184898	RBM43	-3.77165	-4.27666	0.000162
ENSG00000187699	C2orf88	-3.76807	-4.08561	0.000165
ENSG00000174197	MGA	-3.76742	-7.25636	0.000165
ENSG00000166171	DPCD	-3.75971	-32.1582	0.00017
ENSG00000182793	GSTA5	-3.75907	-72.7865	0.000171
ENSG00000232388	SMIM26	3.75518	15.3157	0.000173
ENSG00000121351	IAPP	3.75382	1.53001	0.000174
ENSG00000163611	SPICE1	-3.75349	-3.99832	0.000174
ENSG00000228474	OST4	3.75336	190.794	0.000174
ENSG00000138136	LBX1	3.74808	1099.22	0.000178
ENSG00000184887	BTBD6	3.74792	126.922	0.000178
ENSG00000114378	HYAL1	-3.74578	-15.47	0.00018
ENSG00000126562	WNK4	3.74518	33.7071	0.00018
ENSG00000092470	WDR76	-3.74459	-31.189	0.000181
ENSG00000108515	ENO3	3.74239	34.3386	0.000182
ENSG00000283683	MYOCOS	-3.73926	-75.1043	0.000185
ENSG00000184574	LPAR5	-3.73903	-76.0668	0.000185
ENSG00000119878	CRIPT	3.73317	17.1037	0.000189
ENSG00000116786	PLEKHM2	-3.72942	-27.5669	0.000192
ENSG00000285625	ENSG00000285625	-3.72863	-367.936	0.000193
ENSG00000136238	RAC1	-3.72495	-16.484	0.000195
ENSG00000158092	NCK1	3.72208	7.5092	0.000198
ENSG00000142046	TMEM91	3.71814	3.42596	0.000201
ENSG00000115350	POLE4	-3.71607	-6.53619	0.000202
ENSG00000164749	HNF4G	-3.71544	-3.89146	0.000203
ENSG00000171060	C8orf74	3.71059	91.7251	0.000207
ENSG00000177427	MIEF2	3.70755	27.9931	0.000209
ENSG00000059728	MXD1	-3.7048	-11.6087	0.000212
ENSG00000163686	ABHD6	-3.70324	-7.12335	0.000213
ENSG00000289490	ENSG00000289490	3.69873	15.7899	0.000217
ENSG00000289809	ENSG00000289809	3.69738	34.6531	0.000218
ENSG00000176095	IP6K1	-3.69704	-12.4538	0.000218
ENSG00000262484	CCER2	3.6938	20.4071	0.000221
ENSG00000108465	CDK5RAP3	3.69262	5.2671	0.000222
ENSG00000165275	TRMT10B	-3.69252	-9.15283	0.000222
ENSG00000165671	NSD1	-3.68921	-12.9575	0.000225
ENSG00000101246	ARFRP1	-3.68751	-44.5626	0.000226
ENSG00000184260	H2AC20	-3.68715	-43.7178	0.000227
ENSG00000196781	TLE1	3.68611	6.94389	0.000228
ENSG00000155876	RRAGA	-3.68568	-10.9975	0.000228
ENSG00000186522	SEPTIN10	3.68553	6.7637	0.000228
ENSG00000187783	TMEM72	3.68299	5.67496	0.000231
ENSG00000110047	EHD1	-3.68297	-30.0253	0.000231
ENSG00000169231	THBS3	-3.67504	-77.4875	0.000238
ENSG00000149927	DOC2A	3.67475	7.53919	0.000238
ENSG00000182240	BACE2	-3.67147	-3.0616	0.000241
ENSG00000177981	ASB8	-3.67049	-9.23699	0.000242
ENSG00000127080	IPPK	-3.66886	-9.06271	0.000244
ENSG00000103126	AXIN1	-3.66819	-30.7478	0.000244
ENSG00000110090	CPT1A	-3.66655	-9.68956	0.000246
ENSG00000156802	ATAD2	-3.66114	-4.0115	0.000251
ENSG00000148843	PDCD11	3.66112	27.651	0.000251
ENSG00000105329	TGFB1	3.66109	21.7153	0.000251
ENSG00000116521	SCAMP3	-3.65519	-2.81762	0.000257
ENSG00000167526	RPL13	-3.65298	-15.2917	0.000259
ENSG00000184164	CRELD2	3.65269	3.5523	0.00026
ENSG00000166170	BAG5	3.65247	3.83661	0.00026
ENSG00000101782	RIOK3	-3.65147	-45.8764	0.000261
ENSG00000137080	IFNA21	3.65098	92.4378	0.000261
ENSG00000253649	PRSS51	-3.65076	-45.8225	0.000261
ENSG00000185615	PDIA2	3.64622	9.84968	0.000266
ENSG00000229453	SPINK8	-3.64225	-52.2283	0.00027
ENSG00000154319	FAM167A	3.64123	1.38846	0.000271
ENSG00000157214	STEAP2	-3.64112	-4.26821	0.000271
ENSG00000105821	DNAJC2	-3.64011	-7.9301	0.000273
ENSG00000161040	FBXL13	-3.64005	-11.8959	0.000273
ENSG00000168014	C2CD3	-3.63966	-17.642	0.000273
ENSG00000173930	SLCO4C1	-3.63782	-1.10839	0.000275
ENSG00000131899	LLGL1	3.63768	236.914	0.000275
ENSG00000284776	ENSG00000284776	-3.63383	-6.06921	0.000279
ENSG00000108591	DRG2	-3.63295	-16.6358	0.00028
ENSG00000288914	ENSG00000288914	3.63171	8.01674	0.000282
ENSG00000255730	ENSG00000255730	3.6235	3.43564	0.000291
ENSG00000078804	TP53INP2	3.62247	6.5761	0.000292
ENSG00000172650	AGAP5	-3.62211	-73.4129	0.000292
ENSG00000132964	CDK8	-3.61992	-16.4397	0.000295
ENSG00000154783	FGD5	3.61698	70.1966	0.000298
ENSG00000125510	OPRL1	3.61661	10.4155	0.000298
ENSG00000169220	RGS14	3.61524	67.1482	0.0003
ENSG00000101343	CRNKL1	3.61342	4.86218	0.000302
ENSG00000112742	TTK	-3.61131	-5.67789	0.000305
ENSG00000159640	ACE	-3.6105	-1.17567	0.000306
ENSG00000204304	PBX2	3.60717	10.2025	0.00031
ENSG00000131068	DEFB118	3.6033	137.331	0.000314
ENSG00000126861	OMG	3.60087	13.5968	0.000317
ENSG00000151079	KCNA6	-3.60035	-1.10473	0.000318
ENSG00000137098	SPAG8	3.5982	46.7112	0.00032
ENSG00000204435	CSNK2B	3.59798	21.0455	0.000321
ENSG00000143322	ABL2	3.59542	5.14737	0.000324
ENSG00000115204	MPV17	-3.5925	-38.1401	0.000328
ENSG00000151689	INPP1	-3.58917	-1.86039	0.000332
ENSG00000066336	SPI1	-3.58381	-204.913	0.000339
ENSG00000183530	PRR14L	-3.58321	-42.7863	0.000339
ENSG00000143321	HDGF	3.58033	13.7907	0.000343
ENSG00000164932	CTHRC1	3.57986	4.50595	0.000344
ENSG00000215695	RSC1A1	3.57792	79.3178	0.000346
ENSG00000138002	IFT172	-3.57775	-16.4784	0.000347
ENSG00000135776	ABCB10	-3.57443	-11.7781	0.000351
ENSG00000163069	SGCB	-3.57201	-19.226	0.000354
ENSG00000105865	DUS4L	3.5716	9.13862	0.000355
ENSG00000114115	RBP1	-3.56864	-3.09417	0.000359
ENSG00000111276	CDKN1B	-3.56806	-19.9819	0.00036
ENSG00000160767	ENTREP3	3.56594	63.352	0.000363
ENSG00000130413	STK33	3.55776	5.52197	0.000374
ENSG00000221986	MYBPHL	3.55743	3.02346	0.000374
ENSG00000117472	TSPAN1	-3.55425	-104.089	0.000379
ENSG00000188827	SLX4	-3.55376	-8.48706	0.00038
ENSG00000213722	DDAH2	-3.55366	-14.7452	0.00038
ENSG00000149929	HIRIP3	3.55161	36.8196	0.000383
ENSG00000135540	NHSL1	3.55027	3.0908	0.000385
ENSG00000140262	TCF12	3.5497	30.3793	0.000386
ENSG00000049540	ELN	3.54496	46.5556	0.000393
ENSG00000176160	HSF5	3.54469	128.613	0.000393
ENSG00000085831	TTC39A	-3.54305	-8.0037	0.000396
ENSG00000221988	PPT2	3.543	208.927	0.000396
ENSG00000108175	ZMIZ1	3.54154	41.5556	0.000398
ENSG00000113300	CNOT6	-3.53999	-18.068	0.0004
ENSG00000100330	MTMR3	-3.53632	-23.1903	0.000406
ENSG00000179562	GCC1	3.53253	9.39618	0.000412
ENSG00000131242	RAB11FIP4	-3.53034	-26.0207	0.000415
ENSG00000143702	CEP170	3.52941	40.8063	0.000416
ENSG00000196981	WDR5B	3.52933	4.03443	0.000417
ENSG00000160753	RUSC1	-3.52418	-32.6993	0.000425
ENSG00000171435	KSR2	-3.5229	-4.80865	0.000427
ENSG00000261857	MIA	3.52152	18.6927	0.000429
ENSG00000078237	TIGAR	-3.52114	-13.3782	0.00043
ENSG00000185808	PIGP	3.51146	3.89057	0.000446
ENSG00000178096	BOLA1	-3.50563	-344.281	0.000456
ENSG00000175445	LPL	-3.50378	-10.2134	0.000459
ENSG00000108387	SEPTIN4	-3.50326	-182.859	0.00046
ENSG00000106153	CHCHD2	-3.50316	-8.70847	0.00046
ENSG00000147650	LRP12	3.50239	5.33856	0.000461
ENSG00000271383	NBPF19	3.50209	2183.16	0.000462
ENSG00000143569	UBAP2L	3.49998	68.4494	0.000465
ENSG00000204308	RNF5	3.49483	19.0695	0.000474
ENSG00000140374	ETFA	-3.49309	-10.7723	0.000477
ENSG00000089902	RCOR1	-3.49302	-7.45286	0.000478
ENSG00000036828	CASR	-3.49289	-2.90578	0.000478
ENSG00000160321	ZNF208	3.49186	2.59284	0.00048
ENSG00000175602	CCDC85B	-3.49182	-6.76761	0.00048
ENSG00000153214	TMEM87B	3.4918	5.86235	0.00048
ENSG00000182742	HOXB4	3.48756	366.655	0.000487
ENSG00000163154	TNFAIP8L2	-3.48607	-189.585	0.00049
ENSG00000258674	ENSG00000258674	-3.4844	-14.4658	0.000493
ENSG00000237763	AMY1A	3.48425	541.607	0.000494
ENSG00000157764	BRAF	3.48285	15.1396	0.000496
ENSG00000172818	OVOL1	-3.48118	-16.8878	0.000499
ENSG00000164574	GALNT10	-3.47982	-5.14972	0.000502
ENSG00000143443	C1orf56	3.47586	11.0091	0.000509
ENSG00000122515	ZMIZ2	-3.47577	-24.6508	0.000509
ENSG00000270249	ENSG00000270249	3.47564	651.266	0.00051
ENSG00000114650	SCAP	-3.46546	-5.51175	0.000529
ENSG00000204315	FKBPL	-3.46386	-49.9951	0.000532
ENSG00000132837	DMGDH	-3.46127	-6.53755	0.000538
ENSG00000139644	TMBIM6	3.45976	28.5607	0.000541
ENSG00000163466	ARPC2	-3.45856	-32.7119	0.000543
ENSG00000169230	PRELID1	-3.45672	-4.46459	0.000547
ENSG00000134330	IAH1	-3.45607	-12.5829	0.000548
ENSG00000109323	MANBA	3.45534	15.914	0.00055
ENSG00000177971	IMP3	3.45293	39.9146	0.000555
ENSG00000109332	UBE2D3	-3.44367	-138.895	0.000574
ENSG00000123609	NMI	-3.44256	-1.45951	0.000576
ENSG00000176956	LY6H	3.44222	5.19608	0.000577
ENSG00000196535	MYO18A	-3.43894	-8.18676	0.000584
ENSG00000185519	FAM131C	3.4383	4.20292	0.000585
ENSG00000205863	C1QTNF9B	-3.43819	-24.0906	0.000586
ENSG00000115165	CYTIP	-3.43757	-118.616	0.000587
ENSG00000148798	INA	-3.436	-17.5669	0.00059
ENSG00000180228	PRKRA	3.43535	58.8961	0.000592
ENSG00000100401	RANGAP1	-3.4351	-11.7681	0.000592
ENSG00000196126	HLA-DRB1	-3.43441	-3.47938	0.000594
ENSG00000151694	ADAM17	-3.43384	-3.53436	0.000595
ENSG00000158825	CDA	-3.43276	-11.6708	0.000597
ENSG00000152556	PFKM	-3.42697	-6.2398	0.00061
ENSG00000006007	GDE1	-3.42675	-32.0494	0.000611
ENSG00000185000	DGAT1	3.42439	2.15509	0.000616
ENSG00000203778	FAM229B	-3.424	-4.04692	0.000617
ENSG00000185800	DMWD	3.424	2.69754	0.000617
ENSG00000220948	TRIM51G	-3.42293	-98.5531	0.00062
ENSG00000178700	DHFR2	3.4216	69.17	0.000623
ENSG00000112511	PHF1	3.42021	67.6545	0.000626
ENSG00000140265	ZSCAN29	-3.41365	-10.4554	0.000641
ENSG00000270276	H4C15	3.41361	4475.51	0.000641
ENSG00000261587	TMEM249	-3.41246	-44.0208	0.000644
ENSG00000143369	ECM1	3.41241	2.64226	0.000644
ENSG00000090615	GOLGA3	3.41237	3.91677	0.000644
ENSG00000239697	TNFSF12	-3.41062	-28.4131	0.000648
ENSG00000170324	FRMPD2	3.4106	9.866	0.000648
ENSG00000090612	ZNF268	-3.40961	-2.65647	0.000651
ENSG00000117523	PRRC2C	-3.40755	-9.77844	0.000655
ENSG00000071246	VASH1	3.40291	3.80413	0.000667
ENSG00000055813	CCDC85A	-3.40288	-3.67556	0.000667
ENSG00000196123	MATCAP1	-3.40124	-38.4884	0.000671
ENSG00000184110	EIF3C	3.401	335.615	0.000671
ENSG00000149428	HYOU1	-3.40095	-5.91013	0.000672
ENSG00000233050	DEFB130B	3.39339	209.776	0.00069
ENSG00000271810	ENSG00000271810	-3.39051	-122.765	0.000698
ENSG00000168944	CEP120	-3.38964	-11.7174	0.0007
ENSG00000183762	KREMEN1	3.38607	3.17469	0.000709
ENSG00000177453	NIM1K	3.38565	2.76942	0.00071
ENSG00000157224	CLDN12	3.37862	7.8827	0.000729
ENSG00000140961	OSGIN1	-3.37232	-0.50948	0.000745
ENSG00000108384	RAD51C	-3.37027	-1.90857	0.000751
ENSG00000111305	GSG1	-3.37002	-92.5347	0.000752
ENSG00000173540	GMPPB	3.36837	32.5211	0.000756
ENSG00000077348	EXOSC5	-3.36813	-9.68422	0.000757
ENSG00000198909	MAP3K3	3.36746	88.7335	0.000759
ENSG00000118971	CCND2	3.36527	5.60466	0.000765
ENSG00000177455	CD19	3.36419	829.447	0.000768
ENSG00000166747	AP1G1	-3.36349	-27.4284	0.00077
ENSG00000134058	CDK7	3.36089	14.3168	0.000777
ENSG00000167088	SNRPD1	3.36023	5.38184	0.000779
ENSG00000100393	EP300	3.35746	28.4636	0.000787
ENSG00000189045	ANKDD1B	3.35723	16.1791	0.000787
ENSG00000181927	OR4P4	3.35188	53.9328	0.000803
ENSG00000005059	MCUB	-3.35098	-4.05754	0.000805
ENSG00000119522	DENND1A	-3.34764	-4.46052	0.000815
ENSG00000182950	ODF3L1	3.34327	119.352	0.000828
ENSG00000196666	FAM180B	-3.34294	-16.4871	0.000829
ENSG00000138768	USO1	-3.34093	-46.4199	0.000835
ENSG00000125449	ARMC7	-3.34065	-58.3666	0.000836
ENSG00000198400	NTRK1	3.3365	260.006	0.000848
ENSG00000235106	BRD3OS	-3.33641	-31.5713	0.000849
ENSG00000011114	BTBD7	-3.33285	-10.5847	0.00086
ENSG00000188612	SUMO2	-3.33271	-32.225	0.00086
ENSG00000100968	NFATC4	-3.3324	-11.1622	0.000861
ENSG00000166136	NDUFB8	3.332	4.75497	0.000862
ENSG00000165684	SNAPC4	-3.33168	-23.6848	0.000863
ENSG00000100024	UPB1	-3.33087	-23.6799	0.000866
ENSG00000173418	NAA20	3.32928	20.1169	0.000871
ENSG00000176092	CRYBG2	3.32444	24.771	0.000886
ENSG00000072110	ACTN1	3.32348	1.74655	0.000889
ENSG00000186665	C17orf58	3.32235	33.29	0.000893
ENSG00000160298	C21orf58	-3.32223	-7.65228	0.000893
ENSG00000076984	MAP2K7	-3.32177	-15.0813	0.000894
ENSG00000189030	VHLL	-3.32081	-75.3958	0.000898
ENSG00000113916	BCL6	3.32028	7.37588	0.000899
ENSG00000144228	SPOPL	-3.31976	-11.0743	0.000901
ENSG00000236761	CTAGE9	3.319	327.395	0.000903
ENSG00000204420	MPIG6B	-3.31725	-44.2525	0.000909
ENSG00000221840	OR4A5	-3.31455	-244.08	0.000918
ENSG00000158234	FAIM	-3.31297	-13.6513	0.000923
ENSG00000148516	ZEB1	-3.31254	-27.0182	0.000925
ENSG00000183682	BMP8A	3.31087	2.84119	0.00093
ENSG00000179526	SHARPIN	-3.31054	-222.194	0.000931
ENSG00000166033	HTRA1	3.31022	15.3632	0.000932
ENSG00000115970	THADA	-3.30878	-18.7375	0.000937
ENSG00000156521	TYSND1	-3.30655	-2.61779	0.000945
ENSG00000183638	RP1L1	3.30247	109.366	0.000958
ENSG00000143363	PRUNE1	3.30185	5.10436	0.00096
ENSG00000135547	HEY2	-3.30168	-2.84808	0.000961
ENSG00000172640	OR10AD1	3.30074	13.3931	0.000964
ENSG00000281991	TMEM265	3.29939	75.1989	0.000969
ENSG00000140519	RHCG	3.29629	26.2258	0.00098
ENSG00000175619	OR4B1	3.29588	49.185	0.000981
ENSG00000248871	TNFSF12-TNFSF13	-3.29242	-27.1154	0.000993
ENSG00000119737	GPR75	-3.29143	-63.1614	0.000997
ENSG00000196260	SFTA2	-3.29115	-108.645	0.000998
ENSG00000185669	SNAI3	3.28718	8.4906	0.001012
ENSG00000044524	EPHA3	-3.28465	-8.74806	0.001021
ENSG00000167700	MFSD3	-3.28359	-13.3948	0.001025
ENSG00000177710	SLC35G5	-3.28351	-19.9391	0.001025
ENSG00000154143	PANX3	3.2827	86.5759	0.001028
ENSG00000204930	FAM221B	-3.27991	-21.706	0.001038
ENSG00000009724	MASP2	3.27618	69.1819	0.001052
ENSG00000164500	SPATA48	-3.27492	-60.3899	0.001057
ENSG00000189367	KIAA0408	3.27469	2.51596	0.001058
ENSG00000118518	RNF146	-3.27446	-25.0496	0.001059
ENSG00000196358	NTNG2	3.27417	6.40687	0.00106
ENSG00000146676	PURB	-3.26996	-12.3328	0.001076
ENSG00000128250	RFPL1	3.26958	51.1088	0.001077
ENSG00000074935	TUBE1	-3.26824	-7.34584	0.001082
ENSG00000182704	TSKU	-3.26744	-8.44256	0.001085
ENSG00000160877	NACC1	-3.26646	-26.0077	0.001089
ENSG00000286219	NOTCH2NLC	3.26534	286.229	0.001093
ENSG00000183783	KCTD8	3.26467	7.16256	0.001096
ENSG00000109163	GNRHR	3.26375	23.9369	0.001099
ENSG00000068137	PLEKHH3	-3.26327	-55.7722	0.001101
ENSG00000204267	TAP2	-3.26237	-6.22018	0.001105
ENSG00000244067	GSTA2	-3.26165	-55.8159	0.001108
ENSG00000146094	DOK3	3.26072	21.7824	0.001111
ENSG00000104903	LYL1	-3.26004	-362.719	0.001114
ENSG00000187726	DNAJB13	-3.25801	-15.7586	0.001122
ENSG00000142556	ZNF614	-3.25611	-10.809	0.00113
ENSG00000108405	P2RX1	3.25595	51.536	0.00113
ENSG00000179335	CLK3	3.25384	21.0995	0.001139
ENSG00000116030	SUMO1	3.25245	69.8748	0.001144
ENSG00000189292	ALKAL2	-3.25186	-10.008	0.001147
ENSG00000160654	CD3G	3.25054	143.485	0.001152
ENSG00000178966	RMI1	-3.2492	-4.85324	0.001157
ENSG00000157368	IL34	3.24835	2.91476	0.001161
ENSG00000103932	RPAP1	3.24442	6.02235	0.001177
ENSG00000204264	PSMB8	3.2443	11.2647	0.001177
ENSG00000237388	OR4A47	3.24289	53.173	0.001183
ENSG00000145779	TNFAIP8	3.24158	1.6403	0.001189
ENSG00000133104	SPART	-3.23697	-2.59941	0.001208
ENSG00000143630	HCN3	-3.23515	-13.8706	0.001216
ENSG00000235376	RPEL1	3.23442	25.0001	0.001219
ENSG00000101417	PXMP4	-3.23166	-23.2239	0.001231
ENSG00000137947	GTF2B	-3.23074	-13.2859	0.001235
ENSG00000188554	NBR1	-3.2293	-13.0472	0.001241
ENSG00000110108	TMEM109	3.22527	11.4706	0.001259
ENSG00000134057	CCNB1	3.22336	20.3746	0.001267
ENSG00000164465	DCBLD1	-3.22241	-4.19438	0.001271
ENSG00000136231	IGF2BP3	-3.22236	-199.736	0.001271
ENSG00000196411	EPHB4	3.22229	14.8688	0.001272
ENSG00000145248	SLC10A4	-3.2191	-28.5438	0.001286
ENSG00000167377	ZNF23	-3.21902	-10.4882	0.001286
ENSG00000197134	ZNF257	3.21664	0.850065	0.001297
ENSG00000188211	NCR3LG1	3.21633	2.87583	0.001298
ENSG00000196547	MAN2A2	-3.21557	-4.19338	0.001302
ENSG00000162951	LRRTM1	-3.21527	-2.84958	0.001303
ENSG00000234409	CCDC188	-3.21525	-55.75	0.001303
ENSG00000160867	FGFR4	3.21455	2.24888	0.001306
ENSG00000166823	MESP1	3.21343	18.5	0.001312
ENSG00000127419	TMEM175	-3.20967	-10.9446	0.001329
ENSG00000177302	TOP3A	3.20668	8.60348	0.001343
ENSG00000131323	TRAF3	-3.20615	-10.8835	0.001345
ENSG00000166947	EPB42	-3.20282	-256.485	0.001361
ENSG00000130203	APOE	3.20202	48.4903	0.001365
ENSG00000139726	DENR	-3.19812	-24.7172	0.001383
ENSG00000112761	CCN6	-3.1981	-24.6118	0.001383
ENSG00000181220	ZNF746	-3.19776	-11.7889	0.001385
ENSG00000176444	CLK2	3.19743	31.9069	0.001387
ENSG00000146477	SLC22A3	3.19682	6.09638	0.00139
ENSG00000143382	ADAMTSL4	-3.1959	-24.3428	0.001394
ENSG00000214681	IQCF5	-3.19533	-431.108	0.001397
ENSG00000174684	B4GAT1	-3.19323	-9.36963	0.001407
ENSG00000178074	C2orf69	-3.19276	-14.4874	0.001409
ENSG00000273542	H4C12	-3.19079	-79.0732	0.001419
ENSG00000116539	ASH1L	-3.18829	-26.2644	0.001431
ENSG00000213719	CLIC1	-3.18641	-10.7569	0.001441
ENSG00000204439	C6orf47	-3.18498	-18.7955	0.001448
ENSG00000148584	A1CF	-3.18199	-2.50364	0.001463
ENSG00000204580	DDR1	3.18194	3.39847	0.001463
ENSG00000138750	NUP54	-3.18172	-10.785	0.001464
ENSG00000136997	MYC	-3.17662	-38.4003	0.00149
ENSG00000161057	PSMC2	3.17595	20.737	0.001493
ENSG00000118640	VAMP8	-3.17557	-1.21755	0.001495
ENSG00000187475	H1-6	3.17398	40.2906	0.001504
ENSG00000109881	CCDC34	-3.17336	-1.8516	0.001507
ENSG00000157782	CABP1	-3.17256	-16.5764	0.001511
ENSG00000087884	AAMDC	3.17017	5.77047	0.001523
ENSG00000181761	OR8H3	-3.16954	-36.1559	0.001527
ENSG00000131462	TUBG1	3.16899	8.28606	0.00153
ENSG00000222011	FAM185A	-3.16826	-11.1355	0.001534
ENSG00000166199	ALKBH3	3.16766	9.33557	0.001537
ENSG00000014914	MTMR11	3.16692	9.85137	0.001541
ENSG00000128683	GAD1	-3.16579	-11.318	0.001547
ENSG00000269095	ENSG00000269095	-3.16502	-33.273	0.001551
ENSG00000169594	BNC1	-3.16431	-94.7443	0.001555
ENSG00000120053	GOT1	-3.16265	-10.429	0.001563
ENSG00000180198	RCC1	-3.16243	-27.7326	0.001565
ENSG00000274512	TBC1D3L	3.15683	19189.8	0.001595
ENSG00000198060	MARCHF5	3.15585	13.0691	0.0016
ENSG00000165119	HNRNPK	3.15575	22.6715	0.001601
ENSG00000175305	CCNE2	-3.15017	-23.6351	0.001632
ENSG00000187954	ZFTRAF1	3.1489	35.8065	0.001639
ENSG00000133835	HSD17B4	3.14507	7.78629	0.001661
ENSG00000137204	SLC22A7	-3.13972	-219.662	0.001691
ENSG00000185298	CCDC137	3.1361	5.6648	0.001712
ENSG00000204237	OXLD1	3.13493	7.56075	0.001719
ENSG00000161981	SNRNP25	3.13449	2.30305	0.001722
ENSG00000181418	DDN	-3.13265	-111.889	0.001732
ENSG00000108799	EZH1	-3.1324	-8.5841	0.001734
ENSG00000143727	ACP1	-3.13225	-16.8884	0.001735
ENSG00000186788	SPATA31D3	3.13207	1095.86	0.001736
ENSG00000179213	SIGLECL1	3.13171	35.8725	0.001738
ENSG00000163141	BNIPL	3.13049	18.7308	0.001745
ENSG00000273611	ZNHIT3	3.12669	32.0527	0.001768
ENSG00000135164	DMTF1	-3.12617	-34.8701	0.001771
ENSG00000162066	AMDHD2	3.12538	146.336	0.001776
ENSG00000172113	NME6	3.12433	6.3092	0.001782
ENSG00000217236	SP9	3.12332	204.182	0.001788
ENSG00000112715	VEGFA	-3.12258	-5.94388	0.001793
ENSG00000086544	ITPKC	3.12209	10.4802	0.001796
ENSG00000088451	TGDS	-3.12046	-4.37144	0.001806
ENSG00000170142	UBE2E1	3.11878	21.5174	0.001816
ENSG00000074071	MRPS34	3.11592	9.46526	0.001834
ENSG00000204525	HLA-C	-3.11437	-2.57781	0.001843
ENSG00000185305	ARL15	-3.11395	-5.31194	0.001846
ENSG00000118508	RAB32	-3.1102	-37.2434	0.00187
ENSG00000147885	IFNA16	3.10975	40.3898	0.001872
ENSG00000158669	GPAT4	3.10851	12.6021	0.00188
ENSG00000137871	ZNF280D	-3.10807	-11.2029	0.001883
ENSG00000255398	HCAR3	-3.10486	-31.3304	0.001904
ENSG00000108556	CHRNE	3.10397	71.1574	0.001909
ENSG00000133985	TTC9	3.10226	4.27093	0.001921
ENSG00000198863	RUNDC1	3.10195	13.1946	0.001922
ENSG00000018408	WWTR1	3.09984	3.3692	0.001936
ENSG00000004399	PLXND1	3.09692	15.66	0.001955
ENSG00000197771	MCMBP	-3.09291	-7.94894	0.001982
ENSG00000244731	C4A	3.09229	1121.69	0.001986
ENSG00000196182	STK40	3.09191	4.0442	0.001989
ENSG00000228083	IFNA14	3.08951	183.224	0.002005
ENSG00000139971	ARMH4	3.08758	3.00646	0.002018
ENSG00000117450	PRDX1	3.08601	7.68484	0.002029
ENSG00000162062	TEDC2	-3.08493	-54.4903	0.002036
ENSG00000165655	ZNF503	3.08432	6.71806	0.00204
ENSG00000053501	USE1	-3.08221	-20.7449	0.002055
ENSG00000121671	CRY2	3.08045	9.46304	0.002067
ENSG00000289766	ENSG00000289766	3.07986	139.397	0.002071
ENSG00000087258	GNAO1	3.07932	7.15705	0.002075
ENSG00000285043	ENSG00000285043	3.07784	230.557	0.002085
ENSG00000111087	GLI1	-3.07771	-14.412	0.002086
ENSG00000203760	CENPW	-3.07734	-9.18088	0.002089
ENSG00000012660	ELOVL5	-3.0733	-9.28826	0.002117
ENSG00000163463	KRTCAP2	-3.07149	-13.6574	0.00213
ENSG00000181744	DIPK2A	3.07123	10.691	0.002132
ENSG00000132388	UBE2G1	3.06846	27.4139	0.002152
ENSG00000165886	UBTD1	-3.06772	-2.8257	0.002157
ENSG00000163812	ZDHHC3	3.0642	15.9338	0.002183
ENSG00000136379	ABHD17C	-3.06334	-7.4584	0.002189
ENSG00000106809	OGN	3.06236	32.7321	0.002196
ENSG00000091704	CPA1	-3.06219	-0.42315	0.002197
ENSG00000106012	IQCE	3.06117	7.4882	0.002205
ENSG00000152270	PDE3B	3.06102	15.4753	0.002206
ENSG00000124198	ARFGEF2	3.06054	4.31584	0.002209
ENSG00000162461	SLC25A34	3.0597	7.67231	0.002216
ENSG00000145687	SSBP2	3.05474	17.3598	0.002253
ENSG00000120333	MRPS14	-3.05092	-37.12	0.002281
ENSG00000274180	NATD1	3.05003	1.91573	0.002288
ENSG00000276043	UHRF1	-3.04952	-200.201	0.002292
ENSG00000121297	TSHZ3	-3.04872	-7.25279	0.002298
ENSG00000166971	AKTIP	3.04826	9.58779	0.002302
ENSG00000163577	EIF5A2	-3.04711	-9.86266	0.002311
ENSG00000147889	CDKN2A	-3.04646	-15.746	0.002316
ENSG00000175003	SLC22A1	-3.04584	-28.5914	0.00232
ENSG00000163933	RFT1	-3.0407	-4.28391	0.00236
ENSG00000167195	GOLGA6C	-3.03969	-1443.03	0.002368
ENSG00000075826	SEC31B	3.0393	23.7185	0.002371
ENSG00000139946	PELI2	-3.03841	-7.44877	0.002378
ENSG00000165219	GAPVD1	3.03826	5.26203	0.002379
ENSG00000100263	RHBDD3	-3.03726	-13.4278	0.002387
ENSG00000144959	NCEH1	-3.03586	-3.69517	0.002398
ENSG00000186510	CLCNKA	3.03505	88.328	0.002405
ENSG00000172977	KAT5	-3.03284	-30.3122	0.002423
ENSG00000105402	NAPA	3.03251	15.4759	0.002425
ENSG00000283297	TEX52	3.03215	17.5392	0.002428
ENSG00000171824	EXOSC10	-3.03139	-11.4677	0.002434
ENSG00000163638	ADAMTS9	3.03062	13.3202	0.002441
ENSG00000131951	LRRC9	-3.02845	-5.92574	0.002458
ENSG00000164535	DAGLB	-3.02845	-8.03083	0.002458
ENSG00000198901	PRC1	-3.02839	-10.3507	0.002459
ENSG00000166483	WEE1	3.02831	3.30907	0.002459
ENSG00000074660	SCARF1	3.02748	65.0095	0.002466
ENSG00000263528	IKBKE	3.0269	14.1974	0.002471
ENSG00000138686	BBS7	-3.02668	-3.76708	0.002473
ENSG00000114999	TTL	3.02584	15.9921	0.002479
ENSG00000163950	SLBP	-3.02546	-6.83067	0.002483
ENSG00000144283	PKP4	-3.02276	-13.89	0.002505
ENSG00000182944	EWSR1	-3.02143	-27.6388	0.002516
ENSG00000100796	PPP4R3A	-3.01926	-43.7111	0.002534
ENSG00000131748	STARD3	-3.0184	-13.0289	0.002541
ENSG00000176125	UFSP1	-3.01708	-6.39996	0.002552
ENSG00000223547	ZNF844	-3.01349	-8.42095	0.002583
ENSG00000119820	YIPF4	-3.01312	-21.1314	0.002586
ENSG00000174529	TMEM81	-3.01226	-82.8856	0.002593
ENSG00000103522	IL21R	3.01183	151.151	0.002597
ENSG00000169856	ONECUT1	-3.01059	-3.57645	0.002607
ENSG00000113273	ARSB	3.00984	4.0332	0.002614
ENSG00000196550	FAM72A	-3.00802	-128.31	0.00263
ENSG00000164086	DUSP7	3.0068	13.6078	0.00264
ENSG00000005483	KMT2E	-3.00551	-27.1887	0.002651
ENSG00000184988	TMEM106A	-3.00215	-6.02876	0.002681
ENSG00000227717	GOLGA6L25	3.00158	2724.26	0.002686
ENSG00000022840	RNF10	3.00087	18.9019	0.002692
ENSG00000165621	OXGR1	2.99985	10.8507	0.002701
ENSG00000123815	COQ8B	2.99634	14.275	0.002732
ENSG00000101115	SALL4	-2.99426	-3.34658	0.002751
ENSG00000064225	ST3GAL6	-2.99392	-5.53425	0.002754
ENSG00000167286	CD3D	-2.99314	-102.952	0.002761
ENSG00000157216	SSBP3	-2.99291	-18.7922	0.002763
ENSG00000172057	ORMDL3	2.99265	7.10268	0.002766
ENSG00000127083	OMD	2.99193	30.7939	0.002772
ENSG00000166454	ATMIN	2.98928	8.10099	0.002796
ENSG00000160563	MED27	2.98832	13.3719	0.002805
ENSG00000124380	SNRNP27	2.98675	9.61901	0.00282
ENSG00000167992	VWCE	-2.98661	-25.2745	0.002821
ENSG00000215277	RNF212B	2.98583	5.89751	0.002828
ENSG00000176435	CLEC14A	-2.98455	-8.11858	0.00284
ENSG00000177202	SPACA4	2.98208	19.3007	0.002863
ENSG00000177752	YIPF7	2.98167	49.5544	0.002867
ENSG00000273047	ENSG00000273047	2.98065	28.1598	0.002876
ENSG00000160299	PCNT	-2.97959	-12.5123	0.002886
ENSG00000139218	SCAF11	2.97818	20.6561	0.0029
ENSG00000170345	FOS	-2.97794	-1.69932	0.002902
ENSG00000260325	HSPB9	2.97774	9.83432	0.002904
ENSG00000074621	SLC24A1	2.97725	4.82795	0.002908
ENSG00000110975	SYT10	2.97458	9.14894	0.002934
ENSG00000100154	TTC28	2.97394	2.95215	0.00294
ENSG00000183765	CHEK2	-2.97212	-3.05696	0.002958
ENSG00000110435	PDHX	-2.97009	-13.1122	0.002977
ENSG00000168575	SLC20A2	2.96977	6.05367	0.00298
ENSG00000140464	PML	-2.96898	-15.8394	0.002988
ENSG00000187595	ZNF385C	-2.96851	-53.6866	0.002992
ENSG00000178035	IMPDH2	2.96836	51.2289	0.002994
ENSG00000114646	CSPG5	2.96816	3.6602	0.002996
ENSG00000183888	SRARP	2.96788	10.2061	0.002999
ENSG00000070540	WIPI1	-2.96728	-2.75722	0.003004
ENSG00000105953	OGDH	-2.9669	-14.6012	0.003008
ENSG00000169609	C15orf40	-2.96616	-7.43781	0.003015
ENSG00000214226	C17orf67	2.96536	3.91979	0.003023
ENSG00000074603	DPP8	-2.96474	-23.9583	0.003029
ENSG00000137474	MYO7A	-2.96465	-0.95196	0.00303
ENSG00000162885	B3GALNT2	2.96452	7.72451	0.003032
ENSG00000135587	SMPD2	-2.96413	-13.6704	0.003035
ENSG00000133069	TMCC2	2.96128	11.7262	0.003064
ENSG00000197930	ERO1A	-2.96044	-13.478	0.003072
ENSG00000243449	C4orf48	2.95993	26.3024	0.003077
ENSG00000149532	CPSF7	2.9599	86.0988	0.003077
ENSG00000148950	IMMP1L	-2.95906	-11.16	0.003086
ENSG00000198648	STK39	2.95621	12.4689	0.003114
ENSG00000132517	SLC52A1	-2.95598	-7.56001	0.003117
ENSG00000119655	NPC2	2.95536	7.99279	0.003123
ENSG00000104973	MED25	2.95362	1.82866	0.003141
ENSG00000065548	ZC3H15	-2.95256	-18.9266	0.003152
ENSG00000163467	TSACC	2.94629	127.05	0.003216
ENSG00000175832	ETV4	-2.94533	-9.27958	0.003226
ENSG00000166278	C2	-2.94509	-46.5113	0.003229
ENSG00000130584	ZBTB46	-2.9427	-21.9948	0.003254
ENSG00000128045	RASL11B	-2.94248	-2.4228	0.003256
ENSG00000146247	PHIP	-2.93854	-35.4394	0.003298
ENSG00000187733	AMY1C	-2.93798	-119.232	0.003304
ENSG00000172728	FUT10	-2.93778	-0.30149	0.003306
ENSG00000111245	MYL2	2.93714	75.3813	0.003313
ENSG00000152822	GRM1	2.93339	20.1314	0.003353
ENSG00000225528	TMA7B	2.93197	48.0159	0.003368
ENSG00000141750	STAC2	2.93172	34.7317	0.003371
ENSG00000286185	ENSG00000286185	2.9317	246.386	0.003371
ENSG00000197045	GMFB	2.93079	14.9505	0.003381
ENSG00000189227	C15orf61	2.92752	20.2369	0.003417
ENSG00000149328	GLB1L2	-2.9244	-2.09913	0.003451
ENSG00000253537	PCDHGA7	-2.9223	-15.5166	0.003475
ENSG00000155542	SETD9	2.92215	6.6888	0.003476
ENSG00000204516	MICB	-2.92086	-6.95687	0.003491
ENSG00000198914	POU3F3	2.91999	13.9575	0.0035
ENSG00000183864	TOB2	2.91962	16.73	0.003505
ENSG00000068885	IFT80	-2.91937	-12.5394	0.003507
ENSG00000137700	SLC37A4	2.91827	2.80471	0.00352
ENSG00000128591	FLNC	2.91807	33.9549	0.003522
ENSG00000241370	RPP21	2.91797	3.81063	0.003523
ENSG00000180537	RNF182	-2.91766	-2.29545	0.003527
ENSG00000197265	GTF2E2	-2.91712	-8.26203	0.003533
ENSG00000134056	MRPS36	-2.91701	-3.84518	0.003534
ENSG00000129084	PSMA1	-2.91676	-23.943	0.003537
ENSG00000166507	NDST2	-2.91504	-19.4153	0.003556
ENSG00000196132	MYT1	2.91468	1.22978	0.003561
ENSG00000180098	TRNAU1AP	-2.91409	-12.8164	0.003567
ENSG00000148835	TAF5	2.90857	7.10306	0.003631
ENSG00000143627	PKLR	-2.90826	-178.284	0.003635
ENSG00000075539	FRYL	2.90784	17.9055	0.003639
ENSG00000119321	FKBP15	-2.9064	-5.93082	0.003656
ENSG00000104870	FCGRT	2.90552	8.19781	0.003666
ENSG00000172795	DCP2	2.90527	6.628	0.003669
ENSG00000167701	GPT	2.90445	37.7343	0.003679
ENSG00000137975	CLCA2	2.90368	32.5064	0.003688
ENSG00000039987	BEST2	2.89927	257.214	0.00374
ENSG00000150593	PDCD4	-2.89877	-33.2393	0.003746
ENSG00000136169	SETDB2	2.89786	4.54833	0.003757
ENSG00000149591	TAGLN	-2.8968	-5.30717	0.00377
ENSG00000176953	NFATC2IP	2.89593	13.6374	0.00378
ENSG00000118473	SGIP1	2.89451	3.26864	0.003798
ENSG00000065526	SPEN	2.89313	53.9092	0.003814
ENSG00000196224	KRTAP5-3	-2.89292	-58.0475	0.003817
ENSG00000286137	SPDYE14	-2.89257	-5850.89	0.003821
ENSG00000127585	FBXL16	2.89223	9.83426	0.003825
ENSG00000205609	EIF3CL	2.89205	270.58	0.003827
ENSG00000178394	HTR1A	-2.89174	-22.4723	0.003831
ENSG00000258366	RTEL1	-2.8913	-34.6262	0.003836
ENSG00000179630	LACC1	2.88989	4.11393	0.003854
ENSG00000153827	TRIP12	-2.88902	-10.508	0.003864
ENSG00000089486	CDIP1	-2.8889	-6.28281	0.003866
ENSG00000112200	ZNF451	-2.88802	-27.065	0.003877
ENSG00000285938	ENSG00000285938	2.88686	10.1799	0.003891
ENSG00000168631	MUCL3	-2.88628	-66.1717	0.003898
ENSG00000031698	SARS1	2.88574	18.7984	0.003905
ENSG00000152936	LMNTD1	-2.88419	-15.0788	0.003924
ENSG00000177830	CHID1	2.88411	15.3504	0.003925
ENSG00000100147	CCDC134	2.88394	6.56996	0.003927
ENSG00000272325	NUDT3	2.88392	30.1733	0.003928
ENSG00000136868	SLC31A1	-2.88333	-3.35555	0.003935
ENSG00000114346	ECT2	-2.88252	-5.93203	0.003945
ENSG00000172336	POP7	-2.88241	-39.5443	0.003946
ENSG00000114023	FAM162A	2.88018	13.6307	0.003975
ENSG00000159063	ALG8	2.88008	3.70147	0.003976
ENSG00000196466	ZNF799	2.87997	10.4206	0.003977
ENSG00000156113	KCNMA1	-2.87464	-5.99458	0.004045
ENSG00000171105	INSR	-2.87427	-13.3727	0.00405
ENSG00000158106	RHPN1	-2.87326	-4.0944	0.004063
ENSG00000185250	PPIL6	-2.87187	-15.1668	0.004081
ENSG00000188897	ENSG00000188897	-2.87137	-31.3115	0.004087
ENSG00000186105	LRRC70	-2.87102	-82.6473	0.004091
ENSG00000108947	EFNB3	-2.87084	-7.67877	0.004094
ENSG00000235718	MFRP	-2.8691	-67.9305	0.004116
ENSG00000242252	BGLAP	-2.86486	-30.6388	0.004172
ENSG00000138623	SEMA7A	2.86381	14.1397	0.004186
ENSG00000179921	GPBAR1	-2.86367	-5.87561	0.004188
ENSG00000176170	SPHK1	2.86319	31.2485	0.004194
ENSG00000112246	SIM1	2.86223	8.81846	0.004207
ENSG00000164221	CCDC112	-2.85752	-9.87879	0.00427
ENSG00000178233	TMEM151B	2.85593	10.7438	0.004291
ENSG00000089050	RBBP9	-2.85433	-3.56459	0.004313
ENSG00000155363	MOV10	2.85277	7.82613	0.004334
ENSG00000008197	TFAP2D	2.85238	389.016	0.004339
ENSG00000154144	TBRG1	2.85123	14.9785	0.004355
ENSG00000145888	GLRA1	-2.85112	-4.02288	0.004357
ENSG00000175221	MED16	2.85107	17.5652	0.004357
ENSG00000167635	ZNF146	2.85083	8.4896	0.004361
ENSG00000011198	ABHD5	-2.84977	-4.83533	0.004375
ENSG00000106819	ASPN	2.84914	26.2762	0.004384
ENSG00000015676	NUDCD3	2.84834	16.2365	0.004395
ENSG00000147419	CCDC25	-2.84728	-3.10064	0.004409
ENSG00000130227	XPO7	-2.84495	-14.0655	0.004442
ENSG00000110344	UBE4A	2.84449	9.99653	0.004448
ENSG00000164037	SLC9B1	2.8432	19.3148	0.004466
ENSG00000144857	BOC	-2.84158	-0.62582	0.004489
ENSG00000135535	CD164	2.8413	5.95922	0.004493
ENSG00000165424	ZCCHC24	-2.84112	-5.79696	0.004496
ENSG00000163110	PDLIM5	-2.84106	-20.3774	0.004496
ENSG00000108825	PTGES3L-AARSD1	2.84079	12.9789	0.0045
ENSG00000028528	SNX1	-2.84072	-10.3921	0.004501
ENSG00000136014	USP44	2.84022	3.55517	0.004508
ENSG00000132613	MTSS2	2.84021	22.4806	0.004508
ENSG00000196268	ZNF493	-2.83897	-2.6896	0.004526
ENSG00000166558	SLC38A8	2.83893	13.6296	0.004527
ENSG00000126814	TRMT5	2.83646	7.45191	0.004562
ENSG00000169760	NLGN1	2.83603	4.55059	0.004568
ENSG00000151690	MFSD6	-2.83565	-5.09304	0.004573
ENSG00000146414	SHPRH	-2.83556	-19.9125	0.004574
ENSG00000174839	DENND6A	-2.83351	-9.37192	0.004604
ENSG00000075914	EXOSC7	2.83196	8.69683	0.004626
ENSG00000133742	CA1	-2.83158	-266.077	0.004632
ENSG00000110422	HIPK3	-2.83067	-49.3638	0.004645
ENSG00000100399	CHADL	2.82872	9.57193	0.004673
ENSG00000143995	MEIS1	2.8266	8.48569	0.004705
ENSG00000256053	COA8	2.82523	3.59989	0.004725
ENSG00000169962	TAS1R3	-2.82493	-44.8214	0.004729
ENSG00000152749	GPR180	2.824	0.737768	0.004743
ENSG00000163320	CGGBP1	-2.82348	-18.6703	0.004751
ENSG00000171532	NEUROD2	2.82292	99.1117	0.004759
ENSG00000109047	RCVRN	2.82219	35.1251	0.00477
ENSG00000125505	MBOAT7	-2.81983	-7.11109	0.004805
ENSG00000141446	ESCO1	-2.81861	-17.8107	0.004823
ENSG00000165029	ABCA1	2.81786	0.709082	0.004835
ENSG00000080503	SMARCA2	-2.81648	-16.6898	0.004855
ENSG00000175334	BANF1	2.81631	11.6405	0.004858
ENSG00000134294	SLC38A2	2.81605	14.6853	0.004862
ENSG00000184716	SERINC4	-2.81579	-68.1113	0.004866
ENSG00000186803	IFNA10	-2.81511	-15.6415	0.004876
ENSG00000197622	CDC42SE1	-2.81121	-22.5839	0.004936
ENSG00000138085	ATRAID	-2.80627	-11.8603	0.005012
ENSG00000074842	MYDGF	2.80438	2.47127	0.005041
ENSG00000156466	GDF6	-2.80188	-5.67406	0.005081
ENSG00000117281	CD160	2.80084	995.438	0.005097
ENSG00000266028	SRGAP2	-2.79941	-64.2608	0.00512
ENSG00000174775	HRAS	2.79937	2.94462	0.00512
ENSG00000215343	ZNF705D	2.79891	135.344	0.005127
ENSG00000205856	C22orf42	2.79879	11.4315	0.00513
ENSG00000205482	SPDYE18	-2.79849	-58.4145	0.005134
ENSG00000285133	ENSG00000285133	-2.79812	-13.291	0.00514
ENSG00000163462	TRIM46	2.79774	4.37108	0.005146
ENSG00000167969	ECI1	-2.79762	-7.03674	0.005148
ENSG00000171467	ZNF318	-2.79681	-21.603	0.005161
ENSG00000183186	C2CD4C	2.79672	26.5763	0.005162
ENSG00000181929	PRKAG1	2.79647	7.81785	0.005166
ENSG00000141499	WRAP53	2.79602	10.6946	0.005174
ENSG00000103550	KNOP1	2.79586	9.88297	0.005176
ENSG00000058085	LAMC2	-2.79462	-0.55528	0.005196
ENSG00000167139	TBC1D21	2.79394	21.6982	0.005207
ENSG00000067900	ROCK1	-2.7938	-38.6731	0.005209
ENSG00000163793	DNAJC5G	2.79291	174.783	0.005224
ENSG00000114698	PLSCR4	2.79236	0.662	0.005233
ENSG00000162738	VANGL2	2.7913	8.08927	0.00525
ENSG00000198822	GRM3	2.79118	4.57062	0.005252
ENSG00000119508	NR4A3	-2.79108	-5.51459	0.005253
ENSG00000242715	CCDC169	-2.79081	-5.02983	0.005258
ENSG00000149357	LAMTOR1	-2.79049	-44.4437	0.005263
ENSG00000109184	DCUN1D4	2.7898	26.0468	0.005274
ENSG00000165392	WRN	-2.787	-10.2877	0.00532
ENSG00000029534	ANK1	-2.7869	-116.969	0.005322
ENSG00000196586	MYO6	-2.78679	-24.163	0.005323
ENSG00000132437	DDC	2.78663	1.78268	0.005326
ENSG00000041353	RAB27B	-2.7855	-1.34758	0.005344
ENSG00000104760	FGL1	2.78506	8.97708	0.005352
ENSG00000013583	HEBP1	2.78484	0.808945	0.005355
ENSG00000198768	APCDD1L	2.78464	28.8144	0.005359
ENSG00000092439	TRPM7	-2.78124	-6.1578	0.005415
ENSG00000137193	PIM1	-2.78109	-8.95535	0.005418
ENSG00000175906	ARL4D	2.78019	4.76262	0.005433
ENSG00000155657	TTN	-2.77929	-1.68717	0.005448
ENSG00000173915	ATP5MK	2.7791	12.2241	0.005451
ENSG00000119772	DNMT3A	-2.77895	-20.9749	0.005453
ENSG00000112242	E2F3	-2.77675	-262.738	0.005491
ENSG00000140285	FGF7	2.77506	33.9715	0.005519
ENSG00000165204	OR1K1	-2.77446	-67.1574	0.005529
ENSG00000132275	RRP8	-2.77422	-5.4376	0.005533
ENSG00000101161	PRPF6	-2.77406	-14.8904	0.005536
ENSG00000188010	MORN2	2.77394	2.19174	0.005538
ENSG00000133056	PIK3C2B	2.77357	3.01157	0.005544
ENSG00000255529	POLR2M	-2.7728	-10.1744	0.005558
ENSG00000138496	PARP9	-2.77279	-6.11155	0.005558
ENSG00000153233	PTPRR	2.77159	2.8422	0.005578
ENSG00000084693	AGBL5	-2.76688	-15.7959	0.00566
ENSG00000176102	CSTF3	2.76444	3.60688	0.005702
ENSG00000189298	ZKSCAN3	-2.76329	-5.89051	0.005722
ENSG00000140319	SRP14	2.76327	20.9225	0.005722
ENSG00000124257	NEURL2	-2.76244	-21.2511	0.005737
ENSG00000107854	TNKS2	2.76125	32.2627	0.005758
ENSG00000183161	FANCF	2.76078	18.0984	0.005766
ENSG00000196739	COL27A1	2.76041	2.28595	0.005773
ENSG00000180872	DEFB112	2.75853	60.895	0.005806
ENSG00000204444	APOM	-2.75806	-23.4704	0.005814
ENSG00000130816	DNMT1	2.75796	8.85847	0.005816
ENSG00000254788	CKLF-CMTM1	2.75757	3.44402	0.005823
ENSG00000213533	STIMATE	-2.75739	-7.20104	0.005826
ENSG00000198700	IPO9	-2.756	-8.1607	0.005851
ENSG00000243317	STMP1	-2.75593	-16.3951	0.005853
ENSG00000186834	HEXIM1	-2.75353	-5.30451	0.005896
ENSG00000112245	PTP4A1	-2.75198	-32.9174	0.005924
ENSG00000027001	MIPEP	-2.75161	-16.0687	0.00593
ENSG00000120093	HOXB3	2.75146	86.2104	0.005933
ENSG00000227059	ANHX	2.75039	4.11146	0.005952
ENSG00000197296	FITM2	-2.74928	-4.9741	0.005973
ENSG00000120656	TAF12	-2.74851	-37.9298	0.005987
ENSG00000167930	FAM234A	-2.74717	-13.7476	0.006011
ENSG00000167528	ZNF641	-2.74716	-3.75593	0.006011
ENSG00000121350	PYROXD1	2.74545	2.27957	0.006043
ENSG00000144674	GOLGA4	2.74532	84.9808	0.006045
ENSG00000159164	SV2A	-2.74473	-10.4521	0.006056
ENSG00000121764	HCRTR1	2.74437	26.2592	0.006063
ENSG00000164934	DCAF13	-2.74386	-6.21155	0.006072
ENSG00000158555	GDPD5	2.74343	4.64851	0.00608
ENSG00000145354	CISD2	2.74229	10.5691	0.006101
ENSG00000172209	GPR22	2.74039	12.1409	0.006137
ENSG00000180667	YOD1	-2.74007	-17.5607	0.006143
ENSG00000122729	ACO1	2.73856	4.6763	0.006171
ENSG00000115137	DNAJC27	2.73771	4.19414	0.006187
ENSG00000184182	UBE2F	2.737	2.36378	0.0062
ENSG00000164532	TBX20	2.73605	14.8105	0.006218
ENSG00000163932	PRKCD	2.73443	9.58518	0.006249
ENSG00000105696	TMEM59L	-2.73131	-10.1947	0.006308
ENSG00000143373	ZNF687	2.73125	22.0428	0.006309
ENSG00000076201	PTPN23	-2.72998	-25.1776	0.006334
ENSG00000160752	FDPS	-2.72979	-24.4044	0.006338
ENSG00000151773	CCDC122	2.72957	3.57233	0.006342
ENSG00000236383	CCDC200	-2.72779	-193.177	0.006376
ENSG00000136930	PSMB7	-2.72712	-2.78357	0.006389
ENSG00000166165	CKB	2.72682	4.26922	0.006395
ENSG00000167608	TMC4	-2.72548	-18.555	0.006421
ENSG00000186075	ZPBP2	-2.72537	-16.1007	0.006423
ENSG00000204653	ASPDH	-2.72519	-11.0533	0.006426
ENSG00000132970	WASF3	2.7249	7.93796	0.006432
ENSG00000172927	MYEOV	2.72315	85.3066	0.006466
ENSG00000161955	TNFSF13	-2.72269	-3.13137	0.006475
ENSG00000221954	OR4C12	-2.72156	-231.428	0.006497
ENSG00000104888	SLC17A7	2.72096	7.4616	0.006509
ENSG00000010361	FUZ	2.72044	6.42279	0.00652
ENSG00000197619	ZNF615	-2.72013	-32.5282	0.006526
ENSG00000213625	LEPROT	-2.71985	-9.51852	0.006531
ENSG00000152193	OBI1	2.71905	17.2836	0.006547
ENSG00000157538	VPS26C	2.71863	13.3025	0.006555
ENSG00000213218	CSH2	-2.71846	-28.1773	0.006559
ENSG00000146674	IGFBP3	2.71803	3.55176	0.006567
ENSG00000151876	FBXO4	2.71773	12.3719	0.006573
ENSG00000101665	SMAD7	-2.71773	-13.8918	0.006573
ENSG00000181781	ODF3L2	-2.71533	-67.0423	0.006621
ENSG00000100926	TM9SF1	2.71481	9.55392	0.006631
ENSG00000100285	NEFH	2.71117	37.7324	0.006705
ENSG00000105983	LMBR1	2.71092	4.38128	0.00671
ENSG00000132294	EFR3A	2.71081	9.77828	0.006712
ENSG00000154342	WNT3A	-2.71081	-57.3573	0.006712
ENSG00000179021	C3orf38	2.7101	7.83916	0.006726
ENSG00000169689	CENPX	-2.70889	-2.89566	0.006751
ENSG00000010270	STARD3NL	-2.70864	-4.77487	0.006756
ENSG00000106013	ANKRD7	2.70766	48.0506	0.006776
ENSG00000130204	TOMM40	2.70704	13.9768	0.006789
ENSG00000143294	PRCC	2.70685	18.203	0.006792
ENSG00000164253	WDR41	-2.70498	-12.4562	0.006831
ENSG00000164823	OSGIN2	-2.70488	-4.27072	0.006833
ENSG00000184117	NIPSNAP1	2.70486	2.02954	0.006833
ENSG00000173641	HSPB7	2.70453	9.74295	0.00684
ENSG00000079332	SAR1A	2.70276	15.6838	0.006877
ENSG00000144712	CAND2	2.70164	1.54496	0.0069
ENSG00000204178	MACO1	2.70146	20.1996	0.006904
ENSG00000197757	HOXC6	2.69972	164.53	0.00694
ENSG00000187778	MCRS1	2.69955	17.9869	0.006943
ENSG00000162244	RPL29	2.69841	17.0821	0.006967
ENSG00000119927	GPAM	2.69823	163.989	0.006971
ENSG00000137502	RAB30	-2.69752	-15.0461	0.006986
ENSG00000138190	EXOC6	2.69746	22.0262	0.006987
ENSG00000152939	MARVELD2	2.69671	14.0196	0.007003
ENSG00000179085	DPM3	-2.69618	-88.8877	0.007014
ENSG00000115998	C2orf42	-2.69594	-9.9447	0.007019
ENSG00000147874	HAUS6	-2.69528	-4.49394	0.007033
ENSG00000103415	HMOX2	2.69426	1.78624	0.007055
ENSG00000120094	HOXB1	2.6919	219.092	0.007105
ENSG00000145332	KLHL8	2.69184	3.44634	0.007106
ENSG00000081138	CDH7	-2.69161	-3.02548	0.007111
ENSG00000016082	ISL1	2.69128	4.2297	0.007118
ENSG00000107821	KAZALD1	-2.68951	-199.585	0.007156
ENSG00000228607	CLDN25	-2.68917	-77.6911	0.007163
ENSG00000090382	LYZ	-2.68914	-1.48996	0.007164
ENSG00000127054	INTS11	2.68901	22.4148	0.007166
ENSG00000073008	PVR	-2.68789	-1.29033	0.00719
ENSG00000042286	AIFM2	-2.68592	-5.61189	0.007233
ENSG00000185359	HGS	-2.68365	-8.01334	0.007282
ENSG00000289764	ENSG00000289764	2.68342	3.0131	0.007287
ENSG00000186143	PRR30	-2.68098	-90.4611	0.007341
ENSG00000260537	ENSG00000260537	-2.68076	-22.5598	0.007346
ENSG00000010818	HIVEP2	2.68068	18.0673	0.007347
ENSG00000164631	ZNF12	-2.67963	-4.46031	0.00737
ENSG00000126550	HTN1	2.67899	74.4283	0.007384
ENSG00000257411	ENSG00000257411	-2.67786	-3.58131	0.007409
ENSG00000068971	PPP2R5B	2.67775	11.9158	0.007412
ENSG00000143319	ISG20L2	-2.67659	-12.1912	0.007438
ENSG00000169193	CCDC126	-2.67618	-5.6048	0.007447
ENSG00000104129	DNAJC17	-2.67468	-9.08477	0.00748
ENSG00000160959	LRRC14	2.67421	63.5234	0.007491
ENSG00000140105	WARS1	2.67397	25.6024	0.007496
ENSG00000145868	FBXO38	2.67359	18.1529	0.007504
ENSG00000142731	PLK4	-2.67314	-26.3267	0.007515
ENSG00000121406	ZNF549	-2.67244	-30.1272	0.00753
ENSG00000220205	VAMP2	2.67242	14.1894	0.007531
ENSG00000036448	MYOM2	-2.67122	-9.21304	0.007558
ENSG00000242498	ARPIN	-2.66838	-2.21779	0.007622
ENSG00000143179	UCK2	-2.66588	-14.884	0.007679
ENSG00000186603	HPDL	2.665	23.1931	0.007699
ENSG00000104267	CA2	2.66439	5.10694	0.007713
ENSG00000288654	ENSG00000288654	2.66397	15.5053	0.007722
ENSG00000013725	CD6	2.66349	232.95	0.007733
ENSG00000108828	VAT1	-2.6626	-11.1002	0.007754
ENSG00000119950	MXI1	2.66166	11.4818	0.007776
ENSG00000198492	YTHDF2	2.66117	18.8131	0.007787
ENSG00000142684	ZNF593	-2.66022	-2.00906	0.007809
ENSG00000132676	DAP3	-2.66017	-7.55616	0.00781
ENSG00000178301	AQP11	-2.66007	-4.76802	0.007812
ENSG00000061918	GUCY1B1	2.65958	5.81904	0.007824
ENSG00000141580	WDR45B	2.65896	4.4847	0.007838
ENSG00000118482	PHF3	-2.65858	-60.0519	0.007847
ENSG00000172487	OR8J1	-2.65798	-15.4207	0.007861
ENSG00000167977	KCTD5	2.65746	17.2619	0.007873
ENSG00000103540	CCP110	-2.65742	-3.98339	0.007874
ENSG00000092445	TYRO3	2.65677	15.0201	0.007889
ENSG00000102547	CAB39L	2.65674	8.18862	0.00789
ENSG00000180398	MCFD2	-2.65667	-3.43243	0.007892
ENSG00000101162	TUBB1	2.6563	34.6538	0.0079
ENSG00000101460	MAP1LC3A	-2.65564	-8.67852	0.007916
ENSG00000132773	TOE1	2.65377	15.651	0.00796
ENSG00000179922	ZNF784	-2.65274	-5.76473	0.007984
ENSG00000104872	PIH1D1	2.65233	13.4126	0.007994
ENSG00000197020	ZNF100	-2.65191	-1.81345	0.008004
ENSG00000139350	NEDD1	2.65181	5.59775	0.008006
ENSG00000159873	CCDC117	2.65002	4.86762	0.008049
ENSG00000215817	ZC3H11B	2.64977	72.4179	0.008055
ENSG00000112701	SENP6	-2.64953	-17.1515	0.00806
ENSG00000159314	ARHGAP27	-2.64925	-5.7693	0.008067
ENSG00000070501	POLB	2.64893	16.9096	0.008075
ENSG00000005884	ITGA3	2.64863	1.23599	0.008082
ENSG00000175455	CCDC14	-2.64853	-5.36958	0.008084
ENSG00000111052	LIN7A	2.64761	2.41466	0.008106
ENSG00000151883	PARP8	2.64735	11.8109	0.008113
ENSG00000157005	SST	2.64631	1.81526	0.008138
ENSG00000184908	CLCNKB	2.64589	11.2425	0.008148
ENSG00000269590	ENSG00000269590	-2.64519	-7.77684	0.008164
ENSG00000181585	TMIE	2.64519	12.2279	0.008164
ENSG00000117713	ARID1A	-2.64481	-37.1475	0.008174
ENSG00000135926	TMBIM1	-2.64465	-5.28251	0.008177
ENSG00000204599	TRIM39	-2.64388	-9.10066	0.008196
ENSG00000175806	MSRA	-2.64361	-5.72425	0.008203
ENSG00000107864	CPEB3	2.64293	10.4504	0.008219
ENSG00000243927	MRPS6	-2.64235	-14.4268	0.008233
ENSG00000138678	GPAT3	-2.64072	-2.72124	0.008273
ENSG00000158865	SLC5A11	2.63966	39.341	0.008299
ENSG00000223658	C1GALT1C1L	2.63787	0.72392	0.008343
ENSG00000141298	SSH2	-2.63769	-31.8169	0.008347
ENSG00000004897	CDC27	-2.63758	-20.4715	0.00835
ENSG00000143842	SOX13	2.63747	5.07248	0.008353
ENSG00000105717	PBX4	2.63639	26.2358	0.008379
ENSG00000197279	ZNF165	2.63505	2.8089	0.008413
ENSG00000155816	FMN2	-2.63475	-5.91136	0.00842
ENSG00000205643	CDPF1	2.6344	17.0287	0.008429
ENSG00000153237	CCDC148	-2.63427	-11.806	0.008432
ENSG00000143278	F13B	2.634	23.2751	0.008439
ENSG00000175564	UCP3	-2.63335	-54.1787	0.008455
ENSG00000186432	KPNA4	-2.63059	-9.62667	0.008524
ENSG00000148396	SEC16A	2.63016	4.43786	0.008534
ENSG00000132153	DHX30	2.62991	11.042	0.008541
ENSG00000088808	PPP1R13B	-2.62962	-3.76216	0.008548
ENSG00000134571	MYBPC3	2.62795	53.8764	0.00859
ENSG00000176884	GRIN1	2.62703	121.881	0.008613
ENSG00000149016	TUT1	-2.62658	-43.3275	0.008625
ENSG00000164087	POC1A	-2.62631	-17.6502	0.008632
ENSG00000105290	APLP1	-2.62532	-27.719	0.008657
ENSG00000204390	HSPA1L	-2.62499	-3.86629	0.008665
ENSG00000100991	TRPC4AP	-2.62484	-11.3953	0.008669
ENSG00000139133	ALG10	-2.62417	-3.4899	0.008686
ENSG00000135392	DNAJC14	2.62297	11.3045	0.008717
ENSG00000181751	MACIR	-2.62254	-7.08348	0.008728
ENSG00000136153	LMO7	2.62235	2.95825	0.008733
ENSG00000167118	URM1	-2.62204	-19.2966	0.008741
ENSG00000055957	ITIH1	-2.62154	-22.9942	0.008753
ENSG00000187166	H1-7	-2.62084	-27.8719	0.008771
ENSG00000147324	MFHAS1	2.62078	4.43299	0.008773
ENSG00000206026	SMIM21	2.62035	72.7188	0.008784
ENSG00000171488	LRRC8C	2.62002	2.77785	0.008793
ENSG00000137078	SIT1	-2.6195	-12.2006	0.008806
ENSG00000182600	SNORC	-2.61888	-25.0222	0.008822
ENSG00000159433	STARD9	2.61808	9.57189	0.008843
ENSG00000168124	OR1F1	-2.61668	-28.9845	0.008879
ENSG00000256646	ENSG00000256646	-2.61617	-34.6996	0.008892
ENSG00000101361	NOP56	2.61523	2.42685	0.008917
ENSG00000100325	ASCC2	-2.61435	-6.93171	0.00894
ENSG00000179144	GIMAP7	2.61394	43.7315	0.008951
ENSG00000127580	WDR24	-2.61247	-11.1538	0.008989
ENSG00000197496	SLC2A10	-2.61154	-12.6065	0.009013
ENSG00000111291	GPRC5D	2.61106	5.03635	0.009026
ENSG00000124762	CDKN1A	-2.60895	-9.28428	0.009082
ENSG00000131061	ZNF341	2.60867	5.50744	0.00909
ENSG00000178425	NT5DC1	-2.60811	-8.0956	0.009104
ENSG00000184709	LRRC26	2.60731	68.2922	0.009126
ENSG00000153885	KCTD15	-2.60725	-2.69318	0.009127
ENSG00000187068	C3orf70	-2.60717	-3.39199	0.009129
ENSG00000078246	TULP3	2.60647	1.80584	0.009148
ENSG00000005243	COPZ2	-2.60574	-12.8045	0.009168
ENSG00000173093	CCDC63	2.60558	56.9574	0.009172
ENSG00000204389	HSPA1A	-2.60533	-2.61748	0.009179
ENSG00000111780	ENSG00000111780	-2.60524	-10.3828	0.009181
ENSG00000109911	ELP4	-2.60409	-8.13263	0.009212
ENSG00000225327	USP17L3	-2.60381	-4512.06	0.009219
ENSG00000103429	BFAR	-2.60302	-39.4564	0.009241
ENSG00000114349	GNAT1	2.60259	14.7179	0.009252
ENSG00000184517	ZFP1	-2.60129	-5.43037	0.009287
ENSG00000006652	IFRD1	-2.60105	-19.9147	0.009294
ENSG00000091831	ESR1	-2.60049	-10.0647	0.009309
ENSG00000118193	KIF14	-2.59836	-33.4366	0.009367
ENSG00000213672	NCKIPSD	2.59603	5.41527	0.009431
ENSG00000149634	SPATA25	2.59559	45.493	0.009443
ENSG00000162298	SYVN1	-2.59551	-10.5618	0.009445
ENSG00000075290	WNT8B	2.59444	85.2563	0.009475
ENSG00000152457	DCLRE1C	2.59363	1.71996	0.009497
ENSG00000166797	CIAO2A	-2.59348	-17.3074	0.009501
ENSG00000129673	AANAT	-2.59339	-32.5273	0.009504
ENSG00000112118	MCM3	2.59146	12.5396	0.009557
ENSG00000130758	MAP3K10	-2.59136	-11.735	0.00956
ENSG00000167562	ZNF701	2.59135	9.59768	0.00956
ENSG00000158715	SLC45A3	2.59031	2.1453	0.009589
ENSG00000188338	SLC38A3	2.59009	1.64888	0.009595
ENSG00000085719	CPNE3	-2.59001	-6.02939	0.009597
ENSG00000105662	CRTC1	2.58916	17.9383	0.009621
ENSG00000126603	GLIS2	-2.5888	-20.0759	0.009631
ENSG00000174807	CD248	-2.58744	-22.0573	0.009669
ENSG00000187446	CHP1	2.5871	24.6976	0.009679
ENSG00000084112	SSH1	2.58561	10.3639	0.009721
ENSG00000008838	MED24	2.5852	25.3457	0.009732
ENSG00000153404	PLEKHG4B	2.58392	20.6039	0.009768
ENSG00000204842	ATXN2	2.58376	26.5203	0.009773
ENSG00000144369	FAM171B	-2.58329	-3.69193	0.009786
ENSG00000226490	C8orf90	2.5831	26.1575	0.009792
ENSG00000256591	ENSG00000256591	-2.58284	-29.5966	0.009799
ENSG00000165685	TMEM52B	-2.5823	-78.8714	0.009814
ENSG00000136305	CIDEB	2.58013	35.4868	0.009876
ENSG00000136603	SKIL	-2.57895	-9.03562	0.00991
ENSG00000197461	PDGFA	2.57865	9.88223	0.009919
ENSG00000082805	ERC1	-2.5778	-12.5274	0.009943
ENSG00000162407	PLPP3	-2.57772	-4.19037	0.009945
ENSG00000124767	GLO1	2.57705	2.44529	0.009965
ENSG00000158816	VWA5B1	2.57681	1.55478	0.009972
ENSG00000134121	CHL1	-2.57583	-2.23006	0.01
ENSG00000235098	ANKRD65	2.57486	1.23848	0.010028
ENSG00000259330	INAFM2	-2.5744	-3.21823	0.010042
ENSG00000165637	VDAC2	2.57373	24.1841	0.010061
ENSG00000118520	ARG1	-2.57245	-15.5282	0.010098
ENSG00000171561	OR2AT4	-2.57237	-83.7391	0.010101
ENSG00000189233	NUGGC	-2.57131	-69.6541	0.010132
ENSG00000157890	MEGF11	-2.57019	-15.4562	0.010164
ENSG00000144909	OSBPL11	-2.56915	-2.97124	0.010195
ENSG00000131196	NFATC1	-2.56851	-5.02256	0.010214
ENSG00000172216	CEBPB	-2.5663	-6.7795	0.010279
ENSG00000196353	CPNE4	-2.56338	-1.74442	0.010366
ENSG00000133243	BTBD2	-2.55946	-8.15549	0.010483
ENSG00000163904	SENP2	-2.5587	-21.0268	0.010506
ENSG00000070718	AP3M2	2.55827	4.75852	0.010519
ENSG00000274750	H3C6	-2.55798	-1.45454	0.010528
ENSG00000198363	ASPH	2.55783	6.55303	0.010533
ENSG00000134640	MTNR1B	2.55754	18.2452	0.010542
ENSG00000099991	CABIN1	2.55662	11.6834	0.010569
ENSG00000160404	TOR2A	2.55594	16.5034	0.01059
ENSG00000150967	ABCB9	-2.55586	-2.41697	0.010593
ENSG00000172380	GNG12	2.55508	2.15283	0.010616
ENSG00000100811	YY1	2.55449	17.3788	0.010634
ENSG00000173473	SMARCC1	2.55412	30.0589	0.010646
ENSG00000105509	HAS1	-2.554	-10.4641	0.010649
ENSG00000172775	PSME3IP1	-2.5525	-4.46791	0.010695
ENSG00000157315	TMED6	-2.55149	-37.4618	0.010726
ENSG00000146243	IRAK1BP1	-2.55117	-2.04338	0.010736
ENSG00000151725	CENPU	2.55076	1.2487	0.010749
ENSG00000196700	ZNF512B	-2.55073	-7.62167	0.01075
ENSG00000106511	MEOX2	2.55069	15.9428	0.010751
ENSG00000187231	SESTD1	-2.5503	-4.67917	0.010763
ENSG00000117222	RBBP5	2.55019	9.1027	0.010766
ENSG00000124383	MPHOSPH10	-2.54974	-6.06794	0.01078
ENSG00000169241	SLC50A1	2.54727	11.4877	0.010857
ENSG00000278224	PRICKLE4	2.54705	4.79697	0.010864
ENSG00000169291	SHE	2.54627	4.32046	0.010888
ENSG00000139233	LLPH	-2.54612	-7.36006	0.010893
ENSG00000140367	UBE2Q2	-2.54583	-5.54224	0.010902
ENSG00000105371	ICAM4	-2.54537	-24.1661	0.010916
ENSG00000174721	FGFBP3	-2.54482	-4.86161	0.010933
ENSG00000205502	C2CD4B	-2.54408	-0.3952	0.010956
ENSG00000164308	ERAP2	2.54366	13.5434	0.01097
ENSG00000162148	PPP1R32	2.54297	83.4916	0.010992
ENSG00000137692	DCUN1D5	2.54123	13.5722	0.011046
ENSG00000111912	NCOA7	-2.53875	-7.27759	0.011125
ENSG00000175193	PARL	2.53867	7.72904	0.011128
ENSG00000108774	RAB5C	-2.53776	-11.3206	0.011156
ENSG00000107872	FBXL15	-2.53756	-78.2814	0.011163
ENSG00000178567	EPM2AIP1	2.53699	18.8696	0.011181
ENSG00000204366	ZBTB12	2.53681	12.9429	0.011187
ENSG00000197935	ZNF311	-2.53671	-0.60414	0.01119
ENSG00000138382	METTL5	-2.5365	-7.06683	0.011197
ENSG00000123411	IKZF4	2.53637	8.90855	0.011201
ENSG00000184221	OLIG1	2.53557	2.31007	0.011226
ENSG00000196335	STK31	2.53322	4.34345	0.011302
ENSG00000092529	CAPN3	-2.53284	-62.6972	0.011314
ENSG00000170500	LONRF2	-2.53199	-18.3922	0.011342
ENSG00000175294	CATSPER1	-2.53112	-69.7111	0.01137
ENSG00000110060	PUS3	-2.53037	-7.25887	0.011394
ENSG00000112877	CEP72	-2.52836	-68.4686	0.01146
ENSG00000176624	MEX3C	2.52804	20.3444	0.01147
ENSG00000133606	MKRN1	-2.52799	-8.42238	0.011472
ENSG00000166897	ELFN2	2.52759	5.128	0.011485
ENSG00000105671	DDX49	2.5269	11.7347	0.011507
ENSG00000115540	MOB4	2.52631	21.4694	0.011527
ENSG00000170959	DCDC1	2.52478	5.29441	0.011577
ENSG00000130695	CEP85	2.52463	1.60774	0.011582
ENSG00000152214	RIT2	2.52463	0.972986	0.011582
ENSG00000108592	FTSJ3	2.52413	31.6066	0.011599
ENSG00000134245	WNT2B	-2.52364	-11.9832	0.011615
ENSG00000224051	CPTP	-2.5234	-17.8516	0.011623
ENSG00000167699	GLOD4	2.52099	10.3891	0.011702
ENSG00000115504	EHBP1	2.52004	15.6586	0.011734
ENSG00000109919	MTCH2	-2.51974	-6.33911	0.011744
ENSG00000170791	CHCHD7	-2.51924	-5.77421	0.011761
ENSG00000279051	OR6Q1	-2.51856	-19.2369	0.011784
ENSG00000076685	NT5C2	-2.51854	-3.6473	0.011784
ENSG00000078814	MYH7B	2.51768	2.87497	0.011813
ENSG00000275342	PRAG1	2.51753	5.09317	0.011818
ENSG00000135378	PRRG4	2.51619	5.26175	0.011863
ENSG00000167363	FN3K	-2.51523	-2.02298	0.011896
ENSG00000169442	CD52	2.51405	19.2042	0.011935
ENSG00000165650	PDZD8	2.51334	2.48916	0.011959
ENSG00000188868	ZNF563	2.51182	415.771	0.012011
ENSG00000004779	NDUFAB1	-2.51141	-30.5614	0.012025
ENSG00000162894	FCMR	2.51042	224.394	0.012059
ENSG00000123836	PFKFB2	2.50924	4.3579	0.012099
ENSG00000147872	PLIN2	-2.50753	-6.77799	0.012158
ENSG00000130844	ZNF331	2.50574	3.62675	0.01222
ENSG00000081320	STK17B	2.50407	6.33719	0.012277
ENSG00000014216	CAPN1	-2.50392	-22.7158	0.012283
ENSG00000160145	KALRN	-2.50366	-18.1068	0.012292
ENSG00000137822	TUBGCP4	-2.50055	-13.7492	0.0124
ENSG00000179915	NRXN1	-2.49999	-10.5232	0.01242
ENSG00000144048	DUSP11	-2.49998	-18.1004	0.01242
ENSG00000148680	HTR7	-2.49919	-4.01173	0.012448
ENSG00000130675	MNX1	2.49846	3.07133	0.012473
ENSG00000155256	ZFYVE27	-2.49736	-6.14582	0.012512
ENSG00000157350	ST3GAL2	-2.49688	-14.7139	0.012529
ENSG00000111653	ING4	-2.49554	-8.48142	0.012576
ENSG00000124942	AHNAK	2.49519	19.1341	0.012589
ENSG00000135185	TMEM243	2.49497	7.93153	0.012597
ENSG00000197343	ZNF655	2.49431	7.50854	0.01262
ENSG00000166398	GARRE1	-2.49151	-16.6601	0.01272
ENSG00000197858	GPAA1	2.49122	51.8124	0.01273
ENSG00000100985	MMP9	2.4911	382.488	0.012735
ENSG00000074755	ZZEF1	-2.4899	-12.6845	0.012778
ENSG00000134982	APC	2.48938	6.61841	0.012796
ENSG00000129226	CD68	-2.4866	-4.20154	0.012897
ENSG00000086205	FOLH1	-2.48465	-8.07685	0.012968
ENSG00000041988	THAP3	2.48407	8.15437	0.012989
ENSG00000005100	DHX33	2.48405	3.63973	0.01299
ENSG00000109738	GLRB	2.48382	2.28954	0.012998
ENSG00000182568	SATB1	2.48263	10.7133	0.013042
ENSG00000143919	CAMKMT	2.48213	1.2797	0.01306
ENSG00000123124	WWP1	-2.48208	-15.7283	0.013062
ENSG00000070193	FGF10	2.48174	12.3147	0.013074
ENSG00000027869	SH2D2A	2.48046	334.146	0.013121
ENSG00000196639	HRH1	2.47917	34.2257	0.013169
ENSG00000197728	RPS26	2.47887	5.56982	0.01318
ENSG00000138079	SLC3A1	2.4768	30.2259	0.013256
ENSG00000188486	H2AX	2.47676	10.2529	0.013258
ENSG00000175793	SFN	2.4765	14.5217	0.013268
ENSG00000125520	SLC2A4RG	-2.47646	-13.2816	0.013269
ENSG00000100842	EFS	-2.47506	-20.6915	0.013321
ENSG00000101276	SLC52A3	2.47393	27.6698	0.013364
ENSG00000166963	MAP1A	-2.47381	-8.66063	0.013368
ENSG00000123684	LPGAT1	-2.47343	-13.87	0.013382
ENSG00000130717	UCK1	2.47282	8.16138	0.013405
ENSG00000288623	ENSG00000288623	2.4726	10.2567	0.013414
ENSG00000121211	MND1	2.47248	9.0763	0.013418
ENSG00000169402	RSPH10B2	-2.47119	-4.21807	0.013466
ENSG00000198523	PLN	-2.47059	-1.89611	0.013489
ENSG00000284631	SCYGR4	2.47031	3.34667	0.0135
ENSG00000188981	MSANTD1	2.47015	33.5703	0.013506
ENSG00000104979	C19orf53	2.46996	8.25619	0.013513
ENSG00000149923	PPP4C	2.46922	48.3889	0.013541
ENSG00000176986	SEC24C	-2.46875	-16.483	0.013559
ENSG00000125798	FOXA2	-2.46684	-26.5843	0.013631
ENSG00000133020	MYH8	-2.4662	-120.697	0.013656
ENSG00000153487	ING1	2.46562	6.4345	0.013677
ENSG00000162517	PEF1	-2.46522	-6.83262	0.013693
ENSG00000079313	REXO1	2.46518	2.37329	0.013695
ENSG00000285976	ENSG00000285976	-2.46514	-26.8399	0.013696
ENSG00000205884	DEFB136	-2.46501	-49.5191	0.013701
ENSG00000163762	TM4SF18	-2.46473	-3.61124	0.013712
ENSG00000197705	KLHL14	-2.46412	-11.9461	0.013735
ENSG00000130956	HABP4	-2.46229	-8.57108	0.013805
ENSG00000183726	TMEM50A	-2.46206	-13.6018	0.013814
ENSG00000170915	PAQR8	-2.46142	-3.08847	0.013839
ENSG00000247626	MARS2	-2.46128	-14.9486	0.013844
ENSG00000106546	AHR	2.46094	7.6176	0.013857
ENSG00000164708	PGAM2	-2.4607	-12.6177	0.013867
ENSG00000217555	CKLF	2.45919	2.13816	0.013925
ENSG00000166762	CATSPER2	2.45917	2.33634	0.013926
ENSG00000184937	WT1	2.45837	21.4703	0.013957
ENSG00000140807	NKD1	-2.45765	-6.82188	0.013985
ENSG00000100056	ESS2	-2.45719	-1.42473	0.014003
ENSG00000165617	DACT1	2.45697	967.613	0.014012
ENSG00000165113	GKAP1	-2.45622	-8.04567	0.014041
ENSG00000204228	HSD17B8	-2.45583	-5.83925	0.014056
ENSG00000213246	SUPT4H1	-2.45571	-17.5128	0.014061
ENSG00000125630	POLR1B	2.45516	3.05103	0.014082
ENSG00000129667	RHBDF2	2.455	14.4613	0.014088
ENSG00000067596	DHX8	-2.45492	-18.5758	0.014091
ENSG00000206172	HBA1	2.4541	98.5581	0.014124
ENSG00000141971	MVB12A	2.45353	175.06	0.014146
ENSG00000197123	ZNF679	2.45336	29.5578	0.014153
ENSG00000076321	KLHL20	2.45329	28.6004	0.014156
ENSG00000119912	IDE	2.45261	4.61059	0.014182
ENSG00000128585	MKLN1	-2.45198	-29.5491	0.014207
ENSG00000100983	GSS	2.45197	2.63346	0.014208
ENSG00000144034	TPRKB	2.45062	7.7745	0.014261
ENSG00000172175	MALT1	-2.45045	-7.48972	0.014268
ENSG00000139438	FAM222A	-2.45032	-10.6358	0.014273
ENSG00000112576	CCND3	-2.4494	-7.64578	0.014309
ENSG00000184730	APOBR	2.4489	56.9664	0.014329
ENSG00000064726	BTBD1	2.44856	4.74632	0.014343
ENSG00000198898	CAPZA2	-2.44827	-16.3325	0.014355
ENSG00000204301	NOTCH4	2.44734	40.818	0.014391
ENSG00000117597	UTP25	2.44733	1.64828	0.014392
ENSG00000096395	MLN	2.44713	88.0158	0.0144
ENSG00000166455	C16orf46	2.44696	9.56994	0.014407
ENSG00000282936	ENSG00000282936	-2.44689	-4.32206	0.01441
ENSG00000198522	GPN1	2.44567	15.5814	0.014458
ENSG00000215545	DEFB116	-2.44555	-30.3525	0.014463
ENSG00000120907	ADRA1A	-2.44512	-3.40684	0.01448
ENSG00000120688	WBP4	2.445	27.3049	0.014485
ENSG00000185269	NOTUM	-2.44318	-7.55896	0.014559
ENSG00000141434	MEP1B	2.4427	5.71138	0.014578
ENSG00000133983	COX16	-2.44252	-4.67363	0.014585
ENSG00000286920	SMIM40	2.4424	111.152	0.01459
ENSG00000147905	ZCCHC7	2.44227	5.80055	0.014595
ENSG00000181027	FKRP	2.44213	9.46541	0.014601
ENSG00000106771	TMEM245	2.4421	3.90617	0.014602
ENSG00000198830	HMGN2	2.44193	13.6575	0.014609
ENSG00000103342	GSPT1	-2.44164	-2.03533	0.014621
ENSG00000203618	GP1BB	2.44147	24.0773	0.014627
ENSG00000125166	GOT2	2.44083	8.60075	0.014654
ENSG00000185155	MIXL1	2.43912	2.86034	0.014723
ENSG00000084463	WBP11	-2.43891	-10.8619	0.014732
ENSG00000163376	KBTBD8	-2.43863	-5.09844	0.014743
ENSG00000196712	NF1	2.4378	39.2911	0.014777
ENSG00000105968	H2AZ2	2.4373	25.2215	0.014797
ENSG00000289761	ENSG00000289761	-2.43729	-2.56447	0.014798
ENSG00000180305	WFDC10A	2.43721	65.1967	0.014801
ENSG00000183313	OR52L1	2.43664	127.749	0.014824
ENSG00000259207	ITGB3	2.43649	2.32567	0.014831
ENSG00000122034	GTF3A	2.43555	4.65919	0.014869
ENSG00000161677	JOSD2	-2.43415	-14.0444	0.014927
ENSG00000135362	PRR5L	-2.43394	-21.9283	0.014935
ENSG00000112659	CUL9	-2.43269	-39.0551	0.014987
ENSG00000249209	ENSG00000249209	2.43262	5.17485	0.01499
ENSG00000091986	CCDC80	-2.43216	-8.868	0.015009
ENSG00000204463	BAG6	-2.42968	-5.3052	0.015112
ENSG00000173581	CCDC106	2.42961	9.99686	0.015115
ENSG00000164045	CDC25A	2.42842	15.8208	0.015165
ENSG00000141699	RETREG3	-2.42746	-6.94487	0.015205
ENSG00000163214	DHX57	2.4267	3.14195	0.015237
ENSG00000187833	C2orf78	-2.42639	-274.144	0.01525
ENSG00000165556	CDX2	2.42565	6.06014	0.015281
ENSG00000119906	SLF2	-2.4254	-7.3642	0.015292
ENSG00000119866	BCL11A	2.42529	9.02681	0.015296
ENSG00000196363	WDR5	2.42475	3.64038	0.015319
ENSG00000134851	TMEM165	-2.42391	-7.90978	0.015355
ENSG00000103253	HAGHL	-2.42337	-1.61448	0.015377
ENSG00000116209	TMEM59	2.42337	21.9883	0.015377
ENSG00000110446	SLC15A3	2.42259	59.6487	0.01541
ENSG00000106823	ECM2	2.42159	4.16983	0.015453
ENSG00000243509	TNFRSF6B	-2.42038	-17.2084	0.015504
ENSG00000157093	LYZL4	-2.42034	-94.1692	0.015506
ENSG00000152213	ARL11	2.4201	34.2949	0.015516
ENSG00000137168	PPIL1	-2.41959	-12.8505	0.015538
ENSG00000070756	PABPC1	2.41857	10.2708	0.015582
ENSG00000172757	CFL1	-2.41821	-30.6168	0.015597
ENSG00000143845	ETNK2	2.41732	5.6941	0.015635
ENSG00000169752	NRG4	2.41723	17.7729	0.015639
ENSG00000087077	TRIP6	2.41719	3.30972	0.015641
ENSG00000153684	GOLGA8F	2.41712	354.506	0.015644
ENSG00000106331	PAX4	2.4171	5.60285	0.015645
ENSG00000176148	TCP11L1	-2.41656	-2.3973	0.015668
ENSG00000169223	LMAN2	2.41613	19.028	0.015686
ENSG00000204310	AGPAT1	-2.41584	-17.0121	0.015699
ENSG00000010704	HFE	-2.41517	-14.0216	0.015728
ENSG00000255439	ENSG00000255439	2.41507	194.897	0.015732
ENSG00000108946	PRKAR1A	2.41424	7.35234	0.015768
ENSG00000152430	BOLL	-2.41399	-1.76031	0.015779
ENSG00000113643	RARS1	2.41388	3.39698	0.015784
ENSG00000173193	PARP14	-2.41374	-1.9145	0.01579
ENSG00000254221	PCDHGB1	-2.41334	-27.8168	0.015807
ENSG00000119185	ITGB1BP1	2.41294	22.7055	0.015824
ENSG00000250305	TRMT9B	-2.4123	-18.4486	0.015852
ENSG00000175220	ARHGAP1	-2.41198	-45.2433	0.015866
ENSG00000167194	C16orf92	-2.41187	-110.448	0.015871
ENSG00000033627	ATP6V0A1	2.41155	52.8187	0.015885
ENSG00000163125	RPRD2	2.41097	11.4983	0.01591
ENSG00000182747	SLC35D3	2.41074	4.48841	0.01592
ENSG00000141026	MED9	-2.41058	-6.83643	0.015927
ENSG00000055147	FAM114A2	-2.41045	-11.4101	0.015933
ENSG00000205363	INSYN1	-2.41027	-2.83796	0.015941
ENSG00000064989	CALCRL	2.40986	2.54987	0.015959
ENSG00000128573	FOXP2	-2.40952	-3.94296	0.015974
ENSG00000131153	GINS2	2.40943	15.7266	0.015978
ENSG00000179826	MRGPRX3	-2.40917	-46.6808	0.015989
ENSG00000091542	ALKBH5	2.40911	13.4502	0.015991
ENSG00000165115	KIF27	2.40868	12.5645	0.01601
ENSG00000103154	NECAB2	-2.40851	-1.49933	0.016018
ENSG00000203666	EFCAB2	-2.40656	-2.88593	0.016103
ENSG00000204231	RXRB	-2.40545	-12.7242	0.016152
ENSG00000163006	CCDC138	-2.40541	-1.72546	0.016155
ENSG00000254772	EEF1G	-2.40504	-16.889	0.016171
ENSG00000174791	RIN1	-2.40471	-14.3152	0.016185
ENSG00000181827	RFX7	-2.40208	-20.5675	0.016302
ENSG00000164073	MFSD8	-2.40167	-13.784	0.016321
ENSG00000066651	TRMT11	2.40144	110.693	0.016331
ENSG00000187556	NANOS3	-2.40135	-31.5456	0.016335
ENSG00000118407	FILIP1	2.40083	1.03657	0.016358
ENSG00000143320	CRABP2	-2.40016	-83.1548	0.016388
ENSG00000122386	ZNF205	-2.40006	-25.9524	0.016392
ENSG00000156675	RAB11FIP1	2.39704	30.862	0.016528
ENSG00000069399	BCL3	-2.39631	-64.5222	0.016561
ENSG00000152670	DDX4	2.39627	24.7689	0.016563
ENSG00000177666	PNPLA2	2.39549	6.64011	0.016598
ENSG00000092009	CMA1	-2.39471	-15.3952	0.016633
ENSG00000107614	TRDMT1	2.39416	5.6915	0.016658
ENSG00000108599	AKAP10	2.39386	8.23017	0.016672
ENSG00000106348	IMPDH1	2.39351	10.0531	0.016688
ENSG00000160584	SIK3	2.39236	5.37919	0.01674
ENSG00000161896	IP6K3	2.39059	4.7636	0.016822
ENSG00000277494	GPIHBP1	2.39058	51.0528	0.016822
ENSG00000158006	PAFAH2	-2.3905	-5.69835	0.016826
ENSG00000162408	NOL9	2.3902	4.43816	0.016839
ENSG00000178222	RNF212	2.39015	4.56819	0.016841
ENSG00000147799	ARHGAP39	-2.38915	-12.5265	0.016887
ENSG00000158163	DZIP1L	2.38911	2.80553	0.016889
ENSG00000197714	ZNF460	2.38864	4.87753	0.016911
ENSG00000037965	HOXC8	2.38835	223.056	0.016924
ENSG00000164543	STK17A	2.38722	5.10924	0.016976
ENSG00000149380	P4HA3	2.38722	12.5324	0.016976
ENSG00000215474	SKOR2	-2.38636	-18.2739	0.017016
ENSG00000164879	CA3	2.38538	14.6004	0.017062
ENSG00000175895	PLEKHF2	-2.38455	-20.3367	0.0171
ENSG00000162267	ITIH3	2.3842	66.9402	0.017116
ENSG00000203970	DEFB110	2.38348	136.416	0.01715
ENSG00000105327	BBC3	2.38264	5.08397	0.017189
ENSG00000224389	C4B	2.38241	1197.42	0.0172
ENSG00000197465	GYPE	-2.38222	-10.4421	0.017209
ENSG00000115840	SLC25A12	-2.38172	-5.29687	0.017232
ENSG00000139269	INHBE	-2.38091	-57.6932	0.01727
ENSG00000088179	PTPN4	2.38029	13.8884	0.017299
ENSG00000147439	BIN3	2.38013	6.35756	0.017306
ENSG00000204385	SLC44A4	2.37854	5.43897	0.017381
ENSG00000086232	EIF2AK1	2.37689	1.12762	0.017459
ENSG00000015133	CCDC88C	2.37648	9.50333	0.017479
ENSG00000147789	ZNF7	2.37635	25.5367	0.017485
ENSG00000132199	ENOSF1	2.3762	3.62401	0.017492
ENSG00000136485	DCAF7	-2.3761	-17.1321	0.017497
ENSG00000069764	PLA2G10	-2.37553	-2846.93	0.017524
ENSG00000155957	TMBIM4	-2.37502	-21.8191	0.017548
ENSG00000160183	TMPRSS3	-2.37481	-41.0451	0.017558
ENSG00000164107	HAND2	2.3748	12.4909	0.017558
ENSG00000214642	DEFB113	2.37479	40.8297	0.017559
ENSG00000121753	ADGRB2	-2.37359	-5.82024	0.017616
ENSG00000137766	UNC13C	-2.37298	-1.77478	0.017645
ENSG00000197061	H4C3	2.37273	3.67196	0.017657
ENSG00000033170	FUT8	2.37226	6.12968	0.01768
ENSG00000100253	MIOX	-2.37212	-72.1495	0.017687
ENSG00000253506	NACA2	2.37172	9.96795	0.017705
ENSG00000176371	ZSCAN2	2.37169	6.15818	0.017707
ENSG00000104413	ESRP1	2.37147	4.25404	0.017718
ENSG00000153707	PTPRD	2.37141	2.98002	0.017721
ENSG00000124562	SNRPC	-2.37067	-7.61437	0.017756
ENSG00000198369	SPRED2	-2.36891	-10.5239	0.017841
ENSG00000078142	PIK3C3	2.3689	13.0183	0.017841
ENSG00000204138	PHACTR4	-2.36658	-12.9766	0.017953
ENSG00000182473	EXOC7	2.36576	10.062	0.017993
ENSG00000018699	TTC27	2.36574	13.8709	0.017994
ENSG00000243955	GSTA1	-2.36507	-34.8179	0.018027
ENSG00000166444	DENND2B	2.3646	4.55037	0.01805
ENSG00000178694	NSUN3	2.36448	44.068	0.018055
ENSG00000151640	DPYSL4	2.36441	2.58329	0.018059
ENSG00000116580	GON4L	-2.36421	-14.5538	0.018069
ENSG00000067208	EVI5	2.36421	10.2683	0.018069
ENSG00000178750	STX19	2.36355	78.655	0.018101
ENSG00000101158	NELFCD	2.36353	7.27351	0.018102
ENSG00000171695	LKAAEAR1	2.36197	2.10326	0.018178
ENSG00000178607	ERN1	-2.36141	-6.75976	0.018205
ENSG00000178057	NDUFAF3	2.35907	162.307	0.018321
ENSG00000110777	POU2AF1	2.35887	29.5279	0.018331
ENSG00000111671	SPSB2	-2.3585	-14.515	0.018349
ENSG00000183396	TMEM89	-2.35839	-17.48	0.018354
ENSG00000115661	STK16	-2.35825	-12.8875	0.018362
ENSG00000064933	PMS1	-2.35799	-16.9825	0.018374
ENSG00000186977	KRTAP19-5	2.35778	507.168	0.018384
ENSG00000262209	PCDHGB3	-2.35735	-27.1378	0.018406
ENSG00000013364	MVP	-2.35726	-3.00263	0.01841
ENSG00000184678	H2BC21	-2.35721	-9.80882	0.018413
ENSG00000023330	ALAS1	-2.35633	-14.102	0.018457
ENSG00000282218	ENSG00000282218	2.35618	79.5444	0.018464
ENSG00000136267	DGKB	2.35607	1.28899	0.018469
ENSG00000188771	PLET1	-2.35559	-12.5743	0.018493
ENSG00000218739	CEBPZOS	-2.35542	-4.21089	0.018502
ENSG00000153208	MERTK	2.35506	1.20129	0.01852
ENSG00000196188	CTSE	-2.35477	-30.8392	0.018534
ENSG00000198723	TEX45	-2.35441	-15.5825	0.018552
ENSG00000150961	SEC24D	-2.35438	-7.4187	0.018554
ENSG00000072571	HMMR	2.35434	39.7605	0.018556
ENSG00000166200	COPS2	2.35347	15.6715	0.018599
ENSG00000155592	ZKSCAN2	2.3534	33.0798	0.018603
ENSG00000179361	ARID3B	2.35305	4.9127	0.01862
ENSG00000162551	ALPL	-2.353	-18.7874	0.018623
ENSG00000123358	NR4A1	2.35299	8.97367	0.018623
ENSG00000081818	PCDHB4	2.35296	15.7452	0.018625
ENSG00000196503	ARL9	2.35072	4.08699	0.018737
ENSG00000116983	HPCAL4	-2.35021	-0.39581	0.018763
ENSG00000156381	ANKRD9	-2.3502	-7.89305	0.018763
ENSG00000197958	RPL12	2.35002	11.7155	0.018772
ENSG00000186409	CCDC30	2.34846	3.77558	0.018851
ENSG00000258223	PRSS58	-2.34755	-72.8182	0.018897
ENSG00000162521	RBBP4	-2.34675	-6.31265	0.018938
ENSG00000110203	FOLR3	-2.34659	-27.292	0.018946
ENSG00000162923	WDR26	-2.34579	-17.7097	0.018987
ENSG00000139645	ANKRD52	-2.34472	-38.6564	0.019041
ENSG00000139990	DCAF5	2.34381	21.1367	0.019088
ENSG00000124222	STX16	2.34379	2.9969	0.019089
ENSG00000112218	GPR63	-2.34325	-1.36588	0.019117
ENSG00000117036	ETV3	2.34296	11.843	0.019132
ENSG00000109654	TRIM2	2.34165	3.43231	0.019199
ENSG00000139117	CPNE8	2.34125	1.39222	0.019219
ENSG00000164867	NOS3	-2.34107	-6.29089	0.019229
ENSG00000182149	IST1	-2.34032	-12.5664	0.019267
ENSG00000214655	ZSWIM8	-2.3403	-4.3052	0.019268
ENSG00000139915	MDGA2	-2.33979	-1.91382	0.019294
ENSG00000215148	PRSS41	-2.33978	-24.8284	0.019295
ENSG00000157954	WIPI2	2.3391	8.5272	0.01933
ENSG00000115221	ITGB6	-2.33901	-43.2107	0.019335
ENSG00000165626	BEND7	-2.33818	-11.2886	0.019378
ENSG00000212938	KRTAP6-3	2.33739	2.66334	0.019419
ENSG00000198732	SMOC1	2.33658	5.05198	0.019461
ENSG00000166532	RIMKLB	-2.33587	-7.97487	0.019498
ENSG00000139405	RITA1	-2.33583	-17.9273	0.0195
ENSG00000076108	BAZ2A	2.33504	20.6029	0.019541
ENSG00000115507	OTX1	2.33473	116.662	0.019557
ENSG00000116586	LAMTOR2	2.33452	30.8984	0.019569
ENSG00000134852	CLOCK	2.33369	10.4096	0.019612
ENSG00000152219	ARL14EP	2.33356	3.57106	0.019619
ENSG00000085982	USP40	-2.33284	-2.24461	0.019657
ENSG00000128294	TPST2	-2.33204	-8.17973	0.019699
ENSG00000145715	RASA1	-2.33203	-13.145	0.019699
ENSG00000072832	CRMP1	2.3305	3.16173	0.01978
ENSG00000087191	PSMC5	2.33049	8.40724	0.01978
ENSG00000112303	VNN2	2.32962	20.3927	0.019826
ENSG00000253276	CCDC71L	-2.32936	-3.89496	0.01984
ENSG00000101049	SGK2	-2.32933	-10.8894	0.019842
ENSG00000099783	HNRNPM	-2.32853	-18.2439	0.019884
ENSG00000267261	ENSG00000267261	-2.32828	-8.32487	0.019897
ENSG00000112234	FBXL4	2.32764	6.88639	0.019931
ENSG00000181467	RAP2B	2.32703	17.7569	0.019964
ENSG00000251664	PCDHA12	2.32674	15.5413	0.019979
ENSG00000273171	ENSG00000273171	2.32531	55.6243	0.020056
ENSG00000128274	A4GALT	-2.32404	-6.10421	0.020123
ENSG00000164049	FBXW12	2.32402	7.22558	0.020124
ENSG00000197837	H4C16	2.32056	0.97427	0.020311
ENSG00000185056	C5orf47	2.32023	16.9054	0.020328
ENSG00000121797	CCRL2	2.31963	64.9981	0.020361
ENSG00000187024	PTRH1	2.31952	7.90517	0.020367
ENSG00000267281	ATF7-NPFF	-2.31924	-2.94984	0.020382
ENSG00000275221	H2AC15	-2.31891	-93.5254	0.0204
ENSG00000070444	MNT	2.31846	4.30317	0.020424
ENSG00000162413	KLHL21	-2.31807	-6.60303	0.020445
ENSG00000115875	SRSF7	2.31773	3.3166	0.020464
ENSG00000001460	STPG1	2.31754	2.49154	0.020474
ENSG00000148337	CIZ1	-2.31633	-8.68554	0.02054
ENSG00000187957	DNER	2.31511	2.18449	0.020607
ENSG00000175087	PDIK1L	-2.31474	-15.8711	0.020627
ENSG00000130303	BST2	2.31459	22.2883	0.020636
ENSG00000117650	NEK2	-2.3139	-11.6551	0.020673
ENSG00000164062	APEH	-2.31358	-18.8146	0.020691
ENSG00000030419	IKZF2	2.31302	4.32777	0.020722
ENSG00000177917	ARL6IP6	-2.31288	-5.32155	0.020729
ENSG00000109182	CWH43	-2.3122	-5.45877	0.020767
ENSG00000187730	GABRD	-2.31197	-8.32258	0.020779
ENSG00000129696	TTI2	2.31177	0.755807	0.02079
ENSG00000164236	ANKRD33B	-2.31168	-4.70585	0.020795
ENSG00000189043	NDUFA4	-2.31139	-10.0282	0.020812
ENSG00000178814	OPLAH	-2.31132	-28.2117	0.020815
ENSG00000156398	SFXN2	2.31095	7.46452	0.020835
ENSG00000198673	TAFA2	2.31019	38.8115	0.020878
ENSG00000284713	SMIM38	-2.31014	-67.6059	0.020881
ENSG00000150977	RILPL2	-2.30971	-9.51792	0.020904
ENSG00000114786	ABHD14A-ACY1	-2.30934	-31.0615	0.020925
ENSG00000188060	RAB42	-2.30926	-19.0499	0.020929
ENSG00000180264	ADGRD2	-2.30925	-40.3516	0.020929
ENSG00000077080	ACTL6B	-2.30901	-6.48079	0.020943
ENSG00000105852	PON3	2.30888	0.746611	0.02095
ENSG00000136643	RPS6KC1	2.30888	12.6461	0.02095
ENSG00000125944	HNRNPR	2.30862	16.6466	0.020965
ENSG00000158109	TPRG1L	2.30824	7.14001	0.020986
ENSG00000155380	SLC16A1	2.3081	26.0615	0.020994
ENSG00000116205	TCEANC2	2.30762	9.1255	0.02102
ENSG00000119777	TMEM214	-2.3075	-11.7727	0.021027
ENSG00000128641	MYO1B	-2.30582	-1.41852	0.021121
ENSG00000114030	KPNA1	2.30531	6.96194	0.021149
ENSG00000104518	GSDMD	-2.30518	-5.63216	0.021156
ENSG00000065320	NTN1	-2.30488	-11.6628	0.021174
ENSG00000141404	GNAL	2.3047	3.08548	0.021183
ENSG00000186088	GSAP	-2.30376	-2.11711	0.021236
ENSG00000126106	TMEM53	-2.30286	-5.39095	0.021287
ENSG00000164167	LSM6	-2.30277	-19.1163	0.021292
ENSG00000146587	RBAK	-2.30234	-1.56901	0.021316
ENSG00000160991	ORAI2	-2.30138	-152.86	0.02137
ENSG00000162706	CADM3	2.30128	17.8289	0.021376
ENSG00000137491	SLCO2B1	-2.30108	-14.598	0.021387
ENSG00000198553	KCNRG	2.3001	3.48976	0.021442
ENSG00000157778	PSMG3	-2.29991	-2.32701	0.021453
ENSG00000135905	DOCK10	2.29977	1.78621	0.021461
ENSG00000138755	CXCL9	-2.29905	-20.9643	0.021502
ENSG00000183807	FAM162B	-2.29871	-27.0248	0.021522
ENSG00000181693	OR8H1	-2.29833	-136.533	0.021543
ENSG00000214435	AS3MT	-2.29829	-75.7853	0.021545
ENSG00000175213	ZNF408	-2.29826	-8.7594	0.021547
ENSG00000147804	SLC39A4	-2.29647	-24.1053	0.021649
ENSG00000116005	PCYOX1	-2.29619	-5.35684	0.021665
ENSG00000097033	SH3GLB1	2.29579	17.8148	0.021688
ENSG00000165646	SLC18A2	-2.29564	-0.52868	0.021696
ENSG00000180549	FUT7	-2.29349	-13.4682	0.02182
ENSG00000204257	HLA-DMA	2.29315	14.131	0.021839
ENSG00000169248	CXCL11	-2.29265	-7.31254	0.021868
ENSG00000197272	IL27	2.29237	269.549	0.021884
ENSG00000205659	LIN52	2.29221	5.43093	0.021894
ENSG00000110955	ATP5F1B	-2.29201	-102.825	0.021905
ENSG00000140459	CYP11A1	2.29176	252.308	0.02192
ENSG00000163075	CFAP221	2.2916	3.8038	0.021929
ENSG00000076826	CAMSAP3	-2.291	-8.48918	0.021963
ENSG00000133574	GIMAP4	-2.29077	-16.6287	0.021977
ENSG00000161533	ACOX1	-2.28969	-12.7288	0.022039
ENSG00000254093	PINX1	2.289	17.192	0.022079
ENSG00000288712	ENSG00000288712	2.28881	9.12377	0.02209
ENSG00000035499	DEPDC1B	-2.28718	-6.58424	0.022185
ENSG00000165807	PPP1R36	-2.28713	-1.71869	0.022188
ENSG00000099899	TRMT2A	-2.28617	-9.39271	0.022244
ENSG00000164048	ZNF589	2.28601	4.7613	0.022254
ENSG00000187821	HELT	-2.28597	-245.138	0.022256
ENSG00000123472	ATPAF1	-2.28562	-11.0073	0.022277
ENSG00000166856	GPR182	-2.28541	-4.00864	0.022289
ENSG00000198336	MYL4	-2.28476	-25.9272	0.022327
ENSG00000166153	DEPDC4	-2.28442	-22.2446	0.022347
ENSG00000105011	ASF1B	-2.28379	-15.9603	0.022384
ENSG00000136824	SMC2	-2.28374	-1.60517	0.022387
ENSG00000159459	UBR1	-2.28309	-4.87602	0.022425
ENSG00000244219	TMEM225B	2.28299	39.5647	0.022431
ENSG00000130270	ATP8B3	2.28112	4.06354	0.022541
ENSG00000005238	ATOSB	-2.27971	-11.848	0.022625
ENSG00000119042	SATB2	2.27969	74.9361	0.022626
ENSG00000283321	ENSG00000283321	2.27967	2.37089	0.022627
ENSG00000225805	DEFB131B	2.27949	116.851	0.022638
ENSG00000241404	EGFL8	-2.27947	-44.2198	0.022639
ENSG00000289360	ENSG00000289360	2.27912	8.84344	0.02266
ENSG00000168438	CDC40	-2.27896	-31.0798	0.022669
ENSG00000184384	MAML2	2.27893	16.2821	0.022671
ENSG00000160352	ZNF714	-2.27786	-3.13377	0.022735
ENSG00000171425	ZNF581	-2.27773	-5.1427	0.022742
ENSG00000285480	H2BK1	-2.27669	-8.67833	0.022805
ENSG00000186642	PDE2A	2.27618	21.4476	0.022835
ENSG00000284691	ENSG00000284691	2.27564	13.0175	0.022868
ENSG00000112531	QKI	2.27558	17.0282	0.022871
ENSG00000175591	P2RY2	-2.27508	-14.1599	0.022901
ENSG00000179674	ARL14	-2.27506	-20.809	0.022902
ENSG00000288867	PPIAL4C	2.27381	2597.46	0.022977
ENSG00000273154	ENSG00000273154	2.27296	81.3255	0.023029
ENSG00000145107	TM4SF19	2.27294	58.8598	0.02303
ENSG00000206560	ANKRD28	-2.27283	-6.03936	0.023036
ENSG00000285283	ENSG00000285283	2.27275	87.1313	0.023041
ENSG00000197702	PARVA	2.2722	4.52664	0.023074
ENSG00000163507	CIP2A	-2.2719	-8.62861	0.023093
ENSG00000116748	AMPD1	2.27066	170.582	0.023167
ENSG00000162139	NEU3	2.27016	3.23556	0.023198
ENSG00000183153	GJD3	2.26994	53.8415	0.023211
ENSG00000171443	ZNF524	2.26991	2119.66	0.023213
ENSG00000167325	RRM1	-2.26949	-3.61356	0.023239
ENSG00000092841	MYL6	-2.2694	-26.8843	0.023244
ENSG00000141933	TPGS1	2.26924	30.8606	0.023254
ENSG00000139370	SLC15A4	2.26727	6.49742	0.023374
ENSG00000183090	FREM3	2.26725	3.91627	0.023375
ENSG00000131668	BARX1	2.26688	16.0697	0.023397
ENSG00000135482	ZC3H10	-2.26627	-13.6821	0.023435
ENSG00000173013	CCDC96	2.26548	5.10961	0.023483
ENSG00000178209	PLEC	2.26453	4.98061	0.023542
ENSG00000063515	GSC2	-2.26439	-20.1529	0.02355
ENSG00000204344	STK19	2.26333	37.6078	0.023615
ENSG00000257390	ENSG00000257390	2.26293	134.726	0.02364
ENSG00000143420	ENSA	-2.26288	-45.4239	0.023643
ENSG00000186487	MYT1L	-2.26255	-14.3811	0.023664
ENSG00000145241	CENPC	-2.26253	-4.22313	0.023665
ENSG00000147854	UHRF2	-2.26241	-27.3801	0.023672
ENSG00000233115	FAM90A11P	-2.26237	-2972.27	0.023675
ENSG00000037749	MFAP3	2.26195	9.65015	0.0237
ENSG00000215183	MSMP	-2.26123	-59.6466	0.023745
ENSG00000182866	LCK	-2.26109	-138.494	0.023754
ENSG00000105996	HOXA2	2.26073	309.43	0.023776
ENSG00000131467	PSME3	2.26026	47.7045	0.023805
ENSG00000162892	IL24	2.26008	73.7426	0.023817
ENSG00000205302	SNX2	-2.25984	-8.09374	0.023831
ENSG00000137869	CYP19A1	-2.25975	-56.7093	0.023837
ENSG00000130222	GADD45G	-2.25966	-0.99571	0.023842
ENSG00000138380	CARF	2.25966	13.3599	0.023842
[truncated: 16,567 more rows]
