# Supplementary material for: scPrediXcan integrates deep learning methods and single-cell data into a cell-type-specific transcriptome-wide association study framework
Source: Cell Genom. 2025 May 14;5(5):100875. doi: 10.1016/j.xgen.2025.100875 (PMC12143334; doi:10.1016/j.xgen.2025.100875)
Supplement: Data S1. Tables S1–S47 [file mmc2.zip › Supplemental_tables/TableS31.xlsx]

## Sheet: Table_S31_innateLymphoid
gene	gene_name	zscore	effect_size	pvalue
ENSG00000213719	CLIC1	-20.3183	-378.774	8.86e-92
ENSG00000198502	HLA-DRB5	-16.7856	-224.5	3.11e-63
ENSG00000241404	EGFL8	16.1287	719.336	1.6e-58
ENSG00000213722	DDAH2	-15.7594	-80.1009	5.92e-56
ENSG00000204296	TSBP1	15.4181	1498.09	1.24e-53
ENSG00000204542	C6orf15	14.7822	550.408	1.91e-49
ENSG00000204386	NEU1	13.8111	867.182	2.18e-43
ENSG00000166278	C2	13.4724	1021.02	2.28e-41
ENSG00000196230	TUBB	-12.9424	-358.964	2.59e-38
ENSG00000204525	HLA-C	-12.8835	-316.647	5.57e-38
ENSG00000228789	HCG22	-12.6213	-379.154	1.61e-36
ENSG00000232629	HLA-DQB2	12.5771	231.687	2.82e-36
ENSG00000204421	LY6G6C	-12.4869	-779.325	8.8e-36
ENSG00000185130	H2BC13	-12.4478	-439.663	1.44e-35
ENSG00000196747	H2AC13	-12.4066	-420.13	2.41e-35
ENSG00000204314	PRRT1	12.371	190.779	3.75e-35
ENSG00000196735	HLA-DQA1	-12.2493	-4.52898	1.7e-34
ENSG00000168477	TNXB	-12.0564	-211.979	1.79e-33
ENSG00000204463	BAG6	-11.5584	-460.573	6.7e-31
ENSG00000137404	NRM	-11.5409	-139.095	8.2e-31
ENSG00000137312	FLOT1	11.2672	354.985	1.91e-29
ENSG00000204305	AGER	-11.1767	-163.312	5.3e-29
ENSG00000276903	H2AC16	10.4392	123.951	1.64e-25
ENSG00000204498	NFKBIL1	10.2535	118.652	1.14e-24
ENSG00000185947	ZNF267	-10.1828	-1795.59	2.37e-24
ENSG00000213760	ATP6V1G2	9.63475	50.7447	5.7e-22
ENSG00000206503	HLA-A	9.60146	82.3578	7.88e-22
ENSG00000226979	LTA	-9.29083	-98.5283	1.53e-20
ENSG00000204290	BTNL2	9.26518	1073.76	1.95e-20
ENSG00000204536	CCHCR1	9.26293	80.5133	1.99e-20
ENSG00000128604	IRF5	8.92569	75.1695	4.43e-19
ENSG00000278828	H3C10	-8.62922	-198.639	6.18e-18
ENSG00000204544	MUC21	8.52348	1012.02	1.55e-17
ENSG00000186470	BTN3A2	-8.46167	-37.4627	2.64e-17
ENSG00000204344	STK19	8.45509	418.042	2.79e-17
ENSG00000204424	LY6G6F	-8.38897	-851.327	4.9e-17
ENSG00000278637	H4C1	8.28795	97.0033	1.15e-16
ENSG00000278677	H2AC17	-8.227	-408.164	1.92e-16
ENSG00000221988	PPT2	8.14373	90.8962	3.83e-16
ENSG00000204256	BRD2	8.12214	130.069	4.58e-16
ENSG00000248167	TRIM39-RPP21	-7.65487	-422.973	1.94e-14
ENSG00000250641	LY6G6F-LY6G6D	-7.61822	-470.474	2.57e-14
ENSG00000204257	HLA-DMA	-7.61441	-237.032	2.65e-14
ENSG00000183246	RIMBP3C	-7.55041	-525.723	4.34e-14
ENSG00000242574	HLA-DMB	-7.53174	-139.962	5.01e-14
ENSG00000185651	UBE2L3	-7.49649	-270.824	6.55e-14
ENSG00000161179	YDJC	7.44868	203.544	9.43e-14
ENSG00000197153	H3C12	-7.37359	-169.812	1.66e-13
ENSG00000204427	ABHD16A	-7.24949	-261.535	4.18e-13
ENSG00000204472	AIF1	7.22323	71.4811	5.08e-13
ENSG00000204681	GABBR1	7.18808	69.9423	6.57e-13
ENSG00000204420	MPIG6B	-7.1836	-158.2	6.79e-13
ENSG00000116698	SMG7	-6.86337	-290.046	6.73e-12
ENSG00000187626	ZKSCAN4	6.79431	115.901	1.09e-11
ENSG00000237988	OR2I1P	6.67395	734.424	2.49e-11
ENSG00000136573	BLK	-6.611	-25.5731	3.82e-11
ENSG00000204516	MICB	6.46786	33.1197	9.94e-11
ENSG00000232810	TNF	-6.46562	-135.624	1.01e-10
ENSG00000204520	MICA	-6.45487	-26.7275	1.08e-10
ENSG00000234745	HLA-B	6.35747	114.052	2.05e-10
ENSG00000204576	PRR3	-6.33065	-428.711	2.44e-10
ENSG00000237541	HLA-DQA2	6.31822	51.4097	2.65e-10
ENSG00000096654	ZNF184	-6.29284	-702.273	3.12e-10
ENSG00000103490	PYCARD	-6.28565	-783.054	3.26e-10
ENSG00000158691	ZSCAN12	-6.23587	-13.1446	4.49e-10
ENSG00000204539	CDSN	-6.19849	-86.3524	5.7e-10
ENSG00000137411	VARS2	6.14527	120.946	7.98e-10
ENSG00000204388	HSPA1B	6.13957	157.157	8.27e-10
ENSG00000248993	ENSG00000248993	-6.00646	-126.903	1.9e-09
ENSG00000137338	PGBD1	5.93256	119.079	2.98e-09
ENSG00000124568	SLC17A1	-5.91381	-508.933	3.34e-09
ENSG00000213676	ATF6B	5.84343	132.209	5.11e-09
ENSG00000070047	PHRF1	-5.82542	-354.769	5.7e-09
ENSG00000164611	PTTG1	-5.77928	-170	7.5e-09
ENSG00000168291	PDHB	-5.77781	-56.4634	7.57e-09
ENSG00000204469	PRRC2A	5.71465	137.723	1.1e-08
ENSG00000204287	HLA-DRA	-5.67817	-98.3558	1.36e-08
ENSG00000146112	PPP1R18	5.66574	119.9	1.46e-08
ENSG00000204540	PSORS1C1	5.53513	59.3842	3.11e-08
ENSG00000196126	HLA-DRB1	-5.53405	-29.7399	3.13e-08
ENSG00000099849	RASSF7	5.51314	87.3971	3.52e-08
ENSG00000187837	H1-2	-5.42999	-128.936	5.64e-08
ENSG00000224586	GPX5	5.3474	942.259	8.92e-08
ENSG00000156873	PHKG2	5.33793	537.568	9.4e-08
ENSG00000070031	SCT	-5.29003	-270.938	1.22e-07
ENSG00000273542	H4C12	-5.27034	-187.556	1.36e-07
ENSG00000204564	C6orf136	5.26948	77.4481	1.37e-07
ENSG00000204632	HLA-G	-5.21107	-15.5276	1.88e-07
ENSG00000010704	HFE	5.16174	58.0137	2.45e-07
ENSG00000146047	H2BC1	-5.15819	-977.96	2.49e-07
ENSG00000137185	ZSCAN9	-5.0753	-24.1432	3.87e-07
ENSG00000276180	H4C9	-5.0709	-116.301	3.96e-07
ENSG00000161405	IKZF3	5.05474	84.1308	4.31e-07
ENSG00000277157	H4C4	-5.04821	-42.397	4.46e-07
ENSG00000186075	ZPBP2	5.02202	44.891	5.11e-07
ENSG00000204301	NOTCH4	5.01549	225.599	5.29e-07
ENSG00000196821	ILRUN	-5.00917	-382.627	5.47e-07
ENSG00000197279	ZNF165	4.97462	43.0547	6.54e-07
ENSG00000179344	HLA-DQB1	-4.95417	-5.42381	7.26e-07
ENSG00000138378	STAT4	-4.90406	-8.09024	9.39e-07
ENSG00000163686	ABHD6	-4.89224	-54.218	9.97e-07
ENSG00000255154	HTD2	-4.87269	-37.0436	1.1e-06
ENSG00000275221	H2AC15	-4.87093	-33.148	1.11e-06
ENSG00000198315	ZKSCAN8	4.86425	40.1861	1.15e-06
ENSG00000064419	TNPO3	-4.86211	-95.7184	1.16e-06
ENSG00000065989	PDE4A	-4.79002	-15.0336	1.67e-06
ENSG00000289282	ENSG00000289282	-4.76398	-65.0661	1.9e-06
ENSG00000203747	FCGR3A	4.75533	13.0668	1.98e-06
ENSG00000205882	DEFB134	4.73022	528.511	2.24e-06
ENSG00000168298	H1-4	4.66522	153.294	3.08e-06
ENSG00000198369	SPRED2	4.6517	183.571	3.29e-06
ENSG00000129538	RNASE1	-4.60807	-244.449	4.06e-06
ENSG00000261272	MUC22	-4.58819	-518.495	4.47e-06
ENSG00000213780	GTF2H4	4.58299	110.951	4.58e-06
ENSG00000277075	H2AC8	4.58243	209.909	4.6e-06
ENSG00000141736	ERBB2	-4.57856	-288.104	4.68e-06
ENSG00000103510	KAT8	-4.56667	-179.649	4.96e-06
ENSG00000274641	H2BC17	-4.54382	-236.883	5.52e-06
ENSG00000174775	HRAS	-4.53993	-24.7746	5.63e-06
ENSG00000103021	CCDC113	-4.50802	-78.7782	6.54e-06
ENSG00000126456	IRF3	4.48222	44.7858	7.39e-06
ENSG00000243729	OR5V1	-4.47959	-1045.28	7.48e-06
ENSG00000233822	H2BC15	-4.47179	-33.9741	7.76e-06
ENSG00000244355	LY6G6D	4.46996	94.4307	7.82e-06
ENSG00000120054	CPN1	-4.46202	-556.225	8.12e-06
ENSG00000197903	H2BC12	-4.38125	-16.1973	1.18e-05
ENSG00000105376	ICAM5	4.37315	26.1648	1.22e-05
ENSG00000134369	NAV1	4.36824	46.1855	1.25e-05
ENSG00000231389	HLA-DPA1	-4.35545	-16.4257	1.33e-05
ENSG00000275126	H4C13	4.33419	197.414	1.46e-05
ENSG00000089280	FUS	4.33401	262.316	1.46e-05
ENSG00000205884	DEFB136	4.33078	820.936	1.49e-05
ENSG00000254093	PINX1	4.32884	101.41	1.5e-05
ENSG00000177710	SLC35G5	4.32484	602.472	1.53e-05
ENSG00000146197	SCUBE3	-4.32359	-306.48	1.54e-05
ENSG00000126453	BCL2L12	4.29382	52.8099	1.76e-05
ENSG00000204644	ZFP57	4.26542	23.8157	2e-05
ENSG00000274600	RIMBP3B	4.25862	391.803	2.06e-05
ENSG00000204248	COL11A2	-4.2473	-40.7722	2.16e-05
ENSG00000267673	FDX2	4.23172	25.6885	2.32e-05
ENSG00000124678	TCP11	4.22303	3.58791	2.41e-05
ENSG00000213886	UBD	4.20839	349.458	2.57e-05
ENSG00000070190	DAPP1	-4.19032	-36.1326	2.79e-05
ENSG00000146109	ABT1	4.17543	91.3819	2.97e-05
ENSG00000172057	ORMDL3	-4.16883	-31.0607	3.06e-05
ENSG00000134250	NOTCH2	-4.13997	-483.828	3.47e-05
ENSG00000213588	ZBTB9	4.1381	107.403	3.5e-05
ENSG00000144451	SPAG16	-4.13588	-103.914	3.54e-05
ENSG00000113532	ST8SIA4	-4.13512	-57.1829	3.55e-05
ENSG00000160683	CXCR5	4.12676	16.6941	3.68e-05
ENSG00000205883	DEFB135	4.11076	590.804	3.94e-05
ENSG00000164609	SLU7	-4.0886	-37.1967	4.34e-05
ENSG00000163684	RPP14	-4.07794	-21.2171	4.54e-05
ENSG00000180089	TMEM86B	4.07774	486.697	4.55e-05
ENSG00000135333	EPHA7	4.02125	418.907	5.79e-05
ENSG00000204315	FKBPL	-4.00625	-48.4377	6.17e-05
ENSG00000180044	C3orf80	4.00586	110.774	6.18e-05
ENSG00000103653	CSK	4.00202	92.2892	6.28e-05
ENSG00000196260	SFTA2	-4.00133	-724.97	6.3e-05
ENSG00000182010	RTKN2	-4.00065	-6.30923	6.32e-05
ENSG00000276368	H2AC14	-3.97601	-287.98	7.01e-05
ENSG00000105371	ICAM4	3.95865	21.9302	7.54e-05
ENSG00000119048	UBE2B	-3.94371	-301.779	8.02e-05
ENSG00000116701	NCF2	-3.94223	-9.29017	8.07e-05
ENSG00000064999	ANKS1A	-3.93805	-185.431	8.21e-05
ENSG00000114982	KANSL3	3.91206	59.0929	9.15e-05
ENSG00000154328	NEIL2	3.89973	19.5922	9.63e-05
ENSG00000166851	PLK1	-3.87875	-92.6721	0.000105
ENSG00000064995	TAF11	-3.87812	-99.4632	0.000105
ENSG00000198704	GPX6	3.87345	1161.73	0.000107
ENSG00000204599	TRIM39	3.87059	143.12	0.000109
ENSG00000168394	TAP1	-3.85995	-49.1591	0.000113
ENSG00000169900	PYDC1	-3.85164	-37.0712	0.000117
ENSG00000110435	PDHX	-3.85095	-10.9576	0.000118
ENSG00000203910	C1orf146	-3.81098	-650.206	0.000138
ENSG00000159314	ARHGAP27	-3.79754	-6.05333	0.000146
ENSG00000254206	NPIPB11	3.78485	278.775	0.000154
ENSG00000197020	ZNF100	3.77508	61.3831	0.00016
ENSG00000158553	POM121L2	3.76704	119.683	0.000165
ENSG00000273983	H3C8	3.75895	26.5794	0.000171
ENSG00000163602	RYBP	3.75823	309.007	0.000171
ENSG00000171757	LRRC34	3.75816	42.9417	0.000171
ENSG00000125148	MT2A	3.72294	140.304	0.000197
ENSG00000187288	CIDEC	3.71676	393.576	0.000202
ENSG00000250264	ENSG00000250264	-3.69314	-60.6276	0.000222
ENSG00000006837	CDKL3	3.69032	68.8128	0.000224
ENSG00000188739	RBM34	3.68707	248.961	0.000227
ENSG00000177030	DEAF1	-3.66526	-401.456	0.000247
ENSG00000105550	FGF21	-3.66353	-395.155	0.000249
ENSG00000149289	ZC3H12C	-3.65874	-24.9161	0.000253
ENSG00000128294	TPST2	-3.65569	-93.8112	0.000256
ENSG00000115009	CCL20	3.65441	194.164	0.000258
ENSG00000135069	PSAT1	3.64684	31.5523	0.000265
ENSG00000124610	H1-1	-3.63504	-40.9385	0.000278
ENSG00000005020	SKAP2	-3.62108	-71.9966	0.000293
ENSG00000168306	ACOX2	-3.61045	-235.377	0.000306
ENSG00000030110	BAK1	-3.59995	-52.4858	0.000318
ENSG00000258724	PINX1	3.5977	166.208	0.000321
ENSG00000026950	BTN3A1	3.59649	46.9896	0.000323
ENSG00000124160	NCOA5	3.58447	59.8103	0.000338
ENSG00000099365	STX1B	-3.57494	-382.352	0.00035
ENSG00000184220	CMSS1	-3.57252	-148.516	0.000354
ENSG00000289747	ENSG00000289747	-3.55616	-59.9182	0.000376
ENSG00000172890	NADSYN1	-3.5546	-33.8482	0.000379
ENSG00000145901	TNIP1	-3.54022	-102.66	0.0004
ENSG00000174611	KY	-3.52454	-71.6461	0.000424
ENSG00000132185	FCRLA	-3.52104	-51.0339	0.00043
ENSG00000111321	LTBR	3.51496	14.0376	0.00044
ENSG00000171790	SLFNL1	3.51211	21.9709	0.000445
ENSG00000168781	PPIP5K1	-3.50775	-136.803	0.000452
ENSG00000204538	PSORS1C2	-3.50367	-62.7944	0.000459
ENSG00000178852	EFCAB13	-3.49684	-8.95171	0.000471
ENSG00000215041	NEURL4	3.49644	14.7177	0.000472
ENSG00000135541	AHI1	3.48855	102.263	0.000486
ENSG00000170145	SIK2	-3.48824	-94.2513	0.000486
ENSG00000096996	IL12RB1	3.48529	36.2471	0.000492
ENSG00000163406	SLC15A2	3.48262	52.5593	0.000497
ENSG00000112038	OPRM1	-3.47546	-1002.21	0.00051
ENSG00000110237	ARHGEF17	3.47037	82.0221	0.00052
ENSG00000149179	CSTPP1	-3.46481	-48.5927	0.000531
ENSG00000163377	TAFA4	3.46479	927.862	0.000531
ENSG00000107566	ERLIN1	-3.44997	-148.704	0.000561
ENSG00000177225	GATD1	3.43539	102.606	0.000592
ENSG00000077157	PPP1R12B	3.42651	81.0371	0.000611
ENSG00000224420	ADM5	-3.42301	-19.3488	0.000619
ENSG00000189362	NEMP2	3.42221	14.0203	0.000621
ENSG00000149089	APIP	-3.42171	-7.17808	0.000622
ENSG00000130653	PNPLA7	3.41543	125.34	0.000637
ENSG00000138439	FAM117B	-3.40837	-72.8908	0.000654
ENSG00000140323	DISP2	-3.40832	-46.7715	0.000654
ENSG00000185339	TCN2	3.40815	91.1405	0.000654
ENSG00000166963	MAP1A	3.40514	113.9	0.000661
ENSG00000167588	GPD1	-3.39853	-151.017	0.000677
ENSG00000130584	ZBTB46	3.39716	30.6074	0.000681
ENSG00000186298	PPP1CC	3.39047	179.855	0.000698
ENSG00000124564	SLC17A3	-3.38455	-75.6654	0.000713
ENSG00000111801	BTN3A3	3.37697	36.8413	0.000733
ENSG00000176177	ENTHD1	-3.36774	-166.446	0.000758
ENSG00000165997	ARL5B	-3.3484	-28.5958	0.000813
ENSG00000130222	GADD45G	3.3399	23.1094	0.000838
ENSG00000182108	DEXI	-3.33675	-43.182	0.000848
ENSG00000170419	VSTM2A	-3.3339	-373.84	0.000856
ENSG00000065361	ERBB3	-3.31907	-47.6394	0.000903
ENSG00000142224	IL19	-3.31786	-11.238	0.000907
ENSG00000023892	DEF6	-3.31337	-32.9513	0.000922
ENSG00000178226	PRSS36	3.31118	67.6926	0.000929
ENSG00000172345	STARD5	3.30986	27.7626	0.000933
ENSG00000184702	SEPTIN5	-3.3047	-444.911	0.000951
ENSG00000005073	HOXA11	3.29968	48.0692	0.000968
ENSG00000258102	MAP1LC3B2	-3.29486	-63.147	0.000985
ENSG00000166947	EPB42	-3.28873	-409.9	0.001006
ENSG00000275004	ZNF280B	3.28866	183.299	0.001007
ENSG00000180257	ZNF816	-3.28647	-75.2228	0.001015
ENSG00000100154	TTC28	3.28046	5.24798	0.001036
ENSG00000160695	VPS11	-3.27513	-36.982	0.001056
ENSG00000168631	MUCL3	-3.27037	-969.329	0.001074
ENSG00000239998	LILRA2	-3.26853	-32.1183	0.001081
ENSG00000188227	ZNF793	-3.26682	-47.9791	0.001088
ENSG00000144369	FAM171B	3.26462	27.285	0.001096
ENSG00000168297	PXK	3.25626	20.901	0.001129
ENSG00000051009	FHIP1B	3.25389	48.8376	0.001138
ENSG00000273802	H2BC8	3.24656	30.9418	0.001168
ENSG00000180573	H2AC6	-3.24038	-49.8354	0.001194
ENSG00000079691	CARMIL1	3.23904	20.5802	0.001199
ENSG00000278463	H2AC4	3.23777	50.6814	0.001205
ENSG00000149428	HYOU1	-3.23761	-47.7936	0.001205
ENSG00000232948	DEFB130A	3.23058	450.06	0.001235
ENSG00000075975	MKRN2	-3.22796	-23.4687	0.001247
ENSG00000167004	PDIA3	-3.22577	-76.5569	0.001256
ENSG00000141744	PNMT	3.21943	45.8316	0.001284
ENSG00000105402	NAPA	-3.21674	-135.494	0.001297
ENSG00000176909	MAMSTR	3.20788	118.002	0.001337
ENSG00000196812	ZSCAN16	-3.20528	-113.603	0.001349
ENSG00000198522	GPN1	3.19914	73.0705	0.001378
ENSG00000137288	UQCC2	3.19782	35.9476	0.001385
ENSG00000134249	ADAM30	3.19615	1234.12	0.001393
ENSG00000131951	LRRC9	3.19365	24.2232	0.001405
ENSG00000109846	CRYAB	-3.19258	-119.672	0.00141
ENSG00000143669	LYST	-3.1873	-19.6435	0.001436
ENSG00000285085	ENSG00000285085	3.18589	25.9149	0.001443
ENSG00000133265	HSPBP1	-3.18415	-56.0323	0.001452
ENSG00000140459	CYP11A1	-3.17988	-672.477	0.001473
ENSG00000050393	MCUR1	-3.1789	-102.62	0.001478
ENSG00000007384	RHBDF1	3.1736	69.2681	0.001506
ENSG00000105538	RASIP1	-3.16677	-141.056	0.001541
ENSG00000104783	KCNN4	3.16244	86.9722	0.001565
ENSG00000188290	HES4	3.15999	28.7424	0.001578
ENSG00000205442	IZUMO3	-3.1598	-752.874	0.001579
ENSG00000139133	ALG10	-3.14791	-101.035	0.001644
ENSG00000100290	BIK	-3.14351	-10.2733	0.001669
ENSG00000254415	SIGLEC14	-3.14257	-73.5506	0.001675
ENSG00000112182	BACH2	-3.14067	-122.504	0.001686
ENSG00000267795	SMIM22	3.13782	67.2194	0.001702
ENSG00000144642	RBMS3	3.13198	62.5864	0.001736
ENSG00000196967	ZNF585A	3.12851	195.364	0.001757
ENSG00000070770	CSNK2A2	-3.12755	-42.1003	0.001763
ENSG00000116539	ASH1L	3.1268	542.381	0.001767
ENSG00000181552	EDDM3B	-3.12503	-199.397	0.001778
ENSG00000102962	CCL22	-3.12325	-42.7648	0.001789
ENSG00000170917	NUDT6	-3.12274	-20.7935	0.001792
ENSG00000137822	TUBGCP4	-3.11548	-190.531	0.001836
ENSG00000137868	STRA6	-3.11247	-19.5367	0.001855
ENSG00000023041	ZDHHC6	3.10453	79.8369	0.001906
ENSG00000278588	H2BC10	-3.10426	-66.3403	0.001908
ENSG00000101019	UQCC1	3.10229	70.8074	0.00192
ENSG00000187987	ZSCAN23	3.09939	16.3357	0.001939
ENSG00000267748	ENSG00000267748	3.09447	104.091	0.001972
ENSG00000128652	HOXD3	-3.09096	-622.647	0.001995
ENSG00000117036	ETV3	-3.08955	-124.139	0.002005
ENSG00000105401	CDC37	-3.08655	-59.5131	0.002025
ENSG00000203785	SPRR2E	3.08339	567.645	0.002047
ENSG00000124562	SNRPC	-3.08057	-173.199	0.002066
ENSG00000128917	DLL4	-3.07055	-172.835	0.002137
ENSG00000169169	CPT1C	-3.06584	-7.24739	0.002171
ENSG00000212722	KRTAP4-9	-3.06561	-975.952	0.002172
ENSG00000088682	COQ9	3.05631	38.9331	0.002241
ENSG00000198642	KLHL9	3.05307	46.8044	0.002265
ENSG00000213626	LBH	-3.05129	-88.3076	0.002279
ENSG00000109736	MFSD10	3.04665	93.4441	0.002314
ENSG00000131591	C1orf159	3.04347	19.2521	0.002339
ENSG00000284779	ENSG00000284779	-3.04196	-341.664	0.00235
ENSG00000089177	KIF16B	-3.04047	-17.9828	0.002362
ENSG00000204060	FOXO6	3.03931	10.7809	0.002371
ENSG00000136634	IL10	-3.03916	-26.0464	0.002372
ENSG00000129226	CD68	-3.03773	-58.7957	0.002384
ENSG00000204308	RNF5	3.03633	205.009	0.002395
ENSG00000230657	PRB4	-3.03532	-1567.78	0.002403
ENSG00000156171	DRAM2	3.03396	71.8227	0.002414
ENSG00000143434	SEMA6C	-3.03061	-86.9418	0.002441
ENSG00000129219	PLD2	-3.02661	-47.6858	0.002473
ENSG00000152240	HAUS1	-3.02543	-8.39234	0.002483
ENSG00000274997	H2AC12	-3.02475	-42.2756	0.002488
ENSG00000112576	CCND3	-3.02268	-130.732	0.002505
ENSG00000101464	PIGU	-3.019	-67.1481	0.002536
ENSG00000174938	SEZ6L2	-3.01435	-18.831	0.002575
ENSG00000204438	GPANK1	-3.01429	-113.243	0.002576
ENSG00000151967	SCHIP1	-3.01197	-74.7546	0.002596
ENSG00000112078	KCTD20	3.00549	53.1259	0.002652
ENSG00000019995	ZRANB1	-2.99874	-28.931	0.002711
ENSG00000220201	ZGLP1	-2.99611	-212.757	0.002734
ENSG00000173110	HSPA6	-2.99496	-32.2283	0.002745
ENSG00000204695	OR14J1	-2.99067	-581.301	0.002784
ENSG00000116771	AGMAT	2.98708	5.32242	0.002817
ENSG00000204511	MCCD1	-2.98432	-47.3209	0.002842
ENSG00000137331	IER3	2.98306	86.2095	0.002854
ENSG00000138379	MSTN	-2.97985	-456.383	0.002884
ENSG00000167244	IGF2	-2.9785	-182.947	0.002897
ENSG00000178184	PARD6G	-2.97695	-91.1106	0.002911
ENSG00000101546	RBFA	-2.96958	-23.0293	0.002982
ENSG00000174951	FUT1	-2.96598	-19.4333	0.003017
ENSG00000132952	USPL1	2.9656	121.69	0.003021
ENSG00000204610	TRIM15	-2.96517	-155.037	0.003025
ENSG00000126603	GLIS2	-2.96494	-68.0134	0.003027
ENSG00000011485	PPP5C	-2.96353	-9.20648	0.003041
ENSG00000065518	NDUFB4	2.96274	191.422	0.003049
ENSG00000274286	ADRA2B	2.9612	110.779	0.003064
ENSG00000168806	LCMT2	-2.9523	-54.3517	0.003154
ENSG00000057657	PRDM1	2.94809	23.8159	0.003197
ENSG00000164056	SPRY1	-2.94693	-39.0705	0.003209
ENSG00000130511	SSBP4	2.94635	23.6239	0.003215
ENSG00000114650	SCAP	-2.94465	-140.101	0.003233
ENSG00000140105	WARS1	-2.94399	-9.12759	0.00324
ENSG00000170779	CDCA4	2.94399	35.7222	0.00324
ENSG00000197587	DMBX1	2.9436	160.951	0.003244
ENSG00000172238	ATOH1	2.94313	471.416	0.003249
ENSG00000120235	IFNA6	-2.94136	-1615.73	0.003268
ENSG00000066117	SMARCD1	-2.94082	-86.9553	0.003273
ENSG00000182985	CADM1	-2.94054	-86.5365	0.003276
ENSG00000255974	CYP2A6	-2.93773	-835.217	0.003306
ENSG00000147874	HAUS6	-2.9256	-36.8057	0.003438
ENSG00000163823	CCR1	2.92464	26.6028	0.003449
ENSG00000164440	TXLNB	-2.91757	-20.5033	0.003528
ENSG00000239697	TNFSF12	-2.91474	-36.8066	0.00356
ENSG00000180777	ANKRD30B	2.91425	550.282	0.003565
ENSG00000163888	CAMK2N2	-2.91024	-275.389	0.003611
ENSG00000211445	GPX3	-2.90807	-39.217	0.003637
ENSG00000197930	ERO1A	-2.90585	-32.7577	0.003663
ENSG00000141738	GRB7	2.90581	39.8818	0.003663
ENSG00000197562	RAB40C	-2.90552	-76.6972	0.003666
ENSG00000124145	SDC4	2.89932	8.85252	0.00374
ENSG00000205364	MT1M	2.89687	122.344	0.003769
ENSG00000187475	H1-6	2.89686	235.795	0.003769
ENSG00000170802	FOXN2	2.89586	50.5109	0.003781
ENSG00000178860	MSC	-2.89365	-12.0896	0.003808
ENSG00000178718	RPP25	2.88955	82.1553	0.003858
ENSG00000110497	AMBRA1	-2.88569	-372.173	0.003906
ENSG00000161610	HCRT	-2.88566	-221.61	0.003906
ENSG00000108306	FBXL20	-2.88506	-57.5382	0.003913
ENSG00000164508	H2AC1	-2.88399	-649.632	0.003927
ENSG00000198113	TOR4A	-2.877	-37.6241	0.004015
ENSG00000144834	TAGLN3	2.8769	10.158	0.004016
ENSG00000002834	LASP1	2.87647	69.8851	0.004021
ENSG00000171786	NHLH1	2.87488	162.692	0.004042
ENSG00000066777	ARFGEF1	2.87456	80.5938	0.004046
ENSG00000072571	HMMR	2.87268	31.7023	0.00407
ENSG00000133069	TMCC2	2.8717	108.361	0.004083
ENSG00000065060	BLTP3A	-2.87156	-71.4572	0.004085
ENSG00000163357	DCST1	-2.86981	-814.731	0.004107
ENSG00000160124	MIX23	2.86891	95.6258	0.004119
ENSG00000101412	E2F1	-2.86258	-13.8104	0.004202
ENSG00000123545	NDUFAF4	2.86197	55.487	0.00421
ENSG00000084674	APOB	2.8615	227.439	0.004216
ENSG00000162738	VANGL2	-2.85906	-39.572	0.004249
ENSG00000197798	FAM118B	2.85613	117.756	0.004288
ENSG00000137872	SEMA6D	2.85452	133.275	0.00431
ENSG00000162928	PEX13	-2.85333	-69.6392	0.004326
ENSG00000184163	C1QTNF12	2.85235	89.6312	0.00434
ENSG00000182264	IZUMO1	2.84368	103.995	0.00446
ENSG00000189298	ZKSCAN3	2.84066	52.9683	0.004502
ENSG00000118513	MYB	-2.8392	-119.531	0.004523
ENSG00000101444	AHCY	2.83855	149.202	0.004532
ENSG00000241839	PLEKHO2	2.83559	62.3727	0.004574
ENSG00000162009	SSTR5	-2.83511	-456.321	0.004581
ENSG00000204396	VWA7	-2.83438	-23.9517	0.004592
ENSG00000160471	COX6B2	2.8331	19.674	0.00461
ENSG00000074219	TEAD2	-2.83107	-103.113	0.004639
ENSG00000204560	DHX16	-2.83047	-148.872	0.004648
ENSG00000137700	SLC37A4	-2.8299	-20.2792	0.004656
ENSG00000127328	RAB3IP	2.82975	14.0367	0.004658
ENSG00000196826	ENSG00000196826	2.82881	41.9092	0.004672
ENSG00000102580	DNAJC3	-2.82794	-77.0423	0.004685
ENSG00000204687	MAS1L	2.8275	493.44	0.004691
ENSG00000142494	SLC47A1	2.8225	84.3041	0.004765
ENSG00000077152	UBE2T	-2.82238	-82.4811	0.004767
ENSG00000176473	WDR25	-2.82109	-15.9495	0.004786
ENSG00000107551	RASSF4	2.81922	28.9814	0.004814
ENSG00000214530	STARD10	-2.81802	-53.9209	0.004832
ENSG00000205089	CCNI2	-2.81653	-92.1681	0.004855
ENSG00000159335	PTMS	2.81426	33.9824	0.004889
ENSG00000249709	ZNF564	2.81411	30.9816	0.004891
ENSG00000177302	TOP3A	2.81318	59.6849	0.004905
ENSG00000100796	PPP4R3A	2.81268	194.012	0.004913
ENSG00000003987	MTMR7	2.81113	80.4175	0.004937
ENSG00000161395	PGAP3	2.80998	96.0792	0.004954
ENSG00000284704	SCYGR3	-2.80973	-316.677	0.004958
ENSG00000158711	ELK4	-2.80919	-87.8701	0.004967
ENSG00000184357	H1-5	2.80896	169.605	0.00497
ENSG00000172500	FIBP	2.80779	764.469	0.004988
ENSG00000172893	DHCR7	-2.80323	-52.3078	0.005059
ENSG00000198944	SOWAHA	2.80213	162.926	0.005077
ENSG00000123374	CDK2	-2.80134	-59.0749	0.005089
ENSG00000158023	CFAP251	-2.8005	-3.47891	0.005102
ENSG00000113328	CCNG1	2.79878	66.4932	0.00513
ENSG00000204381	LAYN	2.79599	10.7387	0.005174
ENSG00000003989	SLC7A2	-2.79517	-66.8792	0.005187
ENSG00000069020	MAST4	2.7951	32.4747	0.005188
ENSG00000166762	CATSPER2	-2.78611	-21.2075	0.005334
ENSG00000232040	SCAND3	-2.78398	-394.459	0.00537
ENSG00000111907	TPD52L1	-2.78382	-12.3495	0.005372
ENSG00000164500	SPATA48	2.78163	957.342	0.005409
ENSG00000197724	PHF2	-2.7806	-40.3157	0.005426
ENSG00000165526	RPUSD4	2.78039	88.7491	0.005429
ENSG00000258083	OR9A4	2.7793	549.078	0.005448
ENSG00000145692	BHMT	2.77911	622.871	0.005451
ENSG00000079102	RUNX1T1	2.77743	249.691	0.005479
ENSG00000105549	THEG	2.777	287.529	0.005486
ENSG00000177106	EPS8L2	-2.77642	-17.1695	0.005496
ENSG00000122986	HVCN1	2.77641	33.1752	0.005496
ENSG00000125686	MED1	2.77611	19.3575	0.005501
ENSG00000117266	CDK18	2.77468	35.9817	0.005526
ENSG00000170606	HSPA4	2.77367	69.872	0.005543
ENSG00000023287	RB1CC1	-2.77182	-510.523	0.005574
ENSG00000139734	DIAPH3	2.76936	66.9032	0.005617
ENSG00000196704	AMZ2	2.7673	21.4175	0.005652
ENSG00000095485	CWF19L1	-2.76669	-44.6327	0.005663
ENSG00000104894	CD37	2.7665	12.3889	0.005666
ENSG00000169599	NFU1	-2.76507	-208.695	0.005691
ENSG00000147872	PLIN2	-2.76279	-21.9555	0.005731
ENSG00000240053	LY6G5B	-2.76257	-277.74	0.005735
ENSG00000078018	MAP2	2.76125	32.0514	0.005758
ENSG00000054803	CBLN4	-2.75889	-1884.24	0.0058
ENSG00000253958	CLDN23	2.75849	3.74602	0.005807
ENSG00000135362	PRR5L	2.75711	44.9774	0.005831
ENSG00000223638	RFPL4A	-2.75602	-177.275	0.005851
ENSG00000064666	CNN2	2.75563	96.4129	0.005858
ENSG00000084734	GCKR	2.75443	288.289	0.005879
ENSG00000143032	BARHL2	2.75166	150.758	0.005929
ENSG00000146072	TNFRSF21	-2.7504	-79.8974	0.005952
ENSG00000128886	ELL3	2.74689	28.9885	0.006016
ENSG00000070961	ATP2B1	2.74452	39.2562	0.00606
ENSG00000065000	AP3D1	2.74178	148.117	0.006111
ENSG00000138115	CYP2C8	-2.73575	-337.934	0.006224
ENSG00000181631	P2RY13	2.73494	88.5447	0.006239
ENSG00000198914	POU3F3	2.73413	104.679	0.006255
ENSG00000157895	C12orf43	-2.73326	-26.7177	0.006271
ENSG00000124574	ABCC10	-2.73318	-36.2405	0.006273
ENSG00000225526	MKRN2OS	2.7314	95.5709	0.006307
ENSG00000072858	SIDT1	2.73044	6.6007	0.006325
ENSG00000131323	TRAF3	2.72916	35.2339	0.00635
ENSG00000133247	KMT5C	2.72858	115.066	0.006361
ENSG00000131142	CCL25	2.72726	29.6491	0.006386
ENSG00000101290	CDS2	2.72651	157.592	0.006401
ENSG00000144028	SNRNP200	-2.72619	-109.243	0.006407
ENSG00000080166	DCT	-2.72562	-347.393	0.006418
ENSG00000021355	SERPINB1	2.7249	57.5546	0.006432
ENSG00000116584	ARHGEF2	2.72477	58.5181	0.006435
ENSG00000291302	ENSG00000291302	-2.72329	-67.4751	0.006464
ENSG00000260861	ENSG00000260861	2.72233	10.837	0.006482
ENSG00000164574	GALNT10	-2.72167	-28.2435	0.006495
ENSG00000162399	BSND	2.72141	553.939	0.0065
ENSG00000090530	P3H2	-2.71903	-67.2616	0.006547
ENSG00000179059	ZFP42	2.71837	746.229	0.006561
ENSG00000197965	MPZL1	2.71803	12.0154	0.006567
ENSG00000119508	NR4A3	-2.7143	-45.973	0.006642
ENSG00000136810	TXN	-2.71384	-14.8113	0.006651
ENSG00000169876	MUC17	-2.70951	-540.825	0.006738
ENSG00000204842	ATXN2	-2.7083	-56.4326	0.006763
ENSG00000198130	HIBCH	-2.70787	-172.661	0.006772
ENSG00000116001	TIA1	-2.70357	-35.8999	0.00686
ENSG00000177830	CHID1	-2.70311	-175.011	0.006869
ENSG00000120254	MTHFD1L	-2.70102	-86.7349	0.006913
ENSG00000140678	ITGAX	2.69851	5.34369	0.006965
ENSG00000145214	DGKQ	2.69523	5.51911	0.007034
ENSG00000204531	POU5F1	2.69419	30.8328	0.007056
ENSG00000151689	INPP1	2.69352	27.5617	0.00707
ENSG00000100281	HMGXB4	-2.69052	-118.281	0.007134
ENSG00000072818	ACAP1	-2.68936	-40.8911	0.007159
ENSG00000158869	FCER1G	-2.68912	-13.5512	0.007164
ENSG00000153113	CAST	2.68872	65.6078	0.007173
ENSG00000124635	H2BC11	-2.68689	-205.777	0.007212
ENSG00000137842	TMEM62	2.68612	67.8812	0.007229
ENSG00000112337	SLC17A2	2.68543	401.038	0.007244
ENSG00000169223	LMAN2	-2.68418	-313.061	0.007271
ENSG00000130997	POLN	2.68101	166.003	0.00734
ENSG00000196227	FAM217B	-2.68041	-111.591	0.007353
ENSG00000212710	CTAGE1	-2.68007	-1211.5	0.007361
ENSG00000125484	GTF3C4	2.67891	118.854	0.007386
ENSG00000140320	BAHD1	2.67859	85.1889	0.007393
ENSG00000138468	SENP7	-2.67834	-58.386	0.007399
ENSG00000135116	HRK	-2.67792	-37.2526	0.007408
ENSG00000115084	SLC35F5	-2.67661	-29.2448	0.007437
ENSG00000137218	FRS3	-2.67638	-18.5847	0.007442
ENSG00000166927	MS4A7	-2.67529	-34.284	0.007466
ENSG00000123453	SARDH	2.6717	51.0668	0.007547
ENSG00000148019	CEP78	-2.67152	-47.5495	0.007551
ENSG00000082641	NFE2L1	-2.66991	-154.047	0.007587
ENSG00000110721	CHKA	2.66756	62.5779	0.007641
ENSG00000284635	SCYGR8	2.66608	223.755	0.007674
ENSG00000197283	SYNGAP1	-2.66603	-69.4085	0.007675
ENSG00000126215	XRCC3	2.66585	92.4205	0.007679
ENSG00000167261	DPEP2	2.66525	54.5691	0.007693
ENSG00000130559	CAMSAP1	2.66451	27.8762	0.00771
ENSG00000111832	RWDD1	2.66303	55.8115	0.007744
ENSG00000216588	IGSF23	2.66299	502.141	0.007745
ENSG00000185664	PMEL	-2.66123	-252.595	0.007786
ENSG00000082175	PGR	2.66021	577.188	0.007809
ENSG00000185070	FLRT2	2.65945	91.7636	0.007827
ENSG00000138755	CXCL9	-2.65876	-557.326	0.007843
ENSG00000116212	LRRC42	2.65836	103.919	0.007852
ENSG00000160075	SSU72	-2.65716	-55.5363	0.00788
ENSG00000145244	CORIN	-2.65505	-20.2997	0.00793
ENSG00000162302	RPS6KA4	2.65499	51.5713	0.007931
ENSG00000161609	KASH5	2.65438	6.95455	0.007945
ENSG00000172661	WASHC2C	-2.65293	-13.71	0.00798
ENSG00000136244	IL6	2.65168	50.3324	0.008009
ENSG00000162456	KNCN	2.65012	755.721	0.008046
ENSG00000149403	GRIK4	2.64973	76.156	0.008056
ENSG00000166670	MMP10	-2.64766	-761.208	0.008105
ENSG00000186314	PRELID2	-2.64736	-33.9604	0.008112
ENSG00000104213	PDGFRL	2.6457	13.505	0.008152
ENSG00000135164	DMTF1	2.64304	102.67	0.008216
ENSG00000164171	ITGA2	-2.64151	-10.8756	0.008254
ENSG00000185385	OR7A17	2.64052	384.554	0.008278
ENSG00000176994	SMCR8	2.63937	96.8283	0.008306
ENSG00000255307	OR52B2	2.63726	471.428	0.008358
ENSG00000075239	ACAT1	-2.63657	-51.813	0.008375
ENSG00000104728	ARHGEF10	2.63329	66.1867	0.008456
ENSG00000163576	EFHB	2.63194	333.55	0.00849
ENSG00000188486	H2AX	-2.63087	-43.5972	0.008517
ENSG00000173281	PPP1R3B	2.63077	35.8033	0.008519
ENSG00000139970	RTN1	-2.63071	-126.761	0.008521
ENSG00000125485	DDX31	2.63044	155.368	0.008527
ENSG00000175352	NRIP3	-2.62725	-8.60219	0.008608
ENSG00000255071	SAA2-SAA4	-2.62689	-349.357	0.008617
ENSG00000151164	RAD9B	-2.62643	-60.2272	0.008628
ENSG00000278870	OR51G1	-2.62612	-979.067	0.008636
ENSG00000157613	CREB3L1	-2.6259	-208.442	0.008642
ENSG00000140688	RUSF1	2.62548	123.339	0.008653
ENSG00000188283	ZNF383	-2.62462	-200.369	0.008675
ENSG00000099377	HSD3B7	2.62427	226.594	0.008683
ENSG00000169397	RNASE3	2.62371	27.8819	0.008698
ENSG00000143753	DEGS1	-2.62296	-156.691	0.008717
ENSG00000283782	ENSG00000283782	2.62293	11.9202	0.008718
ENSG00000214688	C10orf105	-2.62288	-59.6118	0.008719
ENSG00000204518	AADACL4	-2.62254	-809.108	0.008728
ENSG00000090013	BLVRB	-2.62212	-120.971	0.008738
ENSG00000112473	SLC39A7	2.62092	59.292	0.008769
ENSG00000066422	ZBTB11	2.61972	79.3945	0.0088
ENSG00000116205	TCEANC2	-2.61891	-90.5429	0.008821
ENSG00000055813	CCDC85A	2.61633	61.7692	0.008888
ENSG00000138395	CDK15	-2.61581	-276.036	0.008902
ENSG00000173404	INSM1	2.61566	52.0194	0.008906
ENSG00000127578	WFIKKN1	-2.61522	-13.4817	0.008917
ENSG00000167487	KLHL26	2.61341	170.504	0.008964
ENSG00000122958	VPS26A	2.61193	88.8017	0.009003
ENSG00000177663	IL17RA	2.61193	32.5887	0.009003
ENSG00000189079	ARID2	2.61105	174.38	0.009026
ENSG00000157992	KRTCAP3	-2.60779	-32.7686	0.009113
ENSG00000160563	MED27	2.6075	62.6796	0.009121
ENSG00000143033	MTF2	-2.60656	-59.604	0.009146
ENSG00000197050	ZNF420	-2.6061	-166.923	0.009158
ENSG00000119669	IRF2BPL	2.60537	12.2047	0.009177
ENSG00000122034	GTF3A	-2.60367	-29.1924	0.009223
ENSG00000134571	MYBPC3	-2.60163	-161.61	0.009278
ENSG00000122484	RPAP2	2.60033	96.4962	0.009313
ENSG00000104886	PLEKHJ1	2.60028	197.833	0.009315
ENSG00000166128	RAB8B	2.60027	56.1008	0.009315
ENSG00000196655	TRAPPC4	2.59981	46.5177	0.009327
ENSG00000184924	PTRHD1	-2.59623	-49.8961	0.009425
ENSG00000259384	GH1	-2.59541	-53.1296	0.009448
ENSG00000242372	EIF6	-2.59537	-35.8619	0.009449
ENSG00000183513	COA5	-2.59499	-79.5788	0.009459
ENSG00000001617	SEMA3F	2.59407	12.9298	0.009485
ENSG00000278224	PRICKLE4	-2.59403	-6.27306	0.009486
ENSG00000106927	AMBP	-2.58751	-336.267	0.009667
ENSG00000184939	ZFP90	-2.58711	-8.77302	0.009678
ENSG00000145907	G3BP1	2.58558	45.5504	0.009722
ENSG00000140464	PML	2.58495	58.072	0.009739
ENSG00000288675	PANO1	2.58366	141.468	0.009776
ENSG00000203814	H2BC18	2.58298	317.196	0.009795
ENSG00000182177	ASB18	2.58149	795.823	0.009837
ENSG00000072415	PALS1	2.57788	159.568	0.009941
ENSG00000179958	DCTPP1	-2.57671	-214.469	0.009975
ENSG00000099337	KCNK6	-2.57617	-26.3398	0.00999
ENSG00000138185	ENTPD1	2.57408	36.0558	0.010051
ENSG00000135966	TGFBRAP1	2.57371	34.3907	0.010061
ENSG00000170515	PA2G4	2.57267	375.904	0.010092
ENSG00000139218	SCAF11	-2.57223	-149.311	0.010104
ENSG00000183569	SERHL2	-2.57155	-6.73675	0.010124
ENSG00000134389	CFHR5	2.57143	356.791	0.010128
ENSG00000171962	DRC3	-2.57076	-59.8867	0.010148
ENSG00000131748	STARD3	2.5705	64.4881	0.010155
ENSG00000140474	ULK3	2.56858	57.0237	0.010212
ENSG00000197728	RPS26	-2.56784	-33.4613	0.010234
ENSG00000112079	STK38	-2.56703	-128.051	0.010257
ENSG00000125780	TGM3	-2.56526	-93.8345	0.01031
ENSG00000095932	SMIM24	2.56438	38.5996	0.010336
ENSG00000170166	HOXD4	-2.56389	-336.356	0.010351
ENSG00000115211	EIF2B4	-2.56316	-122.693	0.010372
ENSG00000173511	VEGFB	-2.56144	-118.931	0.010424
ENSG00000166869	CHP2	2.56034	233.784	0.010457
ENSG00000128645	HOXD1	-2.56033	-66.3025	0.010457
ENSG00000102904	TSNAXIP1	2.55979	218.185	0.010474
ENSG00000166997	CNPY4	2.55941	295.05	0.010485
ENSG00000162746	FCRLB	-2.55927	-36.4239	0.010489
ENSG00000081721	DUSP12	2.55825	62.0247	0.01052
ENSG00000063245	EPN1	-2.55773	-53.9147	0.010536
ENSG00000100519	PSMC6	-2.55674	-75.6419	0.010566
ENSG00000177885	GRB2	-2.55644	-37.6685	0.010575
ENSG00000006047	YBX2	-2.55639	-72.1588	0.010577
ENSG00000178301	AQP11	-2.5558	-21.731	0.010594
ENSG00000168300	PCMTD1	-2.55546	-42.8365	0.010605
ENSG00000174939	ASPHD1	-2.55545	-31.4069	0.010605
ENSG00000185056	C5orf47	2.55302	679.483	0.010679
ENSG00000000938	FGR	2.54778	23.9935	0.010841
ENSG00000163082	SGPP2	-2.5439	-7.98321	0.010962
ENSG00000179546	HTR1D	2.54264	133.737	0.011002
ENSG00000198785	GRIN3A	-2.54133	-527.619	0.011043
ENSG00000025434	NR1H3	-2.54076	-77.3255	0.011061
ENSG00000180155	LYNX1	2.54061	77.4381	0.011066
ENSG00000168028	RPSA	2.54019	39.6017	0.011079
ENSG00000132915	PDE6A	-2.54001	-736.454	0.011085
ENSG00000165475	CRYL1	-2.53991	-19.9683	0.011088
ENSG00000148600	CDHR1	-2.53817	-52.4003	0.011143
ENSG00000203737	GPR52	-2.53805	-197.383	0.011147
ENSG00000213859	KCTD11	2.53695	43.2557	0.011182
ENSG00000150636	CCDC102B	-2.53501	-660.454	0.011244
ENSG00000121053	EPX	2.53458	34.8675	0.011258
ENSG00000172724	CCL19	-2.53085	-42.4863	0.011379
ENSG00000153498	SPACA7	-2.53048	-733.498	0.011391
ENSG00000166126	AMN	-2.52857	-37.4066	0.011453
ENSG00000164346	NSA2	2.52687	48.5623	0.011508
ENSG00000225921	NOL7	2.52664	300.969	0.011516
ENSG00000196562	SULF2	2.52653	67.9673	0.011519
ENSG00000153551	CMTM7	-2.52622	-62.3259	0.01153
ENSG00000172680	MOS	-2.52597	-313.085	0.011538
ENSG00000113838	TBCCD1	2.52496	60.8426	0.011571
ENSG00000064687	ABCA7	2.52442	13.8901	0.011589
ENSG00000237289	CKMT1B	-2.52402	-194.632	0.011602
ENSG00000184489	PTP4A3	-2.52295	-5.35429	0.011637
ENSG00000123810	B9D2	2.52061	367.003	0.011715
ENSG00000178802	MPI	2.5191	58.0121	0.011766
ENSG00000289791	ENSG00000289791	2.51907	87.8475	0.011766
ENSG00000213658	LAT	-2.51616	-113.62	0.011864
ENSG00000160181	TFF2	-2.51603	-105.892	0.011869
ENSG00000177556	ATOX1	-2.51584	-25.596	0.011875
ENSG00000142698	C1orf94	2.51554	731.126	0.011885
ENSG00000136856	SLC2A8	-2.51527	-16.6382	0.011894
ENSG00000159788	RGS12	-2.51406	-16.7423	0.011935
ENSG00000215817	ZC3H11B	-2.51267	-77.284	0.011982
ENSG00000162614	NEXN	2.51165	72.4301	0.012017
ENSG00000185189	NRBP2	2.5104	167.345	0.012059
ENSG00000124226	RNF114	2.50765	82.6615	0.012154
ENSG00000147485	PXDNL	2.50751	92.8771	0.012159
ENSG00000174989	FBXW8	-2.50666	-48.3075	0.012188
ENSG00000187498	COL4A1	-2.50304	-119.682	0.012313
ENSG00000070019	GUCY2C	2.50254	617.709	0.012331
ENSG00000164691	TAGAP	2.50163	5.36676	0.012362
ENSG00000129009	ISLR	2.50057	175.302	0.012399
ENSG00000171109	MFN1	2.49883	69.2108	0.01246
ENSG00000166016	ABTB2	-2.49787	-50.2109	0.012494
ENSG00000169474	SPRR1A	2.49773	342.956	0.012499
ENSG00000146839	ZAN	2.49512	173.073	0.012591
ENSG00000168090	COPS6	2.49397	170.264	0.012632
ENSG00000189233	NUGGC	-2.49358	-23.057	0.012646
ENSG00000184743	ATL3	-2.49242	-35.6416	0.012687
ENSG00000136021	SCYL2	2.49157	84.9817	0.012718
ENSG00000179144	GIMAP7	2.49018	45.8381	0.012768
ENSG00000165661	QSOX2	-2.48962	-35.6735	0.012788
ENSG00000101191	DIDO1	2.48894	78.9617	0.012812
ENSG00000122481	RWDD3	2.48762	22.6674	0.01286
ENSG00000121410	A1BG	2.48725	404.503	0.012873
ENSG00000131153	GINS2	2.48677	66.2973	0.012891
ENSG00000256269	HMBS	-2.48659	-35.6602	0.012897
ENSG00000251246	EFNA4-EFNA3	-2.48579	-31.3615	0.012926
ENSG00000198945	L3MBTL3	2.48438	44.7274	0.012978
ENSG00000165061	ZMAT4	2.48414	218.564	0.012986
ENSG00000106615	RHEB	-2.48377	-55.0771	0.013
ENSG00000094796	KRT31	2.48356	1233.12	0.013008
ENSG00000054967	RELT	2.48249	40.1907	0.013047
ENSG00000138640	FAM13A	2.48243	6.14907	0.013049
ENSG00000077935	SMC1B	-2.48092	-14.8552	0.013105
ENSG00000253368	TRNP1	-2.48062	-83.8805	0.013116
ENSG00000227729	RD3L	2.48058	12.8555	0.013117
ENSG00000123154	WDR83	2.47816	99.7211	0.013206
ENSG00000179055	OR13D1	-2.47757	-164.356	0.013228
ENSG00000237190	CDKN2AIPNL	2.47702	313.302	0.013248
ENSG00000167104	BPIFB6	2.47606	748.459	0.013284
ENSG00000126858	RHOT1	-2.47512	-207.941	0.013319
ENSG00000113249	HAVCR1	-2.4732	-159.033	0.013391
ENSG00000282988	ENSG00000282988	-2.47232	-26.1062	0.013424
ENSG00000124935	SCGB1D2	2.47192	426.344	0.013439
ENSG00000162927	PUS10	-2.46883	-91.428	0.013556
ENSG00000189042	ZNF567	2.46738	177.033	0.013611
ENSG00000170473	PYM1	-2.467	-65.922	0.013625
ENSG00000164841	TMEM74	-2.46628	-60.7451	0.013653
ENSG00000183161	FANCF	2.46622	53.7955	0.013655
ENSG00000116191	RALGPS2	2.46566	43.6594	0.013676
ENSG00000173327	MAP3K11	2.46542	65.4822	0.013685
ENSG00000081479	LRP2	-2.46489	-36.8531	0.013706
ENSG00000081985	IL12RB2	2.46326	9.87662	0.013768
ENSG00000198252	STYX	2.46306	27.1508	0.013776
ENSG00000092470	WDR76	2.46268	93.0507	0.01379
ENSG00000118985	ELL2	-2.46153	-28.8919	0.013835
ENSG00000145604	SKP2	-2.46085	-119.783	0.013861
ENSG00000189068	VSTM1	-2.46084	-24.3389	0.013861
ENSG00000164151	ICE1	-2.4597	-100.126	0.013905
ENSG00000126773	PCNX4	-2.45965	-294.379	0.013907
ENSG00000120992	LYPLA1	2.45961	49.0969	0.013909
ENSG00000248712	CCDC153	2.4596	191.172	0.013909
ENSG00000184465	WDR27	-2.45945	-25.0553	0.013915
ENSG00000087074	PPP1R15A	2.45786	30.8547	0.013977
ENSG00000052749	RRP12	2.45671	16.7851	0.014022
ENSG00000235194	PPP1R3E	2.45576	123.174	0.014059
ENSG00000197935	ZNF311	2.45477	9.06015	0.014098
ENSG00000138376	BARD1	2.4543	18.8757	0.014116
ENSG00000275379	H3C11	2.4543	40.4888	0.014116
ENSG00000134825	TMEM258	2.45305	228.613	0.014165
ENSG00000167772	ANGPTL4	2.45134	19.0834	0.014232
ENSG00000003756	RBM5	-2.45031	-90.2902	0.014273
ENSG00000072110	ACTN1	2.4502	11.788	0.014277
ENSG00000134294	SLC38A2	-2.4495	-135.006	0.014305
ENSG00000205835	GMNC	2.44927	37.7977	0.014315
ENSG00000170819	BFSP2	-2.44747	-405.376	0.014386
ENSG00000109674	NEIL3	-2.44549	-91.4541	0.014465
ENSG00000159217	IGF2BP1	-2.44375	-520.799	0.014536
ENSG00000235109	ZSCAN31	2.44263	17.1686	0.014581
ENSG00000173273	TNKS	2.442	28.2394	0.014606
ENSG00000166200	COPS2	-2.44159	-73.09	0.014623
ENSG00000168356	SCN11A	2.44057	162.84	0.014664
ENSG00000129003	VPS13C	-2.43952	-146.636	0.014707
ENSG00000110492	MDK	2.43937	101.415	0.014713
ENSG00000160469	BRSK1	-2.43895	-39.985	0.01473
ENSG00000087302	RTRAF	2.43887	50.581	0.014733
ENSG00000173269	MMRN2	-2.43872	-31.7689	0.014739
ENSG00000067369	TP53BP1	2.4378	14.3949	0.014777
ENSG00000157800	SLC37A3	2.43668	64.4409	0.014823
ENSG00000137825	ITPKA	-2.43507	-37.3118	0.014889
ENSG00000013523	ANGEL1	2.43497	35.5513	0.014893
ENSG00000157020	SEC13	2.43296	67.1735	0.014976
ENSG00000184922	FMNL1	-2.43074	-157.919	0.015068
ENSG00000166860	ZBTB39	2.42954	97.6427	0.015118
ENSG00000138271	GPR87	2.42887	184.673	0.015146
ENSG00000198298	ZNF485	2.4285	88.9701	0.015162
ENSG00000139370	SLC15A4	2.42776	53.462	0.015192
ENSG00000170322	NFRKB	2.42747	42.5465	0.015204
ENSG00000186891	TNFRSF18	2.42736	68.4316	0.015209
ENSG00000164082	GRM2	-2.42718	-93.3458	0.015217
ENSG00000054611	TBC1D22A	-2.42698	-34.9961	0.015225
ENSG00000149218	ENDOD1	-2.42655	-6.03706	0.015243
ENSG00000106034	CPED1	2.42488	89.6899	0.015313
ENSG00000104848	KCNA7	-2.42487	-168.925	0.015314
ENSG00000239590	OR1J4	-2.42445	-765.733	0.015332
ENSG00000112941	TENT4A	2.42389	15.7586	0.015355
ENSG00000180113	TDRD6	-2.42235	-278.672	0.01542
ENSG00000132510	KDM6B	-2.42143	-94.045	0.01546
ENSG00000205832	C16orf96	2.42035	569.265	0.015506
ENSG00000185043	CIB1	2.42034	40.6458	0.015506
ENSG00000089597	GANAB	2.41892	180.72	0.015567
ENSG00000169247	SH3TC2	-2.41688	-152.12	0.015654
ENSG00000184979	USP18	2.41661	20.0869	0.015666
ENSG00000182968	SOX1	2.41584	5229.7	0.015699
ENSG00000184838	PRR16	2.4146	81.318	0.015752
ENSG00000167654	ATCAY	2.41406	567.364	0.015776
ENSG00000161980	POLR3K	-2.413	-8.99874	0.015822
ENSG00000234284	ZNF879	-2.41101	-31.1476	0.015908
ENSG00000151117	TMEM86A	2.41073	23.653	0.015921
ENSG00000205090	TMEM240	2.40979	55.7793	0.015962
ENSG00000069122	ADGRF5	-2.40896	-665.705	0.015998
ENSG00000275896	PRSS2	2.40876	19.9622	0.016007
ENSG00000076685	NT5C2	2.40823	18.3501	0.01603
ENSG00000173991	TCAP	-2.40677	-233.837	0.016094
ENSG00000168374	ARF4	2.40441	89.064	0.016199
ENSG00000114790	ARHGEF26	-2.40373	-74.9918	0.016229
ENSG00000104687	GSR	2.4027	28.7655	0.016275
ENSG00000181915	ADO	2.40116	43.2264	0.016343
ENSG00000186907	RTN4RL2	-2.3998	-340.483	0.016404
ENSG00000062038	CDH3	-2.39881	-133.418	0.016448
ENSG00000155827	RNF20	-2.39843	-44.9378	0.016465
ENSG00000126432	PRDX5	-2.39814	-101.144	0.016478
ENSG00000136870	ZNF189	2.39787	53.3462	0.016491
ENSG00000113302	IL12B	2.39717	135.642	0.016522
ENSG00000248871	TNFSF12-TNFSF13	-2.39705	-39.6453	0.016528
ENSG00000154719	MRPL39	2.3963	35.3309	0.016561
ENSG00000204913	LRRC3C	-2.39611	-12.5458	0.01657
ENSG00000184719	RNLS	-2.39568	-37.5656	0.01659
ENSG00000100612	DHRS7	-2.39562	-16.79	0.016592
ENSG00000103507	BCKDK	2.39559	89.2672	0.016594
ENSG00000132801	ZSWIM3	2.39512	92.3077	0.016615
ENSG00000290292	HOMEZ	-2.39457	-14.7415	0.01664
ENSG00000122859	NEUROG3	2.3945	96.0659	0.016643
ENSG00000181562	EDDM3A	2.39306	265.404	0.016708
ENSG00000183098	GPC6	2.3926	494.423	0.016729
ENSG00000118420	UBE3D	-2.39141	-101.165	0.016784
ENSG00000100558	PLEK2	-2.3885	-19.9301	0.016917
ENSG00000128408	RIBC2	-2.38795	-13.6893	0.016943
ENSG00000066468	FGFR2	2.38645	366.543	0.017012
ENSG00000089053	ANAPC5	2.38582	118.064	0.017041
ENSG00000184270	H2AC21	2.38423	154.362	0.017115
ENSG00000289490	ENSG00000289490	-2.38408	-35.869	0.017122
ENSG00000131462	TUBG1	-2.38322	-80.0895	0.017162
ENSG00000047932	GOPC	2.38294	27.2139	0.017175
ENSG00000112655	PTK7	2.38288	71.2305	0.017178
ENSG00000103275	UBE2I	-2.38264	-39.2547	0.017189
ENSG00000242616	GNG10	-2.38182	-35.3191	0.017227
ENSG00000203867	RBM20	2.38117	77.6569	0.017258
ENSG00000254726	MEX3A	-2.38085	-348.558	0.017273
ENSG00000203499	IQANK1	2.38057	46.7809	0.017286
ENSG00000100422	CERK	-2.3797	-59.5552	0.017327
ENSG00000111678	C12orf57	-2.37903	-57.3297	0.017358
ENSG00000151692	RNF144A	-2.37825	-42.6594	0.017395
ENSG00000130433	CACNG6	-2.37775	-20.7773	0.017418
ENSG00000196876	SCN8A	-2.37735	-118.642	0.017437
ENSG00000095794	CREM	-2.37684	-57.7583	0.017462
ENSG00000275713	H2BC9	-2.37664	-84.8721	0.017471
ENSG00000114923	SLC4A3	2.37664	243.731	0.017471
ENSG00000134824	FADS2	-2.37585	-20.5682	0.017509
ENSG00000112514	CUTA	-2.37572	-96.7414	0.017515
ENSG00000105849	POLR1F	-2.37447	-55.6685	0.017574
ENSG00000141279	NPEPPS	-2.37441	-96.5968	0.017577
ENSG00000160791	CCR5	-2.37374	-3.59683	0.017609
ENSG00000047457	CP	-2.37354	-101.188	0.017619
ENSG00000173210	ABLIM3	2.37273	64.242	0.017657
ENSG00000132773	TOE1	2.37219	151.55	0.017683
ENSG00000184986	TMEM121	-2.37179	-75.6012	0.017702
ENSG00000145217	SLC26A1	-2.37123	-25.5004	0.017729
ENSG00000134575	ACP2	-2.37089	-50.3541	0.017745
ENSG00000070444	MNT	-2.37086	-69.8748	0.017747
ENSG00000157303	SUSD3	-2.37044	-34.5139	0.017767
ENSG00000111897	SERINC1	-2.37021	-30.4856	0.017778
ENSG00000142961	MOB3C	-2.36994	-12.3426	0.017791
ENSG00000146858	ZC3HAV1L	-2.3694	-51.3836	0.017817
ENSG00000050748	MAPK9	2.36682	70.2952	0.017941
ENSG00000130590	SAMD10	-2.36641	-25.9299	0.017961
ENSG00000198182	ZNF607	-2.36593	-28.6833	0.017985
ENSG00000113643	RARS1	-2.36572	-145.298	0.017995
ENSG00000152611	CAPSL	-2.36217	-282.448	0.018168
ENSG00000164871	SPAG11B	2.36175	12876.2	0.018189
ENSG00000164111	ANXA5	-2.36044	-4.98934	0.018253
ENSG00000120949	TNFRSF8	2.36009	52.5155	0.01827
ENSG00000185024	BRF1	2.35978	39.2679	0.018286
ENSG00000125726	CD70	-2.35911	-12.9534	0.018319
ENSG00000205126	ACCSL	-2.35819	-82.098	0.018364
ENSG00000131759	RARA	2.35678	90.3856	0.018434
ENSG00000129562	DAD1	2.35628	15.6782	0.018459
ENSG00000164077	MON1A	-2.35579	-53.2342	0.018484
ENSG00000176974	SHMT1	-2.35555	-24.0878	0.018495
ENSG00000178691	SUZ12	2.35461	74.9515	0.018542
ENSG00000088002	SULT2B1	-2.35241	-497.214	0.018652
ENSG00000159063	ALG8	-2.35159	-21.236	0.018693
ENSG00000104643	MTMR9	-2.35014	-67.8075	0.018766
ENSG00000143001	TMEM61	2.34966	69.6344	0.01879
ENSG00000197375	SLC22A5	-2.34893	-17.566	0.018827
ENSG00000099834	CDHR5	2.34639	43.9214	0.018957
ENSG00000161958	FGF11	2.34593	11.4513	0.01898
ENSG00000132825	PPP1R3D	-2.34355	-116.044	0.019101
ENSG00000156381	ANKRD9	2.3435	25.0301	0.019104
ENSG00000204815	ODAD4	2.34292	72.798	0.019134
ENSG00000135355	GJA10	2.34215	669.612	0.019173
ENSG00000134744	TUT4	-2.3419	-87.9377	0.019186
ENSG00000181666	ZNF875	-2.34135	-47.4558	0.019214
ENSG00000142552	RCN3	2.34043	158.011	0.019262
ENSG00000128284	APOL3	-2.34022	-31.3776	0.019272
ENSG00000149516	MS4A3	-2.33926	-27.3562	0.019322
ENSG00000129250	KIF1C	2.33869	58.0406	0.019351
ENSG00000267534	S1PR2	-2.33789	-15.0159	0.019393
ENSG00000085433	WDR47	2.3372	40.1298	0.019429
ENSG00000122218	COPA	2.33702	45.8639	0.019438
ENSG00000128891	CCDC32	-2.33576	-15.1293	0.019504
ENSG00000215912	TTC34	-2.33537	-120.331	0.019524
ENSG00000110324	IL10RA	-2.33285	-54.0499	0.019656
ENSG00000135373	EHF	-2.33216	-145.447	0.019692
ENSG00000196923	PDLIM7	-2.33116	-63.3641	0.019745
ENSG00000197951	ZNF71	2.32951	95.1641	0.019832
ENSG00000206559	ZCWPW2	-2.32931	-45.8694	0.019843
ENSG00000132631	SCP2D1	2.32896	680.165	0.019861
ENSG00000181652	ATG9B	-2.32891	-485.895	0.019864
ENSG00000129910	CDH15	-2.32875	-14.893	0.019872
ENSG00000161542	PRPSAP1	-2.32759	-94.6653	0.019934
ENSG00000179930	ZNF648	2.32686	471.238	0.019973
ENSG00000008382	MPND	2.32648	18.5908	0.019993
ENSG00000176978	DPP7	2.32522	28.1212	0.02006
ENSG00000072201	LNX1	-2.32498	-40.4153	0.020073
ENSG00000088827	SIGLEC1	-2.32489	-774.116	0.020078
ENSG00000142102	PGGHG	-2.32424	-31.0117	0.020113
ENSG00000273703	H2BC14	2.32312	149.537	0.020173
ENSG00000133574	GIMAP4	2.32296	32.7446	0.020181
ENSG00000204653	ASPDH	2.32198	50.0173	0.020234
ENSG00000164076	CAMKV	2.32123	31.0688	0.020275
ENSG00000185290	NUPR2	-2.31881	-246.189	0.020406
ENSG00000179242	CDH4	-2.31644	-142.185	0.020534
ENSG00000124493	GRM4	2.31636	241.331	0.020539
ENSG00000172568	FNDC9	-2.31606	-42.0448	0.020555
ENSG00000129235	TXNDC17	2.31561	426.517	0.02058
ENSG00000095370	SH2D3C	-2.31555	-292.306	0.020583
ENSG00000213782	DDX47	2.31552	118.47	0.020585
ENSG00000124191	TOX2	2.31548	2.88933	0.020587
ENSG00000188306	LRRIQ4	2.31488	47.2414	0.020619
ENSG00000127515	OR7A10	2.31354	837.341	0.020693
ENSG00000106302	HYAL4	2.31336	481.891	0.020703
ENSG00000086504	MRPL28	2.31284	66.1767	0.020731
ENSG00000047936	ROS1	-2.3128	-208.375	0.020734
ENSG00000133321	PLAAT4	-2.31248	-167.987	0.020751
ENSG00000150054	MPP7	2.31235	39.112	0.020759
ENSG00000079459	FDFT1	2.3113	15.7367	0.020816
ENSG00000137809	ITGA11	-2.31106	-153.08	0.02083
ENSG00000130475	FCHO1	-2.30952	-50.7431	0.020914
ENSG00000163072	NOSTRIN	-2.30885	-41.8526	0.020952
ENSG00000172586	CHCHD1	2.30865	151.126	0.020963
ENSG00000148634	HERC4	2.30857	44.1208	0.020967
ENSG00000221866	PLXNA4	-2.30785	-75.4669	0.021007
ENSG00000173267	SNCG	-2.30461	-42.2142	0.021188
ENSG00000244462	RBM12	-2.30187	-62.913	0.021342
ENSG00000204217	BMPR2	-2.30154	-47.6268	0.021361
ENSG00000166669	ATF7IP2	2.30079	20.0447	0.021404
ENSG00000179598	PLD6	2.30079	95.8466	0.021404
ENSG00000052841	TTC17	-2.30049	-144.883	0.02142
ENSG00000166170	BAG5	-2.29947	-22.7278	0.021478
ENSG00000061938	TNK2	-2.299	-31.2971	0.021505
ENSG00000090539	CHRD	-2.29878	-39.7963	0.021517
ENSG00000100362	PVALB	-2.29707	-76.0895	0.021615
ENSG00000223658	C1GALT1C1L	-2.29655	-34.0322	0.021645
ENSG00000065154	OAT	-2.29606	-45.3232	0.021673
ENSG00000168491	CCDC110	-2.29542	-17.8163	0.021709
ENSG00000182923	CEP63	2.29522	19.3225	0.02172
ENSG00000121274	TENT4B	2.29427	113.593	0.021775
ENSG00000160932	LY6E	2.29419	61.758	0.021779
ENSG00000162909	CAPN2	-2.29407	-44.0295	0.021786
ENSG00000213416	KRTAP4-12	-2.29316	-119.483	0.021839
ENSG00000134339	SAA2	-2.2926	-164.172	0.021871
ENSG00000129055	ANAPC13	2.29222	15.8774	0.021893
ENSG00000104901	DKKL1	-2.29021	-69.6245	0.022009
ENSG00000143970	ASXL2	2.28999	121.328	0.022022
ENSG00000114391	RPL24	-2.28951	-144.487	0.02205
ENSG00000100122	CRYBB1	2.2893	14.4593	0.022062
ENSG00000255439	ENSG00000255439	2.28715	45.1124	0.022187
ENSG00000116748	AMPD1	2.28712	545.526	0.022189
ENSG00000181220	ZNF746	2.28629	470.736	0.022237
ENSG00000166444	DENND2B	2.28599	145.973	0.022255
ENSG00000177202	SPACA4	2.28528	145.015	0.022296
ENSG00000068137	PLEKHH3	2.28355	53.514	0.022398
ENSG00000105063	PPP6R1	2.2825	210.562	0.02246
ENSG00000100321	SYNGR1	2.28233	12.6067	0.02247
ENSG00000070540	WIPI1	2.28227	28.3065	0.022473
ENSG00000114631	PODXL2	2.28218	113.963	0.022479
ENSG00000258713	C20orf141	-2.27955	-134.988	0.022634
ENSG00000124882	EREG	-2.27861	-18.5123	0.02269
ENSG00000198498	TMA16	2.27825	79.1553	0.022712
ENSG00000105650	PDE4C	2.27789	137.093	0.022733
ENSG00000184344	GDF3	-2.2776	-65.1437	0.02275
ENSG00000180855	ZNF443	2.27754	19.1923	0.022754
ENSG00000120278	PLEKHG1	-2.27722	-23.3834	0.022773
ENSG00000163606	CD200R1	-2.27666	-11.5072	0.022807
ENSG00000157693	TMEM268	2.27595	26.0171	0.022849
ENSG00000120937	NPPB	2.27433	497.992	0.022946
ENSG00000120137	PANK3	2.27382	59.1578	0.022977
ENSG00000205038	PKHD1L1	2.27231	85.9484	0.023068
ENSG00000168175	MAPK1IP1L	-2.27151	-374.993	0.023116
ENSG00000198380	GFPT1	-2.27103	-57.3357	0.023145
ENSG00000178665	ZNF713	2.271	7.14467	0.023147
ENSG00000188784	PLA2G2E	2.27068	521.475	0.023167
ENSG00000108439	PNPO	-2.27	-89.285	0.023208
ENSG00000135919	SERPINE2	-2.26984	-13.4172	0.023217
ENSG00000204361	NXPE2	2.26841	201.181	0.023304
ENSG00000167601	AXL	2.26821	24.5748	0.023316
ENSG00000169621	APLF	-2.26772	-46.3459	0.023346
ENSG00000255730	ENSG00000255730	2.26737	56.0443	0.023368
ENSG00000262179	MYMX	2.26719	41.2644	0.023379
ENSG00000182481	KPNA2	2.2669	23.2773	0.023397
ENSG00000236104	ZBTB22	2.26657	121.587	0.023417
ENSG00000166741	NNMT	-2.26517	-563.139	0.023502
ENSG00000263528	IKBKE	-2.2647	-5.5521	0.023531
ENSG00000164620	RELL2	-2.26469	-87.448	0.023531
ENSG00000164761	TNFRSF11B	-2.26407	-24.2505	0.02357
ENSG00000188868	ZNF563	2.26385	110.742	0.023584
ENSG00000159208	CIART	-2.26307	-162.804	0.023631
ENSG00000049540	ELN	2.26277	108.369	0.02365
ENSG00000073737	DHRS9	-2.26146	-125.392	0.023731
ENSG00000214686	IQCF6	-2.26128	-670.196	0.023742
ENSG00000150045	KLRF1	-2.26091	-691.312	0.023765
ENSG00000246705	H2AJ	2.26065	29.8758	0.023781
ENSG00000126005	MMP24OS	-2.26033	-14.0861	0.023801
ENSG00000106392	C1GALT1	2.26027	5.39989	0.023805
ENSG00000086848	ALG9	2.26003	266.22	0.023819
ENSG00000196659	TTC30B	-2.25997	-119.102	0.023823
ENSG00000214435	AS3MT	-2.25918	-34.7133	0.023872
ENSG00000149269	PAK1	2.25916	33.5512	0.023873
ENSG00000205356	TECPR1	2.25737	25.3554	0.023985
ENSG00000059573	ALDH18A1	-2.25735	-78.0935	0.023986
ENSG00000136010	ALDH1L2	2.25651	45.172	0.024038
ENSG00000178789	CD300LB	2.25615	80.6553	0.024061
ENSG00000164187	LMBRD2	-2.2561	-152.056	0.024064
ENSG00000123977	DAW1	-2.25562	-26.6233	0.024094
ENSG00000128815	WDFY4	2.25504	35.7939	0.024131
ENSG00000137806	NDUFAF1	-2.25472	-38.138	0.024151
ENSG00000121073	SLC35B1	2.25443	123.898	0.024169
ENSG00000107902	LHPP	-2.25303	-17.7266	0.024257
ENSG00000227345	PARG	2.25257	230.951	0.024286
ENSG00000133328	PLAAT2	2.25223	50.7393	0.024308
ENSG00000068079	IFI35	-2.25105	-77.3725	0.024382
ENSG00000138092	CENPO	-2.2494	-67.6406	0.024487
ENSG00000158525	CPA5	2.24927	97.9989	0.024495
ENSG00000179965	ZNF771	-2.24667	-69.8156	0.024661
ENSG00000224940	PRRT4	-2.24642	-23.0069	0.024677
ENSG00000182150	ERCC6L2	-2.24436	-54.2146	0.024809
ENSG00000129437	KLK14	2.24422	160.574	0.024818
ENSG00000147364	FBXO25	2.24403	31.5431	0.02483
ENSG00000204120	GIGYF2	2.24396	21.9876	0.024835
ENSG00000040341	STAU2	2.24353	31.7691	0.024862
ENSG00000249751	ECSCR	2.24345	635.793	0.024868
ENSG00000242441	GTF2A1L	2.24341	146.874	0.02487
ENSG00000266472	MRPS21	-2.24321	-24.1337	0.024883
ENSG00000102891	MT4	-2.24276	-525.096	0.024912
ENSG00000178078	STAP2	2.24269	9.82001	0.024917
ENSG00000183747	ACSM2A	-2.24261	-139.264	0.024922
ENSG00000198874	TYW1	-2.24237	-24.501	0.024938
ENSG00000131196	NFATC1	-2.24163	-23.6599	0.024985
ENSG00000140287	HDC	2.24161	16.2332	0.024987
ENSG00000111639	MRPL51	-2.23971	-10.4989	0.02511
ENSG00000187595	ZNF385C	-2.23918	-28.2486	0.025144
ENSG00000240654	C1QTNF9	2.23891	147.431	0.025162
ENSG00000067248	DHX29	2.2386	102.447	0.025182
ENSG00000078246	TULP3	-2.2386	-47.2976	0.025182
ENSG00000129422	MTUS1	-2.23765	-12.7813	0.025244
ENSG00000180921	FAM83H	2.23734	53.4278	0.025264
ENSG00000182963	GJC1	-2.23559	-292.172	0.025378
ENSG00000143079	CTTNBP2NL	2.23533	110.52	0.025396
ENSG00000104427	ZC2HC1A	2.2353	32.4544	0.025397
ENSG00000104763	ASAH1	2.23421	27.7028	0.025469
ENSG00000288859	H2AC19	2.23373	271.908	0.025501
ENSG00000257923	CUX1	2.23305	82.9928	0.025546
ENSG00000180346	TIGD2	2.233	74.5417	0.025549
ENSG00000171792	RHNO1	-2.23293	-22.9488	0.025553
ENSG00000168002	POLR2G	2.23223	108.391	0.0256
ENSG00000092051	JPH4	2.23219	511.66	0.025602
ENSG00000159176	CSRP1	2.2316	13.8502	0.025642
ENSG00000131849	ZNF132	-2.23135	-20.8281	0.025658
ENSG00000126353	CCR7	-2.23121	-168.256	0.025667
ENSG00000214357	NEURL1B	2.23087	36.723	0.02569
ENSG00000212935	KRTAP10-3	2.23037	167.623	0.025723
ENSG00000183760	ACP7	-2.2301	-33.1076	0.025741
ENSG00000040633	PHF23	-2.22985	-61.8483	0.025757
ENSG00000155926	SLA	-2.22931	-42.3481	0.025793
ENSG00000115234	SNX17	-2.22929	-104.353	0.025795
ENSG00000151065	DCP1B	2.22909	33.2268	0.025808
ENSG00000139266	MARCHF9	-2.22736	-185.699	0.025923
ENSG00000124074	ENKD1	2.22706	68.2698	0.025943
ENSG00000254858	MPV17L2	-2.22677	-69.4058	0.025962
ENSG00000175029	CTBP2	2.22607	16.765	0.02601
ENSG00000181616	OR52H1	2.22583	277.292	0.026026
ENSG00000198326	TMEM239	-2.22519	-632.955	0.026069
ENSG00000001460	STPG1	2.22465	61.9794	0.026105
ENSG00000104774	MAN2B1	2.22409	146.327	0.026142
ENSG00000099942	CRKL	2.22401	100.443	0.026148
ENSG00000151468	CCDC3	-2.22396	-106.884	0.026151
ENSG00000100804	PSMB5	-2.22378	-17.001	0.026163
ENSG00000188305	PEAK3	-2.22335	-30.3027	0.026192
ENSG00000112578	BYSL	2.22287	127.999	0.026225
ENSG00000152359	POC5	-2.22092	-186.262	0.026356
ENSG00000171587	DSCAM	-2.22069	-477.412	0.026372
ENSG00000198885	ITPRIPL1	-2.22012	-72.4504	0.026411
ENSG00000163666	HESX1	2.2185	135.532	0.026521
ENSG00000124939	SCGB2A1	2.21727	689.505	0.026605
ENSG00000153064	BANK1	-2.21612	-18.261	0.026684
ENSG00000106236	NPTX2	2.21608	228.828	0.026686
ENSG00000137133	HINT2	-2.21523	-88.5223	0.026744
ENSG00000100985	MMP9	2.21416	29.3766	0.026818
ENSG00000150361	KLHL1	2.21393	567.377	0.026833
ENSG00000188554	NBR1	-2.2139	-44.264	0.026836
ENSG00000104343	UBE2W	-2.21291	-133.987	0.026904
ENSG00000204482	LST1	2.21275	67.2288	0.026915
ENSG00000182511	FES	2.2122	3.95106	0.026953
ENSG00000164136	IL15	-2.21077	-61.8584	0.027052
ENSG00000163121	NEURL3	-2.21052	-356.275	0.027069
ENSG00000122483	CCDC18	2.20935	14.9238	0.02715
ENSG00000196504	PRPF40A	2.20889	40.9209	0.027182
ENSG00000006576	PHTF2	2.20847	64.928	0.027212
ENSG00000144677	CTDSPL	-2.2077	-65.4263	0.027265
ENSG00000132793	LPIN3	-2.207	-17.3345	0.027314
ENSG00000132953	XPO4	-2.20653	-21.1616	0.027347
ENSG00000158859	ADAMTS4	-2.205	-38.3866	0.027454
ENSG00000204389	HSPA1A	-2.20497	-27.9212	0.027456
ENSG00000277258	PCGF2	2.20406	56.6206	0.02752
ENSG00000177565	TBL1XR1	2.20337	98.2824	0.027569
ENSG00000006282	SPATA20	2.20329	4.06839	0.027575
ENSG00000205593	DENND6B	-2.20297	-16.0487	0.027597
ENSG00000198467	TPM2	-2.2024	-36.0969	0.027637
ENSG00000164713	BRI3	2.20235	24.2847	0.02764
ENSG00000137713	PPP2R1B	2.20167	29.9843	0.027688
ENSG00000163453	IGFBP7	2.20041	7.31494	0.027778
ENSG00000138688	BLTP1	-2.20023	-44.9951	0.02779
ENSG00000185585	OLFML2A	-2.19984	-87.2503	0.027819
ENSG00000257411	ENSG00000257411	-2.19979	-129.328	0.027822
ENSG00000110717	NDUFS8	2.19925	45.6976	0.02786
ENSG00000183615	FAM167B	2.19909	36.5604	0.027872
ENSG00000087301	TXNDC16	-2.19874	-72.9386	0.027897
ENSG00000100106	TRIOBP	2.19842	24.5027	0.027919
ENSG00000213066	CEP43	2.19775	15.1777	0.027967
ENSG00000165895	ARHGAP42	-2.19765	-32.4734	0.027974
ENSG00000187994	RINL	2.19683	106.231	0.028033
ENSG00000076944	STXBP2	-2.19673	-65.7567	0.02804
ENSG00000125864	BFSP1	-2.19668	-21.3501	0.028043
ENSG00000206530	CFAP44	2.1961	34.6703	0.028085
ENSG00000160087	UBE2J2	2.19554	141.914	0.028125
ENSG00000154721	JAM2	-2.19496	-76.801	0.028166
ENSG00000272636	DOC2B	-2.19493	-54.4862	0.028169
ENSG00000163485	ADORA1	2.19328	83.2714	0.028287
ENSG00000124641	MED20	2.19327	22.9156	0.028288
ENSG00000170264	FAM161A	-2.19305	-19.4443	0.028303
ENSG00000018869	ZNF582	-2.19213	-31.89	0.02837
ENSG00000013583	HEBP1	2.19054	6.03509	0.028485
ENSG00000132716	DCAF8	-2.1904	-59.2039	0.028495
ENSG00000144589	STK11IP	2.19025	145.002	0.028506
ENSG00000069974	RAB27A	-2.19007	-25.4765	0.028519
ENSG00000272980	ENSG00000272980	2.189	23.1091	0.028596
ENSG00000136867	SLC31A2	-2.18833	-21.0281	0.028646
ENSG00000141854	MISP3	-2.18781	-29.5681	0.028684
ENSG00000153107	ANAPC1	2.1876	61.0135	0.028699
ENSG00000264006	AKR1C8	-2.18702	-467.896	0.028741
ENSG00000106443	PHF14	2.18625	115.14	0.028798
ENSG00000154678	PDE1C	2.1852	45.2742	0.028874
ENSG00000106331	PAX4	2.18312	418.728	0.029027
ENSG00000134461	ANKRD16	-2.18308	-31.8143	0.02903
ENSG00000170417	TMEM182	2.18296	100.08	0.029039
ENSG00000169548	ZNF280A	2.18295	231.679	0.029039
ENSG00000064225	ST3GAL6	-2.18142	-25.6669	0.029152
ENSG00000122543	OCM	2.18114	558.831	0.029173
ENSG00000163611	SPICE1	2.18108	14.9047	0.029177
ENSG00000141750	STAC2	-2.18027	-133.708	0.029238
ENSG00000100523	DDHD1	2.18016	28.5358	0.029246
ENSG00000125734	GPR108	2.18014	31.4319	0.029247
ENSG00000142513	ACP4	-2.17916	-283.071	0.02932
ENSG00000205423	CNEP1R1	2.17908	29.9565	0.029326
ENSG00000186038	HTR3E	-2.17879	-205.107	0.029347
ENSG00000157350	ST3GAL2	2.17841	110.349	0.029376
ENSG00000134183	GNAT2	-2.17829	-43.1683	0.029384
ENSG00000141076	UTP4	-2.17792	-189.991	0.029412
ENSG00000164011	ZNF691	-2.17776	-186.426	0.029424
ENSG00000125834	STK35	-2.17737	-84.394	0.029453
ENSG00000172939	OXSR1	-2.17685	-522.141	0.029492
ENSG00000198929	NOS1AP	2.17673	39.7188	0.029501
ENSG00000129354	AP1M2	-2.17649	-96.2512	0.029519
ENSG00000204952	FBXO47	2.17495	102.653	0.029634
ENSG00000186326	RGS9BP	-2.17485	-20.6278	0.029641
ENSG00000178538	CA8	-2.17477	-24.0204	0.029647
ENSG00000158987	RAPGEF6	-2.17462	-64.2877	0.029659
ENSG00000130939	UBE4B	2.17433	87.2715	0.02968
ENSG00000123297	TSFM	-2.17414	-237.871	0.029695
ENSG00000285947	ENSG00000285947	2.17397	18.4263	0.029707
ENSG00000104969	SGTA	2.17363	704.761	0.029733
ENSG00000012232	EXTL3	-2.17292	-59.003	0.029786
ENSG00000254505	CHMP4A	2.17281	27.3567	0.029794
ENSG00000103091	WDR59	2.17277	16.6782	0.029798
ENSG00000171060	C8orf74	-2.17229	-208.356	0.029834
ENSG00000204590	GNL1	-2.17227	-118.601	0.029836
ENSG00000049759	NEDD4L	2.17172	18.2345	0.029877
ENSG00000176922	OR51S1	-2.1716	-566.756	0.029886
ENSG00000166603	MC4R	-2.1716	-256.752	0.029886
ENSG00000165672	PRDX3	-2.171	-48.742	0.029931
ENSG00000112659	CUL9	-2.17035	-51.6581	0.02998
ENSG00000284969	ENSG00000284969	2.17033	11.4834	0.029982
ENSG00000148426	PROSER2	-2.17006	-18.2258	0.030003
ENSG00000035141	FAM136A	2.16985	45.4261	0.030018
ENSG00000212659	KRTAP9-6	2.16942	2048	0.030051
ENSG00000112763	BTN2A1	2.16914	45.4268	0.030072
ENSG00000122861	PLAU	2.16889	47.531	0.030091
ENSG00000157211	CDCP2	-2.16869	-114.993	0.030106
ENSG00000110801	PSMD9	2.1686	34.0265	0.030113
ENSG00000171033	PKIA	-2.16789	-35.3187	0.030167
ENSG00000214029	ZNF891	-2.16768	-20.0103	0.030183
ENSG00000170092	SPDYE5	2.16722	394.123	0.030218
ENSG00000137547	MRPL15	2.16689	12.9537	0.030243
ENSG00000137673	MMP7	-2.16625	-30.1347	0.030292
ENSG00000116981	NT5C1A	2.16587	19.9073	0.030321
ENSG00000241360	PDXP	-2.16515	-64.9499	0.030377
ENSG00000249240	ENSG00000249240	2.16493	38.6755	0.030393
ENSG00000188573	FBLL1	2.16457	29.5677	0.030421
ENSG00000180745	CLRN3	-2.16449	-555.019	0.030427
ENSG00000171135	JAGN1	-2.16418	-38.0137	0.030451
ENSG00000004975	DVL2	-2.16253	-49.486	0.030577
ENSG00000136002	ARHGEF4	2.16204	87.8259	0.030615
ENSG00000108342	CSF3	-2.16141	-75.1648	0.030664
ENSG00000213417	KRTAP2-4	-2.1604	-709.977	0.030742
ENSG00000142549	IGLON5	-2.16027	-30.6984	0.030751
ENSG00000072736	NFATC3	2.16009	160.927	0.030766
ENSG00000154743	TSEN2	-2.16007	-79.1802	0.030767
ENSG00000106367	AP1S1	2.15994	28.6593	0.030778
ENSG00000174165	ZDHHC24	2.1592	37.2168	0.030835
ENSG00000204022	LIPJ	-2.15839	-265.64	0.030898
ENSG00000183340	JRKL	2.15803	46.1803	0.030926
ENSG00000187257	RSBN1L	-2.15769	-342.79	0.030952
ENSG00000112033	PPARD	2.15748	44.1229	0.030968
ENSG00000150510	FAM124A	-2.15732	-15.3792	0.030981
ENSG00000154370	TRIM11	-2.15661	-63.4354	0.031036
ENSG00000171469	ZNF561	2.15658	162.641	0.031039
ENSG00000136206	SPDYE1	-2.15643	-175.896	0.03105
ENSG00000287080	H3C3	-2.15601	-28.5502	0.031083
ENSG00000244411	KRTAP5-7	2.15594	225.589	0.031088
ENSG00000172320	OR5A1	2.1559	894.479	0.031091
ENSG00000124225	PMEPA1	2.15587	20.6635	0.031094
ENSG00000170791	CHCHD7	-2.15528	-82.9902	0.03114
ENSG00000100888	CHD8	2.15514	31.9093	0.031151
ENSG00000196793	ZNF239	-2.15435	-27.092	0.031213
ENSG00000161955	TNFSF13	-2.15176	-20.9537	0.031416
ENSG00000079393	DUSP13	-2.15146	-185.35	0.03144
ENSG00000232113	TEX50	2.15108	653.294	0.03147
ENSG00000243364	EFNA4	-2.1508	-22.6599	0.031492
ENSG00000120784	ZFP30	-2.15037	-2.18298	0.031526
ENSG00000166377	ATP9B	-2.14971	-13.467	0.031578
ENSG00000223510	CDRT15	-2.14948	-279.037	0.031597
ENSG00000136051	WASHC4	-2.14841	-51.8541	0.031681
ENSG00000139540	SLC39A5	2.14816	207.563	0.031701
ENSG00000160055	TMEM234	-2.14809	-87.6651	0.031706
ENSG00000171044	XKR6	2.14803	37.463	0.031711
ENSG00000178878	APOLD1	2.14678	31.4873	0.03181
ENSG00000198862	LTN1	2.14674	43.393	0.031814
ENSG00000111261	MANSC1	-2.14645	-17.0065	0.031837
ENSG00000162066	AMDHD2	-2.14617	-804.642	0.03186
ENSG00000088280	ASAP3	2.14613	20.63	0.031862
ENSG00000105479	ODAD1	-2.14613	-28.1282	0.031863
ENSG00000188234	AGAP4	2.1451	356.894	0.031945
ENSG00000166166	TRMT61A	-2.14382	-111.58	0.032047
ENSG00000010017	RANBP9	-2.14364	-30.4547	0.032062
ENSG00000110104	CCDC86	2.14324	91.9297	0.032094
ENSG00000148180	GSN	2.142	162.144	0.032194
ENSG00000172137	CALB2	-2.14111	-238.493	0.032265
ENSG00000197323	TRIM33	-2.14096	-36.1322	0.032278
ENSG00000115446	UNC50	2.14093	99.9522	0.03228
ENSG00000187664	HAPLN4	2.14033	219.848	0.032328
ENSG00000163491	NEK10	2.1402	9.1145	0.032338
ENSG00000163931	TKT	-2.14009	-53.2194	0.032348
ENSG00000153391	INO80C	2.13999	46.8355	0.032356
ENSG00000172922	RNASEH2C	-2.13979	-479.065	0.032372
ENSG00000178038	ALS2CL	2.13957	9.24847	0.03239
ENSG00000111271	ACAD10	2.13932	193.184	0.03241
ENSG00000174373	RALGAPA1	-2.13853	-53.6009	0.032473
ENSG00000188215	DCUN1D3	2.138	38.9283	0.032517
ENSG00000106178	CCL24	-2.13799	-61.151	0.032518
ENSG00000144741	SLC25A26	-2.13706	-98.5439	0.032593
ENSG00000197238	H4C11	2.13693	29.9016	0.032604
ENSG00000105519	CAPS	-2.13667	-65.514	0.032625
ENSG00000163217	BMP10	2.13635	142.81	0.032651
ENSG00000153317	ASAP1	-2.13617	-62.4885	0.032665
ENSG00000122852	SFTPA1	-2.13615	-138.665	0.032667
ENSG00000179902	CFAP276	-2.13605	-62.5426	0.032675
ENSG00000134202	GSTM3	-2.13574	-38.4908	0.032701
ENSG00000172717	GARIN2	2.13569	144.809	0.032704
ENSG00000120533	ENY2	-2.13486	-88.3284	0.032772
ENSG00000161992	PRR35	2.13449	191.5	0.032803
ENSG00000178498	DTX3	-2.13377	-42.6479	0.032862
ENSG00000198920	KIAA0753	2.13238	100.912	0.032976
ENSG00000140006	WDR89	2.13154	46.2732	0.033045
ENSG00000068745	IP6K2	-2.1311	-172.278	0.033081
ENSG00000167995	BEST1	-2.13083	-73.0547	0.033103
ENSG00000189184	PCDH18	-2.13077	-40.1007	0.033108
ENSG00000187080	OR2AK2	2.13018	759.693	0.033157
ENSG00000178307	TMEM11	-2.12933	-17.6642	0.033227
ENSG00000243317	STMP1	2.1287	43.8081	0.033279
ENSG00000288681	ENSG00000288681	2.12868	14.4759	0.033281
ENSG00000196427	NBPF4	-2.12818	-344.028	0.033322
ENSG00000255855	KDM4F	-2.12799	-240.663	0.033338
ENSG00000117643	MAN1C1	2.12776	46.0852	0.033357
ENSG00000100926	TM9SF1	2.12694	67.1343	0.033425
ENSG00000170889	RPS9	2.12674	9.18414	0.033442
ENSG00000172123	SLFN12	2.126	41.6355	0.033503
ENSG00000078725	BRINP1	2.126	241.3	0.033503
ENSG00000052850	ALX4	2.12514	113.53	0.033575
ENSG00000168487	BMP1	2.1246	47.517	0.03362
ENSG00000158435	CNOT11	-2.12167	-112.053	0.033866
ENSG00000164729	SLC35G3	2.1206	254.681	0.033956
ENSG00000112053	SLC26A8	2.12055	20.8087	0.03396
ENSG00000143257	NR1I3	-2.12015	-255.366	0.033993
ENSG00000154188	ANGPT1	-2.11945	-13.8772	0.034052
ENSG00000168925	CTRB1	2.1181	16.0592	0.034167
ENSG00000110218	PANX1	-2.11793	-39.9849	0.034181
ENSG00000157703	SVOPL	-2.11767	-724.79	0.034203
ENSG00000114354	TFG	2.11718	16.0273	0.034244
ENSG00000039123	MTREX	2.11666	101.274	0.034289
ENSG00000167632	TRAPPC9	-2.11527	-6.97133	0.034407
ENSG00000117360	PRPF3	-2.11474	-106.424	0.034452
ENSG00000174990	CA5A	2.11458	426.639	0.034466
ENSG00000173080	RXFP4	2.11439	46.2212	0.034482
ENSG00000175984	DENND2C	2.11436	39.5318	0.034485
ENSG00000142606	MMEL1	2.11414	100.715	0.034503
ENSG00000144824	PHLDB2	2.11334	7.07876	0.034571
ENSG00000076650	GPATCH1	-2.11331	-28.6289	0.034574
ENSG00000116199	FAM20B	-2.11275	-20.6451	0.034622
ENSG00000147526	TACC1	2.1127	31.5719	0.034626
ENSG00000165714	BORCS5	-2.11259	-22.5823	0.034636
ENSG00000285880	ENSG00000285880	2.11155	1079.67	0.034725
ENSG00000114786	ABHD14A-ACY1	-2.11144	-404.332	0.034734
ENSG00000174946	GPR171	2.11129	61.9531	0.034748
ENSG00000141858	SAMD1	2.11119	69.4582	0.034756
ENSG00000132781	MUTYH	2.11099	64.1913	0.034774
ENSG00000167614	TTYH1	2.11073	83.0595	0.034796
ENSG00000162384	CZIB	-2.11031	-36.062	0.034832
ENSG00000268870	ENSG00000268870	2.10962	11.7358	0.034891
ENSG00000214706	IFRD2	2.10908	57.8203	0.034938
ENSG00000171867	PRNP	2.10877	28.2259	0.034964
ENSG00000169379	ARL13B	2.10817	45.4106	0.035016
ENSG00000148459	PDSS1	-2.10743	-20.3054	0.03508
ENSG00000108588	CCDC47	2.10699	56.3122	0.035118
ENSG00000125457	MIF4GD	2.1068	10.8536	0.035135
ENSG00000112584	FAM120B	-2.10526	-59.4951	0.035269
ENSG00000002919	SNX11	-2.10479	-27.7027	0.03531
ENSG00000181315	ZNF322	-2.10428	-40.7285	0.035354
ENSG00000146205	ANO7	-2.10425	-76.5564	0.035357
ENSG00000108622	ICAM2	-2.10416	-1042.65	0.035365
ENSG00000143473	KCNH1	-2.10395	-121.07	0.035383
ENSG00000198356	GET3	2.1036	159.632	0.035413
ENSG00000125746	EML2	-2.10183	-5.90768	0.035568
ENSG00000146054	TRIM7	2.10168	11.9706	0.035582
ENSG00000156261	CCT8	-2.10157	-25.6861	0.035591
ENSG00000174343	CHRNA9	-2.10114	-267.14	0.035628
ENSG00000205517	RGL3	2.09997	39.2392	0.035732
ENSG00000134871	COL4A2	-2.09995	-63.7209	0.035733
ENSG00000121644	DESI2	-2.09982	-162.031	0.035745
ENSG00000229544	NKX1-2	2.09937	177.12	0.035785
ENSG00000070610	GBA2	2.09796	29.82	0.035909
ENSG00000223572	CKMT1A	-2.09791	-330.067	0.035913
ENSG00000173013	CCDC96	-2.09774	-151.476	0.035928
ENSG00000188428	BLOC1S5	2.09768	38.9489	0.035933
ENSG00000105011	ASF1B	2.09714	14.5573	0.035981
ENSG00000049239	H6PD	-2.09598	-30.1731	0.036084
ENSG00000090686	USP48	2.09528	60.252	0.036146
ENSG00000091656	ZFHX4	2.09479	1007.41	0.036189
ENSG00000132646	PCNA	2.09383	48.4365	0.036275
ENSG00000250254	PTTG2	-2.09296	-41.6503	0.036353
ENSG00000135677	GNS	-2.09278	-44.7421	0.036368
ENSG00000214046	SMIM7	-2.09242	-123.579	0.036401
ENSG00000113583	C5orf15	-2.09172	-92.6078	0.036463
ENSG00000162630	B3GALT2	2.09169	23.4816	0.036466
ENSG00000122008	POLK	-2.09145	-241.919	0.036487
ENSG00000079277	MKNK1	2.09076	52.2405	0.036549
ENSG00000072135	PTPN18	2.08953	35.972	0.03666
ENSG00000186377	CYP4X1	2.08949	46.15	0.036664
ENSG00000125991	ERGIC3	-2.08899	-118.576	0.036709
ENSG00000182463	TSHZ2	-2.08888	-83.6365	0.036719
ENSG00000184434	LRRC19	2.08832	165.681	0.036769
ENSG00000137692	DCUN1D5	2.08802	90.1653	0.036796
ENSG00000001461	NIPAL3	-2.08794	-14.3872	0.036803
ENSG00000099866	MADCAM1	2.0871	103.282	0.036879
ENSG00000139880	CDH24	-2.08682	-11.8697	0.036904
ENSG00000150630	VEGFC	-2.0856	-330.754	0.037015
ENSG00000186193	SAPCD2	2.08542	47.9834	0.037031
ENSG00000127481	UBR4	2.08542	72.9692	0.037031
ENSG00000175077	RTP1	2.08521	949.653	0.037051
ENSG00000277972	CISD3	-2.08437	-123.193	0.037126
ENSG00000144130	NT5DC4	-2.08323	-61.9855	0.03723
ENSG00000166562	SEC11C	2.0832	40.4381	0.037233
ENSG00000196805	SPRR2B	-2.08312	-156.081	0.037241
ENSG00000129480	DTD2	2.08223	67.3733	0.037321
ENSG00000258484	SPESP1	2.0818	176.013	0.037361
ENSG00000149639	SOGA1	-2.0812	-55.6995	0.037416
ENSG00000198440	ZNF583	-2.08065	-14.5499	0.037466
ENSG00000099860	GADD45B	-2.08053	-68.4356	0.037477
ENSG00000140497	SCAMP2	2.0802	7.90687	0.037507
ENSG00000111490	TBC1D30	-2.07998	-86.6317	0.037527
ENSG00000120733	KDM3B	2.07957	59.7129	0.037565
ENSG00000169189	NSMCE1	2.07777	38.1783	0.03773
ENSG00000144868	TMEM108	2.07709	155.778	0.037793
ENSG00000171723	GPHN	2.07653	96.6143	0.037845
ENSG00000077420	APBB1IP	-2.07604	-8.67978	0.037891
ENSG00000123505	AMD1	-2.07545	-59.4346	0.037945
ENSG00000182310	SPACA6	-2.07522	-98.7562	0.037966
ENSG00000214290	POU2AF3	-2.07521	-113.752	0.037967
ENSG00000169218	RSPO1	-2.07484	-270.651	0.038002
ENSG00000289491	ENSG00000289491	2.0746	436.056	0.038024
ENSG00000147443	DOK2	-2.07435	-120.73	0.038047
ENSG00000171102	OBP2B	2.07414	137.589	0.038066
ENSG00000123179	EBPL	-2.07408	-6.59995	0.038072
ENSG00000013725	CD6	2.07398	65.2321	0.038081
ENSG00000197079	KRT35	-2.07354	-168.692	0.038122
ENSG00000165097	KDM1B	2.07276	181.225	0.038194
ENSG00000132003	ZSWIM4	2.07203	65.3608	0.038263
ENSG00000183087	GAS6	-2.07195	-51.271	0.03827
ENSG00000235718	MFRP	-2.07147	-382.417	0.038315
ENSG00000126803	HSPA2	-2.07044	-11.9989	0.038411
ENSG00000174992	ZG16	2.07009	334.526	0.038444
ENSG00000141034	GID4	2.07005	50.5228	0.038448
ENSG00000104899	AMH	-2.06995	-195.228	0.038457
ENSG00000065357	DGKA	2.06921	50.4134	0.038526
ENSG00000185627	PSMD13	2.0689	40.8113	0.038556
ENSG00000079950	STX7	-2.06869	-41.7514	0.038576
ENSG00000115155	OTOF	-2.06831	-253.788	0.038611
ENSG00000114349	GNAT1	-2.06829	-40.0198	0.038613
ENSG00000167723	TRPV3	2.06808	2.45595	0.038633
ENSG00000172273	HINFP	-2.06695	-25.4653	0.038739
ENSG00000170412	GPRC5C	-2.0664	-36.1341	0.038791
ENSG00000248333	CDK11B	2.06632	1127.25	0.038799
ENSG00000139574	NPFF	-2.06621	-359.085	0.038808
ENSG00000100815	TRIP11	-2.06603	-93.986	0.038826
ENSG00000148136	OR13C4	2.06574	1208.06	0.038853
ENSG00000102531	FNDC3A	2.06542	117.035	0.038883
ENSG00000130669	PAK4	-2.0643	-70.1003	0.038989
ENSG00000130396	AFDN	-2.06419	-41.4248	0.038999
ENSG00000177613	CSTF2T	2.06407	123.912	0.039011
ENSG00000139083	ETV6	-2.0629	-136.465	0.039122
ENSG00000163125	RPRD2	-2.06169	-66.4938	0.039237
ENSG00000064201	TSPAN32	-2.06142	-4.53473	0.039263
ENSG00000149646	CNBD2	-2.06135	-49.483	0.039269
ENSG00000196715	VKORC1L1	2.06104	46.7597	0.039299
ENSG00000087502	ERGIC2	-2.06078	-23.5812	0.039324
ENSG00000121281	ADCY7	-2.0601	-47.4931	0.039389
ENSG00000177082	WDR73	-2.06008	-66.2014	0.039391
ENSG00000169047	IRS1	2.06001	36.3473	0.039397
ENSG00000178804	H1-8	-2.05947	-749.795	0.039449
ENSG00000118939	UCHL3	2.05767	69.2133	0.039622
ENSG00000165816	VWA2	-2.05665	-20.6356	0.039719
ENSG00000249773	ENSG00000249773	2.05654	8.1619	0.039731
ENSG00000075223	SEMA3C	2.0563	32.5129	0.039753
ENSG00000187866	PABIR1	2.05607	28.7387	0.039776
ENSG00000283297	TEX52	-2.05592	-66.8296	0.03979
ENSG00000277556	OR13C5	-2.05567	-306.142	0.039814
ENSG00000088766	CRLS1	-2.05522	-41.5349	0.039858
ENSG00000118579	MED28	2.0552	30.0534	0.03986
ENSG00000134318	ROCK2	2.0547	18.5392	0.039908
ENSG00000185728	YTHDF3	-2.05374	-52.8678	0.04
ENSG00000126814	TRMT5	2.05368	124.35	0.040006
ENSG00000119844	AFTPH	2.05362	100.403	0.040012
ENSG00000154856	APCDD1	-2.05317	-23.5091	0.040056
ENSG00000133958	UNC79	2.05288	134.362	0.040084
ENSG00000128274	A4GALT	2.05281	19.6153	0.040091
ENSG00000142046	TMEM91	2.05261	19.9785	0.04011
ENSG00000198521	ZNF43	2.0524	54.2379	0.040131
ENSG00000180318	ALX1	2.05225	576.244	0.040145
ENSG00000188211	NCR3LG1	2.05188	17.2607	0.040182
ENSG00000109099	PMP22	-2.05182	-426.916	0.040187
ENSG00000263201	DPEP2NB	2.05166	214.746	0.040203
ENSG00000065029	ZNF76	-2.05109	-56.7493	0.040258
ENSG00000127325	BEST3	-2.05088	-30.9421	0.040278
ENSG00000097096	SYDE2	-2.0508	-5.32633	0.040286
ENSG00000144848	ATG3	-2.05034	-134.937	0.040332
ENSG00000014824	SLC30A9	2.0502	42.5695	0.040345
ENSG00000213999	MEF2B	2.04943	8.26956	0.04042
ENSG00000057704	TMCC3	-2.04843	-14.7305	0.040518
ENSG00000163283	ALPP	2.04761	197.286	0.040598
ENSG00000131115	ZNF227	-2.0466	-34.9794	0.040697
ENSG00000196466	ZNF799	-2.04585	-33.8783	0.040771
ENSG00000085831	TTC39A	2.04485	90.3015	0.04087
ENSG00000240771	ARHGEF25	-2.04483	-43.8733	0.040871
ENSG00000132356	PRKAA1	2.04425	15.5762	0.040929
ENSG00000078814	MYH7B	2.04411	62.9081	0.040943
ENSG00000006468	ETV1	-2.04367	-18.8196	0.040986
ENSG00000178093	TSSK6	-2.04347	-70.4661	0.041006
ENSG00000171307	ZDHHC16	-2.04304	-118.972	0.041049
ENSG00000133466	C1QTNF6	2.04286	8.43097	0.041067
ENSG00000196110	ZNF699	-2.04121	-31.6524	0.04123
ENSG00000138964	PARVG	2.04084	17.8535	0.041267
ENSG00000146263	MMS22L	-2.04037	-98.2141	0.041313
ENSG00000152595	MEPE	-2.0403	-352.15	0.041321
ENSG00000163909	HEYL	2.03993	47.7987	0.041357
ENSG00000171798	KNDC1	-2.0398	-151.973	0.04137
ENSG00000115884	SDC1	-2.03903	-73.5721	0.041447
ENSG00000258529	ENSG00000258529	2.03823	23.8766	0.041526
ENSG00000023191	RNH1	2.03822	43.7379	0.041528
ENSG00000128709	HOXD9	-2.03817	-328.029	0.041533
ENSG00000108773	KAT2A	2.03772	653.496	0.041578
ENSG00000127526	SLC35E1	-2.03732	-63.4083	0.041618
ENSG00000126460	PRRG2	2.03725	45.6829	0.041625
ENSG00000178562	CD28	-2.03717	-56.667	0.041633
ENSG00000176531	PHLDB3	2.03701	18.4934	0.041649
ENSG00000165506	DNAAF2	2.03674	4.32545	0.041676
ENSG00000118894	EEF2KMT	2.03469	59.0217	0.041882
ENSG00000185187	SIGIRR	2.03437	207.898	0.041915
ENSG00000091986	CCDC80	2.03414	220.653	0.041937
ENSG00000136877	FPGS	-2.03306	-38.5121	0.042046
ENSG00000112149	CD83	-2.03277	-41.2457	0.042075
ENSG00000198556	ZNF789	-2.03121	-44.5804	0.042234
ENSG00000151025	GPR158	2.03107	439.707	0.042248
ENSG00000206203	TSSK2	2.03078	79.2586	0.042277
ENSG00000119446	RBM18	2.03057	220.164	0.042299
ENSG00000063180	CA11	2.03023	126.722	0.042333
ENSG00000180053	NKX2-6	2.02956	288.05	0.042402
ENSG00000134323	MYCN	2.02924	21.9696	0.042434
ENSG00000101544	ADNP2	-2.02923	-29.6544	0.042435
ENSG00000185760	KCNQ5	2.02902	18.464	0.042456
ENSG00000004779	NDUFAB1	2.02886	39.9601	0.042472
ENSG00000072071	ADGRL1	2.02768	32.4418	0.042593
ENSG00000172339	ALG14	-2.02725	-80.8126	0.042637
ENSG00000130427	EPO	2.02685	587.17	0.042678
ENSG00000184988	TMEM106A	2.02664	2.38925	0.042699
ENSG00000182263	FIGN	-2.02637	-137.555	0.042727
ENSG00000188636	RTL6	2.02631	91.4764	0.042733
ENSG00000135916	ITM2C	2.02574	6.84788	0.042791
ENSG00000119801	YPEL5	-2.02521	-86.3215	0.042845
ENSG00000168484	SFTPC	2.02463	746.093	0.042905
ENSG00000167767	KRT80	-2.02413	-42.3233	0.042956
ENSG00000126251	GPR42	-2.02299	-409.482	0.043075
ENSG00000103199	ZNF500	-2.02283	-28.5142	0.043091
ENSG00000114030	KPNA1	2.02184	35.312	0.043193
ENSG00000111224	PARP11	-2.02167	-74.0953	0.04321
ENSG00000104863	LIN7B	2.02146	22.1077	0.043232
ENSG00000174953	DHX36	2.02099	81.0471	0.043281
ENSG00000187699	C2orf88	2.02066	24.5035	0.043315
ENSG00000008294	SPAG9	-2.02033	-32.8248	0.04335
ENSG00000126775	ATG14	-2.01981	-58.8278	0.043404
ENSG00000101327	PDYN	-2.01957	-378.363	0.043428
ENSG00000055483	USP36	2.01947	51.6809	0.043438
ENSG00000198783	ZNF830	-2.01932	-107.515	0.043454
ENSG00000169682	SPNS1	-2.01914	-82.0099	0.043473
ENSG00000163818	LZTFL1	-2.01902	-16.4579	0.043485
ENSG00000181867	FTMT	-2.01885	-642.866	0.043503
ENSG00000183963	SMTN	2.01841	11.1833	0.043549
ENSG00000088882	CPXM1	-2.01826	-25.4241	0.043565
ENSG00000158050	DUSP2	2.01825	52.1705	0.043565
ENSG00000162704	ARPC5	2.01661	66.0938	0.043736
ENSG00000171105	INSR	-2.0165	-12.0464	0.043747
ENSG00000023902	PLEKHO1	2.01627	24.984	0.043772
ENSG00000253457	SMIM18	-2.01453	-36.7257	0.043954
ENSG00000124181	PLCG1	-2.01433	-49.3443	0.043975
ENSG00000110060	PUS3	-2.01393	-12.7366	0.044016
ENSG00000145284	SCD5	-2.01357	-14.4962	0.044055
ENSG00000113312	TTC1	-2.01353	-52.3544	0.044059
ENSG00000057663	ATG5	2.01341	100.805	0.044071
ENSG00000186910	SERPINA11	2.01339	167.327	0.044074
ENSG00000145779	TNFAIP8	-2.01306	-48.5917	0.044108
ENSG00000234545	FAM133B	-2.01277	-233.39	0.044139
ENSG00000120251	GRIA2	-2.01207	-471.09	0.044212
ENSG00000070495	JMJD6	-2.01147	-44.6954	0.044276
ENSG00000188191	PRKAR1B	2.01143	148.171	0.044281
ENSG00000128185	DGCR6L	2.011	68.6275	0.044325
ENSG00000181803	OR6S1	2.011	334.978	0.044326
ENSG00000135506	OS9	2.01099	218.546	0.044326
ENSG00000156471	PTDSS1	-2.01075	-66.2821	0.044352
ENSG00000171219	CDC42BPG	2.01049	62.4926	0.044379
ENSG00000091428	RAPGEF4	2.01001	60.1507	0.04443
ENSG00000169764	UGP2	-2.00923	-52.8485	0.044513
ENSG00000165501	LRR1	2.00836	6.37148	0.044605
ENSG00000198691	ABCA4	2.00829	412.258	0.044612
ENSG00000032742	IFT88	-2.00827	-23.0601	0.044615
ENSG00000091436	MAP3K20	2.00807	31.1021	0.044636
ENSG00000171401	KRT13	-2.00793	-173.967	0.044651
ENSG00000196526	AFAP1	-2.00775	-0.68072	0.04467
ENSG00000143869	GDF7	-2.00725	-40.5448	0.044723
ENSG00000179088	C12orf42	-2.00643	-19.8625	0.044811
ENSG00000135211	TMEM60	2.00574	72.1947	0.044885
ENSG00000203546	ENSG00000203546	2.00565	80.0237	0.044893
ENSG00000145592	RPL37	2.00549	50.9661	0.044911
ENSG00000125845	BMP2	2.00532	112.191	0.044929
ENSG00000152953	STK32B	2.00492	35.5523	0.044971
ENSG00000131188	PRR7	-2.0044	-548.047	0.045027
ENSG00000170276	HSPB2	-2.00404	-220.404	0.045065
ENSG00000172482	AGXT	-2.00384	-459.622	0.045087
ENSG00000128513	POT1	-2.00346	-82.0121	0.045128
ENSG00000128340	RAC2	-2.00311	-120.825	0.045165
ENSG00000136897	MRPL50	2.00287	72.4562	0.045191
ENSG00000070669	ASNS	2.00282	14.7932	0.045197
ENSG00000176170	SPHK1	-2.00281	-100.121	0.045198
ENSG00000203795	FAM24A	2.0024	305.41	0.045241
ENSG00000130377	ACSBG2	2.00216	490.382	0.045268
ENSG00000115677	HDLBP	2.00214	39.9956	0.04527
ENSG00000271271	UGT2A2	2.00193	597.836	0.045292
ENSG00000141542	RAB40B	-2.00096	-61.881	0.045396
ENSG00000138593	SECISBP2L	-2.00079	-20.6291	0.045415
ENSG00000124140	SLC12A5	-2.00019	-429.69	0.04548
ENSG00000104881	PPP1R13L	-1.99968	-4.66974	0.045534
ENSG00000166091	CMTM5	1.99938	151.13	0.045567
ENSG00000145819	ARHGAP26	1.99917	381.696	0.045591
ENSG00000144476	ACKR3	-1.99905	-8.06243	0.045603
ENSG00000129474	AJUBA	-1.99768	-62.073	0.045752
ENSG00000183873	SCN5A	-1.99697	-66.0254	0.045829
ENSG00000108468	CBX1	1.99638	14.0067	0.045892
ENSG00000168710	AHCYL1	-1.9958	-99.9222	0.045956
ENSG00000284762	ENSG00000284762	1.99546	23.0747	0.045992
ENSG00000101082	SLA2	1.99527	13.1213	0.046014
ENSG00000117215	PLA2G2D	1.99507	419.078	0.046035
ENSG00000139116	KIF21A	1.9948	30.8258	0.046064
ENSG00000144031	ANKRD53	-1.99448	-18.8682	0.0461
ENSG00000149781	FERMT3	1.99427	47.778	0.046122
ENSG00000002549	LAP3	-1.99378	-12.3807	0.046176
ENSG00000081177	EXD2	1.99362	39.7113	0.046194
ENSG00000112697	TMEM30A	1.99346	128.523	0.046211
ENSG00000197077	KIAA1671	-1.99294	-98.6483	0.046268
ENSG00000080493	SLC4A4	-1.99286	-31.7866	0.046276
ENSG00000185621	LMLN	-1.9927	-70.415	0.046295
ENSG00000158163	DZIP1L	-1.99265	-31.9619	0.046299
ENSG00000187238	LCE3B	1.99261	441.543	0.046304
ENSG00000204657	OR2H2	1.99231	306.745	0.046337
ENSG00000183251	OR51B4	1.99182	806.927	0.046391
ENSG00000101040	ZMYND8	-1.9914	-28.2051	0.046437
ENSG00000005844	ITGAL	-1.99078	-82.0427	0.046506
ENSG00000166257	SCN3B	1.99077	10.6951	0.046506
ENSG00000179869	ABCA13	-1.99061	-283.657	0.046524
ENSG00000144815	NXPE3	1.99024	10.9496	0.046564
ENSG00000175879	HOXD8	-1.98992	-214.213	0.046599
ENSG00000135862	LAMC1	-1.9893	-213.483	0.046668
ENSG00000110975	SYT10	-1.98926	-111.863	0.046672
ENSG00000137720	CFAP68	1.98868	43.5301	0.046736
ENSG00000106299	WASL	1.98851	68.1273	0.046755
ENSG00000163513	TGFBR2	-1.98847	-281.146	0.04676
ENSG00000250305	TRMT9B	-1.98821	-244.831	0.046788
ENSG00000162745	OLFML2B	-1.98768	-59.9561	0.046848
ENSG00000112893	MAN2A1	1.98671	37.8642	0.046954
ENSG00000119729	RHOQ	1.98671	96.0969	0.046955
ENSG00000185567	AHNAK2	1.98663	35.5546	0.046963
ENSG00000135643	KCNMB4	-1.9859	-30.536	0.047045
ENSG00000136718	IMP4	-1.98572	-23.8724	0.047064
ENSG00000125551	PLGLB2	-1.98498	-1794.34	0.047147
ENSG00000188811	NHLRC3	-1.98487	-169.025	0.047159
ENSG00000148187	MRRF	1.98456	139.331	0.047193
ENSG00000120526	NUDCD1	-1.98413	-72.9798	0.047241
ENSG00000155858	LSM11	1.9839	14.0336	0.047267
ENSG00000108828	VAT1	-1.98373	-10.1841	0.047286
ENSG00000170927	PKHD1	-1.98327	-545.044	0.047337
ENSG00000172324	OR5A2	1.98314	1294.54	0.047352
ENSG00000122025	FLT3	1.9831	91.0634	0.047356
ENSG00000104722	NEFM	-1.98252	-103.873	0.047421
ENSG00000229809	ZNF688	1.98128	244.689	0.04756
ENSG00000243811	APOBEC3D	1.98115	111.411	0.047574
ENSG00000127399	LRRC61	1.9806	13.3145	0.047636
ENSG00000138375	SMARCAL1	-1.98046	-26.909	0.047652
ENSG00000128228	SDF2L1	-1.98044	-48.2623	0.047654
ENSG00000153234	NR4A2	-1.98037	-90.0043	0.047662
ENSG00000128928	IVD	-1.98006	-31.8074	0.047696
ENSG00000154814	OXNAD1	1.9797	65.2601	0.047737
ENSG00000117614	SYF2	1.97879	511.586	0.04784
ENSG00000289760	ENSG00000289760	1.97821	165.214	0.047905
ENSG00000156110	ADK	-1.97767	-37.0302	0.047966
ENSG00000171201	SMR3B	1.97726	134.327	0.048012
ENSG00000163209	SPRR3	-1.9763	-357.455	0.048121
ENSG00000114026	OGG1	1.97623	126.76	0.048129
ENSG00000075651	PLD1	-1.97554	-74.2595	0.048206
ENSG00000105492	SIGLEC6	-1.97495	-9.75478	0.048274
ENSG00000151131	NOPCHAP1	-1.97474	-49.993	0.048298
ENSG00000139579	NABP2	1.97469	80.555	0.048303
ENSG00000154162	CDH12	-1.97462	-584.841	0.048311
ENSG00000158467	AHCYL2	1.97395	152.986	0.048387
ENSG00000219438	TAFA5	-1.97392	-174.775	0.048391
ENSG00000151422	FER	-1.97228	-25.1591	0.048578
ENSG00000128654	MTX2	-1.97165	-85.783	0.04865
ENSG00000269404	SPIB	1.97148	77.6084	0.048669
ENSG00000213585	VDAC1	1.97076	52.8851	0.048752
ENSG00000147684	NDUFB9	1.96994	75.6291	0.048845
ENSG00000198894	CIPC	-1.96935	-222.815	0.048913
ENSG00000139675	HNRNPA1L2	-1.96935	-280.325	0.048913
ENSG00000135974	C2orf49	1.96934	79.9767	0.048914
ENSG00000107807	TLX1	1.96897	168.536	0.048957
ENSG00000181927	OR4P4	-1.96897	-839.394	0.048957
ENSG00000205060	SLC35B4	-1.9687	-31.0221	0.048988
ENSG00000171944	OR52A5	-1.96838	-726.174	0.049024
ENSG00000136938	ANP32B	-1.96823	-78.6096	0.049042
ENSG00000075213	SEMA3A	-1.96781	-49.738	0.049089
ENSG00000101425	BPI	1.96644	29.5271	0.049248
ENSG00000119703	ZC2HC1C	-1.96638	-2.91864	0.049255
ENSG00000125386	FAM193A	1.96621	225.266	0.049274
ENSG00000164465	DCBLD1	-1.96601	-10.883	0.049297
ENSG00000260325	HSPB9	1.96567	36.4979	0.049337
ENSG00000142507	PSMB6	-1.96475	-66.6296	0.049443
ENSG00000168763	CNNM3	1.96432	34.3441	0.049493
ENSG00000112379	ARFGEF3	-1.96425	-88.3664	0.049501
ENSG00000101782	RIOK3	-1.96339	-208.777	0.049601
ENSG00000175048	ZDHHC14	1.96323	9.94192	0.04962
ENSG00000163743	RCHY1	-1.96295	-126.12	0.049652
ENSG00000168071	CCDC88B	-1.96238	-79.0793	0.049719
ENSG00000162944	RFTN2	-1.96196	-21.338	0.049767
ENSG00000196584	XRCC2	-1.9617	-14.4605	0.049798
ENSG00000159648	TEPP	1.96148	147.453	0.049823
ENSG00000143379	SETDB1	1.96138	258.625	0.049834
ENSG00000167996	FTH1	1.96127	321.357	0.049848
ENSG00000185069	KRT76	-1.96115	-690.274	0.049861
ENSG00000121297	TSHZ3	1.96091	5.64205	0.04989
ENSG00000105227	PRX	-1.96078	-30.812	0.049904
ENSG00000183153	GJD3	-1.96007	-546.195	0.049988
ENSG00000105655	ISYNA1	-1.95999	-23.3473	0.049997
ENSG00000187239	FNBP1	-1.95987	-61.0864	0.05001
ENSG00000162545	CAMK2N1	-1.95968	-37.9536	0.050034
ENSG00000179002	TAS1R2	1.95945	350.473	0.05006
ENSG00000163001	CFAP36	1.95941	30.6972	0.050064
ENSG00000156502	SUPV3L1	1.95914	39.0238	0.050096
ENSG00000107281	NPDC1	-1.95884	-40.5207	0.050132
ENSG00000041515	MYO16	1.95827	418.65	0.050198
ENSG00000103811	CTSH	-1.95754	-10.4866	0.050284
ENSG00000241370	RPP21	1.95732	17.5636	0.050309
ENSG00000163932	PRKCD	1.95731	102.599	0.050311
ENSG00000050405	LIMA1	1.95683	25.6434	0.050367
ENSG00000125772	GPCPD1	-1.95677	-33.4783	0.050375
ENSG00000123268	ATF1	1.95651	19.0228	0.050405
ENSG00000111206	FOXM1	-1.95548	-8.14808	0.050527
ENSG00000136631	VPS45	1.95539	47.5164	0.050537
ENSG00000166896	ATP23	1.95476	4.8715	0.050611
ENSG00000109072	VTN	-1.95452	-39.9042	0.05064
ENSG00000164398	ACSL6	1.95436	64.651	0.050658
ENSG00000288825	H2AC18	1.95433	437.377	0.050662
ENSG00000010803	SCMH1	1.95419	54.9656	0.050679
ENSG00000180785	OR51E1	1.95413	96.317	0.050685
ENSG00000177673	TEX44	1.95373	166.066	0.050733
ENSG00000187210	GCNT1	1.95242	21.1974	0.050888
ENSG00000267140	ENSG00000267140	1.95142	11.1282	0.051007
ENSG00000176788	BASP1	-1.95113	-35.3723	0.051042
ENSG00000215183	MSMP	1.95096	100.436	0.051061
ENSG00000137076	TLN1	-1.95087	-257.164	0.051072
ENSG00000162897	FCAMR	1.95009	209.206	0.051165
ENSG00000124374	PAIP2B	1.95002	183.9	0.051174
ENSG00000143337	TOR1AIP1	1.94994	172.675	0.051183
ENSG00000188582	PAQR9	1.949	64.3708	0.051295
ENSG00000076513	ANKRD13A	1.94888	121.883	0.05131
ENSG00000221818	EBF2	-1.94871	-270.233	0.05133
ENSG00000290183	ENSG00000290183	1.94853	39.7289	0.051351
ENSG00000096395	MLN	1.9484	253.652	0.051367
ENSG00000166164	BRD7	-1.94831	-14.3036	0.051378
ENSG00000159398	CES5A	1.94732	903.007	0.051497
ENSG00000132677	RHBG	1.94727	89.3505	0.051502
ENSG00000127152	BCL11B	1.94673	16.3404	0.051568
ENSG00000164828	SUN1	-1.94639	-3.87794	0.051608
ENSG00000071677	PRLH	1.946	200.95	0.051654
ENSG00000260027	HOXB7	1.94599	90.4786	0.051656
ENSG00000009954	BAZ1B	1.94582	354.531	0.051676
ENSG00000106692	FKTN	1.94579	121.829	0.051679
ENSG00000147885	IFNA16	-1.94577	-469.276	0.051682
ENSG00000261115	TMEM178B	-1.94574	-135.481	0.051686
ENSG00000149609	C20orf144	-1.94515	-56.037	0.051757
ENSG00000134201	GSTM5	-1.94415	-25.0832	0.051878
ENSG00000008838	MED24	-1.94318	-88.3019	0.051995
ENSG00000142599	RERE	1.94271	53.788	0.052052
ENSG00000155366	RHOC	-1.94262	-9.34685	0.052062
ENSG00000125375	DMAC2L	-1.94259	-14.2308	0.052065
ENSG00000277893	SRD5A2	1.94258	851.358	0.052067
ENSG00000124067	SLC12A4	1.942	121.904	0.052137
ENSG00000180479	ZNF571	-1.94147	-132.245	0.052201
ENSG00000183977	PP2D1	-1.94134	-258.133	0.052217
ENSG00000171953	ATPAF2	1.94129	103.327	0.052223
ENSG00000129951	PLPPR3	1.94092	22.0913	0.052268
ENSG00000124215	CDH26	-1.94033	-277.32	0.052339
ENSG00000161642	ZNF385A	1.9402	322.597	0.052355
ENSG00000259916	AQP7B	1.93986	1121.58	0.052397
ENSG00000081059	TCF7	1.93925	19.8296	0.05247
ENSG00000089327	FXYD5	-1.93867	-19.2744	0.052542
ENSG00000185009	AP3M1	-1.93851	-47.9318	0.052561
ENSG00000172382	PRSS27	1.93835	43.355	0.05258
ENSG00000007047	MARK4	1.93782	54.0462	0.052645
ENSG00000157657	ZNF618	1.93755	26.3223	0.052679
ENSG00000133657	ATP13A3	-1.93691	-39.2675	0.052757
ENSG00000170615	SLC26A5	1.9369	226.92	0.052758
ENSG00000241399	CD302	-1.93647	-6.95626	0.05281
ENSG00000102543	CDADC1	-1.93552	-85.3604	0.052927
ENSG00000165807	PPP1R36	-1.93542	-5.79313	0.052939
ENSG00000025156	HSF2	1.93434	9.05923	0.053071
ENSG00000196586	MYO6	1.93412	18.3157	0.053099
ENSG00000164124	TMEM144	1.93387	56.6896	0.053129
ENSG00000173486	FKBP2	1.93384	112.431	0.053133
ENSG00000170426	SDR9C7	-1.9337	-217.328	0.05315
ENSG00000100027	YPEL1	-1.9336	-8.80338	0.053162
ENSG00000148396	SEC16A	1.93326	17.4659	0.053204
ENSG00000182247	UBE2E2	-1.93283	-14.0472	0.053257
ENSG00000155636	RBM45	1.93275	57.1814	0.053267
ENSG00000132972	RNF17	1.93227	508.909	0.053326
ENSG00000165669	FAM204A	-1.93182	-59.5177	0.053381
ENSG00000215454	KRTAP10-4	1.93115	112.871	0.053464
ENSG00000175395	ZNF25	-1.93106	-36.74	0.053475
ENSG00000163374	YY1AP1	1.93077	64.2857	0.053512
ENSG00000163359	COL6A3	-1.92993	-68.555	0.053615
ENSG00000171812	COL8A2	-1.92921	-89.5274	0.053705
ENSG00000165915	SLC39A13	-1.9292	-103.941	0.053706
ENSG00000236383	CCDC200	1.92913	478.671	0.053714
ENSG00000197275	RAD54B	-1.92864	-25.64	0.053776
ENSG00000198513	ATL1	-1.92839	-67.0356	0.053807
ENSG00000103335	PIEZO1	-1.92806	-34.0285	0.053848
ENSG00000132432	SEC61G	-1.92784	-34.9139	0.053875
ENSG00000125900	SIRPD	1.92784	389.842	0.053875
ENSG00000027869	SH2D2A	1.92735	52.6129	0.053936
ENSG00000275835	TUBGCP5	-1.92732	-40.6568	0.05394
ENSG00000178199	ZC3H12D	1.92683	41.0378	0.054001
ENSG00000204767	INSYN2B	1.92677	91.0309	0.054008
ENSG00000111786	SRSF9	1.92618	67.8106	0.054082
ENSG00000141391	PRELID3A	-1.92597	-7.02387	0.054109
ENSG00000165215	CLDN3	1.92569	98.3498	0.054143
ENSG00000022355	GABRA1	-1.92534	-590.577	0.054187
ENSG00000091262	ABCC6	-1.92406	-422.414	0.054347
ENSG00000251357	ENSG00000251357	-1.92386	-127.892	0.054372
ENSG00000106290	TAF6	-1.92353	-31.7568	0.054413
ENSG00000074527	NTN4	1.92352	46.3971	0.054415
ENSG00000106571	GLI3	1.9234	85.5828	0.05443
ENSG00000143401	ANP32E	-1.92305	-62.7998	0.054474
ENSG00000099956	SMARCB1	1.92251	195.526	0.054541
ENSG00000187164	SHTN1	-1.92251	-10.9222	0.054542
ENSG00000146399	TAAR1	-1.92213	-267.671	0.054589
ENSG00000160072	ATAD3B	-1.92193	-130.333	0.054614
ENSG00000204859	ZBTB48	-1.92164	-70.4656	0.054652
ENSG00000163527	STT3B	-1.92148	-105.03	0.054671
ENSG00000185088	RPS27L	-1.92077	-18.7933	0.054761
ENSG00000171199	OPRPN	1.92069	282.042	0.054771
ENSG00000125730	C3	1.91972	4.12643	0.054894
ENSG00000114757	PEX5L	-1.91812	-143.111	0.055096
ENSG00000166689	PLEKHA7	1.91747	32.403	0.055178
ENSG00000180574	EIF2S3B	1.9173	122.01	0.0552
ENSG00000196417	ZNF765	-1.91715	-26.6893	0.055219
ENSG00000206549	ENSG00000206549	1.91703	44.8339	0.055235
ENSG00000102837	OLFM4	1.91702	272.972	0.055236
ENSG00000146378	TAAR2	-1.91702	-570.353	0.055236
ENSG00000143344	RGL1	-1.91701	-29.3774	0.055237
ENSG00000012048	BRCA1	-1.9168	-25.1955	0.055263
ENSG00000120896	SORBS3	-1.91534	-11.5304	0.055449
ENSG00000124380	SNRNP27	-1.9153	-43.5964	0.055454
ENSG00000185946	RNPC3	-1.91429	-120.393	0.055583
ENSG00000212724	KRTAP2-3	-1.91402	-511.758	0.055617
ENSG00000004139	SARM1	-1.91365	-29.3042	0.055665
ENSG00000143994	ABHD1	1.91323	32.0773	0.055719
ENSG00000114626	ABTB1	1.91304	23.5027	0.055743
ENSG00000182541	LIMK2	-1.91278	-46.6942	0.055777
ENSG00000090060	PAPOLA	-1.9122	-133.952	0.05585
ENSG00000254692	ENSG00000254692	1.91172	20.5712	0.055912
ENSG00000149115	TNKS1BP1	-1.91156	-12.2358	0.055933
ENSG00000067836	ROGDI	1.91113	10.8532	0.055987
ENSG00000136286	MYO1G	1.91113	24.9168	0.055988
ENSG00000126787	DLGAP5	1.91099	31.8842	0.056006
ENSG00000167258	CDK12	-1.91056	-160.085	0.056061
ENSG00000167617	CDC42EP5	-1.90983	-42.2151	0.056155
ENSG00000005436	GCFC2	-1.90872	-51.5758	0.056299
ENSG00000153233	PTPRR	1.90856	267.984	0.056319
ENSG00000038274	MAT2B	-1.90835	-74.9505	0.056346
ENSG00000178177	LCORL	-1.90796	-26.5323	0.056396
ENSG00000163736	PPBP	-1.90795	-4.96644	0.056398
ENSG00000235453	SMIM27	-1.90782	-179.35	0.056414
ENSG00000078699	CBFA2T2	-1.90751	-25.0177	0.056455
ENSG00000066697	MSANTD3	1.90747	37.3897	0.056459
ENSG00000132681	ATP1A4	1.90707	94.3902	0.056511
ENSG00000254521	SIGLEC12	1.90698	7.09215	0.056523
ENSG00000175595	ERCC4	-1.90468	-80.226	0.056822
ENSG00000137776	SLTM	-1.90402	-65.6773	0.056907
ENSG00000115896	PLCL1	-1.90401	-9.58601	0.056909
ENSG00000123384	LRP1	-1.90387	-26.1248	0.056927
ENSG00000100056	ESS2	-1.90345	-3.66496	0.056982
ENSG00000138670	RASGEF1B	-1.90343	-33.4798	0.056984
ENSG00000289722	ENSG00000289722	-1.90293	-291.335	0.05705
ENSG00000167914	GSDMA	-1.90275	-4.85453	0.057073
ENSG00000105278	ZFR2	1.90221	188.434	0.057144
ENSG00000168515	SCGB1D1	-1.90221	-372.17	0.057144
ENSG00000124406	ATP8A1	-1.90218	-16.1051	0.057147
ENSG00000143416	SELENBP1	1.90203	68.9442	0.057167
ENSG00000160396	HIPK4	-1.90175	-297.189	0.057203
ENSG00000109861	CTSC	-1.90158	-10.0488	0.057226
ENSG00000164951	PDP1	1.90125	40.3336	0.057269
ENSG00000167139	TBC1D21	1.90118	348.796	0.057278
ENSG00000135218	CD36	-1.90102	-90.4148	0.057299
ENSG00000092201	SUPT16H	-1.90095	-27.4408	0.057309
ENSG00000159579	RSPRY1	-1.89965	-136.997	0.057478
ENSG00000099260	PALMD	1.89957	35.9169	0.05749
ENSG00000135828	RNASEL	1.89934	19.7967	0.05752
ENSG00000107815	TWNK	1.89881	55.2163	0.057589
ENSG00000227059	ANHX	1.89852	139.049	0.057627
ENSG00000153250	RBMS1	1.89831	40.6436	0.057656
ENSG00000078328	RBFOX1	1.89803	305.51	0.057692
ENSG00000014914	MTMR11	-1.89685	-667.69	0.057847
ENSG00000144559	TAMM41	1.89616	61.04	0.05794
ENSG00000172992	DCAKD	1.89615	10.7528	0.057941
ENSG00000186073	CDIN1	-1.89578	-35.1911	0.057989
ENSG00000122304	PRM2	1.8953	165.405	0.058052
ENSG00000154813	DPH3	1.89405	15.4946	0.058219
ENSG00000143061	IGSF3	-1.89391	-106.322	0.058237
ENSG00000123444	KBTBD4	1.89337	102.67	0.058308
ENSG00000119640	ACYP1	1.89318	29.2793	0.058334
ENSG00000167397	VKORC1	1.89273	59.6731	0.058394
ENSG00000071539	TRIP13	-1.89192	-91.1133	0.058502
ENSG00000105186	ANKRD27	-1.89082	-16.275	0.058648
ENSG00000170373	CST1	-1.89026	-34.7508	0.058723
ENSG00000177238	TRIM72	-1.89007	-128.141	0.058748
ENSG00000183688	RFLNB	-1.89007	-205.043	0.058749
ENSG00000128708	HAT1	-1.88996	-14.5642	0.058763
ENSG00000107968	MAP3K8	1.88955	13.9227	0.058819
ENSG00000082212	ME2	-1.88945	-37.1924	0.058831
ENSG00000131781	FMO5	-1.88945	-35.1031	0.058832
ENSG00000078399	HOXA9	-1.88837	-24.479	0.058976
ENSG00000143258	USP21	-1.88821	-72.8316	0.058998
ENSG00000164532	TBX20	-1.88815	-79.7177	0.059006
ENSG00000214456	PLIN5	-1.88799	-51.8602	0.059027
ENSG00000181610	MRPS23	-1.88786	-105.943	0.059045
ENSG00000140600	SH3GL3	1.88785	79.833	0.059046
ENSG00000177483	RBM44	1.88781	9.36121	0.059051
ENSG00000205863	C1QTNF9B	-1.88689	-113.537	0.059176
ENSG00000133067	LGR6	1.88602	30.0466	0.059293
ENSG00000152213	ARL11	1.8854	10.1157	0.059375
ENSG00000138613	APH1B	-1.88491	-22.8513	0.059441
ENSG00000128881	TTBK2	1.88437	50.9076	0.059515
ENSG00000099960	SLC7A4	1.88407	6.8899	0.059555
ENSG00000178404	CEP295NL	1.88334	13.5684	0.059654
ENSG00000184811	TRARG1	-1.88326	-102.702	0.059666
ENSG00000167674	HDGFL2	1.88264	88.2079	0.059749
ENSG00000196570	PFN3	1.88249	118.869	0.059769
ENSG00000165899	OTOGL	-1.88247	-791.844	0.059773
ENSG00000064933	PMS1	1.88171	22.3559	0.059876
ENSG00000143543	JTB	1.88118	168.092	0.059947
ENSG00000170571	EMB	-1.88102	-8.72971	0.059969
ENSG00000189050	RNFT1	-1.881	-11.8725	0.059972
ENSG00000189143	CLDN4	1.88065	71.9976	0.060019
ENSG00000182585	EPGN	-1.87982	-64.9981	0.060133
ENSG00000253352	TUG1	-1.87966	-127.959	0.060154
ENSG00000151849	CENPJ	1.8795	53.4616	0.060176
ENSG00000165953	SERPINA12	1.87949	327.721	0.060178
ENSG00000073008	PVR	-1.87946	-11.9865	0.060181
ENSG00000164707	SLC13A4	1.87917	215.326	0.060221
ENSG00000131941	RHPN2	-1.87879	-5.36962	0.060273
ENSG00000105507	CABP5	1.87876	508.72	0.060278
ENSG00000251201	TMED7-TICAM2	-1.8785	-30.7374	0.060312
ENSG00000206013	IFITM5	-1.87842	-20.8486	0.060324
ENSG00000166856	GPR182	1.87838	27.1914	0.06033
ENSG00000221880	KRTAP1-3	-1.8781	-497.37	0.060368
ENSG00000119638	NEK9	-1.87785	-6.66956	0.060402
ENSG00000113916	BCL6	1.87717	17.8285	0.060495
ENSG00000116679	IVNS1ABP	1.87653	134.098	0.060583
ENSG00000187796	CARD9	1.876	8.08764	0.060655
ENSG00000007080	CCDC124	-1.87587	-129.005	0.060674
ENSG00000140285	FGF7	-1.87555	-140.456	0.060717
ENSG00000188070	ZFTA	1.87537	34.7908	0.060742
ENSG00000182271	TMIGD1	-1.87527	-281.059	0.060756
ENSG00000124557	BTN1A1	1.87465	66.4535	0.060841
ENSG00000158528	PPP1R9A	1.87457	47.9013	0.060851
ENSG00000241106	HLA-DOB	1.87363	13.6886	0.060981
ENSG00000245680	ZNF585B	1.87352	97.7728	0.060996
ENSG00000184178	SCFD2	-1.87342	-38.0357	0.06101
ENSG00000157927	RADIL	1.87325	46.3891	0.061034
ENSG00000124818	OPN5	-1.87323	-201.881	0.061037
ENSG00000136492	BRIP1	-1.87273	-44.0844	0.061105
ENSG00000214063	TSPAN4	1.87227	22.3949	0.06117
ENSG00000133318	RTN3	1.872	44.4734	0.061206
ENSG00000222046	DCDC2B	-1.87182	-201.097	0.061232
ENSG00000266412	NCOA4	1.87179	83.2007	0.061236
ENSG00000169442	CD52	1.87144	10.2456	0.061284
ENSG00000167664	TMIGD2	1.87135	5.73868	0.061297
ENSG00000116337	AMPD2	-1.8713	-31.4013	0.061303
ENSG00000184451	CCR10	1.87128	23.2492	0.061306
ENSG00000176244	ACBD7	-1.87126	-13.554	0.061308
ENSG00000167642	SPINT2	1.87082	27.461	0.06137
ENSG00000153339	TRAPPC8	-1.87053	-67.6386	0.06141
ENSG00000153902	LGI4	1.87018	20.8375	0.061459
ENSG00000163352	LENEP	1.87011	163.885	0.061469
ENSG00000142875	PRKACB	1.86969	124.155	0.061527
ENSG00000096968	JAK2	-1.86928	-16.5532	0.061584
ENSG00000264230	ANXA8L1	-1.86906	-300.968	0.061614
ENSG00000126861	OMG	1.86884	341.79	0.061645
ENSG00000186523	FAM86B1	-1.86877	-1004.09	0.061654
ENSG00000104413	ESRP1	1.86868	51.9895	0.061668
ENSG00000240505	TNFRSF13B	-1.86847	-37.5795	0.061697
ENSG00000008853	RHOBTB2	-1.86836	-70.5856	0.061712
ENSG00000139372	TDG	-1.86826	-16.6334	0.061726
ENSG00000113761	ZNF346	1.86822	24.6796	0.061731
ENSG00000007541	PIGQ	-1.86797	-89.4985	0.061766
ENSG00000152475	ZNF837	1.86791	11.5166	0.061775
ENSG00000253276	CCDC71L	1.86782	66.416	0.061787
ENSG00000086827	ZW10	1.86743	110.689	0.061841
ENSG00000168564	CDKN2AIP	-1.86735	-43.7434	0.061853
ENSG00000176895	OR51A7	-1.86709	-667.918	0.061889
ENSG00000079332	SAR1A	1.86707	95.0851	0.061892
ENSG00000138660	AP1AR	-1.86647	-109.631	0.061976
ENSG00000166037	CEP57	-1.86638	-24.6778	0.061989
ENSG00000108179	PPIF	1.86555	11.191	0.062104
ENSG00000174718	RESF1	1.86549	44.2884	0.062113
ENSG00000104613	INTS10	-1.86507	-52.2959	0.062172
ENSG00000104044	OCA2	-1.86466	-401.584	0.06223
ENSG00000144566	RAB5A	-1.86436	-19.9825	0.06227
ENSG00000100347	SAMM50	-1.86391	-28.7836	0.062335
ENSG00000143622	RIT1	1.8636	58.5335	0.062378
ENSG00000152254	G6PC2	1.8628	722.283	0.062491
ENSG00000162461	SLC25A34	-1.8625	-24.8154	0.062533
ENSG00000148935	GAS2	-1.86146	-27.1586	0.06268
ENSG00000184436	THAP7	-1.8608	-22.6821	0.062773
ENSG00000182986	ZNF320	1.86019	14.3353	0.062859
ENSG00000154803	FLCN	-1.86009	-21.4457	0.062873
ENSG00000131652	THOC6	1.86006	34.6906	0.062877
[truncated: 15,207 more rows]
