# Supplementary material for: scPrediXcan integrates deep learning methods and single-cell data into a cell-type-specific transcriptome-wide association study framework
Source: Cell Genom. 2025 May 14;5(5):100875. doi: 10.1016/j.xgen.2025.100875 (PMC12143334; doi:10.1016/j.xgen.2025.100875)
Supplement: Data S1. Tables S1–S47 [file mmc2.zip › Supplemental_tables/TableS16.xlsx]

## Sheet: Table_S16_CD4+AlphaBetaTcell
gene	gene_name	zscore	effect_size	pvalue
ENSG00000137411	VARS2	17.9626	237.878	3.82e-72
ENSG00000204463	BAG6	-17.3331	-428.931	2.65e-67
ENSG00000213722	DDAH2	-16.0921	-77.5722	2.9e-58
ENSG00000204314	PRRT1	15.3149	219.517	6.08e-53
ENSG00000213676	ATF6B	15.1838	543.231	4.53e-52
ENSG00000103490	PYCARD	-14.5299	-1617.42	7.83e-48
ENSG00000204542	C6orf15	14.0672	401.146	6.04e-45
ENSG00000204305	AGER	-13.2763	-289.961	3.18e-40
ENSG00000204421	LY6G6C	-13.2231	-568.4	6.45e-40
ENSG00000232629	HLA-DQB2	12.7753	110.315	2.25e-37
ENSG00000196230	TUBB	-12.623	-364.593	1.58e-36
ENSG00000168477	TNXB	-11.9105	-103.837	1.04e-32
ENSG00000221988	PPT2	11.7964	73.8389	4.08e-32
ENSG00000196735	HLA-DQA1	-11.5659	-4.40651	6.13e-31
ENSG00000204525	HLA-C	-11.4284	-149.321	3.01e-30
ENSG00000204290	BTNL2	11.0447	976.282	2.32e-28
ENSG00000228789	HCG22	-11.0419	-280.027	2.4e-28
ENSG00000204296	TSBP1	10.8373	593.153	2.29e-27
ENSG00000228727	SAPCD1	-10.7181	-272.113	8.37e-27
ENSG00000146112	PPP1R18	10.4276	261.574	1.86e-25
ENSG00000137404	NRM	-10.3861	-164.721	2.87e-25
ENSG00000185130	H2BC13	10.2599	64.5633	1.07e-24
ENSG00000204420	MPIG6B	-9.91717	-248.698	3.51e-23
ENSG00000204498	NFKBIL1	9.72652	32.2017	2.32e-22
ENSG00000064419	TNPO3	-9.68144	-106.701	3.62e-22
ENSG00000289282	ENSG00000289282	-9.57609	-208.486	1.01e-21
ENSG00000241404	EGFL8	9.34023	497.941	9.61e-21
ENSG00000204424	LY6G6F	-9.19052	-392.762	3.91e-20
ENSG00000273703	H2BC14	9.14257	157.66	6.1e-20
ENSG00000204371	EHMT2	-9.03788	-289.755	1.6e-19
ENSG00000206503	HLA-A	9.00137	37.7642	2.23e-19
ENSG00000137338	PGBD1	8.74353	118.099	2.26e-18
ENSG00000204385	SLC44A4	8.58812	198.436	8.84e-18
ENSG00000137185	ZSCAN9	-8.46454	-49.8767	2.57e-17
ENSG00000204539	CDSN	-8.44945	-186.044	2.93e-17
ENSG00000274641	H2BC17	8.39073	161.484	4.83e-17
ENSG00000137312	FLOT1	8.37977	156.175	5.3e-17
ENSG00000204576	PRR3	-8.35008	-396.674	6.82e-17
ENSG00000248993	ENSG00000248993	-8.30494	-148.251	9.99e-17
ENSG00000276302	ENSG00000276302	8.29996	377.907	1.04e-16
ENSG00000232810	TNF	-8.00262	-120.343	1.22e-15
ENSG00000204681	GABBR1	7.95511	105.386	1.79e-15
ENSG00000204257	HLA-DMA	-7.86813	-200.936	3.6e-15
ENSG00000161179	YDJC	7.80587	87.864	5.91e-15
ENSG00000185651	UBE2L3	-7.74717	-204.795	9.4e-15
ENSG00000234127	TRIM26	7.7026	73.2852	1.33e-14
ENSG00000204256	BRD2	7.69097	84.8292	1.46e-14
ENSG00000184357	H1-5	7.6717	95.8914	1.7e-14
ENSG00000183246	RIMBP3C	-7.64889	-248.79	2.03e-14
ENSG00000226979	LTA	-7.58762	-39.822	3.26e-14
ENSG00000213760	ATP6V1G2	7.57875	112.174	3.49e-14
ENSG00000204388	HSPA1B	7.45609	90.3256	8.91e-14
ENSG00000204427	ABHD16A	-7.21547	-181.91	5.37e-13
ENSG00000186470	BTN3A2	-7.2015	-41.0801	5.96e-13
ENSG00000158373	H2BC5	-7.04431	-128.178	1.86e-12
ENSG00000248167	TRIM39-RPP21	-7.01888	-436.486	2.24e-12
ENSG00000204386	NEU1	6.97928	170.368	2.97e-12
ENSG00000136573	BLK	-6.94349	-54.072	3.83e-12
ENSG00000196747	H2AC13	6.64731	158.155	2.98e-11
ENSG00000158691	ZSCAN12	-6.53982	-38.555	6.16e-11
ENSG00000250641	LY6G6F-LY6G6D	-6.47029	-214.365	9.78e-11
ENSG00000213780	GTF2H4	-6.35083	-156.087	2.14e-10
ENSG00000204511	MCCD1	-6.30861	-146.24	2.82e-10
ENSG00000124568	SLC17A1	-6.30714	-224.275	2.84e-10
ENSG00000204516	MICB	6.24395	26.6405	4.27e-10
ENSG00000197153	H3C12	6.20976	49.2286	5.31e-10
ENSG00000220201	ZGLP1	-6.15953	-221.645	7.3e-10
ENSG00000237541	HLA-DQA2	6.14457	31.5485	8.02e-10
ENSG00000099849	RASSF7	6.03278	36.9924	1.61e-09
ENSG00000242574	HLA-DMB	-5.98277	-141.879	2.19e-09
ENSG00000291302	ENSG00000291302	-5.8701	-201.846	4.36e-09
ENSG00000066379	POLR1H	-5.79659	-103.399	6.77e-09
ENSG00000250264	ENSG00000250264	-5.77112	-123.209	7.87e-09
ENSG00000280236	OR12D2	-5.72583	-713.306	1.03e-08
ENSG00000198563	DDX39B	-5.71385	-89.6351	1.1e-08
ENSG00000111801	BTN3A3	5.69954	101.349	1.2e-08
ENSG00000168291	PDHB	-5.67653	-51.2942	1.37e-08
ENSG00000070047	PHRF1	-5.66338	-154.666	1.48e-08
ENSG00000204700	OR2J2	-5.63655	-1282.3	1.73e-08
ENSG00000198315	ZKSCAN8	5.55166	42.4875	2.83e-08
ENSG00000185522	LMNTD2	5.43081	26.1774	5.61e-08
ENSG00000204310	AGPAT1	5.41554	153.766	6.11e-08
ENSG00000285085	ENSG00000285085	5.38471	45.2404	7.26e-08
ENSG00000204632	HLA-G	-5.31377	-10.8239	1.07e-07
ENSG00000180596	H2BC4	-5.28238	-167.577	1.28e-07
ENSG00000177710	SLC35G5	-5.24472	-692.808	1.57e-07
ENSG00000103510	KAT8	-5.22865	-126.846	1.71e-07
ENSG00000196126	HLA-DRB1	-5.22783	-31.1325	1.72e-07
ENSG00000276903	H2AC16	-5.21192	-110.146	1.87e-07
ENSG00000105376	ICAM5	5.16685	22.9439	2.38e-07
ENSG00000203747	FCGR3A	5.11162	15.0613	3.19e-07
ENSG00000138378	STAT4	-5.06035	-5.57835	4.18e-07
ENSG00000179344	HLA-DQB1	-4.99022	-6.05047	6.03e-07
ENSG00000275714	H3C1	4.97095	270.001	6.66e-07
ENSG00000224586	GPX5	4.9517	419.687	7.36e-07
ENSG00000243729	OR5V1	-4.94926	-311.593	7.45e-07
ENSG00000163686	ABHD6	-4.90864	-51.3639	9.17e-07
ENSG00000180573	H2AC6	-4.88345	-26.6094	1.04e-06
ENSG00000267673	FDX2	4.85013	38.8004	1.23e-06
ENSG00000177042	TMEM80	-4.81201	-127.417	1.49e-06
ENSG00000205882	DEFB134	4.7811	289.802	1.74e-06
ENSG00000065989	PDE4A	-4.77517	-21.1666	1.8e-06
ENSG00000105371	ICAM4	4.7485	48.416	2.05e-06
ENSG00000204599	TRIM39	4.68318	152.875	2.82e-06
ENSG00000204287	HLA-DRA	-4.67109	-77.4257	3e-06
ENSG00000204701	OR2J3	4.65749	1472.42	3.2e-06
ENSG00000204469	PRRC2A	4.64436	113.538	3.41e-06
ENSG00000273542	H4C12	-4.63948	-586.652	3.49e-06
ENSG00000189298	ZKSCAN3	4.61771	59.9195	3.88e-06
ENSG00000204564	C6orf136	4.604	69.8957	4.14e-06
ENSG00000161405	IKZF3	4.56921	108.355	4.9e-06
ENSG00000120054	CPN1	-4.52837	-282.737	5.94e-06
ENSG00000139370	SLC15A4	4.52758	70.3142	5.97e-06
ENSG00000112462	OR12D3	-4.52674	-761.03	5.99e-06
ENSG00000204644	ZFP57	4.52169	17.3213	6.13e-06
ENSG00000172057	ORMDL3	-4.49912	-28.0138	6.82e-06
ENSG00000159314	ARHGAP27	-4.48423	-42.7845	7.32e-06
ENSG00000070190	DAPP1	-4.47842	-29.8719	7.52e-06
ENSG00000198704	GPX6	4.47671	534.563	7.58e-06
ENSG00000215041	NEURL4	4.46108	15.8763	8.15e-06
ENSG00000254093	PINX1	4.43233	48.0144	9.32e-06
ENSG00000255154	HTD2	-4.42865	-38.9669	9.48e-06
ENSG00000141736	ERBB2	-4.41238	-291.541	1.02e-05
ENSG00000108439	PNPO	-4.40433	-100.895	1.06e-05
ENSG00000137288	UQCC2	4.40262	73.5711	1.07e-05
ENSG00000198369	SPRED2	4.35584	105.839	1.33e-05
ENSG00000126456	IRF3	4.35289	48.7531	1.34e-05
ENSG00000115415	STAT1	4.34628	67.0842	1.38e-05
ENSG00000286522	H3C2	4.29329	82.6777	1.76e-05
ENSG00000277157	H4C4	-4.26942	-45.419	1.96e-05
ENSG00000204590	GNL1	-4.25029	-202.797	2.13e-05
ENSG00000187837	H1-2	-4.24798	-131.464	2.16e-05
ENSG00000204695	OR14J1	-4.24589	-276.422	2.18e-05
ENSG00000124678	TCP11	4.22787	6.77322	2.36e-05
ENSG00000182108	DEXI	4.22268	24.009	2.41e-05
ENSG00000204616	TRIM31	4.21389	21.1606	2.51e-05
ENSG00000277224	H2BC7	-4.19263	-30.2499	2.76e-05
ENSG00000204544	MUC21	4.1449	168.113	3.4e-05
ENSG00000204248	COL11A2	-4.11533	-70.9724	3.87e-05
ENSG00000070770	CSNK2A2	-4.06436	-124.495	4.82e-05
ENSG00000258724	PINX1	4.05733	221.84	4.96e-05
ENSG00000156873	PHKG2	4.05205	180.989	5.08e-05
ENSG00000180044	C3orf80	4.04688	102.672	5.19e-05
ENSG00000072694	FCGR2B	4.03757	90.6422	5.4e-05
ENSG00000110435	PDHX	-4.0167	-10.1916	5.9e-05
ENSG00000107807	TLX1	4.0165	245.884	5.91e-05
ENSG00000273983	H3C8	-4.01629	-12.98	5.91e-05
ENSG00000168298	H1-4	4.00547	135.341	6.19e-05
ENSG00000129538	RNASE1	-3.99791	-212.884	6.39e-05
ENSG00000174775	HRAS	-3.99519	-14.9958	6.46e-05
ENSG00000282988	ENSG00000282988	3.96585	74.6686	7.31e-05
ENSG00000231389	HLA-DPA1	-3.93833	-18.8999	8.21e-05
ENSG00000182010	RTKN2	-3.92759	-8.30306	8.58e-05
ENSG00000116701	NCF2	-3.9105	-16.4402	9.21e-05
ENSG00000203910	C1orf146	-3.90711	-290.731	9.34e-05
ENSG00000172345	STARD5	3.90571	112.852	9.4e-05
ENSG00000138439	FAM117B	-3.88958	-112.71	0.0001
ENSG00000113532	ST8SIA4	-3.88858	-47.6073	0.000101
ENSG00000278705	H4C2	3.88125	164.789	0.000104
ENSG00000005020	SKAP2	-3.87266	-37.7572	0.000108
ENSG00000287080	H3C3	-3.8624	-153.147	0.000112
ENSG00000134250	NOTCH2	-3.82754	-1145.71	0.000129
ENSG00000204396	VWA7	-3.82378	-38.3879	0.000131
ENSG00000099365	STX1B	-3.81075	-234.094	0.000139
ENSG00000154328	NEIL2	3.78604	14.8547	0.000153
ENSG00000096996	IL12RB1	3.77632	27.668	0.000159
ENSG00000158553	POM121L2	3.77501	102.351	0.00016
ENSG00000149089	APIP	-3.77382	-7.32628	0.000161
ENSG00000261272	MUC22	-3.76035	-106.222	0.00017
ENSG00000143079	CTTNBP2NL	3.75855	157.316	0.000171
ENSG00000140153	WDR20	-3.75855	-309.048	0.000171
ENSG00000187987	ZSCAN23	-3.75614	-39.3202	0.000173
ENSG00000105063	PPP6R1	3.75007	65.1776	0.000177
ENSG00000213886	UBD	3.70479	118.392	0.000212
ENSG00000149289	ZC3H12C	-3.70254	-88.2572	0.000213
ENSG00000137822	TUBGCP4	-3.6941	-202.686	0.000221
ENSG00000166963	MAP1A	3.67784	100.112	0.000235
ENSG00000258083	OR9A4	3.67247	745.851	0.00024
ENSG00000162676	GFI1	-3.66551	-97.346	0.000247
ENSG00000163684	RPP14	-3.66378	-24.5281	0.000249
ENSG00000189362	NEMP2	3.66069	15.0109	0.000252
ENSG00000088682	COQ9	3.6603	68.7157	0.000252
ENSG00000188636	RTL6	3.64994	134.091	0.000262
ENSG00000103653	CSK	3.64805	153.752	0.000264
ENSG00000149179	CSTPP1	-3.61257	-83.6508	0.000303
ENSG00000134369	NAV1	3.6111	52.8538	0.000305
ENSG00000172893	DHCR7	-3.58945	-40.0465	0.000331
ENSG00000172890	NADSYN1	-3.58729	-35.4794	0.000334
ENSG00000095794	CREM	-3.58025	-65.4934	0.000343
ENSG00000196821	ILRUN	-3.57936	-338.538	0.000344
ENSG00000169900	PYDC1	-3.5747	-23.2395	0.000351
ENSG00000084090	STARD7	-3.56895	-52.5456	0.000358
ENSG00000254206	NPIPB11	3.56136	150.754	0.000369
ENSG00000129480	DTD2	3.55615	116.534	0.000376
ENSG00000174611	KY	-3.5462	-64.622	0.000391
ENSG00000171790	SLFNL1	3.53328	10.9169	0.00041
ENSG00000144451	SPAG16	-3.53096	-26.8593	0.000414
ENSG00000126453	BCL2L12	3.51905	87.1648	0.000433
ENSG00000133328	PLAAT2	3.51483	33.4394	0.00044
ENSG00000023191	RNH1	3.5093	70.3456	0.000449
ENSG00000146047	H2BC1	-3.49247	-322.992	0.000479
ENSG00000134249	ADAM30	3.49155	510.086	0.00048
ENSG00000171757	LRRC34	3.48251	61.6361	0.000497
ENSG00000165644	COMTD1	-3.47176	-42.0491	0.000517
ENSG00000188227	ZNF793	-3.4654	-28.0082	0.000529
ENSG00000051009	FHIP1B	3.46295	100.324	0.000534
ENSG00000161847	RAVER1	3.4535	108.366	0.000553
ENSG00000204540	PSORS1C1	3.44172	26.3302	0.000578
ENSG00000111321	LTBR	3.4416	7.87888	0.000578
ENSG00000164609	SLU7	-3.42387	-24.4292	0.000617
ENSG00000173080	RXFP4	3.41887	161.803	0.000629
ENSG00000204301	NOTCH4	3.41804	90.3105	0.000631
ENSG00000078018	MAP2	3.4156	55.453	0.000636
ENSG00000166947	EPB42	-3.4068	-65.2339	0.000657
ENSG00000224420	ADM5	-3.40298	-127.744	0.000667
ENSG00000129226	CD68	-3.39625	-123.575	0.000683
ENSG00000124610	H1-1	-3.39092	-39.6609	0.000697
ENSG00000181552	EDDM3B	-3.39012	-131.424	0.000699
ENSG00000146197	SCUBE3	3.3823	115.525	0.000719
ENSG00000100122	CRYBB1	3.382	21.4492	0.00072
ENSG00000081721	DUSP12	3.38042	100.181	0.000724
ENSG00000161395	PGAP3	3.3774	180.238	0.000732
ENSG00000169169	CPT1C	-3.3705	-12.619	0.00075
ENSG00000204536	CCHCR1	3.36299	39.6033	0.000771
ENSG00000278588	H2BC10	-3.36268	-25.9769	0.000772
ENSG00000116771	AGMAT	3.35881	9.02889	0.000783
ENSG00000124564	SLC17A3	-3.35347	-29.7455	0.000798
ENSG00000170515	PA2G4	3.34917	173.154	0.000811
ENSG00000178226	PRSS36	3.34298	61.7498	0.000829
ENSG00000254415	SIGLEC14	-3.34257	-52.7596	0.00083
ENSG00000147874	HAUS6	-3.34244	-30.6077	0.00083
ENSG00000187288	CIDEC	3.33762	159.385	0.000845
ENSG00000129219	PLD2	-3.32974	-103.143	0.000869
ENSG00000151689	INPP1	3.31355	87.5138	0.000921
ENSG00000109846	CRYAB	-3.30494	-149.832	0.00095
ENSG00000131951	LRRC9	3.30032	23.5326	0.000966
ENSG00000162738	VANGL2	-3.29454	-50.3202	0.000986
ENSG00000007384	RHBDF1	3.29009	55.2685	0.001002
ENSG00000115009	CCL20	3.2855	91.2061	0.001018
ENSG00000125686	MED1	3.28491	46.2233	0.00102
ENSG00000146858	ZC3HAV1L	-3.2824	-26.5553	0.001029
ENSG00000174951	FUT1	-3.27278	-29.492	0.001065
ENSG00000167588	GPD1	-3.27222	-83.1539	0.001067
ENSG00000176909	MAMSTR	3.27012	75.7327	0.001075
ENSG00000178852	EFCAB13	-3.26975	-5.32263	0.001076
ENSG00000130584	ZBTB46	3.26886	48.1586	0.00108
ENSG00000198522	GPN1	3.26808	29.6407	0.001083
ENSG00000249715	FER1L5	3.26577	278.581	0.001092
ENSG00000135077	HAVCR2	-3.26533	-184.155	0.001093
ENSG00000172680	MOS	-3.25587	-179.238	0.00113
ENSG00000163660	CCNL1	-3.25364	-97.7456	0.001139
ENSG00000133265	HSPBP1	-3.24637	-28.4994	0.001169
ENSG00000149428	HYOU1	-3.24488	-24.7569	0.001175
ENSG00000167207	NOD2	3.24465	257.776	0.001176
ENSG00000258102	MAP1LC3B2	-3.23484	-49.7278	0.001217
ENSG00000206530	CFAP44	3.23466	84.3981	0.001218
ENSG00000163743	RCHY1	-3.23401	-131.536	0.001221
ENSG00000105550	FGF21	-3.23173	-365.295	0.00123
ENSG00000198642	KLHL9	3.22513	28.0802	0.001259
ENSG00000213626	LBH	-3.21504	-151.497	0.001304
ENSG00000213588	ZBTB9	3.21438	68.103	0.001307
ENSG00000160695	VPS11	-3.21435	-22.6086	0.001307
ENSG00000146151	HMGCLL1	-3.21357	-314.851	0.001311
ENSG00000128652	HOXD3	3.21284	883.584	0.001314
ENSG00000145244	CORIN	-3.20209	-25.3068	0.001364
ENSG00000141744	PNMT	3.20148	173.244	0.001367
ENSG00000135164	DMTF1	3.19998	81.8927	0.001374
ENSG00000205442	IZUMO3	-3.19879	-360.215	0.00138
ENSG00000161180	CCDC116	-3.19791	-30.8725	0.001384
ENSG00000010704	HFE	3.19624	20.4144	0.001392
ENSG00000163377	TAFA4	3.19615	273.789	0.001393
ENSG00000204482	LST1	3.17968	44.0335	0.001474
ENSG00000171804	WDR87	-3.17093	-48.0406	0.00152
ENSG00000112511	PHF1	-3.17087	-205.78	0.00152
ENSG00000289747	ENSG00000289747	-3.16795	-83.5628	0.001535
ENSG00000127780	OR1E2	3.16586	681.537	0.001546
ENSG00000135333	EPHA7	3.16257	279.217	0.001564
ENSG00000197020	ZNF100	3.15925	63.4744	0.001582
ENSG00000111231	GPN3	-3.15788	-59.3536	0.001589
ENSG00000153551	CMTM7	-3.15503	-50.9331	0.001605
ENSG00000142224	IL19	-3.15098	-37.4617	0.001627
ENSG00000145014	TMEM44	3.14714	20.8005	0.001649
ENSG00000104886	PLEKHJ1	3.14524	112.949	0.00166
ENSG00000104626	ERI1	3.14385	41.5666	0.001667
ENSG00000013523	ANGEL1	3.14298	16.9529	0.001672
ENSG00000213859	KCTD11	3.14279	66.5783	0.001673
ENSG00000124160	NCOA5	3.14198	48.6096	0.001678
ENSG00000176177	ENTHD1	-3.13146	-128.569	0.001739
ENSG00000014914	MTMR11	-3.12957	-425.884	0.001751
ENSG00000164082	GRM2	-3.12686	-78.007	0.001767
ENSG00000256269	HMBS	-3.12679	-29.6118	0.001767
ENSG00000005194	CIAPIN1	-3.1253	-58.0088	0.001776
ENSG00000167244	IGF2	-3.11083	-309.483	0.001866
ENSG00000138092	CENPO	-3.10831	-96.0664	0.001882
ENSG00000171056	SOX7	3.10824	78.1037	0.001882
ENSG00000108523	RNF167	-3.10642	-137.659	0.001894
ENSG00000140323	DISP2	-3.09974	-60.9714	0.001937
ENSG00000161610	HCRT	-3.09815	-98.2407	0.001947
ENSG00000244355	LY6G6D	3.09715	88.2964	0.001954
ENSG00000066777	ARFGEF1	3.09674	54.6251	0.001957
ENSG00000101464	PIGU	-3.09523	-64.0299	0.001967
ENSG00000079102	RUNX1T1	3.0857	174.323	0.002031
ENSG00000133247	KMT5C	3.07732	114.725	0.002089
ENSG00000019995	ZRANB1	-3.07645	-18.0954	0.002095
ENSG00000001617	SEMA3F	-3.07051	-82.0304	0.002137
ENSG00000232948	DEFB130A	3.07017	199.819	0.002139
ENSG00000105738	SIPA1L3	-3.0693	-77.1835	0.002146
ENSG00000101019	UQCC1	3.0677	36.3081	0.002157
ENSG00000151422	FER	-3.06303	-45.7509	0.002191
ENSG00000140105	WARS1	-3.05714	-23.782	0.002235
ENSG00000197930	ERO1A	-3.0562	-29.5762	0.002242
ENSG00000137713	PPP2R1B	-3.05617	-103.054	0.002242
ENSG00000137868	STRA6	-3.05606	-27.0398	0.002243
ENSG00000003989	SLC7A2	-3.05519	-68.339	0.002249
ENSG00000212722	KRTAP4-9	-3.05462	-554.67	0.002253
ENSG00000204702	OR2J1	3.05422	342.42	0.002256
ENSG00000215343	ZNF705D	3.05368	2184.56	0.002261
ENSG00000171786	NHLH1	3.05299	124.26	0.002266
ENSG00000144834	TAGLN3	3.04778	19.9786	0.002305
ENSG00000100154	TTC28	3.0463	11.1203	0.002317
ENSG00000153113	CAST	3.03596	43.1158	0.002398
ENSG00000197965	MPZL1	3.03579	17.6717	0.002399
ENSG00000054967	RELT	3.03511	49.9397	0.002404
ENSG00000162104	ADCY9	3.03355	89.9674	0.002417
ENSG00000177225	GATD1	3.03329	56.7597	0.002419
ENSG00000188306	LRRIQ4	3.03145	86.1195	0.002434
ENSG00000106526	ACTR3C	-3.02803	-49.3827	0.002462
ENSG00000131771	PPP1R1B	3.02775	194.823	0.002464
ENSG00000170166	HOXD4	-3.02424	-215.823	0.002493
ENSG00000163082	SGPP2	-3.02337	-39.4512	0.0025
ENSG00000144642	RBMS3	3.01857	43.4057	0.00254
ENSG00000125691	RPL23	3.01386	150.513	0.002579
ENSG00000204439	C6orf47	-3.00534	-51.8886	0.002653
ENSG00000186432	KPNA4	-3.00083	-123.033	0.002692
ENSG00000196967	ZNF585A	3.00011	121.215	0.002699
ENSG00000197562	RAB40C	-2.99784	-58.6708	0.002719
ENSG00000108306	FBXL20	-2.99681	-125.615	0.002728
ENSG00000197253	TPSB2	-2.99584	-872.629	0.002737
ENSG00000132952	USPL1	2.99261	126.077	0.002766
ENSG00000174938	SEZ6L2	-2.99212	-19.7923	0.002771
ENSG00000111832	RWDD1	2.98991	33.1005	0.002791
ENSG00000172717	GARIN2	2.97963	162.12	0.002886
ENSG00000118503	TNFAIP3	-2.97881	-119.137	0.002894
ENSG00000011485	PPP5C	-2.97386	-10.3683	0.002941
ENSG00000170145	SIK2	-2.97177	-172.625	0.002961
ENSG00000116698	SMG7	-2.97169	-72.1153	0.002962
ENSG00000077157	PPP1R12B	2.97152	133.167	0.002963
ENSG00000204531	POU5F1	2.96852	38.0132	0.002992
ENSG00000153064	BANK1	2.96249	48.7081	0.003052
ENSG00000143434	SEMA6C	-2.95812	-105.004	0.003095
ENSG00000124562	SNRPC	2.95619	101.21	0.003115
ENSG00000104901	DKKL1	-2.95593	-98.3152	0.003117
ENSG00000174915	PTDSS2	2.95497	55.1107	0.003127
ENSG00000146109	ABT1	2.94698	70.3036	0.003209
ENSG00000140459	CYP11A1	-2.94454	-314.424	0.003234
ENSG00000177302	TOP3A	2.94046	39.3191	0.003277
ENSG00000079459	FDFT1	2.94013	43.4954	0.003281
ENSG00000188910	GJB3	2.93854	263.383	0.003298
ENSG00000105401	CDC37	-2.93824	-50.7663	0.003301
ENSG00000147364	FBXO25	2.93777	30.2392	0.003306
ENSG00000095485	CWF19L1	2.93472	30.5011	0.003338
ENSG00000131748	STARD3	2.92125	37.1536	0.003486
ENSG00000105538	RASIP1	-2.92122	-195.173	0.003487
ENSG00000075975	MKRN2	-2.92041	-16.4133	0.003496
ENSG00000165997	ARL5B	-2.9174	-61.2883	0.00353
ENSG00000127328	RAB3IP	2.91342	74.0966	0.003575
ENSG00000143669	LYST	-2.90733	-12.0727	0.003645
ENSG00000064995	TAF11	-2.89796	-66.2565	0.003756
ENSG00000112576	CCND3	-2.89469	-96.7825	0.003795
ENSG00000064547	LPAR2	2.89377	230.949	0.003806
ENSG00000091640	SPAG7	-2.88969	-138.048	0.003856
ENSG00000168491	CCDC110	-2.88855	-33.72	0.00387
ENSG00000104783	KCNN4	2.88725	70.7494	0.003886
ENSG00000154721	JAM2	-2.88471	-306.687	0.003918
ENSG00000130511	SSBP4	2.88408	28.4995	0.003926
ENSG00000178184	PARD6G	-2.88157	-68.795	0.003957
ENSG00000135116	HRK	-2.88092	-40.4266	0.003965
ENSG00000004534	RBM6	-2.88082	-112.059	0.003966
ENSG00000173230	GOLGB1	2.87857	99.0906	0.003995
ENSG00000160075	SSU72	-2.87731	-27.5609	0.004011
ENSG00000163576	EFHB	2.87429	67.2157	0.004049
ENSG00000165526	RPUSD4	2.87426	49.5333	0.00405
ENSG00000008018	PSMB1	2.87032	27.6417	0.004101
ENSG00000177663	IL17RA	2.86929	29.4859	0.004114
ENSG00000197587	DMBX1	2.8678	137.037	0.004133
ENSG00000182985	CADM1	-2.86178	-59.4125	0.004213
ENSG00000099282	TSPAN15	-2.86174	-14.2421	0.004213
ENSG00000147872	PLIN2	-2.85974	-17.6021	0.00424
ENSG00000255974	CYP2A6	-2.85877	-554.829	0.004253
ENSG00000111786	SRSF9	2.85548	116.656	0.004297
ENSG00000130222	GADD45G	2.85454	16.8728	0.00431
ENSG00000122986	HVCN1	2.85218	23.5952	0.004342
ENSG00000146039	SLC17A4	-2.8518	-317.598	0.004347
ENSG00000136634	IL10	-2.84795	-16.6277	0.0044
ENSG00000140474	ULK3	2.84751	50.658	0.004406
ENSG00000162923	WDR26	-2.84733	-123.23	0.004409
ENSG00000212659	KRTAP9-6	2.8467	1112.8	0.004417
ENSG00000283782	ENSG00000283782	2.83935	17.228	0.004521
ENSG00000178860	MSC	-2.83882	-3.24849	0.004528
ENSG00000184924	PTRHD1	-2.8386	-99.6593	0.004531
ENSG00000073605	GSDMB	2.83556	18.8269	0.004574
ENSG00000155827	RNF20	-2.8342	-61.7685	0.004594
ENSG00000237330	RNF223	2.82862	112.427	0.004675
ENSG00000113249	HAVCR1	-2.82321	-122.219	0.004755
ENSG00000070019	GUCY2C	2.82061	315.672	0.004793
ENSG00000204610	TRIM15	-2.8204	-261.668	0.004796
ENSG00000120937	NPPB	2.81826	223.505	0.004828
ENSG00000135838	NPL	2.81665	58.9457	0.004853
ENSG00000181751	MACIR	2.81494	24.3308	0.004879
ENSG00000196358	NTNG2	2.81284	81.5904	0.004911
ENSG00000079689	SCGN	-2.81138	-329.791	0.004933
ENSG00000205089	CCNI2	-2.80942	-77.2711	0.004963
ENSG00000174371	EXO1	-2.80483	-18.6962	0.005034
ENSG00000101311	FERMT1	-2.80429	-33.0039	0.005043
ENSG00000198113	TOR4A	-2.8017	-32.0514	0.005083
ENSG00000075651	PLD1	-2.80108	-28.7403	0.005093
ENSG00000239998	LILRA2	-2.79429	-19.1554	0.005201
ENSG00000138468	SENP7	-2.78602	-57.566	0.005336
ENSG00000084674	APOB	2.785	104.443	0.005353
ENSG00000140678	ITGAX	2.78269	45.6198	0.005391
ENSG00000123453	SARDH	2.7801	47.9103	0.005434
ENSG00000148926	ADM	2.77962	62.9983	0.005442
ENSG00000069122	ADGRF5	-2.77952	-847.634	0.005444
ENSG00000257138	TAS2R38	-2.77952	-946.711	0.005444
ENSG00000204520	MICA	-2.77712	-11.2753	0.005484
ENSG00000087301	TXNDC16	-2.77522	-52.8715	0.005516
ENSG00000164440	TXLNB	-2.77502	-13.9696	0.00552
ENSG00000095370	SH2D3C	-2.77274	-146.341	0.005559
ENSG00000212710	CTAGE1	2.77245	464.51	0.005564
ENSG00000183569	SERHL2	-2.77136	-5.07761	0.005582
ENSG00000122034	GTF3A	-2.77015	-18.7858	0.005603
ENSG00000166128	RAB8B	2.76994	52.086	0.005607
ENSG00000188290	HES4	2.76958	13.5516	0.005613
ENSG00000021355	SERPINB1	2.76865	21.4274	0.005629
ENSG00000204060	FOXO6	2.76835	29.948	0.005634
ENSG00000125780	TGM3	-2.76628	-68.7435	0.00567
ENSG00000197724	PHF2	-2.76155	-21.8905	0.005753
ENSG00000070961	ATP2B1	2.76094	24.2401	0.005764
ENSG00000101444	AHCY	2.7593	72.2662	0.005792
ENSG00000134571	MYBPC3	-2.75875	-126.319	0.005802
ENSG00000138395	CDK15	-2.75868	-138.159	0.005804
ENSG00000187051	RPS19BP1	-2.75837	-153.497	0.005809
ENSG00000109079	TNFAIP1	2.75637	362.857	0.005845
ENSG00000181666	ZNF875	-2.75273	-55.621	0.00591
ENSG00000136810	TXN	-2.75209	-19.8274	0.005922
ENSG00000154743	TSEN2	-2.74975	-25.1711	0.005964
ENSG00000104894	CD37	2.7485	6.62772	0.005987
ENSG00000075239	ACAT1	-2.74336	-66.3913	0.006081
ENSG00000158023	CFAP251	-2.74314	-5.80846	0.006086
ENSG00000174939	ASPHD1	-2.74243	-39.063	0.006099
ENSG00000289721	PYDC5	2.73855	115.105	0.006171
ENSG00000155755	TMEM237	2.73774	35.8186	0.006186
ENSG00000166170	BAG5	-2.73483	-13.8539	0.006241
ENSG00000179144	GIMAP7	2.73195	45.5482	0.006296
ENSG00000129009	ISLR	2.731	208.066	0.006314
ENSG00000284779	ENSG00000284779	-2.72986	-252.747	0.006336
ENSG00000137218	FRS3	-2.7253	-21.2675	0.006424
ENSG00000186314	PRELID2	-2.72133	-35.1512	0.006502
ENSG00000125726	CD70	-2.72112	-7.5135	0.006506
ENSG00000087302	RTRAF	2.7194	67.5729	0.00654
ENSG00000196466	ZNF799	-2.71799	-64.5889	0.006568
ENSG00000255307	OR52B2	2.71783	273.493	0.006571
ENSG00000161609	KASH5	2.71466	5.49829	0.006634
ENSG00000213047	DENND1B	2.71442	163.669	0.006639
ENSG00000084734	GCKR	2.7131	139.673	0.006666
ENSG00000144848	ATG3	-2.71297	-122.507	0.006668
ENSG00000166200	COPS2	-2.71118	-64.9751	0.006704
ENSG00000166670	MMP10	-2.71073	-423.434	0.006713
ENSG00000144747	TMF1	2.71009	119.128	0.006726
ENSG00000142182	DNMT3L	2.70925	524.942	0.006744
ENSG00000137872	SEMA6D	2.70914	87.2429	0.006746
ENSG00000135362	PRR5L	2.70706	28.0451	0.006788
ENSG00000260861	ENSG00000260861	2.70638	14.3762	0.006802
ENSG00000137842	TMEM62	2.70621	33.9187	0.006806
ENSG00000170802	FOXN2	2.70567	30.4918	0.006817
ENSG00000160181	TFF2	-2.70511	-382.736	0.006828
ENSG00000125965	GDF5	2.70357	211.028	0.00686
ENSG00000184163	C1QTNF12	2.70216	58.8724	0.006889
ENSG00000101680	LAMA1	2.69885	166.521	0.006958
ENSG00000169397	RNASE3	2.69698	27.555	0.006997
ENSG00000188283	ZNF383	-2.69552	-76.2387	0.007028
ENSG00000164611	PTTG1	-2.69483	-231.747	0.007042
ENSG00000239697	TNFSF12	-2.69253	-21.5462	0.007091
ENSG00000130559	CAMSAP1	2.69246	50.8944	0.007093
ENSG00000124574	ABCC10	-2.68979	-18.1753	0.00715
ENSG00000290217	ENSG00000290217	-2.68833	-521.81	0.007181
ENSG00000119508	NR4A3	-2.68786	-114.473	0.007191
ENSG00000197283	SYNGAP1	-2.68603	-79.7809	0.007231
ENSG00000186075	ZPBP2	2.6844	166.272	0.007266
ENSG00000278870	OR51G1	-2.68254	-447.918	0.007307
ENSG00000042813	ZPBP	-2.68222	-381.374	0.007313
ENSG00000181085	MAPK15	-2.68191	-111.941	0.00732
ENSG00000158457	TSPAN33	2.68169	52.3304	0.007325
ENSG00000170417	TMEM182	2.68044	87.8083	0.007353
ENSG00000152910	CNTNAP4	-2.68025	-1609.32	0.007357
ENSG00000172661	WASHC2C	-2.67992	-46.1241	0.007364
ENSG00000171587	DSCAM	-2.67544	-287.272	0.007463
ENSG00000196867	ZFP28	2.67507	40.3142	0.007471
ENSG00000188739	RBM34	2.67194	70.2132	0.007541
ENSG00000145692	BHMT	2.67052	254.069	0.007573
ENSG00000152611	CAPSL	-2.669	-123.021	0.007608
ENSG00000174992	ZG16	2.66609	412.847	0.007674
ENSG00000099834	CDHR5	2.66489	24.9511	0.007701
ENSG00000197238	H4C11	2.66456	137.818	0.007709
ENSG00000183682	BMP8A	2.66297	6.84933	0.007745
ENSG00000112078	KCTD20	2.66162	31.9256	0.007777
ENSG00000145901	TNIP1	2.66149	67.4792	0.007779
ENSG00000138796	HADH	2.66072	75.4654	0.007797
ENSG00000179059	ZFP42	2.66015	320.26	0.007811
ENSG00000065361	ERBB3	-2.66007	-61.6442	0.007812
ENSG00000288000	ENSG00000288000	-2.6593	-51.8507	0.00783
ENSG00000124493	GRM4	2.65799	250.253	0.007861
ENSG00000163374	YY1AP1	2.6562	70.7666	0.007903
ENSG00000181631	P2RY13	2.65609	81.0345	0.007905
ENSG00000173267	SNCG	-2.65556	-86.3557	0.007918
ENSG00000115207	GTF3C2	-2.65505	-51.6357	0.00793
ENSG00000131323	TRAF3	2.65426	82.0745	0.007948
ENSG00000157992	KRTCAP3	-2.65325	-28.5259	0.007972
ENSG00000184939	ZFP90	-2.65244	-5.06506	0.007991
ENSG00000198914	POU3F3	2.65006	219.278	0.008048
ENSG00000119669	IRF2BPL	2.64655	7.65062	0.008132
ENSG00000142102	PGGHG	-2.64551	-28.7889	0.008157
ENSG00000180113	TDRD6	-2.64482	-313.965	0.008173
ENSG00000173273	TNKS	2.64358	21.2138	0.008203
ENSG00000065802	ASB1	2.64316	28.6042	0.008214
ENSG00000164691	TAGAP	2.64276	7.40208	0.008223
ENSG00000137675	MMP27	2.64163	125.772	0.008251
ENSG00000203546	ENSG00000203546	2.6409	111.885	0.008269
ENSG00000158859	ADAMTS4	-2.63867	-63.933	0.008323
ENSG00000170561	IRX2	2.63662	641.377	0.008374
ENSG00000138688	BLTP1	-2.63338	-39.5029	0.008454
ENSG00000134389	CFHR5	2.63268	183.21	0.008471
ENSG00000133321	PLAAT4	-2.63191	-184.905	0.008491
ENSG00000267748	ENSG00000267748	2.63096	152.075	0.008515
ENSG00000186847	KRT14	2.63092	208.036	0.008515
ENSG00000118420	UBE3D	-2.62725	-69.3217	0.008608
ENSG00000182674	KCNB2	-2.62652	-116.173	0.008626
ENSG00000241370	RPP21	2.62614	19.0427	0.008636
ENSG00000145214	DGKQ	2.62585	5.87448	0.008643
ENSG00000204217	BMPR2	-2.62424	-41.1666	0.008684
ENSG00000185507	IRF7	2.62138	14.5356	0.008757
ENSG00000140006	WDR89	2.61976	14.6877	0.008799
ENSG00000132680	KHDC4	-2.61958	-31.2534	0.008804
ENSG00000170917	NUDT6	-2.6195	-26.6469	0.008806
ENSG00000100294	MCAT	2.61837	12.4609	0.008835
ENSG00000197728	RPS26	-2.61831	-17.5823	0.008837
ENSG00000183161	FANCF	2.61825	79.2012	0.008838
ENSG00000000938	FGR	2.61793	35.8721	0.008847
ENSG00000106927	AMBP	-2.61666	-127.071	0.008879
ENSG00000145592	RPL37	2.61645	51.8428	0.008885
ENSG00000257184	ENSG00000257184	-2.61449	-598.081	0.008936
ENSG00000069696	DRD4	2.61323	68.672	0.008969
ENSG00000073737	DHRS9	-2.61291	-106.241	0.008978
ENSG00000168394	TAP1	-2.6127	-42.1728	0.008983
ENSG00000117594	HSD11B1	-2.61177	-546.801	0.009007
ENSG00000110324	IL10RA	-2.61004	-63.403	0.009053
ENSG00000215695	RSC1A1	-2.60957	-384.192	0.009066
ENSG00000116001	TIA1	-2.6077	-49.3128	0.009115
ENSG00000146054	TRIM7	2.60753	26.7186	0.00912
ENSG00000213782	DDX47	2.60661	104.819	0.009144
ENSG00000099617	EFNA2	-2.60544	-516.536	0.009176
ENSG00000162616	DNAJB4	2.60542	142.183	0.009176
ENSG00000080166	DCT	-2.60501	-156.648	0.009187
ENSG00000178665	ZNF713	2.60464	31.038	0.009197
ENSG00000142494	SLC47A1	2.60329	46.5288	0.009234
ENSG00000149485	FADS1	-2.60069	-31.6946	0.009304
ENSG00000107902	LHPP	-2.59944	-3.1406	0.009338
ENSG00000126858	RHOT1	-2.59858	-99.6746	0.009361
ENSG00000164574	GALNT10	-2.59822	-42.8958	0.009371
ENSG00000136436	CALCOCO2	2.59716	66.2167	0.0094
ENSG00000104147	OIP5	-2.59589	-102.605	0.009435
ENSG00000205362	MT1A	-2.59457	-55.8555	0.009471
ENSG00000182224	CYB5D1	-2.59333	-40.5107	0.009505
ENSG00000100519	PSMC6	-2.59121	-37.3996	0.009564
ENSG00000187855	ASCL4	-2.59098	-178.259	0.00957
ENSG00000156171	DRAM2	2.5905	38.7732	0.009584
ENSG00000143622	RIT1	2.58984	92.1702	0.009602
ENSG00000122483	CCDC18	2.5895	36.9642	0.009611
ENSG00000187475	H1-6	2.58915	80.0112	0.009621
ENSG00000183513	COA5	-2.58908	-29.4762	0.009623
ENSG00000083444	PLOD1	2.58893	22.5294	0.009627
ENSG00000138115	CYP2C8	-2.58855	-205.67	0.009638
ENSG00000179055	OR13D1	-2.5883	-114.544	0.009645
ENSG00000129562	DAD1	2.58653	11.6685	0.009695
ENSG00000076685	NT5C2	2.58615	14.7401	0.009706
ENSG00000151164	RAD9B	-2.58532	-63.4706	0.009729
ENSG00000120875	DUSP4	2.58231	22.0613	0.009814
ENSG00000110148	CCKBR	-2.5822	-169.816	0.009817
ENSG00000079277	MKNK1	2.58208	33.4993	0.009821
ENSG00000205832	C16orf96	2.58146	417.63	0.009838
ENSG00000126432	PRDX5	-2.57986	-97.9096	0.009884
ENSG00000205884	DEFB136	2.57812	234.611	0.009934
ENSG00000047936	ROS1	-2.57666	-124.06	0.009976
ENSG00000172568	FNDC9	-2.57158	-90.2006	0.010124
ENSG00000125787	GNRH2	-2.57134	-237.45	0.01013
ENSG00000169599	NFU1	-2.56986	-206.807	0.010174
ENSG00000155926	SLA	-2.56973	-39.6217	0.010178
ENSG00000253958	CLDN23	2.56882	8.76611	0.010205
ENSG00000249853	HS3ST5	-2.5685	-213.418	0.010214
ENSG00000162456	KNCN	2.56718	625.27	0.010253
ENSG00000110395	CBL	-2.56449	-75.3618	0.010333
ENSG00000109736	MFSD10	2.56421	47.6779	0.010341
ENSG00000065518	NDUFB4	2.56363	126.391	0.010358
ENSG00000162892	IL24	2.56333	44.457	0.010367
ENSG00000164151	ICE1	-2.56254	-39.7497	0.010391
ENSG00000113838	TBCCD1	2.56191	39.4286	0.01041
ENSG00000100321	SYNGR1	2.55698	22.5867	0.010558
ENSG00000173404	INSM1	2.55605	22.775	0.010587
ENSG00000112584	FAM120B	-2.55499	-39.9327	0.010619
ENSG00000172724	CCL19	-2.55492	-41.2614	0.010621
ENSG00000143258	USP21	-2.55038	-82.9528	0.010761
ENSG00000082212	ME2	-2.54796	-54.9293	0.010835
ENSG00000227877	MRLN	2.54131	485.691	0.011044
ENSG00000002834	LASP1	2.53879	45.5362	0.011124
ENSG00000198535	C2CD4A	-2.53857	-19.8245	0.011131
ENSG00000196510	ANAPC7	2.53841	46.5697	0.011136
ENSG00000184489	PTP4A3	-2.53754	-25.3491	0.011163
ENSG00000122218	COPA	2.53458	34.6375	0.011258
ENSG00000089177	KIF16B	-2.53427	-18.3617	0.011268
ENSG00000136877	FPGS	-2.53382	-17.2573	0.011283
ENSG00000170927	PKHD1	-2.53306	-197.473	0.011307
ENSG00000127578	WFIKKN1	2.53193	28.7971	0.011344
ENSG00000127415	IDUA	2.53177	4.28391	0.011349
ENSG00000094661	OR1I1	-2.53096	-555.623	0.011375
ENSG00000099910	KLHL22	-2.5307	-37.1049	0.011384
ENSG00000101441	CST4	2.53069	276.071	0.011384
ENSG00000184986	TMEM121	-2.53024	-200.052	0.011398
ENSG00000213658	LAT	-2.52823	-111.235	0.011464
ENSG00000259384	GH1	-2.52755	-37.5843	0.011486
ENSG00000112578	BYSL	2.52629	137.084	0.011527
ENSG00000153814	JAZF1	2.52616	56.7158	0.011532
ENSG00000174953	DHX36	2.52441	90.2118	0.011589
ENSG00000089225	TBX5	2.5223	260.743	0.011659
ENSG00000166224	SGPL1	-2.52037	-37.28	0.011723
ENSG00000154719	MRPL39	2.51993	23.6017	0.011738
ENSG00000168631	MUCL3	-2.51973	-286.967	0.011744
ENSG00000183153	GJD3	-2.51918	-122.03	0.011763
ENSG00000227729	RD3L	2.51826	27.1203	0.011794
ENSG00000198252	STYX	2.51788	16.8549	0.011807
ENSG00000164171	ITGA2	-2.51579	-11.0885	0.011877
ENSG00000170889	RPS9	2.51522	9.17732	0.011896
ENSG00000169896	ITGAM	-2.51391	-26.8745	0.01194
ENSG00000168300	PCMTD1	-2.51219	-27.993	0.011998
ENSG00000159251	ACTC1	2.51096	219.25	0.01204
ENSG00000198087	CD2AP	2.50969	40.3669	0.012084
ENSG00000121053	EPX	2.50913	16.2729	0.012103
ENSG00000068745	IP6K2	-2.50884	-117.637	0.012113
ENSG00000174282	ZBTB4	2.50841	27.2685	0.012128
ENSG00000204913	LRRC3C	-2.5083	-10.5891	0.012131
ENSG00000152804	HHEX	-2.50521	-46.8483	0.012238
ENSG00000268500	SIGLEC5	-2.5051	-61.8047	0.012242
ENSG00000153317	ASAP1	-2.50057	-25.8469	0.012399
ENSG00000003756	RBM5	-2.50019	-51.7778	0.012413
ENSG00000101412	E2F1	-2.49969	-37.0823	0.01243
ENSG00000166869	CHP2	2.49891	158.72	0.012458
ENSG00000160563	MED27	2.49863	96.545	0.012467
ENSG00000115211	EIF2B4	-2.49543	-89.1548	0.01258
ENSG00000146839	ZAN	2.49507	119.595	0.012593
ENSG00000182809	CRIP2	2.49446	909.368	0.012615
ENSG00000196787	H2AC11	2.49397	93.0489	0.012632
ENSG00000137804	NUSAP1	-2.49235	-172.775	0.01269
ENSG00000095981	KCNK16	-2.49218	-188.786	0.012696
ENSG00000106236	NPTX2	2.49126	165.245	0.012729
ENSG00000197437	OR13G1	2.48884	292.272	0.012816
ENSG00000215817	ZC3H11B	-2.48618	-171.995	0.012912
ENSG00000122481	RWDD3	2.48556	15.9555	0.012935
ENSG00000148634	HERC4	2.4837	45.84	0.013003
ENSG00000117036	ETV3	-2.48355	-132.818	0.013008
ENSG00000168958	MFF	-2.48321	-33.3119	0.01302
ENSG00000249709	ZNF564	2.48307	82.8429	0.013026
ENSG00000165188	RNF183	-2.48253	-339.108	0.013045
ENSG00000124067	SLC12A4	2.48163	70.7022	0.013078
ENSG00000086848	ALG9	2.48156	154.542	0.013081
ENSG00000132510	KDM6B	-2.47826	-23.0971	0.013203
ENSG00000184560	SPEM2	2.47778	812.818	0.01322
ENSG00000135919	SERPINE2	-2.47523	-12.2107	0.013315
ENSG00000101290	CDS2	2.47261	55.6878	0.013413
ENSG00000072858	SIDT1	2.47153	9.93993	0.013454
ENSG00000149115	TNKS1BP1	-2.47104	-43.3918	0.013472
ENSG00000204655	MOG	2.47095	170.547	0.013476
ENSG00000179546	HTR1D	2.47075	105.009	0.013483
ENSG00000171060	C8orf74	-2.47074	-151.746	0.013484
ENSG00000177556	ATOX1	-2.47031	-31.2283	0.0135
ENSG00000189269	DRICH1	-2.47028	-90.9235	0.013501
ENSG00000169474	SPRR1A	2.47026	117.159	0.013501
ENSG00000150455	TIRAP	2.46844	137.186	0.01357
ENSG00000135373	EHF	-2.46826	-65.6931	0.013577
ENSG00000064687	ABCA7	2.46798	10.4017	0.013588
ENSG00000198945	L3MBTL3	2.46784	38.5343	0.013593
ENSG00000289791	ENSG00000289791	2.46682	27.7323	0.013632
ENSG00000030110	BAK1	-2.46679	-30.7817	0.013633
ENSG00000144524	COPS7B	2.46614	147.557	0.013658
ENSG00000124664	SPDEF	-2.46612	-267.282	0.013659
ENSG00000169621	APLF	-2.46573	-105.754	0.013674
ENSG00000165661	QSOX2	-2.46459	-27.1696	0.013717
ENSG00000170819	BFSP2	-2.46388	-175.398	0.013744
ENSG00000166126	AMN	-2.46283	-28.1942	0.013784
ENSG00000149516	MS4A3	-2.46222	-33.0539	0.013808
ENSG00000166562	SEC11C	2.4621	44.403	0.013813
ENSG00000137812	KNL1	-2.46183	-45.7725	0.013823
ENSG00000169193	CCDC126	2.46021	105.088	0.013886
ENSG00000221866	PLXNA4	-2.46	-59.0285	0.013894
ENSG00000103091	WDR59	2.45983	39.7466	0.0139
ENSG00000108828	VAT1	-2.45807	-55.9986	0.013969
ENSG00000140365	COMMD4	2.45729	319.997	0.013999
ENSG00000145879	SPINK7	-2.45612	-1230.72	0.014045
ENSG00000177673	TEX44	2.45595	169.377	0.014051
ENSG00000278224	PRICKLE4	-2.45471	-14.7315	0.0141
ENSG00000104213	PDGFRL	2.45398	18.9394	0.014128
ENSG00000064961	HMG20B	-2.45343	-101.579	0.01415
ENSG00000104728	ARHGEF10	2.45052	64.5067	0.014265
ENSG00000162302	RPS6KA4	2.44893	40.0579	0.014328
ENSG00000150054	MPP7	2.44497	18.9965	0.014487
ENSG00000188070	ZFTA	2.44394	352.896	0.014528
ENSG00000132781	MUTYH	2.44384	49.6632	0.014532
ENSG00000162009	SSTR5	-2.44266	-770.46	0.014579
ENSG00000110801	PSMD9	2.44085	34.9021	0.014653
ENSG00000149212	SESN3	2.44074	100.708	0.014657
ENSG00000138185	ENTPD1	2.43864	70.0865	0.014742
ENSG00000181867	FTMT	-2.43807	-330.939	0.014766
ENSG00000131142	CCL25	2.43766	33.367	0.014783
ENSG00000241839	PLEKHO2	2.43755	33.907	0.014787
ENSG00000179403	VWA1	2.43576	87.7338	0.01486
ENSG00000205835	GMNC	2.43572	22.424	0.014862
ENSG00000204653	ASPDH	2.43555	91.469	0.014869
ENSG00000164841	TMEM74	-2.43517	-29.7267	0.014885
ENSG00000105750	ZNF85	2.43454	22.801	0.014911
ENSG00000213416	KRTAP4-12	-2.43375	-73.0335	0.014943
ENSG00000183087	GAS6	-2.43312	-57.3705	0.014969
ENSG00000119321	FKBP15	2.43157	28.3981	0.015033
ENSG00000090539	CHRD	-2.43144	-64.3601	0.015039
ENSG00000143033	MTF2	-2.42792	-60.4439	0.015186
ENSG00000124508	BTN2A2	-2.42672	-21.1232	0.015236
ENSG00000230657	PRB4	-2.42659	-456.92	0.015242
ENSG00000243943	ZNF512	-2.42612	-56.4027	0.015261
ENSG00000124557	BTN1A1	2.42579	46.4256	0.015275
ENSG00000205038	PKHD1L1	2.4255	88.8307	0.015287
ENSG00000072818	ACAP1	-2.42499	-25.6945	0.015309
ENSG00000159202	UBE2Z	-2.42434	-60.1001	0.015336
ENSG00000144134	RABL2A	2.42429	39.5406	0.015338
ENSG00000216588	IGSF23	2.42388	141.351	0.015356
ENSG00000125148	MT2A	2.41981	65.5754	0.015528
ENSG00000116584	ARHGEF2	2.41981	42.7698	0.015529
ENSG00000064666	CNN2	2.41944	51.2417	0.015545
ENSG00000177830	CHID1	-2.41941	-65.574	0.015546
ENSG00000077935	SMC1B	-2.41816	-19.0758	0.015599
ENSG00000273802	H2BC8	2.41746	61.9142	0.015629
ENSG00000196876	SCN8A	-2.41699	-96.3923	0.015649
ENSG00000124145	SDC4	2.41695	35.5029	0.015651
ENSG00000085982	USP40	2.41618	36.5739	0.015684
ENSG00000148704	VAX1	-2.4161	-474.984	0.015688
ENSG00000142751	GPN2	-2.41582	-15.8569	0.0157
ENSG00000185627	PSMD13	2.41545	37.8886	0.015716
ENSG00000147873	IFNA5	2.41531	450.511	0.015722
ENSG00000136010	ALDH1L2	2.41488	22.1669	0.01574
ENSG00000101040	ZMYND8	-2.41367	-108.307	0.015793
ENSG00000144476	ACKR3	-2.41331	-12.6217	0.015808
ENSG00000169218	RSPO1	-2.41318	-107.522	0.015814
ENSG00000185946	RNPC3	-2.41287	-105.5	0.015827
ENSG00000165660	ABRAXAS2	-2.4123	-130.157	0.015852
ENSG00000160124	MIX23	2.41182	46.2504	0.015873
ENSG00000132003	ZSWIM4	2.41092	57.0311	0.015912
ENSG00000204361	NXPE2	2.41078	179.094	0.015918
ENSG00000116833	NR5A2	2.40938	261.299	0.01598
ENSG00000067369	TP53BP1	2.40697	21.8047	0.016086
ENSG00000123154	WDR83	2.40684	126.64	0.016091
ENSG00000100522	GNPNAT1	-2.40364	-25.5714	0.016233
ENSG00000012171	SEMA3B	2.40157	181.584	0.016325
ENSG00000196655	TRAPPC4	2.4015	36.3408	0.016328
ENSG00000189233	NUGGC	-2.40147	-9.04847	0.016329
ENSG00000057663	ATG5	2.40094	85.3503	0.016353
ENSG00000066468	FGFR2	2.40075	64.6556	0.016362
ENSG00000142961	MOB3C	-2.40072	-13.2356	0.016363
ENSG00000118729	CASQ2	2.40066	212.696	0.016366
ENSG00000158050	DUSP2	2.39996	38.8892	0.016397
ENSG00000112033	PPARD	2.39832	40.6196	0.01647
ENSG00000108622	ICAM2	-2.39787	-448.598	0.016491
ENSG00000182318	ZSCAN22	-2.3974	-124.372	0.016512
ENSG00000164663	USP49	-2.39682	-51.3645	0.016538
ENSG00000124226	RNF114	2.39672	39.9608	0.016543
ENSG00000138386	NAB1	2.39587	28.9041	0.016581
ENSG00000165474	GJB2	-2.39584	-15.3559	0.016582
ENSG00000159217	IGF2BP1	-2.3945	-177.359	0.016643
ENSG00000129422	MTUS1	-2.3933	-23.4004	0.016698
ENSG00000163357	DCST1	-2.39198	-725.08	0.016758
ENSG00000170092	SPDYE5	2.39197	271.741	0.016758
ENSG00000146374	RSPO3	2.39122	347.5	0.016792
ENSG00000167604	NFKBID	-2.39113	-802.975	0.016797
ENSG00000249240	ENSG00000249240	2.39092	24.6107	0.016806
ENSG00000131591	C1orf159	2.39049	10.5681	0.016826
ENSG00000145907	G3BP1	2.39019	18.7716	0.016839
ENSG00000162929	SANBR	-2.38985	-38.755	0.016855
ENSG00000040633	PHF23	-2.38952	-65.0426	0.01687
ENSG00000112941	TENT4A	2.38876	18.5778	0.016905
ENSG00000072071	ADGRL1	2.38862	32.3282	0.016912
ENSG00000188997	KCTD21	2.38735	42.8618	0.016971
ENSG00000286135	SPADH	2.38707	370.315	0.016983
ENSG00000138640	FAM13A	2.38556	7.12238	0.017053
ENSG00000213999	MEF2B	2.38512	18.4543	0.017073
ENSG00000179580	RNF151	-2.38497	-11.8985	0.017081
ENSG00000168556	ING2	2.38495	31.0254	0.017082
ENSG00000152591	DSPP	2.38429	402.802	0.017112
ENSG00000074219	TEAD2	-2.38416	-41.3634	0.017118
ENSG00000121749	TBC1D15	2.38376	72.6761	0.017137
ENSG00000183484	GPR132	2.38299	22.8947	0.017173
ENSG00000050820	BCAR1	2.38122	55.3992	0.017256
ENSG00000168515	SCGB1D1	-2.38035	-131.114	0.017296
ENSG00000018869	ZNF582	-2.38003	-25.771	0.017311
ENSG00000196704	AMZ2	2.3779	14.0196	0.017411
ENSG00000196850	PPTC7	-2.3769	-171.272	0.017459
ENSG00000263528	IKBKE	-2.37628	-6.52804	0.017488
ENSG00000178301	AQP11	-2.37526	-17.8638	0.017536
ENSG00000147485	PXDNL	2.37436	41.1497	0.017579
ENSG00000003137	CYP26B1	2.37412	188.807	0.017591
ENSG00000105655	ISYNA1	2.37371	18.0531	0.01761
ENSG00000144369	FAM171B	2.37252	18.2815	0.017667
ENSG00000284791	SMIM41	-2.372	-61.4709	0.017692
ENSG00000100036	SLC35E4	-2.37151	-28.0238	0.017716
ENSG00000165475	CRYL1	-2.37018	-35.396	0.017779
ENSG00000035141	FAM136A	2.3701	31.9878	0.017783
ENSG00000141040	ZNF287	-2.36936	-104.097	0.017819
ENSG00000184702	SEPTIN5	-2.36928	-314.04	0.017823
ENSG00000108830	RND2	2.36857	110.233	0.017857
ENSG00000274286	ADRA2B	2.36811	101.488	0.017879
ENSG00000123179	EBPL	-2.3665	-10.0008	0.017957
ENSG00000187595	ZNF385C	-2.36582	-37.6815	0.01799
ENSG00000116212	LRRC42	2.36541	99.3067	0.01801
ENSG00000163435	ELF3	-2.36541	-131.965	0.01801
ENSG00000013725	CD6	2.36499	44.4065	0.018031
ENSG00000139718	SETD1B	2.36434	148.599	0.018062
ENSG00000176928	GCNT4	-2.36419	-48.1023	0.018069
ENSG00000167614	TTYH1	2.36388	135.483	0.018084
ENSG00000124641	MED20	2.362	15.2723	0.018177
ENSG00000171132	PRKCE	2.36142	20.9774	0.018205
ENSG00000010017	RANBP9	-2.36117	-41.5283	0.018217
ENSG00000117500	TMED5	2.36026	99.2514	0.018262
ENSG00000171812	COL8A2	-2.36016	-235.045	0.018267
ENSG00000012232	EXTL3	-2.35985	-40.9569	0.018282
ENSG00000163072	NOSTRIN	-2.35965	-33.3049	0.018292
ENSG00000267534	S1PR2	-2.35633	-26.8673	0.018456
ENSG00000175352	NRIP3	-2.35258	-11.3116	0.018643
ENSG00000156232	WHAMM	-2.35247	-83.1629	0.018649
ENSG00000219438	TAFA5	-2.35126	-205.735	0.01871
ENSG00000134824	FADS2	-2.35112	-7.48346	0.018717
ENSG00000189079	ARID2	2.35055	104.133	0.018746
ENSG00000141741	MIEN1	-2.35031	-54.8788	0.018758
ENSG00000118513	MYB	-2.34956	-54.4023	0.018795
ENSG00000197892	KIF13B	-2.34799	-72.6349	0.018875
ENSG00000090686	USP48	2.34797	80.7163	0.018876
ENSG00000167996	FTH1	2.34779	144.909	0.018885
ENSG00000135541	AHI1	-2.34764	-23.1506	0.018893
ENSG00000128294	TPST2	-2.34682	-50.6007	0.018934
ENSG00000130749	ZC3H4	2.34654	157.136	0.018949
ENSG00000178802	MPI	2.34647	30.3939	0.018952
ENSG00000171109	MFN1	2.34626	78.2815	0.018963
ENSG00000244462	RBM12	-2.34607	-31.6122	0.018973
ENSG00000104218	CSPP1	-2.34447	-132.347	0.019054
ENSG00000125409	TEKT3	2.34277	133.795	0.019141
ENSG00000082175	PGR	2.34235	254.946	0.019163
ENSG00000236104	ZBTB22	2.34224	40.0779	0.019168
ENSG00000151379	MSGN1	2.34222	222.2	0.019169
ENSG00000130695	CEP85	2.34206	53.6711	0.019178
ENSG00000149218	ENDOD1	-2.34111	-3.71713	0.019226
ENSG00000096717	SIRT1	-2.34109	-21.0354	0.019228
ENSG00000168484	SFTPC	2.34092	387.407	0.019236
ENSG00000136021	SCYL2	2.34041	62.7058	0.019263
ENSG00000116191	RALGPS2	2.34004	52.3099	0.019281
ENSG00000275896	PRSS2	2.33993	11.7909	0.019287
ENSG00000182963	GJC1	-2.33912	-92.886	0.019329
ENSG00000113583	C5orf15	-2.33906	-93.2631	0.019332
ENSG00000242110	AMACR	2.33904	19.2736	0.019333
ENSG00000188215	DCUN1D3	2.33898	48.9343	0.019336
ENSG00000104687	GSR	2.33841	34.4022	0.019366
ENSG00000167085	PHB1	-2.3376	-27.9966	0.019408
ENSG00000173327	MAP3K11	2.337	73.9221	0.019439
ENSG00000173110	HSPA6	-2.3366	-19.5267	0.01946
ENSG00000164056	SPRY1	-2.33644	-9.95479	0.019469
ENSG00000102962	CCL22	-2.33615	-14.0048	0.019483
ENSG00000096654	ZNF184	-2.33583	-14.757	0.0195
ENSG00000107551	RASSF4	2.33494	71.0028	0.019546
ENSG00000158869	FCER1G	-2.33472	-13.9389	0.019558
ENSG00000169282	KCNAB1	-2.33403	-392.591	0.019594
ENSG00000279000	OR10A6	2.33388	167.117	0.019602
ENSG00000168028	RPSA	2.33347	41.3091	0.019623
ENSG00000129055	ANAPC13	2.33325	9.96896	0.019635
ENSG00000169469	SPRR1B	2.33281	317.396	0.019658
ENSG00000114670	NEK11	-2.33175	-21.6457	0.019714
ENSG00000130433	CACNG6	-2.33008	-9.6656	0.019802
ENSG00000115446	UNC50	2.32971	42.9856	0.019822
ENSG00000171135	JAGN1	-2.32935	-18.4934	0.01984
ENSG00000167772	ANGPTL4	2.32933	38.0432	0.019842
ENSG00000154839	SKA1	2.32899	86.1757	0.01986
ENSG00000241837	ATP5PO	-2.32834	-73.6777	0.019894
ENSG00000137806	NDUFAF1	-2.32648	-45.7585	0.019993
ENSG00000102904	TSNAXIP1	2.32637	547.965	0.019999
ENSG00000125386	FAM193A	-2.32533	-83.3181	0.020054
ENSG00000187066	TMEM262	-2.32531	-473.251	0.020055
ENSG00000136059	VILL	2.32492	179.026	0.020076
ENSG00000185043	CIB1	2.32412	26.7166	0.020119
ENSG00000153234	NR4A2	-2.32351	-62.8173	0.020152
ENSG00000185436	IFNLR1	2.32245	26.6452	0.020209
ENSG00000140718	FTO	-2.32244	-55.4397	0.020209
ENSG00000182150	ERCC6L2	-2.32233	-85.8786	0.020215
ENSG00000183011	NAA38	2.3208	74.9023	0.020298
ENSG00000125864	BFSP1	-2.32043	-49.9344	0.020318
ENSG00000214530	STARD10	-2.31993	-38.6226	0.020345
ENSG00000284635	SCYGR8	2.31966	181.591	0.020359
ENSG00000110717	NDUFS8	2.31909	57.5333	0.02039
ENSG00000108576	SLC6A4	2.31803	193.196	0.020448
ENSG00000223638	RFPL4A	-2.31741	-84.2722	0.020481
ENSG00000182177	ASB18	2.3171	653.609	0.020498
ENSG00000140600	SH3GL3	2.31662	82.9692	0.020525
ENSG00000145861	C1QTNF2	-2.31607	-97.5473	0.020554
ENSG00000111802	TDP2	-2.316	-48.1598	0.020558
ENSG00000277149	TYW1B	2.31585	33.2594	0.020567
ENSG00000050748	MAPK9	2.3139	28.5399	0.020673
ENSG00000168487	BMP1	2.31263	16.2324	0.020743
ENSG00000198517	MAFK	-2.31242	-170.991	0.020755
ENSG00000167840	ZNF232	2.31232	71.247	0.02076
ENSG00000188316	ENO4	2.31122	39.2154	0.020821
ENSG00000086967	MYBPC2	2.30808	53.538	0.020995
ENSG00000160791	CCR5	-2.30746	-6.35457	0.021029
ENSG00000175029	CTBP2	2.30695	40.2136	0.021058
ENSG00000125457	MIF4GD	2.3063	12.6922	0.021094
ENSG00000122133	PAEP	-2.30548	-1411.63	0.02114
ENSG00000112763	BTN2A1	2.30509	20.5377	0.021162
ENSG00000115234	SNX17	-2.30403	-60.8708	0.021221
ENSG00000139574	NPFF	-2.30364	-192.485	0.021243
ENSG00000117215	PLA2G2D	2.3029	230.223	0.021284
ENSG00000162300	ZFPL1	2.30267	110.599	0.021298
ENSG00000196570	PFN3	2.30141	130.703	0.021368
ENSG00000156269	NAA11	2.30095	547.737	0.021395
ENSG00000162618	ADGRL4	-2.29857	-526.942	0.02153
ENSG00000221818	EBF2	2.29834	202.128	0.021542
ENSG00000106571	GLI3	2.29798	90.3556	0.021563
ENSG00000151532	VTI1A	-2.29794	-86.5471	0.021565
ENSG00000005436	GCFC2	-2.29723	-72.4091	0.021606
ENSG00000206559	ZCWPW2	-2.29584	-30.2708	0.021685
ENSG00000156381	ANKRD9	2.29584	33.924	0.021685
ENSG00000272636	DOC2B	-2.29508	-67.6584	0.021728
ENSG00000165916	PSMC3	2.29497	21.9447	0.021735
ENSG00000138964	PARVG	2.29442	6.65557	0.021766
ENSG00000163406	SLC15A2	2.29442	45.1734	0.021767
ENSG00000204264	PSMB8	2.29382	59.8981	0.021801
ENSG00000188580	NKAIN2	-2.29277	-107.469	0.021861
ENSG00000158525	CPA5	2.29117	42.4841	0.021953
ENSG00000159176	CSRP1	2.2906	12.5955	0.021987
ENSG00000070669	ASNS	2.28922	61.4931	0.022066
ENSG00000131153	GINS2	-2.28901	-16.3733	0.022079
ENSG00000169609	C15orf40	-2.28806	-24.3334	0.022134
ENSG00000147526	TACC1	2.28676	20.7624	0.02221
ENSG00000162670	BRINP3	-2.28669	-121.722	0.022214
ENSG00000089053	ANAPC5	2.28589	133.974	0.02226
ENSG00000171634	BPTF	-2.28542	-54.1949	0.022288
ENSG00000064225	ST3GAL6	-2.28443	-35.22	0.022346
ENSG00000068137	PLEKHH3	2.28434	35.7681	0.022351
ENSG00000105127	AKAP8	-2.28056	-166.41	0.022574
ENSG00000177885	GRB2	-2.27811	-39.5382	0.02272
ENSG00000138379	MSTN	-2.27801	-131.463	0.022726
ENSG00000049540	ELN	2.2764	289.219	0.022822
ENSG00000168175	MAPK1IP1L	-2.27589	-131.097	0.022853
ENSG00000136897	MRPL50	2.27546	50.1451	0.022878
ENSG00000180921	FAM83H	2.27531	37.4241	0.022887
ENSG00000258465	ENSG00000258465	2.2742	286.685	0.022954
ENSG00000181896	ZNF101	-2.27325	-92.5976	0.023011
ENSG00000146263	MMS22L	-2.27295	-64.4485	0.023029
ENSG00000159164	SV2A	-2.2729	-159.182	0.023032
ENSG00000198356	GET3	2.2728	110.233	0.023038
ENSG00000249471	ZNF324B	-2.27258	-47.1604	0.023052
ENSG00000124935	SCGB1D2	2.2718	164.556	0.023099
ENSG00000096968	JAK2	-2.27061	-51.3784	0.02317
ENSG00000135506	OS9	2.27061	113.133	0.023171
ENSG00000204952	FBXO47	2.27025	120.575	0.023192
ENSG00000089234	BRAP	-2.26976	-124.571	0.023222
ENSG00000188784	PLA2G2E	2.26969	354.684	0.023226
ENSG00000213578	CPLX3	2.26945	343.239	0.023241
ENSG00000099956	SMARCB1	2.26904	76.7307	0.023266
ENSG00000134247	PTGFRN	-2.26769	-17.7335	0.023348
ENSG00000151692	RNF144A	-2.26653	-20.593	0.023419
ENSG00000182923	CEP63	2.26642	19.2373	0.023425
ENSG00000244242	IFITM10	2.26621	48.9903	0.023438
ENSG00000147324	MFHAS1	-2.26552	-34.675	0.023481
ENSG00000167103	PIP5KL1	2.26428	29.1051	0.023557
ENSG00000054611	TBC1D22A	-2.26343	-24.4873	0.023609
ENSG00000167257	RNF214	-2.26326	-186.041	0.02362
ENSG00000012048	BRCA1	2.26307	85.4741	0.023631
ENSG00000091428	RAPGEF4	2.26284	93.1588	0.023646
ENSG00000246705	H2AJ	2.26244	18.0552	0.02367
ENSG00000008130	NADK	-2.26237	-39.0949	0.023674
ENSG00000128228	SDF2L1	-2.26165	-41.1003	0.023719
ENSG00000162994	CLHC1	-2.26152	-30.671	0.023727
ENSG00000250305	TRMT9B	-2.25945	-171.549	0.023855
ENSG00000124191	TOX2	2.25861	3.63714	0.023907
ENSG00000112592	TBP	-2.25701	-41.3039	0.024008
ENSG00000204887	KRTAP1-4	-2.25593	-406.86	0.024075
ENSG00000100191	SLC5A4	-2.25552	-223.968	0.0241
ENSG00000140839	CLEC18B	-2.25463	-616.919	0.024156
ENSG00000176895	OR51A7	-2.25448	-326.317	0.024166
ENSG00000104365	IKBKB	2.25433	82.2884	0.024175
ENSG00000104763	ASAH1	2.25394	23.0884	0.0242
ENSG00000242372	EIF6	-2.25215	-16.6424	0.024313
ENSG00000116138	DNAJC16	-2.25204	-87.7712	0.02432
ENSG00000149639	SOGA1	-2.25105	-54.7783	0.024383
ENSG00000142606	MMEL1	2.25071	98.4164	0.024404
ENSG00000169129	AFAP1L2	-2.24912	-74.8023	0.024505
ENSG00000142513	ACP4	-2.24884	-120.334	0.024523
ENSG00000134294	SLC38A2	-2.24879	-93.0382	0.024526
ENSG00000115884	SDC1	-2.24825	-26.8597	0.02456
ENSG00000041515	MYO16	2.24798	214.394	0.024577
ENSG00000162390	ACOT11	2.2472	78.6147	0.024627
ENSG00000125735	TNFSF14	2.24676	85.2697	0.024656
ENSG00000249773	ENSG00000249773	2.246	11.8225	0.024704
ENSG00000196562	SULF2	2.24458	39.0797	0.024795
ENSG00000109519	GRPEL1	2.24309	44.929	0.024891
ENSG00000115421	PAPOLG	2.2429	117.59	0.024903
ENSG00000134108	ARL8B	-2.24272	-112.221	0.024915
ENSG00000171794	UTF1	2.24229	110.54	0.024943
ENSG00000110066	KMT5B	-2.24221	-52.6882	0.024948
ENSG00000178307	TMEM11	-2.24215	-14.9173	0.024951
ENSG00000255439	ENSG00000255439	2.24053	44.2131	0.025056
ENSG00000062038	CDH3	-2.2403	-133.828	0.025071
ENSG00000184465	WDR27	-2.23954	-15.4299	0.025121
ENSG00000102837	OLFM4	2.23929	224.956	0.025137
ENSG00000214688	C10orf105	-2.23917	-38.4838	0.025145
ENSG00000185760	KCNQ5	2.23884	15.0247	0.025167
ENSG00000184979	USP18	2.23872	26.7847	0.025174
ENSG00000204381	LAYN	2.23806	6.91382	0.025217
ENSG00000184378	ACTRT3	2.23738	38.791	0.025262
ENSG00000243317	STMP1	2.23719	36.7304	0.025274
ENSG00000143457	GOLPH3L	-2.23692	-221.399	0.025292
ENSG00000120784	ZFP30	-2.23645	-2.47499	0.025322
ENSG00000167264	DUS2	2.2359	114.207	0.025358
ENSG00000185621	LMLN	-2.23548	-72.5545	0.025386
ENSG00000278463	H2AC4	2.2353	62.4022	0.025398
ENSG00000136444	RSAD1	-2.23518	-93.1164	0.025405
ENSG00000085274	MYNN	-2.23514	-218.214	0.025408
ENSG00000128917	DLL4	-2.23505	-340.346	0.025414
ENSG00000103066	PLA2G15	2.23396	108.996	0.025485
ENSG00000110492	MDK	2.23308	126.609	0.025544
ENSG00000260272	ENSG00000260272	-2.23286	-458.631	0.025558
ENSG00000283980	GNG14	-2.23186	-2675.45	0.025624
ENSG00000204859	ZBTB48	-2.23162	-35.4894	0.02564
ENSG00000186193	SAPCD2	2.23137	18.4124	0.025657
ENSG00000126803	HSPA2	-2.23061	-11.7774	0.025707
ENSG00000240386	LCE1F	-2.23036	-415.655	0.025724
ENSG00000176974	SHMT1	-2.23029	-47.2681	0.025728
ENSG00000112079	STK38	-2.22817	-85.4378	0.025869
ENSG00000132677	RHBG	2.2275	93.9896	0.025914
ENSG00000131910	NR0B2	-2.22642	-108.581	0.025986
ENSG00000151065	DCP1B	2.22634	23.0658	0.025991
ENSG00000196805	SPRR2B	-2.22601	-71.9147	0.026014
ENSG00000126821	SGPP1	-2.2259	-139.707	0.026021
ENSG00000157110	RBPMS	-2.22546	-53.7364	0.026051
ENSG00000173269	MMRN2	-2.22412	-25.4195	0.02614
ENSG00000164850	GPER1	2.2239	62.3075	0.026155
ENSG00000174718	RESF1	2.22309	32.1526	0.02621
ENSG00000080511	RDH8	-2.22203	-269.413	0.026281
ENSG00000143294	PRCC	-2.22027	-44.9782	0.0264
ENSG00000149231	CCDC82	2.21953	55.3285	0.026451
ENSG00000134202	GSTM3	-2.21953	-41.5383	0.026451
ENSG00000111912	NCOA7	2.21945	30.1428	0.026456
ENSG00000151025	GPR158	2.21781	246.519	0.026568
ENSG00000104870	FCGRT	-2.21775	-70.6077	0.026572
ENSG00000075673	ATP12A	2.2176	10.4845	0.026582
ENSG00000167139	TBC1D21	2.21702	96.394	0.026622
ENSG00000172901	LVRN	2.21681	143.479	0.026636
ENSG00000106302	HYAL4	2.21551	222.757	0.026725
ENSG00000151746	BICD1	-2.21425	-46.9219	0.026812
ENSG00000183963	SMTN	2.21417	5.33656	0.026817
ENSG00000143375	CGN	-2.21378	-95.9969	0.026844
ENSG00000144589	STK11IP	2.21367	107.351	0.026851
ENSG00000184344	GDF3	-2.21317	-70.9669	0.026886
ENSG00000128965	CHAC1	2.21288	88.5717	0.026906
ENSG00000132793	LPIN3	2.21232	25.4753	0.026945
ENSG00000111639	MRPL51	-2.21229	-4.8256	0.026947
ENSG00000151690	MFSD6	2.21206	10.7724	0.026962
ENSG00000169105	CHST14	-2.21172	-122.005	0.026986
ENSG00000183150	GPR19	2.21134	142.281	0.027013
ENSG00000133466	C1QTNF6	-2.21119	-17.5452	0.027023
ENSG00000187446	CHP1	-2.20985	-46.688	0.027115
ENSG00000178093	TSSK6	2.20956	175.228	0.027136
ENSG00000162885	B3GALNT2	-2.20877	-3.85305	0.02719
ENSG00000112149	CD83	-2.20753	-24.855	0.027277
ENSG00000149182	ARFGAP2	-2.20735	-72.5405	0.02729
ENSG00000167178	ISLR2	2.20734	432.661	0.027291
ENSG00000122952	ZWINT	2.20733	41.6358	0.027291
ENSG00000143257	NR1I3	-2.20727	-122.797	0.027295
ENSG00000284704	SCYGR3	-2.20718	-130.889	0.027302
ENSG00000125170	DOK4	2.20627	40.1951	0.027365
ENSG00000152595	MEPE	-2.20613	-288.448	0.027375
ENSG00000168803	ADAL	-2.20575	-32.1513	0.027402
ENSG00000257767	ENSG00000257767	-2.20543	-212.961	0.027424
ENSG00000254440	PBOV1	2.20505	398.417	0.02745
ENSG00000112337	SLC17A2	2.20481	127.18	0.027467
ENSG00000109265	CRACD	2.20194	23.8082	0.027669
ENSG00000183760	ACP7	-2.20158	-26.6004	0.027695
ENSG00000110987	BCL7A	-2.19975	-177.889	0.027825
ENSG00000136286	MYO1G	2.19861	24.0743	0.027905
ENSG00000118985	ELL2	-2.1979	-17.971	0.027956
ENSG00000121281	ADCY7	-2.19752	-57.1174	0.027983
ENSG00000132356	PRKAA1	2.19659	19.9334	0.028049
ENSG00000171631	P2RY6	-2.19634	-8.77198	0.028068
ENSG00000140464	PML	2.1939	53.2161	0.028242
ENSG00000126215	XRCC3	-2.19358	-42.8162	0.028266
ENSG00000159166	LAD1	-2.19338	-176.723	0.02828
ENSG00000148835	TAF5	-2.19328	-30.3544	0.028287
ENSG00000082068	WDR70	2.19262	112.357	0.028335
ENSG00000081479	LRP2	-2.1921	-63.0136	0.028372
ENSG00000087085	ACHE	-2.19059	-149.263	0.028482
ENSG00000013588	GPRC5A	2.19041	77.683	0.028495
ENSG00000290183	ENSG00000290183	2.18958	39.0331	0.028555
ENSG00000139133	ALG10	2.18952	13.8903	0.028559
ENSG00000183747	ACSM2A	-2.18842	-113.479	0.028639
ENSG00000164111	ANXA5	-2.1884	-9.25019	0.02864
ENSG00000106034	CPED1	2.1872	72.4941	0.028728
ENSG00000167874	TMEM88	2.18588	161.917	0.028825
ENSG00000111537	IFNG	-2.18462	-13.0478	0.028917
ENSG00000102897	LYRM1	2.18457	147.689	0.02892
ENSG00000128645	HOXD1	-2.18436	-51.9925	0.028936
ENSG00000006282	SPATA20	2.18221	4.17512	0.029094
ENSG00000142549	IGLON5	-2.18132	-116.305	0.029159
ENSG00000082701	GSK3B	-2.1813	-35.7163	0.029161
ENSG00000086619	ERO1B	-2.18121	-21.0267	0.029168
ENSG00000184956	MUC6	-2.18031	-465.442	0.029235
ENSG00000102891	MT4	-2.17996	-346.157	0.029261
ENSG00000070269	TMEM260	-2.17848	-79.8077	0.02937
ENSG00000176971	FIBIN	2.17818	329.745	0.029392
ENSG00000005073	HOXA11	2.17812	205.982	0.029397
ENSG00000248099	INSL3	2.17769	106.512	0.029429
ENSG00000083817	ZNF416	2.17682	146.472	0.029494
ENSG00000122705	CLTA	-2.17651	-78.6499	0.029517
ENSG00000189068	VSTM1	-2.1758	-22.6492	0.02957
ENSG00000168564	CDKN2AIP	-2.17518	-43.6256	0.029617
ENSG00000167767	KRT80	-2.17492	-22.3066	0.029636
ENSG00000276644	DACH1	2.17311	55.1128	0.029772
ENSG00000106178	CCL24	-2.1727	-40.0468	0.029803
ENSG00000172273	HINFP	-2.17265	-25.2023	0.029807
ENSG00000141854	MISP3	-2.17264	-15.7514	0.029807
ENSG00000164512	ANKRD55	-2.1725	-167.074	0.029818
ENSG00000143032	BARHL2	2.17221	65.8568	0.02984
ENSG00000158062	UBXN11	2.1716	12.6789	0.029886
ENSG00000099821	POLRMT	-2.17137	-76.291	0.029903
ENSG00000203326	ZNF525	2.17096	24.8869	0.029935
ENSG00000177565	TBL1XR1	2.17095	40.1957	0.029935
ENSG00000133069	TMCC2	2.17032	104.681	0.029982
ENSG00000232113	TEX50	2.17015	317.632	0.029995
ENSG00000221843	C2orf16	2.16953	137.112	0.030043
ENSG00000166896	ATP23	-2.16907	-19.6079	0.030078
ENSG00000114354	TFG	2.16872	19.4412	0.030104
ENSG00000284969	ENSG00000284969	2.16771	4.30901	0.030181
ENSG00000102935	ZNF423	-2.16723	-362.84	0.030217
ENSG00000095777	MYO3A	-2.16694	-96.6658	0.030239
ENSG00000103494	RPGRIP1L	-2.16551	-33.1967	0.030348
ENSG00000111261	MANSC1	-2.16408	-19.9514	0.030458
ENSG00000163209	SPRR3	-2.16365	-104.911	0.030491
ENSG00000182393	IFNL1	2.16103	247.836	0.030693
ENSG00000164761	TNFRSF11B	-2.16088	-9.40544	0.030705
ENSG00000103275	UBE2I	-2.16056	-28.5161	0.03073
ENSG00000188883	KLRG2	2.16034	9.72249	0.030746
ENSG00000196388	INCA1	2.16012	62.5755	0.030763
ENSG00000204315	FKBPL	-2.15703	-62.5126	0.031003
ENSG00000121644	DESI2	-2.15689	-127.464	0.031014
ENSG00000120057	SFRP5	2.15639	55.8388	0.031053
ENSG00000188554	NBR1	-2.15568	-43.6625	0.031109
ENSG00000240053	LY6G5B	-2.15521	-216.427	0.031146
ENSG00000148541	FAM13C	2.15481	89.7422	0.031177
ENSG00000127325	BEST3	-2.15411	-27.4995	0.031232
ENSG00000178038	ALS2CL	2.15374	17.501	0.03126
ENSG00000142530	GARIN5A	2.15313	213.172	0.031308
ENSG00000232258	TMEM114	-2.15114	-283.21	0.031465
ENSG00000187239	FNBP1	-2.15065	-58.7475	0.031504
ENSG00000196504	PRPF40A	2.15025	76.0796	0.031536
ENSG00000105227	PRX	-2.15015	-15.31	0.031544
ENSG00000100926	TM9SF1	2.14982	40.2585	0.031569
ENSG00000159398	CES5A	2.14971	172.505	0.031578
ENSG00000266472	MRPS21	-2.1497	-15.6486	0.031579
ENSG00000113643	RARS1	-2.1495	-35.3985	0.031595
ENSG00000169047	IRS1	2.14935	128.024	0.031607
ENSG00000137673	MMP7	-2.14866	-25.094	0.031662
ENSG00000223658	C1GALT1C1L	-2.14807	-10.5274	0.031708
ENSG00000260325	HSPB9	2.14688	37.6379	0.031803
ENSG00000178078	STAP2	2.14676	8.47018	0.031812
ENSG00000154188	ANGPT1	-2.14659	-19.4256	0.031826
ENSG00000007080	CCDC124	-2.14658	-100.749	0.031826
ENSG00000135736	CCDC102A	2.14605	9.75954	0.031869
ENSG00000163581	SLC2A2	-2.14524	-259.205	0.031933
ENSG00000162399	BSND	2.14468	250.394	0.031979
ENSG00000272325	NUDT3	-2.14434	-68.4107	0.032006
ENSG00000169688	MT1B	2.14431	157.502	0.032008
ENSG00000125834	STK35	-2.14374	-129.05	0.032054
ENSG00000177383	MAGEF1	2.14313	14.8093	0.032103
ENSG00000187498	COL4A1	-2.14276	-36.2651	0.032133
ENSG00000134323	MYCN	2.14269	86.0254	0.032138
ENSG00000118113	MMP8	-2.14217	-93.2532	0.03218
ENSG00000229809	ZNF688	2.14184	210.071	0.032207
ENSG00000144550	CPNE9	-2.14159	-58.9635	0.032227
ENSG00000077152	UBE2T	-2.13981	-138.895	0.032371
ENSG00000241598	KRTAP5-4	2.1391	449.707	0.032428
ENSG00000189184	PCDH18	-2.13849	-37.139	0.032477
ENSG00000072571	HMMR	2.13837	18.6773	0.032487
ENSG00000007047	MARK4	2.13835	49.0122	0.032489
ENSG00000143753	DEGS1	-2.13759	-104.099	0.03255
ENSG00000129473	BCL2L2	2.13753	13.9592	0.032555
ENSG00000168002	POLR2G	2.13693	75.01	0.032604
ENSG00000164713	BRI3	2.13684	31.8853	0.032611
ENSG00000204518	AADACL4	-2.13537	-290.847	0.032731
ENSG00000073060	SCARB1	-2.13495	-64.6385	0.032765
ENSG00000090612	ZNF268	-2.1342	-21.415	0.032826
ENSG00000173208	ABCD2	-2.13386	-43.5493	0.032854
ENSG00000038532	CLEC16A	-2.13124	-49.8123	0.033069
ENSG00000196605	ZNF846	-2.13105	-39.1434	0.033085
ENSG00000178498	DTX3	-2.1305	-24.9496	0.03313
ENSG00000133574	GIMAP4	2.13031	21.6119	0.033146
ENSG00000105549	THEG	2.13017	226.131	0.033157
ENSG00000136697	IL1F10	-2.12994	-117.784	0.033177
ENSG00000148136	OR13C4	2.12907	444.721	0.033248
ENSG00000160179	ABCG1	2.12906	25.5315	0.03325
ENSG00000215704	CELA2B	-2.12901	-177.548	0.033254
ENSG00000126005	MMP24OS	-2.12899	-5.99225	0.033255
ENSG00000156261	CCT8	-2.12892	-70.1866	0.033261
ENSG00000135974	C2orf49	2.12848	26.6354	0.033297
ENSG00000137634	NXPE4	2.12729	568.605	0.033396
ENSG00000183098	GPC6	2.12647	121.267	0.033464
ENSG00000126457	PRMT1	2.12625	128.362	0.033483
ENSG00000057704	TMCC3	-2.12601	-28.4769	0.033503
ENSG00000283288	SMIM33	-2.12501	-100.105	0.033585
ENSG00000140287	HDC	2.1247	20.0591	0.033611
ENSG00000087074	PPP1R15A	2.1242	46.5617	0.033654
ENSG00000112182	BACH2	-2.12253	-64.2119	0.033793
ENSG00000132031	MATN3	-2.12223	-52.9825	0.033818
ENSG00000123505	AMD1	-2.12122	-48.8071	0.033904
ENSG00000148660	CAMK2G	-2.12072	-67.6515	0.033946
ENSG00000101638	ST8SIA5	2.12034	39.1112	0.033977
ENSG00000166603	MC4R	-2.11991	-78.1438	0.034014
ENSG00000156398	SFXN2	2.1194	104.47	0.034056
ENSG00000116685	KIAA2013	2.11908	51.4113	0.034084
ENSG00000115155	OTOF	-2.11903	-185.191	0.034088
ENSG00000163029	SMC6	-2.11776	-84.1593	0.034196
ENSG00000184719	RNLS	-2.11751	-17.8093	0.034216
ENSG00000133110	POSTN	2.11751	217.099	0.034217
ENSG00000188092	GPR89B	-2.11719	-34.9058	0.034244
ENSG00000143416	SELENBP1	2.11685	144.881	0.034273
ENSG00000186792	HYAL3	-2.11647	-22.6223	0.034304
ENSG00000113916	BCL6	2.11618	33.177	0.034329
ENSG00000054983	GALC	2.11566	34.471	0.034373
ENSG00000013583	HEBP1	2.11551	5.58209	0.034386
ENSG00000148426	PROSER2	-2.11545	-10.7327	0.034392
ENSG00000085433	WDR47	2.11465	27.1918	0.03446
ENSG00000111678	C12orf57	-2.11427	-17.9692	0.034492
ENSG00000105810	CDK6	-2.11425	-66.9595	0.034494
ENSG00000100985	MMP9	2.11411	22.7678	0.034506
ENSG00000114349	GNAT1	-2.11399	-44.3596	0.034516
ENSG00000223865	HLA-DPB1	-2.11341	-38.8731	0.034565
ENSG00000100523	DDHD1	2.11177	16.9161	0.034706
ENSG00000241106	HLA-DOB	-2.11155	-5.54107	0.034725
ENSG00000160471	COX6B2	2.11148	34.1127	0.034731
ENSG00000242616	GNG10	-2.11143	-20.4434	0.034735
ENSG00000131115	ZNF227	-2.11122	-21.633	0.034753
ENSG00000130669	PAK4	-2.11115	-62.1015	0.03476
ENSG00000124787	RPP40	-2.10989	-35.7172	0.034867
ENSG00000269590	ENSG00000269590	-2.10913	-67.867	0.034933
ENSG00000132716	DCAF8	-2.10902	-37.8002	0.034943
ENSG00000138002	IFT172	2.10858	70.2806	0.034981
ENSG00000140395	SKIC8	2.10815	34.4718	0.035018
ENSG00000166377	ATP9B	-2.10743	-12.7003	0.035081
ENSG00000172123	SLFN12	2.10665	34.9408	0.035148
ENSG00000176244	ACBD7	-2.10651	-47.2334	0.03516
ENSG00000090013	BLVRB	-2.10625	-58.789	0.035183
ENSG00000114650	SCAP	-2.106	-32.9978	0.035204
ENSG00000141391	PRELID3A	-2.10442	-8.15373	0.035342
ENSG00000111897	SERINC1	-2.10328	-16.7808	0.035441
ENSG00000182511	FES	2.10285	8.95539	0.035479
ENSG00000104774	MAN2B1	2.10281	121.4	0.035482
ENSG00000147885	IFNA16	-2.10279	-162.966	0.035484
ENSG00000122180	MYOG	-2.10214	-555.044	0.035541
ENSG00000152359	POC5	-2.10208	-46.5052	0.035546
ENSG00000242852	ZNF709	-2.10195	-40.3755	0.035558
ENSG00000269825	ENSG00000269825	-2.10101	-7.17792	0.03564
ENSG00000109072	VTN	-2.09985	-9.76414	0.035742
ENSG00000130396	AFDN	-2.09958	-22.95	0.035766
ENSG00000175592	FOSL1	-2.09912	-36.3182	0.035806
ENSG00000254521	SIGLEC12	2.09876	11.3831	0.035838
ENSG00000163491	NEK10	2.09854	43.7423	0.035858
ENSG00000078328	RBFOX1	2.09765	383.7	0.035936
ENSG00000198440	ZNF583	-2.09734	-10.3566	0.035964
ENSG00000179902	CFAP276	-2.09547	-54.1876	0.036129
ENSG00000168710	AHCYL1	-2.09419	-24.0728	0.036243
ENSG00000115998	C2orf42	-2.09381	-29.5649	0.036277
ENSG00000113302	IL12B	2.09338	58.4174	0.036316
ENSG00000183644	HOATZ	-2.09328	-79.7	0.036324
ENSG00000161981	SNRNP25	2.09265	15.5384	0.03638
ENSG00000140400	MAN2C1	2.09264	186.347	0.036381
ENSG00000242441	GTF2A1L	2.09231	110.191	0.036411
ENSG00000175467	SART1	2.09192	37.2597	0.036446
ENSG00000100804	PSMB5	-2.09184	-13.2628	0.036453
ENSG00000226742	HSBP1L1	-2.09145	-7.35013	0.036488
ENSG00000186038	HTR3E	-2.09123	-63.5978	0.036507
ENSG00000145242	EPHA5	-2.09038	-123.038	0.036584
ENSG00000125991	ERGIC3	-2.09036	-56.2386	0.036585
ENSG00000042286	AIFM2	2.09022	35.1653	0.036599
ENSG00000140497	SCAMP2	2.09002	10.4753	0.036616
ENSG00000168925	CTRB1	2.0886	8.50054	0.036743
ENSG00000078725	BRINP1	2.08816	272.206	0.036783
ENSG00000133392	MYH11	2.08784	11.8263	0.036813
ENSG00000114757	PEX5L	-2.08731	-67.9346	0.03686
ENSG00000132631	SCP2D1	2.08622	225.367	0.036959
ENSG00000066629	EML1	-2.08607	-77.5446	0.036972
ENSG00000165506	DNAAF2	2.08607	5.5049	0.036972
ENSG00000138794	CASP6	-2.08598	-46.7853	0.03698
ENSG00000144452	ABCA12	-2.08521	-161.505	0.037051
ENSG00000183765	CHEK2	2.0852	21.5321	0.037051
ENSG00000114120	SLC25A36	-2.08504	-83.7126	0.037066
ENSG00000075223	SEMA3C	2.085	55.2045	0.03707
ENSG00000106331	PAX4	2.08472	435.207	0.037095
ENSG00000112053	SLC26A8	2.08414	19.0928	0.037147
ENSG00000176531	PHLDB3	2.08381	14.7224	0.037178
ENSG00000143869	GDF7	-2.08306	-21.3112	0.037246
ENSG00000159055	MIS18A	-2.08304	-218.065	0.037248
ENSG00000185088	RPS27L	-2.08299	-12.5973	0.037252
ENSG00000057657	PRDM1	2.08204	20.863	0.037338
ENSG00000289762	SMIM46	-2.08202	-34.3831	0.03734
ENSG00000205922	ONECUT3	-2.08188	-536.866	0.037353
ENSG00000204022	LIPJ	-2.0814	-117.258	0.037397
ENSG00000170035	UBE2E3	2.08018	31.345	0.037509
ENSG00000128815	WDFY4	2.08018	40.9134	0.03751
ENSG00000096088	PGC	-2.07988	-244.921	0.037536
ENSG00000172410	INSL5	2.07946	163.675	0.037575
ENSG00000169876	MUC17	-2.07906	-292.918	0.037612
ENSG00000023902	PLEKHO1	2.07855	19.8819	0.037658
ENSG00000138035	PNPT1	-2.07828	-34.3841	0.037684
ENSG00000187664	HAPLN4	2.07806	126.475	0.037704
ENSG00000168306	ACOX2	-2.07764	-40.3332	0.037743
ENSG00000162545	CAMK2N1	2.07759	83.3235	0.037747
ENSG00000058404	CAMK2B	2.07715	83.5183	0.037788
ENSG00000135211	TMEM60	2.07703	51.8689	0.037798
ENSG00000005249	PRKAR2B	-2.07685	-55.9106	0.037816
ENSG00000102978	POLR2C	2.07654	47.9588	0.037844
ENSG00000127472	PLA2G5	2.07631	54.3914	0.037865
ENSG00000124193	SRSF6	-2.07574	-24.825	0.037918
ENSG00000081059	TCF7	2.07504	36.9479	0.037983
ENSG00000163001	CFAP36	2.07466	28.4186	0.038018
ENSG00000124575	H1-3	2.07451	21.1161	0.038032
ENSG00000182950	ODF3L1	2.0741	178.518	0.03807
ENSG00000169247	SH3TC2	-2.07408	-63.2834	0.038072
ENSG00000154856	APCDD1	-2.07327	-20.4125	0.038148
ENSG00000275111	ZNF2	-2.07309	-182.36	0.038164
ENSG00000167632	TRAPPC9	-2.07268	-7.31384	0.038202
ENSG00000137133	HINT2	-2.07198	-84.3632	0.038268
ENSG00000007520	TSR3	-2.07177	-107.043	0.038286
ENSG00000106367	AP1S1	2.07173	16.6462	0.03829
ENSG00000119844	AFTPH	2.07149	56.0416	0.038313
ENSG00000076321	KLHL20	2.07061	162.524	0.038395
ENSG00000234545	FAM133B	-2.07	-151.308	0.038452
ENSG00000176922	OR51S1	-2.06978	-258.738	0.038473
ENSG00000110011	DNAJC4	2.0693	153.213	0.038518
ENSG00000271271	UGT2A2	2.06843	170.575	0.0386
ENSG00000147488	ST18	-2.06837	-282.018	0.038605
ENSG00000105499	PLA2G4C	2.0683	44.545	0.038612
ENSG00000154678	PDE1C	2.06722	55.5024	0.038714
ENSG00000177238	TRIM72	-2.06664	-187.916	0.038768
ENSG00000181903	OR4C6	2.06512	252.286	0.038912
ENSG00000116199	FAM20B	-2.06466	-17.8415	0.038955
ENSG00000177239	MAN1B1	-2.06438	-56.0295	0.038981
ENSG00000184887	BTBD6	-2.06399	-41.8119	0.039019
ENSG00000180155	LYNX1	2.06377	66.2585	0.039039
ENSG00000232040	SCAND3	-2.06357	-71.4329	0.039058
ENSG00000162384	CZIB	-2.0635	-18.6813	0.039066
ENSG00000160888	IER2	2.0627	87.5289	0.039142
ENSG00000168530	MYL1	2.06267	298.268	0.039144
ENSG00000139531	SUOX	2.05943	19.2566	0.039453
ENSG00000102781	KATNAL1	2.05896	23.3642	0.039498
ENSG00000048052	HDAC9	2.05863	244.096	0.03953
ENSG00000104408	EIF3E	2.05809	56.1721	0.039582
ENSG00000143799	PARP1	2.05788	28.7546	0.039601
ENSG00000155393	HEATR3	2.05748	33.7489	0.03964
ENSG00000221880	KRTAP1-3	-2.05723	-310.258	0.039664
ENSG00000163513	TGFBR2	-2.05671	-139.36	0.039714
ENSG00000135916	ITM2C	2.05658	6.11776	0.039726
ENSG00000143543	JTB	2.05541	112.485	0.039839
ENSG00000177202	SPACA4	2.05531	89.2455	0.039849
ENSG00000115677	HDLBP	2.05509	23.497	0.03987
ENSG00000196526	AFAP1	-2.05463	-0.6239	0.039914
ENSG00000198796	ALPK2	-2.0544	-12.547	0.039937
ENSG00000167104	BPIFB6	2.05354	395.735	0.04002
ENSG00000100034	PPM1F	2.05339	30.443	0.040035
ENSG00000185792	NLRP9	2.05195	466.036	0.040174
ENSG00000004975	DVL2	-2.0508	-39.1036	0.040287
ENSG00000198298	ZNF485	2.05057	111.958	0.040308
ENSG00000197079	KRT35	-2.0502	-73.8104	0.040345
ENSG00000121297	TSHZ3	2.04937	17.6954	0.040426
ENSG00000132514	CLEC10A	-2.04933	-90.232	0.040429
ENSG00000002549	LAP3	-2.04839	-16.208	0.040522
ENSG00000204308	RNF5	-2.04797	-40.1269	0.040563
ENSG00000148965	SAA4	-2.04749	-244.057	0.04061
ENSG00000129646	QRICH2	-2.04719	-97.3005	0.04064
ENSG00000087502	ERGIC2	-2.04698	-22.9992	0.04066
ENSG00000167601	AXL	2.0468	34.5615	0.040677
ENSG00000001460	STPG1	2.04662	24.5084	0.040696
ENSG00000138613	APH1B	-2.04529	-13.9055	0.040826
ENSG00000157350	ST3GAL2	2.04508	112.484	0.040847
ENSG00000166851	PLK1	-2.0449	-95.047	0.040865
ENSG00000264522	OTUD7B	-2.04477	-24.9165	0.040878
ENSG00000109118	PHF12	2.04399	193.548	0.040955
ENSG00000154162	CDH12	2.04373	320.084	0.04098
ENSG00000145725	PPIP5K2	-2.04369	-22.6693	0.040984
ENSG00000166069	TMCO5A	-2.04269	-1078.69	0.041084
ENSG00000090104	RGS1	2.04117	11.2022	0.041234
ENSG00000082146	STRADB	2.04033	91.0234	0.041318
ENSG00000162745	OLFML2B	-2.03942	-39.4534	0.041408
ENSG00000163666	HESX1	2.039	76.8894	0.04145
ENSG00000164647	STEAP1	-2.03852	-37.0802	0.041498
ENSG00000213639	PPP1CB	-2.0384	-51.498	0.04151
ENSG00000107201	RIGI	-2.03818	-57.6609	0.041532
ENSG00000135365	PHF21A	-2.03797	-133.774	0.041553
ENSG00000022355	GABRA1	-2.03731	-226.423	0.041619
ENSG00000158516	CPA2	2.03656	430.683	0.041694
ENSG00000087157	PGS1	2.0362	74.7114	0.04173
ENSG00000204120	GIGYF2	2.03604	10.8139	0.041746
ENSG00000167723	TRPV3	2.03538	2.94862	0.041813
ENSG00000165501	LRR1	2.03514	8.38833	0.041837
ENSG00000158296	SLC13A3	2.03503	155.518	0.041848
ENSG00000138381	ASNSD1	-2.03503	-23.129	0.041848
ENSG00000164742	ADCY1	2.03453	161.841	0.041898
ENSG00000169777	TAS2R1	2.03426	381.511	0.041926
ENSG00000077420	APBB1IP	-2.03374	-7.16889	0.041978
ENSG00000163884	KLF15	-2.03315	-173.046	0.042037
ENSG00000027869	SH2D2A	2.0328	42.7558	0.042072
ENSG00000099942	CRKL	2.03277	62.3284	0.042076
ENSG00000078699	CBFA2T2	-2.03238	-12.4853	0.042115
ENSG00000180720	CHRM4	-2.03235	-138.367	0.042119
ENSG00000123545	NDUFAF4	2.03119	67.8339	0.042236
ENSG00000087250	MT3	2.03113	31.3712	0.042242
ENSG00000196793	ZNF239	-2.03091	-50.9642	0.042264
ENSG00000176204	LRRTM4	2.03022	275.273	0.042335
ENSG00000164114	MAP9	2.03011	88.1721	0.042346
ENSG00000143921	ABCG8	-2.02954	-211.828	0.042403
ENSG00000144031	ANKRD53	-2.02925	-46.1183	0.042433
ENSG00000060069	CTDP1	2.02884	46.8813	0.042474
ENSG00000215372	ZNF705G	2.02855	2768.81	0.042505
ENSG00000233381	AK4P3	-2.02848	-131.133	0.042511
ENSG00000182541	LIMK2	-2.02831	-54.8623	0.042528
ENSG00000227059	ANHX	2.0282	38.6101	0.04254
ENSG00000057019	DCBLD2	-2.02811	-8.2453	0.042549
ENSG00000138162	TACC2	-2.028	-80.6428	0.04256
ENSG00000176956	LY6H	2.02766	92.7405	0.042595
ENSG00000182247	UBE2E2	-2.02708	-30.1063	0.042654
ENSG00000206150	RNASE13	2.02641	231.012	0.042723
ENSG00000274523	RCC1L	-2.02637	-201.264	0.042727
ENSG00000148600	CDHR1	-2.02542	-35.9473	0.042824
ENSG00000170426	SDR9C7	-2.02462	-163.909	0.042906
ENSG00000138472	GUCA1C	2.0242	236.831	0.042949
ENSG00000163873	GRIK3	2.02412	324.906	0.042957
ENSG00000155511	GRIA1	2.02408	108.569	0.042962
ENSG00000123472	ATPAF1	2.02338	26.6826	0.043034
ENSG00000113761	ZNF346	2.02195	22.183	0.043182
ENSG00000168806	LCMT2	-2.0212	-28.8816	0.043259
ENSG00000159063	ALG8	-2.02065	-7.53898	0.043317
ENSG00000106615	RHEB	-2.02041	-47.6692	0.043341
ENSG00000110925	CSRNP2	2.01995	72.5924	0.043388
ENSG00000166881	NEMP1	2.01989	23.1266	0.043395
ENSG00000135374	ELF5	-2.0186	-57.4542	0.043529
ENSG00000101222	SPEF1	2.01799	40.7818	0.043593
ENSG00000162630	B3GALT2	2.01789	18.9419	0.043602
ENSG00000138798	EGF	2.01759	60.0533	0.043634
ENSG00000124215	CDH26	-2.01759	-322.919	0.043634
ENSG00000183977	PP2D1	-2.01729	-93.949	0.043665
ENSG00000104321	TRPA1	2.01728	70.9272	0.043666
ENSG00000196812	ZSCAN16	2.01673	69.9845	0.043724
ENSG00000123473	STIL	-2.01657	-42.0219	0.04374
ENSG00000159516	SPRR2G	-2.0165	-229.015	0.043747
ENSG00000186910	SERPINA11	2.01577	123.16	0.043825
ENSG00000162407	PLPP3	2.01529	44.0373	0.043874
ENSG00000167664	TMIGD2	2.01509	7.3221	0.043895
ENSG00000166856	GPR182	-2.01473	-20.4854	0.043933
ENSG00000196981	WDR5B	-2.01434	-25.8812	0.043974
ENSG00000166860	ZBTB39	2.01208	66.1946	0.044212
ENSG00000198363	ASPH	-2.01194	-28.6715	0.044226
ENSG00000100281	HMGXB4	-2.0117	-43.5876	0.044251
ENSG00000277791	PSMB3	-2.01151	-108.669	0.044272
ENSG00000196460	RFX8	-2.00951	-3.63608	0.044483
ENSG00000187257	RSBN1L	-2.0093	-60.0821	0.044505
ENSG00000113328	CCNG1	2.00913	59.2738	0.044524
ENSG00000147443	DOK2	-2.00889	-65.3637	0.044549
ENSG00000204909	SPINK9	-2.00856	-527.153	0.044583
ENSG00000145819	ARHGAP26	2.00848	100.378	0.044593
ENSG00000137707	BTG4	-2.00832	-42.7621	0.04461
ENSG00000261793	ENSG00000261793	2.0071	962.328	0.044739
ENSG00000164076	CAMKV	2.0068	17.4929	0.044771
ENSG00000168135	KCNJ4	2.00678	128.774	0.044773
ENSG00000111206	FOXM1	-2.00629	-47.5334	0.044825
ENSG00000126934	MAP2K2	2.00596	48.3374	0.044861
ENSG00000175520	UBQLN3	2.00574	199.581	0.044884
ENSG00000158163	DZIP1L	-2.00543	-13.7516	0.044917
ENSG00000137825	ITPKA	-2.0052	-41.3738	0.044942
ENSG00000165309	ARMC3	2.00514	45.7145	0.044948
ENSG00000173013	CCDC96	-2.00453	-50.5101	0.045013
ENSG00000092531	SNAP23	-2.00405	-120.072	0.045065
ENSG00000241399	CD302	-2.00389	-12.847	0.045082
ENSG00000185187	SIGIRR	2.00389	80.3931	0.045082
ENSG00000118579	MED28	2.00317	16.8962	0.045159
ENSG00000254466	OR4D10	2.00317	258.11	0.045159
ENSG00000178562	CD28	-2.00267	-18.8938	0.045213
ENSG00000125746	EML2	-2.00255	-4.65319	0.045226
ENSG00000152254	G6PC2	2.00172	304.74	0.045315
ENSG00000183579	ZNRF3	-2.00112	-113.977	0.045379
ENSG00000118785	SPP1	2.00068	25.2639	0.045427
ENSG00000040341	STAU2	2.00012	16.8675	0.045487
ENSG00000132432	SEC61G	-1.99774	-36.0136	0.045744
ENSG00000104899	AMH	1.9977	62.7288	0.04575
ENSG00000167397	VKORC1	1.99764	44.5067	0.045756
ENSG00000214456	PLIN5	-1.99754	-84.6875	0.045767
ENSG00000184599	TAFA3	-1.99685	-33.1103	0.045841
ENSG00000114626	ABTB1	1.99671	16.0534	0.045857
ENSG00000125952	MAX	-1.99611	-53.2496	0.045922
ENSG00000137809	ITGA11	-1.99606	-185.163	0.045927
ENSG00000111684	LPCAT3	1.99576	47.6653	0.04596
ENSG00000163121	NEURL3	-1.99544	-307.663	0.045994
ENSG00000115084	SLC35F5	-1.99511	-10.7574	0.046031
ENSG00000099866	MADCAM1	1.99471	106.433	0.046075
ENSG00000153561	RMND5A	1.99462	51.4974	0.046084
ENSG00000132334	PTPRE	1.99452	34.6192	0.046095
ENSG00000128928	IVD	-1.99449	-22.7088	0.046099
ENSG00000174279	EVX2	-1.9937	-153.108	0.046185
ENSG00000116221	MRPL37	-1.99325	-52.2666	0.046234
ENSG00000115896	PLCL1	-1.99311	-37.0328	0.04625
ENSG00000141858	SAMD1	1.99224	89.3932	0.046344
ENSG00000078399	HOXA9	-1.99203	-122.9	0.046368
ENSG00000198920	KIAA0753	1.9918	66.6376	0.046393
ENSG00000113734	BNIP1	1.99162	24.6128	0.046413
ENSG00000122852	SFTPA1	-1.98975	-117.397	0.046618
ENSG00000168542	COL3A1	1.98969	392.313	0.046625
ENSG00000185070	FLRT2	1.98961	60.0636	0.046634
ENSG00000104969	SGTA	1.98931	164.732	0.046667
ENSG00000111907	TPD52L1	-1.98909	-12.0849	0.046691
ENSG00000188234	AGAP4	1.98833	289.692	0.046775
ENSG00000204219	TCEA3	1.98788	9.89129	0.046825
ENSG00000235098	ANKRD65	1.98765	270.655	0.04685
ENSG00000243364	EFNA4	-1.9872	-56.2006	0.0469
ENSG00000204160	ZDHHC18	-1.98636	-169.506	0.046994
ENSG00000157303	SUSD3	-1.98621	-12.837	0.04701
ENSG00000234511	C5orf58	1.9862	100.827	0.047011
ENSG00000160050	CCDC28B	-1.9853	-69.6078	0.047111
ENSG00000205423	CNEP1R1	1.98498	23.4111	0.047147
ENSG00000119703	ZC2HC1C	-1.98475	-5.9166	0.047172
ENSG00000157211	CDCP2	-1.98446	-67.4147	0.047204
ENSG00000116133	DHCR24	-1.98363	-26.2348	0.047298
ENSG00000196565	HBG2	-1.98309	-97.3492	0.047357
ENSG00000106089	STX1A	1.98298	26.3554	0.047369
ENSG00000205060	SLC35B4	1.98284	6.16733	0.047385
ENSG00000141452	RMC1	-1.98209	-13.4678	0.04747
ENSG00000278139	P3R3URF-PIK3R3	-1.98182	-159.518	0.0475
ENSG00000063244	U2AF2	-1.9811	-74.883	0.04758
ENSG00000165066	NKX6-3	1.98091	157.304	0.047602
ENSG00000120211	INSL4	-1.98079	-180.369	0.047615
ENSG00000184988	TMEM106A	1.98075	6.13506	0.047619
ENSG00000169018	FEM1B	-1.98063	-57.3099	0.047633
ENSG00000256349	ENSG00000256349	-1.98023	-30.9828	0.047678
ENSG00000100612	DHRS7	-1.98012	-4.78455	0.04769
ENSG00000181616	OR52H1	1.97959	101.178	0.047749
ENSG00000186453	FAM228A	1.97941	61.193	0.04777
ENSG00000006453	BAIAP2L1	-1.97806	-10.9654	0.047922
ENSG00000255855	KDM4F	-1.97799	-219.668	0.04793
ENSG00000161944	ASGR2	-1.97796	-17.307	0.047933
ENSG00000143473	KCNH1	-1.97792	-46.6856	0.047938
ENSG00000125124	BBS2	1.97775	25.2	0.047957
ENSG00000122861	PLAU	1.97696	24.7713	0.048046
ENSG00000250374	TRIM75	1.97585	276.047	0.048172
ENSG00000143537	ADAM15	-1.97523	-31.6511	0.048242
ENSG00000167994	RAB3IL1	-1.9748	-70.0515	0.048291
ENSG00000153214	TMEM87B	-1.97444	-8.79022	0.048332
ENSG00000111490	TBC1D30	-1.97422	-31.4844	0.048357
ENSG00000116985	BMP8B	1.97354	12.6656	0.048434
ENSG00000123395	ATG101	-1.97317	-24.0149	0.048477
ENSG00000064201	TSPAN32	-1.97314	-1.57903	0.04848
ENSG00000006116	CACNG3	-1.97265	-240.542	0.048535
ENSG00000170091	NSG2	-1.97236	-454.188	0.048568
ENSG00000169972	PUSL1	1.9718	99.6617	0.048633
ENSG00000196427	NBPF4	-1.97164	-291.225	0.048651
ENSG00000145781	COMMD10	1.97118	26.1903	0.048704
ENSG00000159788	RGS12	-1.97092	-27.7593	0.048733
ENSG00000159648	TEPP	1.97058	69.6858	0.048772
ENSG00000100711	ZFYVE21	-1.97013	-37.0157	0.048823
ENSG00000132507	EIF5A	-1.96977	-53.4291	0.048865
ENSG00000198874	TYW1	-1.96936	-17.6954	0.048911
ENSG00000119917	IFIT3	-1.96826	-57.1704	0.049038
ENSG00000085063	CD59	1.96743	2.47617	0.049134
ENSG00000134007	ADAM20	-1.9666	-262.538	0.04923
ENSG00000117091	CD48	1.9657	56.567	0.049333
ENSG00000116679	IVNS1ABP	1.96562	213.03	0.049343
ENSG00000080824	HSP90AA1	-1.96546	-40.5385	0.04936
ENSG00000142609	CFAP74	1.96505	124.684	0.049408
ENSG00000185231	MC2R	1.9643	75.3875	0.049496
ENSG00000100029	PES1	1.96396	6.17109	0.049535
ENSG00000166317	SYNPO2L	-1.96374	-25.0623	0.049561
ENSG00000099960	SLC7A4	1.96347	30.671	0.049591
ENSG00000203499	IQANK1	1.96272	57.9936	0.049679
ENSG00000117643	MAN1C1	1.96239	97.2031	0.049717
ENSG00000135677	GNS	-1.96229	-20.9427	0.049729
ENSG00000070610	GBA2	1.96134	13.9491	0.04984
ENSG00000135355	GJA10	1.96131	319.818	0.049843
ENSG00000124380	SNRNP27	-1.96112	-19.461	0.049865
ENSG00000177200	CHD9	-1.96036	-44.6706	0.049954
ENSG00000171401	KRT13	-1.96005	-107.793	0.04999
ENSG00000258644	SYNJ2BP-COX16	1.95962	10.8653	0.05004
ENSG00000111271	ACAD10	1.95877	158.134	0.05014
ENSG00000285025	MIURF	-1.95856	-77.4894	0.050164
ENSG00000167815	PRDX2	1.95826	32.4744	0.0502
ENSG00000260027	HOXB7	1.95748	24.8705	0.050291
ENSG00000025156	HSF2	1.95626	6.58992	0.050434
ENSG00000166734	GOLM2	1.95592	1212.5	0.050475
ENSG00000072201	LNX1	-1.95537	-20.4296	0.050539
ENSG00000229637	PRAC2	1.95496	120.781	0.050588
ENSG00000173421	IHO1	-1.95461	-349.524	0.050629
ENSG00000132825	PPP1R3D	-1.9544	-151.521	0.050654
ENSG00000163735	CXCL5	-1.95379	-36.181	0.050726
ENSG00000171360	KRT38	-1.95357	-239.998	0.050752
ENSG00000110330	BIRC2	1.95347	50.3102	0.050764
ENSG00000136383	ALPK3	1.95338	20.15	0.050774
ENSG00000006047	YBX2	-1.953	-50.8246	0.05082
ENSG00000133313	CNDP2	1.95299	4.78578	0.050821
ENSG00000140519	RHCG	1.95291	124.103	0.05083
ENSG00000144619	CNTN4	1.95283	90.0777	0.05084
ENSG00000128340	RAC2	-1.95274	-67.643	0.050851
ENSG00000180016	OR1E1	1.95219	292.37	0.050916
ENSG00000215912	TTC34	-1.95203	-122.055	0.050934
ENSG00000171867	PRNP	1.95179	14.6951	0.050964
ENSG00000066279	ASPM	-1.95092	-133.374	0.051067
ENSG00000121653	MAPK8IP1	-1.95011	-315.93	0.051163
ENSG00000203972	GLYATL3	1.95004	190.967	0.051172
ENSG00000218819	TDRD15	-1.95003	-118.118	0.051173
ENSG00000130997	POLN	1.9492	49.4774	0.051272
ENSG00000162944	RFTN2	-1.94906	-21.8983	0.051288
ENSG00000242120	MDFIC2	1.94897	216.587	0.051299
ENSG00000276368	H2AC14	-1.94888	-12.9698	0.05131
ENSG00000100564	PIGH	-1.94846	-9.45069	0.051359
ENSG00000128408	RIBC2	-1.94819	-25.0505	0.051393
ENSG00000111319	SCNN1A	-1.94818	-15.4872	0.051393
ENSG00000121892	PDS5A	-1.94803	-48.7003	0.051412
ENSG00000282301	CYP3A7-CYP3A51P	1.94777	759.606	0.051443
ENSG00000175104	TRAF6	1.94729	26.5941	0.0515
ENSG00000069974	RAB27A	-1.94722	-17.5608	0.051508
ENSG00000155366	RHOC	-1.94713	-25.2752	0.051519
ENSG00000138496	PARP9	-1.94691	-34.1589	0.051545
ENSG00000103335	PIEZO1	-1.9468	-16.4257	0.051558
ENSG00000138400	MDH1B	-1.94646	-6.16704	0.0516
ENSG00000162461	SLC25A34	-1.94619	-75.1383	0.051631
ENSG00000186635	ARAP1	1.94518	11.1112	0.051753
ENSG00000113407	TARS1	-1.94459	-7.27759	0.051824
ENSG00000126337	KRT36	-1.94397	-19.3981	0.051899
ENSG00000184838	PRR16	1.9436	50.4143	0.051943
ENSG00000180530	NRIP1	1.94335	58.7802	0.051974
ENSG00000254550	OMP	1.94299	120.763	0.052018
ENSG00000181610	MRPS23	-1.94292	-103.722	0.052026
ENSG00000152213	ARL11	1.94279	49.1743	0.052042
ENSG00000143977	SNRPG	-1.94166	-18.4323	0.052179
ENSG00000105486	LIG1	1.94113	50.6589	0.052243
ENSG00000181752	OR8K5	1.93968	233.639	0.052418
ENSG00000181143	MUC16	-1.93965	-264.113	0.052422
ENSG00000121274	TENT4B	1.93945	141.839	0.052446
ENSG00000182986	ZNF320	1.9394	26.283	0.052453
ENSG00000143344	RGL1	-1.93891	-22.4795	0.052512
ENSG00000156502	SUPV3L1	1.93824	23.7651	0.052594
ENSG00000042980	ADAM28	1.93823	19.0795	0.052595
ENSG00000111728	ST8SIA1	-1.93803	-8.8966	0.052619
ENSG00000247626	MARS2	1.938	48.0597	0.052623
ENSG00000203757	OR6K3	1.93567	208.271	0.052908
ENSG00000264230	ANXA8L1	-1.93528	-260.953	0.052956
ENSG00000288623	ENSG00000288623	1.93471	101.311	0.053026
ENSG00000106031	HOXA13	1.93419	144.843	0.05309
ENSG00000032742	IFT88	-1.9338	-6.33413	0.053138
ENSG00000183340	JRKL	1.93343	43.8721	0.053183
ENSG00000185339	TCN2	1.93294	14.3119	0.053243
ENSG00000285733	ENSG00000285733	-1.93241	-15.794	0.053309
ENSG00000101337	TM9SF4	1.93237	229.063	0.053314
ENSG00000170571	EMB	-1.93197	-7.50534	0.053363
ENSG00000119640	ACYP1	1.93189	27.2466	0.053374
ENSG00000079950	STX7	-1.93187	-22.5211	0.053375
ENSG00000004779	NDUFAB1	1.93185	29.1575	0.053378
ENSG00000124772	CPNE5	1.93105	53.1103	0.053477
ENSG00000080371	RAB21	1.93086	135.974	0.0535
ENSG00000150510	FAM124A	-1.9307	-73.028	0.053521
ENSG00000136930	PSMB7	-1.93046	-14.386	0.053549
ENSG00000154478	GPR26	-1.93027	-336.026	0.053573
ENSG00000140968	IRF8	1.93006	11.1712	0.053599
ENSG00000091656	ZFHX4	1.92986	478.96	0.053625
ENSG00000198668	CALM1	-1.9296	-15.6271	0.053656
ENSG00000150045	KLRF1	-1.92942	-215.438	0.053679
ENSG00000108423	TUBD1	1.92935	36.7957	0.053688
ENSG00000165533	TTC8	1.92918	50.4762	0.053708
ENSG00000163736	PPBP	-1.92898	-2.48095	0.053733
ENSG00000129204	USP6	1.92851	82.6314	0.053792
ENSG00000170615	SLC26A5	1.92791	72.2229	0.053867
ENSG00000162928	PEX13	-1.92695	-77.8608	0.053985
ENSG00000173852	DPY19L1	1.92684	33.7729	0.053999
ENSG00000112658	SRF	1.92674	108.572	0.054012
ENSG00000288681	ENSG00000288681	1.92659	11.9289	0.054031
ENSG00000141577	CEP131	1.92602	29.2937	0.054102
ENSG00000188869	TMC3	-1.92599	-108.096	0.054105
ENSG00000172339	ALG14	-1.92578	-32.1958	0.054132
ENSG00000204580	DDR1	-1.92577	-29.0428	0.054133
ENSG00000112309	B3GAT2	1.92576	34.2592	0.054134
ENSG00000186377	CYP4X1	1.92529	60.5345	0.054193
ENSG00000204099	NEU4	1.92519	52.8445	0.054205
ENSG00000198740	ZNF652	1.92474	22.223	0.054262
ENSG00000224940	PRRT4	-1.92435	-41.1282	0.05431
ENSG00000124140	SLC12A5	-1.92421	-161.038	0.054329
ENSG00000221954	OR4C12	-1.92404	-196.754	0.054349
ENSG00000186943	OR13C8	1.92385	240.965	0.054373
ENSG00000285188	ENSG00000285188	-1.92352	-28.0148	0.054415
ENSG00000131941	RHPN2	-1.92337	-19.571	0.054433
ENSG00000187955	COL14A1	-1.92321	-146.174	0.054454
ENSG00000130590	SAMD10	-1.92308	-30.2866	0.05447
ENSG00000143337	TOR1AIP1	1.92288	186.167	0.054495
ENSG00000174125	TLR1	-1.92237	-22.7958	0.05456
ENSG00000183486	MX2	-1.92235	-11.9193	0.054562
ENSG00000147676	MAL2	1.921	68.6169	0.054732
ENSG00000107159	CA9	-1.92091	-49.7991	0.054743
ENSG00000123091	RNF11	1.92054	17.5769	0.05479
ENSG00000103479	RBL2	-1.92051	-115.698	0.054793
ENSG00000258529	ENSG00000258529	1.92008	17.3676	0.054848
ENSG00000156384	SFR1	1.91968	21.2521	0.054898
ENSG00000144644	GADL1	-1.91954	-20.9278	0.054916
ENSG00000181803	OR6S1	1.91857	159.231	0.055039
ENSG00000175063	UBE2C	1.91843	52.1221	0.055057
ENSG00000143224	PPOX	-1.91801	-49.3735	0.05511
ENSG00000151468	CCDC3	-1.91778	-78.0249	0.055139
ENSG00000100888	CHD8	1.91764	24.4498	0.055157
ENSG00000115380	EFEMP1	-1.91745	-74.781	0.055181
ENSG00000136710	CCDC115	1.91714	47.4943	0.05522
ENSG00000151413	NUBPL	1.91701	104.181	0.055237
ENSG00000073008	PVR	-1.9155	-14.2817	0.055429
ENSG00000187866	PABIR1	1.91549	16.5618	0.055431
ENSG00000163002	NUP35	-1.91533	-52.5756	0.05545
ENSG00000197721	CR1L	-1.9153	-50.2434	0.055455
ENSG00000119638	NEK9	-1.91504	-5.75365	0.055488
ENSG00000149196	HIKESHI	-1.915	-30.0799	0.055493
ENSG00000156140	ADAMTS3	1.91475	20.3401	0.055524
ENSG00000178761	FAM219B	-1.91457	-156.761	0.055548
ENSG00000205356	TECPR1	1.91451	35.4849	0.055555
ENSG00000116748	AMPD1	1.91428	142.187	0.055584
ENSG00000180574	EIF2S3B	1.91426	84.5681	0.055587
ENSG00000136999	CCN3	-1.91367	-81.5396	0.055662
ENSG00000115464	USP34	-1.9135	-31.562	0.055683
ENSG00000122484	RPAP2	1.91344	25.5407	0.055692
ENSG00000180035	ZNF48	-1.91334	-82.555	0.055704
ENSG00000079156	OSBPL6	1.9131	53.4367	0.055735
ENSG00000130427	EPO	1.91292	142.523	0.055759
ENSG00000105467	SYNGR4	-1.9129	-45.8963	0.055761
ENSG00000142025	DMRTC2	1.91199	220.371	0.055877
ENSG00000136295	TTYH3	1.91171	41.6433	0.055914
ENSG00000108443	RPS6KB1	1.91142	24.9552	0.055951
ENSG00000082293	COL19A1	1.91119	8.82481	0.05598
ENSG00000215183	MSMP	1.91081	162.613	0.056029
ENSG00000263201	DPEP2NB	1.90935	155.329	0.056216
ENSG00000112406	HECA	-1.90925	-91.986	0.05623
ENSG00000175602	CCDC85B	-1.90907	-56.0646	0.056253
ENSG00000072110	ACTN1	1.90843	6.37393	0.056335
ENSG00000225950	NTF4	1.9081	57.9532	0.056378
ENSG00000129465	RIPK3	1.90784	4.17798	0.056412
ENSG00000122966	CIT	1.90701	113.061	0.056519
ENSG00000143373	ZNF687	-1.9068	-168.792	0.056547
ENSG00000117602	RCAN3	-1.9067	-66.8652	0.056559
ENSG00000273111	LYPD4	1.90667	97.1626	0.056563
ENSG00000133433	GSTT2B	-1.90642	-24.1613	0.056596
ENSG00000174792	ODAPH	1.90623	10.7715	0.056621
ENSG00000253457	SMIM18	-1.90592	-40.4773	0.05666
ENSG00000168412	MTNR1A	1.90518	300.377	0.056757
ENSG00000171199	OPRPN	1.90441	140.821	0.056857
ENSG00000124074	ENKD1	1.90326	80.6672	0.057006
ENSG00000114790	ARHGEF26	-1.90307	-45.5784	0.057031
ENSG00000163558	PRKCI	1.9025	108.425	0.057105
ENSG00000198862	LTN1	-1.90228	-16.2281	0.057135
ENSG00000136715	SAP130	-1.90214	-61.8524	0.057153
ENSG00000100941	PNN	1.90206	51.4862	0.057163
ENSG00000183831	ANKRD45	1.90159	51.8897	0.057225
ENSG00000170293	CMTM8	-1.9009	-20.401	0.057315
ENSG00000157483	MYO1E	-1.90081	-37.5589	0.057327
ENSG00000198523	PLN	-1.90019	-62.6426	0.057408
ENSG00000174946	GPR171	1.90015	25.6464	0.057414
ENSG00000076944	STXBP2	-1.89964	-24.9561	0.057481
ENSG00000133958	UNC79	1.89952	52.9616	0.057496
ENSG00000164828	SUN1	-1.89871	-4.04781	0.057602
ENSG00000227345	PARG	1.89774	131.268	0.057731
ENSG00000204428	LY6G5C	-1.89767	-59.2066	0.05774
ENSG00000185024	BRF1	1.89684	53.8773	0.057849
ENSG00000170584	NUDCD2	-1.89678	-40.3633	0.057857
ENSG00000284895	ENSG00000284895	1.89562	31.623	0.058011
ENSG00000130787	HIP1R	1.89489	14.4896	0.058107
ENSG00000070495	JMJD6	-1.8947	-26.9783	0.058132
ENSG00000166926	MS4A6E	-1.89458	-122.493	0.058148
ENSG00000157911	PEX10	1.89453	53.2841	0.058155
ENSG00000129474	AJUBA	-1.89379	-93.6219	0.058254
ENSG00000159958	TNFRSF13C	1.89321	3.68168	0.05833
ENSG00000185585	OLFML2A	-1.89266	-76.4161	0.058403
ENSG00000088882	CPXM1	-1.89265	-5.70427	0.058404
ENSG00000124882	EREG	-1.89258	-18.2346	0.058414
ENSG00000135454	B4GALNT1	1.8923	7.32569	0.058452
ENSG00000164620	RELL2	-1.8922	-72.3699	0.058464
ENSG00000014824	SLC30A9	1.8915	28.1598	0.058557
ENSG00000114405	C3orf14	1.89145	21.4507	0.058565
ENSG00000284762	ENSG00000284762	1.8912	20.7809	0.058598
ENSG00000278637	H4C1	1.89113	54.8004	0.058607
ENSG00000255298	OR8G5	-1.89068	-154.954	0.058666
ENSG00000075213	SEMA3A	-1.88996	-24.8086	0.058763
ENSG00000044115	CTNNA1	1.88959	2.01657	0.058812
ENSG00000159871	LYPD5	1.88913	47.3855	0.058874
ENSG00000177732	SOX12	1.88877	19.8763	0.058922
ENSG00000240038	AMY2B	-1.8887	-210.189	0.058932
ENSG00000121406	ZNF549	-1.88858	-226.843	0.058948
ENSG00000126870	DYNC2I1	-1.88849	-182.297	0.05896
ENSG00000171532	NEUROD2	-1.88761	-478.674	0.059078
ENSG00000145604	SKP2	-1.88758	-48.3816	0.059082
ENSG00000131849	ZNF132	-1.88727	-68.3607	0.059123
ENSG00000155254	MARVELD1	1.88685	12.8903	0.059181
ENSG00000006468	ETV1	-1.88678	-14.6292	0.05919
ENSG00000035862	TIMP2	1.88658	8.97035	0.059217
ENSG00000163217	BMP10	1.88624	62.725	0.059263
ENSG00000114503	NCBP2	-1.88527	-23.5901	0.059393
ENSG00000171723	GPHN	1.88504	12.196	0.059424
ENSG00000106701	FSD1L	-1.8849	-20.0752	0.059443
ENSG00000142615	CELA2A	-1.88488	-64.1065	0.059446
ENSG00000131981	LGALS3	1.88474	20.7182	0.059465
ENSG00000139865	TTC6	1.88422	68.2461	0.059535
ENSG00000166927	MS4A7	-1.88396	-17.1554	0.05957
ENSG00000111291	GPRC5D	-1.8833	-82.3488	0.059659
ENSG00000114982	KANSL3	1.88329	120.359	0.059662
ENSG00000221852	KRTAP1-5	-1.88322	-166.631	0.05967
ENSG00000107672	NSMCE4A	1.88311	51.2771	0.059685
ENSG00000184897	H1-10	1.88296	57.4145	0.059706
ENSG00000114646	CSPG5	1.88277	140.356	0.059732
ENSG00000071243	ING3	-1.88273	-85.1913	0.059738
ENSG00000178691	SUZ12	1.88252	127.837	0.059765
ENSG00000164346	NSA2	1.88246	25.4839	0.059773
ENSG00000141279	NPEPPS	-1.88197	-56.8029	0.05984
ENSG00000181031	RPH3AL	1.88106	17.725	0.059964
ENSG00000132330	SCLY	1.88003	17.2296	0.060105
ENSG00000160256	SLX9	1.87995	12.7124	0.060115
ENSG00000154319	FAM167A	1.87994	22.4811	0.060117
ENSG00000104332	SFRP1	-1.87989	-215.687	0.060123
ENSG00000174446	SNAPC5	1.87983	65.4745	0.060131
ENSG00000104055	TGM5	-1.8798	-131.058	0.060135
ENSG00000148942	SLC5A12	1.8798	178.903	0.060136
ENSG00000154803	FLCN	-1.8796	-11.7249	0.060163
ENSG00000169184	MN1	-1.87919	-51.3117	0.060218
ENSG00000197859	ADAMTSL2	-1.87873	-80.9395	0.060281
ENSG00000129159	KCNC1	1.87861	48.9895	0.060298
ENSG00000182179	UBA7	-1.87858	-49.8341	0.060302
ENSG00000175984	DENND2C	1.87842	59.6726	0.060323
ENSG00000033011	ALG1	-1.87819	-73.428	0.060355
ENSG00000101247	NDUFAF5	-1.8778	-18.1202	0.060409
ENSG00000153048	CARHSP1	-1.87756	-76.2475	0.060441
ENSG00000137124	ALDH1B1	1.87746	5.99505	0.060455
ENSG00000108588	CCDC47	1.87729	36.7486	0.060479
ENSG00000117266	CDK18	1.877	24.1191	0.060518
ENSG00000100422	CERK	-1.87685	-10.353	0.060539
ENSG00000042753	AP2S1	-1.87645	-85.0413	0.060593
ENSG00000129437	KLK14	1.87631	137.78	0.060612
ENSG00000184178	SCFD2	-1.87528	-57.0291	0.060754
ENSG00000189050	RNFT1	-1.87514	-8.07878	0.060773
ENSG00000110060	PUS3	-1.8751	-14.7647	0.060779
ENSG00000288796	ENSG00000288796	-1.87443	-3.40433	0.060871
ENSG00000141456	PELP1	-1.87433	-38.2653	0.060884
ENSG00000251201	TMED7-TICAM2	-1.87395	-15.6737	0.060938
ENSG00000135966	TGFBRAP1	1.87394	20.3155	0.060939
ENSG00000011600	TYROBP	-1.87282	-23.6964	0.061094
ENSG00000150630	VEGFC	-1.87248	-119.043	0.06114
ENSG00000275379	H3C11	1.87174	49.5158	0.061242
ENSG00000284554	ENSG00000284554	1.87139	91.7541	0.061291
ENSG00000165118	C9orf64	-1.87093	-47.3022	0.061355
ENSG00000106392	C1GALT1	1.87087	11.5553	0.061363
ENSG00000184811	TRARG1	-1.87086	-135.096	0.061365
ENSG00000153250	RBMS1	1.8695	33.3078	0.061553
ENSG00000188931	CFAP126	-1.86948	-35.1817	0.061556
ENSG00000111452	ADGRD1	1.86929	32.3471	0.061582
ENSG00000107566	ERLIN1	1.86912	25.6058	0.061606
ENSG00000176148	TCP11L1	1.86882	17.5927	0.061648
ENSG00000168246	UBTD2	-1.86857	-29.0336	0.061682
ENSG00000284873	OOSP1	1.86856	294.522	0.061684
ENSG00000141084	RANBP10	-1.86854	-174.498	0.061687
ENSG00000164323	CFAP97	1.86853	25.0156	0.061688
ENSG00000068079	IFI35	-1.86851	-64.8874	0.061692
ENSG00000182446	NPLOC4	1.8683	34.6801	0.061721
ENSG00000171853	TRAPPC12	1.86801	54.3219	0.06176
ENSG00000167822	OR8J3	1.86778	307.916	0.061792
ENSG00000176153	GPX2	1.86756	51.7285	0.061823
ENSG00000051341	POLQ	-1.86743	-12.5231	0.061841
ENSG00000180346	TIGD2	1.86712	78.7228	0.061885
ENSG00000148057	IDNK	1.86689	37.3165	0.061917
ENSG00000256812	CAPNS2	-1.8667	-140.861	0.061944
ENSG00000139445	FOXN4	1.86623	125.129	0.062009
ENSG00000184903	IMMP2L	-1.8661	-15.4312	0.062027
ENSG00000156509	FBXO43	1.86597	55.4695	0.062045
ENSG00000189181	OR14I1	-1.86595	-249.861	0.062048
ENSG00000145491	ROPN1L	-1.86542	-56.426	0.062123
ENSG00000128274	A4GALT	1.86538	11.6154	0.062129
ENSG00000064489	BORCS8-MEF2B	1.86519	39.4459	0.062155
ENSG00000169174	PCSK9	1.86518	104.228	0.062157
ENSG00000240771	ARHGEF25	-1.86443	-40.5304	0.062261
ENSG00000148396	SEC16A	1.86378	14.0378	0.062353
ENSG00000159377	PSMB4	-1.86374	-86.5385	0.062359
ENSG00000151131	NOPCHAP1	-1.86341	-24.8836	0.062405
ENSG00000267740	ENSG00000267740	1.86304	78.1574	0.062457
ENSG00000122912	SLC25A16	-1.86244	-17.7476	0.062542
ENSG00000180785	OR51E1	1.86229	53.2927	0.062562
ENSG00000214290	POU2AF3	-1.86134	-52.0437	0.062696
ENSG00000183873	SCN5A	-1.86033	-57.5341	0.062838
ENSG00000163864	NMNAT3	-1.86032	-3.8018	0.06284
ENSG00000067533	RRP15	-1.86029	-82.6965	0.062844
ENSG00000078487	ZCWPW1	-1.86028	-17.8687	0.062846
ENSG00000197780	TAF13	1.86023	27.1505	0.062852
ENSG00000071994	PDCD2	-1.86016	-37.9503	0.062863
ENSG00000248871	TNFSF12-TNFSF13	-1.86009	-17.1668	0.062872
ENSG00000125730	C3	1.8598	1.13521	0.062913
ENSG00000206026	SMIM21	1.85978	147.942	0.062917
ENSG00000083123	BCKDHB	1.85923	82.7921	0.062994
ENSG00000168496	FEN1	-1.85784	-73.9172	0.063192
ENSG00000139318	DUSP6	-1.85772	-17.1478	0.063208
ENSG00000137766	UNC13C	1.85757	98.5415	0.06323
ENSG00000068120	COASY	1.85721	27.9302	0.063281
ENSG00000172543	CTSW	-1.85715	-4.06134	0.06329
ENSG00000157870	PRXL2B	1.85706	12.0899	0.063303
ENSG00000177879	AP3S1	1.85702	30.2706	0.063308
ENSG00000114450	GNB4	-1.85702	-9.03105	0.063309
ENSG00000080493	SLC4A4	-1.85672	-50.4994	0.063351
ENSG00000108179	PPIF	1.85659	53.5556	0.06337
ENSG00000213066	CEP43	1.85557	17.513	0.063515
ENSG00000101191	DIDO1	1.85556	47.6248	0.063516
ENSG00000170473	PYM1	-1.85552	-59.5727	0.063522
ENSG00000272968	RBAK-RBAKDN	-1.8551	-99.8808	0.063583
ENSG00000256660	CLEC12B	-1.8545	-221.723	0.063667
ENSG00000234465	PINLYP	1.85444	40.2001	0.063676
ENSG00000164849	GPR146	1.85412	52.3559	0.063722
ENSG00000133317	LGALS12	1.85387	57.2987	0.063758
ENSG00000139734	DIAPH3	-1.85363	-32.4285	0.063791
ENSG00000125900	SIRPD	1.8535	154.761	0.063811
ENSG00000248235	ENSG00000248235	-1.85294	-10.0788	0.063891
ENSG00000119411	BSPRY	-1.8528	-21.4889	0.063911
ENSG00000115073	ACTR1B	-1.8528	-26.9683	0.063911
ENSG00000145920	CPLX2	1.85276	247.356	0.063917
ENSG00000171045	TSNARE1	-1.85275	-140.256	0.063918
ENSG00000186118	TEX38	-1.85261	-29.904	0.063939
ENSG00000112146	FBXO9	1.85201	60.3472	0.064024
ENSG00000102539	MLNR	-1.85193	-28.6863	0.064036
ENSG00000132141	CCT6B	1.85091	35.6181	0.064182
ENSG00000169442	CD52	1.85087	5.54059	0.064189
ENSG00000112679	DUSP22	-1.85081	-235.808	0.064196
ENSG00000103257	SLC7A5	1.85037	3.48405	0.06426
ENSG00000169248	CXCL11	-1.84956	-64.1227	0.064376
ENSG00000129596	CDO1	-1.84904	-57.7589	0.064452
ENSG00000108468	CBX1	1.8479	15.2462	0.064617
ENSG00000166349	RAG1	-1.84673	-104.325	0.064786
ENSG00000172458	IL17D	1.84654	220.663	0.064814
ENSG00000160883	HK3	1.84562	63.2422	0.064947
ENSG00000169836	TACR3	-1.84557	-367.267	0.064954
ENSG00000243335	KCTD7	1.84542	9.1909	0.064976
ENSG00000180787	ZFP3	1.84308	337.954	0.065317
ENSG00000011405	PIK3C2A	-1.8429	-90.9712	0.065344
ENSG00000167525	PROCA1	1.84284	27.839	0.065352
ENSG00000243543	WFDC6	1.84154	435.489	0.065542
ENSG00000179598	PLD6	1.84154	12.9527	0.065542
ENSG00000092201	SUPT16H	-1.84142	-31.2371	0.06556
ENSG00000289767	ENSG00000289767	1.84114	34.5396	0.065601
ENSG00000126861	OMG	-1.84112	-85.506	0.065604
ENSG00000182463	TSHZ2	-1.84112	-53.7965	0.065605
ENSG00000125798	FOXA2	-1.84051	-563.26	0.065694
ENSG00000011275	RNF216	-1.83997	-39.2197	0.065773
ENSG00000055483	USP36	1.83986	42.6976	0.065789
ENSG00000275410	HNF1B	-1.83965	-65.6306	0.065819
ENSG00000183876	ARSI	1.8396	454.987	0.065828
ENSG00000119636	BBOF1	1.8391	61.991	0.065901
ENSG00000157837	SPPL3	1.83887	11.0663	0.065934
ENSG00000164347	GFM2	1.83883	13.6553	0.06594
ENSG00000179930	ZNF648	1.83883	200.879	0.06594
ENSG00000111696	NT5DC3	1.83881	17.6856	0.065943
ENSG00000160255	ITGB2	-1.83876	-31.156	0.065951
ENSG00000253293	HOXA10	-1.83856	-138.353	0.065979
ENSG00000113140	SPARC	-1.83804	-202.332	0.066056
ENSG00000090621	PABPC4	-1.83795	-50.1759	0.066069
ENSG00000143954	REG3G	-1.83787	-244.15	0.066082
ENSG00000072080	SPP2	-1.83782	-442.337	0.06609
ENSG00000107447	DNTT	1.83753	54.4376	0.066132
ENSG00000285218	ENSG00000285218	-1.83745	-61.5059	0.066143
ENSG00000175745	NR2F1	1.83743	1653	0.066146
ENSG00000131848	ZSCAN5A	-1.83706	-212.924	0.066201
ENSG00000144566	RAB5A	-1.83705	-15.6231	0.066202
ENSG00000099256	PRTFDC1	1.83632	40.5308	0.06631
ENSG00000187701	OR2T27	1.83619	252.923	0.06633
ENSG00000182742	HOXB4	1.83612	70.4766	0.06634
ENSG00000171014	OR4D5	-1.83591	-477.267	0.066371
ENSG00000116830	TTF2	1.83581	18.6245	0.066386
ENSG00000120137	PANK3	1.83536	52.5889	0.066453
ENSG00000184922	FMNL1	-1.83481	-60.8645	0.066534
ENSG00000205090	TMEM240	1.8345	157.816	0.06658
ENSG00000169189	NSMCE1	1.83424	25.7801	0.066618
ENSG00000127324	TSPAN8	1.83413	219.644	0.066634
ENSG00000164308	ERAP2	-1.83411	-20.1	0.066638
ENSG00000142539	ENSG00000142539	1.83376	47.9941	0.06669
ENSG00000100558	PLEK2	-1.83373	-28.533	0.066694
ENSG00000111275	ALDH2	1.83357	43.4074	0.066719
[truncated: 15,051 more rows]
