# Supplementary material for: scPrediXcan integrates deep learning methods and single-cell data into a cell-type-specific transcriptome-wide association study framework
Source: Cell Genom. 2025 May 14;5(5):100875. doi: 10.1016/j.xgen.2025.100875 (PMC12143334; doi:10.1016/j.xgen.2025.100875)
Supplement: Data S1. Tables S1–S47 [file mmc2.zip › Supplemental_tables/TableS22.xlsx]

## Sheet: Table_S22_centralMemoryCD8+
gene	gene_name	zscore	effect_size	pvalue
ENSG00000213719	CLIC1	-21.332	-242.405	5.73616e-101
ENSG00000213722	DDAH2	-20.7793	-149.61	6.66e-96
ENSG00000204296	TSBP1	16.7907	439.853	2.86e-63
ENSG00000204421	LY6G6C	-16.1627	-341.306	9.24e-59
ENSG00000204542	C6orf15	15.3011	305.523	7.51e-53
ENSG00000204463	BAG6	-15.0966	-294.798	1.71e-51
ENSG00000248993	ENSG00000248993	-13.8822	-1165.45	8.13e-44
ENSG00000196735	HLA-DQA1	-13.6089	-5.71769	3.55e-42
ENSG00000232629	HLA-DQB2	13.1123	66.5616	2.8e-39
ENSG00000196230	TUBB	-13.0352	-212.426	7.72e-39
ENSG00000137404	NRM	-12.8372	-133.706	1.02e-37
ENSG00000166278	C2	12.8218	496.053	1.24e-37
ENSG00000204385	SLC44A4	-12.3947	-131.075	2.79e-35
ENSG00000241404	EGFL8	-12.0341	-1075.49	2.35e-33
ENSG00000204386	NEU1	11.9403	633.912	7.3e-33
ENSG00000204525	HLA-C	-11.5949	-234.672	4.37e-31
ENSG00000228789	HCG22	-11.581	-115.992	5.15e-31
ENSG00000233822	H2BC15	-11.476	-150.165	1.74e-30
ENSG00000168477	TNXB	-11.1929	-78.3248	4.42e-29
ENSG00000244255	ENSG00000244255	11.1853	518.548	4.81e-29
ENSG00000204314	PRRT1	-11.1061	-131.661	1.17e-28
ENSG00000204498	NFKBIL1	11.0757	133.574	1.65e-28
ENSG00000204256	BRD2	10.6552	116.471	1.65e-26
ENSG00000221988	PPT2	10.5847	335.803	3.51e-26
ENSG00000184357	H1-5	10.383	359.268	2.96e-25
ENSG00000204424	LY6G6F	-10.355	-316.457	3.97e-25
ENSG00000276903	H2AC16	10.1362	116.877	3.82e-24
ENSG00000204420	MPIG6B	-10.0781	-160.761	6.91e-24
ENSG00000204576	PRR3	-9.81934	-879.617	9.29e-23
ENSG00000273703	H2BC14	9.64398	391.57	5.21e-22
ENSG00000206503	HLA-A	9.44497	39.7308	3.56e-21
ENSG00000204371	EHMT2	-9.17786	-361.866	4.4e-20
ENSG00000275221	H2AC15	-9.05401	-212.091	1.38e-19
ENSG00000242574	HLA-DMB	-8.77097	-275.376	1.77e-18
ENSG00000204388	HSPA1B	8.68713	195.486	3.72e-18
ENSG00000248167	TRIM39-RPP21	-8.6616	-103.258	4.65e-18
ENSG00000226979	LTA	-8.62432	-81.7438	6.45e-18
ENSG00000276368	H2AC14	-8.57304	-69.7171	1.01e-17
ENSG00000232810	TNF	-8.53217	-164.979	1.44e-17
ENSG00000185130	H2BC13	8.52898	122.718	1.48e-17
ENSG00000204290	BTNL2	8.204	552.64	2.33e-16
ENSG00000137312	FLOT1	8.12656	156.701	4.42e-16
ENSG00000278637	H4C1	8.05767	109.349	7.78e-16
ENSG00000204560	DHX16	-7.97583	-300.944	1.51e-15
ENSG00000237988	OR2I1P	7.92584	382.157	2.27e-15
ENSG00000213780	GTF2H4	-7.91659	-95.0979	2.44e-15
ENSG00000161179	YDJC	7.84088	44.5813	4.47e-15
ENSG00000186470	BTN3A2	-7.83933	-32.7578	4.53e-15
ENSG00000276180	H4C9	-7.69096	-385.187	1.46e-14
ENSG00000250641	LY6G6F-LY6G6D	-7.6582	-195.385	1.89e-14
ENSG00000198502	HLA-DRB5	-7.65624	-66.2834	1.91e-14
ENSG00000183246	RIMBP3C	-7.56471	-199.594	3.89e-14
ENSG00000137185	ZSCAN9	-7.48863	-33.1256	6.96e-14
ENSG00000204469	PRRC2A	7.43107	150.232	1.08e-13
ENSG00000240053	LY6G5B	-7.35133	-157.64	1.96e-13
ENSG00000185651	UBE2L3	-7.23712	-233.44	4.58e-13
ENSG00000237541	HLA-DQA2	7.15136	34.5635	8.59e-13
ENSG00000228727	SAPCD1	6.92245	248.686	4.44e-12
ENSG00000204315	FKBPL	-6.84098	-141.815	7.87e-12
ENSG00000204564	C6orf136	6.78308	98.9651	1.18e-11
ENSG00000204257	HLA-DMA	-6.66458	-344.133	2.65e-11
ENSG00000158691	ZSCAN12	-6.60831	-37.9005	3.89e-11
ENSG00000124568	SLC17A1	-6.5757	-202.116	4.84e-11
ENSG00000136573	BLK	-6.56196	-23.5806	5.31e-11
ENSG00000204305	AGER	-6.54161	-55.9161	6.09e-11
ENSG00000156873	PHKG2	6.47824	461.188	9.28e-11
ENSG00000179344	HLA-DQB1	-6.47685	-9.41628	9.37e-11
ENSG00000169896	ITGAM	6.44876	93.7775	1.13e-10
ENSG00000204427	ABHD16A	-6.3373	-132.888	2.34e-10
ENSG00000204516	MICB	6.25711	29.6826	3.92e-10
ENSG00000197409	H3C4	-6.24352	-716.627	4.28e-10
ENSG00000137331	IER3	6.19921	223.179	5.67e-10
ENSG00000204539	CDSN	-6.18785	-35.767	6.1e-10
ENSG00000137338	PGBD1	6.14633	91.3307	7.93e-10
ENSG00000234745	HLA-B	6.14349	67.0054	8.07e-10
ENSG00000128604	IRF5	6.01212	50.0129	1.83e-09
ENSG00000204301	NOTCH4	5.98673	158.539	2.14e-09
ENSG00000064419	TNPO3	-5.9809	-147.222	2.22e-09
ENSG00000243649	CFB	-5.96881	-243.245	2.39e-09
ENSG00000204439	C6orf47	5.86076	216.883	4.61e-09
ENSG00000168291	PDHB	-5.83564	-48.8813	5.36e-09
ENSG00000204472	AIF1	5.79146	107.025	6.98e-09
ENSG00000070047	PHRF1	-5.75921	-212.956	8.45e-09
ENSG00000235109	ZSCAN31	5.73608	59.9544	9.69e-09
ENSG00000185947	ZNF267	-5.68811	-494.6	1.28e-08
ENSG00000146109	ABT1	5.66944	139.392	1.43e-08
ENSG00000070031	SCT	-5.64834	-191.374	1.62e-08
ENSG00000204701	OR2J3	5.63127	817.485	1.79e-08
ENSG00000198315	ZKSCAN8	5.61476	44.8987	1.97e-08
ENSG00000204344	STK19	5.54088	146.125	3.01e-08
ENSG00000161180	CCDC116	5.51738	92.5482	3.44e-08
ENSG00000187837	H1-2	-5.4645	-76.766	4.64e-08
ENSG00000105376	ICAM5	5.44067	20.5504	5.31e-08
ENSG00000196747	H2AC13	5.43328	189.2	5.53e-08
ENSG00000099849	RASSF7	5.42945	45.7371	5.65e-08
ENSG00000231389	HLA-DPA1	-5.38803	-14.7814	7.12e-08
ENSG00000138378	STAT4	-5.38712	-8.47164	7.16e-08
ENSG00000145901	TNIP1	-5.22485	-108.06	1.74e-07
ENSG00000204681	GABBR1	5.20917	84.5104	1.9e-07
ENSG00000204390	HSPA1L	-5.1683	-57.0149	2.36e-07
ENSG00000161405	IKZF3	5.16183	60.077	2.45e-07
ENSG00000204632	HLA-G	-5.154	-9.53297	2.55e-07
ENSG00000065989	PDE4A	-5.10791	-13.9293	3.26e-07
ENSG00000196126	HLA-DRB1	-5.09023	-29.3421	3.58e-07
ENSG00000180573	H2AC6	-5.06077	-48.3677	4.18e-07
ENSG00000204248	COL11A2	-5.02449	-153.279	5.05e-07
ENSG00000073605	GSDMB	5.0029	18.6666	5.65e-07
ENSG00000273542	H4C12	4.98228	159.674	6.28e-07
ENSG00000137288	UQCC2	4.98053	174.673	6.34e-07
ENSG00000197153	H3C12	4.90205	128.378	9.48e-07
ENSG00000196821	ILRUN	-4.89077	-296.924	1e-06
ENSG00000146047	H2BC1	-4.86858	-220.893	1.12e-06
ENSG00000204438	GPANK1	-4.83406	-120.825	1.34e-06
ENSG00000177710	SLC35G5	4.82635	334.54	1.39e-06
ENSG00000105371	ICAM4	4.8029	34.5754	1.56e-06
ENSG00000137343	ATAT1	4.74525	138.832	2.08e-06
ENSG00000204389	HSPA1A	-4.71609	-55.1577	2.4e-06
ENSG00000186075	ZPBP2	4.7114	65.3415	2.46e-06
ENSG00000196260	SFTA2	4.68635	293.034	2.78e-06
ENSG00000205882	DEFB134	4.68439	201.645	2.81e-06
ENSG00000203747	FCGR3A	4.68364	10.2083	2.82e-06
ENSG00000168298	H1-4	4.67598	145.266	2.93e-06
ENSG00000255154	HTD2	-4.61046	-15.8461	4.02e-06
ENSG00000267673	FDX2	4.56358	20.2978	5.03e-06
ENSG00000070190	DAPP1	-4.55705	-33.8971	5.19e-06
ENSG00000113532	ST8SIA4	-4.53968	-33.7638	5.63e-06
ENSG00000126456	IRF3	4.52264	35.5092	6.11e-06
ENSG00000204644	ZFP57	4.49891	13.7826	6.83e-06
ENSG00000274600	RIMBP3B	4.46881	803.973	7.87e-06
ENSG00000139370	SLC15A4	4.4361	25.293	9.16e-06
ENSG00000126453	BCL2L12	4.38747	40.938	1.15e-05
ENSG00000010704	HFE	4.38566	372.99	1.16e-05
ENSG00000116698	SMG7	-4.37398	-154.737	1.22e-05
ENSG00000224586	GPX5	4.32845	180.525	1.5e-05
ENSG00000124678	TCP11	4.3042	3.40373	1.68e-05
ENSG00000064995	TAF11	-4.30153	-75.8538	1.7e-05
ENSG00000065060	BLTP3A	-4.28001	-53.8275	1.87e-05
ENSG00000204531	POU5F1	4.26773	8.86436	1.97e-05
ENSG00000205884	DEFB136	4.25907	236.062	2.05e-05
ENSG00000120054	CPN1	-4.24462	-275.82	2.19e-05
ENSG00000103510	KAT8	-4.22407	-159.369	2.4e-05
ENSG00000180044	C3orf80	4.18354	177.775	2.87e-05
ENSG00000129538	RNASE1	-4.17321	-142.179	3e-05
ENSG00000023191	RNH1	4.16636	81.4811	3.09e-05
ENSG00000215041	NEURL4	4.14741	38.9235	3.36e-05
ENSG00000204520	MICA	-4.14705	-17.2834	3.37e-05
ENSG00000141736	ERBB2	-4.14338	-146.93	3.42e-05
ENSG00000204599	TRIM39	4.14083	136.183	3.46e-05
ENSG00000204695	OR14J1	-4.1395	-189.311	3.48e-05
ENSG00000005020	SKAP2	-4.12774	-42.2549	3.66e-05
ENSG00000174775	HRAS	-4.10861	-19.6829	3.98e-05
ENSG00000112514	CUTA	-4.10425	-90.0494	4.06e-05
ENSG00000172057	ORMDL3	-4.10244	-23.8856	4.09e-05
ENSG00000134369	NAV1	4.07649	26.2192	4.57e-05
ENSG00000164508	H2AC1	-4.07052	-186.828	4.69e-05
ENSG00000244355	LY6G6D	4.05828	48.379	4.94e-05
ENSG00000159314	ARHGAP27	-4.05414	-10.1797	5.03e-05
ENSG00000204536	CCHCR1	4.04674	30.0886	5.19e-05
ENSG00000197903	H2BC12	-4.02602	-70.4956	5.67e-05
ENSG00000089280	FUS	4.01339	164.027	5.99e-05
ENSG00000233050	DEFB130B	-4.00837	-690.403	6.11e-05
ENSG00000111801	BTN3A3	3.99283	52.7863	6.53e-05
ENSG00000196812	ZSCAN16	-3.99136	-101.579	6.57e-05
ENSG00000243729	OR5V1	-3.97153	-257.691	7.14e-05
ENSG00000171757	LRRC34	3.96654	61.006	7.29e-05
ENSG00000203910	C1orf146	-3.95383	-150.416	7.69e-05
ENSG00000110435	PDHX	-3.94755	-12.23	7.9e-05
ENSG00000132185	FCRLA	-3.94746	-28.6949	7.9e-05
ENSG00000154328	NEIL2	3.94646	16.6912	7.93e-05
ENSG00000182010	RTKN2	-3.94353	-6.07386	8.03e-05
ENSG00000133247	KMT5C	3.94246	161.399	8.07e-05
ENSG00000289282	ENSG00000289282	-3.93049	-104.286	8.48e-05
ENSG00000115009	CCL20	3.92337	69.935	8.73e-05
ENSG00000133265	HSPBP1	-3.86242	-40.4341	0.000112
ENSG00000116701	NCF2	-3.8515	-17.2325	0.000117
ENSG00000099365	STX1B	-3.83796	-195.735	0.000124
ENSG00000114982	KANSL3	3.82836	88.5076	0.000129
ENSG00000204616	TRIM31	3.82409	25.2461	0.000131
ENSG00000079689	SCGN	-3.8237	-313.552	0.000131
ENSG00000103653	CSK	3.82213	95.511	0.000132
ENSG00000184220	CMSS1	-3.81293	-87.5646	0.000137
ENSG00000225190	PLEKHM1	3.80375	127.468	0.000143
ENSG00000204511	MCCD1	-3.7968	-30.2455	0.000147
ENSG00000163684	RPP14	-3.78479	-50.4739	0.000154
ENSG00000254093	PINX1	3.78401	67.9947	0.000154
ENSG00000163686	ABHD6	-3.78169	-64.2289	0.000156
ENSG00000198704	GPX6	3.76737	296.951	0.000165
ENSG00000169900	PYDC1	-3.7623	-19.3265	0.000168
ENSG00000254206	NPIPB11	3.74303	42.3702	0.000182
ENSG00000278828	H3C10	-3.73673	-156.33	0.000186
ENSG00000006837	CDKL3	3.69297	61.977	0.000222
ENSG00000163660	CCNL1	-3.68292	-72.9122	0.000231
ENSG00000096996	IL12RB1	3.67224	54.4812	0.00024
ENSG00000163377	TAFA4	3.65631	348.957	0.000256
ENSG00000177030	DEAF1	-3.65221	-169.464	0.00026
ENSG00000081985	IL12RB2	3.64966	10.277	0.000263
ENSG00000213886	UBD	3.63605	140.899	0.000277
ENSG00000149428	HYOU1	-3.63507	-61.9271	0.000278
ENSG00000278588	H2BC10	-3.62764	-68.74	0.000286
ENSG00000224420	ADM5	-3.62429	-212.104	0.00029
ENSG00000197283	SYNGAP1	-3.62399	-69.4566	0.00029
ENSG00000204435	CSNK2B	-3.62256	-204.521	0.000292
ENSG00000079691	CARMIL1	3.62043	16.6221	0.000294
ENSG00000042813	ZPBP	-3.61823	-234.056	0.000297
ENSG00000171790	SLFNL1	3.60744	24.9352	0.000309
ENSG00000166851	PLK1	-3.59837	-53.3717	0.00032
ENSG00000149089	APIP	-3.58362	-7.82965	0.000339
ENSG00000137411	VARS2	-3.58255	-36.6306	0.00034
ENSG00000172890	NADSYN1	-3.58006	-32.5153	0.000344
ENSG00000188227	ZNF793	-3.54271	-27.7568	0.000396
ENSG00000125691	RPL23	3.53683	240.472	0.000405
ENSG00000203326	ZNF525	-3.52816	-21.3394	0.000418
ENSG00000149179	CSTPP1	-3.52719	-38.0197	0.00042
ENSG00000149403	GRIK4	3.51859	61.7614	0.000434
ENSG00000204366	ZBTB12	-3.51539	-85.2663	0.000439
ENSG00000165644	COMTD1	-3.50923	-52.603	0.000449
ENSG00000213760	ATP6V1G2	3.49668	37.6069	0.000471
ENSG00000124160	NCOA5	3.49501	68.4139	0.000474
ENSG00000168300	PCMTD1	-3.49082	-52.3624	0.000482
ENSG00000186298	PPP1CC	3.49059	190.066	0.000482
ENSG00000111321	LTBR	3.45888	6.21967	0.000542
ENSG00000181915	ADO	3.45432	70.533	0.000552
ENSG00000102962	CCL22	-3.45087	-35.7352	0.000559
ENSG00000174611	KY	-3.448	-70.2815	0.000565
ENSG00000128815	WDFY4	3.44716	57.5535	0.000567
ENSG00000184702	SEPTIN5	-3.44415	-293.165	0.000573
ENSG00000204396	VWA7	3.44394	82.1235	0.000573
ENSG00000129003	VPS13C	-3.44263	-210.493	0.000576
ENSG00000137822	TUBGCP4	-3.43838	-143.379	0.000585
ENSG00000163602	RYBP	3.43435	153.34	0.000594
ENSG00000160181	TFF2	-3.42239	-217.122	0.000621
ENSG00000105549	THEG	3.40813	159.503	0.000654
ENSG00000178852	EFCAB13	-3.40037	-5.44317	0.000673
ENSG00000150281	CTF1	-3.39127	-409.507	0.000696
ENSG00000198563	DDX39B	-3.38528	-59.3142	0.000711
ENSG00000107807	TLX1	3.38359	252.859	0.000715
ENSG00000197020	ZNF100	3.38213	24.2468	0.000719
ENSG00000145014	TMEM44	3.38116	40.5238	0.000722
ENSG00000163357	DCST1	-3.37749	-330.508	0.000732
ENSG00000197587	DMBX1	3.37738	201.438	0.000732
ENSG00000140105	WARS1	-3.36259	-8.144	0.000772
ENSG00000147873	IFNA5	3.35468	435.376	0.000795
ENSG00000089177	KIF16B	-3.35431	-8.79873	0.000796
ENSG00000172680	MOS	-3.35367	-158.857	0.000797
ENSG00000181552	EDDM3B	-3.34677	-68.7382	0.000818
ENSG00000177238	TRIM72	-3.33703	-133.651	0.000847
ENSG00000170145	SIK2	-3.3335	-53.2698	0.000858
ENSG00000198522	GPN1	3.33118	47.8556	0.000865
ENSG00000177225	GATD1	3.32355	92.0991	0.000889
ENSG00000130584	ZBTB46	3.32258	26.4232	0.000892
ENSG00000135333	EPHA7	3.32039	179.86	0.000899
ENSG00000117036	ETV3	-3.31741	-132.263	0.000909
ENSG00000168394	TAP1	-3.30733	-32.5091	0.000942
ENSG00000145692	BHMT	3.29988	318.226	0.000967
ENSG00000278677	H2AC17	-3.29196	-58.9589	0.000995
ENSG00000187288	CIDEC	3.28652	119.147	0.001014
ENSG00000176909	MAMSTR	3.27887	39.011	0.001042
ENSG00000005194	CIAPIN1	-3.27825	-82.3987	0.001045
ENSG00000206530	CFAP44	3.27633	93.9277	0.001052
ENSG00000091732	ZC3HC1	-3.26863	-188.914	0.001081
ENSG00000144642	RBMS3	3.24525	34.9369	0.001173
ENSG00000131951	LRRC9	3.24322	23.0068	0.001182
ENSG00000003989	SLC7A2	-3.2385	-56.9591	0.001202
ENSG00000137868	STRA6	-3.23833	-20.8046	0.001202
ENSG00000140678	ITGAX	3.23594	17.5009	0.001212
ENSG00000138439	FAM117B	-3.23252	-73.1859	0.001227
ENSG00000161395	PGAP3	3.22624	121.06	0.001254
ENSG00000286522	H3C2	-3.22093	-67.4684	0.001278
ENSG00000051009	FHIP1B	3.21857	30.9535	0.001288
ENSG00000182108	DEXI	-3.21205	-37.6193	0.001318
ENSG00000204610	TRIM15	-3.21185	-135.18	0.001319
ENSG00000122861	PLAU	3.20748	81.2897	0.001339
ENSG00000188580	NKAIN2	-3.20616	-167.839	0.001345
ENSG00000160695	VPS11	-3.2043	-24.1309	0.001354
ENSG00000165997	ARL5B	-3.20102	-46.5722	0.001369
ENSG00000124610	H1-1	-3.19795	-32.0696	0.001384
ENSG00000258102	MAP1LC3B2	3.18996	382.438	0.001423
ENSG00000240065	PSMB9	-3.18743	-46.7899	0.001435
ENSG00000124564	SLC17A3	-3.18438	-19.9266	0.001451
ENSG00000167004	PDIA3	-3.18186	-63.3227	0.001463
ENSG00000140459	CYP11A1	-3.17859	-265.118	0.00148
ENSG00000095370	SH2D3C	-3.17605	-178.326	0.001493
ENSG00000115884	SDC1	-3.17354	-75.1227	0.001506
ENSG00000167397	VKORC1	3.1721	90.5221	0.001513
ENSG00000019995	ZRANB1	-3.17012	-52.4603	0.001524
ENSG00000116771	AGMAT	3.16986	3.43453	0.001525
ENSG00000198113	TOR4A	-3.16184	-46.2737	0.001568
ENSG00000101019	UQCC1	3.15376	64.2999	0.001612
ENSG00000167588	GPD1	-3.14814	-104.888	0.001643
ENSG00000146151	HMGCLL1	-3.1481	-201.608	0.001643
ENSG00000161328	LRRC56	3.14635	15.689	0.001653
ENSG00000158373	H2BC5	-3.14618	-55.5012	0.001654
ENSG00000239697	TNFSF12	-3.14564	-24.9264	0.001657
ENSG00000205442	IZUMO3	-3.14069	-248.037	0.001685
ENSG00000162738	VANGL2	-3.13998	-43.0765	0.00169
ENSG00000112576	CCND3	-3.1343	-193.672	0.001723
ENSG00000179151	EDC3	-3.13286	-306.583	0.001731
ENSG00000152240	HAUS1	-3.12941	-8.25495	0.001752
ENSG00000138185	ENTPD1	3.12728	97.2059	0.001764
ENSG00000163406	SLC15A2	3.12236	46.8698	0.001794
ENSG00000289747	ENSG00000289747	-3.12206	-52.3778	0.001796
ENSG00000112182	BACH2	-3.12183	-110.27	0.001797
ENSG00000101464	PIGU	-3.11782	-59.4883	0.001822
ENSG00000254415	SIGLEC14	-3.11739	-64.055	0.001825
ENSG00000078018	MAP2	3.11437	20.4867	0.001843
ENSG00000108439	PNPO	-3.11202	-112.639	0.001858
ENSG00000169169	CPT1C	-3.11083	-12.5361	0.001866
ENSG00000134249	ADAM30	3.10613	433.465	0.001896
ENSG00000125148	MT2A	3.10508	188.222	0.001902
ENSG00000268500	SIGLEC5	-3.10374	-107.417	0.001911
ENSG00000105401	CDC37	-3.10073	-71.8362	0.00193
ENSG00000189362	NEMP2	3.10041	12.7069	0.001933
ENSG00000145244	CORIN	-3.09951	-19.0746	0.001938
ENSG00000143669	LYST	-3.0943	-15.6035	0.001973
ENSG00000072571	HMMR	3.09408	40.3317	0.001974
ENSG00000130222	GADD45G	3.09229	18.8514	0.001986
ENSG00000146039	SLC17A4	-3.08579	-190.435	0.00203
ENSG00000130653	PNPLA7	3.08299	95.0197	0.002049
ENSG00000131323	TRAF3	3.08091	28.592	0.002064
ENSG00000234829	IFNA17	-3.0758	-124.949	0.002099
ENSG00000176177	ENTHD1	-3.07235	-76.4515	0.002124
ENSG00000002834	LASP1	3.06962	72.0105	0.002143
ENSG00000188833	ENTPD8	-3.06748	-280.602	0.002159
ENSG00000136634	IL10	-3.06735	-25.2162	0.00216
ENSG00000075975	MKRN2	-3.06519	-18.7507	0.002175
ENSG00000173013	CCDC96	-3.06422	-184.486	0.002182
ENSG00000072694	FCGR2B	3.06072	128.339	0.002208
ENSG00000100154	TTC28	3.06023	10.0671	0.002212
ENSG00000147874	HAUS6	-3.05044	-36.2066	0.002285
ENSG00000204702	OR2J1	3.04731	199.463	0.002309
ENSG00000256269	HMBS	-3.04724	-40.331	0.00231
ENSG00000095794	CREM	-3.04626	-53.1218	0.002317
ENSG00000156171	DRAM2	3.04453	77.6869	0.00233
ENSG00000027847	B4GALT7	-3.04352	-123.363	0.002338
ENSG00000101290	CDS2	3.04272	131.631	0.002344
ENSG00000164609	SLU7	-3.03776	-17.059	0.002383
ENSG00000125686	MED1	3.03146	30.3553	0.002434
ENSG00000171798	KNDC1	-3.03067	-95.7595	0.00244
ENSG00000168301	KCTD6	-3.02976	-176.053	0.002447
ENSG00000277157	H4C4	-3.02966	-10.4372	0.002448
ENSG00000094661	OR1I1	-3.02834	-480.995	0.002459
ENSG00000170606	HSPA4	3.02499	83.0529	0.002486
ENSG00000174951	FUT1	-3.01594	-28.2208	0.002562
ENSG00000105550	FGF21	-3.01562	-117.265	0.002565
ENSG00000003987	MTMR7	3.01559	67.8039	0.002565
ENSG00000127993	RBM48	-3.00908	-249.529	0.00262
ENSG00000181085	MAPK15	-3.00828	-49.2249	0.002627
ENSG00000079102	RUNX1T1	3.00755	367.94	0.002634
ENSG00000182985	CADM1	-2.99045	-61.1627	0.002786
ENSG00000108523	RNF167	-2.98728	-99.2065	0.002815
ENSG00000137872	SEMA6D	2.9872	43.6108	0.002815
ENSG00000197965	MPZL1	2.98298	34.0629	0.002855
ENSG00000066777	ARFGEF1	2.97939	52.4397	0.002888
ENSG00000104894	CD37	2.97184	15.6824	0.00296
ENSG00000108306	FBXL20	-2.96688	-62.7312	0.003008
ENSG00000126460	PRRG2	-2.95607	-82.6519	0.003116
ENSG00000158023	CFAP251	-2.95335	-29.4971	0.003143
ENSG00000160471	COX6B2	2.94677	26.2273	0.003211
ENSG00000188283	ZNF383	-2.94635	-114.1	0.003215
ENSG00000011485	PPP5C	-2.94578	-9.09991	0.003221
ENSG00000248712	CCDC153	2.94234	72.3859	0.003257
ENSG00000065518	NDUFB4	2.94044	134.176	0.003277
ENSG00000170166	HOXD4	-2.9401	-134.798	0.003281
ENSG00000169047	IRS1	2.9377	177.541	0.003307
ENSG00000159495	TGM7	-2.93702	-315.09	0.003314
ENSG00000225526	MKRN2OS	2.93369	43.7255	0.00335
ENSG00000138379	MSTN	-2.93361	-68.0011	0.00335
ENSG00000124557	BTN1A1	2.92936	24.1205	0.003397
ENSG00000127328	RAB3IP	2.92852	7.8761	0.003406
ENSG00000166947	EPB42	-2.92763	-197.62	0.003416
ENSG00000070961	ATP2B1	2.92609	29.1286	0.003432
ENSG00000258083	OR9A4	2.92607	271.257	0.003433
ENSG00000258724	PINX1	2.92367	77.2243	0.003459
ENSG00000184378	ACTRT3	2.92216	241.711	0.003476
ENSG00000197562	RAB40C	-2.92174	-40.6995	0.003481
ENSG00000153551	CMTM7	-2.92026	-58.5426	0.003497
ENSG00000130997	POLN	2.91949	127.21	0.003506
ENSG00000170917	NUDT6	-2.91875	-68.5248	0.003514
ENSG00000101546	RBFA	-2.91768	-17.2552	0.003526
ENSG00000166762	CATSPER2	-2.91719	-27.021	0.003532
ENSG00000274286	ADRA2B	2.91155	131.345	0.003596
ENSG00000158062	UBXN11	2.90751	31.3794	0.003643
ENSG00000170802	FOXN2	2.90681	30.8704	0.003651
ENSG00000171587	DSCAM	-2.90549	-275.332	0.003667
ENSG00000165526	RPUSD4	2.90477	106.218	0.003675
ENSG00000054967	RELT	2.9016	80.5719	0.003713
ENSG00000189164	ZNF527	2.89987	29.3126	0.003733
ENSG00000169548	ZNF280A	2.89767	129.579	0.00376
ENSG00000178860	MSC	-2.89521	-8.23822	0.003789
ENSG00000128294	TPST2	-2.89371	-48.832	0.003807
ENSG00000166963	MAP1A	2.8923	72.1292	0.003824
ENSG00000129219	PLD2	-2.89093	-31.2074	0.003841
ENSG00000197930	ERO1A	-2.88975	-32.3917	0.003855
ENSG00000010803	SCMH1	2.88643	77.3191	0.003896
ENSG00000171056	SOX7	2.88208	64.747	0.003951
ENSG00000164113	ADAD1	-2.88128	-1342.84	0.003961
ENSG00000103507	BCKDK	2.87606	97.0938	0.004027
ENSG00000196358	NTNG2	2.87576	53.2394	0.004031
ENSG00000172893	DHCR7	-2.87539	-75.2011	0.004035
ENSG00000105538	RASIP1	-2.87449	-108.762	0.004047
ENSG00000099625	CBARP	-2.87407	-123.437	0.004052
ENSG00000137218	FRS3	-2.87328	-15.1352	0.004062
ENSG00000129245	FXR2	-2.87118	-139.666	0.004089
ENSG00000144834	TAGLN3	2.86983	20.0297	0.004107
ENSG00000105186	ANKRD27	-2.86597	-65.9816	0.004157
ENSG00000198535	C2CD4A	-2.86584	-10.1266	0.004159
ENSG00000122986	HVCN1	2.86575	16.4995	0.00416
ENSG00000167244	IGF2	-2.86188	-229.001	0.004211
ENSG00000188290	HES4	2.85966	19.9878	0.004241
ENSG00000160124	MIX23	2.8592	50.6401	0.004247
ENSG00000158406	H4C8	2.85857	24.532	0.004256
ENSG00000204217	BMPR2	-2.85818	-88.2444	0.004261
ENSG00000095485	CWF19L1	-2.85625	-22.1348	0.004287
ENSG00000088682	COQ9	2.8554	29.8221	0.004298
ENSG00000278870	OR51G1	-2.85452	-274.653	0.00431
ENSG00000164171	ITGA2	-2.85444	-14.0973	0.004311
ENSG00000161610	HCRT	-2.85391	-34.4507	0.004319
ENSG00000077152	UBE2T	-2.8539	-76.7946	0.004319
ENSG00000136021	SCYL2	2.85203	82.256	0.004344
ENSG00000030110	BAK1	-2.84986	-44.0549	0.004374
ENSG00000139734	DIAPH3	2.84977	109.24	0.004375
ENSG00000197798	FAM118B	2.84964	66.8568	0.004377
ENSG00000239998	LILRA2	-2.83993	-21.0753	0.004512
ENSG00000143033	MTF2	-2.83961	-39.9578	0.004517
ENSG00000084674	APOB	2.8396	230.446	0.004517
ENSG00000170779	CDCA4	2.8373	21.3548	0.00455
ENSG00000131771	PPP1R1B	2.8371	137.76	0.004553
ENSG00000255974	CYP2A6	-2.83682	-282.322	0.004557
ENSG00000104901	DKKL1	-2.83615	-61.5426	0.004566
ENSG00000178184	PARD6G	-2.83485	-45.3682	0.004585
ENSG00000204544	MUC21	2.83405	78.4369	0.004596
ENSG00000188784	PLA2G2E	2.82903	197.417	0.004669
ENSG00000107165	TYRP1	-2.82645	-503.677	0.004707
ENSG00000179965	ZNF771	-2.82472	-219.51	0.004732
ENSG00000047936	ROS1	-2.82457	-104.65	0.004734
ENSG00000177885	GRB2	-2.82428	-49.2175	0.004739
ENSG00000110237	ARHGEF17	2.82341	83.7507	0.004752
ENSG00000184163	C1QTNF12	2.82186	53.3817	0.004775
ENSG00000181867	FTMT	-2.81992	-392.223	0.004804
ENSG00000170419	VSTM2A	-2.81982	-211.669	0.004805
ENSG00000106333	PCOLCE	-2.81813	-77.5195	0.00483
ENSG00000132952	USPL1	2.8154	53.359	0.004872
ENSG00000162399	BSND	2.81442	253.298	0.004886
ENSG00000198914	POU3F3	2.81394	183.22	0.004894
ENSG00000120800	UTP20	2.81348	117.146	0.004901
ENSG00000158553	POM121L2	2.81301	62.918	0.004908
ENSG00000113249	HAVCR1	-2.81287	-63.8295	0.00491
ENSG00000151849	CENPJ	2.80841	32.21	0.004979
ENSG00000241839	PLEKHO2	2.80659	68.2728	0.005007
ENSG00000163082	SGPP2	-2.80657	-18.0798	0.005007
ENSG00000179958	DCTPP1	-2.80556	-166.628	0.005023
ENSG00000149639	SOGA1	-2.80447	-112.798	0.00504
ENSG00000160563	MED27	2.80293	71.9311	0.005064
ENSG00000023041	ZDHHC6	2.80271	82.2931	0.005068
ENSG00000111832	RWDD1	2.7978	37.4172	0.005145
ENSG00000134389	CFHR5	2.79654	95.6358	0.005165
ENSG00000049540	ELN	2.79619	151.427	0.005171
ENSG00000147872	PLIN2	-2.79542	-18.1357	0.005183
ENSG00000145214	DGKQ	2.79217	6.95429	0.005236
ENSG00000168806	LCMT2	-2.79057	-37.1384	0.005261
ENSG00000162892	IL24	2.79035	39.3602	0.005265
ENSG00000237330	RNF223	2.78985	141.688	0.005273
ENSG00000257138	TAS2R38	-2.78942	-584.186	0.00528
ENSG00000100985	MMP9	2.78811	17.3244	0.005302
ENSG00000203546	ENSG00000203546	2.78533	139.168	0.005347
ENSG00000075239	ACAT1	-2.78453	-73.4469	0.005361
ENSG00000213626	LBH	-2.78163	-104.309	0.005409
ENSG00000115211	EIF2B4	-2.77799	-82.2296	0.00547
ENSG00000101412	E2F1	-2.77742	-8.4486	0.005479
ENSG00000180998	GPR137C	2.7767	36.3014	0.005491
ENSG00000171786	NHLH1	2.77615	60.1872	0.005501
ENSG00000157992	KRTCAP3	-2.7755	-39.698	0.005512
ENSG00000090013	BLVRB	-2.77487	-72.0886	0.005522
ENSG00000153317	ASAP1	-2.77285	-34.7613	0.005557
ENSG00000205832	C16orf96	2.77282	141.16	0.005557
ENSG00000095981	KCNK16	-2.77231	-132.358	0.005566
ENSG00000177663	IL17RA	2.76353	23.6447	0.005718
ENSG00000143257	NR1I3	-2.7621	-63.4564	0.005743
ENSG00000171804	WDR87	2.76131	53.1542	0.005757
ENSG00000140464	PML	2.76017	67.1552	0.005777
ENSG00000146477	SLC22A3	-2.75876	-480.156	0.005802
ENSG00000142224	IL19	-2.7585	-22.5036	0.005807
ENSG00000164151	ICE1	-2.75571	-53.5187	0.005856
ENSG00000205835	GMNC	2.75542	32.3421	0.005862
ENSG00000082175	PGR	2.75498	171.914	0.00587
ENSG00000197724	PHF2	-2.75244	-32.2156	0.005915
ENSG00000127578	WFIKKN1	2.75207	7.89958	0.005922
ENSG00000089053	ANAPC5	2.75118	113.013	0.005938
ENSG00000169509	CRCT1	2.75061	350.027	0.005948
ENSG00000087302	RTRAF	2.74844	62.0804	0.005988
ENSG00000075651	PLD1	-2.7449	-27.9977	0.006053
ENSG00000104321	TRPA1	2.74266	134.886	0.006094
ENSG00000153107	ANAPC1	2.74266	35.0318	0.006094
ENSG00000137842	TMEM62	2.74241	36.708	0.006099
ENSG00000284704	SCYGR3	-2.7424	-142.067	0.006099
ENSG00000173273	TNKS	2.74181	28.4796	0.00611
ENSG00000150636	CCDC102B	-2.74105	-259.378	0.006124
ENSG00000131748	STARD3	2.74063	34.902	0.006132
ENSG00000139574	NPFF	-2.7398	-280.327	0.006148
ENSG00000187498	COL4A1	-2.7391	-158.384	0.006161
ENSG00000013523	ANGEL1	2.73897	10.9418	0.006163
ENSG00000242028	HYPK	2.73551	161.626	0.006228
ENSG00000131591	C1orf159	2.73515	25.2187	0.006235
ENSG00000148019	CEP78	-2.73008	-76.3308	0.006332
ENSG00000099834	CDHR5	2.72459	13.743	0.006438
ENSG00000179144	GIMAP7	2.72353	35.3379	0.006459
ENSG00000143032	BARHL2	2.72234	87.952	0.006482
ENSG00000130511	SSBP4	2.721	26.1102	0.006509
ENSG00000215817	ZC3H11B	-2.71818	-94.2251	0.006564
ENSG00000070770	CSNK2A2	-2.71794	-55.3151	0.006569
ENSG00000080166	DCT	-2.71306	-88.409	0.006667
ENSG00000070019	GUCY2C	2.70692	237.619	0.006791
ENSG00000162302	RPS6KA4	2.70646	53.9098	0.006801
ENSG00000118985	ELL2	-2.70463	-32.3432	0.006838
ENSG00000163576	EFHB	2.70407	61.3489	0.00685
ENSG00000255307	OR52B2	2.70223	181.621	0.006888
ENSG00000100321	SYNGR1	2.70182	11.6137	0.006896
ENSG00000204538	PSORS1C2	-2.69865	-20.5166	0.006962
ENSG00000181631	P2RY13	2.69807	29.3225	0.006974
ENSG00000172717	GARIN2	2.69714	147.211	0.006994
ENSG00000141040	ZNF287	-2.68869	-148.253	0.007173
ENSG00000163121	NEURL3	-2.68764	-363.063	0.007196
ENSG00000164691	TAGAP	2.68316	8.76822	0.007293
ENSG00000164076	CAMKV	2.68283	53.0743	0.0073
ENSG00000140323	DISP2	-2.68249	-28.0552	0.007308
ENSG00000047457	CP	-2.6781	-72.9985	0.007404
ENSG00000159398	CES5A	2.67747	177.209	0.007418
ENSG00000142494	SLC47A1	2.67667	41.5687	0.007436
ENSG00000166128	RAB8B	2.67411	41.1394	0.007493
ENSG00000197728	RPS26	-2.67338	-13.5347	0.007509
ENSG00000278224	PRICKLE4	-2.67047	-10.276	0.007575
ENSG00000135116	HRK	-2.67042	-39.403	0.007576
ENSG00000124939	SCGB2A1	2.67009	227.033	0.007583
ENSG00000005073	HOXA11	2.66922	226.086	0.007603
ENSG00000143753	DEGS1	-2.66551	-115.243	0.007687
ENSG00000120235	IFNA6	-2.66477	-493.707	0.007704
ENSG00000124145	SDC4	2.66458	31.0177	0.007708
ENSG00000136877	FPGS	-2.66385	-20.1592	0.007725
ENSG00000135919	SERPINE2	-2.66149	-19.1524	0.007779
ENSG00000118503	TNFAIP3	-2.6579	-88.4734	0.007863
ENSG00000183569	SERHL2	-2.65771	-4.1488	0.007867
ENSG00000249715	FER1L5	2.65649	309.57	0.007896
ENSG00000136810	TXN	-2.65626	-12.8143	0.007901
ENSG00000172661	WASHC2C	-2.65516	-14.816	0.007927
ENSG00000196562	SULF2	2.65423	49.1646	0.007949
ENSG00000196655	TRAPPC4	2.65351	33.9933	0.007966
ENSG00000102580	DNAJC3	-2.6514	-70.9024	0.008016
ENSG00000178226	PRSS36	2.65037	19.7224	0.00804
ENSG00000115084	SLC35F5	-2.64946	-17.1839	0.008062
ENSG00000165661	QSOX2	-2.64849	-44.4761	0.008085
ENSG00000137700	SLC37A4	-2.64783	-11.9805	0.008101
ENSG00000135362	PRR5L	2.64426	14.9883	0.008187
ENSG00000124574	ABCC10	-2.64345	-23.617	0.008207
ENSG00000142102	PGGHG	-2.64276	-30.3828	0.008223
ENSG00000119669	IRF2BPL	2.64205	11.5873	0.008241
ENSG00000244411	KRTAP5-7	2.64187	199.57	0.008245
ENSG00000161609	KASH5	2.63871	2.99288	0.008322
ENSG00000136870	ZNF189	2.63784	29.1181	0.008344
ENSG00000110721	CHKA	2.63669	26.4622	0.008372
ENSG00000145861	C1QTNF2	-2.63568	-91.2366	0.008397
ENSG00000166200	COPS2	-2.63208	-59.9504	0.008486
ENSG00000248871	TNFSF12-TNFSF13	-2.63176	-32.2001	0.008494
ENSG00000162928	PEX13	-2.63134	-29.0537	0.008505
ENSG00000023287	RB1CC1	-2.63062	-194.786	0.008523
ENSG00000284779	ENSG00000284779	-2.62913	-189.899	0.00856
ENSG00000166126	AMN	-2.62905	-35.0875	0.008562
ENSG00000147526	TACC1	2.62816	67.9161	0.008585
ENSG00000204287	HLA-DRA	-2.62669	-42.2917	0.008622
ENSG00000174992	ZG16	2.62625	236.427	0.008633
ENSG00000102935	ZNF423	-2.62599	-288.974	0.00864
ENSG00000014914	MTMR11	-2.62511	-1357.01	0.008662
ENSG00000021355	SERPINB1	2.62464	58.8007	0.008674
ENSG00000137310	TCF19	-2.62284	-16.7001	0.00872
ENSG00000148600	CDHR1	-2.62204	-66.9151	0.00874
ENSG00000074219	TEAD2	-2.62035	-45.6587	0.008784
ENSG00000162009	SSTR5	-2.61855	-250.197	0.00883
ENSG00000134871	COL4A2	-2.61789	-79.5421	0.008847
ENSG00000134571	MYBPC3	-2.61759	-84.2145	0.008855
ENSG00000111275	ALDH2	2.61718	89.4497	0.008866
ENSG00000164611	PTTG1	-2.61701	-34.3706	0.00887
ENSG00000111678	C12orf57	-2.61419	-31.7125	0.008944
ENSG00000165915	SLC39A13	-2.61414	-77.1021	0.008945
ENSG00000077157	PPP1R12B	2.6129	160.948	0.008978
ENSG00000169397	RNASE3	2.61175	14.1169	0.009008
ENSG00000283782	ENSG00000283782	2.61102	9.35019	0.009027
ENSG00000050820	BCAR1	2.61063	41.3542	0.009037
ENSG00000144134	RABL2A	2.60958	46.1854	0.009065
ENSG00000116001	TIA1	-2.60857	-34.2134	0.009092
ENSG00000274997	H2AC12	-2.60728	-19.5507	0.009126
ENSG00000115446	UNC50	2.60725	40.3181	0.009127
ENSG00000244617	ASPRV1	2.60416	103.329	0.00921
ENSG00000132003	ZSWIM4	2.60003	32.226	0.009322
ENSG00000104687	GSR	2.59949	33.1774	0.009336
ENSG00000160075	SSU72	-2.59802	-40.6348	0.009376
ENSG00000072858	SIDT1	2.59767	6.33247	0.009386
ENSG00000176978	DPP7	2.59684	33.2221	0.009409
ENSG00000112941	TENT4A	2.59661	24.9246	0.009415
ENSG00000010818	HIVEP2	2.59617	89.1695	0.009427
ENSG00000151164	RAD9B	-2.59593	-33.5911	0.009434
ENSG00000196704	AMZ2	2.59389	20.7389	0.00949
ENSG00000106927	AMBP	-2.5922	-102.765	0.009536
ENSG00000174938	SEZ6L2	-2.59168	-37.0813	0.009551
ENSG00000128524	ATP6V1F	-2.59051	-80.3277	0.009583
ENSG00000173110	HSPA6	-2.58997	-16.7648	0.009598
ENSG00000249709	ZNF564	2.58988	41.3663	0.009601
ENSG00000057663	ATG5	2.58979	77.3764	0.009603
ENSG00000138035	PNPT1	-2.58834	-40.1049	0.009644
ENSG00000158869	FCER1G	-2.58829	-18.4654	0.009645
ENSG00000189079	ARID2	2.58666	120.003	0.009691
ENSG00000184939	ZFP90	-2.58507	-6.26363	0.009736
ENSG00000168028	RPSA	2.58456	26.0837	0.00975
ENSG00000142513	ACP4	-2.58358	-96.5324	0.009778
ENSG00000177556	ATOX1	-2.58128	-17.2469	0.009843
ENSG00000183087	GAS6	-2.58058	-52.2368	0.009864
ENSG00000175595	ERCC4	-2.58056	-42.9899	0.009864
ENSG00000146263	MMS22L	-2.58053	-86.2509	0.009865
ENSG00000243364	EFNA4	-2.58036	-28.9577	0.00987
ENSG00000010017	RANBP9	-2.57821	-35.3796	0.009931
ENSG00000181751	MACIR	2.57651	86.834	0.00998
ENSG00000275713	H2BC9	-2.57642	-95.3682	0.009983
ENSG00000176927	EFCAB5	-2.57566	-102.107	0.010005
ENSG00000105063	PPP6R1	-2.57521	-78.9084	0.010018
ENSG00000128891	CCDC32	-2.57492	-11.9589	0.010026
ENSG00000105655	ISYNA1	2.57378	31.5529	0.010059
ENSG00000057657	PRDM1	2.57306	11.0693	0.01008
ENSG00000185056	C5orf47	2.5719	335.905	0.010114
ENSG00000204653	ASPDH	2.57002	28.5377	0.010169
ENSG00000135040	NAA35	2.5693	380.37	0.010191
ENSG00000127780	OR1E2	2.56866	414.464	0.010209
ENSG00000125170	DOK4	2.56841	9.86382	0.010217
ENSG00000145907	G3BP1	2.5674	41.6492	0.010247
ENSG00000151065	DCP1B	2.56642	34.6234	0.010275
ENSG00000205090	TMEM240	2.56603	54.5508	0.010287
ENSG00000138796	HADH	2.56488	56.3818	0.010321
ENSG00000214688	C10orf105	-2.56426	-23.2659	0.01034
ENSG00000115138	POMC	2.5641	132.686	0.010344
ENSG00000105849	POLR1F	-2.56347	-36.0856	0.010363
ENSG00000183682	BMP8A	2.56325	6.35796	0.01037
ENSG00000175520	UBQLN3	2.56214	161.99	0.010403
ENSG00000083444	PLOD1	2.56056	26.4594	0.01045
ENSG00000174939	ASPHD1	-2.55965	-30.967	0.010478
ENSG00000108342	CSF3	-2.55748	-64.8698	0.010543
ENSG00000076706	MCAM	2.55736	88.05	0.010547
ENSG00000120875	DUSP4	2.55533	9.97466	0.010609
ENSG00000138640	FAM13A	2.55527	8.45921	0.010611
ENSG00000176022	B3GALT6	2.552	71.4857	0.01071
ENSG00000087502	ERGIC2	-2.55128	-25.6711	0.010733
ENSG00000138092	CENPO	-2.55003	-47.02	0.010771
ENSG00000219438	TAFA5	-2.54982	-213.84	0.010778
ENSG00000136159	NUDT15	-2.54883	-84.4485	0.010808
ENSG00000121053	EPX	2.54848	13.2835	0.010819
ENSG00000166869	CHP2	2.54819	165.307	0.010828
ENSG00000213047	DENND1B	2.54534	74.0903	0.010917
ENSG00000089234	BRAP	-2.54512	-130.457	0.010924
ENSG00000260861	ENSG00000260861	2.54495	21.9035	0.010929
ENSG00000094796	KRT31	2.54418	592.664	0.010954
ENSG00000144741	SLC25A26	-2.54283	-168.589	0.010996
ENSG00000159516	SPRR2G	-2.54196	-222.1	0.011023
ENSG00000136286	MYO1G	2.53837	22.8549	0.011137
ENSG00000119321	FKBP15	2.53829	57.9255	0.01114
ENSG00000100519	PSMC6	-2.53525	-53.0599	0.011237
ENSG00000140474	ULK3	2.53506	87.565	0.011243
ENSG00000129422	MTUS1	-2.53451	-21.7917	0.01126
ENSG00000066422	ZBTB11	2.53425	75.7032	0.011269
ENSG00000178301	AQP11	-2.53402	-14.7805	0.011276
ENSG00000196826	ENSG00000196826	2.53328	46.6132	0.0113
ENSG00000250067	YJEFN3	2.5322	228.578	0.011335
ENSG00000173404	INSM1	2.53051	44.4248	0.01139
ENSG00000149218	ENDOD1	-2.52883	-5.88131	0.011444
ENSG00000007541	PIGQ	-2.52753	-232.132	0.011487
ENSG00000129480	DTD2	2.52556	89.2923	0.011552
ENSG00000065361	ERBB3	-2.52319	-73.5806	0.011629
ENSG00000255439	ENSG00000255439	2.52146	65.5605	0.011687
ENSG00000140691	ARMC5	-2.52105	-131.927	0.0117
ENSG00000165475	CRYL1	-2.52038	-16.0391	0.011723
ENSG00000182177	ASB18	2.51895	322.338	0.01177
ENSG00000146839	ZAN	2.51762	41.3913	0.011815
ENSG00000104213	PDGFRL	2.51737	16.2962	0.011823
ENSG00000102904	TSNAXIP1	2.51726	125.81	0.011827
ENSG00000106615	RHEB	-2.51592	-75.6413	0.011872
ENSG00000164841	TMEM74	-2.5153	-39.5019	0.011893
ENSG00000126432	PRDX5	-2.51332	-40.4978	0.01196
ENSG00000131142	CCL25	2.50938	12.395	0.012094
ENSG00000124215	CDH26	-2.50932	-223.416	0.012096
ENSG00000198252	STYX	2.50629	18.4836	0.012201
ENSG00000072071	ADGRL1	2.50547	35.5884	0.012229
ENSG00000135164	DMTF1	2.50493	80.6435	0.012248
ENSG00000125780	TGM3	-2.50255	-59.9018	0.01233
ENSG00000118420	UBE3D	-2.50102	-32.1203	0.012384
ENSG00000079459	FDFT1	2.49984	11.8182	0.012425
ENSG00000113302	IL12B	2.49937	60.4579	0.012442
ENSG00000184489	PTP4A3	-2.49896	-7.68858	0.012456
ENSG00000064687	ABCA7	2.49839	11.6621	0.012476
ENSG00000240654	C1QTNF9	2.49679	35.7872	0.012532
ENSG00000132915	PDE6A	-2.49501	-117.422	0.012595
ENSG00000066117	SMARCD1	-2.49421	-54.6263	0.012624
ENSG00000038382	TRIO	-2.4942	-31.7988	0.012624
ENSG00000177830	CHID1	-2.49244	-49.0479	0.012687
ENSG00000186314	PRELID2	-2.4892	-45.6608	0.012803
ENSG00000205362	MT1A	-2.48891	-74.7134	0.012814
ENSG00000148704	VAX1	-2.48845	-512.11	0.01283
ENSG00000184924	PTRHD1	-2.48786	-47.9167	0.012852
ENSG00000183251	OR51B4	2.48785	236.246	0.012852
ENSG00000119844	AFTPH	2.48764	125.487	0.012859
ENSG00000115234	SNX17	-2.48625	-73.7168	0.01291
ENSG00000129009	ISLR	2.48472	180.135	0.012965
ENSG00000147485	PXDNL	2.48423	35.3861	0.012983
ENSG00000162745	OLFML2B	-2.48401	-49.3879	0.012991
ENSG00000073737	DHRS9	-2.48374	-44.3638	0.013001
ENSG00000232040	SCAND3	-2.47979	-160.02	0.013146
ENSG00000187987	ZSCAN23	2.47942	13.508	0.01316
ENSG00000168484	SFTPC	2.47838	284.148	0.013198
ENSG00000204713	TRIM27	-2.4776	-8.11062	0.013227
ENSG00000223638	RFPL4A	-2.47742	-54.956	0.013234
ENSG00000177202	SPACA4	2.47715	77.8298	0.013244
ENSG00000196586	MYO6	2.47607	27.4227	0.013284
ENSG00000179546	HTR1D	2.47447	138.515	0.013344
ENSG00000110324	IL10RA	-2.47414	-43.8264	0.013356
ENSG00000227059	ANHX	2.47379	116.885	0.013369
ENSG00000155926	SLA	-2.47249	-26.8538	0.013418
ENSG00000273983	H3C8	2.47155	75.0529	0.013453
ENSG00000177106	EPS8L2	-2.47108	-59.4478	0.013471
ENSG00000143258	USP21	-2.47004	-72.8714	0.01351
ENSG00000107551	RASSF4	2.46931	19.2812	0.013537
ENSG00000047932	GOPC	2.46872	26.3989	0.01356
ENSG00000135355	GJA10	2.46735	267.75	0.013612
ENSG00000139218	SCAF11	-2.46715	-115.965	0.013619
ENSG00000138395	CDK15	-2.46554	-61.0323	0.013681
ENSG00000177302	TOP3A	2.46545	36.7499	0.013684
ENSG00000246705	H2AJ	2.46315	22.7865	0.013772
ENSG00000205356	TECPR1	2.46285	29.0342	0.013784
ENSG00000170791	CHCHD7	-2.46179	-91.9386	0.013825
ENSG00000069696	DRD4	2.46129	62.7753	0.013844
ENSG00000272636	DOC2B	-2.46121	-60.8047	0.013847
ENSG00000113583	C5orf15	-2.46111	-108.692	0.013851
ENSG00000064999	ANKS1A	-2.46045	-91.6323	0.013876
ENSG00000100122	CRYBB1	2.46044	21.7601	0.013877
ENSG00000175352	NRIP3	-2.45994	-10.1906	0.013896
ENSG00000078399	HOXA9	-2.45963	-97.3597	0.013908
ENSG00000123836	PFKFB2	2.45942	59.5732	0.013916
ENSG00000165474	GJB2	-2.45878	-41.6758	0.013941
ENSG00000170322	NFRKB	2.45838	22.0337	0.013956
ENSG00000170417	TMEM182	2.45807	33.2625	0.013969
ENSG00000171060	C8orf74	-2.45741	-107.922	0.013994
ENSG00000204767	INSYN2B	2.45721	93.2272	0.014002
ENSG00000169876	MUC17	-2.45713	-139.204	0.014005
ENSG00000138115	CYP2C8	-2.45684	-225.211	0.014016
ENSG00000100191	SLC5A4	-2.45651	-218.18	0.014029
ENSG00000166016	ABTB2	-2.456	-29.7487	0.014049
ENSG00000142961	MOB3C	-2.4553	-17.3708	0.014077
ENSG00000172238	ATOH1	2.45435	270.849	0.014114
ENSG00000186038	HTR3E	-2.45309	-52.1545	0.014164
ENSG00000288625	ENSG00000288625	2.45278	200.872	0.014176
ENSG00000138688	BLTP1	-2.45232	-47.0286	0.014194
ENSG00000000938	FGR	2.45209	31.5926	0.014203
ENSG00000087074	PPP1R15A	2.45185	18.5946	0.014212
ENSG00000124226	RNF114	2.4507	56.5433	0.014258
ENSG00000063180	CA11	2.45051	183.493	0.014266
ENSG00000167772	ANGPTL4	2.45024	56.2276	0.014276
ENSG00000166603	MC4R	-2.45007	-97.952	0.014283
ENSG00000269590	ENSG00000269590	-2.44959	-80.338	0.014302
ENSG00000116584	ARHGEF2	2.44933	44.9776	0.014312
ENSG00000186847	KRT14	2.44806	370.581	0.014363
ENSG00000179580	RNF151	-2.44786	-10.3018	0.014371
ENSG00000140968	IRF8	2.44703	37.7252	0.014404
ENSG00000197273	GUCA2A	2.44641	281.814	0.014429
ENSG00000123154	WDR83	2.44604	100.984	0.014444
ENSG00000132825	PPP1R3D	-2.44569	-126.682	0.014457
ENSG00000198824	CHAMP1	2.44503	55.7111	0.014484
ENSG00000152904	GGPS1	2.44431	57.342	0.014513
ENSG00000123374	CDK2	-2.4439	-154.014	0.014529
ENSG00000054611	TBC1D22A	-2.44283	-21.8966	0.014573
ENSG00000070444	MNT	-2.44215	-54.8047	0.0146
ENSG00000164111	ANXA5	-2.44214	-9.27598	0.014601
ENSG00000112473	SLC39A7	2.44173	46.9462	0.014617
ENSG00000146054	TRIM7	2.44138	14.0717	0.014631
ENSG00000167261	DPEP2	2.43964	40.1096	0.014702
ENSG00000196510	ANAPC7	2.43727	43.7196	0.014799
ENSG00000168297	PXK	2.43707	21.1041	0.014807
ENSG00000135541	AHI1	-2.43648	-41.8131	0.014831
ENSG00000216588	IGSF23	2.43369	190.282	0.014946
ENSG00000120251	GRIA2	-2.43339	-428.094	0.014958
ENSG00000138376	BARD1	2.43201	8.65142	0.015015
ENSG00000086848	ALG9	2.43078	118.76	0.015066
ENSG00000132510	KDM6B	-2.43032	-26.6584	0.015086
ENSG00000204264	PSMB8	2.42887	84.0683	0.015146
ENSG00000275379	H3C11	2.42845	59.8472	0.015164
ENSG00000173991	TCAP	-2.42745	-46.8827	0.015205
ENSG00000160117	ANKLE1	2.42683	17.0005	0.015232
ENSG00000150054	MPP7	2.42664	32.4602	0.015239
ENSG00000185385	OR7A17	2.42567	117.254	0.01528
ENSG00000166170	BAG5	-2.42558	-24.4651	0.015284
ENSG00000137133	HINT2	-2.42528	-55.0265	0.015297
ENSG00000230657	PRB4	-2.42505	-307.408	0.015306
ENSG00000178802	MPI	2.42491	32.7608	0.015312
ENSG00000183484	GPR132	2.42444	39.6219	0.015332
ENSG00000117594	HSD11B1	-2.42387	-434.828	0.015356
ENSG00000171109	MFN1	2.4235	59.471	0.015372
ENSG00000038295	TLL1	-2.42105	-346.571	0.015476
ENSG00000181616	OR52H1	2.42071	99.2108	0.01549
ENSG00000163798	SLC4A1AP	-2.42055	-54.7575	0.015497
ENSG00000078804	TP53INP2	2.42006	88.2041	0.015518
ENSG00000122481	RWDD3	2.41817	18.7369	0.015599
ENSG00000140506	LMAN1L	-2.41772	-136.308	0.015618
ENSG00000159202	UBE2Z	-2.41733	-66.3477	0.015635
ENSG00000128645	HOXD1	-2.4166	-68.1636	0.015666
ENSG00000126934	MAP2K2	2.4163	70.3945	0.015679
ENSG00000159217	IGF2BP1	-2.41529	-185.999	0.015723
ENSG00000186572	DEFB107A	2.41525	2329.58	0.015725
ENSG00000161955	TNFSF13	-2.41433	-22.1098	0.015764
ENSG00000232948	DEFB130A	2.4115	185.144	0.015887
ENSG00000134824	FADS2	-2.41079	-10.5484	0.015918
ENSG00000124067	SLC12A4	2.41032	92.8385	0.015938
ENSG00000162676	GFI1	-2.408	-27.0219	0.01604
ENSG00000204022	LIPJ	-2.40633	-71.8889	0.016114
ENSG00000198326	TMEM239	-2.40561	-369.738	0.016146
ENSG00000215915	ATAD3C	2.4056	206.747	0.016146
ENSG00000090530	P3H2	-2.40548	-57.4544	0.016151
ENSG00000064933	PMS1	2.40537	21.1166	0.016156
ENSG00000145779	TNFAIP8	-2.40499	-8.6881	0.016173
ENSG00000122484	RPAP2	2.40438	71.8885	0.0162
ENSG00000204304	PBX2	-2.40391	-169.516	0.016221
ENSG00000188807	TMEM201	-2.40339	-122.504	0.016244
ENSG00000167617	CDC42EP5	-2.40324	-24.1405	0.01625
ENSG00000084734	GCKR	2.40193	122.895	0.016309
ENSG00000159063	ALG8	-2.40094	-12.8101	0.016353
ENSG00000121281	ADCY7	-2.39947	-48.517	0.016419
ENSG00000242852	ZNF709	-2.39935	-26.3139	0.016424
ENSG00000159251	ACTC1	2.39831	274.805	0.016471
ENSG00000112584	FAM120B	-2.3979	-54.8402	0.016489
ENSG00000258713	C20orf141	-2.395	-130.113	0.01662
ENSG00000142065	ZFP14	-2.39489	-57.9741	0.016625
ENSG00000074590	NUAK1	2.39151	142.231	0.016779
ENSG00000104774	MAN2B1	2.39125	96.6858	0.016791
ENSG00000169474	SPRR1A	2.38832	66.8929	0.016926
ENSG00000205923	CEMP1	-2.38828	-903.069	0.016928
ENSG00000168781	PPIP5K1	-2.38803	-88.8541	0.016939
ENSG00000100614	PPM1A	2.38718	94.3516	0.016978
ENSG00000235453	SMIM27	-2.38536	-108.297	0.017062
ENSG00000143434	SEMA6C	-2.3853	-75.576	0.017065
ENSG00000132681	ATP1A4	2.38363	42.7698	0.017143
ENSG00000205060	SLC35B4	-2.38337	-13.0024	0.017155
ENSG00000163823	CCR1	2.38326	14.2092	0.01716
ENSG00000129968	ABHD17A	2.381	76.7819	0.017266
ENSG00000143543	JTB	2.38071	158.772	0.017279
ENSG00000095932	SMIM24	2.38062	18.8014	0.017284
ENSG00000165061	ZMAT4	2.37923	96.5887	0.017349
ENSG00000227877	MRLN	2.37778	181.685	0.017417
ENSG00000156381	ANKRD9	2.37611	32.5882	0.017496
ENSG00000188486	H2AX	-2.37466	-21.4976	0.017565
ENSG00000198182	ZNF607	-2.3745	-35.2545	0.017573
ENSG00000089597	GANAB	2.37432	215.517	0.017581
ENSG00000179055	OR13D1	-2.37402	-74.8333	0.017596
ENSG00000012232	EXTL3	-2.37389	-31.7324	0.017602
ENSG00000120526	NUDCD1	-2.37174	-62.3147	0.017704
ENSG00000089225	TBX5	2.3716	532.774	0.017711
ENSG00000131462	TUBG1	-2.37147	-37.672	0.017718
ENSG00000164398	ACSL6	2.37018	36.1795	0.017779
ENSG00000130433	CACNG6	-2.36888	-9.73148	0.017842
ENSG00000122034	GTF3A	-2.36836	-28.5683	0.017867
ENSG00000289791	ENSG00000289791	2.36833	10.6316	0.017869
ENSG00000173267	SNCG	-2.368	-53.8622	0.017885
ENSG00000129055	ANAPC13	2.3677	25.1671	0.017899
ENSG00000106302	HYAL4	2.36765	117.127	0.017902
ENSG00000180596	H2BC4	-2.36736	-64.4373	0.017916
ENSG00000277224	H2BC7	-2.3671	-20.2627	0.017928
ENSG00000109265	CRACD	2.36701	21.8207	0.017932
ENSG00000126005	MMP24OS	-2.36642	-33.7661	0.017961
ENSG00000089063	TMEM230	-2.36609	-115.007	0.017977
ENSG00000173486	FKBP2	2.36428	133.139	0.018065
ENSG00000149781	FERMT3	2.36325	138.044	0.018115
ENSG00000006282	SPATA20	2.36147	8.09393	0.018202
ENSG00000155858	LSM11	2.36072	14.3347	0.01824
ENSG00000077935	SMC1B	-2.36055	-28.5545	0.018248
ENSG00000007520	TSR3	-2.36011	-134.777	0.018269
ENSG00000250305	TRMT9B	-2.35818	-114.149	0.018365
ENSG00000128408	RIBC2	-2.35801	-18.4742	0.018373
ENSG00000125864	BFSP1	-2.35758	-36.4701	0.018395
ENSG00000278705	H4C2	2.35748	36.2857	0.018399
ENSG00000184719	RNLS	-2.35638	-28.5923	0.018454
ENSG00000003756	RBM5	-2.35634	-74.8513	0.018456
ENSG00000107902	LHPP	-2.35565	-6.9768	0.01849
ENSG00000116157	GPX7	-2.35562	-14.4283	0.018492
ENSG00000137673	MMP7	-2.3555	-11.7225	0.018498
ENSG00000187595	ZNF385C	-2.35276	-30.6746	0.018635
ENSG00000288675	PANO1	2.35178	62.9831	0.018684
ENSG00000170889	RPS9	2.35162	5.97322	0.018692
ENSG00000158050	DUSP2	2.35148	42.7216	0.018699
ENSG00000149115	TNKS1BP1	-2.35064	-20.3563	0.018741
ENSG00000183760	ACP7	-2.35061	-32.0965	0.018743
ENSG00000118513	MYB	-2.3503	-24.8024	0.018758
ENSG00000184986	TMEM121	-2.34974	-90.6554	0.018786
ENSG00000188316	ENO4	2.34907	27.5381	0.018821
ENSG00000171135	JAGN1	-2.34899	-22.3003	0.018824
ENSG00000114378	HYAL1	2.34877	37.5954	0.018835
ENSG00000131152	ENSG00000131152	2.34792	186.888	0.018878
ENSG00000185760	KCNQ5	2.34691	25.1706	0.01893
ENSG00000167874	TMEM88	2.3448	45.3441	0.019037
ENSG00000173269	MMRN2	-2.34425	-13.4014	0.019065
ENSG00000172568	FNDC9	-2.3435	-9.48821	0.019104
ENSG00000253352	TUG1	-2.34215	-201.844	0.019173
ENSG00000099960	SLC7A4	2.3421	8.3123	0.019175
ENSG00000136244	IL6	2.3418	14.0769	0.019191
ENSG00000204913	LRRC3C	-2.34121	-7.46413	0.019222
ENSG00000134294	SLC38A2	-2.33997	-71.2921	0.019285
ENSG00000184445	KNTC1	-2.339	-95.3357	0.019336
ENSG00000164574	GALNT10	-2.33862	-37.2872	0.019355
ENSG00000183513	COA5	-2.33841	-99.1476	0.019366
ENSG00000052749	RRP12	2.33779	11.9025	0.019398
ENSG00000166166	TRMT61A	-2.33586	-68.2923	0.019499
ENSG00000212722	KRTAP4-9	-2.33557	-417.1	0.019514
ENSG00000082212	ME2	-2.33553	-32.1062	0.019516
ENSG00000183828	NUDT14	2.33519	58.3099	0.019534
ENSG00000171428	NAT1	2.33431	210.103	0.019579
ENSG00000204704	OR2W1	2.3338	118.107	0.019606
ENSG00000110801	PSMD9	2.33341	23.7973	0.019627
ENSG00000135966	TGFBRAP1	2.33299	20.5399	0.019649
ENSG00000271271	UGT2A2	2.33261	138.556	0.019669
ENSG00000158525	CPA5	2.33188	16.8042	0.019707
ENSG00000187475	H1-6	2.33133	43.2423	0.019736
ENSG00000151692	RNF144A	-2.33041	-22.5502	0.019784
ENSG00000122958	VPS26A	2.33022	60.547	0.019794
ENSG00000135365	PHF21A	-2.32962	-318.901	0.019826
ENSG00000188636	RTL6	2.32865	25.9586	0.019878
ENSG00000114786	ABHD14A-ACY1	-2.32779	-369.792	0.019923
ENSG00000170092	SPDYE5	2.32766	82.6995	0.01993
ENSG00000144476	ACKR3	-2.32606	-10.7085	0.020016
ENSG00000275896	PRSS2	2.32542	9.3979	0.02005
ENSG00000157303	SUSD3	-2.32519	-20.7879	0.020062
ENSG00000129562	DAD1	2.32219	14.7873	0.020223
ENSG00000186326	RGS9BP	-2.32179	-28.2154	0.020244
ENSG00000173327	MAP3K11	2.32049	56.4573	0.020314
ENSG00000185453	ZSWIM9	-2.31633	-112.372	0.02054
ENSG00000103275	UBE2I	-2.31401	-52.322	0.020667
ENSG00000112038	OPRM1	-2.31256	-370.257	0.020747
ENSG00000142751	GPN2	-2.31224	-15.5338	0.020764
ENSG00000105750	ZNF85	2.3121	29.7833	0.020772
ENSG00000124641	MED20	2.31193	25.4024	0.020782
ENSG00000006576	PHTF2	2.31155	48.5977	0.020802
ENSG00000068079	IFI35	-2.3109	-55.4173	0.020839
ENSG00000135373	EHF	-2.30911	-35.7559	0.020938
ENSG00000287080	H3C3	-2.30846	-105.842	0.020974
ENSG00000132669	RIN2	2.30794	33.4852	0.021002
ENSG00000105499	PLA2G4C	2.30762	55.6113	0.02102
ENSG00000159164	SV2A	-2.30745	-36.2837	0.02103
ENSG00000124935	SCGB1D2	2.30687	157.947	0.021062
ENSG00000176895	OR51A7	-2.30671	-252.145	0.021071
ENSG00000178665	ZNF713	2.3065	20.2495	0.021083
ENSG00000172809	RPL38	-2.30614	-304.125	0.021103
ENSG00000131480	AOC2	-2.30514	-243.579	0.021159
ENSG00000104343	UBE2W	-2.30505	-135.339	0.021164
ENSG00000155363	MOV10	-2.30463	-56.6354	0.021187
ENSG00000049759	NEDD4L	2.30423	40.8828	0.02121
ENSG00000168491	CCDC110	-2.3034	-28.8848	0.021257
ENSG00000184743	ATL3	-2.30326	-48.759	0.021264
ENSG00000095627	TDRD1	2.30166	481.652	0.021354
ENSG00000188573	FBLL1	2.3008	21.0648	0.021403
ENSG00000188738	FSIP2	2.29967	307.432	0.021467
ENSG00000004975	DVL2	-2.29842	-106.371	0.021538
ENSG00000050748	MAPK9	2.29695	38.7659	0.021622
ENSG00000132031	MATN3	-2.29602	-57.5383	0.021675
ENSG00000134007	ADAM20	-2.29491	-267.504	0.021738
ENSG00000170561	IRX2	2.2945	701.654	0.021762
ENSG00000104728	ARHGEF10	2.29435	45.953	0.02177
ENSG00000091656	ZFHX4	2.29371	526.976	0.021807
ENSG00000117500	TMED5	2.29333	89.0051	0.021829
ENSG00000099337	KCNK6	-2.29331	-43.6736	0.02183
ENSG00000125726	CD70	-2.29291	-11.6369	0.021853
ENSG00000099942	CRKL	2.29257	83.7178	0.021873
ENSG00000106331	PAX4	2.29137	214.809	0.021942
ENSG00000013725	CD6	2.29129	47.7573	0.021946
ENSG00000185189	NRBP2	2.29126	209.833	0.021949
ENSG00000116981	NT5C1A	2.29098	18.5274	0.021965
ENSG00000103023	PRSS54	-2.29082	-82.0465	0.021974
ENSG00000184838	PRR16	2.2908	47.9425	0.021975
ENSG00000153113	CAST	2.29022	53.4994	0.022009
ENSG00000076650	GPATCH1	-2.28995	-29.689	0.022024
ENSG00000111319	SCNN1A	-2.28991	-10.1867	0.022027
ENSG00000151687	ANKAR	-2.28929	-73.6751	0.022063
ENSG00000152611	CAPSL	-2.28898	-63.9561	0.022081
ENSG00000144824	PHLDB2	2.28794	5.42039	0.022141
ENSG00000215454	KRTAP10-4	2.2873	167.353	0.022178
ENSG00000290292	HOMEZ	-2.28532	-18.3342	0.022294
ENSG00000076685	NT5C2	2.2849	10.75	0.022319
ENSG00000183747	ACSM2A	-2.28391	-109.087	0.022377
ENSG00000165215	CLDN3	2.28152	55.9124	0.022518
ENSG00000162456	KNCN	2.28124	203.098	0.022534
ENSG00000099910	KLHL22	-2.28091	-84.7998	0.022554
ENSG00000214530	STARD10	-2.28068	-31.3177	0.022567
ENSG00000177565	TBL1XR1	2.28017	78.8077	0.022598
ENSG00000213578	CPLX3	2.2795	139.367	0.022638
ENSG00000198874	TYW1	-2.27864	-26.8286	0.022689
ENSG00000180346	TIGD2	2.27855	43.2925	0.022694
ENSG00000129474	AJUBA	-2.27835	-82.1136	0.022706
ENSG00000132953	XPO4	-2.27827	-26.1012	0.022711
ENSG00000154814	OXNAD1	2.27772	25.1416	0.022743
ENSG00000113643	RARS1	-2.27706	-43.8041	0.022783
ENSG00000255730	ENSG00000255730	2.27653	12.7388	0.022815
ENSG00000141086	CTRL	2.27626	29.1136	0.02283
ENSG00000099381	SETD1A	-2.27612	-107.054	0.022839
ENSG00000064666	CNN2	2.27444	64.9188	0.02294
ENSG00000137634	NXPE4	2.27401	359.019	0.022965
ENSG00000157211	CDCP2	-2.27317	-54.8096	0.023016
ENSG00000148926	ADM	2.27314	41.4173	0.023018
ENSG00000104783	KCNN4	2.273	44.7131	0.023026
ENSG00000184956	MUC6	-2.27276	-216.986	0.02304
ENSG00000172724	CCL19	-2.27213	-23.6056	0.023079
ENSG00000164346	NSA2	2.27197	30.0258	0.023088
ENSG00000205423	CNEP1R1	2.27162	48.4904	0.02311
ENSG00000285188	ENSG00000285188	-2.27145	-29.7561	0.02312
ENSG00000133805	AMPD3	2.27044	92.2052	0.023181
ENSG00000162384	CZIB	-2.27027	-23.9249	0.023191
ENSG00000132718	SYT11	-2.27002	-76.7954	0.023206
ENSG00000121410	A1BG	2.26933	217.767	0.023248
ENSG00000204475	NCR3	-2.26854	-55.8675	0.023296
ENSG00000257184	ENSG00000257184	-2.26833	-273.004	0.023309
ENSG00000111271	ACAD10	2.26741	160.344	0.023365
ENSG00000151287	TEX30	-2.26712	-25.5926	0.023383
ENSG00000128886	ELL3	2.26606	38.6486	0.023448
ENSG00000082641	NFE2L1	-2.26572	-68.4568	0.023468
ENSG00000081721	DUSP12	2.26563	41.6959	0.023474
ENSG00000169218	RSPO1	-2.2653	-95.0162	0.023494
ENSG00000111639	MRPL51	-2.26446	-6.49416	0.023546
ENSG00000159176	CSRP1	2.26419	13.449	0.023563
ENSG00000143622	RIT1	2.26408	54.1965	0.023569
ENSG00000136051	WASHC4	-2.26306	-34.557	0.023632
ENSG00000170819	BFSP2	-2.26167	-93.5252	0.023718
ENSG00000196466	ZNF799	-2.2613	-99.7715	0.023741
ENSG00000133328	PLAAT2	2.26122	22.181	0.023746
ENSG00000111897	SERINC1	-2.26045	-14.9715	0.023793
ENSG00000189233	NUGGC	-2.2604	-10.9149	0.023796
ENSG00000124657	OR2B6	-2.2594	-176.488	0.023859
ENSG00000040633	PHF23	-2.25898	-63.2123	0.023885
ENSG00000127074	RGS13	2.25873	278.241	0.0239
ENSG00000168090	COPS6	2.25857	125.847	0.02391
ENSG00000122218	COPA	2.2575	31.559	0.023977
ENSG00000137547	MRPL15	2.25727	11.636	0.023991
ENSG00000236104	ZBTB22	2.25667	109.908	0.024029
ENSG00000111912	NCOA7	2.25653	36.3466	0.024038
ENSG00000162927	PUS10	-2.25585	-29.2854	0.02408
ENSG00000010030	ETV7	2.25578	4.74982	0.024085
ENSG00000187664	HAPLN4	2.25569	113.963	0.02409
ENSG00000186166	CENATAC	2.25535	99.8414	0.024111
ENSG00000272899	ATP6V1FNB	-2.25467	-175.634	0.024154
ENSG00000141858	SAMD1	2.25442	75.4204	0.02417
ENSG00000004846	ABCB5	-2.25101	-184.195	0.024385
ENSG00000174953	DHX36	2.25028	86.4796	0.024431
ENSG00000196805	SPRR2B	-2.25019	-57.6755	0.024437
ENSG00000132716	DCAF8	-2.25013	-27.2445	0.024441
ENSG00000149516	MS4A3	-2.2497	-32.5081	0.024468
ENSG00000136856	SLC2A8	-2.24957	-21.6675	0.024476
ENSG00000124191	TOX2	2.24956	2.56313	0.024477
ENSG00000090520	DNAJB11	-2.24937	-58.8751	0.024489
ENSG00000140287	HDC	2.24904	15.0456	0.02451
ENSG00000168515	SCGB1D1	-2.2483	-138.227	0.024557
ENSG00000188554	NBR1	-2.24793	-40.1292	0.024581
ENSG00000105974	CAV1	-2.24786	-126.264	0.024585
ENSG00000151025	GPR158	2.24745	207.795	0.024611
ENSG00000189068	VSTM1	-2.24596	-16.0741	0.024707
ENSG00000144857	BOC	2.24509	41.2666	0.024763
ENSG00000158296	SLC13A3	2.24446	144.629	0.024803
ENSG00000178078	STAP2	2.24426	4.80153	0.024816
ENSG00000125872	LRRN4	-2.24409	-130.832	0.024826
ENSG00000122299	ZC3H7A	-2.24352	-105.51	0.024863
ENSG00000223572	CKMT1A	-2.2431	-531.31	0.024891
ENSG00000103479	RBL2	-2.24304	-138.433	0.024894
ENSG00000179242	CDH4	-2.24205	-87.6067	0.024958
ENSG00000135374	ELF5	-2.24182	-35.119	0.024973
ENSG00000134569	LRP4	-2.24154	-132.824	0.024991
ENSG00000106367	AP1S1	2.24142	14.2873	0.024999
ENSG00000079393	DUSP13	-2.24041	-102.691	0.025065
ENSG00000251246	EFNA4-EFNA3	-2.24016	-18.258	0.02508
ENSG00000120533	ENY2	-2.24009	-70.0162	0.025085
ENSG00000182923	CEP63	2.23937	31.8065	0.025132
ENSG00000166860	ZBTB39	2.23905	33.732	0.025153
ENSG00000117643	MAN1C1	2.23883	98.184	0.025167
ENSG00000180574	EIF2S3B	2.23802	58.5853	0.02522
ENSG00000148459	PDSS1	-2.23724	-15.0146	0.025271
ENSG00000071994	PDCD2	-2.23711	-41.5422	0.025279
ENSG00000116191	RALGPS2	2.23672	15.1966	0.025304
ENSG00000166689	PLEKHA7	2.2358	26.4677	0.025365
ENSG00000241399	CD302	-2.23542	-17.879	0.02539
ENSG00000170473	PYM1	-2.23528	-55.5244	0.025399
ENSG00000242110	AMACR	2.23496	14.309	0.02542
ENSG00000111261	MANSC1	-2.23391	-18.2764	0.025489
ENSG00000216937	CCDC7	-2.23365	-38.5156	0.025506
ENSG00000206559	ZCWPW2	-2.23363	-41.4727	0.025508
ENSG00000120937	NPPB	2.23219	134.917	0.025602
ENSG00000163209	SPRR3	-2.23156	-73.8095	0.025644
ENSG00000117266	CDK18	2.23048	29.6542	0.025716
ENSG00000153266	FEZF2	-2.23042	-912.202	0.02572
ENSG00000186207	LCE5A	2.22953	657.787	0.025778
ENSG00000141456	PELP1	-2.22839	-108.46	0.025854
ENSG00000102837	OLFM4	2.22763	177.964	0.025905
ENSG00000184344	GDF3	-2.22634	-34.4552	0.025992
ENSG00000262179	MYMX	2.22633	11.6759	0.025992
ENSG00000156261	CCT8	-2.22621	-18.5971	0.026
ENSG00000180957	PITPNB	-2.22608	-47.5383	0.026009
ENSG00000133466	C1QTNF6	2.2241	5.41506	0.026142
ENSG00000203737	GPR52	-2.22368	-88.4201	0.02617
ENSG00000185070	FLRT2	2.22365	85.5917	0.026172
ENSG00000099377	HSD3B7	-2.22316	-163.708	0.026205
ENSG00000116199	FAM20B	-2.22184	-14.879	0.026294
ENSG00000179930	ZNF648	2.21996	223.1	0.026422
ENSG00000206262	FOXL2NB	-2.21988	-131.126	0.026427
ENSG00000138613	APH1B	-2.21971	-26.7983	0.026438
ENSG00000177239	MAN1B1	-2.21969	-80.3449	0.02644
ENSG00000081479	LRP2	-2.21865	-38.0468	0.026511
ENSG00000162614	NEXN	2.21791	55.9169	0.026561
ENSG00000233954	UQCRHL	-2.21789	-36.1993	0.026562
ENSG00000204815	ODAD4	2.21625	52.6805	0.026675
ENSG00000198380	GFPT1	-2.21432	-76.0907	0.026807
ENSG00000253368	TRNP1	-2.21414	-50.1985	0.026819
ENSG00000172139	SLC9C1	-2.21361	-38.8026	0.026856
ENSG00000169599	NFU1	-2.21165	-156.14	0.026991
ENSG00000112763	BTN2A1	2.21116	11.3183	0.027025
ENSG00000198929	NOS1AP	2.21073	37.6491	0.027054
ENSG00000164620	RELL2	-2.20988	-61.2042	0.027113
ENSG00000204060	FOXO6	2.20946	15.8276	0.027143
ENSG00000276644	DACH1	2.20917	31.9599	0.027163
ENSG00000184967	NOC4L	-2.20895	-94.4794	0.027178
ENSG00000180318	ALX1	2.20851	286.572	0.027209
ENSG00000227729	RD3L	2.20759	10.6388	0.027273
ENSG00000154174	TOMM70	2.20681	120.076	0.027327
ENSG00000141741	MIEN1	-2.20614	-101.083	0.027374
ENSG00000242372	EIF6	-2.20603	-21.9902	0.027382
ENSG00000163666	HESX1	2.20592	44.7927	0.02739
ENSG00000163581	SLC2A2	-2.20395	-115.268	0.027528
ENSG00000172458	IL17D	2.20352	88.4176	0.027558
ENSG00000183814	LIN9	-2.20333	-54.3529	0.027572
ENSG00000091831	ESR1	-2.20308	-244.883	0.027589
ENSG00000110330	BIRC2	2.20273	80.0877	0.027614
ENSG00000154678	PDE1C	2.19958	74.3538	0.027837
ENSG00000114383	TUSC2	2.19925	89.9318	0.02786
ENSG00000224940	PRRT4	-2.19801	-44.2709	0.027948
ENSG00000280236	OR12D2	-2.19739	-497.482	0.027993
ENSG00000008018	PSMB1	2.19733	28.4613	0.027997
ENSG00000163235	TGFA	2.19706	12.3442	0.028016
ENSG00000198783	ZNF830	-2.1943	-112.847	0.028214
ENSG00000068137	PLEKHH3	2.19393	23.1333	0.028241
ENSG00000112053	SLC26A8	2.19369	13.8982	0.028258
ENSG00000249853	HS3ST5	-2.19361	-271.992	0.028264
ENSG00000142606	MMEL1	2.19336	75.0049	0.028282
ENSG00000187866	PABIR1	2.19329	22.5492	0.028287
ENSG00000052841	TTC17	-2.19114	-176.627	0.028442
ENSG00000180817	PPA1	2.19066	30.7794	0.028476
ENSG00000130427	EPO	2.18972	319.129	0.028545
ENSG00000110717	NDUFS8	2.18865	34.7533	0.028622
ENSG00000140525	FANCI	-2.18857	-52.116	0.028628
ENSG00000137825	ITPKA	-2.1881	-30.3481	0.028663
ENSG00000198083	KRTAP9-9	-2.18805	-292.017	0.028666
ENSG00000134825	TMEM258	2.18773	104.873	0.028689
ENSG00000164077	MON1A	-2.18762	-83.7512	0.028697
ENSG00000106526	ACTR3C	-2.18683	-20.8767	0.028755
ENSG00000121210	TMEM131L	2.18583	26.9568	0.028828
ENSG00000145879	SPINK7	-2.18562	-567.831	0.028844
ENSG00000163072	NOSTRIN	-2.18529	-16.8706	0.028868
ENSG00000137960	GIPC2	2.18389	107.781	0.02897
ENSG00000166224	SGPL1	-2.18281	-70.5888	0.02905
ENSG00000182963	GJC1	-2.18277	-64.4136	0.029053
ENSG00000114349	GNAT1	-2.18214	-36.0507	0.029099
ENSG00000284130	TUBA3FP	2.1818	46.3371	0.029124
ENSG00000141255	SPATA22	-2.18123	-312.874	0.029166
ENSG00000049239	H6PD	-2.18086	-24.593	0.029194
ENSG00000168610	STAT3	2.17913	105.496	0.029322
ENSG00000145050	MANF	-2.17872	-102.794	0.029353
ENSG00000112078	KCTD20	2.17869	37.5353	0.029355
ENSG00000198133	TMEM229B	2.17834	17.1743	0.029381
ENSG00000135114	OASL	2.17776	34.266	0.029424
ENSG00000135211	TMEM60	2.17693	46.3206	0.029486
ENSG00000214290	POU2AF3	-2.17671	-60.4865	0.029502
ENSG00000196208	GREB1	-2.17627	-8.78463	0.029535
ENSG00000101557	USP14	2.17422	105.369	0.029688
ENSG00000168081	PNOC	-2.17376	-79.2181	0.029723
ENSG00000174371	EXO1	-2.1733	-19.8511	0.029758
ENSG00000223658	C1GALT1C1L	-2.17302	-17.0359	0.029778
ENSG00000144031	ANKRD53	-2.17284	-36.1438	0.029792
ENSG00000167601	AXL	2.17251	18.1697	0.029817
ENSG00000266472	MRPS21	-2.17228	-13.8816	0.029835
ENSG00000163909	HEYL	2.17066	52.0295	0.029957
ENSG00000100290	BIK	-2.1699	-15.4683	0.030014
ENSG00000171201	SMR3B	2.16957	62.3073	0.030039
ENSG00000176994	SMCR8	2.16954	63.072	0.030042
ENSG00000213999	MEF2B	2.16902	19.3242	0.030081
ENSG00000141096	DPEP3	2.16889	173.142	0.030091
ENSG00000006468	ETV1	-2.16809	-14.8224	0.030152
ENSG00000169223	LMAN2	-2.16795	-193.796	0.030162
ENSG00000275004	ZNF280B	2.16718	54.9823	0.030221
ENSG00000060069	CTDP1	2.16688	27.5351	0.030244
ENSG00000167139	TBC1D21	2.16665	71.0458	0.030261
ENSG00000162545	CAMK2N1	-2.16656	-97.8711	0.030268
ENSG00000154274	C4orf19	-2.16529	-62.5693	0.030365
ENSG00000290183	ENSG00000290183	2.1644	15.4489	0.030434
ENSG00000198092	TMPRSS11F	2.16436	177.723	0.030436
ENSG00000173511	VEGFB	-2.1643	-45.2282	0.030442
ENSG00000171132	PRKCE	2.16403	17.269	0.030462
ENSG00000143294	PRCC	-2.1635	-57.3537	0.030503
ENSG00000169905	TOR1AIP2	-2.16299	-87.9299	0.030542
ENSG00000125124	BBS2	-2.1626	-54.0963	0.030572
ENSG00000104626	ERI1	2.16228	22.0167	0.030596
ENSG00000279000	OR10A6	2.16216	95.6722	0.030606
ENSG00000204590	GNL1	2.16206	112.102	0.030613
ENSG00000176922	OR51S1	-2.16185	-150.161	0.03063
ENSG00000134202	GSTM3	-2.16159	-7.93269	0.03065
ENSG00000196504	PRPF40A	2.16117	32.8743	0.030683
ENSG00000181143	MUC16	-2.161	-349.76	0.030696
ENSG00000152591	DSPP	2.16053	216.446	0.030732
ENSG00000178038	ALS2CL	2.16003	9.30384	0.03077
ENSG00000144369	FAM171B	2.15986	26.4511	0.030784
ENSG00000139193	CD27	-2.15964	-25.7668	0.0308
ENSG00000106236	NPTX2	2.15887	101.443	0.030861
ENSG00000164591	MYOZ3	-2.15692	-241.422	0.031012
ENSG00000258644	SYNJ2BP-COX16	2.1564	13.297	0.031053
ENSG00000269825	ENSG00000269825	-2.15592	-7.71363	0.03109
ENSG00000130939	UBE4B	2.15591	104.118	0.031091
ENSG00000185313	SCN10A	-2.15562	-390.556	0.031114
ENSG00000180921	FAM83H	2.15507	36.0345	0.031156
ENSG00000167632	TRAPPC9	-2.15458	-6.58462	0.031194
ENSG00000104643	MTMR9	-2.15453	-35.2705	0.031199
ENSG00000154370	TRIM11	-2.15421	-79.4805	0.031224
ENSG00000152213	ARL11	2.15372	150.67	0.031262
ENSG00000142549	IGLON5	-2.15261	-44.8169	0.031349
ENSG00000186193	SAPCD2	2.15237	61.942	0.031368
ENSG00000165816	VWA2	-2.15232	-31.8564	0.031372
ENSG00000112079	STK38	-2.15104	-89.0239	0.031473
ENSG00000125952	MAX	-2.14984	-65.0669	0.031568
ENSG00000177990	DPY19L2	2.14956	15.6149	0.03159
ENSG00000116032	GRIN3B	-2.14845	-30.36	0.031678
ENSG00000166377	ATP9B	-2.148	-12.8543	0.031714
ENSG00000165269	AQP7	2.14755	64.7237	0.03175
ENSG00000289490	ENSG00000289490	-2.14711	-27.8214	0.031784
ENSG00000181744	DIPK2A	2.14706	93.7503	0.031789
ENSG00000167815	PRDX2	2.14678	47.5674	0.031811
ENSG00000196584	XRCC2	-2.14674	-22.856	0.031814
ENSG00000171680	PLEKHG5	2.1465	4.70128	0.031833
ENSG00000205864	KRTAP5-6	2.14647	97.0753	0.031836
ENSG00000288859	H2AC19	2.14597	291.392	0.031875
ENSG00000133958	UNC79	2.14569	45.8103	0.031898
ENSG00000117602	RCAN3	-2.14446	-58.0028	0.031996
ENSG00000286135	SPADH	2.14443	233.627	0.031998
ENSG00000136010	ALDH1L2	2.14402	29.1719	0.032031
ENSG00000218819	TDRD15	-2.14401	-106.898	0.032032
ENSG00000250374	TRIM75	2.14339	173.493	0.032082
ENSG00000163217	BMP10	2.14283	53.4576	0.032127
ENSG00000181192	DHTKD1	-2.14177	-58.6367	0.032212
ENSG00000132432	SEC61G	-2.14145	-29.4125	0.032238
ENSG00000121743	GJA3	-2.14095	-8.90127	0.032278
ENSG00000153234	NR4A2	-2.13948	-95.921	0.032397
ENSG00000071677	PRLH	2.13797	113.719	0.032519
ENSG00000126803	HSPA2	-2.13758	-10.0103	0.032551
ENSG00000181752	OR8K5	2.13653	211.482	0.032636
ENSG00000112149	CD83	-2.1359	-29.0891	0.032687
ENSG00000204120	GIGYF2	2.13488	21.4458	0.032771
ENSG00000153294	ADGRF4	-2.13195	-66.9069	0.033011
ENSG00000154188	ANGPT1	-2.13125	-16.3208	0.033069
ENSG00000182333	LIPF	-2.13122	-271.5	0.033071
ENSG00000185231	MC2R	2.13063	66.4784	0.03312
ENSG00000122966	CIT	2.13011	177.639	0.033162
ENSG00000106299	WASL	2.13009	94.6294	0.033164
ENSG00000180329	CCDC43	-2.12992	-69.2895	0.033178
ENSG00000182318	ZSCAN22	-2.12924	-161.218	0.033234
ENSG00000152214	RIT2	2.1288	205.003	0.033271
ENSG00000042980	ADAM28	2.12812	23.9521	0.033327
ENSG00000164761	TNFRSF11B	-2.12801	-14.0793	0.033336
ENSG00000215704	CELA2B	-2.12769	-64.8082	0.033363
ENSG00000182979	MTA1	-2.12574	-206.438	0.033525
ENSG00000176720	BOK	2.12548	14.4359	0.033546
ENSG00000188070	ZFTA	2.12461	85.4186	0.033619
ENSG00000109736	MFSD10	2.12387	64.3034	0.033681
ENSG00000267748	ENSG00000267748	2.12285	9.01591	0.033767
ENSG00000136574	GATA4	2.1227	132.973	0.033779
ENSG00000134575	ACP2	-2.12253	-43.9192	0.033793
ENSG00000106178	CCL24	-2.12147	-27.1256	0.033882
ENSG00000185043	CIB1	2.12074	21.0836	0.033944
ENSG00000128185	DGCR6L	2.12012	71.2742	0.033996
ENSG00000133067	LGR6	2.11896	75.8988	0.034094
ENSG00000086504	MRPL28	2.11852	45.5733	0.034131
ENSG00000184056	VPS33B	2.11839	49.7063	0.034142
ENSG00000118113	MMP8	-2.1182	-66.2887	0.034158
ENSG00000268964	ERVV-2	2.11788	55.1829	0.034185
ENSG00000142182	DNMT3L	2.11739	184.734	0.034227
ENSG00000185090	MANEAL	-2.11721	-55.5705	0.034242
ENSG00000168487	BMP1	2.11676	70.1011	0.03428
ENSG00000168530	MYL1	2.11657	152.246	0.034297
ENSG00000169621	APLF	-2.11579	-115.364	0.034363
ENSG00000139266	MARCHF9	-2.11573	-142.266	0.034368
ENSG00000105559	PLEKHA4	-2.11506	-21.9081	0.034425
ENSG00000142698	C1orf94	2.11488	183.032	0.034441
ENSG00000181562	EDDM3A	2.11422	65.3571	0.034497
ENSG00000254726	MEX3A	-2.11401	-212.675	0.034515
ENSG00000097096	SYDE2	-2.11397	-9.67185	0.034518
ENSG00000060718	COL11A1	2.11293	228.708	0.034607
ENSG00000013583	HEBP1	2.1125	9.48804	0.034644
ENSG00000075673	ATP12A	2.11238	12.2418	0.034654
ENSG00000120057	SFRP5	2.11233	66.1851	0.034658
ENSG00000151117	TMEM86A	2.11222	21.1631	0.034667
ENSG00000131584	ACAP3	2.11211	113.594	0.034677
ENSG00000117360	PRPF3	-2.11171	-78.8744	0.034712
ENSG00000132517	SLC52A1	2.11143	49.0846	0.034735
ENSG00000231738	TSPAN19	2.10988	378.473	0.034869
ENSG00000185187	SIGIRR	2.10988	102.258	0.034869
ENSG00000127481	UBR4	2.10965	64.2388	0.034888
ENSG00000188505	NCCRP1	-2.10956	-137.031	0.034896
ENSG00000118579	MED28	2.10865	24.8891	0.034975
ENSG00000203814	H2BC18	2.10825	184.837	0.035009
ENSG00000111231	GPN3	-2.10796	-63.7621	0.035035
ENSG00000187867	PALM3	-2.10744	-68.7262	0.03508
ENSG00000128709	HOXD9	-2.10732	-178.456	0.03509
ENSG00000008294	SPAG9	-2.10651	-25.7592	0.03516
ENSG00000113312	TTC1	-2.10635	-43.059	0.035174
ENSG00000254440	PBOV1	2.10534	183.09	0.035261
ENSG00000132356	PRKAA1	2.1049	31.924	0.0353
ENSG00000108622	ICAM2	-2.10475	-355.932	0.035313
ENSG00000284873	OOSP1	2.10405	229.002	0.035374
ENSG00000198945	L3MBTL3	2.10267	33.6303	0.035495
ENSG00000144550	CPNE9	-2.10208	-40.0568	0.035546
ENSG00000227345	PARG	2.10146	158.61	0.035601
ENSG00000187855	ASCL4	-2.10125	-67.25	0.035619
ENSG00000070814	TCOF1	-2.10124	-97.4576	0.03562
ENSG00000103375	AQP8	-2.10008	-108.358	0.035722
ENSG00000076944	STXBP2	-2.09996	-48.1551	0.035732
ENSG00000215372	ZNF705G	2.09892	1688.85	0.035824
ENSG00000163491	NEK10	2.09739	14.3264	0.035959
ENSG00000289721	PYDC5	2.09703	23.1734	0.035991
ENSG00000212710	CTAGE1	2.09666	349.441	0.036024
ENSG00000152910	CNTNAP4	-2.09589	-411.637	0.036092
ENSG00000197275	RAD54B	-2.0948	-65.0233	0.036188
ENSG00000115607	IL18RAP	-2.09464	-2.28407	0.036203
ENSG00000185621	LMLN	-2.09322	-45.1683	0.036329
ENSG00000162746	FCRLB	-2.0929	-15.7857	0.036358
ENSG00000069974	RAB27A	-2.09178	-18.1932	0.036458
ENSG00000123178	SPRYD7	2.09106	66.2722	0.036523
ENSG00000284791	SMIM41	-2.09087	-36.7052	0.036539
ENSG00000134323	MYCN	2.09081	53.673	0.036545
ENSG00000204267	TAP2	2.09013	11.8355	0.036606
ENSG00000066697	MSANTD3	2.08969	20.8321	0.036646
ENSG00000166037	CEP57	-2.08958	-20.8851	0.036656
ENSG00000197079	KRT35	-2.08937	-65.6674	0.036675
ENSG00000166153	DEPDC4	2.08932	71.851	0.036679
ENSG00000166670	MMP10	-2.08892	-249.712	0.036715
ENSG00000101680	LAMA1	2.08876	220.785	0.036729
ENSG00000169469	SPRR1B	2.08848	162.124	0.036754
ENSG00000238227	TMEM250	2.08844	86.7681	0.036758
ENSG00000113838	TBCCD1	2.08794	34.2525	0.036803
ENSG00000141034	GID4	2.08777	39.5788	0.036819
ENSG00000101040	ZMYND8	-2.08722	-50.9847	0.036869
ENSG00000176371	ZSCAN2	-2.08697	-41.9093	0.036891
ENSG00000176624	MEX3C	-2.08671	-48.7059	0.036914
ENSG00000072415	PALS1	2.08604	152.26	0.036975
ENSG00000121297	TSHZ3	2.08583	5.98238	0.036994
ENSG00000164778	EN2	-2.08494	-252.975	0.037075
ENSG00000164082	GRM2	-2.08467	-34.54	0.037099
ENSG00000185024	BRF1	2.0843	29.8691	0.037133
ENSG00000116679	IVNS1ABP	2.08422	176.566	0.03714
ENSG00000203663	OR2L2	-2.08421	-123.78	0.037141
ENSG00000083290	ULK2	-2.08411	-90.6794	0.037151
ENSG00000174915	PTDSS2	2.08399	84.4985	0.037161
ENSG00000124243	BCAS4	2.08396	9.24664	0.037164
ENSG00000174279	EVX2	-2.08389	-96.0331	0.03717
ENSG00000189409	MMP23B	2.08365	82.8813	0.037192
ENSG00000154146	NRGN	-2.08155	-111.463	0.037384
ENSG00000136631	VPS45	-2.08134	-10.2458	0.037403
ENSG00000258529	ENSG00000258529	2.08052	18.0044	0.037478
ENSG00000099617	EFNA2	-2.0804	-331.316	0.037489
ENSG00000186943	OR13C8	2.08017	226.571	0.03751
ENSG00000155827	RNF20	-2.07905	-29.5226	0.037612
ENSG00000167723	TRPV3	2.07877	6.03119	0.037638
ENSG00000204178	MACO1	2.07747	954.092	0.037758
ENSG00000166562	SEC11C	2.07738	28.5847	0.037766
ENSG00000173868	PHOSPHO1	-2.07684	-32.0195	0.037816
ENSG00000128283	CDC42EP1	2.07624	88.87	0.037872
ENSG00000197238	H4C11	2.07618	37.3884	0.037878
ENSG00000163840	DTX3L	-2.0745	-38.8984	0.038032
ENSG00000229544	NKX1-2	2.07431	135.021	0.038051
ENSG00000125457	MIF4GD	2.07404	10.1211	0.038075
ENSG00000165506	DNAAF2	2.07387	9.19492	0.038091
ENSG00000254858	MPV17L2	-2.07379	-39.4073	0.038099
ENSG00000132773	TOE1	2.07375	97.3936	0.038102
ENSG00000136059	VILL	2.0735	56.374	0.038125
ENSG00000108588	CCDC47	2.07317	34.4808	0.038156
ENSG00000131115	ZNF227	-2.07257	-18.2672	0.038213
ENSG00000141542	RAB40B	-2.07075	-103.285	0.038382
ENSG00000213066	CEP43	2.07051	17.154	0.038404
ENSG00000196526	AFAP1	-2.06983	-0.68959	0.038468
ENSG00000241598	KRTAP5-4	2.06956	291.611	0.038494
ENSG00000186910	SERPINA11	2.06919	31.0305	0.038529
ENSG00000181903	OR4C6	2.0687	227.962	0.038574
ENSG00000188155	KRTAP10-6	-2.06721	-45.6763	0.038715
ENSG00000215912	TTC34	-2.06706	-161.763	0.038729
ENSG00000126353	CCR7	-2.06673	-110.408	0.038759
ENSG00000112893	MAN2A1	2.06578	44.2336	0.038849
ENSG00000160791	CCR5	-2.06567	-5.76785	0.038859
ENSG00000166033	HTRA1	-2.06385	-57.8983	0.039032
ENSG00000172123	SLFN12	2.06368	58.6711	0.039048
ENSG00000136295	TTYH3	2.06365	18.1095	0.039051
ENSG00000130479	MAP1S	2.06318	10.0646	0.039095
ENSG00000166896	ATP23	2.06315	2.5534	0.039098
ENSG00000144655	CSRNP1	-2.06235	-17.8449	0.039174
ENSG00000140497	SCAMP2	2.06231	7.42695	0.039178
ENSG00000188910	GJB3	2.0618	80.2966	0.039227
ENSG00000165905	LARGE2	2.06139	32.5867	0.039266
ENSG00000186832	KRT16	-2.0608	-439.093	0.039322
ENSG00000170260	ZNF212	-2.0608	-126.612	0.039323
ENSG00000125798	FOXA2	-2.06078	-366.636	0.039324
ENSG00000104763	ASAH1	2.05955	25.2237	0.039442
ENSG00000128652	HOXD3	-2.05952	-265.312	0.039444
ENSG00000167645	YIF1B	-2.05951	-147.842	0.039445
ENSG00000140829	DHX38	-2.05889	-67.0036	0.039504
ENSG00000100056	ESS2	-2.05851	-5.20614	0.039541
ENSG00000057704	TMCC3	-2.05808	-10.8905	0.039582
ENSG00000212659	KRTAP9-6	2.05801	437.395	0.039589
ENSG00000139372	TDG	-2.05749	-15.1494	0.039639
ENSG00000182463	TSHZ2	-2.05741	-58.7054	0.039647
ENSG00000120137	PANK3	2.05541	47.6955	0.039839
ENSG00000240771	ARHGEF25	-2.05513	-41.2911	0.039867
ENSG00000168386	FILIP1L	-2.05348	-33.6992	0.040026
ENSG00000147885	IFNA16	-2.05161	-115.881	0.040208
ENSG00000073008	PVR	-2.0506	-18.8086	0.040306
ENSG00000013293	SLC7A14	-2.05024	-374.534	0.040341
ENSG00000077420	APBB1IP	-2.05007	-6.09498	0.040357
ENSG00000284667	SCYGR5	-2.04949	-169.637	0.040415
ENSG00000156398	SFXN2	2.04881	48.73	0.040481
ENSG00000283297	TEX52	-2.04877	-113.599	0.040485
ENSG00000145592	RPL37	2.04872	30.5765	0.040489
ENSG00000157693	TMEM268	2.04872	13.3392	0.04049
ENSG00000187098	MITF	2.04798	53.0853	0.040562
ENSG00000168556	ING2	2.04772	51.9326	0.040588
ENSG00000158292	GPR153	-2.0473	-21.6102	0.040628
ENSG00000161958	FGF11	2.04644	49.6101	0.040713
ENSG00000132801	ZSWIM3	2.04612	34.3665	0.040745
ENSG00000174165	ZDHHC24	2.04602	24.1693	0.040755
ENSG00000153064	BANK1	2.04597	24.8617	0.04076
ENSG00000159259	CHAF1B	2.0458	41.6269	0.040776
ENSG00000242441	GTF2A1L	2.04504	43.7709	0.040851
ENSG00000075461	CACNG4	-2.04418	-96.2334	0.040936
ENSG00000159792	PSKH1	2.04399	37.5532	0.040955
ENSG00000121274	TENT4B	2.04378	97.3157	0.040975
ENSG00000143001	TMEM61	2.04359	30.8935	0.040994
ENSG00000198356	GET3	2.04312	95.1113	0.04104
ENSG00000184999	SLC22A10	2.04298	171.336	0.041054
ENSG00000006453	BAIAP2L1	-2.04266	-22.6302	0.041086
ENSG00000115073	ACTR1B	-2.04223	-46.1038	0.041129
ENSG00000101311	FERMT1	-2.04222	-29.4939	0.04113
ENSG00000163430	FSTL1	2.04189	42.9032	0.041162
ENSG00000149231	CCDC82	2.0418	39.7341	0.041171
ENSG00000163888	CAMK2N2	-2.04134	-147.294	0.041217
ENSG00000229809	ZNF688	2.04067	206.948	0.041283
ENSG00000111490	TBC1D30	-2.04004	-56.5585	0.041346
ENSG00000130396	AFDN	-2.03939	-29.3821	0.041411
ENSG00000284554	ENSG00000284554	2.03887	102.106	0.041463
ENSG00000163001	CFAP36	2.03871	22.2408	0.041479
ENSG00000099956	SMARCB1	2.03717	88.0586	0.041633
ENSG00000147488	ST18	-2.03652	-197.017	0.041698
ENSG00000157020	SEC13	2.03489	61.8447	0.041862
ENSG00000248235	ENSG00000248235	-2.03441	-20.4706	0.041911
ENSG00000172992	DCAKD	2.03352	7.13488	0.042
ENSG00000079150	FKBP7	2.03194	90.8074	0.04216
ENSG00000185290	NUPR2	-2.03186	-60.4771	0.042168
ENSG00000051341	POLQ	-2.03184	-42.7475	0.042169
ENSG00000204518	AADACL4	-2.03167	-246.422	0.042187
ENSG00000123179	EBPL	-2.03124	-8.16093	0.04223
ENSG00000039123	MTREX	2.03109	92.5765	0.042245
ENSG00000147364	FBXO25	2.03087	25.2208	0.042268
ENSG00000176619	LMNB2	-2.03074	-137.937	0.042282
ENSG00000018869	ZNF582	-2.03072	-27.5752	0.042283
ENSG00000081059	TCF7	2.03068	16.1215	0.042287
ENSG00000155755	TMEM237	2.03036	9.14556	0.04232
ENSG00000214216	IQCJ	-2.0301	-281.209	0.042346
ENSG00000290217	ENSG00000290217	-2.02975	-219.113	0.042382
ENSG00000185627	PSMD13	2.0297	27.8869	0.042387
ENSG00000084623	EIF3I	-2.02943	-65.1424	0.042414
ENSG00000110060	PUS3	-2.02932	-13.356	0.042426
ENSG00000164323	CFAP97	2.02893	11.86	0.042465
ENSG00000168993	CPLX1	2.02856	136.723	0.042503
ENSG00000108468	CBX1	2.02821	13.4288	0.042539
ENSG00000148848	ADAM12	2.02817	202.2	0.042543
ENSG00000264230	ANXA8L1	-2.02752	-105.784	0.042609
ENSG00000163374	YY1AP1	2.02655	54.9114	0.042708
ENSG00000164713	BRI3	2.02644	35.0592	0.04272
ENSG00000174718	RESF1	2.02627	29.5197	0.042737
ENSG00000090686	USP48	2.02617	31.5963	0.042748
ENSG00000130559	CAMSAP1	2.02575	41.3984	0.04279
ENSG00000158435	CNOT11	-2.02557	-103.214	0.042809
ENSG00000212935	KRTAP10-3	2.02409	90.3694	0.042961
ENSG00000183023	SLC8A1	-2.02403	-29.5958	0.042967
ENSG00000168925	CTRB1	2.02373	6.13962	0.042997
ENSG00000273802	H2BC8	2.02362	42.8973	0.043009
ENSG00000171867	PRNP	2.02351	25.5427	0.04302
ENSG00000188428	BLOC1S5	2.02305	26.716	0.043068
ENSG00000136816	TOR1B	2.02298	36.1209	0.043075
ENSG00000225921	NOL7	2.02273	112.13	0.043101
ENSG00000148835	TAF5	-2.02195	-15.9349	0.043181
ENSG00000254521	SIGLEC12	2.02169	6.73206	0.043208
ENSG00000121903	ZSCAN20	2.02165	52.446	0.043213
ENSG00000185972	CCIN	-2.02116	-153.185	0.043263
ENSG00000233087	RAB6D	-2.02093	-244.829	0.043287
ENSG00000206107	KRTAP27-1	-2.02012	-349.619	0.043371
ENSG00000178538	CA8	-2.01783	-32.6506	0.043609
ENSG00000183638	RP1L1	2.0177	255.416	0.043623
ENSG00000085433	WDR47	2.01693	21.6946	0.043703
ENSG00000163596	ICA1L	2.01693	58.3992	0.043703
ENSG00000136897	MRPL50	2.01676	62.8288	0.04372
ENSG00000128513	POT1	-2.01594	-32.3485	0.043807
ENSG00000170426	SDR9C7	-2.01542	-81.5776	0.043861
ENSG00000213782	DDX47	2.01488	60.1672	0.043917
ENSG00000127324	TSPAN8	2.01423	207.255	0.043985
ENSG00000125965	GDF5	-2.01404	-32.7456	0.044006
ENSG00000169129	AFAP1L2	-2.01395	-60.7133	0.044014
ENSG00000198363	ASPH	-2.01348	-23.3236	0.044064
ENSG00000088827	SIGLEC1	-2.01328	-157.194	0.044086
ENSG00000171824	EXOSC10	-2.01322	-377.399	0.044092
ENSG00000100034	PPM1F	2.01274	39.169	0.044142
ENSG00000160087	UBE2J2	2.01246	89.2192	0.044172
ENSG00000006530	AGK	-2.01222	-58.9105	0.044197
ENSG00000158163	DZIP1L	-2.01175	-9.81084	0.044247
ENSG00000114767	RRP9	-2.01028	-115.834	0.044402
ENSG00000138472	GUCA1C	2.01	145.974	0.044432
ENSG00000185009	AP3M1	-2.00998	-46.282	0.044433
ENSG00000155254	MARVELD1	2.00991	8.78176	0.04444
ENSG00000108828	VAT1	-2.00954	-76.0562	0.04448
ENSG00000188092	GPR89B	-2.00853	-54.9175	0.044587
ENSG00000179403	VWA1	2.00805	63.4388	0.044638
ENSG00000186105	LRRC70	2.00801	23.6585	0.044642
ENSG00000284969	ENSG00000284969	2.00761	23.352	0.044685
ENSG00000104881	PPP1R13L	-2.00703	-20.4969	0.044747
ENSG00000138794	CASP6	-2.00676	-22.3215	0.044775
ENSG00000168958	MFF	-2.00674	-28.014	0.044778
ENSG00000103335	PIEZO1	-2.00636	-18.3895	0.044818
ENSG00000185792	NLRP9	-2.00609	-255.544	0.044847
ENSG00000138593	SECISBP2L	-2.00552	-23.0278	0.044908
ENSG00000135519	KCNH3	-2.0053	-77.1504	0.044931
ENSG00000104371	DKK4	-2.00524	-41.4242	0.044938
ENSG00000137078	SIT1	-2.00404	-108.418	0.045066
ENSG00000063245	EPN1	-2.00391	-57.5609	0.045079
ENSG00000149646	CNBD2	-2.00385	-9.90469	0.045086
ENSG00000183153	GJD3	-2.00381	-136.159	0.04509
ENSG00000182771	GRID1	-2.00304	-87.2212	0.045173
ENSG00000101247	NDUFAF5	-2.0028	-47.1462	0.045199
ENSG00000176971	FIBIN	2.00217	250.2	0.045266
ENSG00000183831	ANKRD45	2.00164	77.6623	0.045323
ENSG00000125375	DMAC2L	-2.0015	-4.24157	0.045338
ENSG00000127863	TNFRSF19	-2.00123	-44.3673	0.045368
ENSG00000172689	MS4A10	2.001	61.6499	0.045392
ENSG00000198517	MAFK	-2.0008	-117.465	0.045414
ENSG00000138031	ADCY3	2.00053	11.0308	0.045443
ENSG00000277893	SRD5A2	2.00003	203.949	0.045497
ENSG00000167614	TTYH1	1.99996	105.324	0.045504
ENSG00000122859	NEUROG3	1.99973	57.0899	0.04553
ENSG00000172339	ALG14	-1.99948	-40.7483	0.045557
ENSG00000092051	JPH4	1.99919	172.237	0.045588
ENSG00000133313	CNDP2	1.99915	5.07334	0.045592
ENSG00000004866	ST7	1.99627	26.9738	0.045905
ENSG00000088882	CPXM1	-1.99612	-12.7891	0.04592
ENSG00000254466	OR4D10	1.9955	224.857	0.045989
ENSG00000113328	CCNG1	1.99538	47.845	0.046001
ENSG00000100726	TELO2	1.99537	20.9338	0.046003
ENSG00000171360	KRT38	-1.99506	-253.328	0.046036
ENSG00000165501	LRR1	1.99501	4.6509	0.046042
ENSG00000204381	LAYN	1.99482	8.61058	0.046063
ENSG00000184465	WDR27	-1.99472	-19.5328	0.046074
ENSG00000088543	C3orf18	-1.99466	-18.3058	0.04608
ENSG00000121644	DESI2	-1.99416	-106.796	0.046135
ENSG00000269404	SPIB	1.99407	30.2113	0.046144
ENSG00000185728	YTHDF3	-1.99342	-44.5795	0.046215
ENSG00000171723	GPHN	1.99328	63.685	0.04623
ENSG00000171307	ZDHHC16	-1.99302	-93.3228	0.046259
ENSG00000131153	GINS2	1.9914	31.3925	0.046437
ENSG00000165672	PRDX3	-1.99122	-33.7686	0.046456
ENSG00000184988	TMEM106A	1.99111	8.09451	0.046469
ENSG00000106290	TAF6	-1.99103	-23.6347	0.046478
ENSG00000243811	APOBEC3D	1.99102	141.287	0.046479
ENSG00000139289	PHLDA1	-1.9908	-19.8863	0.046503
ENSG00000143314	MRPL24	-1.99061	-119.745	0.046524
ENSG00000100888	CHD8	1.9904	73.7635	0.046546
ENSG00000081041	CXCL2	-1.98908	-29.7228	0.046692
ENSG00000105227	PRX	-1.98736	-12.0391	0.046882
ENSG00000108773	KAT2A	-1.98702	-145.677	0.04692
ENSG00000138755	CXCL9	-1.98589	-119.47	0.047045
ENSG00000104870	FCGRT	-1.98582	-39.1621	0.047053
ENSG00000162624	LHX8	1.9854	935.316	0.0471
ENSG00000151746	BICD1	-1.98503	-20.6109	0.047141
ENSG00000070669	ASNS	1.98375	46.1264	0.047283
ENSG00000122592	HOXA7	1.98368	161.135	0.047292
ENSG00000162891	IL20	-1.98342	-102.658	0.04732
ENSG00000102891	MT4	-1.98275	-217.571	0.047396
ENSG00000135838	NPL	1.98273	34.276	0.047397
ENSG00000007968	E2F2	1.98107	55.2087	0.047583
ENSG00000132330	SCLY	1.98015	16.1309	0.047686
ENSG00000164403	SHROOM1	1.97983	18.7816	0.047722
ENSG00000008130	NADK	-1.97975	-52.2334	0.047732
ENSG00000125409	TEKT3	1.97963	112.498	0.047745
ENSG00000162630	B3GALT2	1.97963	35.081	0.047745
ENSG00000173210	ABLIM3	1.97906	37.4967	0.047809
ENSG00000181610	MRPS23	-1.97889	-84.4292	0.047828
ENSG00000126787	DLGAP5	1.97859	51.3708	0.047862
ENSG00000249240	ENSG00000249240	1.97826	31.3235	0.047899
ENSG00000100926	TM9SF1	1.97801	48.0847	0.047928
ENSG00000178404	CEP295NL	1.97799	51.9784	0.04793
ENSG00000165533	TTC8	1.97668	42.1615	0.048078
ENSG00000144452	ABCA12	-1.97656	-157.655	0.048091
ENSG00000010438	PRSS3	1.97637	102.42	0.048113
ENSG00000171401	KRT13	-1.97605	-87.2447	0.048149
ENSG00000100626	GALNT16	-1.97601	-50.6231	0.048154
ENSG00000137707	BTG4	-1.97588	-35.9272	0.048168
ENSG00000169248	CXCL11	-1.97511	-36.9012	0.048256
ENSG00000184922	FMNL1	-1.97465	-103.063	0.048308
ENSG00000170624	SGCD	1.97433	97.74	0.048344
ENSG00000064201	TSPAN32	-1.97418	-2.34577	0.048361
ENSG00000175745	NR2F1	1.97382	1376.85	0.048403
ENSG00000197444	OGDHL	-1.9735	-1385.67	0.048439
ENSG00000110917	MLEC	-1.97346	-63.0801	0.048443
ENSG00000215695	RSC1A1	-1.9728	-240.172	0.048518
ENSG00000114923	SLC4A3	1.9727	94.7758	0.04853
ENSG00000143473	KCNH1	-1.97267	-61.6757	0.048533
ENSG00000132481	TRIM47	-1.97265	-3.24463	0.048536
ENSG00000113638	TTC33	-1.97263	-11.8129	0.048538
ENSG00000168314	MOBP	-1.97261	-214.121	0.04854
ENSG00000100106	TRIOBP	-1.97224	-16.5178	0.048582
ENSG00000105011	ASF1B	1.972	16.7508	0.048609
ENSG00000070610	GBA2	1.97194	16.8193	0.048616
ENSG00000163283	ALPP	1.97157	101.573	0.048659
ENSG00000251201	TMED7-TICAM2	-1.97133	-20.3991	0.048686
ENSG00000127526	SLC35E1	-1.97105	-41.9754	0.048718
ENSG00000161980	POLR3K	-1.97067	-12.0307	0.048762
ENSG00000146205	ANO7	-1.97051	-32.0206	0.048781
ENSG00000137776	SLTM	-1.96995	-55.298	0.048845
ENSG00000198674	OR10G6	-1.96958	-321.182	0.048887
ENSG00000007237	GAS7	-1.96845	-12.5551	0.049017
ENSG00000100422	CERK	-1.96796	-17.5849	0.049072
ENSG00000141503	MINK1	-1.96785	-73.3919	0.049085
ENSG00000221954	OR4C12	-1.96644	-172.239	0.049248
ENSG00000137080	IFNA21	-1.96608	-277.404	0.049289
ENSG00000145819	ARHGAP26	1.9657	109.817	0.049333
ENSG00000179059	ZFP42	1.9655	215.179	0.049356
ENSG00000169609	C15orf40	-1.96453	-27.0596	0.049469
ENSG00000168710	AHCYL1	-1.96337	-53.0101	0.049603
ENSG00000127472	PLA2G5	1.96335	24.5851	0.049606
ENSG00000114354	TFG	1.96317	15.1454	0.049626
ENSG00000182247	UBE2E2	-1.96298	-8.1446	0.049649
ENSG00000160683	CXCR5	1.96288	14.0414	0.04966
ENSG00000148942	SLC5A12	1.96237	127.182	0.049719
ENSG00000169189	NSMCE1	1.96235	28.3626	0.049722
ENSG00000283439	SPEM3	1.96116	436.615	0.04986
ENSG00000145284	SCD5	-1.96075	-7.33651	0.049908
ENSG00000157404	KIT	1.9603	45.8582	0.049961
ENSG00000123384	LRP1	-1.96028	-20.8028	0.049963
ENSG00000106392	C1GALT1	1.95998	8.79277	0.049998
ENSG00000198440	ZNF583	-1.95992	-28.8723	0.050005
ENSG00000174928	C3orf33	1.95928	36.9655	0.05008
ENSG00000174373	RALGAPA1	-1.95915	-18.2058	0.050095
ENSG00000288614	ENSG00000288614	-1.95879	-20.3597	0.050137
ENSG00000011295	TTC19	-1.95879	-103.298	0.050138
ENSG00000143851	PTPN7	-1.95863	-11.7772	0.050156
ENSG00000154710	RABGEF1	1.95819	74.9674	0.050208
ENSG00000183963	SMTN	1.95804	14.0355	0.050225
ENSG00000100554	ATP6V1D	-1.95759	-208.227	0.050278
ENSG00000285947	ENSG00000285947	1.95703	8.41998	0.050343
ENSG00000187164	SHTN1	-1.95669	-18.5583	0.050384
ENSG00000206150	RNASE13	1.9561	117.895	0.050453
ENSG00000076321	KLHL20	1.95593	52.3123	0.050473
ENSG00000134183	GNAT2	-1.95579	-29.0259	0.05049
ENSG00000139531	SUOX	1.95576	26.1728	0.050493
ENSG00000162368	CMPK1	1.9552	37.341	0.05056
ENSG00000168306	ACOX2	-1.95504	-49.8571	0.050578
ENSG00000096395	MLN	1.9544	119.663	0.050654
ENSG00000263528	IKBKE	-1.9542	-3.33947	0.050678
ENSG00000078725	BRINP1	1.95391	180.194	0.050712
ENSG00000183098	GPC6	1.95383	109.778	0.050721
ENSG00000205038	PKHD1L1	1.95376	169.434	0.050729
ENSG00000174255	ZNF80	1.95359	199.291	0.050749
ENSG00000183813	CCR4	1.95308	50.6949	0.05081
ENSG00000144677	CTDSPL	-1.95279	-50.8644	0.050844
ENSG00000130176	CNN1	1.9527	36.065	0.050856
ENSG00000100346	CACNA1I	1.95264	217.957	0.050862
ENSG00000116668	SWT1	-1.95239	-147.962	0.050892
ENSG00000163453	IGFBP7	1.95237	4.13048	0.050894
ENSG00000198670	LPA	1.95228	251.131	0.050905
ENSG00000167914	GSDMA	-1.952	-3.41623	0.050938
ENSG00000172232	AZU1	1.95081	37.4663	0.051079
ENSG00000119703	ZC2HC1C	-1.95069	-1.85108	0.051094
ENSG00000128340	RAC2	-1.95067	-65.8121	0.051096
ENSG00000172345	STARD5	1.95063	10.2863	0.051101
ENSG00000078487	ZCWPW1	-1.95055	-13.2555	0.05111
ENSG00000186377	CYP4X1	1.95033	34.7621	0.051136
ENSG00000138375	SMARCAL1	-1.95022	-17.3773	0.05115
ENSG00000197437	OR13G1	1.94992	93.6666	0.051185
ENSG00000070495	JMJD6	-1.94989	-28.6217	0.051189
ENSG00000185133	INPP5J	1.94961	26.0261	0.051222
ENSG00000145723	GIN1	1.94948	58.6324	0.051238
ENSG00000251655	PRB1	-1.94858	-144.243	0.051346
ENSG00000145354	CISD2	-1.9485	-34.7023	0.051355
ENSG00000164733	CTSB	1.94837	34.1538	0.05137
ENSG00000148136	OR13C4	1.94798	236.494	0.051417
ENSG00000183340	JRKL	1.94747	27.7785	0.051479
ENSG00000189181	OR14I1	-1.94725	-164.227	0.051505
ENSG00000152475	ZNF837	1.94724	4.51822	0.051505
ENSG00000163558	PRKCI	1.94641	44.983	0.051605
ENSG00000100027	YPEL1	-1.94558	-7.44123	0.051705
ENSG00000106628	POLD2	1.94541	30.8063	0.051725
ENSG00000179902	CFAP276	-1.94522	-48.669	0.051749
ENSG00000144130	NT5DC4	-1.9446	-32.8801	0.051823
ENSG00000283288	SMIM33	-1.94371	-49.9179	0.05193
ENSG00000127527	EPS15L1	-1.94306	-78.3669	0.052008
ENSG00000127415	IDUA	1.94215	3.85606	0.052119
ENSG00000088766	CRLS1	-1.94192	-34.9273	0.052147
ENSG00000177383	MAGEF1	1.94173	14.7009	0.05217
ENSG00000163435	ELF3	-1.94143	-101.543	0.052207
ENSG00000101544	ADNP2	-1.94137	-20.0714	0.052214
ENSG00000169174	PCSK9	1.94127	127.167	0.052226
ENSG00000114626	ABTB1	1.94121	24.4926	0.052232
ENSG00000090612	ZNF268	1.94066	24.6132	0.052299
ENSG00000160808	MYL3	1.94025	113.251	0.052349
ENSG00000185737	NRG3	-1.94024	-184.612	0.05235
ENSG00000263201	DPEP2NB	1.93978	139.892	0.052407
ENSG00000151379	MSGN1	1.93955	88.1707	0.052434
ENSG00000066468	FGFR2	1.93947	138.004	0.052444
ENSG00000132259	CNGA4	1.93917	113.796	0.052481
ENSG00000176890	TYMS	-1.93913	-3.82192	0.052486
ENSG00000178562	CD28	-1.93907	-39.7265	0.052493
ENSG00000155511	GRIA1	1.93897	89.8131	0.052506
ENSG00000001461	NIPAL3	-1.93885	-11.4295	0.052519
ENSG00000189184	PCDH18	-1.93861	-23.3269	0.052549
ENSG00000159871	LYPD5	1.9379	42.7492	0.052635
ENSG00000026950	BTN3A1	1.93776	44.1863	0.052653
ENSG00000112659	CUL9	-1.93735	-25.8304	0.052703
ENSG00000143416	SELENBP1	1.93728	37.2681	0.052711
ENSG00000145451	GLRA3	1.93726	256.791	0.052713
ENSG00000055483	USP36	1.93716	50.836	0.052726
ENSG00000145242	EPHA5	-1.93706	-57.2199	0.052738
ENSG00000157911	PEX10	1.93662	49.4826	0.052792
ENSG00000139117	CPNE8	1.93657	9.05392	0.052798
ENSG00000253276	CCDC71L	1.93623	22.9153	0.052839
ENSG00000135643	KCNMB4	-1.93587	-19.67	0.052883
ENSG00000197323	TRIM33	-1.93439	-17.7775	0.053065
ENSG00000128016	ZFP36	1.9341	137.655	0.053101
ENSG00000126861	OMG	1.93347	149.817	0.053178
ENSG00000169018	FEM1B	-1.93342	-84.8537	0.053185
ENSG00000090104	RGS1	1.93338	14.1049	0.05319
ENSG00000101441	CST4	1.93251	93.5885	0.053296
ENSG00000043514	TRIT1	-1.93239	-16.3045	0.053312
ENSG00000174946	GPR171	1.93196	45.8376	0.053364
ENSG00000140043	PTGR2	1.93131	15.2094	0.053445
ENSG00000065325	GLP2R	1.93124	125.681	0.053454
ENSG00000182809	CRIP2	1.93114	188.404	0.053466
ENSG00000014824	SLC30A9	1.93075	30.0374	0.053514
ENSG00000075213	SEMA3A	-1.92999	-19.6705	0.053609
ENSG00000244694	PTCHD4	-1.92986	-41.7141	0.053624
ENSG00000166575	TMEM135	1.92965	15.9464	0.05365
ENSG00000213676	ATF6B	1.92964	107.658	0.053651
ENSG00000138964	PARVG	1.92921	7.64335	0.053705
ENSG00000081177	EXD2	1.92921	30.6652	0.053705
ENSG00000177548	RABEP2	1.92894	121.03	0.053738
ENSG00000120370	GORAB	1.92892	86.5377	0.053741
ENSG00000040341	STAU2	1.92882	15.2861	0.053753
ENSG00000175467	SART1	1.92878	46.8005	0.053758
ENSG00000175662	TOM1L2	1.92803	74.4759	0.053851
ENSG00000174306	ZHX3	1.9277	27.145	0.053893
ENSG00000135677	GNS	-1.92767	-29.4107	0.053896
ENSG00000170927	PKHD1	-1.92717	-149.511	0.053959
ENSG00000103145	HCFC1R1	1.92711	46.3408	0.053966
ENSG00000120733	KDM3B	1.92682	50.4231	0.054002
ENSG00000197136	PCNX3	-1.92649	-58.4103	0.054044
ENSG00000155876	RRAGA	1.92599	33.677	0.054106
ENSG00000167767	KRT80	-1.92598	-23.8033	0.054107
ENSG00000039537	C6	1.92591	215.49	0.054116
ENSG00000128242	GAL3ST1	1.92561	18.1748	0.054153
ENSG00000115677	HDLBP	1.92522	22.8906	0.054202
ENSG00000185585	OLFML2A	-1.92508	-90.5325	0.054219
ENSG00000111786	SRSF9	1.92439	51.6995	0.054306
ENSG00000101204	CHRNA4	-1.92411	-38.4573	0.054341
ENSG00000172803	SNX32	1.92403	43.524	0.05435
ENSG00000282881	TMEM275	1.92393	56.1373	0.054363
ENSG00000139874	SSTR1	1.92391	106.299	0.054366
ENSG00000189195	BTBD8	1.92356	44.2521	0.05441
ENSG00000198553	KCNRG	1.92352	20.5173	0.054415
ENSG00000124780	KCNK17	-1.92278	-11.0221	0.054508
ENSG00000137806	NDUFAF1	-1.92232	-27.605	0.054566
ENSG00000137094	DNAJB5	1.92209	68.0059	0.054595
ENSG00000107815	TWNK	1.92151	76.4092	0.054668
ENSG00000135597	REPS1	1.92144	170.193	0.054676
ENSG00000151468	CCDC3	-1.92023	-54.6642	0.054829
ENSG00000177082	WDR73	-1.91905	-36.5197	0.054978
ENSG00000229637	PRAC2	1.91838	104.069	0.055063
ENSG00000100281	HMGXB4	-1.91785	-430.658	0.055131
ENSG00000139445	FOXN4	1.91723	75.7673	0.055209
ENSG00000128917	DLL4	-1.91715	-147.975	0.055219
ENSG00000275832	ARHGAP23	1.91685	26.2798	0.055257
ENSG00000136938	ANP32B	-1.91679	-36.3449	0.055265
ENSG00000064703	DDX20	1.91654	19.2133	0.055296
ENSG00000241837	ATP5PO	-1.91634	-31.0962	0.055322
ENSG00000187258	NPSR1	1.91614	168.848	0.055347
ENSG00000182968	SOX1	1.91587	971.518	0.055381
ENSG00000170264	FAM161A	-1.91576	-17.1341	0.055396
ENSG00000182836	PLCXD3	1.91497	185.359	0.055496
ENSG00000115155	OTOF	-1.91478	-140.497	0.05552
ENSG00000139926	FRMD6	1.91411	5.38576	0.055606
ENSG00000108064	TFAM	1.91401	11.4032	0.055619
ENSG00000282218	ENSG00000282218	-1.91371	-39.848	0.055657
ENSG00000135932	CAB39	-1.91332	-51.0972	0.055707
ENSG00000163518	FCRL4	1.91331	59.4634	0.055708
ENSG00000130590	SAMD10	-1.91331	-14.3065	0.055709
ENSG00000242616	GNG10	-1.91276	-22.7404	0.055779
ENSG00000182541	LIMK2	-1.91274	-32.0179	0.055781
ENSG00000181803	OR6S1	1.91254	100.976	0.055807
ENSG00000269547	ENSG00000269547	-1.91133	-21.4081	0.055962
ENSG00000136682	ZNG1B	-1.91079	-187.746	0.056031
ENSG00000213585	VDAC1	1.91046	35.1755	0.056074
ENSG00000198894	CIPC	-1.9103	-127.62	0.056094
ENSG00000124882	EREG	-1.91029	-18.8009	0.056096
ENSG00000180016	OR1E1	1.91009	188.607	0.056121
ENSG00000135974	C2orf49	1.91009	31.401	0.056122
ENSG00000197312	DDI2	-1.90956	-60.0136	0.05619
ENSG00000067369	TP53BP1	1.90954	11.237	0.056193
ENSG00000166669	ATF7IP2	1.90921	7.2233	0.056235
ENSG00000186106	ANKRD46	1.90902	130.229	0.056259
ENSG00000107937	GTPBP4	-1.90901	-47.5906	0.056261
ENSG00000260027	HOXB7	1.90876	67.8127	0.056293
ENSG00000172320	OR5A1	1.90849	222.409	0.056328
ENSG00000174957	OR5J2	1.90825	183.101	0.056359
ENSG00000147684	NDUFB9	1.90802	61.17	0.056389
ENSG00000164107	HAND2	-1.90758	-181.534	0.056446
ENSG00000213593	TMX2	1.90751	67.8552	0.056455
ENSG00000162944	RFTN2	-1.90691	-12.9744	0.056533
ENSG00000168944	CEP120	1.90668	42.3094	0.056562
ENSG00000025156	HSF2	1.90631	8.75196	0.05661
ENSG00000130037	KCNA5	-1.90582	-53.1604	0.056673
ENSG00000225950	NTF4	1.90546	28.3823	0.056721
ENSG00000101222	SPEF1	1.90497	34.0318	0.056785
ENSG00000149485	FADS1	-1.90456	-21.6957	0.056837
ENSG00000183688	RFLNB	-1.90442	-101.419	0.056855
ENSG00000188343	CIBAR1	-1.90377	-63.8072	0.05694
ENSG00000044115	CTNNA1	1.90372	8.38631	0.056946
ENSG00000127325	BEST3	-1.90363	-19.4624	0.056958
ENSG00000103313	MEFV	-1.90337	-9.08151	0.056992
ENSG00000138670	RASGEF1B	-1.90319	-18.0675	0.057016
ENSG00000113407	TARS1	-1.90294	-12.3988	0.057049
ENSG00000122008	POLK	-1.90275	-99.9219	0.057073
ENSG00000164707	SLC13A4	1.90272	53.038	0.057077
ENSG00000002549	LAP3	-1.90194	-12.3811	0.057179
ENSG00000072201	LNX1	-1.90184	-24.5877	0.057192
ENSG00000170584	NUDCD2	-1.90174	-103.665	0.057206
ENSG00000111199	TRPV4	1.90051	83.7679	0.057367
ENSG00000111196	MAGOHB	1.89881	38.1713	0.05759
ENSG00000125787	GNRH2	-1.8985	-21.1132	0.05763
ENSG00000172432	GTPBP2	1.89848	116.283	0.057633
ENSG00000111206	FOXM1	-1.89834	-24.605	0.057651
ENSG00000182481	KPNA2	1.89808	28.2886	0.057686
ENSG00000213218	CSH2	1.89793	94.4098	0.057706
ENSG00000079277	MKNK1	1.89758	44.309	0.057751
ENSG00000112343	TRIM38	-1.89698	-27.4182	0.05783
ENSG00000105278	ZFR2	1.89655	164.584	0.057887
ENSG00000203757	OR6K3	1.89599	185.478	0.057961
ENSG00000102543	CDADC1	-1.89568	-37.5754	0.058003
ENSG00000179271	GADD45GIP1	-1.89536	-542.57	0.058045
ENSG00000174989	FBXW8	-1.89455	-33.711	0.058152
ENSG00000258223	PRSS58	-1.89434	-121.879	0.05818
ENSG00000107447	DNTT	1.89427	34.8971	0.05819
ENSG00000114030	KPNA1	1.89349	34.9709	0.058293
ENSG00000143443	C1orf56	-1.89329	-36.0058	0.058319
ENSG00000124818	OPN5	-1.89322	-30.7776	0.058329
ENSG00000164953	TMEM67	1.89312	133.651	0.058342
ENSG00000163933	RFT1	1.89291	40.1816	0.05837
ENSG00000167104	BPIFB6	1.89286	179.322	0.058377
ENSG00000283900	TPTEP2-CSNK1E	1.89242	86.6295	0.058435
ENSG00000243317	STMP1	1.89208	33.9231	0.05848
ENSG00000167625	ZNF526	-1.89129	-58.6408	0.058586
ENSG00000178199	ZC3H12D	1.89106	44.5045	0.058616
ENSG00000232113	TEX50	1.89045	168.898	0.058698
ENSG00000186814	ZSCAN30	-1.89031	-35.0815	0.058717
ENSG00000163617	CCDC191	-1.88965	-42.9331	0.058805
ENSG00000129484	PARP2	1.88947	28.383	0.058829
ENSG00000131941	RHPN2	-1.8894	-17.1939	0.058838
ENSG00000101191	DIDO1	1.8887	38.0531	0.058932
ENSG00000004779	NDUFAB1	1.88842	33.9499	0.05897
ENSG00000108947	EFNB3	1.88811	29.0367	0.05901
ENSG00000099860	GADD45B	-1.88797	-35.3518	0.05903
ENSG00000198521	ZNF43	1.88791	26.9836	0.059038
ENSG00000156471	PTDSS1	-1.88778	-52.7358	0.059055
ENSG00000144644	GADL1	-1.88766	-20.9583	0.059071
ENSG00000141971	MVB12A	-1.88745	-57.2254	0.0591
ENSG00000203795	FAM24A	1.8873	81.7396	0.059119
ENSG00000092201	SUPT16H	-1.88726	-20.7763	0.059126
ENSG00000118432	CNR1	-1.88672	-36.7527	0.059198
ENSG00000188305	PEAK3	-1.8864	-7.49745	0.059241
ENSG00000140015	KCNH5	-1.88629	-34.4917	0.059257
ENSG00000196793	ZNF239	-1.88625	-80.3918	0.059261
ENSG00000165714	BORCS5	-1.88567	-23.903	0.05934
ENSG00000106410	NOBOX	-1.88533	-92.9272	0.059385
ENSG00000089327	FXYD5	-1.88515	-9.28993	0.05941
ENSG00000104613	INTS10	-1.88477	-45.956	0.059461
ENSG00000149269	PAK1	1.88446	136.129	0.059502
ENSG00000188761	BCL2L15	1.88416	10.4738	0.059543
ENSG00000275410	HNF1B	-1.88406	-103.847	0.059557
ENSG00000140326	CDAN1	-1.88395	-79.9452	0.059572
ENSG00000132429	POPDC3	1.8832	82.5651	0.059674
ENSG00000198668	CALM1	-1.88275	-15.6343	0.059735
ENSG00000126001	CEP250	-1.88182	-65.8174	0.059861
ENSG00000070526	ST6GALNAC1	-1.88148	-3.31693	0.059906
ENSG00000007047	MARK4	1.88136	46.9766	0.059922
ENSG00000189050	RNFT1	-1.88071	-8.00005	0.060011
ENSG00000170571	EMB	-1.88055	-6.46083	0.060033
ENSG00000198556	ZNF789	-1.88032	-17.5236	0.060064
ENSG00000137809	ITGA11	-1.88018	-135.716	0.060084
ENSG00000101444	AHCY	1.88015	56.8293	0.060088
ENSG00000182053	TRIM49B	1.88014	165.845	0.060089
ENSG00000137216	TMEM63B	1.88001	163.5	0.060107
ENSG00000087338	GMCL1	-1.87993	-40.9723	0.060117
ENSG00000157350	ST3GAL2	1.87913	98.081	0.060227
ENSG00000130749	ZC3H4	-1.87848	-63.1382	0.060315
ENSG00000154743	TSEN2	-1.87777	-11.7628	0.060413
ENSG00000166164	BRD7	-1.87759	-13.0198	0.060438
ENSG00000170075	GPR37L1	1.87753	53.9073	0.060445
ENSG00000108830	RND2	1.87734	20.5001	0.060471
ENSG00000018236	CNTN1	1.87682	147.377	0.060543
ENSG00000166091	CMTM5	1.87675	99.1037	0.060553
ENSG00000125730	C3	1.8766	2.08059	0.060573
ENSG00000148396	SEC16A	1.87584	14.3784	0.060677
ENSG00000001617	SEMA3F	-1.87582	-50.0847	0.060681
ENSG00000135900	MRPL44	1.87572	30.5773	0.060694
ENSG00000188373	GPR15LG	-1.87538	-51.4975	0.06074
ENSG00000162377	COA7	1.87523	49.3449	0.060761
ENSG00000132677	RHBG	1.87449	111.471	0.060863
ENSG00000196233	LCOR	-1.87416	-330.38	0.060909
ENSG00000204414	CSHL1	1.87329	46.4187	0.061029
ENSG00000159648	TEPP	1.8723	33.9893	0.061165
ENSG00000111911	HINT3	1.87189	292.071	0.061222
ENSG00000109424	UCP1	-1.87163	-31.66	0.061258
ENSG00000144199	FAHD2B	-1.87145	-92.8067	0.061283
ENSG00000142615	CELA2A	-1.87104	-53.2349	0.06134
ENSG00000118017	A4GNT	1.87062	248.283	0.061397
ENSG00000198125	MB	-1.8697	-26.2407	0.061525
ENSG00000197959	DNM3	-1.86945	-42.8013	0.06156
ENSG00000057019	DCBLD2	-1.86919	-19.5681	0.061596
ENSG00000110492	MDK	1.86911	121.745	0.061607
ENSG00000167664	TMIGD2	1.86837	9.04413	0.06171
ENSG00000128708	HAT1	-1.86809	-9.76928	0.06175
ENSG00000183313	OR52L1	1.86787	290.706	0.06178
ENSG00000153283	CD96	-1.86774	-34.0364	0.061798
ENSG00000011478	QPCTL	1.86773	104.906	0.0618
ENSG00000108443	RPS6KB1	1.86751	28.5608	0.06183
ENSG00000174437	ATP2A2	1.86748	52.7156	0.061835
ENSG00000239590	OR1J4	-1.86731	-181.046	0.061858
ENSG00000123297	TSFM	-1.86722	-92.9829	0.06187
ENSG00000150510	FAM124A	-1.86678	-39.548	0.061932
ENSG00000204410	MSH5	1.86623	48.5418	0.062009
ENSG00000140854	KATNB1	1.86612	7.60721	0.062025
ENSG00000103005	USB1	1.86606	23.6917	0.062033
ENSG00000148187	MRRF	1.86505	105.836	0.062174
ENSG00000167634	NLRP7	-1.86479	-4.20556	0.062211
ENSG00000278505	C17orf78	-1.86444	-36.8533	0.06226
ENSG00000282301	CYP3A7-CYP3A51P	1.86437	153.507	0.06227
ENSG00000175874	CREG2	1.86425	19.1897	0.062286
ENSG00000125772	GPCPD1	-1.86383	-17.6246	0.062346
ENSG00000183914	DNAH2	1.86346	74.2439	0.062398
ENSG00000103485	QPRT	1.86276	23.4586	0.062496
ENSG00000164975	SNAPC3	-1.86257	-36.4369	0.062523
ENSG00000172543	CTSW	-1.86229	-4.66197	0.062563
ENSG00000064989	CALCRL	1.86218	38.1524	0.062577
ENSG00000198336	MYL4	1.86211	27.6296	0.062587
ENSG00000151650	VENTX	-1.86204	-118.205	0.062598
ENSG00000062524	LTK	1.86171	53.9653	0.062644
ENSG00000142686	C1orf216	-1.86165	-26.8382	0.062652
ENSG00000152457	DCLRE1C	1.86161	30.7574	0.062658
ENSG00000171357	LURAP1	-1.86114	-20.5496	0.062725
ENSG00000168056	LTBP3	1.86096	13.9305	0.06275
ENSG00000163126	ANKRD23	-1.86071	-443.687	0.062785
ENSG00000135506	OS9	1.86052	121.723	0.062813
ENSG00000128965	CHAC1	-1.85989	-78.5563	0.062901
ENSG00000101000	PROCR	-1.85986	-26.4464	0.062905
ENSG00000176204	LRRTM4	1.85979	83.3135	0.062915
ENSG00000135638	EMX1	-1.85887	-198.967	0.063045
ENSG00000105613	MAST1	-1.85869	-199.847	0.063071
ENSG00000122783	CYREN	-1.85847	-11.5169	0.063103
ENSG00000103257	SLC7A5	1.85839	8.0077	0.063114
ENSG00000163631	ALB	1.85711	549.217	0.063295
ENSG00000129354	AP1M2	-1.8571	-33.9863	0.063297
ENSG00000050393	MCUR1	-1.85698	-31.5533	0.063315
ENSG00000161542	PRPSAP1	-1.85642	-71.7354	0.063394
ENSG00000166444	DENND2B	1.85577	122.767	0.063486
ENSG00000127399	LRRC61	1.8553	13.9794	0.063553
ENSG00000164430	CGAS	-1.85508	-26.7093	0.063585
ENSG00000204160	ZDHHC18	-1.85493	-430.735	0.063607
ENSG00000182545	RNASE10	1.85481	970.137	0.063623
ENSG00000163736	PPBP	-1.85453	-1.67078	0.063663
ENSG00000137221	TJAP1	1.85436	135.291	0.063688
ENSG00000171017	LRRC8E	1.8538	13.433	0.063768
ENSG00000250254	PTTG2	-1.85304	-6.81566	0.063876
ENSG00000136444	RSAD1	-1.85298	-88.4024	0.063885
ENSG00000161981	SNRNP25	1.85253	10.8874	0.063949
ENSG00000160179	ABCG1	1.85236	61.4104	0.063974
ENSG00000116985	BMP8B	1.85224	9.2004	0.063991
ENSG00000196544	BORCS6	-1.85196	-58.7956	0.064031
ENSG00000177673	TEX44	1.85195	69.7557	0.064033
ENSG00000169972	PUSL1	1.85195	81.488	0.064033
ENSG00000197506	SLC28A3	-1.85193	-35.3624	0.064036
ENSG00000214435	AS3MT	-1.85147	-16.8983	0.064102
ENSG00000111224	PARP11	-1.8508	-39.8005	0.064198
ENSG00000124181	PLCG1	-1.85062	-47.5652	0.064224
ENSG00000165899	OTOGL	-1.85035	-70.3701	0.064263
[truncated: 15,268 more rows]
