# Supplementary material for: scPrediXcan integrates deep learning methods and single-cell data into a cell-type-specific transcriptome-wide association study framework
Source: Cell Genom. 2025 May 14;5(5):100875. doi: 10.1016/j.xgen.2025.100875 (PMC12143334; doi:10.1016/j.xgen.2025.100875)
Supplement: Data S1. Tables S1–S47 [file mmc2.zip › Supplemental_tables/TableS44.xlsx]

## Sheet: Table_S44_ctPredPerformance
Table 4: ctPred performance vs cell numbers and total counts
dataset	cell_type	cell_number	pearson_r	m1
T2D	Activated_stellate	3652	0.815	177
T2D	Endothelial	1124	0.812	336
T2D	Acinar	5271	0.81	588
T2D	Ductal	6765	0.81	433
T2D	Beta	76698	0.803	523
T2D	Quiescent_stellate	778	0.805	300
T2D	Alpha	46596	0.803	735
T2D	Delta	9346	0.802	671
T2D	Immune	904	0.792	351
T2D	Gamma	3117	0.787	466
T2D	Epsilon	212	0.753	NA
OneK1K	CD4-positive_alpha-beta_T_cell	272	0.892	329
OneK1K	central_memory_CD4-positive_alpha-beta_T_cell	286092	0.887	1236
OneK1K	CD14-positive_monocyte	35687	0.887	313
OneK1K	effector_memory_CD4-positive_alpha-beta_T_cell	31062	0.885	232
OneK1K	CD14-low_CD16-positive_monocyte	15302	0.883	275
OneK1K	plasmablast	1143	0.882	339
OneK1K	regulatory_T_cell	26497	0.882	190
OneK1K	naive_B_cell	65591	0.881	339
OneK1K	naive_thymus-derived_CD8-positive_alpha-beta_T_cell	51931	0.881	222
OneK1K	central_memory_CD8-positive_alpha-beta_T_cell	16170	0.88	179
OneK1K	naive_thymus-derived_CD4-positive_alpha-beta_T_cell	257263	0.88	805
OneK1K	conventional_dendritic_cell	2806	0.879	181
OneK1K	double_negative_thymocyte	1729	0.878	275
OneK1K	CD4-positive_alpha-beta_cytotoxic_T_cell	17923	0.877	134
OneK1K	CD8-positive_alpha-beta_T_cell	221	0.877	253
OneK1K	transitional_stage_B_cell	29513	0.877	118
OneK1K	mucosal_invariant_T_cell	8819	0.876	188
OneK1K	memory_B_cell	29757	0.875	374
OneK1K	effector_memory_CD8-positive_alpha-beta_T_cell	160850	0.873	652
OneK1K	hematopoietic_precursor_cell	1253	0.871	223
OneK1K	natural_killer_cell	164731	0.871	783
OneK1K	gamma-delta_T_cell	18896	0.87	178
OneK1K	CD16-negative_CD56-bright_natural_killer_cell	6971	0.859	83
OneK1K	plasmacytoid_dendritic_cell	1837	0.855	7
OneK1K	innate_lymphoid_cell	443	0.847	220
OneK1K	dendritic_cell	138	0.846	0
OneK1K	platelet	1782	0.842	301
OneK1K	peripheral_blood_mononuclear_cell	125	0.838	0
OneK1K	erythrocyte	217	0.836	0
Tabula	B_cell	19807	0.885	NA
Tabula	Macrophage	35204	0.86	NA
Tabula	Endothelial	13184	0.839	NA
Tabula	Pericyte	4539	0.832	NA
Tabula	Mesenchymal_stem_cell	15459	0.824	NA
Tabula	Fibroblast	32323	0.823	NA
