# Supplementary material for: scPrediXcan integrates deep learning methods and single-cell data into a cell-type-specific transcriptome-wide association study framework
Source: Cell Genom. 2025 May 14;5(5):100875. doi: 10.1016/j.xgen.2025.100875 (PMC12143334; doi:10.1016/j.xgen.2025.100875)
Supplement: Data S1. Tables S1–S47 [file mmc2.zip › Supplemental_tables/TableS23.xlsx]

## Sheet: Table_S23_conventionalDendritic
gene	gene_name	zscore	effect_size	pvalue
ENSG00000137331	IER3	-17.049	-1171.24	3.56e-65
ENSG00000204385	SLC44A4	16.4361	124.375	1.05e-60
ENSG00000204542	C6orf15	16.2254	320.262	3.33e-59
ENSG00000204463	BAG6	-16.0848	-363.968	3.26e-58
ENSG00000204290	BTNL2	15.9625	852.04	2.33e-57
ENSG00000213676	ATF6B	14.9739	390.382	1.09e-50
ENSG00000204296	TSBP1	14.86	445.59	5.99e-50
ENSG00000231852	CYP21A2	14.3973	4372.13	5.38e-47
ENSG00000169896	ITGAM	-13.3756	-256.074	8.4e-41
ENSG00000197162	ZNF785	12.753	20425.6	3e-37
ENSG00000196126	HLA-DRB1	12.2315	519.07	2.11e-34
ENSG00000166278	C2	12.0116	100.742	3.09e-33
ENSG00000232629	HLA-DQB2	11.3289	9.72062	9.44e-30
ENSG00000196747	H2AC13	-11.1506	-235.533	7.12e-29
ENSG00000273542	H4C12	10.8049	451.965	3.26e-27
ENSG00000204498	NFKBIL1	10.6842	85.774	1.21e-26
ENSG00000196735	HLA-DQA1	-10.6334	-10.2256	2.08e-26
ENSG00000233822	H2BC15	-10.583	-105.636	3.57e-26
ENSG00000276903	H2AC16	10.2604	34.6726	1.06e-24
ENSG00000234745	HLA-B	10.0959	129.561	5.76e-24
ENSG00000137185	ZSCAN9	-10.0543	-64.449	8.79e-24
ENSG00000241404	EGFL8	9.80762	207.975	1.04e-22
ENSG00000204420	MPIG6B	-9.75997	-314.582	1.67e-22
ENSG00000204421	LY6G6C	-9.73945	-166.244	2.05e-22
ENSG00000273703	H2BC14	9.72848	584.729	2.28e-22
ENSG00000221988	PPT2	9.64945	105.326	4.94e-22
ENSG00000204388	HSPA1B	9.54925	224.964	1.31e-21
ENSG00000213722	DDAH2	-9.52438	-147.242	1.66e-21
ENSG00000213760	ATP6V1G2	9.48781	84.0329	2.36e-21
ENSG00000204256	BRD2	9.40205	95.565	5.35e-21
ENSG00000228789	HCG22	-9.29397	-98.4719	1.49e-20
ENSG00000248167	TRIM39-RPP21	-9.0143	-175.257	1.98e-19
ENSG00000185130	H2BC13	9.00653	50.9325	2.13e-19
ENSG00000278637	H4C1	8.94412	133.979	3.75e-19
ENSG00000244255	ENSG00000244255	8.93676	102.285	4.01e-19
ENSG00000206503	HLA-A	8.9364	68.7814	4.02e-19
ENSG00000228727	SAPCD1	8.90521	582.244	5.33e-19
ENSG00000226979	LTA	-8.77154	-88.97	1.76e-18
ENSG00000204301	NOTCH4	8.65606	76.8362	4.88e-18
ENSG00000276180	H4C9	-8.35345	-535.055	6.63e-17
ENSG00000204560	DHX16	-8.08816	-290.193	6.06e-16
ENSG00000275221	H2AC15	-8.08591	-51.7143	6.17e-16
ENSG00000237988	OR2I1P	7.98941	315.161	1.36e-15
ENSG00000186470	BTN3A2	-7.83723	-52.1839	4.61e-15
ENSG00000204599	TRIM39	7.78332	281.424	7.06e-15
ENSG00000137338	PGBD1	7.75409	157.855	8.9e-15
ENSG00000185651	UBE2L3	-7.72036	-123.418	1.16e-14
ENSG00000250264	ENSG00000250264	-7.5899	-117.452	3.2e-14
ENSG00000204427	ABHD16A	-7.53218	-242.938	4.99e-14
ENSG00000099365	STX1B	-7.44864	-1223.07	9.43e-14
ENSG00000161179	YDJC	7.42786	64.1568	1.1e-13
ENSG00000183246	RIMBP3C	-7.34194	-523.781	2.11e-13
ENSG00000204681	GABBR1	7.1709	67.4671	7.45e-13
ENSG00000204525	HLA-C	7.1421	205.377	9.19e-13
ENSG00000204390	HSPA1L	-7.07931	-119.688	1.45e-12
ENSG00000116698	SMG7	-7.04062	-198.158	1.91e-12
ENSG00000146039	SLC17A4	-7.03144	-894.117	2.04e-12
ENSG00000197279	ZNF165	6.87789	42.4222	6.07e-12
ENSG00000184357	H1-5	6.87516	121.145	6.19e-12
ENSG00000232810	TNF	-6.8281	-191.681	8.6e-12
ENSG00000204424	LY6G6F	-6.72961	-136.137	1.7e-11
ENSG00000103510	KAT8	-6.54944	-390.766	5.78e-11
ENSG00000204315	FKBPL	-6.40467	-121.131	1.51e-10
ENSG00000158691	ZSCAN12	-6.39871	-18.6049	1.57e-10
ENSG00000198502	HLA-DRB5	6.39603	240.007	1.59e-10
ENSG00000124568	SLC17A1	-6.33553	-203.694	2.37e-10
ENSG00000204576	PRR3	-6.31381	-398.46	2.72e-10
ENSG00000180573	H2AC6	-6.14842	-59.1703	7.83e-10
ENSG00000250641	LY6G6F-LY6G6D	-6.12982	-103.23	8.8e-10
ENSG00000070047	PHRF1	-6.05062	-255.235	1.44e-09
ENSG00000069696	DRD4	5.97853	213.332	2.25e-09
ENSG00000136573	BLK	-5.91448	-26.9341	3.33e-09
ENSG00000177710	SLC35G5	-5.83918	-261.291	5.25e-09
ENSG00000204482	LST1	5.70317	64.4059	1.18e-08
ENSG00000204694	OR11A1	5.63402	1170.77	1.76e-08
ENSG00000168291	PDHB	-5.61733	-71.3876	1.94e-08
ENSG00000204644	ZFP57	5.58401	24.2488	2.35e-08
ENSG00000204469	PRRC2A	5.49882	125.306	3.82e-08
ENSG00000204688	OR2H1	5.44967	1060.73	5.05e-08
ENSG00000237541	HLA-DQA2	5.32087	2.76874	1.03e-07
ENSG00000223865	HLA-DPB1	-5.23744	-209.126	1.63e-07
ENSG00000198315	ZKSCAN8	5.19812	36.4615	2.01e-07
ENSG00000099849	RASSF7	5.17673	67.1755	2.26e-07
ENSG00000213780	GTF2H4	-5.17358	-55.6746	2.3e-07
ENSG00000172057	ORMDL3	-5.16871	-25.038	2.36e-07
ENSG00000064999	ANKS1A	-5.1589	-284.414	2.48e-07
ENSG00000203747	FCGR3A	5.1114	13.6301	3.2e-07
ENSG00000158553	POM121L2	5.05292	67.8562	4.35e-07
ENSG00000146047	H2BC1	-5.03879	-356.431	4.68e-07
ENSG00000079689	SCGN	-5.00786	-777.603	5.5e-07
ENSG00000277224	H2BC7	-4.92265	-58.25	8.54e-07
ENSG00000138378	STAT4	-4.85885	-11.3703	1.18e-06
ENSG00000205882	DEFB134	4.79672	182.86	1.61e-06
ENSG00000255154	HTD2	-4.78559	-26.3297	1.7e-06
ENSG00000132185	FCRLA	-4.78099	-59.5868	1.74e-06
ENSG00000064995	TAF11	-4.77681	-90.1357	1.78e-06
ENSG00000204267	TAP2	-4.7608	-89.8597	1.93e-06
ENSG00000204632	HLA-G	-4.75871	-6.47117	1.95e-06
ENSG00000198369	SPRED2	4.75546	58.215	1.98e-06
ENSG00000204538	PSORS1C2	-4.73293	-50.6551	2.21e-06
ENSG00000126456	IRF3	4.68855	42.8745	2.75e-06
ENSG00000278828	H3C10	-4.59787	-167.689	4.27e-06
ENSG00000186075	ZPBP2	4.58509	51.4136	4.54e-06
ENSG00000161405	IKZF3	4.57466	173.389	4.77e-06
ENSG00000213859	KCTD11	4.57276	113.841	4.81e-06
ENSG00000180044	C3orf80	4.52173	111.928	6.13e-06
ENSG00000227507	LTB	-4.50977	-180.69	6.49e-06
ENSG00000286522	H3C2	4.50661	107.853	6.59e-06
ENSG00000204516	MICB	4.50605	21.5706	6.6e-06
ENSG00000120054	CPN1	-4.48557	-213.134	7.27e-06
ENSG00000267673	FDX2	4.47938	14.9617	7.49e-06
ENSG00000141736	ERBB2	-4.43548	-165.589	9.19e-06
ENSG00000168298	H1-4	4.42123	143.489	9.81e-06
ENSG00000204539	CDSN	-4.40638	-38.1867	1.05e-05
ENSG00000231389	HLA-DPA1	-4.38907	-19.8377	1.14e-05
ENSG00000081721	DUSP12	4.38721	148.476	1.15e-05
ENSG00000103021	CCDC113	-4.37768	-130.469	1.2e-05
ENSG00000089280	FUS	4.35392	172.505	1.34e-05
ENSG00000135333	EPHA7	4.34006	220.635	1.42e-05
ENSG00000277157	H4C4	-4.28328	-28.3894	1.84e-05
ENSG00000140153	WDR20	-4.28213	-244.543	1.85e-05
ENSG00000204392	LSM2	4.27525	98.367	1.91e-05
ENSG00000124678	TCP11	4.26823	5.82291	1.97e-05
ENSG00000289282	ENSG00000289282	-4.25439	-280.814	2.1e-05
ENSG00000188306	LRRIQ4	4.25169	548.847	2.12e-05
ENSG00000205883	DEFB135	4.22812	196.32	2.36e-05
ENSG00000010704	HFE	4.2126	40.8694	2.52e-05
ENSG00000005020	SKAP2	-4.17238	-15.9346	3.01e-05
ENSG00000204308	RNF5	4.16905	196.415	3.06e-05
ENSG00000126453	BCL2L12	4.16274	78.3337	3.14e-05
ENSG00000096654	ZNF184	4.15777	114.503	3.21e-05
ENSG00000224586	GPX5	4.15368	409.665	3.27e-05
ENSG00000221886	FAM200C	-4.14158	-113.925	3.45e-05
ENSG00000187626	ZKSCAN4	4.14049	50.6733	3.47e-05
ENSG00000057657	PRDM1	4.13143	73.5726	3.61e-05
ENSG00000137288	UQCC2	4.12803	62.2014	3.66e-05
ENSG00000168394	TAP1	-4.10667	-54.2459	4.01e-05
ENSG00000164609	SLU7	-4.09843	-15.5007	4.16e-05
ENSG00000149089	APIP	-4.07064	-7.14497	4.69e-05
ENSG00000198704	GPX6	4.06675	571.373	4.77e-05
ENSG00000204314	PRRT1	4.0585	100.663	4.94e-05
ENSG00000204701	OR2J3	4.045	1073.36	5.23e-05
ENSG00000112343	TRIM38	4.03696	81.9229	5.41e-05
ENSG00000290217	ENSG00000290217	-4.03666	-536.978	5.42e-05
ENSG00000149289	ZC3H12C	-4.03608	-25.1114	5.44e-05
ENSG00000204410	MSH5	-4.03129	-46.0479	5.55e-05
ENSG00000215041	NEURL4	4.03048	26.6215	5.57e-05
ENSG00000232040	SCAND3	-4.01419	-220.471	5.96e-05
ENSG00000275410	HNF1B	-4.00235	-163.285	6.27e-05
ENSG00000196812	ZSCAN16	-3.99743	-70.5972	6.4e-05
ENSG00000110435	PDHX	-3.99722	-8.27273	6.41e-05
ENSG00000204616	TRIM31	3.99373	19.076	6.5e-05
ENSG00000182010	RTKN2	-3.98865	-13.9076	6.65e-05
ENSG00000174775	HRAS	-3.9823	-16.9133	6.83e-05
ENSG00000204511	MCCD1	-3.98007	-47.1337	6.89e-05
ENSG00000108439	PNPO	-3.95854	-99.4089	7.54e-05
ENSG00000111801	BTN3A3	3.95404	93.8982	7.68e-05
ENSG00000171790	SLFNL1	3.95197	30.7661	7.75e-05
ENSG00000099834	CDHR5	3.92237	16.0643	8.77e-05
ENSG00000159314	ARHGAP27	3.90478	33.0017	9.43e-05
ENSG00000154328	NEIL2	3.8943	13.5704	9.85e-05
ENSG00000280236	OR12D2	-3.87668	-679.929	0.000106
ENSG00000065000	AP3D1	3.87625	103.81	0.000106
ENSG00000254093	PINX1	3.83021	366.145	0.000128
ENSG00000254206	NPIPB11	3.82827	149.797	0.000129
ENSG00000205090	TMEM240	3.82739	242.137	0.00013
ENSG00000197903	H2BC12	-3.82669	-99.0125	0.00013
ENSG00000143226	FCGR2A	3.80427	129.608	0.000142
ENSG00000163684	RPP14	-3.79671	-29.1121	0.000147
ENSG00000133247	KMT5C	3.75555	244.059	0.000173
ENSG00000220201	ZGLP1	-3.75401	-156.552	0.000174
ENSG00000203910	C1orf146	-3.73709	-257.044	0.000186
ENSG00000130222	GADD45G	3.73406	8.08493	0.000188
ENSG00000188739	RBM34	3.71975	163.152	0.000199
ENSG00000006837	CDKL3	3.7061	197.083	0.00021
ENSG00000088682	COQ9	3.69724	56.0285	0.000218
ENSG00000204287	HLA-DRA	3.69608	275.705	0.000219
ENSG00000258724	PINX1	3.69495	37.8899	0.00022
ENSG00000066379	POLR1H	-3.69291	-46.166	0.000222
ENSG00000149179	CSTPP1	-3.6917	-54.4023	0.000223
ENSG00000183638	RP1L1	-3.68222	-342.518	0.000231
ENSG00000204310	AGPAT1	3.67729	163.141	0.000236
ENSG00000204700	OR2J2	-3.66651	-1031.46	0.000246
ENSG00000042813	ZPBP	-3.66414	-113.279	0.000248
ENSG00000101464	PIGU	-3.63496	-138.269	0.000278
ENSG00000030110	BAK1	-3.62908	-79.9343	0.000284
ENSG00000079332	SAR1A	3.62442	145.768	0.00029
ENSG00000137411	VARS2	-3.60639	-20.2615	0.00031
ENSG00000181552	EDDM3B	-3.60198	-62.5403	0.000316
ENSG00000165644	COMTD1	-3.60174	-28.0792	0.000316
ENSG00000166963	MAP1A	3.5913	112.866	0.000329
ENSG00000105063	PPP6R1	3.58466	100.344	0.000338
ENSG00000065060	BLTP3A	3.57506	31.1833	0.00035
ENSG00000241399	CD302	-3.56625	-78.9259	0.000362
ENSG00000278588	H2BC10	-3.56494	-86.7644	0.000364
ENSG00000137822	TUBGCP4	-3.56398	-174.652	0.000365
ENSG00000070770	CSNK2A2	-3.56337	-42.6526	0.000366
ENSG00000072818	ACAP1	-3.55703	-47.5244	0.000375
ENSG00000159224	GIP	3.55351	936.579	0.00038
ENSG00000152254	G6PC2	3.55341	811.902	0.00038
ENSG00000204248	COL11A2	-3.54804	-68.1025	0.000388
ENSG00000141741	MIEN1	-3.54278	-175.142	0.000396
ENSG00000213588	ZBTB9	3.53903	27.9365	0.000402
ENSG00000172890	NADSYN1	-3.53845	-26.1896	0.000402
ENSG00000187475	H1-6	3.53647	113.939	0.000406
ENSG00000215343	ZNF705D	3.51643	1354.51	0.000437
ENSG00000144369	FAM171B	3.51266	23.0004	0.000444
ENSG00000164611	PTTG1	-3.48705	-33.2175	0.000488
ENSG00000156860	FBRS	-3.48429	-853.492	0.000493
ENSG00000204540	PSORS1C1	3.48247	10.9519	0.000497
ENSG00000163576	EFHB	3.4806	89.5493	0.0005
ENSG00000184220	CMSS1	-3.47875	-84.1999	0.000504
ENSG00000171757	LRRC34	3.46549	106.962	0.000529
ENSG00000205442	IZUMO3	-3.456	-305.385	0.000548
ENSG00000224420	ADM5	-3.44892	-42.8494	0.000563
ENSG00000144451	SPAG16	-3.43165	-39.3954	0.0006
ENSG00000162104	ADCY9	3.42794	69.254	0.000608
ENSG00000111907	TPD52L1	-3.41841	-12.5265	0.00063
ENSG00000204544	MUC21	3.41778	126.441	0.000631
ENSG00000137700	SLC37A4	-3.41442	-49.4288	0.000639
ENSG00000142102	PGGHG	-3.40812	-63.0155	0.000654
ENSG00000239697	TNFSF12	-3.40209	-38.7831	0.000669
ENSG00000005243	COPZ2	-3.39707	-73.2574	0.000681
ENSG00000111321	LTBR	3.39482	26.5656	0.000687
ENSG00000237330	RNF223	3.39145	154.356	0.000695
ENSG00000291302	ENSG00000291302	-3.38991	-69.2269	0.000699
ENSG00000117036	ETV3	-3.38926	-114.439	0.000701
ENSG00000179059	ZFP42	3.38398	315.596	0.000714
ENSG00000204913	LRRC3C	-3.38375	-21.205	0.000715
ENSG00000198130	HIBCH	-3.38129	-117.822	0.000721
ENSG00000124613	ZNF391	3.36829	28.4345	0.000756
ENSG00000182952	HMGN4	3.36506	60.887	0.000765
ENSG00000275379	H3C11	3.36435	61.8968	0.000767
ENSG00000188227	ZNF793	-3.35753	-59.9899	0.000786
ENSG00000143079	CTTNBP2NL	3.34474	154.566	0.000824
ENSG00000131951	LRRC9	3.33958	41.9964	0.000839
ENSG00000164440	TXLNB	-3.33931	-6.30399	0.00084
ENSG00000161328	LRRC56	3.33842	29.7089	0.000843
ENSG00000256269	HMBS	-3.33797	-62.1081	0.000844
ENSG00000164508	H2AC1	-3.33434	-174.361	0.000855
ENSG00000187051	RPS19BP1	-3.33341	-209.731	0.000858
ENSG00000288675	PANO1	3.32864	93.8905	0.000873
ENSG00000166851	PLK1	-3.32589	-136.742	0.000881
ENSG00000169169	CPT1C	-3.3119	-9.83391	0.000927
ENSG00000075975	MKRN2	-3.3085	-20.1374	0.000938
ENSG00000174611	KY	-3.30377	-47.5181	0.000954
ENSG00000147874	HAUS6	-3.29934	-24.4207	0.000969
ENSG00000178226	PRSS36	3.29818	16.9291	0.000973
ENSG00000186298	PPP1CC	3.29333	122.014	0.00099
ENSG00000128815	WDFY4	3.28597	64.3851	0.001016
ENSG00000121552	CSTA	3.27944	71.4943	0.00104
ENSG00000074219	TEAD2	-3.26898	-61.7794	0.001079
ENSG00000117215	PLA2G2D	3.26713	167.557	0.001086
ENSG00000176473	WDR25	-3.26525	-11.5316	0.001094
ENSG00000155097	ATP6V1C1	-3.261	-92.5734	0.00111
ENSG00000143669	LYST	-3.25767	-47.5837	0.001123
ENSG00000007384	RHBDF1	3.25342	51.2512	0.00114
ENSG00000130584	ZBTB46	3.24361	37.6429	0.00118
ENSG00000186314	PRELID2	-3.24299	-51.6981	0.001183
ENSG00000129538	RNASE1	-3.24278	-26.2302	0.001184
ENSG00000188290	HES4	3.24232	15.1099	0.001186
ENSG00000112078	KCTD20	3.23958	66.358	0.001197
ENSG00000198522	GPN1	3.22644	45.4525	0.001253
ENSG00000183828	NUDT14	3.22545	195.766	0.001258
ENSG00000112033	PPARD	3.22255	182.072	0.001271
ENSG00000066468	FGFR2	3.21884	191.73	0.001287
ENSG00000124564	SLC17A3	-3.20143	-38.835	0.001367
ENSG00000204264	PSMB8	3.19839	180.792	0.001382
ENSG00000112561	TFEB	-3.19787	-43.1333	0.001384
ENSG00000108582	CPD	-3.19506	-117.765	0.001398
ENSG00000054803	CBLN4	-3.18908	-381.964	0.001427
ENSG00000163686	ABHD6	-3.1857	-31.9124	0.001444
ENSG00000204657	OR2H2	3.18477	355.214	0.001449
ENSG00000167244	IGF2	-3.18146	-97.3715	0.001465
ENSG00000213886	UBD	3.17684	56.9462	0.001489
ENSG00000282988	ENSG00000282988	-3.17629	-22.0106	0.001492
ENSG00000104783	KCNN4	3.17491	30.8232	0.001499
ENSG00000167588	GPD1	-3.17125	-236.834	0.001518
ENSG00000165997	ARL5B	-3.16512	-30.367	0.00155
ENSG00000149428	HYOU1	-3.16418	-63.4387	0.001555
ENSG00000137693	YAP1	-3.16331	-37.1112	0.00156
ENSG00000166444	DENND2B	3.16222	171.67	0.001566
ENSG00000152240	HAUS1	-3.15993	-8.36149	0.001578
ENSG00000204580	DDR1	-3.15877	-37.0153	0.001584
ENSG00000125170	DOK4	3.15425	18.5524	0.001609
ENSG00000111832	RWDD1	3.15213	38.4655	0.001621
ENSG00000241370	RPP21	3.15191	24.1692	0.001622
ENSG00000149403	GRIK4	3.14957	84.0677	0.001635
ENSG00000075651	PLD1	-3.14618	-13.4514	0.001654
ENSG00000139970	RTN1	-3.1413	-126.687	0.001682
ENSG00000176909	MAMSTR	3.13991	97.0362	0.00169
ENSG00000176177	ENTHD1	-3.13761	-144.816	0.001703
ENSG00000119321	FKBP15	3.13631	75.5554	0.001711
ENSG00000100290	BIK	-3.13578	-39.7951	0.001714
ENSG00000096872	IFT74	3.13577	37.081	0.001714
ENSG00000119541	VPS4B	3.13286	203.487	0.001731
ENSG00000146109	ABT1	3.12939	90.4532	0.001752
ENSG00000140718	FTO	-3.12889	-80.2959	0.001755
ENSG00000161395	PGAP3	3.12397	56.11	0.001784
ENSG00000167004	PDIA3	-3.12143	-151.384	0.0018
ENSG00000223572	CKMT1A	-3.11107	-625.008	0.001864
ENSG00000163377	TAFA4	3.10503	319.016	0.001903
ENSG00000105538	RASIP1	-3.09975	-30.2489	0.001937
ENSG00000174938	SEZ6L2	-3.09551	-17.6355	0.001965
ENSG00000168356	SCN11A	3.0924	65.0818	0.001985
ENSG00000137868	STRA6	-3.0899	-39.7323	0.002002
ENSG00000273983	H3C8	3.08628	111.055	0.002027
ENSG00000134744	TUT4	-3.08494	-120.07	0.002036
ENSG00000204060	FOXO6	3.0848	40.111	0.002037
ENSG00000204856	FAM216A	3.08445	38.1282	0.002039
ENSG00000197965	MPZL1	3.08366	33.2122	0.002045
ENSG00000105550	FGF21	-3.08068	-101.942	0.002065
ENSG00000180998	GPR137C	3.07493	81.9688	0.002105
ENSG00000139133	ALG10	-3.07486	-27.2667	0.002106
ENSG00000141540	TTYH2	-3.07333	-99.1929	0.002117
ENSG00000014914	MTMR11	-3.07096	-498.511	0.002134
ENSG00000188747	NOXA1	3.06892	10.7053	0.002148
ENSG00000125454	SLC25A19	3.06865	36.6568	0.00215
ENSG00000148180	GSN	3.06059	166.005	0.002209
ENSG00000141744	PNMT	-3.05399	-102.81	0.002258
ENSG00000146151	HMGCLL1	-3.05297	-295.596	0.002266
ENSG00000258102	MAP1LC3B2	-3.0497	-69.8786	0.002291
ENSG00000181315	ZNF322	-3.0442	-62.4017	0.002333
ENSG00000173080	RXFP4	3.04316	186.572	0.002341
ENSG00000205884	DEFB136	3.04199	277.378	0.00235
ENSG00000005073	HOXA11	3.0405	49.7833	0.002362
ENSG00000011485	PPP5C	-3.03765	-10.3574	0.002384
ENSG00000084090	STARD7	3.03689	88.4983	0.00239
ENSG00000143434	SEMA6C	-3.03598	-97.3962	0.002398
ENSG00000072571	HMMR	3.03592	37.5796	0.002398
ENSG00000125386	FAM193A	-3.03419	-355.436	0.002412
ENSG00000108306	FBXL20	-3.03364	-60.0187	0.002416
ENSG00000157613	CREB3L1	-3.03201	-102.52	0.002429
ENSG00000110237	ARHGEF17	3.02855	47.2037	0.002457
ENSG00000198642	KLHL9	3.02752	32.3696	0.002466
ENSG00000101546	RBFA	-3.02678	-9.54106	0.002472
ENSG00000198535	C2CD4A	-3.0266	-14.4074	0.002473
ENSG00000197587	DMBX1	3.02144	85.1322	0.002516
ENSG00000180346	TIGD2	3.01997	27.085	0.002528
ENSG00000100154	TTC28	3.0174	13.6159	0.00255
ENSG00000198380	GFPT1	-3.01697	-36.002	0.002553
ENSG00000250305	TRMT9B	-3.01582	-160.697	0.002563
ENSG00000170917	NUDT6	-3.0075	-24.6644	0.002634
ENSG00000120937	NPPB	3.00749	139.575	0.002634
ENSG00000133265	HSPBP1	-3.00711	-20.4068	0.002637
ENSG00000258083	OR9A4	3.00628	239.868	0.002645
ENSG00000105499	PLA2G4C	3.00575	69.147	0.002649
ENSG00000184378	ACTRT3	3.00208	58.6012	0.002681
ENSG00000172893	DHCR7	-3.00156	-64.4599	0.002686
ENSG00000244355	LY6G6D	2.98907	35.4414	0.002798
ENSG00000188283	ZNF383	-2.98463	-207.375	0.002839
ENSG00000165526	RPUSD4	2.981	21.3041	0.002873
ENSG00000170166	HOXD4	-2.98045	-182.556	0.002878
ENSG00000101019	UQCC1	2.97932	51.7566	0.002889
ENSG00000176723	ZNF843	-2.97188	-137.675	0.00296
ENSG00000213626	LBH	-2.96791	-28.8075	0.002998
ENSG00000163687	DNASE1L3	-2.96622	-33.7414	0.003015
ENSG00000183615	FAM167B	-2.96327	-697.449	0.003044
ENSG00000140968	IRF8	2.96233	73.366	0.003053
ENSG00000099308	MAST3	-2.9619	-35.7865	0.003057
ENSG00000179344	HLA-DQB1	-2.96127	-10.4535	0.003064
ENSG00000120278	PLEKHG1	-2.95923	-59.6609	0.003084
ENSG00000089177	KIF16B	-2.95904	-7.14117	0.003086
ENSG00000101337	TM9SF4	2.94811	161.448	0.003197
ENSG00000232838	PET117	2.94333	58.48	0.003247
ENSG00000168491	CCDC110	-2.94323	-53.4509	0.003248
ENSG00000104886	PLEKHJ1	2.94267	184.581	0.003254
ENSG00000204695	OR14J1	-2.94233	-135.129	0.003258
ENSG00000197020	ZNF100	2.93944	50.4525	0.003288
ENSG00000233050	DEFB130B	-2.93547	-1125.61	0.00333
ENSG00000181666	ZNF875	-2.93427	-57.0441	0.003343
ENSG00000112576	CCND3	-2.9314	-84.5198	0.003374
ENSG00000197323	TRIM33	-2.92907	-115.889	0.0034
ENSG00000145879	SPINK7	-2.92836	-1866.36	0.003408
ENSG00000136634	IL10	-2.92704	-26.0408	0.003422
ENSG00000204653	ASPDH	2.92483	28.4708	0.003446
ENSG00000134571	MYBPC3	-2.92343	-121.359	0.003462
ENSG00000197930	ERO1A	-2.92234	-20.9058	0.003474
ENSG00000158987	RAPGEF6	-2.9223	-111.937	0.003475
ENSG00000077152	UBE2T	-2.92133	-73.3275	0.003485
ENSG00000109736	MFSD10	2.92122	86.2209	0.003487
ENSG00000158711	ELK4	-2.92052	-55.402	0.003494
ENSG00000234829	IFNA17	-2.91501	-222.755	0.003557
ENSG00000139218	SCAF11	-2.91381	-151.287	0.003571
ENSG00000170606	HSPA4	2.91314	57.0691	0.003578
ENSG00000181458	TMEM45A	-2.91159	-32.0637	0.003596
ENSG00000050393	MCUR1	-2.90225	-91.5615	0.003705
ENSG00000084734	GCKR	2.89997	44.991	0.003732
ENSG00000105401	CDC37	-2.89273	-45.419	0.003819
ENSG00000182177	ASB18	2.89243	328.58	0.003823
ENSG00000182985	CADM1	-2.89135	-86.4404	0.003836
ENSG00000243729	OR5V1	-2.88905	-385.989	0.003864
ENSG00000085871	MGST2	-2.88789	-65.4422	0.003878
ENSG00000196358	NTNG2	2.8878	76.6816	0.003879
ENSG00000100362	PVALB	-2.88708	-49.6067	0.003888
ENSG00000169900	PYDC1	-2.88637	-7.93919	0.003897
ENSG00000172345	STARD5	2.88621	19.2585	0.003899
ENSG00000185101	ANO9	2.88169	28.5451	0.003955
ENSG00000125485	DDX31	2.88066	130.179	0.003968
ENSG00000186847	KRT14	2.87674	153.804	0.004018
ENSG00000123505	AMD1	-2.87645	-63.8856	0.004022
ENSG00000138379	MSTN	-2.87283	-338.37	0.004068
ENSG00000102962	CCL22	-2.87249	-5.29735	0.004073
ENSG00000145014	TMEM44	2.86994	20.4635	0.004106
ENSG00000138796	HADH	2.8686	63.1676	0.004123
ENSG00000089597	GANAB	2.86691	410.545	0.004145
ENSG00000147873	IFNA5	2.8662	259.441	0.004154
ENSG00000151967	SCHIP1	-2.86501	-79.1436	0.00417
ENSG00000104691	UBXN8	-2.86481	-30.2115	0.004173
ENSG00000172661	WASHC2C	-2.86194	-19.6738	0.004211
ENSG00000125686	MED1	2.86049	19.3523	0.00423
ENSG00000197283	SYNGAP1	-2.86001	-66.3936	0.004236
ENSG00000065518	NDUFB4	2.85722	114.118	0.004274
ENSG00000125967	NECAB3	2.85285	35.3688	0.004333
ENSG00000170276	HSPB2	-2.84309	-129.597	0.004468
ENSG00000164077	MON1A	-2.84261	-48.4805	0.004475
ENSG00000184956	MUC6	-2.84091	-210.235	0.004498
ENSG00000160124	MIX23	2.83749	42.045	0.004547
ENSG00000157992	KRTCAP3	-2.83737	-70.015	0.004549
ENSG00000019995	ZRANB1	-2.83728	-18.7271	0.00455
ENSG00000171403	KRT9	2.83505	127.134	0.004582
ENSG00000078018	MAP2	2.83289	41.9489	0.004613
ENSG00000076662	ICAM3	2.83176	42.7664	0.004629
ENSG00000268964	ERVV-2	2.82943	143.738	0.004663
ENSG00000196704	AMZ2	2.82915	18.6261	0.004667
ENSG00000138468	SENP7	-2.829	-38.2685	0.004669
ENSG00000177225	GATD1	2.82801	63.2954	0.004684
ENSG00000070961	ATP2B1	2.82715	35.9958	0.004696
ENSG00000067369	TP53BP1	2.82584	33.4587	0.004716
ENSG00000283782	ENSG00000283782	2.82524	14.3913	0.004724
ENSG00000168297	PXK	2.82157	15.6558	0.004779
ENSG00000285085	ENSG00000285085	2.82124	23.3072	0.004784
ENSG00000184056	VPS33B	2.81869	142.024	0.004822
ENSG00000251246	EFNA4-EFNA3	-2.81679	-35.0783	0.004851
ENSG00000105737	GRIK5	-2.81595	-116.069	0.004863
ENSG00000072858	SIDT1	2.8156	3.16981	0.004869
ENSG00000125798	FOXA2	-2.81159	-329.597	0.00493
ENSG00000088827	SIGLEC1	-2.80638	-47.3247	0.00501
ENSG00000128891	CCDC32	-2.80537	-18.4161	0.005026
ENSG00000146858	ZC3HAV1L	-2.80443	-24.6819	0.005041
ENSG00000110721	CHKA	2.79975	183.299	0.005114
ENSG00000147872	PLIN2	-2.79728	-34.8594	0.005153
ENSG00000070019	GUCY2C	2.79721	262.222	0.005155
ENSG00000025434	NR1H3	-2.79652	-21.8257	0.005166
ENSG00000104972	LILRB1	-2.79284	-32.4631	0.005225
ENSG00000151164	RAD9B	-2.79245	-93.6745	0.005231
ENSG00000122034	GTF3A	-2.79043	-82.2541	0.005264
ENSG00000176945	MUC20	2.78974	524.053	0.005275
ENSG00000289491	ENSG00000289491	2.78928	600.196	0.005282
ENSG00000003987	MTMR7	2.7879	47.744	0.005305
ENSG00000196967	ZNF585A	2.78754	92.2144	0.005311
ENSG00000189269	DRICH1	-2.78695	-89.2336	0.005321
ENSG00000132906	CASP9	-2.78679	-45.4242	0.005323
ENSG00000140259	MFAP1	-2.7854	-133.955	0.005346
ENSG00000275111	ZNF2	-2.7818	-287.768	0.005406
ENSG00000072694	FCGR2B	2.77916	12.8556	0.00545
ENSG00000115226	FNDC4	2.77705	69.5819	0.005486
ENSG00000174939	ASPHD1	-2.77359	-29.1777	0.005544
ENSG00000145214	DGKQ	2.7726	6.10644	0.005561
ENSG00000068383	INPP5A	2.77197	77.8956	0.005572
ENSG00000101191	DIDO1	2.76625	95.8749	0.00567
ENSG00000174371	EXO1	-2.76424	-26.4912	0.005706
ENSG00000211445	GPX3	-2.76169	-13.6885	0.00575
ENSG00000152611	CAPSL	-2.76111	-69.8676	0.005761
ENSG00000135736	CCDC102A	2.75813	17.304	0.005813
ENSG00000197724	PHF2	-2.75779	-68.0739	0.005819
ENSG00000130818	ZNF426	-2.75763	-240.07	0.005822
ENSG00000184163	C1QTNF12	2.75664	62.1006	0.00584
ENSG00000160075	SSU72	-2.75637	-41.5419	0.005845
ENSG00000006576	PHTF2	2.7543	76.1028	0.005882
ENSG00000189362	NEMP2	2.75336	19.9309	0.005899
ENSG00000151849	CENPJ	2.74852	32.0608	0.005987
ENSG00000069020	MAST4	2.74705	18.764	0.006013
ENSG00000197798	FAM118B	2.74187	20.3594	0.006109
ENSG00000119669	IRF2BPL	2.73977	8.85474	0.006148
ENSG00000138115	CYP2C8	-2.73967	-165.84	0.00615
ENSG00000204366	ZBTB12	2.73628	26.7775	0.006214
ENSG00000100321	SYNGR1	2.73529	13.147	0.006233
ENSG00000188807	TMEM201	-2.73424	-150.217	0.006252
ENSG00000170145	SIK2	2.73255	109.577	0.006285
ENSG00000164082	GRM2	-2.72954	-100.403	0.006342
ENSG00000134249	ADAM30	2.72865	467.562	0.006359
ENSG00000115446	UNC50	2.7261	71.4965	0.006409
ENSG00000166224	SGPL1	-2.72487	-56.8475	0.006433
ENSG00000135362	PRR5L	2.72403	13.4155	0.006449
ENSG00000163082	SGPP2	-2.72383	-23.7714	0.006453
ENSG00000130511	SSBP4	2.72271	48.643	0.006475
ENSG00000101412	E2F1	-2.72244	-8.01594	0.00648
ENSG00000188580	NKAIN2	-2.71714	-94.1283	0.006585
ENSG00000240053	LY6G5B	-2.71462	-108.025	0.006635
ENSG00000198719	DLL1	-2.71237	-76.8371	0.00668
ENSG00000138092	CENPO	-2.71103	-54.118	0.006707
ENSG00000113249	HAVCR1	-2.71072	-115.807	0.006714
ENSG00000161609	KASH5	2.70961	4.05071	0.006736
ENSG00000173269	MMRN2	-2.70825	-22.3853	0.006764
ENSG00000129245	FXR2	-2.70796	-568.581	0.00677
ENSG00000130479	MAP1S	2.70775	13.9573	0.006774
ENSG00000064666	CNN2	2.7063	56.5517	0.006804
ENSG00000054967	RELT	2.7059	92.2746	0.006812
ENSG00000162738	VANGL2	-2.7052	-49.8881	0.006826
ENSG00000262179	MYMX	2.70456	22.6776	0.00684
ENSG00000174951	FUT1	-2.70281	-48.7031	0.006876
ENSG00000128645	HOXD1	-2.70275	-30.0498	0.006877
ENSG00000040633	PHF23	-2.70249	-41.0713	0.006882
ENSG00000084674	APOB	2.70089	19.5429	0.006915
ENSG00000162399	BSND	2.69643	164.553	0.007009
ENSG00000232113	TEX50	2.69619	533.337	0.007014
ENSG00000186146	DEFB131A	-2.69415	-1692.48	0.007057
ENSG00000168477	TNXB	2.69401	84.9171	0.00706
ENSG00000125900	SIRPD	2.69387	115.032	0.007063
ENSG00000055813	CCDC85A	2.69304	85.4916	0.00708
ENSG00000100519	PSMC6	-2.69295	-51.3686	0.007082
ENSG00000171786	NHLH1	2.69267	73.0134	0.007088
ENSG00000125966	MMP24	2.6905	306.457	0.007135
ENSG00000204475	NCR3	2.68969	13.3705	0.007152
ENSG00000159217	IGF2BP1	-2.68951	-115.986	0.007156
ENSG00000133328	PLAAT2	2.68803	74.3142	0.007187
ENSG00000204703	OR2B3	-2.68605	-445.276	0.00723
ENSG00000184939	ZFP90	-2.686	-7.52535	0.007231
ENSG00000126821	SGPP1	2.68588	132.697	0.007234
ENSG00000140506	LMAN1L	2.68463	156.538	0.007261
ENSG00000147364	FBXO25	2.68405	19.6041	0.007274
ENSG00000205832	C16orf96	2.67942	198.97	0.007375
ENSG00000021355	SERPINB1	2.6785	98.091	0.007395
ENSG00000170412	GPRC5C	-2.6765	-48.1193	0.00744
ENSG00000080166	DCT	-2.67419	-163.576	0.007491
ENSG00000198517	MAFK	-2.67118	-186.74	0.007558
ENSG00000268500	SIGLEC5	-2.66979	-19.1214	0.00759
ENSG00000063245	EPN1	-2.6684	-59.1776	0.007621
ENSG00000122484	RPAP2	2.66831	77.1997	0.007623
ENSG00000166762	CATSPER2	-2.6682	-12.261	0.007626
ENSG00000162928	PEX13	-2.6676	-35.9534	0.00764
ENSG00000136810	TXN	-2.6651	-56.7405	0.007697
ENSG00000179055	OR13D1	-2.66389	-88.8735	0.007724
ENSG00000154743	TSEN2	-2.66334	-23.1543	0.007737
ENSG00000124226	RNF114	2.66321	144.528	0.00774
ENSG00000249709	ZNF564	2.66108	20.566	0.007789
ENSG00000186572	DEFB107A	2.66078	2278.05	0.007796
ENSG00000094796	KRT31	2.65803	918.585	0.00786
ENSG00000166971	AKTIP	2.65602	52.1854	0.007907
ENSG00000184719	RNLS	-2.65412	-64.6267	0.007952
ENSG00000212722	KRTAP4-9	-2.65227	-405.833	0.007995
ENSG00000178802	MPI	2.65143	52.0696	0.008015
ENSG00000223638	RFPL4A	-2.64954	-35.6499	0.00806
ENSG00000108828	VAT1	-2.64865	-154.213	0.008081
ENSG00000168546	GFRA2	-2.64723	-87.9439	0.008116
ENSG00000073536	NLE1	-2.64528	-41.7951	0.008162
ENSG00000181751	MACIR	2.64515	11.6238	0.008166
ENSG00000160471	COX6B2	2.6436	68.3671	0.008203
ENSG00000184986	TMEM121	-2.64101	-55.8614	0.008266
ENSG00000184471	C1QTNF8	-2.63872	-295.281	0.008322
ENSG00000068079	IFI35	-2.63768	-44.2905	0.008347
ENSG00000204702	OR2J1	2.63615	376.38	0.008385
ENSG00000163485	ADORA1	2.63591	52.4424	0.008391
ENSG00000198087	CD2AP	2.63381	49.4609	0.008443
ENSG00000131142	CCL25	2.63338	15.6572	0.008454
ENSG00000158869	FCER1G	-2.63298	-27.3517	0.008464
ENSG00000111261	MANSC1	-2.63232	-17.4762	0.00848
ENSG00000158062	UBXN11	2.63082	67.5663	0.008518
ENSG00000168806	LCMT2	-2.63021	-13.9053	0.008533
ENSG00000166170	BAG5	-2.6298	-21.9182	0.008543
ENSG00000108557	RAI1	-2.62894	-507.912	0.008565
ENSG00000178860	MSC	-2.62779	-5.58878	0.008594
ENSG00000137218	FRS3	-2.6267	-20.4686	0.008622
ENSG00000102471	NDFIP2	-2.62635	-46.202	0.008631
ENSG00000183484	GPR132	2.62375	14.5841	0.008697
ENSG00000131591	C1orf159	2.62318	17.9426	0.008711
ENSG00000275713	H2BC9	-2.61956	-128.947	0.008804
ENSG00000169397	RNASE3	2.61929	5.82954	0.008811
ENSG00000125864	BFSP1	-2.6174	-96.5473	0.00886
ENSG00000163611	SPICE1	2.61685	17.5986	0.008875
ENSG00000204531	POU5F1	2.61658	21.1037	0.008882
ENSG00000203814	H2BC18	2.61596	236.879	0.008898
ENSG00000140474	ULK3	2.61468	36.6765	0.008931
ENSG00000113302	IL12B	2.61462	46.9703	0.008933
ENSG00000146263	MMS22L	-2.61196	-64.2263	0.009002
ENSG00000198252	STYX	2.60721	31.087	0.009128
ENSG00000136021	SCYL2	2.60707	39.9685	0.009132
ENSG00000065989	PDE4A	-2.60618	-52.139	0.009156
ENSG00000167680	SEMA6B	2.601	43.0335	0.009295
ENSG00000164151	ICE1	-2.59874	-88.257	0.009357
ENSG00000170779	CDCA4	2.5971	19.7442	0.009401
ENSG00000183625	CCR3	-2.59691	-46.0369	0.009407
ENSG00000197238	H4C11	2.59541	54.0255	0.009448
ENSG00000145779	TNFAIP8	2.59472	23.9299	0.009467
ENSG00000114786	ABHD14A-ACY1	-2.59206	-480.522	0.00954
ENSG00000143294	PRCC	-2.59073	-64.6863	0.009577
ENSG00000174989	FBXW8	-2.59031	-20.1683	0.009589
ENSG00000082212	ME2	-2.58999	-30.786	0.009598
ENSG00000176720	BOK	2.58992	17.2586	0.0096
ENSG00000140464	PML	2.58671	54.8452	0.00969
ENSG00000196826	ENSG00000196826	2.58485	21.1626	0.009742
ENSG00000198885	ITPRIPL1	-2.58431	-55.1164	0.009757
ENSG00000277481	PKD1L3	-2.58415	-85.0986	0.009762
ENSG00000132680	KHDC4	-2.58394	-54.3593	0.009768
ENSG00000139531	SUOX	2.58225	16.3072	0.009816
ENSG00000151065	DCP1B	2.58182	21.3296	0.009828
ENSG00000130589	HELZ2	-2.58155	-55.9153	0.009836
ENSG00000177202	SPACA4	2.58152	68.2294	0.009837
ENSG00000100294	MCAT	2.5792	5.83553	0.009903
ENSG00000066777	ARFGEF1	2.57728	93.7988	0.009958
ENSG00000171532	NEUROD2	-2.5765	-236.281	0.009981
ENSG00000096996	IL12RB1	2.57372	45.351	0.010061
ENSG00000215817	ZC3H11B	-2.57318	-79.5975	0.010077
ENSG00000145907	G3BP1	2.57259	19.3887	0.010094
ENSG00000087076	HSD17B14	-2.57229	-29.7707	0.010103
ENSG00000114742	WDR48	2.57155	49.4269	0.010124
ENSG00000121274	TENT4B	2.5715	184.255	0.010126
ENSG00000186908	ZDHHC17	-2.57129	-105.039	0.010132
ENSG00000143257	NR1I3	-2.57127	-92.528	0.010133
ENSG00000122481	RWDD3	2.57118	22.8862	0.010135
ENSG00000216588	IGSF23	2.56971	91.3511	0.010178
ENSG00000165475	CRYL1	-2.56958	-27.501	0.010182
ENSG00000231274	SBK3	-2.56875	-76.8456	0.010207
ENSG00000090530	P3H2	-2.56793	-28.7605	0.010231
ENSG00000284779	ENSG00000284779	-2.56592	-109.997	0.01029
ENSG00000006047	YBX2	-2.56425	-92.9584	0.01034
ENSG00000132793	LPIN3	-2.56408	-39.2358	0.010345
ENSG00000125780	TGM3	-2.56393	-19.8618	0.01035
ENSG00000180596	H2BC4	-2.56261	-99.3223	0.010389
ENSG00000198092	TMPRSS11F	2.56206	186.712	0.010405
ENSG00000250254	PTTG2	-2.56192	-9.85146	0.01041
ENSG00000119508	NR4A3	-2.56165	-127.333	0.010418
ENSG00000065361	ERBB3	-2.55997	-29.633	0.010468
ENSG00000169905	TOR1AIP2	-2.55984	-156.63	0.010472
ENSG00000171425	ZNF581	2.5589	44.6118	0.010501
ENSG00000126856	PRDM7	2.55683	53.3973	0.010563
ENSG00000136267	DGKB	2.55629	274.302	0.010579
ENSG00000157303	SUSD3	-2.55615	-27.7085	0.010584
ENSG00000138439	FAM117B	-2.55534	-25.9999	0.010608
ENSG00000196655	TRAPPC4	2.55221	31.78	0.010704
ENSG00000155858	LSM11	2.55079	33.2027	0.010748
ENSG00000140678	ITGAX	2.55034	23.6794	0.010762
ENSG00000054611	TBC1D22A	-2.54971	-28.8775	0.010781
ENSG00000204880	KRTAP4-8	-2.54958	-135.688	0.010785
ENSG00000184465	WDR27	-2.54936	-26.6663	0.010792
ENSG00000263528	IKBKE	-2.5481	-10.7608	0.010831
ENSG00000088538	DOCK3	2.5473	75.1108	0.010856
ENSG00000212710	CTAGE1	2.54492	374.711	0.01093
ENSG00000127328	RAB3IP	2.54449	5.80143	0.010944
ENSG00000168803	ADAL	-2.54395	-11.6201	0.010961
ENSG00000170417	TMEM182	2.54375	95.6083	0.010967
ENSG00000177106	EPS8L2	2.54081	37.1884	0.01106
ENSG00000160695	VPS11	-2.54045	-51.3719	0.011071
ENSG00000141040	ZNF287	-2.53858	-78.9522	0.01113
ENSG00000116001	TIA1	-2.53763	-29.287	0.01116
ENSG00000183873	SCN5A	-2.53715	-58.5788	0.011176
ENSG00000163714	U2SURP	-2.53654	-450.488	0.011196
ENSG00000196227	FAM217B	-2.53575	-83.8215	0.011221
ENSG00000124935	SCGB1D2	2.53339	151.612	0.011296
ENSG00000198945	L3MBTL3	2.53256	38.8906	0.011323
ENSG00000169609	C15orf40	-2.52667	-17.7314	0.011515
ENSG00000204859	ZBTB48	-2.52582	-127.373	0.011543
ENSG00000000938	FGR	2.52223	52.6392	0.011661
ENSG00000155329	ZCCHC10	2.52166	104.104	0.01168
ENSG00000104728	ARHGEF10	2.52152	61.6579	0.011685
ENSG00000132003	ZSWIM4	2.52065	57.1145	0.011714
ENSG00000154719	MRPL39	2.52006	25.4522	0.011734
ENSG00000204613	TRIM10	-2.51806	-134.491	0.0118
ENSG00000184489	PTP4A3	-2.5148	-14.4678	0.01191
ENSG00000090539	CHRD	-2.51466	-40.2208	0.011915
ENSG00000205923	CEMP1	-2.51357	-330.258	0.011952
ENSG00000118420	UBE3D	-2.51296	-41.0984	0.011972
ENSG00000148057	IDNK	2.51235	59.614	0.011993
ENSG00000090013	BLVRB	-2.50927	-114.121	0.012098
ENSG00000149308	NPAT	2.50889	34.0479	0.012111
ENSG00000171307	ZDHHC16	-2.50819	-105.28	0.012135
ENSG00000196510	ANAPC7	2.50813	48.2094	0.012137
ENSG00000198914	POU3F3	2.50747	34.0593	0.01216
ENSG00000064687	ABCA7	2.50547	8.53534	0.012229
ENSG00000111231	GPN3	2.50391	25.8917	0.012283
ENSG00000144848	ATG3	-2.50332	-111.798	0.012303
ENSG00000178184	PARD6G	-2.50311	-61.1204	0.012311
ENSG00000130997	POLN	2.50206	75.7339	0.012347
ENSG00000124140	SLC12A5	-2.50114	-123.918	0.012379
ENSG00000205922	ONECUT3	-2.50031	-495.828	0.012409
ENSG00000183569	SERHL2	-2.50012	-11.7829	0.012415
ENSG00000128322	IGLL1	2.50007	13.3751	0.012417
ENSG00000173706	HEG1	2.49946	32.2893	0.012438
ENSG00000236104	ZBTB22	2.49939	115.852	0.012441
ENSG00000134461	ANKRD16	-2.49827	-27.9603	0.01248
ENSG00000185069	KRT76	-2.49786	-329.599	0.012494
ENSG00000133433	GSTT2B	-2.49773	-56.593	0.012499
ENSG00000135116	HRK	-2.49698	-10.8091	0.012526
ENSG00000281106	TMEM272	2.49624	66.9265	0.012552
ENSG00000142961	MOB3C	-2.49549	-4.09246	0.012578
ENSG00000087074	PPP1R15A	2.49324	21.5281	0.012658
ENSG00000168564	CDKN2AIP	-2.49262	-47.5616	0.01268
ENSG00000155926	SLA	-2.49222	-17.3852	0.012695
ENSG00000158104	HPD	-2.49078	-20.0732	0.012746
ENSG00000123977	DAW1	2.48982	65.5352	0.012781
ENSG00000076706	MCAM	2.4873	194.75	0.012872
ENSG00000121053	EPX	2.48683	3.89829	0.012889
ENSG00000179002	TAS1R2	2.48598	187.607	0.01292
ENSG00000134389	CFHR5	2.48574	154.249	0.012928
ENSG00000148734	NPFFR1	-2.48553	-17.3633	0.012936
ENSG00000113838	TBCCD1	2.48311	48.0941	0.013024
ENSG00000124574	ABCC10	-2.48196	-37.7693	0.013066
ENSG00000038532	CLEC16A	-2.48137	-34.1887	0.013088
ENSG00000186193	SAPCD2	2.47912	59.8243	0.013171
ENSG00000111678	C12orf57	-2.47701	-46.2235	0.013249
ENSG00000164574	GALNT10	-2.47614	-14.9711	0.013281
ENSG00000105849	POLR1F	-2.47454	-31.9227	0.013341
ENSG00000170927	PKHD1	-2.47344	-218.528	0.013382
ENSG00000180817	PPA1	2.47296	54.4624	0.0134
ENSG00000081059	TCF7	2.47273	34.4427	0.013408
ENSG00000185627	PSMD13	2.47191	34.503	0.013439
ENSG00000186832	KRT16	-2.47187	-838.619	0.013441
ENSG00000140323	DISP2	-2.471	-77.9752	0.013473
ENSG00000170264	FAM161A	-2.46779	-45.5259	0.013595
ENSG00000151689	INPP1	-2.46754	-45.6279	0.013605
ENSG00000008018	PSMB1	2.4664	45.5089	0.013648
ENSG00000144134	RABL2A	2.4655	70.5954	0.013682
ENSG00000068137	PLEKHH3	2.4653	60.5922	0.01369
ENSG00000204022	LIPJ	-2.4638	-184.902	0.013747
ENSG00000171680	PLEKHG5	2.46343	24.0636	0.013762
ENSG00000205423	CNEP1R1	2.46336	44.2748	0.013764
ENSG00000171060	C8orf74	-2.4591	-147.32	0.013928
ENSG00000124160	NCOA5	2.45901	75.7652	0.013932
ENSG00000099337	KCNK6	-2.45776	-125.29	0.013981
ENSG00000099282	TSPAN15	-2.45757	-19.1596	0.013988
ENSG00000127578	WFIKKN1	2.4561	43.7346	0.014046
ENSG00000213782	DDX47	2.45499	99.5768	0.014089
ENSG00000136444	RSAD1	-2.45468	-93.5504	0.014101
ENSG00000163798	SLC4A1AP	2.45291	49.6422	0.014171
ENSG00000165474	GJB2	-2.45275	-11.222	0.014177
ENSG00000230657	PRB4	-2.45259	-392.084	0.014183
ENSG00000150347	ARID5B	-2.45226	-71.6219	0.014196
ENSG00000115009	CCL20	2.45145	56.2304	0.014228
ENSG00000168028	RPSA	2.45059	43.8543	0.014262
ENSG00000182836	PLCXD3	2.4493	163.897	0.014313
ENSG00000196876	SCN8A	-2.44883	-107.532	0.014332
ENSG00000141458	NPC1	-2.44649	-34.2188	0.014425
ENSG00000081479	LRP2	-2.44632	-41.6725	0.014432
ENSG00000135823	STX6	2.44577	31.2733	0.014454
ENSG00000162542	TMCO4	2.44545	110.845	0.014467
ENSG00000138623	SEMA7A	2.44275	40.1097	0.014576
ENSG00000175806	MSRA	2.44245	100.091	0.014588
ENSG00000141298	SSH2	-2.44213	-150.678	0.014601
ENSG00000146839	ZAN	2.44135	83.8174	0.014633
ENSG00000082701	GSK3B	2.44065	134.738	0.014661
ENSG00000125726	CD70	-2.43853	-10.9726	0.014747
ENSG00000264230	ANXA8L1	-2.43716	-59.1769	0.014803
ENSG00000171135	JAGN1	-2.43569	-24.8834	0.014863
ENSG00000184924	PTRHD1	-2.43507	-41.2521	0.014889
ENSG00000120784	ZFP30	-2.43473	-4.51454	0.014903
ENSG00000112182	BACH2	-2.43448	-55.308	0.014913
ENSG00000178852	EFCAB13	-2.43433	-4.46271	0.014919
ENSG00000285585	ENSG00000285585	2.43392	57.3752	0.014936
ENSG00000142182	DNMT3L	2.43371	398.979	0.014945
ENSG00000132952	USPL1	2.43301	59.0078	0.014974
ENSG00000178665	ZNF713	2.43296	9.97747	0.014976
ENSG00000110448	CD5	-2.43271	-111.336	0.014986
ENSG00000105171	POP4	-2.43215	-26.1091	0.015009
ENSG00000076685	NT5C2	2.43065	18.8578	0.015072
ENSG00000104894	CD37	2.4297	22.507	0.015111
ENSG00000100523	DDHD1	2.42903	31.3895	0.015139
ENSG00000204052	LRRC73	-2.42894	-126.187	0.015143
ENSG00000249853	HS3ST5	-2.42866	-166.129	0.015155
ENSG00000255307	OR52B2	2.42785	153.65	0.015189
ENSG00000173404	INSM1	2.42721	13.5193	0.015215
ENSG00000174255	ZNF80	2.42706	60.0714	0.015222
ENSG00000181631	P2RY13	2.42579	7.83826	0.015275
ENSG00000145592	RPL37	2.42559	59.8776	0.015284
ENSG00000148926	ADM	2.42531	17.4625	0.015295
ENSG00000203663	OR2L2	-2.42528	-75.3648	0.015297
ENSG00000206474	OR10C1	2.42225	173.174	0.015425
ENSG00000169777	TAS2R1	2.42218	461.483	0.015428
ENSG00000136878	USP20	2.42099	51.1076	0.015478
ENSG00000130559	CAMSAP1	2.41987	20.1252	0.015526
ENSG00000183682	BMP8A	2.41947	50.9278	0.015543
ENSG00000135506	OS9	2.41904	197.196	0.015562
ENSG00000047936	ROS1	-2.41842	-84.2707	0.015588
ENSG00000154814	OXNAD1	2.41727	68.1621	0.015637
ENSG00000179965	ZNF771	-2.41631	-44.6111	0.015679
ENSG00000171631	P2RY6	-2.41404	-5.73488	0.015777
ENSG00000169282	KCNAB1	-2.41356	-131.509	0.015798
ENSG00000152910	CNTNAP4	-2.4133	-348.836	0.015809
ENSG00000204381	LAYN	2.40948	17.0894	0.015975
ENSG00000206150	RNASE13	2.4083	131.441	0.016027
ENSG00000111490	TBC1D30	-2.40791	-80.3122	0.016044
ENSG00000143473	KCNH1	-2.40653	-142.547	0.016105
ENSG00000107902	LHPP	-2.40632	-10.4239	0.016114
ENSG00000162892	IL24	2.40435	40.4318	0.016201
ENSG00000144354	CDCA7	2.40427	17.7971	0.016205
ENSG00000114670	NEK11	-2.40307	-17.8257	0.016258
ENSG00000187642	PERM1	2.40306	107.833	0.016258
ENSG00000188766	SPRED3	-2.40291	-128.148	0.016265
ENSG00000123545	NDUFAF4	2.40125	40.2358	0.016339
ENSG00000102904	TSNAXIP1	2.39925	105.535	0.016429
ENSG00000174282	ZBTB4	2.39675	63.761	0.016541
ENSG00000162897	FCAMR	2.39674	19.7191	0.016542
ENSG00000047932	GOPC	2.39551	31.7023	0.016597
ENSG00000143970	ASXL2	2.39533	54.5	0.016606
ENSG00000184979	USP18	2.39439	21.6231	0.016648
ENSG00000206559	ZCWPW2	-2.39423	-20.6408	0.016655
ENSG00000041515	MYO16	2.394	410.393	0.016666
ENSG00000147885	IFNA16	-2.39399	-148.136	0.016666
ENSG00000171798	KNDC1	-2.39337	-75.5206	0.016694
ENSG00000120896	SORBS3	-2.39215	-12.3058	0.01675
ENSG00000205364	MT1M	2.39205	26.2005	0.016755
ENSG00000135541	AHI1	-2.38941	-68.5206	0.016876
ENSG00000182224	CYB5D1	-2.38933	-27.7046	0.016879
ENSG00000285218	ENSG00000285218	-2.38923	-86.4388	0.016884
ENSG00000156381	ANKRD9	2.3891	32.7012	0.01689
ENSG00000113583	C5orf15	-2.38876	-83.2124	0.016906
ENSG00000169474	SPRR1A	2.38618	117.109	0.017024
ENSG00000148426	PROSER2	-2.38499	-23.5348	0.01708
ENSG00000185522	LMNTD2	2.38293	23.6638	0.017176
ENSG00000225526	MKRN2OS	2.38247	47.0952	0.017197
ENSG00000183087	GAS6	-2.38203	-51.9967	0.017218
ENSG00000133105	RXFP2	-2.37804	-463.693	0.017405
ENSG00000154856	APCDD1	-2.37694	-20.5328	0.017457
ENSG00000165617	DACT1	-2.3766	-19.9134	0.017473
ENSG00000120992	LYPLA1	2.3755	97.3409	0.017525
ENSG00000144589	STK11IP	2.37298	70.6094	0.017645
ENSG00000090339	ICAM1	2.37279	31.7549	0.017654
ENSG00000249773	ENSG00000249773	2.37236	13.4428	0.017675
ENSG00000100926	TM9SF1	2.37184	56.4119	0.0177
ENSG00000086619	ERO1B	-2.36918	-12.7038	0.017828
ENSG00000116748	AMPD1	2.36877	269.182	0.017847
ENSG00000137825	ITPKA	-2.36742	-48.2615	0.017912
ENSG00000104969	SGTA	2.36649	172.344	0.017958
ENSG00000121743	GJA3	-2.36621	-8.1234	0.017971
ENSG00000112038	OPRM1	-2.36529	-449.767	0.018016
ENSG00000100191	SLC5A4	-2.36484	-213.56	0.018038
ENSG00000161847	RAVER1	2.36079	126.748	0.018236
ENSG00000126458	RRAS	2.36041	56.6342	0.018255
ENSG00000090686	USP48	2.36025	46.5634	0.018263
ENSG00000166200	COPS2	-2.35995	-61.1159	0.018277
ENSG00000149115	TNKS1BP1	-2.35951	-51.9049	0.018299
ENSG00000143032	BARHL2	2.35871	44.3678	0.018339
ENSG00000177663	IL17RA	2.35816	80.3216	0.018366
ENSG00000224940	PRRT4	-2.35719	-31.3085	0.018414
ENSG00000111897	SERINC1	-2.35572	-14.6332	0.018487
ENSG00000197653	DNAH10	-2.35554	-102.879	0.018496
ENSG00000069122	ADGRF5	-2.35479	-212.748	0.018533
ENSG00000155363	MOV10	-2.35439	-48.2877	0.018553
ENSG00000267748	ENSG00000267748	2.35261	60.4104	0.018642
ENSG00000035141	FAM136A	-2.35164	-30.5753	0.018691
ENSG00000181616	OR52H1	2.35128	159.596	0.018709
ENSG00000067836	ROGDI	2.35103	13.621	0.018721
ENSG00000154162	CDH12	-2.35094	-157.666	0.018726
ENSG00000106392	C1GALT1	2.35079	7.10373	0.018734
ENSG00000198356	GET3	2.34901	132.908	0.018824
ENSG00000106302	HYAL4	2.34661	175.437	0.018945
ENSG00000259384	GH1	-2.34503	-17.6673	0.019026
ENSG00000105492	SIGLEC6	-2.34353	-11.4028	0.019102
ENSG00000120526	NUDCD1	-2.34344	-77.9831	0.019107
ENSG00000085831	TTC39A	2.34234	70.4904	0.019163
ENSG00000101680	LAMA1	2.34202	125.177	0.019179
ENSG00000050748	MAPK9	2.34174	36.3585	0.019194
ENSG00000158292	GPR153	-2.3414	-33.3135	0.019211
ENSG00000112053	SLC26A8	2.34079	8.94052	0.019243
ENSG00000129480	DTD2	2.3405	43.6907	0.019258
ENSG00000072110	ACTN1	2.34007	18.7171	0.01928
ENSG00000134824	FADS2	-2.33926	-9.15629	0.019322
ENSG00000113810	SMC4	2.3384	129.742	0.019366
ENSG00000181562	EDDM3A	2.33832	45.0958	0.019371
ENSG00000183098	GPC6	2.33819	76.4281	0.019377
ENSG00000187498	COL4A1	-2.33779	-27.9115	0.019398
ENSG00000090863	GLG1	-2.33693	-161.811	0.019443
ENSG00000130433	CACNG6	-2.33666	-5.70329	0.019457
ENSG00000129562	DAD1	2.33644	6.02217	0.019468
ENSG00000276023	DUSP14	-2.33642	-63.7242	0.019469
ENSG00000141738	GRB7	2.3351	47.6904	0.019538
ENSG00000198863	RUNDC1	2.33449	53.8715	0.01957
ENSG00000205038	PKHD1L1	2.33307	31.6225	0.019644
ENSG00000214686	IQCF6	-2.33299	-255.672	0.019649
ENSG00000213416	KRTAP4-12	-2.33265	-73.5238	0.019667
ENSG00000159164	SV2A	-2.33222	-156.464	0.019689
ENSG00000172680	MOS	-2.33222	-82.3246	0.019689
ENSG00000040933	INPP4A	2.33175	49.3139	0.019714
ENSG00000137809	ITGA11	-2.33153	-26.6258	0.019726
ENSG00000139517	LNX2	-2.33038	-46.362	0.019786
ENSG00000257767	ENSG00000257767	-2.33019	-189.795	0.019796
ENSG00000165660	ABRAXAS2	-2.32869	-119.192	0.019875
ENSG00000263353	PPIAL4A	-2.32598	-5757.09	0.02002
ENSG00000240386	LCE1F	-2.32587	-267.62	0.020026
ENSG00000159398	CES5A	2.32582	168.974	0.020028
ENSG00000145088	EAF2	-2.32455	-71.9331	0.020096
ENSG00000137842	TMEM62	2.32379	105.863	0.020137
ENSG00000163599	CTLA4	-2.32358	-19.9833	0.020148
ENSG00000203857	HSD3B1	2.3233	425.494	0.020163
ENSG00000162407	PLPP3	2.3231	44.4533	0.020174
ENSG00000070190	DAPP1	-2.3228	-19.6958	0.02019
ENSG00000136870	ZNF189	2.32238	63.3063	0.020213
ENSG00000144834	TAGLN3	2.32147	14.8663	0.020261
ENSG00000091879	ANGPT2	2.32108	47.6802	0.020282
ENSG00000166670	MMP10	-2.32066	-206.695	0.020305
ENSG00000047457	CP	-2.31905	-67.9227	0.020392
ENSG00000166575	TMEM135	2.31897	22.1787	0.020397
ENSG00000179546	HTR1D	2.31773	96.271	0.020464
ENSG00000126247	CAPNS1	-2.31731	-86.041	0.020487
ENSG00000070669	ASNS	2.31632	38.6089	0.020541
ENSG00000104687	GSR	2.31622	56.5906	0.020546
ENSG00000112578	BYSL	2.31621	237.999	0.020547
ENSG00000118997	DNAH7	2.31599	27.8275	0.020559
ENSG00000079277	MKNK1	2.31548	28.5155	0.020587
ENSG00000285947	ENSG00000285947	2.31499	11.7171	0.020613
ENSG00000254415	SIGLEC14	-2.31459	-5.21553	0.020635
ENSG00000139193	CD27	2.31333	95.302	0.020705
ENSG00000169223	LMAN2	-2.31328	-154.105	0.020707
ENSG00000072201	LNX1	-2.31327	-12.59	0.020708
ENSG00000149300	C11orf52	-2.3102	-237.892	0.020877
ENSG00000012822	CALCOCO1	2.30902	30.654	0.020942
ENSG00000172717	GARIN2	2.30743	136.875	0.021031
ENSG00000178096	BOLA1	-2.30637	-46.5158	0.02109
ENSG00000142751	GPN2	-2.30621	-15.5537	0.021099
ENSG00000034533	ASTE1	-2.30523	-45.83	0.021154
ENSG00000177302	TOP3A	2.30518	50.4503	0.021156
ENSG00000276368	H2AC14	-2.3049	-78.8636	0.021172
ENSG00000100271	TTLL1	-2.3041	-21.0666	0.021217
ENSG00000127780	OR1E2	2.30392	264.022	0.021227
ENSG00000135211	TMEM60	2.3039	59.6498	0.021228
ENSG00000110400	NECTIN1	2.30256	42.69	0.021304
ENSG00000135916	ITM2C	2.30237	20.867	0.021314
ENSG00000188997	KCTD21	2.3017	36.1959	0.021352
ENSG00000174953	DHX36	2.30128	78.9757	0.021376
ENSG00000149218	ENDOD1	-2.30113	-5.59792	0.021384
ENSG00000174358	SLC6A19	-2.30098	-206.904	0.021393
ENSG00000243364	EFNA4	-2.30076	-25.1585	0.021405
ENSG00000049540	ELN	2.30034	80.1671	0.021429
ENSG00000158525	CPA5	2.30031	33.0624	0.021431
ENSG00000178878	APOLD1	2.3	16.9723	0.021448
ENSG00000011260	UTP18	2.29964	37.4917	0.021469
ENSG00000145506	NKD2	2.29888	52.4882	0.021512
ENSG00000138185	ENTPD1	2.29766	28.6948	0.021581
ENSG00000148704	VAX1	-2.29741	-316.498	0.021596
ENSG00000128713	HOXD11	-2.29665	-143.544	0.021639
ENSG00000149743	TRPT1	-2.29661	-431.011	0.021641
ENSG00000178301	AQP11	-2.29599	-36.3738	0.021677
ENSG00000264522	OTUD7B	-2.2956	-61.3734	0.021699
ENSG00000166128	RAB8B	2.29509	58.0195	0.021728
ENSG00000110801	PSMD9	2.29468	26.3967	0.021752
ENSG00000163374	YY1AP1	2.29423	59.0541	0.021777
ENSG00000130695	CEP85	-2.29293	-8.66765	0.021852
ENSG00000099617	EFNA2	-2.29221	-341.67	0.021893
ENSG00000129003	VPS13C	-2.29214	-45.4109	0.021897
ENSG00000123179	EBPL	-2.29034	-10.667	0.022001
ENSG00000132510	KDM6B	-2.28998	-91.771	0.022022
ENSG00000171428	NAT1	2.28988	17.8075	0.022028
ENSG00000182463	TSHZ2	-2.2896	-45.7444	0.022044
ENSG00000167601	AXL	2.28913	52.8927	0.022072
ENSG00000120533	ENY2	-2.28864	-77.7069	0.022101
ENSG00000182742	HOXB4	2.28856	61.7893	0.022105
ENSG00000089225	TBX5	2.28769	264.793	0.022156
ENSG00000141034	GID4	2.28578	70.6563	0.022267
ENSG00000181867	FTMT	-2.28565	-340.467	0.022275
ENSG00000185043	CIB1	2.28477	21.0985	0.022326
ENSG00000182580	EPHB3	2.28408	34.527	0.022367
ENSG00000101290	CDS2	2.28053	106.696	0.022576
ENSG00000140688	RUSF1	2.2791	71.1979	0.022661
ENSG00000275896	PRSS2	2.27824	9.00121	0.022712
ENSG00000179213	SIGLECL1	-2.27806	-102.957	0.022723
ENSG00000291309	LY6S	2.27749	27.2588	0.022757
ENSG00000117643	MAN1C1	2.27726	93.6698	0.022771
ENSG00000167139	TBC1D21	2.27701	82.2139	0.022785
ENSG00000188786	MTF1	2.27369	41.3376	0.022984
ENSG00000146856	AGBL3	-2.27337	-172.06	0.023004
ENSG00000198301	SDAD1	-2.27301	-63.7618	0.023026
ENSG00000136856	SLC2A8	-2.27299	-12.2453	0.023027
ENSG00000049759	NEDD4L	2.27253	44.05	0.023054
ENSG00000122033	MTIF3	2.27251	38.2717	0.023056
ENSG00000229924	FAM90A26	-2.27233	-1134.32	0.023067
ENSG00000163406	SLC15A2	2.27163	49.432	0.023109
ENSG00000158528	PPP1R9A	2.27071	55.1228	0.023165
ENSG00000165061	ZMAT4	2.26992	97.9492	0.023212
ENSG00000128294	TPST2	-2.26928	-21.49	0.023251
ENSG00000154813	DPH3	2.26926	18.1983	0.023252
ENSG00000135604	STX11	-2.26886	-90.3251	0.023277
ENSG00000100504	PYGL	2.26866	5.95685	0.023289
ENSG00000152904	GGPS1	2.26854	47.1287	0.023296
ENSG00000146013	GFRA3	2.26849	71.1892	0.023299
ENSG00000154146	NRGN	-2.26783	-164.97	0.02334
ENSG00000112941	TENT4A	2.26728	20.5651	0.023373
ENSG00000168487	BMP1	2.26558	13.7234	0.023477
ENSG00000105186	ANKRD27	-2.26473	-25.7281	0.023529
ENSG00000131910	NR0B2	-2.26252	-174.514	0.023665
ENSG00000161980	POLR3K	-2.26237	-19.5778	0.023674
ENSG00000177556	ATOX1	-2.26234	-43.7796	0.023677
ENSG00000167840	ZNF232	2.26225	36.9416	0.023682
ENSG00000138162	TACC2	-2.26209	-48.2074	0.023692
ENSG00000203867	RBM20	2.26033	79.1917	0.023801
ENSG00000068745	IP6K2	-2.25964	-100.789	0.023843
ENSG00000069431	ABCC9	2.25962	115.395	0.023845
ENSG00000205517	RGL3	2.2592	95.5759	0.023871
ENSG00000138376	BARD1	2.25895	8.21359	0.023886
ENSG00000131069	ACSS2	2.25889	110.442	0.02389
ENSG00000160469	BRSK1	-2.25709	-38.2922	0.024002
ENSG00000179242	CDH4	-2.25478	-134.183	0.024147
ENSG00000135919	SERPINE2	-2.25463	-6.14347	0.024157
ENSG00000277556	OR13C5	-2.25461	-155.247	0.024158
ENSG00000149516	MS4A3	-2.25417	-8.72619	0.024185
ENSG00000114354	TFG	2.25376	29.4966	0.024211
ENSG00000150636	CCDC102B	-2.25154	-207.661	0.024351
ENSG00000111537	IFNG	-2.25122	-57.2775	0.024371
ENSG00000122584	NXPH1	-2.24989	-66.4888	0.024456
ENSG00000140332	TLE3	-2.24821	-79.0109	0.024563
ENSG00000013583	HEBP1	2.24813	10.3115	0.024568
ENSG00000159166	LAD1	-2.24746	-112.354	0.024611
ENSG00000131480	AOC2	-2.24653	-232.405	0.02467
ENSG00000204518	AADACL4	-2.24652	-211.451	0.024671
ENSG00000197728	RPS26	-2.2459	-21.7461	0.024711
ENSG00000187288	CIDEC	2.24559	73.8417	0.02473
ENSG00000151474	FRMD4A	-2.24543	-79.6158	0.024741
ENSG00000172410	INSL5	2.24469	111.659	0.024788
ENSG00000100346	CACNA1I	2.24451	150.143	0.024799
ENSG00000104312	RIPK2	-2.24432	-57.1949	0.024812
ENSG00000171115	GIMAP8	-2.24355	-57.4059	0.024861
ENSG00000136010	ALDH1L2	2.24335	27.5083	0.024874
ENSG00000162746	FCRLB	-2.24259	-7.81145	0.024923
ENSG00000100373	UPK3A	-2.24258	-119.631	0.024924
ENSG00000145723	GIN1	2.24149	39.1299	0.024994
ENSG00000171634	BPTF	-2.24119	-75.0716	0.025014
ENSG00000115234	SNX17	-2.24043	-55.756	0.025063
ENSG00000138271	GPR87	2.23938	83.749	0.025131
ENSG00000153064	BANK1	2.23889	47.25	0.025163
ENSG00000143001	TMEM61	2.23825	24.5914	0.025205
ENSG00000111224	PARP11	-2.23765	-45.3281	0.025244
ENSG00000275572	GRIFIN	2.23742	87.4307	0.025259
ENSG00000163527	STT3B	-2.23706	-83.9247	0.025283
ENSG00000198929	NOS1AP	2.23704	49.0428	0.025284
ENSG00000097096	SYDE2	-2.23678	-9.96111	0.0253
ENSG00000141098	GFOD2	2.23665	78.8421	0.025309
ENSG00000249240	ENSG00000249240	2.23568	58.3863	0.025373
ENSG00000288681	ENSG00000288681	2.2353	19.5307	0.025398
ENSG00000116191	RALGPS2	2.235	48.0235	0.025417
ENSG00000064300	NGFR	2.23459	61.6149	0.025444
ENSG00000006282	SPATA20	2.23372	4.0996	0.025502
ENSG00000158406	H4C8	2.23307	11.5821	0.025544
ENSG00000162302	RPS6KA4	2.23221	39.0855	0.025601
ENSG00000144908	ALDH1L1	-2.23216	-61.7082	0.025604
ENSG00000166166	TRMT61A	-2.23169	-66.5198	0.025636
ENSG00000124641	MED20	2.2314	27.4561	0.025655
ENSG00000169371	SNUPN	-2.23004	-82.3416	0.025745
ENSG00000126351	THRA	-2.22989	-112.548	0.025755
ENSG00000066279	ASPM	-2.22976	-311.746	0.025764
ENSG00000131849	ZNF132	2.22929	25.3776	0.025794
ENSG00000183153	GJD3	-2.22815	-64.4569	0.025871
ENSG00000148459	PDSS1	-2.22741	-25.9405	0.02592
ENSG00000083290	ULK2	-2.22453	-54.6082	0.026113
ENSG00000167664	TMIGD2	2.22299	28.3541	0.026217
ENSG00000165917	RAPSN	2.22233	42.3146	0.026261
ENSG00000156502	SUPV3L1	2.22227	54.1935	0.026265
ENSG00000143977	SNRPG	-2.22118	-25.302	0.026339
ENSG00000188554	NBR1	-2.22057	-88.9626	0.02638
ENSG00000180071	ANKRD18A	2.21983	48.5783	0.02643
ENSG00000136059	VILL	2.21974	95.7184	0.026436
ENSG00000167654	ATCAY	2.21955	67.9596	0.026449
ENSG00000109674	NEIL3	-2.21876	-33.2854	0.026503
ENSG00000111335	OAS2	2.21849	63.5285	0.026522
ENSG00000040341	STAU2	2.2182	11.6983	0.026541
ENSG00000164761	TNFRSF11B	-2.21803	-7.12891	0.026552
ENSG00000177042	TMEM80	2.21786	49.6896	0.026564
ENSG00000161610	HCRT	-2.21784	-55.22	0.026566
ENSG00000197892	KIF13B	-2.21756	-90.6886	0.026585
ENSG00000172724	CCL19	-2.21664	-9.24493	0.026648
ENSG00000103257	SLC7A5	2.21639	16.5589	0.026665
ENSG00000232258	TMEM114	-2.21612	-277.615	0.026683
ENSG00000221880	KRTAP1-3	-2.21506	-278.975	0.026756
ENSG00000266472	MRPS21	-2.2147	-15.7052	0.02678
ENSG00000153294	ADGRF4	-2.21397	-108.888	0.026831
ENSG00000158023	CFAP251	-2.21299	-10.7777	0.026898
ENSG00000204564	C6orf136	2.21242	63.3039	0.026938
ENSG00000170624	SGCD	2.21205	120.757	0.026963
ENSG00000165661	QSOX2	-2.21007	-22.6862	0.0271
ENSG00000196504	PRPF40A	2.2088	51.3742	0.027189
ENSG00000133561	GIMAP6	2.2081	34.8862	0.027237
ENSG00000153303	FRMD1	-2.2065	-42.9529	0.027349
ENSG00000140265	ZSCAN29	2.20493	100.531	0.027459
ENSG00000163666	HESX1	2.20426	90.4119	0.027506
ENSG00000126005	MMP24OS	-2.2035	-10.2572	0.02756
ENSG00000128805	ARHGAP22	2.20276	18.7016	0.027612
ENSG00000115084	SLC35F5	-2.20272	-18.3809	0.027614
ENSG00000181143	MUC16	-2.20226	-304.161	0.027647
ENSG00000162545	CAMK2N1	-2.2022	-31.6287	0.027651
ENSG00000172361	CFAP53	2.20218	158.935	0.027652
ENSG00000163239	TDRD10	2.20203	36.1825	0.027663
ENSG00000269964	MEI4	2.19912	291.668	0.027869
ENSG00000006468	ETV1	-2.19903	-14.2873	0.027876
ENSG00000169247	SH3TC2	-2.19787	-50.1176	0.027959
ENSG00000160563	MED27	2.19785	53.9579	0.02796
ENSG00000124508	BTN2A2	2.19698	23.0225	0.028022
ENSG00000114767	RRP9	-2.19615	-42.7573	0.028081
ENSG00000178974	FBXO34	-2.19556	-66.7525	0.028123
ENSG00000143387	CTSK	-2.19496	-60.092	0.028166
ENSG00000115155	OTOF	-2.19479	-59.0514	0.028179
ENSG00000215454	KRTAP10-4	2.19475	112.792	0.028182
ENSG00000198919	DZIP3	-2.19474	-110.842	0.028183
ENSG00000175077	RTP1	2.1947	340.913	0.028185
ENSG00000092036	HAUS4	-2.19446	-275.588	0.028203
ENSG00000215912	TTC34	-2.19428	-135.274	0.028215
ENSG00000173273	TNKS	2.19403	29.912	0.028233
ENSG00000213066	CEP43	2.19367	18.2801	0.028259
ENSG00000279000	OR10A6	2.19359	120.532	0.028265
ENSG00000189409	MMP23B	-2.19295	-618.303	0.028311
ENSG00000183760	ACP7	-2.19238	-11.0784	0.028352
ENSG00000213999	MEF2B	2.19203	7.04122	0.028377
ENSG00000284130	TUBA3FP	2.19186	82.6185	0.02839
ENSG00000170889	RPS9	2.18958	6.51673	0.028554
ENSG00000162614	NEXN	2.18954	41.1927	0.028557
ENSG00000004866	ST7	2.1894	39.5608	0.028568
ENSG00000132842	AP3B1	-2.18839	-150.527	0.028641
ENSG00000146205	ANO7	-2.18771	-47.3276	0.028691
ENSG00000132825	PPP1R3D	-2.18756	-77.3827	0.028701
ENSG00000188070	ZFTA	2.1862	40.2713	0.028801
ENSG00000197935	ZNF311	2.18614	5.35685	0.028805
ENSG00000124939	SCGB2A1	2.18537	132.671	0.028862
ENSG00000170075	GPR37L1	2.18509	40.8709	0.028882
ENSG00000205126	ACCSL	-2.18494	-41.794	0.028893
ENSG00000006788	MYH13	2.18458	428.463	0.02892
ENSG00000164411	GJB7	-2.18392	-42.8201	0.028968
ENSG00000132953	XPO4	-2.18389	-15.6214	0.02897
ENSG00000094661	OR1I1	-2.18292	-291.188	0.029041
ENSG00000139734	DIAPH3	-2.18249	-65.0314	0.029074
ENSG00000089327	FXYD5	-2.18178	-15.9716	0.029125
ENSG00000254466	OR4D10	2.18158	227.134	0.029141
ENSG00000160181	TFF2	-2.18149	-117.093	0.029147
ENSG00000164951	PDP1	2.18116	55.1808	0.029172
ENSG00000051341	POLQ	-2.18031	-43.9307	0.029234
ENSG00000134193	REG4	-2.18002	-243.858	0.029256
ENSG00000177830	CHID1	-2.1799	-62.541	0.029265
ENSG00000103275	UBE2I	-2.17784	-51.4471	0.029418
ENSG00000243317	STMP1	2.17726	31.4687	0.029461
ENSG00000078699	CBFA2T2	-2.17722	-20.4472	0.029464
ENSG00000178538	CA8	-2.17559	-9.55097	0.029586
ENSG00000174279	EVX2	-2.17535	-177.613	0.029604
ENSG00000109519	GRPEL1	2.17479	20.0653	0.029646
ENSG00000135341	MAP3K7	-2.17438	-52.6291	0.029677
ENSG00000114349	GNAT1	-2.17365	-16.9303	0.029731
ENSG00000277258	PCGF2	2.17271	50.1879	0.029803
ENSG00000140030	GPR65	2.17248	14.7622	0.029819
ENSG00000088882	CPXM1	-2.1723	-13.4237	0.029833
ENSG00000197208	SLC22A4	2.17191	25.0354	0.029862
ENSG00000165672	PRDX3	-2.17174	-30.8827	0.029876
ENSG00000185974	GRK1	-2.17062	-261.77	0.02996
ENSG00000164841	TMEM74	-2.17047	-35.4602	0.029972
ENSG00000151005	TKTL2	2.17042	302.025	0.029975
ENSG00000182923	CEP63	2.17026	17.733	0.029987
ENSG00000137806	NDUFAF1	-2.17016	-15.6724	0.029995
ENSG00000124191	TOX2	2.16948	3.33889	0.030046
ENSG00000153391	INO80C	2.16916	7.51624	0.030071
ENSG00000167614	TTYH1	2.16888	70.3112	0.030092
ENSG00000242110	AMACR	2.16797	18.6526	0.030161
ENSG00000171109	MFN1	2.16766	28.0281	0.030185
ENSG00000136819	C9orf78	2.16754	54.4569	0.030194
ENSG00000134871	COL4A2	-2.1665	-18.7232	0.030273
ENSG00000172500	FIBP	2.16635	70.4836	0.030285
ENSG00000170584	NUDCD2	-2.16558	-59.9814	0.030344
ENSG00000253276	CCDC71L	2.16551	76.0243	0.030349
ENSG00000128917	DLL4	-2.16536	-171.331	0.03036
ENSG00000064703	DDX20	2.16497	25.6222	0.03039
ENSG00000075239	ACAT1	-2.1643	-60.6563	0.030441
ENSG00000001084	GCLC	2.16421	22.3833	0.030448
ENSG00000138688	BLTP1	-2.16393	-54.3168	0.03047
ENSG00000133574	GIMAP4	2.16366	37.8466	0.03049
ENSG00000039319	ZFYVE16	2.16347	45.4354	0.030505
ENSG00000159063	ALG8	-2.16344	-8.17325	0.030508
ENSG00000067365	METTL22	-2.16322	-22.0459	0.030524
ENSG00000134202	GSTM3	-2.16248	-21.6005	0.030581
ENSG00000204217	BMPR2	-2.16243	-59.7276	0.030585
ENSG00000250374	TRIM75	2.16199	363.536	0.030619
ENSG00000241839	PLEKHO2	2.16194	41.2317	0.030623
ENSG00000204120	GIGYF2	2.16062	26.4373	0.030725
ENSG00000276644	DACH1	2.16053	66.0008	0.030732
ENSG00000188215	DCUN1D3	2.16053	42.1003	0.030732
ENSG00000158796	DEDD	2.15997	61.3773	0.030775
ENSG00000137634	NXPE4	2.15977	526.155	0.03079
ENSG00000106546	AHR	-2.15976	-43.7373	0.030791
ENSG00000166603	MC4R	-2.15846	-67.9845	0.030892
ENSG00000181903	OR4C6	2.157	212.974	0.031006
ENSG00000175520	UBQLN3	2.15651	256.642	0.031044
ENSG00000240654	C1QTNF9	2.15609	73.7335	0.031077
ENSG00000062038	CDH3	-2.15609	-55.1765	0.031077
ENSG00000118513	MYB	-2.15417	-73.0537	0.031227
ENSG00000172059	KLF11	-2.1539	-6.73607	0.031248
ENSG00000179364	PACS2	2.15316	191.849	0.031306
ENSG00000106927	AMBP	-2.15253	-98.1184	0.031356
ENSG00000215704	CELA2B	-2.15193	-125.127	0.031403
ENSG00000164713	BRI3	2.1511	82.3354	0.031468
ENSG00000205835	GMNC	2.15094	23.2158	0.031481
ENSG00000105559	PLEKHA4	-2.15058	-14.4621	0.031509
ENSG00000083817	ZNF416	2.14822	69.7445	0.031697
ENSG00000185236	RAB11B	-2.14787	-56.7155	0.031724
ENSG00000179869	ABCA13	-2.14774	-109.915	0.031734
ENSG00000185009	AP3M1	-2.14768	-21.9787	0.03174
ENSG00000148795	CYP17A1	-2.14713	-92.9444	0.031783
ENSG00000130396	AFDN	-2.14672	-34.16	0.031816
ENSG00000137713	PPP2R1B	-2.14639	-12.1905	0.031842
ENSG00000154678	PDE1C	2.14621	24.5012	0.031856
ENSG00000096433	ITPR3	-2.14552	-48.1576	0.031911
ENSG00000106615	RHEB	-2.14509	-18.7594	0.031946
ENSG00000105996	HOXA2	-2.1445	-77.5109	0.031993
ENSG00000163491	NEK10	2.14444	14.2375	0.031998
ENSG00000110717	NDUFS8	2.14434	118.32	0.032005
ENSG00000166377	ATP9B	-2.14376	-12.6949	0.032053
ENSG00000113916	BCL6	2.14365	12.0051	0.032061
ENSG00000183955	KMT5A	-2.14296	-48.3055	0.032116
ENSG00000104626	ERI1	-2.14221	-31.8626	0.032176
ENSG00000140600	SH3GL3	2.14153	34.657	0.032231
ENSG00000120332	TNN	2.14072	154.679	0.032297
ENSG00000197454	OR2L5	2.14047	1213.94	0.032317
ENSG00000260325	HSPB9	2.13756	138.609	0.032553
ENSG00000135355	GJA10	2.13693	298.353	0.032603
ENSG00000166860	ZBTB39	2.13635	27.9454	0.032651
ENSG00000124818	OPN5	-2.13602	-79.5325	0.032678
ENSG00000230873	STMND1	-2.1356	-12.0665	0.032712
ENSG00000167103	PIP5KL1	2.13403	66.9139	0.03284
ENSG00000151025	GPR158	2.13369	161.806	0.032868
ENSG00000132329	RAMP1	2.1325	7.11285	0.032966
ENSG00000153487	ING1	2.13246	229.633	0.032969
ENSG00000144452	ABCA12	-2.13158	-137.722	0.033041
ENSG00000096968	JAK2	-2.1298	-46.0818	0.033188
ENSG00000197982	C1orf122	-2.12916	-96.6558	0.033241
ENSG00000196562	SULF2	2.1282	36.674	0.03332
ENSG00000237651	C2orf74	2.12732	23.3716	0.033393
ENSG00000145050	MANF	-2.12635	-64.4186	0.033474
ENSG00000066422	ZBTB11	2.12366	35.0536	0.033699
ENSG00000062524	LTK	2.12347	79.4115	0.033714
ENSG00000213390	ARHGAP19	2.12325	17.9246	0.033733
ENSG00000198113	TOR4A	-2.12184	-44.1673	0.033851
ENSG00000165669	FAM204A	-2.12159	-56.9291	0.033873
ENSG00000169499	PLEKHA2	2.12142	92.3243	0.033886
ENSG00000129910	CDH15	-2.12111	-118.805	0.033913
ENSG00000111731	C2CD5	2.12089	12.1564	0.033931
ENSG00000205502	C2CD4B	2.1198	15.1373	0.034022
ENSG00000124215	CDH26	-2.11864	-149.722	0.034121
ENSG00000123374	CDK2	-2.11828	-53.6755	0.034151
ENSG00000132716	DCAF8	-2.11805	-21.125	0.034171
ENSG00000131323	TRAF3	2.11797	44.2599	0.034178
ENSG00000101220	ADISSP	-2.11715	-16.6035	0.034247
ENSG00000159788	RGS12	-2.11704	-19.6002	0.034257
ENSG00000113643	RARS1	-2.117	-24.0305	0.034259
ENSG00000123610	TNFAIP6	2.11521	29.7557	0.034412
ENSG00000111275	ALDH2	2.11475	44.7569	0.034451
ENSG00000128513	POT1	2.11399	135.61	0.034516
ENSG00000169218	RSPO1	-2.11378	-39.4793	0.034534
ENSG00000284969	ENSG00000284969	2.11347	8.89375	0.034561
ENSG00000212899	KRTAP3-3	2.11302	172.611	0.034599
ENSG00000172350	ABCG4	2.11235	156.468	0.034656
ENSG00000289791	ENSG00000289791	2.1118	23.2311	0.034703
ENSG00000170322	NFRKB	2.11159	20.6817	0.034722
ENSG00000123453	SARDH	-2.11143	-41.8335	0.034736
ENSG00000198169	ZNF251	2.11121	148.847	0.034754
ENSG00000138395	CDK15	-2.11106	-52.3651	0.034767
ENSG00000072135	PTPN18	2.10994	28.3972	0.034863
ENSG00000169372	CRADD	2.10963	70.4056	0.034891
ENSG00000148737	TCF7L2	-2.10929	-37.0024	0.034919
ENSG00000142513	ACP4	-2.10852	-122.945	0.034986
ENSG00000072422	RHOBTB1	2.10819	25.552	0.035014
ENSG00000088386	SLC15A1	-2.1076	-14.9318	0.035065
ENSG00000157703	SVOPL	-2.10759	-110.493	0.035066
ENSG00000105479	ODAD1	-2.10752	-27.4623	0.035072
ENSG00000157211	CDCP2	-2.10698	-40.8309	0.035119
ENSG00000146054	TRIM7	2.10655	34.3981	0.035156
ENSG00000104885	DOT1L	-2.10624	-54.3531	0.035184
ENSG00000196805	SPRR2B	-2.10598	-53.7952	0.035206
ENSG00000187678	SPRY4	2.10538	56.6257	0.035258
ENSG00000156282	CLDN17	2.10512	424.099	0.035281
ENSG00000145040	UCN2	-2.1042	-111.757	0.035361
ENSG00000197079	KRT35	-2.10417	-37.1123	0.035364
ENSG00000100558	PLEK2	-2.10357	-40.143	0.035416
ENSG00000168631	MUCL3	2.10355	124.189	0.035417
ENSG00000166888	STAT6	2.10253	62.157	0.035507
ENSG00000258728	ENSG00000258728	2.10173	63.2613	0.035577
ENSG00000187961	KLHL17	-2.10167	-17.3761	0.035582
ENSG00000132781	MUTYH	2.10145	51.9473	0.035601
ENSG00000243335	KCTD7	2.10046	9.53424	0.035688
ENSG00000187866	PABIR1	2.10037	21.3577	0.035696
ENSG00000187987	ZSCAN23	2.09987	21.6557	0.03574
ENSG00000127325	BEST3	-2.09976	-21.7235	0.03575
ENSG00000248871	TNFSF12-TNFSF13	-2.09915	-44.8242	0.035803
ENSG00000076650	GPATCH1	-2.09902	-9.64201	0.035815
ENSG00000273777	CEACAM20	-2.09831	-131.861	0.035878
ENSG00000185070	FLRT2	2.09805	36.2796	0.035901
ENSG00000125753	VASP	2.09804	92.9604	0.035902
ENSG00000225950	NTF4	2.09783	41.5806	0.03592
ENSG00000106299	WASL	2.09608	41.8654	0.036075
ENSG00000171124	FUT3	2.09549	180.184	0.036127
ENSG00000122861	PLAU	2.09538	18.0161	0.036138
ENSG00000176971	FIBIN	2.0949	142.864	0.03618
ENSG00000180053	NKX2-6	2.0941	170.982	0.036251
ENSG00000070610	GBA2	2.09345	15.0093	0.036309
ENSG00000092820	EZR	2.09332	43.6177	0.03632
ENSG00000102543	CDADC1	-2.09317	-239.975	0.036334
ENSG00000124657	OR2B6	-2.09255	-117.216	0.036389
ENSG00000136383	ALPK3	2.09179	23.5908	0.036457
ENSG00000118369	USP35	2.09163	41.2629	0.036472
ENSG00000116199	FAM20B	-2.09138	-22.9613	0.036494
ENSG00000172320	OR5A1	2.09099	330.763	0.036529
ENSG00000140287	HDC	2.09008	8.30481	0.036611
ENSG00000028116	VRK2	2.08995	89.6395	0.036623
ENSG00000164346	NSA2	2.08944	27.7688	0.036668
ENSG00000254440	PBOV1	2.08941	328.643	0.036671
ENSG00000183161	FANCF	2.08934	32.7844	0.036677
ENSG00000176890	TYMS	-2.08925	-4.34732	0.036686
ENSG00000183747	ACSM2A	-2.08872	-126.859	0.036733
ENSG00000125733	TRIP10	2.08807	22.2835	0.036791
ENSG00000125304	TM9SF2	-2.08688	-75.5881	0.036899
ENSG00000146802	TMEM168	2.08638	40.0308	0.036944
ENSG00000122304	PRM2	2.08596	47.3992	0.036982
ENSG00000100614	PPM1A	2.08565	39.1266	0.037011
ENSG00000127743	IL17B	2.08553	131.006	0.037021
ENSG00000177082	WDR73	-2.08525	-19.9325	0.037047
ENSG00000214782	MS4A18	2.08493	426.05	0.037076
ENSG00000173726	TOMM20	2.08468	14.9538	0.037098
ENSG00000140006	WDR89	2.08339	24.8911	0.037216
ENSG00000026950	BTN3A1	2.08332	60.8806	0.037222
ENSG00000166257	SCN3B	2.08322	13.1151	0.037231
ENSG00000108588	CCDC47	2.0827	31.7933	0.037279
ENSG00000138472	GUCA1C	2.08221	175.844	0.037323
ENSG00000218819	TDRD15	-2.08217	-161.291	0.037327
ENSG00000166741	NNMT	-2.08139	-64.4744	0.037398
ENSG00000128886	ELL3	2.08123	12.5748	0.037413
ENSG00000101327	PDYN	-2.08108	-90.9159	0.037427
ENSG00000032742	IFT88	-2.08096	-6.06759	0.037438
ENSG00000138794	CASP6	-2.08062	-38.9096	0.037469
ENSG00000260027	HOXB7	2.07993	60.4368	0.037532
ENSG00000173083	HPSE	2.07969	49.8104	0.037554
ENSG00000163512	AZI2	-2.07945	-23.4826	0.037576
ENSG00000113638	TTC33	-2.07935	-21.3661	0.037586
ENSG00000180921	FAM83H	2.07894	21.5316	0.037623
ENSG00000138698	RAP1GDS1	-2.0784	-126.278	0.037672
ENSG00000104427	ZC2HC1A	-2.07828	-8.871	0.037684
ENSG00000188833	ENTPD8	-2.07776	-95.3172	0.037732
ENSG00000167100	SAMD14	-2.07773	-39.4736	0.037734
ENSG00000280670	CCDC163	-2.07714	-34.7174	0.037789
ENSG00000186814	ZSCAN30	-2.077	-14.8264	0.037802
ENSG00000273540	AGBL1	-2.07688	-83.8021	0.037813
ENSG00000134318	ROCK2	2.07647	19.0713	0.037851
ENSG00000258644	SYNJ2BP-COX16	2.07445	8.24374	0.038038
ENSG00000283516	LITAFD	-2.07443	-170.992	0.038039
ENSG00000142606	MMEL1	2.07363	46.3254	0.038113
ENSG00000260272	ENSG00000260272	-2.07278	-1007.94	0.038192
ENSG00000267140	ENSG00000267140	2.07192	3.65116	0.038273
ENSG00000134398	ERN2	-2.07138	-189.768	0.038324
ENSG00000095585	BLNK	2.07128	33.471	0.038333
ENSG00000137080	IFNA21	-2.07039	-823.987	0.038416
ENSG00000157350	ST3GAL2	2.06965	119.758	0.038485
ENSG00000173976	RAX2	2.06759	57.8455	0.038678
ENSG00000139865	TTC6	2.06665	84.1862	0.038767
ENSG00000065357	DGKA	2.06612	105.864	0.038817
ENSG00000140107	SLC25A47	2.06593	34.4319	0.038835
ENSG00000158050	DUSP2	2.06475	30.4989	0.038946
ENSG00000167632	TRAPPC9	-2.0645	-4.50002	0.03897
ENSG00000212659	KRTAP9-6	2.06433	219.723	0.038987
ENSG00000163564	PYHIN1	2.06415	8.72584	0.039003
ENSG00000135373	EHF	-2.06348	-17.0376	0.039067
ENSG00000132681	ATP1A4	2.06346	39.903	0.039069
ENSG00000165501	LRR1	2.06327	4.03756	0.039087
ENSG00000174456	C12orf76	-2.06305	-42.9465	0.039108
ENSG00000204335	SP5	-2.06291	-27.4204	0.039121
ENSG00000068885	IFT80	-2.06252	-90.9265	0.039159
ENSG00000255730	ENSG00000255730	2.0621	27.3828	0.039198
ENSG00000164123	C4orf45	2.06184	203.046	0.039223
ENSG00000166896	ATP23	2.06144	1.88908	0.039261
ENSG00000198440	ZNF583	-2.06124	-11.7841	0.03928
ENSG00000196890	H2BC26	-2.06027	-196.036	0.039373
ENSG00000254550	OMP	2.0595	65.3616	0.039447
ENSG00000171102	OBP2B	2.05909	88.3077	0.039486
ENSG00000125746	EML2	-2.05852	-6.46203	0.03954
ENSG00000131187	F12	-2.05727	-29.9573	0.039661
ENSG00000189184	PCDH18	-2.05663	-23.8307	0.039722
ENSG00000130590	SAMD10	-2.05658	-22.2076	0.039726
ENSG00000161180	CCDC116	2.05652	47.9145	0.039732
ENSG00000284704	SCYGR3	-2.05592	-103.979	0.03979
ENSG00000173210	ABLIM3	2.0547	45.062	0.039908
ENSG00000050130	JKAMP	2.05454	23.9472	0.039923
ENSG00000171794	UTF1	2.05423	160.351	0.039953
ENSG00000116771	AGMAT	2.05402	5.09957	0.039973
ENSG00000187701	OR2T27	2.05385	249.953	0.03999
ENSG00000186038	HTR3E	-2.05308	-18.5058	0.040064
ENSG00000177483	RBM44	2.05274	7.7814	0.040098
ENSG00000112893	MAN2A1	2.05235	18.8841	0.040136
ENSG00000141391	PRELID3A	-2.05224	-10.0783	0.040146
ENSG00000142549	IGLON5	-2.05155	-36.1082	0.040213
ENSG00000187080	OR2AK2	2.0514	141.204	0.040228
ENSG00000163840	DTX3L	-2.05132	-28.5773	0.040236
ENSG00000146477	SLC22A3	2.05098	117.41	0.040269
ENSG00000165506	DNAAF2	2.05069	7.24914	0.040298
ENSG00000168542	COL3A1	2.05067	330.002	0.040299
ENSG00000137078	SIT1	-2.05063	-69.402	0.040303
ENSG00000106571	GLI3	2.05025	63.2936	0.04034
ENSG00000186910	SERPINA11	2.04995	75.2763	0.04037
ENSG00000010017	RANBP9	-2.04994	-34.6794	0.04037
ENSG00000169641	LUZP1	-2.0494	-73.1453	0.040423
ENSG00000093217	XYLB	-2.04927	-53.549	0.040435
ENSG00000186453	FAM228A	2.049	30.1638	0.040462
ENSG00000180329	CCDC43	-2.04897	-41.5556	0.040465
ENSG00000138449	SLC40A1	-2.04855	-18.7955	0.040506
ENSG00000165972	CCDC38	-2.04845	-18.1272	0.040516
ENSG00000007520	TSR3	-2.04845	-145.479	0.040516
ENSG00000111424	VDR	-2.04752	-10.9835	0.040607
ENSG00000179930	ZNF648	2.0467	175.937	0.040687
ENSG00000055044	NOP58	-2.04537	-50.2142	0.040818
ENSG00000157020	SEC13	2.04509	38.6433	0.040846
ENSG00000134321	RSAD2	-2.04491	-34.8561	0.040864
ENSG00000187867	PALM3	-2.0439	-28.6069	0.040964
ENSG00000169967	MAP3K2	-2.04194	-91.7559	0.041157
ENSG00000181896	ZNF101	-2.04178	-73.5651	0.041173
ENSG00000063244	U2AF2	-2.04155	-93.3835	0.041197
ENSG00000177200	CHD9	-2.04115	-22.6464	0.041236
ENSG00000118579	MED28	2.03993	27.9457	0.041358
ENSG00000158402	CDC25C	-2.03926	-96.8653	0.041425
ENSG00000020181	ADGRA2	-2.03917	-79.454	0.041433
ENSG00000206530	CFAP44	2.03892	39.3834	0.041458
ENSG00000151287	TEX30	-2.0389	-23.4626	0.04146
ENSG00000203499	IQANK1	2.03831	38.4505	0.041519
ENSG00000070501	POLB	2.03825	57.0469	0.041524
ENSG00000161958	FGF11	2.03824	49.1963	0.041526
ENSG00000172175	MALT1	-2.03743	-92.122	0.041607
ENSG00000205060	SLC35B4	-2.0369	-4.63614	0.04166
ENSG00000114790	ARHGEF26	-2.03688	-31.2254	0.041662
ENSG00000005844	ITGAL	-2.03653	-42.6989	0.041697
ENSG00000162757	C1orf74	-2.03631	-62.2933	0.04172
ENSG00000139675	HNRNPA1L2	-2.03606	-66.2523	0.041744
ENSG00000125046	SSUH2	2.0348	260.084	0.041871
ENSG00000174672	BRSK2	-2.03468	-190.645	0.041883
ENSG00000104213	PDGFRL	2.03464	20.1383	0.041887
ENSG00000144815	NXPE3	2.03436	9.69181	0.041916
ENSG00000205356	TECPR1	2.03311	10.6703	0.042042
ENSG00000166037	CEP57	-2.03301	-18.818	0.042052
ENSG00000258659	TRIM34	-2.03265	-19.9728	0.042088
ENSG00000184436	THAP7	-2.03183	-19.8552	0.042171
ENSG00000127472	PLA2G5	2.03166	32.3889	0.042188
ENSG00000151117	TMEM86A	2.03112	11.3206	0.042243
ENSG00000138660	AP1AR	-2.0305	-75.1288	0.042306
ENSG00000223658	C1GALT1C1L	-2.02991	-30.7995	0.042366
ENSG00000178078	STAP2	2.02915	10.3271	0.042443
ENSG00000069974	RAB27A	-2.02913	-28.1222	0.042445
ENSG00000124225	PMEPA1	2.02886	20.9648	0.042472
ENSG00000188295	ZNF669	-2.02697	-329.671	0.042665
ENSG00000116017	ARID3A	2.02599	53.7761	0.042766
ENSG00000171199	OPRPN	2.0256	137.955	0.042806
ENSG00000013523	ANGEL1	2.02533	18.626	0.042833
ENSG00000105011	ASF1B	2.02528	15.554	0.042839
ENSG00000108773	KAT2A	-2.02508	-70.4079	0.042859
ENSG00000146648	EGFR	2.02474	41.5448	0.042894
ENSG00000124181	PLCG1	-2.02412	-42.8573	0.042957
ENSG00000188784	PLA2G2E	2.02384	91.5151	0.042987
ENSG00000166126	AMN	-2.02326	-16.6961	0.043047
ENSG00000002549	LAP3	-2.02309	-17.5742	0.043064
ENSG00000167815	PRDX2	2.0214	30.4242	0.043238
ENSG00000125740	FOSB	2.02081	203.025	0.043299
ENSG00000072071	ADGRL1	2.0206	33.7809	0.043321
ENSG00000140022	STON2	2.01943	19.7129	0.043443
ENSG00000189052	CGB5	2.01898	212.215	0.043489
ENSG00000125734	GPR108	2.01851	27.2661	0.043538
ENSG00000124243	BCAS4	2.01752	7.744	0.043642
ENSG00000198874	TYW1	-2.01708	-9.94142	0.043687
ENSG00000189233	NUGGC	-2.016	-12.0063	0.0438
ENSG00000155886	SLC24A2	2.01526	57.6339	0.043877
ENSG00000142632	ARHGEF19	-2.01483	-121.501	0.043922
ENSG00000112592	TBP	-2.01468	-42.1889	0.043938
ENSG00000100890	PRORP	-2.01415	-32.4399	0.043994
ENSG00000055483	USP36	2.01389	31.4663	0.044021
ENSG00000184344	GDF3	-2.01379	-11.5928	0.044031
ENSG00000119888	EPCAM	2.01369	13.8401	0.044042
ENSG00000196526	AFAP1	-2.01361	-1.22464	0.04405
ENSG00000149639	SOGA1	-2.01312	-29.8533	0.044102
ENSG00000128271	ADORA2A	2.01297	76.1754	0.044118
ENSG00000099942	CRKL	2.01224	78.9865	0.044195
ENSG00000095485	CWF19L1	-2.01219	-20.2064	0.0442
ENSG00000183963	SMTN	2.01173	15.3986	0.044248
ENSG00000166133	RPUSD2	2.01146	12.4374	0.044277
ENSG00000075223	SEMA3C	2.01139	7.13398	0.044284
ENSG00000143771	CNIH4	2.01105	58.8554	0.044321
ENSG00000180777	ANKRD30B	2.01059	101.144	0.044369
ENSG00000164107	HAND2	-2.01004	-206.697	0.044427
ENSG00000164933	SLC25A32	-2.00985	-37.4795	0.044447
ENSG00000184988	TMEM106A	2.00924	4.25198	0.044511
ENSG00000170004	CHD3	-2.00908	-156.848	0.044528
ENSG00000214510	SPINK13	-2.00882	-1261.5	0.044556
ENSG00000152457	DCLRE1C	2.00869	19.1244	0.04457
ENSG00000263874	LASP1NB	-2.00801	-39.5415	0.044642
ENSG00000221916	C19orf73	-2.00768	-20.4629	0.044677
ENSG00000148481	MINDY3	-2.00758	-20.4866	0.044688
ENSG00000174165	ZDHHC24	2.00756	37.4388	0.04469
ENSG00000186684	CYP27C1	2.00726	106.563	0.044722
ENSG00000156140	ADAMTS3	2.00677	21.4072	0.044774
ENSG00000171804	WDR87	2.00676	28.5708	0.044776
ENSG00000106178	CCL24	-2.00638	-15.8528	0.044816
ENSG00000089053	ANAPC5	2.0061	82.5886	0.044845
ENSG00000145780	FEM1C	-2.00593	-18.6926	0.044863
ENSG00000198740	ZNF652	2.00581	44.1621	0.044876
ENSG00000149346	SLX4IP	2.00548	41.7932	0.044912
ENSG00000290183	ENSG00000290183	2.005	10.0696	0.044963
ENSG00000166926	MS4A6E	-2.00483	-191.731	0.044981
ENSG00000163888	CAMK2N2	-2.00428	-261.033	0.04504
ENSG00000164111	ANXA5	-2.00394	-18.5775	0.045076
ENSG00000111206	FOXM1	-2.0038	-24.9864	0.045092
ENSG00000198892	SHISA4	-2.00375	-51.6629	0.045097
ENSG00000256797	KLRF2	-2.00324	-160.01	0.045151
ENSG00000146399	TAAR1	-2.00314	-218.452	0.045162
ENSG00000197386	HTT	2.00298	59.9429	0.04518
ENSG00000124493	GRM4	-2.00257	-61.5939	0.045224
ENSG00000145192	AHSG	-2.00231	-144.965	0.045251
ENSG00000023902	PLEKHO1	2.00214	24.7122	0.04527
ENSG00000162777	DENND2D	-2.0019	-22.4406	0.045296
ENSG00000166582	CENPV	2.00173	40.3118	0.045314
ENSG00000168515	SCGB1D1	-2.00164	-173.465	0.045323
ENSG00000099910	KLHL22	-2.00096	-69.1881	0.045397
ENSG00000115355	CCDC88A	-2.00064	-18.6597	0.045431
ENSG00000070444	MNT	-2.00036	-58.9201	0.045461
ENSG00000198563	DDX39B	-2.00022	-79.6314	0.045477
ENSG00000133313	CNDP2	2.00019	6.48756	0.04548
ENSG00000168393	DTYMK	-1.99966	-108.898	0.045537
ENSG00000125124	BBS2	1.99916	75.3798	0.045591
ENSG00000131115	ZNF227	-1.99904	-49.6125	0.045604
ENSG00000231738	TSPAN19	1.99898	548.847	0.04561
ENSG00000135374	ELF5	-1.9989	-18.5917	0.045619
ENSG00000177489	OR2G2	-1.99842	-117.478	0.045671
ENSG00000249581	CLRN2	1.99803	73.5693	0.045714
ENSG00000176125	UFSP1	-1.99763	-30.0583	0.045757
ENSG00000162994	CLHC1	1.99746	52.3224	0.045775
ENSG00000104371	DKK4	-1.996	-58.161	0.045934
ENSG00000138640	FAM13A	1.99561	9.42909	0.045976
ENSG00000184716	SERINC4	1.99555	36.0361	0.045983
ENSG00000100749	VRK1	1.99506	33.9231	0.046036
ENSG00000167674	HDGFL2	1.99468	71.7156	0.046077
ENSG00000145309	CABS1	1.99393	286.245	0.04616
ENSG00000119703	ZC2HC1C	-1.99266	-9.2424	0.046298
ENSG00000141497	ZMYND15	-1.992	-64.1709	0.046371
ENSG00000240771	ARHGEF25	-1.99141	-101.979	0.046436
ENSG00000278463	H2AC4	1.99117	27.5881	0.046462
ENSG00000137707	BTG4	-1.9907	-46.5292	0.046513
ENSG00000064201	TSPAN32	-1.99036	-2.55939	0.046552
ENSG00000125375	DMAC2L	-1.98974	-5.90708	0.046619
ENSG00000177239	MAN1B1	-1.98968	-64.0314	0.046626
ENSG00000159259	CHAF1B	1.98966	59.0487	0.046628
ENSG00000114737	CISH	-1.98858	-15.9673	0.046747
ENSG00000125787	GNRH2	-1.98802	-28.2477	0.046809
ENSG00000213638	ADAT3	-1.98799	-40.9325	0.046812
ENSG00000147526	TACC1	1.98743	45.2892	0.046875
ENSG00000106384	MOGAT3	-1.98675	-44.332	0.04695
ENSG00000240038	AMY2B	-1.98603	-222.01	0.04703
ENSG00000105655	ISYNA1	1.98565	16.6298	0.047072
ENSG00000175164	ABO	1.98539	11.4096	0.047101
ENSG00000141456	PELP1	-1.98514	-76.7655	0.047129
ENSG00000135862	LAMC1	-1.98433	-26.652	0.047219
ENSG00000124380	SNRNP27	-1.9836	-18.014	0.047301
ENSG00000134575	ACP2	-1.98337	-32.3586	0.047327
ENSG00000110218	PANX1	-1.98335	-11.6774	0.047328
ENSG00000137547	MRPL15	1.98287	28.1443	0.047381
ENSG00000182263	FIGN	-1.98197	-174.504	0.047483
ENSG00000171522	PTGER4	-1.98092	-26.8266	0.047601
ENSG00000213171	LINGO4	1.9809	62.5965	0.047603
ENSG00000197951	ZNF71	1.98054	34.0225	0.047643
ENSG00000012232	EXTL3	-1.97949	-47.64	0.047761
ENSG00000104447	TRPS1	-1.97898	-95.0214	0.047819
ENSG00000131037	EPS8L1	1.97829	37.1392	0.047895
ENSG00000124615	MOCS1	-1.97707	-16.9973	0.048034
ENSG00000108468	CBX1	1.97705	13.0349	0.048036
ENSG00000074706	IPCEF1	1.97684	10.6327	0.048059
ENSG00000176393	RNPEP	1.97617	24.6457	0.048136
ENSG00000073150	PANX2	-1.97614	-22.0437	0.048139
ENSG00000150764	DIXDC1	-1.97538	-41.4602	0.048224
ENSG00000103005	USB1	-1.97478	-66.9557	0.048293
ENSG00000204414	CSHL1	1.97474	43.3583	0.048297
ENSG00000153234	NR4A2	-1.97472	-51.3838	0.0483
ENSG00000154188	ANGPT1	-1.9743	-20.0984	0.048348
ENSG00000215183	MSMP	1.97365	65.9194	0.048422
ENSG00000185905	C16orf54	-1.97217	-97.8509	0.04859
ENSG00000167723	TRPV3	1.97131	13.5454	0.048689
ENSG00000079459	FDFT1	1.96998	42.0465	0.048841
ENSG00000078549	ADCYAP1R1	-1.9699	-106.613	0.048849
ENSG00000005102	MEOX1	1.96967	10.1987	0.048876
ENSG00000167483	NIBAN3	1.96948	40.9984	0.048898
ENSG00000140564	FURIN	-1.96932	-6.13806	0.048916
ENSG00000128928	IVD	-1.96891	-33.6127	0.048963
ENSG00000164778	EN2	-1.96856	-170.729	0.049004
ENSG00000143401	ANP32E	1.96822	110.99	0.049042
ENSG00000143258	USP21	-1.96818	-51.5314	0.049047
ENSG00000084636	COL16A1	-1.968	-65.9606	0.049068
ENSG00000150637	CD226	1.96755	13.5634	0.04912
ENSG00000135317	SNX14	1.96644	58.696	0.049247
ENSG00000057593	F7	1.9662	26.6357	0.049275
ENSG00000257138	TAS2R38	-1.96597	-590.997	0.049302
ENSG00000182054	IDH2	1.96567	35.9455	0.049337
ENSG00000009724	MASP2	-1.96516	-334.649	0.049396
ENSG00000135870	RC3H1	1.96498	55.0708	0.049416
ENSG00000058404	CAMK2B	1.96449	70.8432	0.049473
ENSG00000006116	CACNG3	-1.9635	-142.852	0.049588
ENSG00000186136	TAS2R42	-1.96345	-148.824	0.049594
ENSG00000124074	ENKD1	1.96316	94.5217	0.049628
ENSG00000171044	XKR6	1.96305	37.5219	0.049641
ENSG00000158865	SLC5A11	1.96232	173.227	0.049726
ENSG00000171723	GPHN	1.96218	31.7277	0.049742
ENSG00000163217	BMP10	1.96138	106.278	0.049835
ENSG00000116205	TCEANC2	-1.9613	-31.3869	0.049844
ENSG00000100522	GNPNAT1	-1.9612	-13.2586	0.049855
ENSG00000104881	PPP1R13L	-1.96087	-10.2287	0.049895
ENSG00000187595	ZNF385C	-1.96067	-23.1257	0.049918
ENSG00000196361	ELAVL3	-1.96065	-114.455	0.049919
ENSG00000198920	KIAA0753	1.96047	108.576	0.04994
ENSG00000170802	FOXN2	1.95979	34.1166	0.050021
ENSG00000171201	SMR3B	1.95967	60.5507	0.050034
ENSG00000066855	MTFR1	-1.9592	-13.1014	0.050089
ENSG00000196427	NBPF4	-1.959	-195.598	0.050113
ENSG00000272980	ENSG00000272980	1.9588	25.156	0.050137
ENSG00000179431	FJX1	1.95862	27.1439	0.050157
ENSG00000106004	HOXA5	-1.95795	-43.8218	0.050236
ENSG00000106236	NPTX2	1.95766	103.98	0.05027
ENSG00000109851	DBX1	1.95765	195.376	0.050271
ENSG00000162944	RFTN2	-1.95755	-12.4385	0.050283
ENSG00000136244	IL6	1.9572	7.72647	0.050323
ENSG00000111652	COPS7A	1.95691	23.8484	0.050358
ENSG00000109861	CTSC	-1.95681	-34.8709	0.05037
ENSG00000112514	CUTA	-1.95658	-44.9265	0.050397
ENSG00000107679	PLEKHA1	1.95608	8.16269	0.050456
ENSG00000135900	MRPL44	1.95607	42.6926	0.050457
ENSG00000079156	OSBPL6	1.95594	52.9903	0.050473
ENSG00000109072	VTN	-1.9555	-23.2358	0.050524
ENSG00000070495	JMJD6	-1.95539	-44.2239	0.050537
ENSG00000243646	IL10RB	1.9553	68.6645	0.050547
ENSG00000197016	ZNF470	-1.9549	-27.6957	0.050595
ENSG00000170419	VSTM2A	-1.95483	-142.354	0.050603
ENSG00000111218	PRMT8	-1.95458	-106.153	0.050632
ENSG00000203785	SPRR2E	1.95415	151.115	0.050684
ENSG00000100034	PPM1F	1.95357	10.7898	0.050752
ENSG00000168306	ACOX2	-1.95345	-47.1878	0.050766
ENSG00000120158	RCL1	1.95332	27.3685	0.050781
ENSG00000188305	PEAK3	-1.95316	-8.2699	0.050801
ENSG00000144824	PHLDB2	-1.95292	-13.1151	0.050829
ENSG00000150054	MPP7	1.95266	21.2094	0.05086
ENSG00000019169	MARCO	-1.95243	-17.0611	0.050888
ENSG00000196570	PFN3	1.95228	83.1929	0.050905
ENSG00000064933	PMS1	1.95216	27.0079	0.050919
ENSG00000131941	RHPN2	-1.95136	-21.0195	0.051014
ENSG00000095981	KCNK16	-1.95135	-37.7007	0.051016
ENSG00000106077	ABHD11	1.95131	39.8974	0.051021
ENSG00000169193	CCDC126	1.95055	63.6767	0.051111
ENSG00000082175	PGR	1.95044	194.515	0.051124
ENSG00000182247	UBE2E2	-1.95003	-16.2612	0.051173
ENSG00000140986	RPL3L	-1.94954	-89.7969	0.05123
ENSG00000100815	TRIP11	-1.94928	-66.2569	0.051262
ENSG00000129484	PARP2	1.94906	34.3054	0.051289
ENSG00000144677	CTDSPL	-1.9482	-73.5618	0.051391
ENSG00000137310	TCF19	-1.94818	-13.2651	0.051393
ENSG00000169972	PUSL1	1.94781	93.5882	0.051438
ENSG00000172458	IL17D	1.94778	66.5118	0.051442
ENSG00000075461	CACNG4	-1.94767	-47.7815	0.051454
ENSG00000139890	REM2	-1.94767	-38.2805	0.051454
ENSG00000203797	DDO	1.94762	25.9227	0.051461
ENSG00000171219	CDC42BPG	1.94653	12.9391	0.051591
ENSG00000100241	SBF1	1.94644	35.886	0.051602
ENSG00000010295	IFFO1	-1.94633	-62.3027	0.051615
ENSG00000157657	ZNF618	1.94623	37.322	0.051627
ENSG00000116661	FBXO2	-1.94612	-52.6551	0.051641
ENSG00000164500	SPATA48	1.94528	457.581	0.051741
ENSG00000124440	HIF3A	-1.94483	-21.8018	0.051795
ENSG00000153443	UBALD1	1.94453	60.2392	0.051831
ENSG00000114626	ABTB1	1.94378	11.1235	0.051922
ENSG00000164403	SHROOM1	1.94258	19.5135	0.052067
ENSG00000204634	TBC1D8	1.94253	12.4703	0.052072
ENSG00000154654	NCAM2	1.94236	23.5981	0.052093
ENSG00000124788	ATXN1	1.94205	106.293	0.052131
ENSG00000100726	TELO2	1.94191	30.9561	0.052148
ENSG00000145284	SCD5	-1.94184	-12.4277	0.052157
ENSG00000141858	SAMD1	1.94172	52.1174	0.052171
ENSG00000198326	TMEM239	-1.9417	-166.169	0.052174
ENSG00000196793	ZNF239	-1.94088	-19.0239	0.052273
ENSG00000137628	DDX60	-1.94037	-22.5627	0.052335
ENSG00000136478	TEX2	-1.94035	-40.9573	0.052338
ENSG00000255974	CYP2A6	-1.93939	-217.96	0.052454
ENSG00000100804	PSMB5	-1.93855	-27.1953	0.052556
ENSG00000178404	CEP295NL	1.9382	19.0661	0.052599
ENSG00000025156	HSF2	1.9382	5.55206	0.052599
ENSG00000188340	OR6N2	1.93819	238.83	0.0526
ENSG00000087502	ERGIC2	-1.93753	-19.812	0.052681
ENSG00000141542	RAB40B	-1.93634	-55.4928	0.052826
ENSG00000100023	PPIL2	-1.93528	-80.8753	0.052956
ENSG00000197119	SLC25A29	1.93524	8.31704	0.052961
ENSG00000006530	AGK	-1.93505	-46.7205	0.052984
ENSG00000105647	PIK3R2	1.93474	69.7916	0.053022
ENSG00000177674	AGTRAP	1.93472	33.3141	0.053025
ENSG00000164076	CAMKV	-1.93424	-35.5932	0.053083
ENSG00000105991	HOXA1	-1.93377	-14.7152	0.053142
ENSG00000129422	MTUS1	-1.93238	-15.9956	0.053313
ENSG00000128274	A4GALT	1.93236	10.306	0.053316
ENSG00000257108	NHLRC4	-1.93196	-20.6118	0.053365
ENSG00000124003	MOGAT1	1.93188	5.70204	0.053374
ENSG00000182511	FES	1.93135	10.6747	0.05344
ENSG00000146373	RNF217	-1.93085	-16.6957	0.053502
ENSG00000163736	PPBP	-1.93014	-2.28595	0.05359
ENSG00000108622	ICAM2	-1.92998	-1271.81	0.053609
ENSG00000157911	PEX10	1.92962	29.0905	0.053653
ENSG00000101247	NDUFAF5	-1.92941	-26.8475	0.05368
ENSG00000175352	NRIP3	-1.92905	-12.9939	0.053725
ENSG00000085433	WDR47	1.92886	27.6025	0.053748
ENSG00000272636	DOC2B	-1.92884	-15.0811	0.053751
ENSG00000103313	MEFV	-1.9281	-10.7327	0.053843
ENSG00000169045	HNRNPH1	-1.92719	-112.248	0.053956
ENSG00000164828	SUN1	-1.92719	-32.5991	0.053956
ENSG00000091656	ZFHX4	1.92673	182.189	0.054014
ENSG00000204104	TRAF3IP1	-1.92657	-52.1473	0.054034
ENSG00000144559	TAMM41	1.92652	85.0062	0.054039
ENSG00000178229	ZNF543	-1.92598	-145.634	0.054107
ENSG00000124610	H1-1	-1.92562	-27.4807	0.054152
ENSG00000131748	STARD3	1.92549	72.3269	0.054168
ENSG00000120251	GRIA2	-1.92472	-266.207	0.054264
ENSG00000170819	BFSP2	-1.92449	-61.6393	0.054293
ENSG00000157219	HTR5A	-1.92389	-110.997	0.054368
ENSG00000141867	BRD4	-1.9236	-98.0168	0.054405
ENSG00000128185	DGCR6L	1.92321	85.0822	0.054454
ENSG00000186803	IFNA10	1.9232	50.6384	0.054455
ENSG00000109846	CRYAB	-1.92287	-34.112	0.054497
ENSG00000148384	INPP5E	1.92275	69.861	0.054511
ENSG00000167257	RNF214	-1.92203	-208.68	0.054602
ENSG00000251655	PRB1	-1.92195	-153.262	0.054612
ENSG00000135049	AGTPBP1	1.9214	34.5797	0.054681
ENSG00000075884	ARHGAP15	1.92119	52.2321	0.054707
ENSG00000166927	MS4A7	1.92116	46.8026	0.054712
ENSG00000108592	FTSJ3	1.92066	62.3083	0.054775
ENSG00000050405	LIMA1	1.92047	62.6395	0.054799
ENSG00000086504	MRPL28	1.91974	35.1505	0.054891
ENSG00000175224	ATG13	-1.91893	-94.6253	0.054993
ENSG00000164967	RPP25L	-1.91867	-16.5443	0.055026
ENSG00000175592	FOSL1	-1.91802	-13.814	0.055109
ENSG00000184967	NOC4L	-1.91762	-71.5936	0.055159
ENSG00000142065	ZFP14	-1.91759	-72.4815	0.055163
ENSG00000214193	SH3D21	1.91626	97.6034	0.055332
ENSG00000112659	CUL9	-1.91617	-23.4633	0.055344
ENSG00000111639	MRPL51	-1.9151	-6.81979	0.055479
ENSG00000077420	APBB1IP	-1.91475	-8.59592	0.055524
ENSG00000127481	UBR4	1.91365	73.2494	0.055665
ENSG00000104635	SLC39A14	1.91362	30.5407	0.055668
ENSG00000119446	RBM18	1.91325	116.184	0.055716
ENSG00000113407	TARS1	-1.91322	-8.91789	0.05572
ENSG00000138613	APH1B	-1.91305	-14.4416	0.055742
ENSG00000131370	SH3BP5	-1.91243	-26.2384	0.055821
ENSG00000075213	SEMA3A	-1.91223	-44.9207	0.055847
ENSG00000204291	COL15A1	1.91176	28.2527	0.055908
ENSG00000168826	ZBTB49	-1.91172	-22.4032	0.055912
ENSG00000163431	LMOD1	-1.91124	-41.3182	0.055974
ENSG00000175093	SPSB4	1.9108	60.1581	0.05603
ENSG00000001617	SEMA3F	1.91026	26.575	0.0561
ENSG00000175662	TOM1L2	1.90995	53.4087	0.056139
ENSG00000284791	SMIM41	-1.9096	-58.4346	0.056185
ENSG00000214309	MBLAC1	1.90912	68.9459	0.056246
ENSG00000159618	ADGRG5	1.90898	16.1011	0.056264
ENSG00000164398	ACSL6	1.9089	85.8147	0.056275
ENSG00000213822	CEACAM18	1.9089	161.802	0.056275
ENSG00000163235	TGFA	1.90879	15.3166	0.056289
ENSG00000142046	TMEM91	1.90859	17.9875	0.056315
ENSG00000146674	IGFBP3	1.90854	33.0027	0.056321
ENSG00000115085	ZAP70	-1.90808	-46.779	0.056381
ENSG00000068024	HDAC4	-1.90787	-88.0904	0.056408
ENSG00000196460	RFX8	-1.90762	-13.2736	0.05644
ENSG00000227868	TEX46	1.90726	16.7589	0.056487
ENSG00000130427	EPO	1.90706	107.276	0.056513
ENSG00000116688	MFN2	1.9067	20.2135	0.05656
ENSG00000154174	TOMM70	1.90621	117.35	0.056623
ENSG00000197506	SLC28A3	-1.90602	-11.3688	0.056647
ENSG00000157470	FAM81A	1.90591	45.1991	0.056662
ENSG00000160883	HK3	1.90525	23.2479	0.056748
ENSG00000289763	ENSG00000289763	1.90507	35.5038	0.056771
ENSG00000168710	AHCYL1	-1.90496	-31.0952	0.056786
ENSG00000110047	EHD1	1.9048	88.0901	0.056806
ENSG00000103042	SLC38A7	-1.90454	-33.0966	0.056839
ENSG00000196284	SUPT3H	-1.90446	-34.8821	0.056851
ENSG00000221954	OR4C12	-1.90444	-132.203	0.056852
ENSG00000088179	PTPN4	-1.90395	-13.7437	0.056917
ENSG00000128040	SPINK2	-1.90389	-13.8028	0.056924
ENSG00000251201	TMED7-TICAM2	-1.90389	-10.8543	0.056925
ENSG00000131153	GINS2	-1.90386	-76.8028	0.056929
ENSG00000162676	GFI1	-1.90384	-144.514	0.056931
ENSG00000155366	RHOC	-1.90381	-17.5519	0.056936
ENSG00000099958	DERL3	-1.90346	-26.932	0.05698
ENSG00000114378	HYAL1	1.90346	37.2079	0.056981
ENSG00000109756	RAPGEF2	1.90267	31.817	0.057084
ENSG00000261272	MUC22	-1.90217	-58.4308	0.05715
ENSG00000204909	SPINK9	-1.90168	-981.398	0.057213
ENSG00000113734	BNIP1	1.9009	19.1766	0.057315
ENSG00000168246	UBTD2	-1.90088	-12.4183	0.057318
ENSG00000134452	FBH1	-1.90063	-24.1059	0.057351
ENSG00000017797	RALBP1	1.90054	72.5171	0.057363
ENSG00000164318	EGFLAM	-1.90053	-95.053	0.057364
ENSG00000104763	ASAH1	1.90026	110.168	0.057399
ENSG00000159423	ALDH4A1	1.90025	45.2258	0.0574
ENSG00000073008	PVR	-1.90018	-19.711	0.05741
ENSG00000185920	PTCH1	1.89973	90.7727	0.057469
ENSG00000188039	NWD1	-1.8993	-47.1415	0.057525
ENSG00000101040	ZMYND8	-1.8989	-29.5837	0.057578
ENSG00000184601	C14orf180	1.8988	41.0117	0.057591
ENSG00000115207	GTF3C2	-1.89822	-125.405	0.057667
ENSG00000135966	TGFBRAP1	1.89719	49.1209	0.057803
ENSG00000107551	RASSF4	1.89686	50.6208	0.057846
ENSG00000178307	TMEM11	-1.89642	-17.5872	0.057905
ENSG00000014824	SLC30A9	1.89637	22.593	0.057911
ENSG00000166016	ABTB2	-1.89616	-49.1138	0.057938
ENSG00000044115	CTNNA1	1.89573	12.0412	0.057996
ENSG00000169189	NSMCE1	1.89548	24.6956	0.058029
ENSG00000164707	SLC13A4	1.89525	78.6778	0.05806
ENSG00000256812	CAPNS2	-1.89504	-59.4734	0.058086
ENSG00000145002	FAM86B2	1.89474	261.4	0.058127
ENSG00000253958	CLDN23	1.89458	5.05362	0.058147
ENSG00000188092	GPR89B	-1.89424	-21.1761	0.058193
ENSG00000242372	EIF6	-1.89381	-16.9856	0.058251
ENSG00000100711	ZFYVE21	-1.89379	-37.3776	0.058252
ENSG00000162408	NOL9	-1.89354	-19.2493	0.058286
ENSG00000225968	ELFN1	-1.89343	-133.956	0.0583
ENSG00000198670	LPA	1.89289	231.242	0.058372
ENSG00000204099	NEU4	1.89253	27.9862	0.05842
ENSG00000119778	ATAD2B	1.89224	28.486	0.058459
ENSG00000285946	LCE7A	-1.89207	-767.278	0.058481
ENSG00000100796	PPP4R3A	1.89197	107.336	0.058495
ENSG00000171133	OR2K2	1.89081	676.191	0.05865
ENSG00000129354	AP1M2	-1.89063	-33.7713	0.058674
ENSG00000178199	ZC3H12D	1.89059	23.6509	0.058679
ENSG00000126803	HSPA2	-1.88996	-7.7085	0.058763
ENSG00000119977	TCTN3	-1.88992	-8.7202	0.058768
ENSG00000126858	RHOT1	1.88992	43.7155	0.058769
ENSG00000182541	LIMK2	-1.88967	-27.7323	0.058802
ENSG00000278870	OR51G1	-1.88962	-233.791	0.058809
ENSG00000179165	PXT1	1.88906	132.022	0.058884
ENSG00000157445	CACNA2D3	1.88879	98.3527	0.058921
ENSG00000100036	SLC35E4	-1.8887	-9.1306	0.058932
ENSG00000260342	ENSG00000260342	-1.88863	-23.7679	0.058942
ENSG00000170035	UBE2E3	1.88859	41.8238	0.058947
ENSG00000163743	RCHY1	-1.88845	-48.9874	0.058966
ENSG00000275835	TUBGCP5	-1.88814	-34.5759	0.059007
ENSG00000116133	DHCR24	-1.88803	-24.6968	0.059022
ENSG00000129159	KCNC1	-1.88803	-78.8525	0.059022
ENSG00000019549	SNAI2	-1.88795	-173.427	0.059032
ENSG00000135677	GNS	-1.88757	-49.2049	0.059084
ENSG00000106443	PHF14	1.886	66.841	0.059295
ENSG00000103066	PLA2G15	-1.88593	-37.7283	0.059304
ENSG00000136697	IL1F10	-1.88587	-56.9632	0.059312
ENSG00000163735	CXCL5	-1.88555	-24.7172	0.059356
ENSG00000122783	CYREN	-1.88516	-43.624	0.059408
ENSG00000112584	FAM120B	-1.88469	-26.4627	0.059472
ENSG00000136710	CCDC115	1.88433	154.283	0.059521
ENSG00000163794	UCN	1.8843	136.444	0.059525
ENSG00000141682	PMAIP1	1.88427	26.8383	0.059528
ENSG00000100227	POLDIP3	1.88343	38.7615	0.059642
ENSG00000105523	FAM83E	-1.88312	-100.497	0.059684
ENSG00000134245	WNT2B	-1.88284	-86.7358	0.059723
ENSG00000092201	SUPT16H	-1.88258	-39.2893	0.059758
ENSG00000104643	MTMR9	-1.88235	-25.8102	0.059789
ENSG00000150782	IL18	1.88214	63.4314	0.059817
ENSG00000184838	PRR16	1.88206	20.7808	0.059828
ENSG00000035862	TIMP2	1.88056	17.3206	0.060032
ENSG00000130522	JUND	1.88045	52.3152	0.060047
ENSG00000068120	COASY	1.87989	65.0483	0.060124
ENSG00000196981	WDR5B	-1.87968	-16.0425	0.060152
ENSG00000162885	B3GALNT2	-1.87944	-5.9405	0.060185
ENSG00000178718	RPP25	-1.87943	-65.2842	0.060186
ENSG00000088766	CRLS1	-1.87892	-45.8848	0.060255
ENSG00000133119	RFC3	1.87874	80.1603	0.060281
ENSG00000168517	HEXIM2	1.87865	87.1855	0.060292
ENSG00000003137	CYP26B1	1.87833	77.9196	0.060336
ENSG00000122692	SMU1	-1.87828	-76.8118	0.060343
ENSG00000196169	KIF19	-1.87826	-35.1201	0.060346
ENSG00000186635	ARAP1	1.87823	16.178	0.06035
ENSG00000116266	STXBP3	1.87819	35.528	0.060355
ENSG00000101292	PROKR2	1.87808	54.9729	0.06037
ENSG00000196072	BLOC1S2	1.87767	17.2372	0.060427
ENSG00000106331	PAX4	1.87766	158.83	0.060427
ENSG00000135750	KCNK1	-1.87699	-23.1243	0.060519
ENSG00000174718	RESF1	1.87694	49.7445	0.060526
ENSG00000118785	SPP1	1.87677	6.91148	0.060549
ENSG00000258529	ENSG00000258529	1.87661	15.4608	0.060571
ENSG00000170561	IRX2	1.87631	198.137	0.060613
ENSG00000189181	OR14I1	-1.87617	-399.423	0.060632
ENSG00000167634	NLRP7	-1.87589	-7.49572	0.06067
ENSG00000138346	DNA2	1.87535	19.0234	0.060745
ENSG00000138031	ADCY3	1.87481	14.4078	0.060819
ENSG00000154734	ADAMTS1	-1.87449	-39.6059	0.060863
ENSG00000166387	PPFIBP2	-1.87405	-5.05397	0.060924
ENSG00000171467	ZNF318	1.87399	48.5005	0.060932
ENSG00000197683	KRTAP26-1	-1.8739	-1115.12	0.060945
ENSG00000150510	FAM124A	-1.87333	-13.1088	0.061022
ENSG00000165671	NSD1	-1.87324	-26.098	0.061036
ENSG00000170540	ARL6IP1	-1.87197	-30.3966	0.061211
ENSG00000113328	CCNG1	1.87155	65.8504	0.06127
ENSG00000137942	FNBP1L	1.87104	18.6511	0.061339
ENSG00000163349	HIPK1	1.87072	18.208	0.061384
ENSG00000122952	ZWINT	1.87065	38.8913	0.061393
ENSG00000165533	TTC8	1.87051	33.2143	0.061412
ENSG00000146828	SLC12A9	-1.86976	-118.113	0.061517
ENSG00000176204	LRRTM4	1.86955	165.495	0.061547
ENSG00000128709	HOXD9	-1.86946	-97.6616	0.061559
ENSG00000105855	ITGB8	-1.86894	-27.1631	0.061631
ENSG00000189266	PNRC2	1.86822	62.4286	0.061732
ENSG00000025293	PHF20	1.86733	30.6968	0.061855
ENSG00000146072	TNFRSF21	-1.86728	-25.9851	0.061862
ENSG00000083123	BCKDHB	-1.86717	-66.7628	0.061877
ENSG00000214530	STARD10	-1.86704	-17.8502	0.061895
ENSG00000087338	GMCL1	-1.86656	-15.8449	0.061963
ENSG00000265817	FSBP	-1.86614	-45.6673	0.062022
ENSG00000026297	RNASET2	1.86557	14.9178	0.062101
ENSG00000138496	PARP9	-1.86556	-32.2799	0.062103
ENSG00000165118	C9orf64	-1.86548	-27.0797	0.062114
ENSG00000288635	ENSG00000288635	1.86502	44.5915	0.062179
ENSG00000162009	SSTR5	-1.86491	-99.3768	0.062194
ENSG00000131652	THOC6	1.86488	84.2257	0.062198
ENSG00000177383	MAGEF1	1.86477	10.1689	0.062214
ENSG00000170638	TRABD	-1.86429	-13.4907	0.062281
ENSG00000259431	THTPA	1.86399	258.321	0.062324
ENSG00000180785	OR51E1	1.86398	41.8352	0.062324
ENSG00000156384	SFR1	1.86324	12.376	0.062428
ENSG00000227729	RD3L	1.86316	18.9925	0.062439
ENSG00000102996	MMP15	-1.86314	-157.417	0.062442
ENSG00000182870	GALNT9	-1.86312	-285.767	0.062446
ENSG00000148600	CDHR1	-1.86243	-57.4288	0.062542
ENSG00000171314	PGAM1	-1.86209	-67.202	0.062591
ENSG00000107882	SUFU	1.86205	53.0073	0.062596
ENSG00000169047	IRS1	1.86163	55.1943	0.062655
ENSG00000182393	IFNL1	1.86147	145.889	0.062678
ENSG00000189306	RRP7A	-1.8614	-34.8222	0.062688
ENSG00000143322	ABL2	1.86132	61.4752	0.062699
ENSG00000214046	SMIM7	1.86128	115.271	0.062704
ENSG00000166869	CHP2	1.86127	37.6972	0.062707
ENSG00000064489	BORCS8-MEF2B	1.8607	52.7645	0.062786
ENSG00000151092	NGLY1	-1.86058	-179.226	0.062804
ENSG00000123268	ATF1	1.85957	19.4869	0.062947
ENSG00000205269	TMEM170B	-1.85953	-46.4753	0.062952
ENSG00000115677	HDLBP	1.85951	20.3335	0.062954
ENSG00000162391	FAM151A	1.85945	15.0108	0.062963
ENSG00000221874	ZNF816-ZNF321P	-1.85933	-38.14	0.062981
ENSG00000163734	CXCL3	-1.85914	-8.05	0.063007
ENSG00000168490	PHYHIP	-1.85912	-62.3635	0.06301
ENSG00000143033	MTF2	-1.85911	-43.1335	0.063012
ENSG00000162849	KIF26B	-1.85867	-65.6627	0.063074
ENSG00000187045	TMPRSS6	1.85818	47.8134	0.063143
ENSG00000206053	JPT2	-1.85801	-91.51	0.063167
ENSG00000183688	RFLNB	-1.8579	-191.32	0.063184
ENSG00000134317	GRHL1	1.85774	11.9707	0.063206
ENSG00000102886	GDPD3	1.85766	67.1529	0.063217
ENSG00000166323	C11orf65	-1.85764	-14.3528	0.06322
ENSG00000227877	MRLN	1.85753	205.933	0.063236
ENSG00000288684	ENSG00000288684	1.85712	157.206	0.063294
ENSG00000204520	MICA	-1.85671	-9.78873	0.063352
ENSG00000182551	ADI1	1.85661	7.40154	0.063367
ENSG00000144868	TMEM108	1.85638	66.0137	0.0634
ENSG00000078399	HOXA9	-1.85576	-26.4876	0.063488
ENSG00000143869	GDF7	-1.85567	-26.9116	0.063501
ENSG00000182481	KPNA2	1.8553	41.8336	0.063553
ENSG00000205359	SLCO6A1	-1.85519	-310.964	0.063569
ENSG00000164078	MST1R	-1.85472	-8.38853	0.063636
ENSG00000174957	OR5J2	1.85406	225.598	0.06373
ENSG00000185049	NELFA	1.85372	37.3067	0.06378
ENSG00000070748	CHAT	-1.85287	-64.4673	0.063901
ENSG00000189050	RNFT1	-1.85269	-7.256	0.063927
ENSG00000100284	TOM1	1.85265	23.97	0.063932
ENSG00000182979	MTA1	-1.85257	-168.77	0.063944
ENSG00000164056	SPRY1	1.85251	15.2838	0.063953
ENSG00000163806	SPDYA	1.85235	35.9825	0.063975
ENSG00000164532	TBX20	-1.85214	-72.4721	0.064005
ENSG00000141086	CTRL	1.85203	68.655	0.064021
ENSG00000100324	TAB1	-1.85165	-28.7684	0.064076
ENSG00000159176	CSRP1	1.85121	14.3247	0.064139
ENSG00000170881	RNF139	1.85118	57.0072	0.064144
ENSG00000169484	OR4K14	1.85101	223.01	0.064169
ENSG00000168005	SPINDOC	1.85092	28.8845	0.064182
ENSG00000213020	ZNF611	1.85085	4.63525	0.064191
ENSG00000119801	YPEL5	-1.85041	-162.578	0.064255
ENSG00000135519	KCNH3	-1.84919	-138.846	0.06443
ENSG00000152683	SLC30A6	-1.84884	-93.8216	0.064481
ENSG00000135569	TAAR5	-1.84882	-87.8095	0.064484
ENSG00000102978	POLR2C	1.84874	37.9246	0.064495
ENSG00000003989	SLC7A2	-1.84865	-32.6206	0.064509
ENSG00000154839	SKA1	1.84846	39.6572	0.064536
ENSG00000124570	SERPINB6	1.84839	28.0436	0.064546
ENSG00000165816	VWA2	1.84824	42.8231	0.064568
ENSG00000165819	METTL3	-1.84784	-128.769	0.064625
ENSG00000135045	C9orf40	-1.84754	-22.3482	0.064669
ENSG00000122591	HYCC1	-1.84714	-12.5587	0.064726
ENSG00000100983	GSS	1.84687	37.1007	0.064766
ENSG00000185324	CDK10	-1.84625	-5.41288	0.064855
ENSG00000134201	GSTM5	-1.8459	-10.6819	0.064907
ENSG00000104313	EYA1	-1.8459	-167.09	0.064907
ENSG00000188386	PPP3R2	1.84575	163.598	0.064929
ENSG00000106399	RPA3	1.84575	12.821	0.064929
ENSG00000123297	TSFM	-1.84564	-67.6021	0.064944
ENSG00000174607	UGT8	-1.84533	-38.4903	0.06499
ENSG00000134369	NAV1	1.84528	15.2839	0.064997
ENSG00000100347	SAMM50	-1.84517	-16.106	0.065013
ENSG00000175104	TRAF6	1.84502	8.06771	0.065034
ENSG00000144476	ACKR3	-1.84474	-25.8294	0.065075
ENSG00000011638	LDAF1	1.84462	18.7904	0.065093
ENSG00000080910	CFHR2	1.84461	1046.82	0.065094
ENSG00000162927	PUS10	-1.84442	-22.5779	0.065122
ENSG00000117139	KDM5B	1.84426	72.8759	0.065145
ENSG00000169439	SDC2	-1.84409	-10.1823	0.06517
ENSG00000256349	ENSG00000256349	-1.84276	-43.6331	0.065364
ENSG00000101460	MAP1LC3A	-1.84257	-17.4529	0.065391
ENSG00000160161	CILP2	-1.84242	-20.3751	0.065414
ENSG00000051009	FHIP1B	1.84193	29.2165	0.065485
ENSG00000163885	CFAP100	1.84165	31.8051	0.065526
ENSG00000138814	PPP3CA	-1.84163	-25.2214	0.06553
ENSG00000008283	CYB561	-1.84132	-64.2515	0.065575
ENSG00000141437	SLC25A52	-1.84114	-107.745	0.065602
ENSG00000125520	SLC2A4RG	1.84056	28.0206	0.065686
ENSG00000175048	ZDHHC14	1.83923	8.53167	0.065881
ENSG00000131462	TUBG1	-1.83868	-60.6753	0.065962
ENSG00000087299	L2HGDH	-1.83855	-19.1451	0.065981
[truncated: 14,671 more rows]
