# Supplementary material for: scPrediXcan integrates deep learning methods and single-cell data into a cell-type-specific transcriptome-wide association study framework
Source: Cell Genom. 2025 May 14;5(5):100875. doi: 10.1016/j.xgen.2025.100875 (PMC12143334; doi:10.1016/j.xgen.2025.100875)
Supplement: Data S1. Tables S1–S47 [file mmc2.zip › Supplemental_tables/TableS47.xlsx]

## Sheet: Table_S47
Model name	Input	Output	Architecture
Enformer	200kb DNA sequences	5313*896 epigenomic features matrix	CNN + transformer-based model
ctPred	5313*1 epigenomic representations	One pseudo-bulk gene expression percentile value	Multilayer perceptron
l-ctPred	Genotype SNP dosage within 1Mb of the gene body	One pseudo-bulk gene expression percentile value	Linear elastic net
