# Supplementary material for: scPrediXcan integrates deep learning methods and single-cell data into a cell-type-specific transcriptome-wide association study framework
Source: Cell Genom. 2025 May 14;5(5):100875. doi: 10.1016/j.xgen.2025.100875 (PMC12143334; doi:10.1016/j.xgen.2025.100875)
Supplement: Data S1. Tables S1–S47 [file mmc2.zip › Supplemental_tables/TableS18.xlsx]

## Sheet: Table_S18_CD14lowCD16+monocyte
gene	gene_name	zscore	effect_size	pvalue
ENSG00000204296	TSBP1	17.2408	792.305	1.31e-66
ENSG00000204386	NEU1	16.8228	421.414	1.66e-63
ENSG00000204385	SLC44A4	16.4414	353.504	9.66e-61
ENSG00000204463	BAG6	-15.8785	-413.043	8.93e-57
ENSG00000204290	BTNL2	15.202	534.769	3.43e-52
ENSG00000196230	TUBB	-14.4128	-363.562	4.3e-47
ENSG00000204314	PRRT1	14.2841	177.941	2.75e-46
ENSG00000213722	DDAH2	-12.6856	-116.333	7.11e-37
ENSG00000169896	ITGAM	-12.5891	-181.001	2.42e-36
ENSG00000204305	AGER	-12.4156	-342.908	2.15e-35
ENSG00000204576	PRR3	-12.2438	-1449.99	1.81e-34
ENSG00000196747	H2AC13	-11.9168	-329.173	9.68e-33
ENSG00000196735	HLA-DQA1	-11.7915	-11.03	4.32e-32
ENSG00000232629	HLA-DQB2	11.4287	23.3526	3.01e-30
ENSG00000248993	ENSG00000248993	-11.3317	-469.532	9.15e-30
ENSG00000204542	C6orf15	11.1204	116.118	9.99e-29
ENSG00000185130	H2BC13	-10.8856	-312.394	1.35e-27
ENSG00000204388	HSPA1B	10.8729	182.549	1.55e-27
ENSG00000241404	EGFL8	10.8555	423.346	1.88e-27
ENSG00000137185	ZSCAN9	-10.7012	-143.455	1e-26
ENSG00000204472	AIF1	10.5943	465.949	3.17e-26
ENSG00000276903	H2AC16	10.4989	66.3253	8.74e-26
ENSG00000278828	H3C10	-10.1471	-373.683	3.41e-24
ENSG00000204498	NFKBIL1	9.96034	70.3561	2.27e-23
ENSG00000228789	HCG22	-9.94571	-133.196	2.63e-23
ENSG00000137338	PGBD1	9.94347	121.945	2.69e-23
ENSG00000204525	HLA-C	-9.87856	-198.777	5.16e-23
ENSG00000221988	PPT2	9.79119	106.918	1.23e-22
ENSG00000166278	C2	9.70231	52.7705	2.95e-22
ENSG00000204599	TRIM39	9.6543	456.209	4.71e-22
ENSG00000137404	NRM	-9.61815	-108.586	6.7e-22
ENSG00000273542	H4C12	9.47442	347.765	2.68e-21
ENSG00000137310	TCF19	9.34126	132.764	9.52e-21
ENSG00000196126	HLA-DRB1	9.27074	263.322	1.85e-20
ENSG00000204420	MPIG6B	-9.19641	-207.486	3.7e-20
ENSG00000206503	HLA-A	9.15799	60.8692	5.29e-20
ENSG00000204421	LY6G6C	-9.09188	-292.516	9.73e-20
ENSG00000204256	BRD2	9.06172	110.195	1.28e-19
ENSG00000186470	BTN3A2	-8.78093	-49.1893	1.62e-18
ENSG00000248167	TRIM39-RPP21	-8.7313	-280.445	2.52e-18
ENSG00000168477	TNXB	-8.57472	-115.978	9.93e-18
ENSG00000278637	H4C1	8.40162	146.095	4.4e-17
ENSG00000213780	GTF2H4	-8.34949	-117.792	6.86e-17
ENSG00000276180	H4C9	-8.31731	-320.81	9e-17
ENSG00000237988	OR2I1P	8.0474	419.491	8.46e-16
ENSG00000231852	CYP21A2	7.91708	4356.94	2.43e-15
ENSG00000197062	ZSCAN26	7.86163	166.733	3.79e-15
ENSG00000233822	H2BC15	-7.80893	-77.752	5.77e-15
ENSG00000161179	YDJC	7.78382	35.5018	7.04e-15
ENSG00000204681	GABBR1	7.75074	77.6407	9.14e-15
ENSG00000213760	ATP6V1G2	7.72046	71.9791	1.16e-14
ENSG00000234745	HLA-B	7.66842	135.334	1.74e-14
ENSG00000185651	UBE2L3	-7.66425	-136.775	1.8e-14
ENSG00000228727	SAPCD1	-7.62205	-234.94	2.5e-14
ENSG00000183246	RIMBP3C	-7.62016	-307.989	2.53e-14
ENSG00000103510	KAT8	-7.54501	-442.309	4.52e-14
ENSG00000278677	H2AC17	-7.49718	-223.424	6.52e-14
ENSG00000116698	SMG7	-7.45572	-188.333	8.94e-14
ENSG00000250264	ENSG00000250264	-7.34161	-147.29	2.11e-13
ENSG00000204427	ABHD16A	-7.13448	-213.476	9.72e-13
ENSG00000244255	ENSG00000244255	7.07817	50.5677	1.46e-12
ENSG00000124568	SLC17A1	-7.07673	-362.369	1.48e-12
ENSG00000204424	LY6G6F	-6.78513	-159.689	1.16e-11
ENSG00000204531	POU5F1	6.69523	56.1846	2.15e-11
ENSG00000204301	NOTCH4	6.69486	103.705	2.16e-11
ENSG00000158691	ZSCAN12	-6.63177	-14.3736	3.32e-11
ENSG00000136573	BLK	-6.56992	-42.6669	5.03e-11
ENSG00000204469	PRRC2A	6.53655	205.506	6.3e-11
ENSG00000204539	CDSN	-6.53654	-70.3369	6.3e-11
ENSG00000204482	LST1	6.52469	60.0135	6.81e-11
ENSG00000198502	HLA-DRB5	6.50716	89.9948	7.66e-11
ENSG00000226979	LTA	-6.3991	-34.3641	1.56e-10
ENSG00000213676	ATF6B	6.23053	89.339	4.65e-10
ENSG00000204564	C6orf136	6.21436	163.945	5.15e-10
ENSG00000187626	ZKSCAN4	6.19642	66.4266	5.78e-10
ENSG00000026950	BTN3A1	6.14298	91.1642	8.1e-10
ENSG00000275221	H2AC15	-6.08135	-51.3631	1.19e-09
ENSG00000250641	LY6G6F-LY6G6D	-6.05397	-113.401	1.41e-09
ENSG00000187837	H1-2	-6.02606	-147.686	1.68e-09
ENSG00000273703	H2BC14	5.99268	635.671	2.06e-09
ENSG00000232810	TNF	-5.90779	-161.79	3.47e-09
ENSG00000277224	H2BC7	-5.88429	-59.6023	4e-09
ENSG00000204439	C6orf47	5.87132	225.445	4.32e-09
ENSG00000070047	PHRF1	-5.82679	-174.728	5.65e-09
ENSG00000220201	ZGLP1	-5.78175	-115.622	7.39e-09
ENSG00000168291	PDHB	-5.77427	-63.0329	7.73e-09
ENSG00000204701	OR2J3	5.74514	1622.82	9.18e-09
ENSG00000156873	PHKG2	5.71599	526.498	1.09e-08
ENSG00000099849	RASSF7	5.56173	53.6065	2.67e-08
ENSG00000204657	OR2H2	5.37832	741.265	7.52e-08
ENSG00000146047	H2BC1	-5.37387	-364.575	7.71e-08
ENSG00000146039	SLC17A4	-5.33495	-517.687	9.56e-08
ENSG00000204688	OR2H1	5.20519	1001.9	1.94e-07
ENSG00000204632	HLA-G	-5.18392	-10.8655	2.17e-07
ENSG00000161405	IKZF3	5.1829	47.1009	2.18e-07
ENSG00000242574	HLA-DMB	-5.16344	-174.579	2.42e-07
ENSG00000172057	ORMDL3	-5.11852	-24.7834	3.08e-07
ENSG00000203747	FCGR3A	5.10798	10.4575	3.26e-07
ENSG00000164611	PTTG1	-5.09515	-90.3379	3.48e-07
ENSG00000204310	AGPAT1	5.04245	229.514	4.6e-07
ENSG00000180044	C3orf80	5.02718	320.514	4.98e-07
ENSG00000277157	H4C4	-4.98851	-28.4145	6.08e-07
ENSG00000291302	ENSG00000291302	-4.97795	-133.201	6.43e-07
ENSG00000237541	HLA-DQA2	4.95951	2.47084	7.07e-07
ENSG00000205882	DEFB134	4.91877	194.937	8.71e-07
ENSG00000168131	OR2B2	-4.85251	-284.519	1.22e-06
ENSG00000255154	HTD2	-4.76207	-22.7844	1.92e-06
ENSG00000064995	TAF11	-4.72448	-115.986	2.31e-06
ENSG00000267673	FDX2	4.7168	28.0297	2.4e-06
ENSG00000196821	ILRUN	-4.68741	-260.111	2.77e-06
ENSG00000138378	STAT4	-4.6817	-10.2363	2.84e-06
ENSG00000186075	ZPBP2	4.67373	75.0905	2.96e-06
ENSG00000105376	ICAM5	4.63551	27.1222	3.56e-06
ENSG00000168298	H1-4	4.59009	45.8798	4.43e-06
ENSG00000164609	SLU7	-4.58661	-22.8871	4.5e-06
ENSG00000158553	POM121L2	4.57828	122.074	4.69e-06
ENSG00000126456	IRF3	4.56508	44.0877	4.99e-06
ENSG00000204644	ZFP57	4.53711	17.8322	5.7e-06
ENSG00000140968	IRF8	4.52236	141.408	6.12e-06
ENSG00000141738	GRB7	4.52061	131.869	6.17e-06
ENSG00000278463	H2AC4	4.51192	74.3901	6.42e-06
ENSG00000198315	ZKSCAN8	4.51128	57.7511	6.44e-06
ENSG00000205883	DEFB135	4.49546	248.801	6.94e-06
ENSG00000204390	HSPA1L	-4.4748	-39.8859	7.65e-06
ENSG00000010704	HFE	4.45786	153.118	8.28e-06
ENSG00000213859	KCTD11	4.40898	60.5168	1.04e-05
ENSG00000243729	OR5V1	-4.40013	-277.656	1.08e-05
ENSG00000197903	H2BC12	-4.39698	-15.872	1.1e-05
ENSG00000180573	H2AC6	-4.39212	-39.6545	1.12e-05
ENSG00000206474	OR10C1	4.37306	463.728	1.23e-05
ENSG00000120054	CPN1	-4.34146	-244.779	1.42e-05
ENSG00000140153	WDR20	-4.33766	-585.2	1.44e-05
ENSG00000204511	MCCD1	-4.32038	-102.716	1.56e-05
ENSG00000126453	BCL2L12	4.31971	69.4827	1.56e-05
ENSG00000204590	GNL1	-4.31921	-265.033	1.57e-05
ENSG00000204655	MOG	4.30588	155.238	1.66e-05
ENSG00000274600	RIMBP3B	4.30529	770.582	1.67e-05
ENSG00000204544	MUC21	4.29582	137.44	1.74e-05
ENSG00000141736	ERBB2	-4.28985	-326.991	1.79e-05
ENSG00000005020	SKAP2	-4.23674	-17.4862	2.27e-05
ENSG00000065000	AP3D1	4.2119	112.371	2.53e-05
ENSG00000124678	TCP11	4.20639	3.91701	2.59e-05
ENSG00000224586	GPX5	4.19906	393.609	2.68e-05
ENSG00000065989	PDE4A	-4.17446	-42.6087	2.99e-05
ENSG00000179344	HLA-DQB1	-4.16871	-8.58611	3.06e-05
ENSG00000095370	SH2D3C	-4.16684	-777.775	3.09e-05
ENSG00000204702	OR2J1	4.16652	391.182	3.09e-05
ENSG00000174775	HRAS	-4.16228	-24.9009	3.15e-05
ENSG00000204435	CSNK2B	-4.09554	-131.11	4.21e-05
ENSG00000137288	UQCC2	4.09119	64.948	4.29e-05
ENSG00000133247	KMT5C	4.08948	274.369	4.32e-05
ENSG00000182010	RTKN2	-4.08388	-17.2214	4.43e-05
ENSG00000164508	H2AC1	-4.05968	-357.974	4.91e-05
ENSG00000146109	ABT1	4.0585	102.076	4.94e-05
ENSG00000112343	TRIM38	4.03896	48.3948	5.37e-05
ENSG00000124613	ZNF391	4.02855	36.7155	5.61e-05
ENSG00000254093	PINX1	4.02168	51.9657	5.78e-05
ENSG00000258724	PINX1	4.00329	101.568	6.25e-05
ENSG00000081721	DUSP12	3.99566	103.054	6.45e-05
ENSG00000231389	HLA-DPA1	-3.99344	-14.0785	6.51e-05
ENSG00000204695	OR14J1	-3.97622	-251.379	7e-05
ENSG00000110435	PDHX	-3.95493	-8.90913	7.66e-05
ENSG00000030110	BAK1	-3.95207	-44.8703	7.75e-05
ENSG00000154328	NEIL2	3.9513	8.80271	7.77e-05
ENSG00000204913	LRRC3C	-3.95038	-44.3662	7.8e-05
ENSG00000289491	ENSG00000289491	3.9451	844.726	7.98e-05
ENSG00000084090	STARD7	3.92841	65.4318	8.55e-05
ENSG00000103653	CSK	3.92356	59.9762	8.72e-05
ENSG00000130222	GADD45G	3.92068	15.3637	8.83e-05
ENSG00000023191	RNH1	3.86732	123.036	0.00011
ENSG00000065060	BLTP3A	3.85212	16.4365	0.000117
ENSG00000204389	HSPA1A	3.83319	107.29	0.000126
ENSG00000065361	ERBB3	-3.82776	-174.053	0.000129
ENSG00000073605	GSDMB	3.78083	37.2856	0.000156
ENSG00000149289	ZC3H12C	-3.77854	-29.0923	0.000158
ENSG00000204248	COL11A2	-3.77764	-86.4136	0.000158
ENSG00000204616	TRIM31	3.77514	20.2144	0.00016
ENSG00000171056	SOX7	3.76344	78.3443	0.000168
ENSG00000137411	VARS2	-3.75723	-46.3635	0.000172
ENSG00000006837	CDKL3	3.74454	111.409	0.000181
ENSG00000203910	C1orf146	-3.73815	-262.307	0.000185
ENSG00000163684	RPP14	-3.73779	-30.8468	0.000186
ENSG00000188580	NKAIN2	-3.73384	-270.768	0.000189
ENSG00000089280	FUS	3.73312	149.821	0.000189
ENSG00000057657	PRDM1	3.72909	42.4421	0.000192
ENSG00000108439	PNPO	-3.72785	-105.753	0.000193
ENSG00000149089	APIP	-3.72319	-8.41219	0.000197
ENSG00000178226	PRSS36	3.72256	33.3666	0.000197
ENSG00000070770	CSNK2A2	-3.70337	-42.403	0.000213
ENSG00000241106	HLA-DOB	-3.67124	-10.8379	0.000241
ENSG00000233050	DEFB130B	-3.67088	-876.176	0.000242
ENSG00000166851	PLK1	-3.6679	-187.633	0.000245
ENSG00000134369	NAV1	3.66548	34.6339	0.000247
ENSG00000159314	ARHGAP27	3.66022	11.7046	0.000252
ENSG00000165644	COMTD1	-3.64626	-32.7842	0.000266
ENSG00000171757	LRRC34	3.64115	98.8955	0.000271
ENSG00000261272	MUC22	-3.63134	-101.286	0.000282
ENSG00000290217	ENSG00000290217	-3.62218	-508.197	0.000292
ENSG00000166963	MAP1A	3.61678	123.529	0.000298
ENSG00000149179	CSTPP1	-3.61375	-65.3153	0.000302
ENSG00000235109	ZSCAN31	-3.60716	-57.4466	0.00031
ENSG00000135333	EPHA7	3.59735	106.351	0.000321
ENSG00000184220	CMSS1	-3.59289	-101.161	0.000327
ENSG00000224420	ADM5	-3.58754	-19.5117	0.000334
ENSG00000171790	SLFNL1	3.58724	24.1067	0.000334
ENSG00000078018	MAP2	3.5767	67.1779	0.000348
ENSG00000121552	CSTA	3.57067	64.1886	0.000356
ENSG00000276293	PIP4K2B	3.56931	157.453	0.000358
ENSG00000254206	NPIPB11	3.55489	128.803	0.000378
ENSG00000072071	ADGRL1	3.54981	204.949	0.000386
ENSG00000204396	VWA7	-3.54714	-65.4264	0.000389
ENSG00000168297	PXK	3.53716	25.8737	0.000404
ENSG00000112081	SRSF3	-3.53417	-133.211	0.000409
ENSG00000204540	PSORS1C1	3.53221	13.1032	0.000412
ENSG00000176177	ENTHD1	-3.52968	-167.643	0.000416
ENSG00000144369	FAM171B	3.52259	42.917	0.000427
ENSG00000273983	H3C8	3.51286	112.662	0.000443
ENSG00000155097	ATP6V1C1	-3.50501	-91.0425	0.000457
ENSG00000123453	SARDH	3.5011	62.6508	0.000463
ENSG00000088682	COQ9	3.49736	40.3362	0.00047
ENSG00000189164	ZNF527	-3.48523	-41.7951	0.000492
ENSG00000112511	PHF1	-3.48447	-214.749	0.000493
ENSG00000232040	SCAND3	-3.47704	-161.841	0.000507
ENSG00000172890	NADSYN1	-3.4711	-21.9839	0.000518
ENSG00000105550	FGF21	-3.46642	-122.378	0.000527
ENSG00000205835	GMNC	3.45109	49.9243	0.000558
ENSG00000147874	HAUS6	-3.45051	-33.4705	0.00056
ENSG00000154743	TSEN2	-3.44853	-47.8877	0.000564
ENSG00000215041	NEURL4	3.44532	13.5049	0.00057
ENSG00000276302	ENSG00000276302	3.44442	86.7777	0.000572
ENSG00000134249	ADAM30	3.44321	578.427	0.000575
ENSG00000181552	EDDM3B	-3.4415	-110.818	0.000578
ENSG00000204060	FOXO6	3.44051	40.1709	0.000581
ENSG00000163660	CCNL1	-3.43602	-179.687	0.00059
ENSG00000275713	H2BC9	-3.43514	-304.442	0.000592
ENSG00000119321	FKBP15	3.43292	58.5497	0.000597
ENSG00000111907	TPD52L1	-3.43041	-33.0459	0.000603
ENSG00000137822	TUBGCP4	-3.42803	-178.103	0.000608
ENSG00000211445	GPX3	-3.42654	-23.61	0.000611
ENSG00000237330	RNF223	3.42411	94.499	0.000617
ENSG00000105245	NUMBL	3.41864	74.0879	0.000629
ENSG00000131951	LRRC9	3.41575	42.163	0.000636
ENSG00000111321	LTBR	3.41326	39.3319	0.000642
ENSG00000277258	PCGF2	3.41296	116.494	0.000643
ENSG00000137700	SLC37A4	-3.41205	-43.1741	0.000645
ENSG00000188739	RBM34	3.41077	129.079	0.000648
ENSG00000187288	CIDEC	3.40884	189.22	0.000652
ENSG00000132906	CASP9	-3.39227	-78.6215	0.000693
ENSG00000186298	PPP1CC	3.38989	119.282	0.000699
ENSG00000168394	TAP1	-3.3881	-42.6509	0.000704
ENSG00000204856	FAM216A	3.37652	45.0087	0.000734
ENSG00000196812	ZSCAN16	-3.37596	-74.0909	0.000736
ENSG00000112514	CUTA	-3.37297	-81.8707	0.000744
ENSG00000163686	ABHD6	-3.36998	-45.887	0.000752
ENSG00000176473	WDR25	-3.36753	-11.6683	0.000758
ENSG00000187475	H1-6	3.36721	69.3675	0.000759
ENSG00000104885	DOT1L	-3.36434	-171.53	0.000767
ENSG00000204653	ASPDH	3.36377	73.616	0.000769
ENSG00000188227	ZNF793	-3.36271	-11.9356	0.000772
ENSG00000091879	ANGPT2	3.3595	44.3362	0.000781
ENSG00000112561	TFEB	-3.35502	-40.2361	0.000794
ENSG00000138071	ACTR2	-3.34344	-702.309	0.000827
ENSG00000160471	COX6B2	3.34179	71.3537	0.000832
ENSG00000130584	ZBTB46	3.3389	64.8762	0.000841
ENSG00000153064	BANK1	3.33867	97.688	0.000842
ENSG00000141744	PNMT	3.33523	76.9319	0.000852
ENSG00000148180	GSN	3.3352	139.325	0.000852
ENSG00000169169	CPT1C	-3.33297	-8.88242	0.000859
ENSG00000117036	ETV3	-3.32985	-136.695	0.000869
ENSG00000067369	TP53BP1	3.32587	43.4466	0.000881
ENSG00000164398	ACSL6	3.32034	277.868	0.000899
ENSG00000163377	TAFA4	3.3123	274.398	0.000925
ENSG00000095794	CREM	-3.30881	-149.048	0.000937
ENSG00000166762	CATSPER2	-3.3066	-46.5214	0.000944
ENSG00000023892	DEF6	-3.30422	-18.553	0.000952
ENSG00000205884	DEFB136	3.30329	333.629	0.000956
ENSG00000142102	PGGHG	-3.30172	-21.2703	0.000961
ENSG00000075975	MKRN2	-3.29081	-19.4356	0.000999
ENSG00000256269	HMBS	-3.27619	-57.1567	0.001052
ENSG00000169900	PYDC1	-3.27347	-21.1938	0.001062
ENSG00000198522	GPN1	3.26922	50.7483	0.001078
ENSG00000177106	EPS8L2	3.26899	80.257	0.001079
ENSG00000163406	SLC15A2	3.26679	40.306	0.001088
ENSG00000102962	CCL22	-3.26666	-10.8984	0.001088
ENSG00000205442	IZUMO3	-3.26561	-297.966	0.001092
ENSG00000116584	ARHGEF2	3.2653	118.117	0.001093
ENSG00000180346	TIGD2	3.25569	38.5302	0.001131
ENSG00000167588	GPD1	-3.2503	-105.192	0.001153
ENSG00000144451	SPAG16	-3.24947	-49.3324	0.001156
ENSG00000064999	ANKS1A	-3.24843	-84.7045	0.00116
ENSG00000171532	NEUROD2	-3.24695	-424.326	0.001166
ENSG00000172680	MOS	-3.24559	-151.924	0.001172
ENSG00000129538	RNASE1	-3.23803	-31.9912	0.001204
ENSG00000152240	HAUS1	-3.2362	-11.7536	0.001211
ENSG00000167004	PDIA3	-3.23468	-55.435	0.001218
ENSG00000287080	H3C3	-3.23104	-85.4618	0.001233
ENSG00000161395	PGAP3	3.22839	71.8377	0.001245
ENSG00000180596	H2BC4	-3.22284	-46.6195	0.001269
ENSG00000258083	OR9A4	3.21794	222.438	0.001291
ENSG00000166947	EPB42	-3.2121	-121.15	0.001318
ENSG00000162399	BSND	3.2078	376.184	0.001338
ENSG00000188290	HES4	3.20325	3.40829	0.001359
ENSG00000171786	NHLH1	3.20113	78.7614	0.001369
ENSG00000111832	RWDD1	3.201	46.5283	0.00137
ENSG00000182952	HMGN4	3.20076	67.1404	0.001371
ENSG00000206530	CFAP44	3.19751	88.4689	0.001386
ENSG00000050393	MCUR1	-3.19276	-93.7943	0.001409
ENSG00000099834	CDHR5	3.18716	32.9554	0.001437
ENSG00000065029	ZNF76	-3.18376	-34.8806	0.001454
ENSG00000165997	ARL5B	-3.18196	-26.9421	0.001463
ENSG00000113575	PPP2CA	-3.17821	-162.875	0.001482
ENSG00000137337	MDC1	-3.17362	-44.6757	0.001505
ENSG00000174611	KY	-3.17199	-37.0622	0.001514
ENSG00000204410	MSH5	-3.16898	-41.1965	0.00153
ENSG00000197153	H3C12	-3.16832	-127.371	0.001533
ENSG00000239697	TNFSF12	-3.16748	-37.9145	0.001538
ENSG00000167244	IGF2	-3.16421	-156.685	0.001555
ENSG00000125967	NECAB3	3.15931	71.1927	0.001581
ENSG00000148019	CEP78	-3.15392	-97.1638	0.001611
ENSG00000158987	RAPGEF6	-3.15094	-90.9861	0.001627
ENSG00000204516	MICB	3.14312	14.0437	0.001672
ENSG00000203326	ZNF525	3.1426	25.863	0.001675
ENSG00000158406	H4C8	3.13288	11.5318	0.001731
ENSG00000003987	MTMR7	3.12695	81.6307	0.001766
ENSG00000139133	ALG10	-3.12182	-46.7244	0.001797
ENSG00000182108	DEXI	3.1218	45.754	0.001798
ENSG00000183625	CCR3	-3.12155	-42.598	0.001799
ENSG00000274997	H2AC12	-3.12051	-25.9463	0.001805
ENSG00000176909	MAMSTR	3.11663	87.0284	0.001829
ENSG00000101019	UQCC1	3.11358	77.9611	0.001848
ENSG00000153107	ANAPC1	3.10678	78.5787	0.001891
ENSG00000125691	RPL23	3.10517	258.599	0.001902
ENSG00000042813	ZPBP	-3.10306	-354.346	0.001915
ENSG00000138386	NAB1	-3.10205	-126.654	0.001922
ENSG00000138379	MSTN	-3.09742	-260.967	0.001952
ENSG00000126461	SCAF1	3.0974	575.734	0.001952
ENSG00000074219	TEAD2	-3.09474	-127.097	0.00197
ENSG00000112462	OR12D3	3.09413	335.453	0.001974
ENSG00000161328	LRRC56	3.08989	28.5209	0.002002
ENSG00000160181	TFF2	-3.08702	-158.515	0.002022
ENSG00000138623	SEMA7A	3.07653	74.3978	0.002094
ENSG00000007384	RHBDF1	3.07584	108.897	0.002099
ENSG00000212710	CTAGE1	3.07438	461.151	0.002109
ENSG00000213588	ZBTB9	3.07352	57.2312	0.002115
ENSG00000197283	SYNGAP1	-3.07281	-122.228	0.002121
ENSG00000141503	MINK1	-3.06971	-129.427	0.002143
ENSG00000275410	HNF1B	-3.06046	-73.6734	0.00221
ENSG00000125454	SLC25A19	3.05159	24.8741	0.002276
ENSG00000143622	RIT1	3.0508	147.943	0.002282
ENSG00000124564	SLC17A3	-3.04795	-30.1373	0.002304
ENSG00000213626	LBH	-3.04776	-18.6395	0.002306
ENSG00000174992	ZG16	3.04132	393.544	0.002355
ENSG00000101464	PIGU	-3.04089	-99.8196	0.002359
ENSG00000174939	ASPHD1	-3.03815	-31.5519	0.00238
ENSG00000146858	ZC3HAV1L	-3.038	-22.5329	0.002382
ENSG00000077157	PPP1R12B	3.03647	86.3376	0.002394
ENSG00000113916	BCL6	3.03235	22.9783	0.002427
ENSG00000198642	KLHL9	3.03216	41.1925	0.002428
ENSG00000147873	IFNA5	3.03214	430.916	0.002428
ENSG00000096872	IFT74	3.03123	51.5325	0.002436
ENSG00000188786	MTF1	3.03114	77.4884	0.002436
ENSG00000105063	PPP6R1	3.03004	153.589	0.002445
ENSG00000198369	SPRED2	3.02948	107.899	0.00245
ENSG00000136634	IL10	-3.02947	-19.5446	0.00245
ENSG00000127328	RAB3IP	3.02915	11.8331	0.002452
ENSG00000140678	ITGAX	3.02903	25.0143	0.002453
ENSG00000172661	WASHC2C	-3.0211	-30.7039	0.002519
ENSG00000182264	IZUMO1	-3.01993	-40.0453	0.002528
ENSG00000188747	NOXA1	3.01913	11.6017	0.002535
ENSG00000164113	ADAD1	-3.01856	-1236.13	0.00254
ENSG00000174938	SEZ6L2	-3.01665	-8.28238	0.002556
ENSG00000103507	BCKDK	3.01656	162.98	0.002557
ENSG00000198380	GFPT1	-3.01628	-37.6061	0.002559
ENSG00000165526	RPUSD4	3.01274	29.3757	0.002589
ENSG00000131196	NFATC1	-3.01074	-16.6238	0.002606
ENSG00000025434	NR1H3	-3.01027	-35.2247	0.00261
ENSG00000072694	FCGR2B	3.00912	11.1981	0.00262
ENSG00000124635	H2BC11	-3.00688	-156.061	0.002639
ENSG00000137868	STRA6	-3.0057	-37.2385	0.00265
ENSG00000066117	SMARCD1	-3.00554	-171.921	0.002651
ENSG00000100519	PSMC6	-3.00539	-94.0726	0.002652
ENSG00000096996	IL12RB1	3.00192	41.8713	0.002683
ENSG00000011485	PPP5C	-3.00112	-9.61943	0.00269
ENSG00000177225	GATD1	2.99776	97.2665	0.00272
ENSG00000170166	HOXD4	-2.99542	-143.337	0.002741
ENSG00000182177	ASB18	2.99511	707.913	0.002743
ENSG00000117215	PLA2G2D	2.99491	293.252	0.002745
ENSG00000065518	NDUFB4	2.98909	130.011	0.002798
ENSG00000113558	SKP1	2.98893	84.7287	0.0028
ENSG00000151689	INPP1	2.98827	57.4249	0.002806
ENSG00000196787	H2AC11	-2.98128	-343.106	0.00287
ENSG00000125965	GDF5	-2.97684	-246.655	0.002912
ENSG00000140474	ULK3	2.9766	115.078	0.002915
ENSG00000108306	FBXL20	-2.97032	-56.2947	0.002975
ENSG00000161610	HCRT	-2.96847	-54.0264	0.002993
ENSG00000158711	ELK4	-2.96653	-115.441	0.003012
ENSG00000198704	GPX6	2.96473	373.204	0.00303
ENSG00000184956	MUC6	-2.95788	-371.467	0.003098
ENSG00000162738	VANGL2	-2.95669	-98.5182	0.00311
ENSG00000116771	AGMAT	2.95522	19.4877	0.003124
ENSG00000133265	HSPBP1	-2.9528	-18.6878	0.003149
ENSG00000168301	KCTD6	-2.95243	-194.211	0.003153
ENSG00000141741	MIEN1	-2.94869	-261.389	0.003191
ENSG00000170917	NUDT6	-2.94791	-21.0247	0.003199
ENSG00000105171	POP4	-2.94344	-42.7486	0.003246
ENSG00000110721	CHKA	2.94144	83.7449	0.003267
ENSG00000101546	RBFA	-2.9408	-14.4325	0.003274
ENSG00000130511	SSBP4	2.93961	17.287	0.003286
ENSG00000186847	KRT14	2.93803	362.206	0.003303
ENSG00000280236	OR12D2	-2.93741	-691.087	0.00331
ENSG00000104886	PLEKHJ1	2.93297	172.138	0.003357
ENSG00000143669	LYST	-2.93119	-51.4433	0.003377
ENSG00000114982	KANSL3	2.92838	96.4984	0.003407
ENSG00000187051	RPS19BP1	-2.92725	-262.678	0.00342
ENSG00000197818	SLC9A8	-2.92411	-39.924	0.003454
ENSG00000137312	FLOT1	-2.92096	-55.9719	0.00349
ENSG00000089177	KIF16B	-2.91862	-12.9746	0.003516
ENSG00000163576	EFHB	2.91607	84.1761	0.003545
ENSG00000119541	VPS4B	2.91383	121.595	0.00357
ENSG00000160075	SSU72	-2.91268	-27.481	0.003583
ENSG00000104613	INTS10	-2.91226	-86.2799	0.003588
ENSG00000177455	CD19	-2.90906	-390.944	0.003625
ENSG00000139218	SCAF11	-2.90661	-163.33	0.003654
ENSG00000244355	LY6G6D	2.90617	61.4573	0.003659
ENSG00000137693	YAP1	-2.90452	-141.605	0.003678
ENSG00000069020	MAST4	2.90437	30.4499	0.00368
ENSG00000079332	SAR1A	2.90415	100.396	0.003682
ENSG00000140718	FTO	-2.90393	-124.615	0.003685
ENSG00000177030	DEAF1	-2.90248	-129.008	0.003702
ENSG00000160683	CXCR5	2.90245	39.1321	0.003703
ENSG00000125686	MED1	2.90228	31.7462	0.003705
ENSG00000126457	PRMT1	-2.90224	-485.461	0.003705
ENSG00000168491	CCDC110	-2.9016	-57.8712	0.003713
ENSG00000234829	IFNA17	-2.89609	-251.775	0.003778
ENSG00000144741	SLC25A26	-2.89232	-152.103	0.003824
ENSG00000115009	CCL20	2.88842	42.4644	0.003872
ENSG00000160695	VPS11	-2.88792	-57.4366	0.003878
ENSG00000122778	KIAA1549	-2.88667	-137.502	0.003893
ENSG00000099308	MAST3	-2.88655	-41.163	0.003895
ENSG00000075275	CELSR1	2.88643	83.5414	0.003896
ENSG00000251246	EFNA4-EFNA3	-2.88519	-40.0116	0.003912
ENSG00000204475	NCR3	2.88484	10.9562	0.003916
ENSG00000268500	SIGLEC5	-2.88434	-45.5207	0.003922
ENSG00000139531	SUOX	2.88328	89.5412	0.003936
ENSG00000084734	GCKR	2.88165	55.3406	0.003956
ENSG00000101680	LAMA1	2.88072	104.687	0.003968
ENSG00000232113	TEX50	2.87833	554.257	0.003998
ENSG00000128645	HOXD1	-2.87795	-46.8366	0.004003
ENSG00000204287	HLA-DRA	2.87754	171.931	0.004008
ENSG00000112078	KCTD20	2.87611	50.7364	0.004026
ENSG00000241370	RPP21	2.87561	23.8337	0.004033
ENSG00000169905	TOR1AIP2	-2.8731	-119.158	0.004065
ENSG00000173110	HSPA6	-2.86967	-24.4834	0.004109
ENSG00000204264	PSMB8	2.86691	125.198	0.004145
ENSG00000105401	CDC37	-2.86411	-66.9272	0.004182
ENSG00000167840	ZNF232	2.85907	191.882	0.004249
ENSG00000215704	CELA2B	-2.85749	-146.232	0.00427
ENSG00000135604	STX11	-2.85711	-136.864	0.004275
ENSG00000170606	HSPA4	2.85529	60.5078	0.0043
ENSG00000240204	SMKR1	-2.85187	-68.8709	0.004346
ENSG00000198087	CD2AP	2.84765	73.4069	0.004404
ENSG00000126603	GLIS2	-2.84661	-98.7055	0.004419
ENSG00000120949	TNFRSF8	2.84591	81.2929	0.004428
ENSG00000076321	KLHL20	2.84468	221.734	0.004446
ENSG00000076662	ICAM3	2.84452	39.054	0.004448
ENSG00000105549	THEG	2.84262	204.621	0.004474
ENSG00000245680	ZNF585B	-2.8417	-64.547	0.004487
ENSG00000277481	PKD1L3	-2.84057	-105.903	0.004503
ENSG00000141540	TTYH2	-2.84021	-59.7557	0.004508
ENSG00000105538	RASIP1	-2.83968	-48.4669	0.004516
ENSG00000160124	MIX23	2.83901	46.2585	0.004525
ENSG00000138796	HADH	2.83304	74.2599	0.004611
ENSG00000186908	ZDHHC17	-2.83254	-150.789	0.004618
ENSG00000079689	SCGN	-2.83114	-391.9	0.004638
ENSG00000122986	HVCN1	2.83088	21.0201	0.004642
ENSG00000112576	CCND3	-2.82856	-73.434	0.004676
ENSG00000072858	SIDT1	2.82633	1.89156	0.004708
ENSG00000205922	ONECUT3	-2.82599	-433.699	0.004713
ENSG00000182150	ERCC6L2	-2.82565	-35.5577	0.004718
ENSG00000124772	CPNE5	2.82365	121.489	0.004748
ENSG00000072571	HMMR	2.81969	17.1511	0.004807
ENSG00000180113	TDRD6	-2.81864	-368.814	0.004823
ENSG00000175029	CTBP2	2.81733	16.2276	0.004842
ENSG00000167261	DPEP2	2.81599	61.5052	0.004863
ENSG00000197798	FAM118B	2.81459	22.1004	0.004884
ENSG00000250067	YJEFN3	2.80876	197.084	0.004973
ENSG00000105810	CDK6	-2.80457	-227.785	0.005038
ENSG00000197930	ERO1A	-2.80071	-10.4488	0.005099
ENSG00000197253	TPSB2	-2.80041	-1542.88	0.005104
ENSG00000197587	DMBX1	2.79905	116.584	0.005125
ENSG00000164187	LMBRD2	-2.79885	-119.662	0.005129
ENSG00000197965	MPZL1	2.7987	8.53434	0.005131
ENSG00000135916	ITM2C	2.79796	7.8311	0.005143
ENSG00000223638	RFPL4A	-2.79775	-23.9704	0.005146
ENSG00000132680	KHDC4	-2.79467	-36.1439	0.005195
ENSG00000254415	SIGLEC14	-2.79356	-14.7252	0.005213
ENSG00000106546	AHR	-2.79212	-51.9285	0.005236
ENSG00000134571	MYBPC3	-2.79196	-94.5223	0.005239
ENSG00000128815	WDFY4	2.79026	23.1076	0.005267
ENSG00000145779	TNFAIP8	2.78897	13.7759	0.005288
ENSG00000109674	NEIL3	-2.78632	-39.5792	0.005331
ENSG00000115446	UNC50	2.78438	71.8611	0.005363
ENSG00000126821	SGPP1	2.7838	116.782	0.005373
ENSG00000152611	CAPSL	-2.78336	-48.9095	0.00538
ENSG00000189298	ZKSCAN3	2.78065	43.0103	0.005425
ENSG00000113249	HAVCR1	-2.77929	-112.734	0.005448
ENSG00000197724	PHF2	-2.77808	-31.5938	0.005468
ENSG00000196704	AMZ2	2.77783	23.3347	0.005472
ENSG00000151690	MFSD6	2.77563	9.0701	0.005509
ENSG00000128891	CCDC32	-2.77187	-23.2471	0.005573
ENSG00000173269	MMRN2	-2.77032	-22.6935	0.0056
ENSG00000263528	IKBKE	-2.76976	-9.41108	0.00561
ENSG00000166482	MFAP4	2.76962	288.905	0.005612
ENSG00000188283	ZNF383	-2.76922	-66.292	0.005619
ENSG00000101412	E2F1	-2.76171	-13.6901	0.00575
ENSG00000189362	NEMP2	2.76073	13.6769	0.005767
ENSG00000185760	KCNQ5	2.76017	45.8296	0.005777
ENSG00000066777	ARFGEF1	2.76002	82.2417	0.00578
ENSG00000170412	GPRC5C	-2.75945	-79.9345	0.00579
ENSG00000205832	C16orf96	2.75925	195.675	0.005793
ENSG00000170779	CDCA4	2.75807	79.8463	0.005814
ENSG00000134389	CFHR5	2.7575	119.669	0.005825
ENSG00000130997	POLN	2.75703	97.9982	0.005833
ENSG00000184163	C1QTNF12	2.75674	119.483	0.005838
ENSG00000244411	KRTAP5-7	2.75632	351.148	0.005845
ENSG00000168546	GFRA2	-2.75384	-266.493	0.00589
ENSG00000122034	GTF3A	-2.75053	-27.928	0.00595
ENSG00000149403	GRIK4	2.74652	220.177	0.006023
ENSG00000105499	PLA2G4C	2.74555	91.7088	0.006041
ENSG00000085831	TTC39A	2.74518	210.919	0.006048
ENSG00000047936	ROS1	-2.74358	-86.0911	0.006077
ENSG00000127081	ZNF484	-2.74305	-60.8609	0.006087
ENSG00000163082	SGPP2	-2.74281	-60.3899	0.006092
ENSG00000125148	MT2A	2.74262	68.2098	0.006095
ENSG00000123505	AMD1	-2.74223	-53.0407	0.006102
ENSG00000204520	MICA	-2.73912	-9.24275	0.00616
ENSG00000173226	IQCB1	-2.7379	-249.038	0.006183
ENSG00000001460	STPG1	2.73368	31.327	0.006263
ENSG00000175806	MSRA	2.7335	102.924	0.006267
ENSG00000090520	DNAJB11	-2.73284	-54.3305	0.006279
ENSG00000180257	ZNF816	-2.73219	-101.548	0.006291
ENSG00000135362	PRR5L	2.72608	15.4854	0.006409
ENSG00000146151	HMGCLL1	-2.72341	-262.401	0.006461
ENSG00000204428	LY6G5C	-2.72088	-138.625	0.006511
ENSG00000047932	GOPC	2.71842	19.1534	0.006559
ENSG00000282988	ENSG00000282988	-2.71706	-20.883	0.006587
ENSG00000163485	ADORA1	2.71583	89.0434	0.006611
ENSG00000089597	GANAB	2.70895	288.522	0.00675
ENSG00000161609	KASH5	2.70862	5.09735	0.006756
ENSG00000086619	ERO1B	-2.70854	-19.1721	0.006758
ENSG00000241399	CD302	-2.70812	-50.2346	0.006766
ENSG00000064933	PMS1	2.70618	21.0261	0.006806
ENSG00000186665	C17orf58	-2.70552	-98.0347	0.00682
ENSG00000060718	COL11A1	2.70505	224.832	0.006829
ENSG00000179869	ABCA13	-2.70493	-160.652	0.006832
ENSG00000165617	DACT1	-2.70336	-34.0054	0.006864
ENSG00000157613	CREB3L1	-2.70335	-225.92	0.006864
ENSG00000064666	CNN2	2.70249	28.5644	0.006882
ENSG00000183682	BMP8A	2.70208	19.9042	0.006891
ENSG00000088827	SIGLEC1	-2.69948	-25.0604	0.006945
ENSG00000145214	DGKQ	2.69864	6.30735	0.006962
ENSG00000109736	MFSD10	2.698	70.8423	0.006976
ENSG00000104972	LILRB1	-2.69635	-19.6929	0.00701
ENSG00000164323	CFAP97	2.69633	43.8797	0.007011
ENSG00000110395	CBL	-2.69534	-66.4319	0.007032
ENSG00000135116	HRK	-2.69526	-17.1725	0.007033
ENSG00000135541	AHI1	-2.69404	-33.8941	0.007059
ENSG00000104728	ARHGEF10	2.69339	41.3144	0.007073
ENSG00000150764	DIXDC1	-2.69117	-94.9442	0.00712
ENSG00000283439	SPEM3	2.68887	1062.36	0.007169
ENSG00000068079	IFI35	-2.68869	-37.1246	0.007173
ENSG00000145604	SKP2	-2.68721	-106.382	0.007205
ENSG00000070019	GUCY2C	2.68485	244.621	0.007256
ENSG00000087076	HSD17B14	-2.68421	-50.9849	0.00727
ENSG00000177556	ATOX1	-2.68315	-22.1601	0.007293
ENSG00000178852	EFCAB13	-2.68062	-12.4346	0.007349
ENSG00000149115	TNKS1BP1	-2.68061	-33.6692	0.007349
ENSG00000100294	MCAT	2.67971	7.74932	0.007369
ENSG00000115896	PLCL1	2.67947	69.3908	0.007374
ENSG00000197562	RAB40C	-2.67541	-32.9984	0.007464
ENSG00000136810	TXN	-2.67513	-18.0877	0.00747
ENSG00000169223	LMAN2	-2.67371	-249.83	0.007502
ENSG00000136021	SCYL2	2.67285	36.6598	0.007521
ENSG00000272899	ATP6V1FNB	-2.67245	-438.198	0.00753
ENSG00000162104	ADCY9	2.67092	58.9484	0.007564
ENSG00000151164	RAD9B	-2.66959	-42.4071	0.007594
ENSG00000279000	OR10A6	2.66765	174.717	0.007638
ENSG00000250305	TRMT9B	-2.66715	-155.878	0.00765
ENSG00000143434	SEMA6C	-2.66583	-285.392	0.00768
ENSG00000014914	MTMR11	-2.66568	-250.208	0.007683
ENSG00000204880	KRTAP4-8	-2.66513	-155.328	0.007696
ENSG00000273802	H2BC8	2.6639	44.0077	0.007724
ENSG00000175595	ERCC4	-2.66296	-53.4815	0.007746
ENSG00000123610	TNFAIP6	2.66253	7.95643	0.007756
ENSG00000070961	ATP2B1	2.6583	30.7818	0.007854
ENSG00000021355	SERPINB1	2.65775	30.8477	0.007866
ENSG00000114786	ABHD14A-ACY1	-2.65744	-893.763	0.007874
ENSG00000158869	FCER1G	-2.65597	-16.302	0.007908
ENSG00000249709	ZNF564	2.65393	21.5391	0.007956
ENSG00000125780	TGM3	-2.65391	-27.8245	0.007957
ENSG00000170276	HSPB2	-2.65016	-367.577	0.008045
ENSG00000084674	APOB	2.64981	24.5813	0.008054
ENSG00000079102	RUNX1T1	2.64821	165.824	0.008092
ENSG00000131591	C1orf159	2.64716	24.7369	0.008117
ENSG00000048649	RSF1	-2.64654	-192.646	0.008132
ENSG00000137809	ITGA11	-2.64489	-67.0221	0.008172
ENSG00000019995	ZRANB1	-2.6424	-16.9616	0.008232
ENSG00000135100	HNF1A	2.64233	249.709	0.008234
ENSG00000119669	IRF2BPL	2.64052	10.9858	0.008278
ENSG00000278870	OR51G1	-2.63761	-408.716	0.008349
ENSG00000083290	ULK2	2.63604	46.4804	0.008388
ENSG00000166224	SGPL1	-2.63599	-63.3138	0.008389
ENSG00000283516	LITAFD	-2.63536	-153.706	0.008405
ENSG00000143032	BARHL2	2.63274	71.7552	0.00847
ENSG00000149428	HYOU1	-2.63161	-52.7519	0.008498
ENSG00000151849	CENPJ	2.6306	30.1708	0.008524
ENSG00000171403	KRT9	2.6305	240.408	0.008526
ENSG00000063245	EPN1	-2.62975	-52.8734	0.008545
ENSG00000100321	SYNGR1	2.62885	5.74742	0.008567
ENSG00000197728	RPS26	-2.62799	-19.129	0.008589
ENSG00000278588	H2BC10	-2.62758	-62.0408	0.0086
ENSG00000253958	CLDN23	2.62611	2.05202	0.008637
ENSG00000130479	MAP1S	2.62541	10.9541	0.008654
ENSG00000080166	DCT	-2.62429	-123.919	0.008683
ENSG00000117643	MAN1C1	2.6225	146.162	0.008729
ENSG00000104691	UBXN8	-2.6219	-43.0386	0.008744
ENSG00000111678	C12orf57	-2.62188	-63.4583	0.008745
ENSG00000184939	ZFP90	-2.62065	-5.89	0.008776
ENSG00000162928	PEX13	-2.6178	-44.1511	0.00885
ENSG00000127780	OR1E2	2.61533	476.596	0.008914
ENSG00000198563	DDX39B	-2.61424	-41.1546	0.008943
ENSG00000173267	SNCG	-2.61393	-75.6723	0.008951
ENSG00000182985	CADM1	-2.6132	-104.967	0.00897
ENSG00000284779	ENSG00000284779	-2.61301	-154.153	0.008975
ENSG00000180817	PPA1	2.6129	46.6901	0.008978
ENSG00000153113	CAST	2.60896	63.3856	0.009082
ENSG00000285085	ENSG00000285085	2.60831	27.2056	0.009099
ENSG00000148600	CDHR1	-2.60821	-173.986	0.009102
ENSG00000124160	NCOA5	2.60798	60.3364	0.009108
ENSG00000147364	FBXO25	2.60778	14.1961	0.009113
ENSG00000163931	TKT	-2.60627	-55.2245	0.009153
ENSG00000130559	CAMSAP1	2.60601	25.4357	0.00916
ENSG00000099617	EFNA2	-2.60549	-410.167	0.009174
ENSG00000093217	XYLB	-2.60384	-136.424	0.009219
ENSG00000140464	PML	2.60343	49.2276	0.009229
ENSG00000138092	CENPO	-2.60342	-44.559	0.00923
ENSG00000259384	GH1	-2.60341	-15.4289	0.00923
ENSG00000168806	LCMT2	-2.60313	-19.57	0.009238
ENSG00000173581	CCDC106	-2.60306	-59.2596	0.00924
ENSG00000178802	MPI	2.60173	45.3679	0.009275
ENSG00000141298	SSH2	-2.60119	-130.619	0.00929
ENSG00000183484	GPR132	2.59799	8.85318	0.009377
ENSG00000143257	NR1I3	-2.59762	-82.2882	0.009387
ENSG00000118420	UBE3D	-2.59351	-40.557	0.0095
ENSG00000160179	ABCG1	2.59326	39.0436	0.009507
ENSG00000173404	INSM1	2.5924	25.0919	0.009531
ENSG00000114742	WDR48	2.59182	81.9705	0.009547
ENSG00000227507	LTB	-2.59044	-110.486	0.009585
ENSG00000254470	AP5B1	-2.58959	-26.4366	0.009609
ENSG00000115226	FNDC4	2.5888	107.339	0.009631
ENSG00000198604	BAZ1A	2.58822	61.6916	0.009647
ENSG00000168564	CDKN2AIP	-2.58803	-40.8557	0.009653
ENSG00000145907	G3BP1	2.58737	28.0578	0.009671
ENSG00000151065	DCP1B	2.58734	40.4639	0.009672
ENSG00000174989	FBXW8	-2.5864	-15.967	0.009698
ENSG00000197273	GUCA2A	2.58601	248.45	0.009709
ENSG00000104213	PDGFRL	2.58481	22.2295	0.009743
ENSG00000154813	DPH3	2.58323	33.0003	0.009788
ENSG00000136710	CCDC115	2.58256	110.167	0.009807
ENSG00000166741	NNMT	-2.58156	-101.549	0.009835
ENSG00000066827	ZFAT	2.58148	104.322	0.009838
ENSG00000169397	RNASE3	2.57879	8.50572	0.009915
ENSG00000231274	SBK3	-2.57818	-73.3583	0.009932
ENSG00000196826	ENSG00000196826	2.57457	22.5591	0.010037
ENSG00000120235	IFNA6	-2.57423	-959.579	0.010046
ENSG00000167395	ZNF646	-2.57419	-90.9078	0.010047
ENSG00000183569	SERHL2	-2.57382	-8.5559	0.010058
ENSG00000215817	ZC3H11B	-2.5738	-211.608	0.010059
ENSG00000133328	PLAAT2	2.5716	35.3164	0.010123
ENSG00000159224	GIP	2.5714	750.708	0.010129
ENSG00000164077	MON1A	-2.57067	-117.657	0.01015
ENSG00000155827	RNF20	-2.56884	-51.1078	0.010204
ENSG00000130427	EPO	2.56699	205.706	0.010259
ENSG00000241360	PDXP	-2.56693	-123.385	0.01026
ENSG00000152904	GGPS1	2.56642	93.2317	0.010275
ENSG00000141458	NPC1	-2.56638	-42.8731	0.010277
ENSG00000133433	GSTT2B	-2.56607	-26.0949	0.010286
ENSG00000198252	STYX	2.56509	28.7944	0.010315
ENSG00000054611	TBC1D22A	-2.56421	-26.1373	0.010341
ENSG00000142182	DNMT3L	2.56206	367.367	0.010405
ENSG00000225526	MKRN2OS	2.56196	66.4102	0.010408
ENSG00000171634	BPTF	-2.56184	-99.3004	0.010412
ENSG00000095932	SMIM24	2.56096	50.6849	0.010438
ENSG00000104783	KCNN4	2.55697	38.7746	0.010559
ENSG00000216588	IGSF23	2.55588	50.2467	0.010592
ENSG00000188305	PEAK3	-2.55397	-21.6149	0.01065
ENSG00000003137	CYP26B1	2.55396	231.197	0.010651
ENSG00000128917	DLL4	-2.55168	-192.772	0.010721
ENSG00000149639	SOGA1	-2.55147	-49.5058	0.010727
ENSG00000136444	RSAD1	-2.55118	-93.3545	0.010736
ENSG00000196227	FAM217B	-2.55076	-86.0246	0.010749
ENSG00000204381	LAYN	2.54998	20.5507	0.010773
ENSG00000171804	WDR87	2.54918	44.2005	0.010798
ENSG00000204308	RNF5	2.54726	83.8466	0.010857
ENSG00000003756	RBM5	-2.54712	-91.9236	0.010862
ENSG00000170417	TMEM182	2.54608	100.688	0.010894
ENSG00000101191	DIDO1	2.54391	72.1322	0.010962
ENSG00000131142	CCL25	2.54124	21.2365	0.011046
ENSG00000257184	ENSG00000257184	-2.53938	-216.177	0.011105
ENSG00000111231	GPN3	2.53872	14.4031	0.011126
ENSG00000179580	RNF151	-2.53559	-16.986	0.011226
ENSG00000155363	MOV10	-2.53386	-47.5881	0.011281
ENSG00000167487	KLHL26	2.53348	77.2253	0.011294
ENSG00000107902	LHPP	-2.53236	-6.06195	0.01133
ENSG00000122218	COPA	2.53132	29.2918	0.011363
ENSG00000111537	IFNG	-2.53064	-69.1985	0.011385
ENSG00000171135	JAGN1	-2.52997	-19.5171	0.011407
ENSG00000136059	VILL	2.52826	101.179	0.011463
ENSG00000115084	SLC35F5	-2.52698	-28.0465	0.011505
ENSG00000116001	TIA1	-2.52542	-40.1204	0.011556
ENSG00000122481	RWDD3	2.52537	24.6961	0.011558
ENSG00000006576	PHTF2	2.52411	49.7013	0.011599
ENSG00000000938	FGR	2.52273	55.9085	0.011645
ENSG00000133561	GIMAP6	2.52208	32.3029	0.011666
ENSG00000126458	RRAS	2.5219	57.1764	0.011672
ENSG00000157992	KRTCAP3	-2.52159	-111.77	0.011683
ENSG00000143977	SNRPG	-2.51987	-36.6825	0.01174
ENSG00000138115	CYP2C8	-2.51985	-216.025	0.011741
ENSG00000072110	ACTN1	2.51772	12.5133	0.011812
ENSG00000111261	MANSC1	-2.51735	-23.9084	0.011824
ENSG00000100362	PVALB	-2.51638	-64.7563	0.011857
ENSG00000136856	SLC2A8	-2.51256	-15.7104	0.011986
ENSG00000203814	H2BC18	2.51153	289.242	0.012021
ENSG00000184986	TMEM121	-2.50931	-197.462	0.012097
ENSG00000163121	NEURL3	-2.50644	-218.078	0.012195
ENSG00000164951	PDP1	2.50552	48.9583	0.012227
ENSG00000166170	BAG5	-2.50396	-24.6212	0.012281
ENSG00000068024	HDAC4	-2.50368	-182.01	0.012291
ENSG00000221874	ZNF816-ZNF321P	-2.50321	-78.7144	0.012307
ENSG00000181751	MACIR	2.50212	30.1716	0.012345
ENSG00000166603	MC4R	-2.50111	-60.663	0.012381
ENSG00000040933	INPP4A	2.50005	35.1085	0.012418
ENSG00000143226	FCGR2A	2.49978	58.4681	0.012427
ENSG00000158023	CFAP251	-2.49906	-5.54444	0.012452
ENSG00000162526	TSSK3	-2.49836	-3658.2	0.012477
ENSG00000198771	RCSD1	2.49773	60.516	0.012499
ENSG00000068383	INPP5A	2.49659	99.1606	0.012539
ENSG00000177830	CHID1	-2.49567	-45.2844	0.012572
ENSG00000100523	DDHD1	2.49513	37.3097	0.012591
ENSG00000095485	CWF19L1	-2.49513	-32.4119	0.012591
ENSG00000121053	EPX	2.49277	5.62304	0.012675
ENSG00000064687	ABCA7	2.49237	5.98909	0.01269
ENSG00000255974	CYP2A6	-2.49189	-365.011	0.012707
ENSG00000189233	NUGGC	-2.4918	-37.6979	0.01271
ENSG00000105849	POLR1F	-2.4903	-31.5277	0.012764
ENSG00000146263	MMS22L	-2.48984	-42.0969	0.01278
ENSG00000126432	PRDX5	-2.48938	-126.973	0.012796
ENSG00000184378	ACTRT3	2.489	79.6625	0.01281
ENSG00000159210	SNF8	2.48766	71.913	0.012858
ENSG00000040633	PHF23	-2.48654	-38.1092	0.012899
ENSG00000205090	TMEM240	2.48597	210.082	0.01292
ENSG00000125900	SIRPD	2.48425	132.734	0.012983
ENSG00000162456	KNCN	2.48378	291.181	0.013
ENSG00000164111	ANXA5	-2.48378	-10.2343	0.013
ENSG00000275896	PRSS2	2.48267	11.2686	0.01304
ENSG00000087074	PPP1R15A	2.47863	23.6211	0.013189
ENSG00000175662	TOM1L2	-2.47814	-98.1157	0.013207
ENSG00000185522	LMNTD2	2.47732	48.6466	0.013237
ENSG00000142224	IL19	-2.47625	-9.59426	0.013277
ENSG00000100154	TTC28	2.47603	19.0548	0.013285
ENSG00000149308	NPAT	2.47452	30.5947	0.013341
ENSG00000038295	TLL1	-2.47451	-212.587	0.013342
ENSG00000196655	TRAPPC4	2.47402	37.509	0.01336
ENSG00000198356	GET3	2.47401	182.525	0.013361
ENSG00000140320	BAHD1	2.47325	76.1724	0.013389
ENSG00000179059	ZFP42	2.47318	267.589	0.013392
ENSG00000147872	PLIN2	-2.47241	-27.3345	0.013421
ENSG00000165661	QSOX2	-2.47182	-19.0698	0.013443
ENSG00000090060	PAPOLA	-2.46984	-57.0375	0.013517
ENSG00000171798	KNDC1	-2.46922	-100.508	0.013541
ENSG00000134470	IL15RA	2.46852	21.1012	0.013567
ENSG00000182896	TMEM95	2.46738	82.1862	0.01361
ENSG00000151687	ANKAR	2.46535	184.692	0.013688
ENSG00000182224	CYB5D1	-2.4645	-45.4468	0.01372
ENSG00000112308	C6orf62	-2.46406	-88.1018	0.013737
ENSG00000139970	RTN1	-2.46288	-258.081	0.013783
ENSG00000131910	NR0B2	-2.46123	-207.709	0.013846
ENSG00000182979	MTA1	-2.45984	-268.072	0.0139
ENSG00000180089	TMEM86B	2.45983	272.551	0.0139
ENSG00000076685	NT5C2	2.45949	17.7768	0.013914
ENSG00000168803	ADAL	-2.45828	-14.5151	0.013961
ENSG00000155926	SLA	-2.45818	-18.9487	0.013964
ENSG00000196466	ZNF799	-2.45552	-119.429	0.014068
ENSG00000204022	LIPJ	-2.45478	-156.355	0.014097
ENSG00000134824	FADS2	-2.45427	-4.18776	0.014117
ENSG00000142961	MOB3C	-2.45411	-8.29101	0.014123
ENSG00000178860	MSC	-2.45409	-7.95153	0.014124
ENSG00000148704	VAX1	-2.45376	-478.088	0.014137
ENSG00000127314	RAP1B	-2.45288	-285.275	0.014172
ENSG00000144134	RABL2A	2.45265	58.2722	0.014181
ENSG00000155858	LSM11	2.45235	34.2548	0.014193
ENSG00000184924	PTRHD1	-2.45211	-36.0119	0.014202
ENSG00000189079	ARID2	2.44944	235.436	0.014308
ENSG00000054654	SYNE2	-2.44871	-42.1532	0.014337
ENSG00000171060	C8orf74	-2.4485	-166.365	0.014345
ENSG00000154814	OXNAD1	2.44744	55.8665	0.014387
ENSG00000100522	GNPNAT1	-2.44317	-25.6616	0.014559
ENSG00000182866	LCK	2.43938	76.5225	0.014713
ENSG00000204518	AADACL4	-2.43671	-164.767	0.014822
ENSG00000129245	FXR2	-2.4344	-3233.83	0.014917
ENSG00000178522	AMBN	2.43356	164.626	0.014951
ENSG00000102904	TSNAXIP1	2.43304	191.276	0.014973
ENSG00000130589	HELZ2	-2.43155	-37.6992	0.015035
ENSG00000140107	SLC25A47	2.43067	41.0143	0.015071
ENSG00000089225	TBX5	2.43026	315.658	0.015088
ENSG00000164136	IL15	2.42998	51.4123	0.0151
ENSG00000157911	PEX10	2.42768	53.85	0.015196
ENSG00000090530	P3H2	-2.42705	-31.3494	0.015222
ENSG00000169635	HIC2	-2.42612	-183.527	0.015261
ENSG00000132952	USPL1	2.4253	69.2721	0.015296
ENSG00000099365	STX1B	-2.4248	-418.249	0.015317
ENSG00000135870	RC3H1	2.42128	56.4677	0.015466
ENSG00000125966	MMP24	2.42084	232.423	0.015485
ENSG00000166200	COPS2	-2.41946	-87.6202	0.015543
ENSG00000230657	PRB4	-2.41855	-384.228	0.015582
ENSG00000129354	AP1M2	-2.41694	-127.815	0.015652
ENSG00000227729	RD3L	2.41683	17.4445	0.015656
ENSG00000123374	CDK2	-2.41017	-66.0444	0.015945
ENSG00000178184	PARD6G	-2.40849	-60.1317	0.016019
ENSG00000111652	COPS7A	2.4079	37.9541	0.016045
ENSG00000216490	IFI30	-2.40737	-204.449	0.016068
ENSG00000148935	GAS2	-2.4069	-44.7784	0.016089
ENSG00000215695	RSC1A1	-2.40682	-311.005	0.016092
ENSG00000104894	CD37	2.40677	23.9194	0.016094
ENSG00000166261	ZNF202	2.40664	50.1252	0.0161
ENSG00000138439	FAM117B	-2.40504	-15.2009	0.016171
ENSG00000169474	SPRR1A	2.40387	101.569	0.016222
ENSG00000288681	ENSG00000288681	2.40319	18.0294	0.016253
ENSG00000184979	USP18	2.40313	8.25941	0.016255
ENSG00000173210	ABLIM3	2.40219	85.3006	0.016297
ENSG00000146839	ZAN	2.40201	75.6921	0.016305
ENSG00000163666	HESX1	2.40159	82.0006	0.016324
ENSG00000142751	GPN2	-2.40146	-15.9367	0.01633
ENSG00000085871	MGST2	-2.40139	-45.4077	0.016333
ENSG00000138185	ENTPD1	2.40088	19.3737	0.016356
ENSG00000249773	ENSG00000249773	2.39987	15.942	0.016401
ENSG00000107159	CA9	-2.39893	-73.8565	0.016443
ENSG00000205423	CNEP1R1	2.39849	36.5126	0.016463
ENSG00000144589	STK11IP	2.39847	109.294	0.016464
ENSG00000107551	RASSF4	2.39804	56.7937	0.016483
ENSG00000171631	P2RY6	-2.39713	-2.96915	0.016524
ENSG00000145879	SPINK7	-2.39611	-1150.73	0.01657
ENSG00000135966	TGFBRAP1	2.39479	30.6548	0.01663
ENSG00000154856	APCDD1	-2.39406	-22.5216	0.016663
ENSG00000154719	MRPL39	2.39336	34.7206	0.016695
ENSG00000129422	MTUS1	-2.39306	-25.7889	0.016709
ENSG00000153391	INO80C	2.3922	13.9673	0.016748
ENSG00000163374	YY1AP1	2.39196	82.9359	0.016759
ENSG00000090686	USP48	2.39172	47.4987	0.01677
ENSG00000221886	FAM200C	-2.39157	-35.7509	0.016776
ENSG00000171794	UTF1	2.39025	159.546	0.016837
ENSG00000283782	ENSG00000283782	2.39024	16.0184	0.016837
ENSG00000138794	CASP6	-2.38894	-57.2076	0.016897
ENSG00000166927	MS4A7	2.38831	29.749	0.016926
ENSG00000167772	ANGPTL4	2.38795	18.4644	0.016943
ENSG00000188784	PLA2G2E	2.38759	109.415	0.016959
ENSG00000137842	TMEM62	2.38726	95.6018	0.016975
ENSG00000166126	AMN	-2.38695	-23.9717	0.016989
ENSG00000162998	FRZB	-2.38639	-68.1914	0.017015
ENSG00000105278	ZFR2	2.38586	157.597	0.017039
ENSG00000134007	ADAM20	-2.38372	-369.932	0.017138
ENSG00000120251	GRIA2	-2.38363	-344.407	0.017143
ENSG00000158104	HPD	-2.38277	-31.3047	0.017183
ENSG00000157303	SUSD3	-2.38047	-19.0442	0.017291
ENSG00000147885	IFNA16	-2.38037	-530.915	0.017295
ENSG00000172724	CCL19	-2.37897	-13.585	0.017361
ENSG00000206559	ZCWPW2	-2.37724	-30.095	0.017443
ENSG00000164512	ANKRD55	-2.37543	-91.2122	0.017528
ENSG00000140030	GPR65	2.37534	18.9607	0.017533
ENSG00000198945	L3MBTL3	2.37487	22.9849	0.017555
ENSG00000203663	OR2L2	-2.37359	-73.8363	0.017616
ENSG00000182836	PLCXD3	2.37352	115.976	0.017619
ENSG00000144642	RBMS3	2.37187	37.6064	0.017699
ENSG00000173715	C11orf80	-2.3703	-61.2582	0.017774
ENSG00000182054	IDH2	2.37006	75.087	0.017785
ENSG00000169372	CRADD	2.36979	52.999	0.017798
ENSG00000149516	MS4A3	-2.36964	-14.2723	0.017805
ENSG00000144354	CDCA7	2.36933	44.8118	0.01782
ENSG00000186193	SAPCD2	2.36923	42.7071	0.017825
ENSG00000185347	TEDC1	2.36833	132.368	0.017869
ENSG00000041515	MYO16	2.36693	205.502	0.017936
ENSG00000111639	MRPL51	-2.36614	-6.71372	0.017975
ENSG00000172717	GARIN2	2.36612	155.201	0.017975
ENSG00000106392	C1GALT1	2.36407	5.34885	0.018075
ENSG00000184056	VPS33B	2.36349	70.6281	0.018103
ENSG00000116014	KISS1R	-2.36327	-39.399	0.018114
ENSG00000078328	RBFOX1	2.36325	296.839	0.018115
ENSG00000215372	ZNF705G	2.36235	2431.76	0.01816
ENSG00000185201	IFITM2	2.35879	16.1644	0.018335
ENSG00000198099	ADH4	2.35807	22.2561	0.01837
ENSG00000165804	ZNF219	-2.35751	-256.481	0.018398
ENSG00000183760	ACP7	-2.35716	-36.9614	0.018415
ENSG00000066279	ASPM	-2.35543	-206.23	0.018501
ENSG00000100504	PYGL	2.35473	3.5802	0.018536
ENSG00000180287	PLD5	-2.35374	-210.959	0.018585
ENSG00000067836	ROGDI	2.35273	10.8352	0.018636
ENSG00000165475	CRYL1	-2.35217	-27.039	0.018664
ENSG00000137673	MMP7	-2.35145	-20.7203	0.0187
ENSG00000204366	ZBTB12	-2.35077	-34.9468	0.018735
ENSG00000100324	TAB1	-2.3502	-63.387	0.018763
ENSG00000100926	TM9SF1	2.35015	36.8592	0.018766
ENSG00000258102	MAP1LC3B2	2.35013	47.4863	0.018767
ENSG00000168090	COPS6	2.34746	66.258	0.018902
ENSG00000289791	ENSG00000289791	2.34686	7.90021	0.018932
ENSG00000113583	C5orf15	-2.34641	-90.9615	0.018955
ENSG00000168515	SCGB1D1	-2.34513	-143.308	0.01902
ENSG00000185627	PSMD13	2.34469	39.7822	0.019043
ENSG00000153294	ADGRF4	-2.34406	-80.3777	0.019075
ENSG00000288864	ARHGAP11A-SCG5	-2.34404	-186.123	0.019076
ENSG00000166257	SCN3B	2.3437	21.2074	0.019094
ENSG00000088538	DOCK3	2.34328	199.324	0.019115
ENSG00000027075	PRKCH	2.34294	12.8674	0.019133
ENSG00000138395	CDK15	-2.34199	-67.6917	0.019181
ENSG00000103091	WDR59	2.33989	31.8702	0.019289
ENSG00000148926	ADM	2.33927	16.7333	0.019322
ENSG00000135387	CAPRIN1	2.33811	98.0694	0.019382
ENSG00000065357	DGKA	2.33807	49.8165	0.019383
ENSG00000132510	KDM6B	2.33801	114.056	0.019387
ENSG00000135823	STX6	2.33714	38.3968	0.019432
ENSG00000165474	GJB2	-2.33702	-4.54888	0.019438
ENSG00000184489	PTP4A3	-2.33685	-12.481	0.019447
ENSG00000213066	CEP43	2.33645	10.7717	0.019468
ENSG00000128408	RIBC2	-2.33559	-24.3499	0.019512
ENSG00000123179	EBPL	-2.33428	-9.79949	0.019581
ENSG00000149260	CAPN5	-2.33376	-51.0972	0.019608
ENSG00000121274	TENT4B	2.33298	70.3125	0.019649
ENSG00000099282	TSPAN15	-2.33288	-32.3695	0.019655
ENSG00000130433	CACNG6	-2.33183	-10.7027	0.01971
ENSG00000182463	TSHZ2	-2.32998	-82.0875	0.019807
ENSG00000106299	WASL	2.3296	60.9372	0.019827
ENSG00000214290	POU2AF3	-2.32955	-82.1756	0.01983
ENSG00000284791	SMIM41	-2.32802	-87.0751	0.019911
ENSG00000198077	CYP2A7	-2.32794	-229.517	0.019915
ENSG00000150636	CCDC102B	-2.32578	-145.183	0.02003
ENSG00000136697	IL1F10	-2.32458	-135.279	0.020095
ENSG00000064489	BORCS8-MEF2B	2.32393	66.3965	0.020129
ENSG00000091831	ESR1	-2.3238	-375.508	0.020136
ENSG00000160469	BRSK1	-2.32185	-51.2398	0.020241
ENSG00000124657	OR2B6	-2.32158	-142.425	0.020256
ENSG00000266967	AARSD1	2.32078	147.702	0.020298
ENSG00000097096	SYDE2	-2.32069	-11.0191	0.020304
ENSG00000138468	SENP7	-2.32051	-39.1265	0.020313
ENSG00000275714	H3C1	2.31879	8.41716	0.020406
ENSG00000129562	DAD1	2.31794	9.57756	0.020453
ENSG00000242110	AMACR	2.31759	8.47258	0.020472
ENSG00000135211	TMEM60	2.31736	38.8936	0.020484
ENSG00000113838	TBCCD1	2.31712	62.5693	0.020497
ENSG00000125726	CD70	-2.31539	-4.35683	0.020592
ENSG00000149218	ENDOD1	-2.31515	-4.02667	0.020605
ENSG00000135919	SERPINE2	-2.31452	-4.63574	0.020639
ENSG00000291309	LY6S	2.31438	35.1093	0.020647
ENSG00000170624	SGCD	2.31388	132.213	0.020674
ENSG00000141034	GID4	2.31273	92.2374	0.020737
ENSG00000137825	ITPKA	-2.3123	-33.8058	0.020761
ENSG00000198440	ZNF583	-2.31213	-15.1689	0.020771
ENSG00000145723	GIN1	2.31104	23.8633	0.020831
ENSG00000132329	RAMP1	2.31071	15.0063	0.020849
ENSG00000166689	PLEKHA7	2.31021	165.292	0.020876
ENSG00000006282	SPATA20	2.30922	3.58015	0.020932
ENSG00000178096	BOLA1	-2.3092	-93.4415	0.020932
ENSG00000078399	HOXA9	-2.30845	-69.7848	0.020974
ENSG00000185043	CIB1	2.30842	29.0123	0.020976
ENSG00000159461	AMFR	2.30778	41.0712	0.021011
ENSG00000187258	NPSR1	2.30763	174.449	0.021019
ENSG00000288675	PANO1	2.30751	49.4487	0.021026
ENSG00000183873	SCN5A	-2.30662	-76.6865	0.021076
ENSG00000179271	GADD45GIP1	-2.30596	-391.422	0.021113
ENSG00000003989	SLC7A2	-2.30596	-50.2438	0.021113
ENSG00000281106	TMEM272	2.30562	107.247	0.021132
ENSG00000132879	FBXO44	-2.30529	-33.2521	0.02115
ENSG00000066468	FGFR2	2.30495	90.359	0.021169
ENSG00000165269	AQP7	2.30469	143.669	0.021184
ENSG00000115207	GTF3C2	-2.30444	-89.9889	0.021198
ENSG00000128040	SPINK2	-2.30364	-27.8843	0.021243
ENSG00000125457	MIF4GD	2.30359	7.56797	0.021245
ENSG00000077935	SMC1B	-2.30342	-37.6417	0.021255
ENSG00000183087	GAS6	-2.30282	-70.1701	0.021289
ENSG00000155329	ZCCHC10	2.3026	88.7358	0.021301
ENSG00000129480	DTD2	2.30259	51.3747	0.021302
ENSG00000172568	FNDC9	-2.30212	-62.3929	0.021328
ENSG00000179055	OR13D1	-2.30032	-154.978	0.02143
ENSG00000100351	GRAP2	2.29983	46.7288	0.021458
ENSG00000113302	IL12B	2.29917	54.2919	0.021495
ENSG00000196504	PRPF40A	2.29906	55.5397	0.021501
ENSG00000108828	VAT1	-2.29865	-22.1934	0.021525
ENSG00000112893	MAN2A1	2.2982	12.8084	0.02155
ENSG00000159217	IGF2BP1	-2.29814	-171.958	0.021554
ENSG00000035141	FAM136A	-2.29732	-31.5336	0.0216
ENSG00000108622	ICAM2	-2.29562	-242.845	0.021697
ENSG00000181631	P2RY13	2.2955	8.17478	0.021704
ENSG00000138376	BARD1	2.2942	10.5572	0.021779
ENSG00000144566	RAB5A	-2.29389	-21.8651	0.021797
ENSG00000134461	ANKRD16	-2.29298	-15.2155	0.021849
ENSG00000198130	HIBCH	-2.29289	-292.466	0.021855
ENSG00000127578	WFIKKN1	-2.29282	-54.8481	0.021859
ENSG00000103066	PLA2G15	-2.29272	-27.3785	0.021864
ENSG00000176971	FIBIN	2.29227	133.244	0.02189
ENSG00000170889	RPS9	2.29163	7.12997	0.021927
ENSG00000171307	ZDHHC16	-2.29159	-100.603	0.021929
ENSG00000160218	TRAPPC10	-2.29031	-231.25	0.022003
ENSG00000114391	RPL24	-2.2899	-96.8624	0.022027
ENSG00000198092	TMPRSS11F	2.28947	205.863	0.022052
ENSG00000224940	PRRT4	-2.28893	-33.3484	0.022084
ENSG00000133069	TMCC2	2.2881	54.9365	0.022132
ENSG00000144868	TMEM108	2.28742	123.662	0.022171
ENSG00000132003	ZSWIM4	2.287	79.0054	0.022196
ENSG00000140600	SH3GL3	2.28623	62.3153	0.022241
ENSG00000091317	CMTM6	-2.28565	-204.58	0.022275
ENSG00000008018	PSMB1	2.28565	41.3546	0.022275
ENSG00000106927	AMBP	-2.28337	-79.4948	0.022409
ENSG00000104973	MED25	2.28304	46.7855	0.022428
ENSG00000018869	ZNF582	-2.28064	-23.9861	0.02257
ENSG00000198517	MAFK	-2.27967	-99.1291	0.022627
ENSG00000101440	ASIP	2.27908	392.031	0.022662
ENSG00000139547	RDH16	-2.27831	-269.652	0.022708
ENSG00000196923	PDLIM7	-2.27698	-227.236	0.022787
ENSG00000183098	GPC6	2.27498	114.653	0.022907
ENSG00000111424	VDR	-2.27359	-12.1316	0.02299
ENSG00000132432	SEC61G	-2.27354	-30.9668	0.022994
ENSG00000112337	SLC17A2	-2.27284	-60.8148	0.023036
ENSG00000075651	PLD1	-2.27276	-15.4462	0.02304
ENSG00000139266	MARCHF9	-2.27046	-53.8399	0.023179
ENSG00000132321	IQCA1	2.26928	121.856	0.023252
ENSG00000186891	TNFRSF18	2.26783	21.1227	0.02334
ENSG00000137501	SYTL2	2.26729	14.7351	0.023373
ENSG00000162614	NEXN	2.26691	85.803	0.023396
ENSG00000285446	ENSG00000285446	2.26477	29.6208	0.023527
ENSG00000203499	IQANK1	2.26474	69.7364	0.023528
ENSG00000101247	NDUFAF5	-2.26393	-69.3636	0.023579
ENSG00000161958	FGF11	2.26345	46.4192	0.023608
ENSG00000129055	ANAPC13	2.26318	10.8791	0.023625
ENSG00000109519	GRPEL1	2.26242	23.1008	0.023672
ENSG00000182450	KCNK4	2.26009	64.2729	0.023816
ENSG00000285585	ENSG00000285585	2.25915	88.79	0.023874
ENSG00000151474	FRMD4A	-2.25784	-124.026	0.023956
ENSG00000103067	ESRP2	-2.25614	-90.8837	0.024062
ENSG00000285025	MIURF	2.25474	80.5242	0.02415
ENSG00000177082	WDR73	-2.25395	-31.9436	0.024199
ENSG00000170927	PKHD1	-2.25368	-160.024	0.024216
ENSG00000165916	PSMC3	-2.25314	-26.997	0.02425
ENSG00000054967	RELT	2.25293	81.1091	0.024263
ENSG00000148057	IDNK	2.25219	21.0279	0.02431
ENSG00000164761	TNFRSF11B	-2.25086	-11.3435	0.024394
ENSG00000119801	YPEL5	-2.25055	-61.6663	0.024414
ENSG00000164574	GALNT10	-2.24946	-3.98015	0.024483
ENSG00000112053	SLC26A8	2.24911	18.0386	0.024506
ENSG00000178665	ZNF713	2.24877	10.5462	0.024527
ENSG00000168487	BMP1	2.24874	23.6658	0.024529
ENSG00000090013	BLVRB	-2.24811	-95.0556	0.024569
ENSG00000284873	OOSP1	2.24679	383.448	0.024653
ENSG00000186187	ZNRF1	-2.24602	-31.457	0.024703
ENSG00000176994	SMCR8	2.24568	76.1697	0.024724
ENSG00000137218	FRS3	-2.2438	-50.3268	0.024845
ENSG00000171199	OPRPN	2.24357	188.084	0.02486
ENSG00000204120	GIGYF2	2.24263	30.9409	0.024921
ENSG00000197375	SLC22A5	-2.24202	-4.27392	0.02496
ENSG00000072201	LNX1	-2.24146	-26.8708	0.024996
ENSG00000159335	PTMS	2.24092	25.0007	0.025031
ENSG00000159063	ALG8	-2.2403	-11.0419	0.025072
ENSG00000138688	BLTP1	-2.24013	-52.2992	0.025083
ENSG00000124641	MED20	2.2395	29.495	0.025123
ENSG00000108582	CPD	-2.23838	-47.5438	0.025196
ENSG00000163072	NOSTRIN	-2.23828	-43.1588	0.025203
ENSG00000072818	ACAP1	-2.23805	-29.873	0.025217
ENSG00000124191	TOX2	2.23673	8.46538	0.025304
ENSG00000022355	GABRA1	-2.23628	-238.702	0.025334
ENSG00000188039	NWD1	-2.23577	-61.1511	0.025367
ENSG00000171792	RHNO1	-2.23385	-88.6512	0.025493
ENSG00000121743	GJA3	-2.23364	-16.3645	0.025507
ENSG00000145725	PPIP5K2	2.2336	23.017	0.02551
ENSG00000159495	TGM7	-2.23356	-301.452	0.025512
ENSG00000100888	CHD8	2.23327	66.7169	0.025531
ENSG00000099910	KLHL22	-2.23275	-81.5689	0.025566
ENSG00000173208	ABCD2	-2.23247	-51.0994	0.025584
ENSG00000167664	TMIGD2	2.23059	26.6592	0.025709
ENSG00000141854	MISP3	2.22994	109.069	0.025752
ENSG00000144815	NXPE3	2.22943	5.60177	0.025785
ENSG00000136010	ALDH1L2	2.22887	55.4834	0.025822
ENSG00000205502	C2CD4B	2.22876	25.041	0.02583
ENSG00000165672	PRDX3	-2.22818	-39.9852	0.025868
ENSG00000009954	BAZ1B	2.22706	250.456	0.025943
ENSG00000249581	CLRN2	2.22695	101.716	0.02595
ENSG00000171102	OBP2B	2.22673	155.807	0.025965
ENSG00000187498	COL4A1	-2.22609	-26.8831	0.026008
ENSG00000089053	ANAPC5	2.22606	110.559	0.02601
ENSG00000213999	MEF2B	2.22535	8.1527	0.026057
ENSG00000119888	EPCAM	2.22487	37.0153	0.02609
ENSG00000255307	OR52B2	2.22442	146.418	0.02612
ENSG00000141456	PELP1	-2.22389	-51.0177	0.026156
ENSG00000166575	TMEM135	2.22248	39.5144	0.026251
ENSG00000181616	OR52H1	2.22232	115.438	0.026262
ENSG00000166860	ZBTB39	2.22138	66.5559	0.026325
ENSG00000134575	ACP2	-2.22127	-28.2992	0.026333
ENSG00000101220	ADISSP	-2.2202	-12.562	0.026405
ENSG00000132842	AP3B1	-2.21944	-135.706	0.026457
ENSG00000180574	EIF2S3B	2.21871	92.6801	0.026507
ENSG00000166166	TRMT61A	-2.21792	-50.9611	0.026561
ENSG00000203857	HSD3B1	2.21777	517.375	0.02657
ENSG00000169247	SH3TC2	-2.21774	-80.3034	0.026573
ENSG00000134812	CBLIF	-2.21753	-485.723	0.026587
ENSG00000163357	DCST1	-2.21633	-174.772	0.026669
ENSG00000205038	PKHD1L1	2.21597	52.3435	0.026693
ENSG00000171428	NAT1	2.2158	25.5626	0.026705
ENSG00000132953	XPO4	-2.2158	-15.3821	0.026705
ENSG00000011405	PIK3C2A	2.21529	229.253	0.02674
ENSG00000116701	NCF2	2.21518	46.2113	0.026748
ENSG00000070190	DAPP1	-2.21405	-16.5849	0.026826
ENSG00000082175	PGR	2.21302	228.877	0.026896
ENSG00000179002	TAS1R2	2.21218	158.858	0.026954
ENSG00000162746	FCRLB	-2.21209	-9.25195	0.026961
ENSG00000166869	CHP2	2.21176	73.5729	0.026983
ENSG00000111335	OAS2	2.21116	55.9736	0.027025
ENSG00000120278	PLEKHG1	-2.21086	-48.9891	0.027046
ENSG00000068885	IFT80	-2.21035	-176.825	0.027081
ENSG00000120526	NUDCD1	-2.20958	-114.228	0.027134
ENSG00000114030	KPNA1	2.20835	51.6084	0.02722
ENSG00000005102	MEOX1	2.20739	25.93	0.027287
ENSG00000130396	AFDN	-2.20677	-20.487	0.02733
ENSG00000122033	MTIF3	2.20649	47.4677	0.02735
ENSG00000124243	BCAS4	2.20615	8.38324	0.027374
ENSG00000125485	DDX31	2.20443	45.2324	0.027494
ENSG00000167614	TTYH1	2.20353	118.531	0.027558
ENSG00000172500	FIBP	2.20172	90.4678	0.027685
ENSG00000134202	GSTM3	-2.2017	-20.9147	0.027687
ENSG00000178538	CA8	-2.20164	-15.5051	0.027691
ENSG00000002834	LASP1	2.20124	42.3043	0.027719
ENSG00000243317	STMP1	2.20103	41.0894	0.027734
ENSG00000204217	BMPR2	-2.19959	-42.6389	0.027836
ENSG00000257411	ENSG00000257411	2.19924	63.6754	0.027861
ENSG00000197601	FAR1	2.19915	57.5378	0.027867
ENSG00000135547	HEY2	2.19896	32.1499	0.02788
ENSG00000127415	IDUA	2.19824	13.7676	0.027932
ENSG00000167815	PRDX2	2.19814	25.085	0.027939
ENSG00000162040	HS3ST6	-2.19799	-508.949	0.02795
ENSG00000170920	OR7G3	2.1976	144.84	0.027977
ENSG00000121775	TMEM39B	2.19742	158.561	0.027991
ENSG00000133048	CHI3L1	2.19739	8.56594	0.027992
ENSG00000164056	SPRY1	2.19727	20.7548	0.028001
ENSG00000144452	ABCA12	-2.19582	-155.04	0.028105
ENSG00000158516	CPA2	2.1954	374.321	0.028135
ENSG00000162009	SSTR5	-2.19513	-315.325	0.028154
ENSG00000116981	NT5C1A	2.19508	20.1042	0.028158
ENSG00000125834	STK35	-2.19362	-51.1484	0.028263
ENSG00000173230	GOLGB1	2.19341	48.9742	0.028278
ENSG00000196570	PFN3	2.193	146.784	0.028307
ENSG00000100347	SAMM50	-2.19225	-30.6381	0.028362
ENSG00000214686	IQCF6	-2.19113	-310.028	0.028442
ENSG00000188095	MESP2	2.19066	116.605	0.028476
ENSG00000198467	TPM2	-2.19012	-11.17	0.028515
ENSG00000164151	ICE1	-2.18953	-68.137	0.028559
ENSG00000204580	DDR1	-2.18878	-31.9383	0.028613
ENSG00000186314	PRELID2	-2.18867	-30.2529	0.028621
ENSG00000107566	ERLIN1	2.18863	81.2655	0.028624
ENSG00000197437	OR13G1	2.1877	160.262	0.028692
ENSG00000167103	PIP5KL1	2.18633	28.8011	0.028792
ENSG00000171864	PRND	2.1855	74.09	0.028852
ENSG00000055044	NOP58	-2.18475	-78.2963	0.028907
ENSG00000137547	MRPL15	2.18443	19.1673	0.02893
ENSG00000116748	AMPD1	2.18296	247.993	0.029039
ENSG00000169129	AFAP1L2	-2.18269	-65.2719	0.029059
ENSG00000196805	SPRR2B	-2.18176	-73.79	0.029127
ENSG00000088280	ASAP3	2.18018	11.2318	0.029244
ENSG00000257923	CUX1	-2.17976	-56.8219	0.029275
ENSG00000103021	CCDC113	-2.178	-115.299	0.029406
ENSG00000008382	MPND	2.17756	20.207	0.029439
ENSG00000114670	NEK11	-2.17755	-21.5078	0.02944
ENSG00000124508	BTN2A2	2.17618	8.35305	0.029542
ENSG00000188883	KLRG2	2.17616	14.0447	0.029543
ENSG00000183153	GJD3	-2.17539	-144.308	0.029601
ENSG00000179364	PACS2	2.17523	139.777	0.029613
ENSG00000198874	TYW1	-2.17507	-19.0538	0.029625
ENSG00000253117	OC90	-2.17474	-279.839	0.02965
ENSG00000070610	GBA2	2.17452	14.7684	0.029666
ENSG00000075239	ACAT1	-2.17407	-63.9272	0.0297
ENSG00000169688	MT1B	2.17263	114.55	0.029808
ENSG00000266964	FXYD1	2.17247	36.617	0.02982
ENSG00000011422	PLAUR	2.1721	41.5677	0.029848
ENSG00000078699	CBFA2T2	-2.17163	-22.4519	0.029884
ENSG00000182481	KPNA2	2.17111	24.0745	0.029923
ENSG00000163735	CXCL5	-2.1702	-25.9142	0.029992
ENSG00000164713	BRI3	2.1695	17.656	0.030045
ENSG00000163435	ELF3	-2.16885	-68.1641	0.030094
ENSG00000100271	TTLL1	-2.168	-14.6247	0.030159
ENSG00000130518	IQCN	2.16738	21.0903	0.030206
ENSG00000103275	UBE2I	-2.16726	-36.467	0.030215
ENSG00000157703	SVOPL	-2.16686	-146.244	0.030246
ENSG00000160563	MED27	2.16677	37.052	0.030253
ENSG00000105011	ASF1B	2.16644	33.8543	0.030278
ENSG00000177673	TEX44	2.16644	115.981	0.030278
ENSG00000196689	TRPV1	2.16606	305.945	0.030307
ENSG00000125746	EML2	-2.166	-4.66868	0.030311
ENSG00000013374	NUB1	-2.16595	-40.3859	0.030315
ENSG00000123297	TSFM	-2.16383	-141.062	0.030478
ENSG00000284704	SCYGR3	-2.16362	-107.482	0.030493
ENSG00000159398	CES5A	2.16353	266.948	0.0305
ENSG00000162670	BRINP3	-2.16343	-98.0666	0.030508
ENSG00000112592	TBP	-2.16281	-58.0046	0.030556
ENSG00000111801	BTN3A3	2.16268	34.422	0.030566
ENSG00000186010	NDUFA13	2.16256	123.173	0.030575
ENSG00000178974	FBXO34	-2.16205	-58.139	0.030614
ENSG00000119446	RBM18	2.16177	156.162	0.030636
ENSG00000174282	ZBTB4	2.16156	48.51	0.030652
ENSG00000079459	FDFT1	2.16124	17.5195	0.030677
ENSG00000267140	ENSG00000267140	2.16117	7.60076	0.030682
ENSG00000100938	GMPR2	2.16056	25.3309	0.03073
ENSG00000266472	MRPS21	-2.15918	-18.6236	0.030836
ENSG00000168028	RPSA	2.15853	31.9736	0.030886
ENSG00000164061	BSN	-2.15804	-180.737	0.030925
ENSG00000167139	TBC1D21	2.15793	103.127	0.030934
ENSG00000189269	DRICH1	-2.15755	-42.6947	0.030962
ENSG00000172410	INSL5	2.15745	107.802	0.030971
ENSG00000143869	GDF7	-2.15653	-35.0595	0.031042
ENSG00000118292	C1orf54	-2.15636	-30.4759	0.031056
ENSG00000241839	PLEKHO2	2.15621	47.9052	0.031067
ENSG00000127515	OR7A10	2.15572	331.052	0.031106
ENSG00000197279	ZNF165	-2.15543	-67.8915	0.031128
ENSG00000006116	CACNG3	-2.15483	-157.599	0.031175
ENSG00000156853	ZNF689	2.15395	259.534	0.031244
ENSG00000213020	ZNF611	-2.15334	-16.9427	0.031292
ENSG00000051341	POLQ	-2.15318	-45.8978	0.031305
ENSG00000162630	B3GALT2	2.15313	55.0093	0.031308
ENSG00000131323	TRAF3	2.15297	17.4022	0.031321
ENSG00000182923	CEP63	2.15282	19.1365	0.031333
ENSG00000127325	BEST3	-2.15146	-40.6526	0.03144
ENSG00000230873	STMND1	-2.15014	-16.0328	0.031544
ENSG00000058404	CAMK2B	2.14895	115.811	0.031638
ENSG00000169218	RSPO1	-2.14839	-55.0857	0.031683
ENSG00000145088	EAF2	-2.14699	-35.8328	0.031794
ENSG00000170802	FOXN2	2.14656	24.8642	0.031828
ENSG00000272980	ENSG00000272980	2.14584	14.1404	0.031886
ENSG00000173706	HEG1	2.14523	25.7838	0.031934
ENSG00000122674	CCZ1	2.14506	52.7237	0.031948
ENSG00000177807	KCNJ10	2.14432	39.3501	0.032008
ENSG00000163491	NEK10	2.14416	18.5976	0.03202
ENSG00000137707	BTG4	-2.14378	-69.0781	0.03205
ENSG00000168490	PHYHIP	-2.14229	-43.793	0.03217
ENSG00000198863	RUNDC1	2.14188	47.9356	0.032204
ENSG00000120057	SFRP5	2.1417	111.309	0.032217
ENSG00000153443	UBALD1	2.14067	95.5113	0.032301
ENSG00000100284	TOM1	2.14032	29.9219	0.032329
ENSG00000243335	KCTD7	2.13944	9.43752	0.0324
ENSG00000088882	CPXM1	-2.13815	-24.0846	0.032504
ENSG00000188554	NBR1	-2.13788	-87.9101	0.032527
ENSG00000168061	SAC3D1	-2.13693	-31.5772	0.032604
ENSG00000132677	RHBG	2.13505	100.527	0.032757
ENSG00000144834	TAGLN3	2.13451	13.1626	0.032801
ENSG00000154188	ANGPT1	-2.13429	-23.4264	0.032819
ENSG00000162777	DENND2D	-2.13427	-14.0678	0.03282
ENSG00000180921	FAM83H	2.13389	44.5169	0.032851
ENSG00000100036	SLC35E4	-2.13371	-11.6958	0.032867
ENSG00000118579	MED28	2.13368	44.4099	0.032869
ENSG00000173480	ZNF417	2.13264	22.2027	0.032954
ENSG00000258529	ENSG00000258529	2.13242	20.4445	0.032972
ENSG00000138162	TACC2	-2.13226	-29.8408	0.032985
ENSG00000198862	LTN1	2.12915	37.2829	0.033241
ENSG00000189306	RRP7A	-2.12914	-43.9981	0.033243
ENSG00000049239	H6PD	-2.129	-20.7913	0.033254
ENSG00000145780	FEM1C	-2.12891	-23.4262	0.033262
ENSG00000142606	MMEL1	2.12838	36.6147	0.033306
ENSG00000180998	GPR137C	2.12837	46.8665	0.033307
ENSG00000180509	KCNE1	2.12824	3.16066	0.033317
ENSG00000158163	DZIP1L	-2.12819	-37.5795	0.033321
ENSG00000145592	RPL37	2.12798	43.1893	0.033338
ENSG00000004866	ST7	2.12718	26.4571	0.033405
ENSG00000152595	MEPE	-2.1269	-243.82	0.033428
ENSG00000126005	MMP24OS	-2.12672	-8.35749	0.033443
ENSG00000072135	PTPN18	2.12622	30.5435	0.033485
ENSG00000254440	PBOV1	2.125	332.028	0.033587
ENSG00000128928	IVD	-2.12463	-32.4774	0.033617
ENSG00000187701	OR2T27	2.12432	373.718	0.033643
ENSG00000130590	SAMD10	-2.12374	-25.4875	0.033692
ENSG00000069696	DRD4	2.12317	148.101	0.03374
ENSG00000177842	ZNF620	-2.12269	-549.237	0.03378
ENSG00000161980	POLR3K	-2.12251	-11.4293	0.033795
ENSG00000114349	GNAT1	-2.12152	-20.7937	0.033878
ENSG00000110717	NDUFS8	2.12145	44.0444	0.033884
ENSG00000165816	VWA2	2.12129	65.6712	0.033897
ENSG00000242372	EIF6	-2.1212	-23.0971	0.033905
ENSG00000170035	UBE2E3	2.12073	27.3325	0.033945
ENSG00000181867	FTMT	-2.11984	-227.2	0.034019
ENSG00000112182	BACH2	-2.11952	-39.7067	0.034047
ENSG00000184434	LRRC19	2.11938	102.009	0.034058
ENSG00000197935	ZNF311	2.11931	5.47767	0.034064
ENSG00000112659	CUL9	-2.11926	-29.6251	0.034069
ENSG00000163794	UCN	2.11896	201.489	0.034094
ENSG00000143473	KCNH1	-2.11849	-79.4923	0.034133
ENSG00000174279	EVX2	-2.11845	-205.606	0.034137
ENSG00000158796	DEDD	2.1184	90.5228	0.034141
ENSG00000172123	SLFN12	2.11826	25.2016	0.034153
ENSG00000112297	CRYBG1	-2.11784	-55.4136	0.034189
ENSG00000183977	PP2D1	-2.11686	-71.7482	0.034272
ENSG00000179168	GGN	-2.11679	-63.7309	0.034278
ENSG00000137634	NXPE4	2.11668	543.331	0.034287
ENSG00000132716	DCAF8	-2.11565	-109.746	0.034375
ENSG00000100227	POLDIP3	2.11497	78.6841	0.034432
ENSG00000044574	HSPA5	-2.1149	-130.174	0.034439
ENSG00000099956	SMARCB1	2.11463	75.7191	0.034461
ENSG00000179954	SSC5D	-2.11423	-24.086	0.034496
ENSG00000137806	NDUFAF1	-2.11411	-35.2918	0.034506
ENSG00000135144	DTX1	2.11395	31.2563	0.03452
ENSG00000198301	SDAD1	-2.11261	-64.7493	0.034634
ENSG00000243364	EFNA4	-2.11187	-29.3995	0.034697
ENSG00000181896	ZNF101	-2.11182	-51.5396	0.034702
ENSG00000136682	ZNG1B	-2.11077	-94.8308	0.034792
ENSG00000167680	SEMA6B	2.11041	35.62	0.034823
ENSG00000138614	INTS14	2.11027	233.284	0.034835
ENSG00000137675	MMP27	2.10978	70.8718	0.034877
ENSG00000146054	TRIM7	2.10974	14.4975	0.03488
ENSG00000131115	ZNF227	-2.10958	-27.9127	0.034894
ENSG00000171817	ZNF540	-2.10951	-63.215	0.0349
ENSG00000127743	IL17B	2.10912	116.883	0.034934
ENSG00000141068	KSR1	2.10857	29.9896	0.034981
ENSG00000197079	KRT35	-2.10853	-39.5236	0.034985
ENSG00000067248	DHX29	2.10846	64.6323	0.034991
ENSG00000185009	AP3M1	-2.10831	-29.11	0.035004
ENSG00000179965	ZNF771	-2.10825	-79.0077	0.03501
ENSG00000159961	OR3A3	2.1078	440.207	0.035048
ENSG00000162407	PLPP3	2.10694	52.2768	0.035123
ENSG00000122584	NXPH1	-2.10659	-59.6925	0.035154
ENSG00000273899	NOL12	-2.10613	-111.311	0.035193
ENSG00000142549	IGLON5	-2.10606	-63.167	0.035199
ENSG00000109072	VTN	-2.10599	-67.089	0.035205
ENSG00000176371	ZSCAN2	-2.10539	-37.8707	0.035258
ENSG00000173511	VEGFB	-2.10498	-184.826	0.035293
ENSG00000204815	ODAD4	2.10302	54.7536	0.035464
ENSG00000187595	ZNF385C	-2.10105	-64.7619	0.035636
ENSG00000177674	AGTRAP	2.10023	39.2967	0.035709
ENSG00000115355	CCDC88A	-2.09973	-14.6854	0.035753
ENSG00000185070	FLRT2	2.0996	49.3323	0.035764
ENSG00000111641	NOP2	2.09914	81.3849	0.035804
ENSG00000005844	ITGAL	-2.09887	-42.6132	0.035828
ENSG00000167654	ATCAY	2.09851	114.595	0.03586
ENSG00000169193	CCDC126	2.09769	10.8234	0.035933
ENSG00000162897	FCAMR	2.09756	28.9457	0.035944
ENSG00000275111	ZNF2	-2.09735	-500.233	0.035963
ENSG00000198920	KIAA0753	2.09679	129.792	0.036012
ENSG00000010438	PRSS3	2.09669	72.6696	0.036021
ENSG00000170819	BFSP2	-2.09644	-106.435	0.036043
ENSG00000189052	CGB5	2.09597	894.652	0.036085
ENSG00000213638	ADAT3	-2.09591	-28.3663	0.03609
ENSG00000165506	DNAAF2	2.09429	3.67279	0.036234
ENSG00000196876	SCN8A	-2.09421	-216.669	0.036241
ENSG00000198944	SOWAHA	2.09373	139.519	0.036284
ENSG00000185069	KRT76	-2.09364	-295.576	0.036292
ENSG00000146802	TMEM168	2.09355	40.8231	0.0363
ENSG00000110448	CD5	-2.09315	-50.5121	0.036336
ENSG00000156804	FBXO32	2.09312	15.7368	0.036338
ENSG00000126351	THRA	-2.09304	-81.5591	0.036346
ENSG00000104447	TRPS1	-2.09273	-66.6388	0.036373
ENSG00000243646	IL10RB	2.09254	62.4244	0.03639
ENSG00000138346	DNA2	2.09192	38.9029	0.036446
ENSG00000138640	FAM13A	2.09176	8.93462	0.03646
ENSG00000171724	VAT1L	2.09084	38.7059	0.036542
ENSG00000055483	USP36	2.09015	32.5198	0.036604
ENSG00000184743	ATL3	2.09014	148.934	0.036605
ENSG00000136631	VPS45	-2.08874	-18.8729	0.036731
ENSG00000135317	SNX14	2.08803	61.2055	0.036795
ENSG00000154162	CDH12	-2.08793	-210.66	0.036804
ENSG00000188338	SLC38A3	2.08748	117.038	0.036845
ENSG00000112941	TENT4A	2.08716	13.6928	0.036874
ENSG00000184599	TAFA3	-2.08682	-57.6584	0.036904
ENSG00000159516	SPRR2G	-2.0868	-172.394	0.036906
ENSG00000147649	MTDH	-2.08649	-131.211	0.036934
ENSG00000163599	CTLA4	-2.08624	-24.6222	0.036957
ENSG00000176895	OR51A7	-2.08604	-206.708	0.036975
ENSG00000167632	TRAPPC9	-2.08505	-3.49261	0.037065
ENSG00000081479	LRP2	-2.08451	-64.2205	0.037114
ENSG00000163681	SLMAP	-2.08437	-69.7791	0.037126
ENSG00000090339	ICAM1	2.08412	24.1618	0.03715
ENSG00000179833	SERTAD2	-2.08346	-48.6819	0.037209
ENSG00000100815	TRIP11	-2.08334	-81.491	0.03722
ENSG00000124226	RNF114	2.08235	155.335	0.03731
ENSG00000187045	TMPRSS6	2.08203	112.331	0.03734
ENSG00000028116	VRK2	2.08167	48.7026	0.037372
ENSG00000106615	RHEB	-2.08128	-36.0964	0.037408
ENSG00000127324	TSPAN8	2.08089	158.425	0.037444
ENSG00000032742	IFT88	-2.08084	-7.13257	0.037448
ENSG00000164841	TMEM74	-2.08035	-45.5579	0.037494
ENSG00000100335	MIEF1	2.08001	55.1516	0.037524
ENSG00000052344	PRSS8	2.07931	250.783	0.037588
ENSG00000152457	DCLRE1C	2.07838	22.2827	0.037674
ENSG00000174953	DHX36	2.07827	96.3408	0.037685
ENSG00000167723	TRPV3	2.07798	4.09598	0.037711
ENSG00000186943	OR13C8	2.07781	290.815	0.037727
ENSG00000121073	SLC35B1	2.07773	105.33	0.037735
ENSG00000240654	C1QTNF9	2.07738	69.8349	0.037766
ENSG00000067365	METTL22	-2.07733	-19.4542	0.037771
ENSG00000154845	PPP4R1	-2.07711	-18.1685	0.037791
ENSG00000076706	MCAM	2.07623	82.7645	0.037873
ENSG00000140497	SCAMP2	2.07609	10.8934	0.037886
ENSG00000152591	DSPP	2.07576	377.669	0.037916
ENSG00000142513	ACP4	-2.07537	-159.643	0.037953
ENSG00000129159	KCNC1	-2.07506	-39.2851	0.037981
ENSG00000106384	MOGAT3	-2.07485	-48.2325	0.038001
ENSG00000254466	OR4D10	2.07476	243.218	0.038008
ENSG00000122304	PRM2	2.07474	54.7193	0.038011
ENSG00000163823	CCR1	-2.07395	-16.965	0.038084
ENSG00000120332	TNN	2.07344	116.326	0.038131
ENSG00000102837	OLFM4	2.0728	85.1162	0.038191
ENSG00000001084	GCLC	2.07258	17.8022	0.038212
ENSG00000113282	CLINT1	-2.0725	-192.328	0.038219
ENSG00000235194	PPP1R3E	2.0724	73.5273	0.038228
ENSG00000166377	ATP9B	-2.07207	-14.9338	0.038259
ENSG00000007520	TSR3	-2.07193	-218.466	0.038272
ENSG00000227059	ANHX	2.07142	44.9308	0.03832
ENSG00000198754	OXCT2	2.07097	244.196	0.038361
ENSG00000143001	TMEM61	2.07089	67.241	0.03837
ENSG00000273706	LHX1	2.07057	126.04	0.038399
ENSG00000156261	CCT8	-2.07057	-23.7654	0.038399
ENSG00000164086	DUSP7	2.07018	134.951	0.038435
ENSG00000179144	GIMAP7	2.07017	37.6454	0.038436
ENSG00000099942	CRKL	2.06978	127.679	0.038473
ENSG00000264230	ANXA8L1	2.06958	348.137	0.038492
ENSG00000000971	CFH	-2.06859	-130.204	0.038584
ENSG00000212899	KRTAP3-3	2.0681	214.197	0.038631
ENSG00000122707	RECK	-2.06772	-166.882	0.038666
ENSG00000223658	C1GALT1C1L	-2.06749	-18.2335	0.038688
ENSG00000166971	AKTIP	2.06676	83.4729	0.038757
ENSG00000109118	PHF12	2.06524	151.833	0.038901
ENSG00000185236	RAB11B	-2.06448	-66.0727	0.038972
ENSG00000113328	CCNG1	2.06437	71.3522	0.038982
ENSG00000196526	AFAP1	-2.06425	-1.64567	0.038994
ENSG00000279073	ENSG00000279073	-2.06415	-32.9075	0.039003
ENSG00000111206	FOXM1	-2.06411	-12.7474	0.039008
ENSG00000176204	LRRTM4	2.06375	119.18	0.039042
ENSG00000131470	PSMC3IP	2.06366	101.353	0.03905
ENSG00000148426	PROSER2	-2.06266	-15.469	0.039145
ENSG00000134193	REG4	-2.06211	-383.579	0.039198
ENSG00000166670	MMP10	-2.06209	-195.041	0.039199
ENSG00000184178	SCFD2	-2.06111	-40.6591	0.039292
ENSG00000163564	PYHIN1	2.06089	8.13644	0.039313
ENSG00000002330	BAD	2.06079	136.541	0.039323
ENSG00000198892	SHISA4	-2.06035	-269.333	0.039365
ENSG00000131469	RPL27	-2.05849	-144	0.039544
ENSG00000111490	TBC1D30	-2.0582	-64.7181	0.039571
ENSG00000165171	METTL27	2.05588	12.7706	0.039794
ENSG00000244462	RBM12	-2.05507	-123.342	0.039872
ENSG00000125734	GPR108	2.05499	22.6917	0.03988
ENSG00000117280	RAB29	-2.05489	-28.7797	0.03989
ENSG00000129219	PLD2	-2.05432	-20.605	0.039945
ENSG00000172059	KLF11	-2.05421	-19.1642	0.039956
ENSG00000140323	DISP2	-2.05365	-60.559	0.04001
ENSG00000143771	CNIH4	2.05353	50.085	0.040022
ENSG00000165669	FAM204A	-2.05304	-51.3349	0.040068
ENSG00000012048	BRCA1	2.05071	98.5486	0.040295
ENSG00000151379	MSGN1	2.04854	98.9968	0.040507
ENSG00000159788	RGS12	-2.04834	-20.7066	0.040527
ENSG00000198914	POU3F3	2.04768	37.6375	0.040591
ENSG00000146828	SLC12A9	-2.04762	-76.3059	0.040598
ENSG00000289697	ENSG00000289697	-2.04756	-449.669	0.040603
ENSG00000205143	ARID3C	2.04674	67.431	0.040684
ENSG00000109861	CTSC	-2.04657	-11.4112	0.0407
ENSG00000145242	EPHA5	-2.04643	-75.9498	0.040714
ENSG00000128789	PSMG2	2.04524	57.2613	0.040831
ENSG00000198826	ARHGAP11A	-2.04499	-151.572	0.040856
ENSG00000120733	KDM3B	2.04489	55.9709	0.040865
ENSG00000070495	JMJD6	-2.0446	-54.0739	0.040894
ENSG00000253276	CCDC71L	2.04435	85.312	0.040919
ENSG00000165501	LRR1	2.04417	3.25411	0.040937
ENSG00000007314	SCN4A	2.04394	273.052	0.04096
ENSG00000124181	PLCG1	-2.04354	-25.7576	0.040999
ENSG00000179930	ZNF648	2.04302	235.428	0.041051
ENSG00000048052	HDAC9	2.04297	212.381	0.041055
ENSG00000226314	ZKSCAN8P1	2.04295	9.74028	0.041057
ENSG00000162676	GFI1	-2.04256	-66.1175	0.041096
ENSG00000188732	FAM221A	-2.04247	-13.1082	0.041105
ENSG00000289760	ENSG00000289760	2.0419	251.861	0.041161
ENSG00000012232	EXTL3	-2.0411	-24.9619	0.041241
ENSG00000179213	SIGLECL1	-2.04088	-119.669	0.041263
ENSG00000247315	ZCCHC3	-2.03957	-91.1172	0.041393
ENSG00000250254	PTTG2	-2.03945	-10.6168	0.041406
ENSG00000118898	PPL	-2.03941	-97.4571	0.041409
ENSG00000166821	PEX11A	-2.0393	-58.8451	0.041421
ENSG00000100056	ESS2	-2.03893	-4.22481	0.041457
ENSG00000163518	FCRL4	2.03888	25.2895	0.041462
ENSG00000114631	PODXL2	2.03865	79.5906	0.041485
ENSG00000126787	DLGAP5	2.03737	30.3863	0.041613
ENSG00000125733	TRIP10	2.03625	19.4956	0.041726
ENSG00000144644	GADL1	-2.03621	-42.2664	0.041729
ENSG00000105974	CAV1	-2.03513	-123.278	0.041838
ENSG00000165794	SLC39A2	2.03466	57.2754	0.041885
ENSG00000107882	SUFU	2.03404	43.1215	0.041947
ENSG00000112038	OPRM1	-2.0334	-502.745	0.042012
ENSG00000165533	TTC8	2.03331	20.4575	0.042021
ENSG00000162624	LHX8	2.03273	639.954	0.042079
ENSG00000290183	ENSG00000290183	2.03239	9.6948	0.042115
ENSG00000100023	PPIL2	-2.03159	-66.1288	0.042196
ENSG00000258644	SYNJ2BP-COX16	2.03148	12.1106	0.042206
ENSG00000151287	TEX30	-2.02985	-18.464	0.042372
ENSG00000166896	ATP23	2.02974	2.60997	0.042383
ENSG00000132646	PCNA	2.02949	102.727	0.042408
ENSG00000205356	TECPR1	2.02875	10.8434	0.042484
ENSG00000143033	MTF2	-2.0283	-59.353	0.042529
ENSG00000163126	ANKRD23	-2.02824	-130.149	0.042535
ENSG00000163235	TGFA	2.0275	13.5362	0.042611
ENSG00000115085	ZAP70	-2.02661	-39.6109	0.042702
ENSG00000170584	NUDCD2	-2.02574	-94.8423	0.042791
ENSG00000275379	H3C11	2.02449	41.7009	0.04292
ENSG00000155254	MARVELD1	2.02413	23.0708	0.042957
ENSG00000128581	IFT22	-2.02378	-32.1641	0.042992
ENSG00000066379	POLR1H	-2.02366	-38.0334	0.043005
ENSG00000120784	ZFP30	-2.02365	-4.78964	0.043006
ENSG00000070501	POLB	2.0236	66.041	0.043011
ENSG00000076650	GPATCH1	-2.02358	-13.4907	0.043014
ENSG00000126803	HSPA2	-2.02302	-8.06503	0.043071
ENSG00000023902	PLEKHO1	2.02286	23.9762	0.043087
ENSG00000152953	STK32B	2.02103	82.5575	0.043276
ENSG00000114120	SLC25A36	-2.0207	-79.4539	0.04331
ENSG00000204414	CSHL1	2.02046	52.1949	0.043336
ENSG00000165917	RAPSN	2.02041	42.3381	0.043341
ENSG00000136295	TTYH3	2.01984	20.7034	0.0434
ENSG00000214046	SMIM7	2.01966	85.8418	0.043418
ENSG00000100604	CHGA	-2.01859	-44.6764	0.04353
ENSG00000232948	DEFB130A	2.01765	218.465	0.043627
ENSG00000138031	ADCY3	2.01759	34.8295	0.043634
ENSG00000146910	CNPY1	2.01757	94.926	0.043636
ENSG00000025293	PHF20	2.01745	27.6753	0.043649
ENSG00000085433	WDR47	2.01666	38.0743	0.043731
ENSG00000184988	TMEM106A	2.01575	2.74783	0.043826
ENSG00000242616	GNG10	-2.01565	-13.3991	0.043837
ENSG00000128683	GAD1	2.01504	10.1548	0.043901
ENSG00000143387	CTSK	-2.01459	-51.7392	0.043948
ENSG00000174165	ZDHHC24	2.01437	60.6754	0.043971
ENSG00000198515	CNGA1	-2.01385	-10.2484	0.044025
ENSG00000181903	OR4C6	2.01379	194.438	0.044032
ENSG00000248144	ADH1C	2.01338	20.412	0.044075
ENSG00000002549	LAP3	-2.01293	-7.14838	0.044122
ENSG00000157211	CDCP2	-2.01275	-31.2278	0.044141
ENSG00000115364	MRPL19	-2.01249	-21.1901	0.044168
ENSG00000110801	PSMD9	2.01243	30.5169	0.044174
ENSG00000204104	TRAF3IP1	-2.01112	-45.0857	0.044313
ENSG00000101290	CDS2	2.01087	106.136	0.044339
ENSG00000173726	TOMM20	2.01073	18.2395	0.044354
ENSG00000111224	PARP11	-2.01015	-27.8275	0.044415
ENSG00000171033	PKIA	-2.00848	-22.5864	0.044592
ENSG00000182963	GJC1	-2.00829	-117.707	0.044613
ENSG00000095981	KCNK16	-2.00791	-49.4541	0.044653
ENSG00000177383	MAGEF1	2.00737	14.73	0.044711
ENSG00000171109	MFN1	2.0072	33.4654	0.044728
ENSG00000106302	HYAL4	2.00695	205.879	0.044755
ENSG00000271271	UGT2A2	2.00664	182.596	0.044788
ENSG00000183570	PCBP3	2.00617	23.3996	0.044838
ENSG00000014824	SLC30A9	2.00555	33.1319	0.044904
ENSG00000133661	SFTPD	-2.00551	-67.7175	0.044908
ENSG00000115204	MPV17	2.00509	170.239	0.044954
ENSG00000148459	PDSS1	-2.00451	-28.0262	0.045016
ENSG00000120254	MTHFD1L	-2.00442	-30.3301	0.045025
ENSG00000166387	PPFIBP2	-2.00424	-7.30952	0.045045
ENSG00000124215	CDH26	-2.00413	-139.721	0.045056
ENSG00000185453	ZSWIM9	-2.00348	-74.2938	0.045126
ENSG00000140332	TLE3	-2.00311	-53.3919	0.045165
ENSG00000128709	HOXD9	-2.00281	-121.384	0.045198
ENSG00000141076	UTP4	-2.00247	-140.887	0.045234
ENSG00000141497	ZMYND15	-2.00145	-41.8655	0.045344
ENSG00000088179	PTPN4	-2.00093	-22.8376	0.0454
ENSG00000130307	USHBP1	2.0008	57.5013	0.045414
ENSG00000198740	ZNF652	2.00001	26.0458	0.045499
ENSG00000111196	MAGOHB	1.99991	55.8091	0.04551
ENSG00000174371	EXO1	-1.99967	-29.0391	0.045536
ENSG00000188486	H2AX	-1.99899	-39.2026	0.045609
ENSG00000103494	RPGRIP1L	-1.99861	-72.8609	0.04565
ENSG00000161381	PLXDC1	-1.99833	-65.2193	0.045681
ENSG00000126247	CAPNS1	-1.99727	-64.1816	0.045796
ENSG00000288684	ENSG00000288684	1.99682	821.841	0.045845
ENSG00000110848	CD69	1.99616	8.66746	0.045917
ENSG00000136244	IL6	1.99573	7.10901	0.045963
ENSG00000196544	BORCS6	-1.9952	-48.515	0.046022
ENSG00000145451	GLRA3	1.99518	251.651	0.046023
ENSG00000127863	TNFRSF19	-1.99452	-39.8287	0.046096
ENSG00000108592	FTSJ3	-1.99438	-87.7871	0.04611
ENSG00000148734	NPFFR1	-1.99309	-22.4233	0.046251
ENSG00000188070	ZFTA	1.99284	58.0092	0.046279
ENSG00000129204	USP6	1.99199	67.8601	0.046372
ENSG00000123146	ADGRE5	1.99149	137.591	0.046427
ENSG00000101292	PROKR2	1.99138	69.2911	0.046439
ENSG00000138964	PARVG	1.99136	13.6919	0.046441
ENSG00000162891	IL20	-1.99114	-122.477	0.046465
ENSG00000173273	TNKS	1.99111	38.8052	0.046469
ENSG00000188155	KRTAP10-6	-1.99087	-24.2727	0.046496
ENSG00000136866	ZFP37	-1.99064	-14.2469	0.04652
ENSG00000214782	MS4A18	1.99059	423.594	0.046527
ENSG00000204687	MAS1L	1.99031	77.2015	0.046557
ENSG00000138593	SECISBP2L	-1.9901	-43.3604	0.04658
ENSG00000135374	ELF5	-1.98975	-26.5416	0.046618
ENSG00000169777	TAS2R1	1.98951	277.311	0.046644
ENSG00000129250	KIF1C	1.98942	30.0196	0.046655
ENSG00000127472	PLA2G5	1.98894	34.4904	0.046708
ENSG00000140854	KATNB1	1.9884	9.80967	0.046767
ENSG00000101544	ADNP2	-1.98682	-28.5774	0.046942
ENSG00000120008	WDR11	-1.98666	-63.5778	0.04696
ENSG00000173867	ENSG00000173867	-1.98563	-50.6236	0.047075
ENSG00000198844	ARHGEF15	1.98559	145.506	0.047079
ENSG00000132330	SCLY	1.98546	19.6037	0.047093
ENSG00000186814	ZSCAN30	-1.98538	-24.3189	0.047102
ENSG00000168944	CEP120	1.98527	45.4764	0.047114
ENSG00000243943	ZNF512	-1.98476	-67.9426	0.047171
ENSG00000116199	FAM20B	-1.98463	-15.0866	0.047185
ENSG00000231738	TSPAN19	1.98388	231.602	0.04727
ENSG00000143401	ANP32E	1.9829	105.391	0.047378
ENSG00000162944	RFTN2	-1.9827	-14.3583	0.047401
ENSG00000242852	ZNF709	-1.9821	-50.6024	0.047468
ENSG00000184465	WDR27	-1.98088	-19.418	0.047605
ENSG00000105227	PRX	-1.98066	-28.9706	0.047629
ENSG00000114354	TFG	1.98065	31.2361	0.04763
ENSG00000019169	MARCO	-1.98041	-27.6558	0.047657
ENSG00000152558	TMEM123	-1.98031	-22.6664	0.047669
ENSG00000132356	PRKAA1	1.97956	15.6083	0.047753
ENSG00000181781	ODF3L2	-1.97863	-49.3382	0.047857
ENSG00000122952	ZWINT	-1.97835	-49.992	0.047889
ENSG00000072415	PALS1	1.97825	117.042	0.0479
ENSG00000283227	SPRR5	1.97774	389.375	0.047958
ENSG00000186453	FAM228A	1.97753	26.0431	0.047982
ENSG00000040341	STAU2	1.97746	20.53	0.047989
ENSG00000153214	TMEM87B	-1.97726	-17.8767	0.048012
ENSG00000164440	TXLNB	1.97683	41.4698	0.048061
ENSG00000174720	LARP7	1.97587	24.7133	0.04817
ENSG00000011260	UTP18	1.97584	39.5858	0.048173
ENSG00000258659	TRIM34	-1.97547	-16.313	0.048215
ENSG00000184903	IMMP2L	-1.97474	-31.038	0.048298
ENSG00000119608	PROX2	1.97432	12.5487	0.048345
ENSG00000135519	KCNH3	-1.97407	-188.309	0.048373
ENSG00000136243	NUP42	-1.97396	-35.9841	0.048387
ENSG00000182247	UBE2E2	-1.97327	-8.46903	0.048465
ENSG00000104643	MTMR9	-1.97323	-25.1551	0.048469
ENSG00000165660	ABRAXAS2	-1.97229	-85.5255	0.048577
ENSG00000060709	RIMBP2	-1.97204	-100.669	0.048605
ENSG00000169972	PUSL1	1.97157	79.1673	0.048658
ENSG00000012061	ERCC1	1.97078	58.7572	0.048749
ENSG00000125375	DMAC2L	-1.97024	-9.92281	0.048811
ENSG00000214097	SMCO1	-1.96758	-114.606	0.049116
ENSG00000154370	TRIM11	-1.96696	-131.737	0.049188
ENSG00000163743	RCHY1	-1.9665	-73.46	0.049241
ENSG00000176125	UFSP1	-1.96576	-29.0844	0.049326
ENSG00000184148	SPRR4	1.96572	355.745	0.049331
ENSG00000124818	OPN5	-1.96571	-48.9157	0.049332
ENSG00000184344	GDF3	-1.96563	-14.7054	0.049341
ENSG00000227868	TEX46	1.96558	21.8116	0.049347
ENSG00000168925	CTRB1	1.96519	10.8901	0.049393
ENSG00000104427	ZC2HC1A	-1.96507	-17.7452	0.049406
ENSG00000148737	TCF7L2	-1.96506	-50.6172	0.049407
ENSG00000139116	KIF21A	1.96493	39.258	0.049422
ENSG00000176723	ZNF843	-1.96484	-31.375	0.049433
ENSG00000070669	ASNS	1.96449	25.2544	0.049473
ENSG00000203546	ENSG00000203546	1.96446	31.9109	0.049477
ENSG00000225950	NTF4	1.96385	93.8579	0.049547
ENSG00000164346	NSA2	1.96362	40.9873	0.049574
ENSG00000196981	WDR5B	-1.96304	-10.1512	0.049642
ENSG00000184436	THAP7	-1.96287	-14.822	0.049662
ENSG00000140955	ADAD2	1.96261	49.248	0.049691
ENSG00000107807	TLX1	1.96249	58.977	0.049706
ENSG00000166199	ALKBH3	-1.96237	-14.6808	0.049719
ENSG00000156381	ANKRD9	1.96222	32.5188	0.049737
ENSG00000249240	ENSG00000249240	1.96192	74.0934	0.049772
ENSG00000161618	ALDH16A1	1.96171	49.0158	0.049796
ENSG00000120896	SORBS3	-1.96153	-15.6102	0.049817
ENSG00000138613	APH1B	-1.96111	-10.7021	0.049866
ENSG00000155366	RHOC	-1.96097	-4.17167	0.049883
ENSG00000170561	IRX2	1.96086	313.168	0.049895
ENSG00000175048	ZDHHC14	1.96024	13.5541	0.049968
ENSG00000288593	ENSG00000288593	1.95966	37.6212	0.050035
ENSG00000175520	UBQLN3	1.95909	172.026	0.050102
ENSG00000153234	NR4A2	-1.95886	-49.4135	0.050129
ENSG00000099377	HSD3B7	1.95886	81.7362	0.05013
ENSG00000186184	POLR1D	1.95861	13.1076	0.050158
ENSG00000134108	ARL8B	1.95826	18.0905	0.0502
ENSG00000100320	RBFOX2	1.95799	27.554	0.050231
ENSG00000149187	CELF1	-1.95768	-20.3581	0.050267
ENSG00000186910	SERPINA11	1.95757	36.3072	0.05028
ENSG00000185818	NAT8L	1.95753	181.987	0.050285
ENSG00000256349	ENSG00000256349	-1.95652	-35.4056	0.050404
ENSG00000169184	MN1	1.95616	22.2772	0.050447
ENSG00000015413	DPEP1	1.95607	51.1866	0.050456
ENSG00000204859	ZBTB48	-1.95579	-50.0489	0.05049
ENSG00000134318	ROCK2	1.95507	22.6707	0.050575
ENSG00000180318	ALX1	1.95488	386.953	0.050597
ENSG00000011638	LDAF1	1.95477	18.3721	0.05061
ENSG00000105650	PDE4C	1.95468	43.6701	0.050621
ENSG00000186318	BACE1	1.95465	33.373	0.050624
ENSG00000123268	ATF1	1.95413	15.796	0.050686
ENSG00000007541	PIGQ	-1.95411	-45.1454	0.050689
ENSG00000204178	MACO1	1.95259	601.42	0.050869
ENSG00000100034	PPM1F	1.95222	6.32799	0.050912
ENSG00000111275	ALDH2	1.9522	47.4348	0.050914
ENSG00000156983	BRPF1	1.95106	70.1254	0.051049
ENSG00000181752	OR8K5	1.95104	226.75	0.051052
ENSG00000196565	HBG2	-1.95103	-114.54	0.051053
ENSG00000156471	PTDSS1	-1.95093	-59.5366	0.051066
ENSG00000090863	GLG1	-1.95077	-113.323	0.051085
ENSG00000042286	AIFM2	1.95073	48.1818	0.051089
ENSG00000112183	RBM24	1.95071	71.7508	0.051091
ENSG00000124615	MOCS1	-1.95018	-15.4314	0.051155
ENSG00000276644	DACH1	1.94968	36.1067	0.051214
ENSG00000163512	AZI2	-1.94735	-33.2901	0.051493
ENSG00000180785	OR51E1	1.94709	41.0893	0.051524
ENSG00000117592	PRDX6	1.94659	44.3832	0.051584
ENSG00000160932	LY6E	1.94649	30.9983	0.051596
ENSG00000150510	FAM124A	-1.9461	-34.1696	0.051643
ENSG00000146378	TAAR2	-1.9451	-242.734	0.051763
ENSG00000103313	MEFV	-1.94504	-27.1584	0.05177
ENSG00000216937	CCDC7	-1.94421	-20.976	0.05187
ENSG00000168530	MYL1	1.94413	183.6	0.05188
ENSG00000174718	RESF1	1.94387	35.7721	0.051911
ENSG00000139350	NEDD1	-1.94354	-27.8422	0.051951
ENSG00000184571	PIWIL3	1.94351	146.468	0.051954
ENSG00000166444	DENND2B	1.94348	165.17	0.051959
ENSG00000158528	PPP1R9A	1.94205	74.4814	0.052131
ENSG00000008294	SPAG9	-1.94186	-38.4308	0.052155
ENSG00000132517	SLC52A1	1.94173	48.91	0.05217
ENSG00000173083	HPSE	1.94099	39.5113	0.05226
ENSG00000188032	C19orf67	1.94059	225.208	0.052308
ENSG00000077420	APBB1IP	-1.94048	-11.6662	0.052321
ENSG00000242259	C22orf39	-1.94017	-87.1055	0.052359
ENSG00000154174	TOMM70	1.94013	146.186	0.052364
ENSG00000130303	BST2	-1.94005	-28.3219	0.052374
ENSG00000155367	PPM1J	-1.9399	-54.2384	0.052392
ENSG00000115677	HDLBP	1.93987	29.1826	0.052395
ENSG00000221954	OR4C12	-1.93957	-232.317	0.052431
ENSG00000177663	IL17RA	1.93938	30.3595	0.052455
ENSG00000181555	SETD2	-1.93901	-176.672	0.0525
ENSG00000039319	ZFYVE16	1.93899	61.6207	0.052502
ENSG00000170473	PYM1	-1.93856	-50.3829	0.052554
ENSG00000119703	ZC2HC1C	-1.93832	-14.3622	0.052584
ENSG00000106178	CCL24	-1.93811	-18.0988	0.05261
ENSG00000145569	OTULINL	1.93798	39.811	0.052625
ENSG00000187855	ASCL4	-1.93778	-145.307	0.052651
ENSG00000143374	TARS2	-1.9377	-77.5385	0.052659
ENSG00000284969	ENSG00000284969	1.93767	3.09078	0.052663
ENSG00000148396	SEC16A	1.93743	17.5308	0.052693
ENSG00000188215	DCUN1D3	1.93713	44.5623	0.05273
ENSG00000122692	SMU1	-1.93669	-61.9508	0.052783
ENSG00000100365	NCF4	-1.93655	-40.9614	0.0528
ENSG00000145284	SCD5	-1.93647	-4.28448	0.052811
ENSG00000116679	IVNS1ABP	1.93604	72.1149	0.052863
ENSG00000131759	RARA	1.93577	203.328	0.052896
ENSG00000138271	GPR87	1.93574	92.5258	0.0529
ENSG00000175352	NRIP3	-1.93564	-3.30668	0.052911
ENSG00000100564	PIGH	-1.93529	-6.6876	0.052955
ENSG00000151502	VPS26B	1.93455	16.807	0.053046
ENSG00000140459	CYP11A1	-1.93447	-99.2343	0.053056
ENSG00000174456	C12orf76	-1.93407	-24.664	0.053105
ENSG00000166069	TMCO5A	-1.93386	-743.591	0.053131
ENSG00000158525	CPA5	1.9334	35.6008	0.053187
ENSG00000248099	INSL3	1.93311	45.5379	0.053223
ENSG00000205730	ITPRIPL2	-1.93215	-39.6569	0.053341
ENSG00000134569	LRP4	-1.93076	-167.158	0.053512
ENSG00000062038	CDH3	-1.9303	-112.172	0.05357
ENSG00000107185	RGP1	1.93023	17.6566	0.053578
ENSG00000102854	MSLN	1.92983	91.8633	0.053627
ENSG00000111912	NCOA7	1.92962	30.0308	0.053654
ENSG00000125386	FAM193A	1.92951	77.1593	0.053667
ENSG00000140564	FURIN	-1.92906	-6.44249	0.053723
ENSG00000130208	APOC1	1.92896	107.746	0.053735
ENSG00000126775	ATG14	-1.92888	-31.9064	0.053746
ENSG00000164729	SLC35G3	1.92746	441.957	0.053923
ENSG00000233087	RAB6D	-1.92693	-162.393	0.053988
ENSG00000106571	GLI3	1.92685	94.6335	0.053998
ENSG00000144744	UBA3	1.92681	77.5018	0.054003
ENSG00000116688	MFN2	1.92638	11.9759	0.054056
ENSG00000169885	CALML6	-1.92626	-95.1071	0.054073
ENSG00000110218	PANX1	-1.92619	-14.5106	0.054081
ENSG00000166133	RPUSD2	1.92576	10.3494	0.054134
ENSG00000182053	TRIM49B	1.9253	359.074	0.054192
ENSG00000049759	NEDD4L	-1.92467	-21.7615	0.054271
ENSG00000177202	SPACA4	1.92407	104.828	0.054345
ENSG00000134121	CHL1	-1.92341	-57.5131	0.054428
ENSG00000135899	SP110	1.92321	81.165	0.054454
ENSG00000130528	HRC	-1.92318	-24.2411	0.054458
ENSG00000186628	FSD2	1.92294	46.5801	0.054487
ENSG00000285947	ENSG00000285947	1.92184	8.5212	0.054626
ENSG00000170004	CHD3	-1.9209	-203.041	0.054744
ENSG00000172803	SNX32	1.92068	31.5422	0.054772
ENSG00000162704	ARPC5	1.9204	40.9221	0.054808
ENSG00000184182	UBE2F	1.92035	9.91862	0.054814
ENSG00000035862	TIMP2	1.91976	12.7154	0.054889
ENSG00000042980	ADAM28	1.91919	19.0722	0.054961
ENSG00000141639	MAPK4	-1.9188	-73.6507	0.05501
ENSG00000186038	HTR3E	-1.91877	-16.087	0.055014
ENSG00000083817	ZNF416	1.91792	92.3888	0.055122
ENSG00000154478	GPR26	-1.9179	-329.904	0.055124
ENSG00000196118	CFAP119	-1.91769	-13.7515	0.055151
ENSG00000166323	C11orf65	-1.91719	-10.5458	0.055214
ENSG00000137628	DDX60	-1.91687	-46.1209	0.055255
ENSG00000064201	TSPAN32	-1.91671	-2.20649	0.055275
ENSG00000118985	ELL2	-1.9166	-15.5778	0.055289
ENSG00000144285	SCN1A	1.91641	105.257	0.055313
ENSG00000132631	SCP2D1	1.91638	186.41	0.055317
ENSG00000166016	ABTB2	-1.91625	-24.3912	0.055333
ENSG00000178078	STAP2	1.91617	13.4322	0.055343
ENSG00000129946	SHC2	-1.91466	-155.272	0.055536
ENSG00000125304	TM9SF2	-1.91419	-53.9277	0.055597
ENSG00000185101	ANO9	1.91356	14.4949	0.055677
ENSG00000044115	CTNNA1	1.91318	10.9997	0.055724
ENSG00000088766	CRLS1	-1.91278	-38.498	0.055777
ENSG00000144119	C1QL2	-1.91215	-181.816	0.055858
ENSG00000025156	HSF2	1.91201	11.0424	0.055875
ENSG00000272636	DOC2B	-1.9119	-25.9542	0.055889
ENSG00000215912	TTC34	-1.91091	-58.9262	0.056017
ENSG00000102924	CBLN1	1.91071	53.932	0.056041
ENSG00000069974	RAB27A	-1.90985	-24.7987	0.056152
ENSG00000043143	JADE2	-1.90967	-83.0818	0.056175
ENSG00000113407	TARS1	-1.90966	-8.26544	0.056177
ENSG00000167767	KRT80	-1.9095	-21.0182	0.056198
ENSG00000153237	CCDC148	1.90898	22.9449	0.056265
ENSG00000189181	OR14I1	-1.90882	-229.629	0.056285
ENSG00000130363	RSPH3	1.90844	67.3614	0.056335
ENSG00000257108	NHLRC4	-1.90817	-51.5479	0.056369
ENSG00000125629	INSIG2	-1.90799	-21.104	0.056393
ENSG00000206026	SMIM21	1.90725	142.247	0.056489
ENSG00000226792	C13orf42	1.90604	253.251	0.056645
ENSG00000174437	ATP2A2	1.90603	43.7246	0.056646
ENSG00000100241	SBF1	1.90524	28.777	0.056749
ENSG00000091542	ALKBH5	1.9052	45.5842	0.056754
ENSG00000183251	OR51B4	1.90492	264.393	0.05679
ENSG00000196890	H2BC26	-1.90398	-82.7378	0.056912
ENSG00000140287	HDC	1.90367	15.1619	0.056954
ENSG00000118729	CASQ2	1.90344	107.245	0.056983
ENSG00000255245	FXYD6-FXYD2	-1.9034	-42.0935	0.056988
ENSG00000104312	RIPK2	-1.90303	-31.8902	0.057037
ENSG00000155506	LARP1	-1.90206	-66.6216	0.057163
ENSG00000186487	MYT1L	-1.90075	-294.383	0.057334
ENSG00000235718	MFRP	-1.90045	-41.2357	0.057374
ENSG00000203757	OR6K3	1.90016	192.067	0.057412
ENSG00000179958	DCTPP1	-1.90005	-166.155	0.057427
ENSG00000113643	RARS1	-1.8995	-35.9839	0.057499
ENSG00000172339	ALG14	-1.89863	-21.2617	0.057613
ENSG00000135750	KCNK1	-1.89856	-30.1458	0.057622
ENSG00000197506	SLC28A3	-1.89773	-25.3235	0.057731
ENSG00000121653	MAPK8IP1	-1.89765	-831.879	0.057742
ENSG00000146399	TAAR1	-1.89765	-94.6615	0.057743
ENSG00000157483	MYO1E	-1.89715	-16.9441	0.057808
ENSG00000171496	OR1L8	-1.897	-184.39	0.057828
ENSG00000159871	LYPD5	1.89695	46.434	0.057835
ENSG00000166888	STAT6	1.89576	60.0805	0.057992
ENSG00000099260	PALMD	1.89539	31.9699	0.058041
ENSG00000258223	PRSS58	-1.89538	-199.834	0.058042
ENSG00000177483	RBM44	1.89504	6.66195	0.058087
ENSG00000169189	NSMCE1	1.89503	19.9592	0.058088
ENSG00000289763	ENSG00000289763	1.89492	33.0129	0.058102
ENSG00000172382	PRSS27	1.8949	85.0053	0.058105
ENSG00000251201	TMED7-TICAM2	-1.89455	-17.3269	0.058152
ENSG00000187664	HAPLN4	1.89442	29.8431	0.05817
ENSG00000176170	SPHK1	-1.89432	-55.8374	0.058183
ENSG00000174792	ODAPH	1.8939	14.0807	0.058238
ENSG00000079277	MKNK1	1.89339	27.4081	0.058307
ENSG00000129910	CDH15	-1.89318	-41.7218	0.058334
ENSG00000164076	CAMKV	1.89316	47.0285	0.058336
ENSG00000077327	SPAG6	-1.8929	-907.52	0.058371
ENSG00000050748	MAPK9	1.89285	34.3127	0.058378
ENSG00000163349	HIPK1	1.89208	37.8523	0.05848
ENSG00000165233	CARD19	1.892	33.3332	0.058491
ENSG00000169340	PDILT	1.89188	170.649	0.058507
ENSG00000134871	COL4A2	-1.89112	-20.5804	0.058608
ENSG00000163607	GTPBP8	1.89095	15.7566	0.05863
ENSG00000114626	ABTB1	1.89087	9.41677	0.058642
ENSG00000066084	DIP2B	-1.89084	-35.7112	0.058646
ENSG00000173327	MAP3K11	1.89071	25.0767	0.058662
ENSG00000124610	H1-1	-1.89055	-29.0818	0.058685
ENSG00000180329	CCDC43	-1.8904	-56.0247	0.058704
ENSG00000179403	VWA1	1.89009	127.409	0.058746
ENSG00000129003	VPS13C	-1.88991	-49.2219	0.05877
ENSG00000136938	ANP32B	-1.88974	-34.5953	0.058793
ENSG00000095585	BLNK	1.88907	98.1117	0.058883
ENSG00000104969	SGTA	1.88884	107.225	0.058914
ENSG00000148942	SLC5A12	1.88867	213.847	0.058935
ENSG00000133318	RTN3	1.88849	26.0101	0.05896
ENSG00000143344	RGL1	-1.88823	-18.047	0.058995
ENSG00000133313	CNDP2	1.88771	6.01866	0.059065
ENSG00000140265	ZSCAN29	1.8876	63.2824	0.05908
ENSG00000108468	CBX1	1.88756	12.4993	0.059085
ENSG00000126070	AGO3	1.88751	449.795	0.059091
ENSG00000182551	ADI1	1.88715	6.35312	0.059141
ENSG00000168884	TNIP2	1.88591	25.284	0.059307
ENSG00000163017	ACTG2	1.88587	20.6806	0.059313
ENSG00000075884	ARHGAP15	1.8855	18.3081	0.059363
ENSG00000165819	METTL3	-1.88489	-86.4504	0.059445
ENSG00000113638	TTC33	-1.88458	-27.91	0.059486
ENSG00000006468	ETV1	-1.88409	-20.1107	0.059553
ENSG00000130038	CRACR2A	-1.88366	-8.82946	0.059612
ENSG00000162408	NOL9	-1.88287	-22.705	0.059718
ENSG00000125787	GNRH2	-1.88201	-50.9061	0.059835
ENSG00000136478	TEX2	-1.88195	-48.5139	0.059843
ENSG00000154678	PDE1C	1.88186	28.2763	0.059855
ENSG00000242441	GTF2A1L	1.88143	52.4379	0.059913
ENSG00000141858	SAMD1	1.88126	57.901	0.059937
ENSG00000262179	MYMX	1.88098	17.8853	0.059975
ENSG00000169599	NFU1	-1.88086	-105.453	0.059991
ENSG00000263956	NBPF11	1.8808	1242.56	0.059999
ENSG00000125740	FOSB	1.88031	92.5855	0.060065
ENSG00000204538	PSORS1C2	-1.87913	-17.0811	0.060227
ENSG00000175093	SPSB4	1.87906	87.3637	0.060236
ENSG00000254858	MPV17L2	-1.87832	-27.1895	0.060338
ENSG00000137720	CFAP68	1.87791	45.1906	0.060393
ENSG00000196684	HSH2D	-1.87769	-38.4425	0.060423
ENSG00000196072	BLOC1S2	1.87639	17.4305	0.060602
ENSG00000187961	KLHL17	-1.87628	-15.2697	0.060617
ENSG00000160460	SPTBN4	-1.87422	-46.8116	0.0609
ENSG00000186136	TAS2R42	-1.87418	-125.807	0.060906
ENSG00000283297	TEX52	-1.87393	-29.4697	0.06094
ENSG00000151025	GPR158	1.87361	146.068	0.060984
ENSG00000182307	C8orf33	1.87312	42.5489	0.061051
ENSG00000131652	THOC6	1.8721	24.3277	0.061193
ENSG00000104524	PYCR3	-1.872	-35.3658	0.061206
ENSG00000171360	KRT38	-1.87198	-171.483	0.06121
ENSG00000151117	TMEM86A	1.87196	9.09509	0.061212
ENSG00000124003	MOGAT1	1.87145	4.70979	0.061283
ENSG00000167085	PHB1	-1.87118	-37.7275	0.06132
ENSG00000164411	GJB7	-1.87103	-47.2926	0.061341
ENSG00000176720	BOK	1.87093	20.8182	0.061355
ENSG00000129009	ISLR	-1.87086	-109.576	0.061365
ENSG00000164742	ADCY1	1.87078	215.198	0.061375
ENSG00000096395	MLN	1.87074	84.778	0.061381
ENSG00000063127	SLC6A16	-1.87003	-30.784	0.06148
ENSG00000140506	LMAN1L	1.86974	115.259	0.06152
ENSG00000146197	SCUBE3	-1.86965	-208.349	0.061532
ENSG00000105996	HOXA2	-1.86965	-118.482	0.061532
ENSG00000165671	NSD1	-1.86952	-39.7593	0.06155
ENSG00000161955	TNFSF13	1.86882	131.708	0.061648
ENSG00000169442	CD52	1.86879	4.82268	0.061652
ENSG00000126858	RHOT1	1.86803	18.2877	0.061758
ENSG00000004846	ABCB5	-1.86798	-260.439	0.061765
ENSG00000141391	PRELID3A	-1.86708	-8.66813	0.06189
ENSG00000079805	DNM2	1.86704	75.1852	0.061896
ENSG00000135976	ANKRD36	-1.86689	-62.7661	0.061917
ENSG00000103549	RNF40	-1.86599	-21.7175	0.062042
ENSG00000183647	ZNF530	1.86568	27.64	0.062087
ENSG00000082701	GSK3B	1.86533	60.9742	0.062135
ENSG00000006047	YBX2	-1.86505	-42.6617	0.062174
ENSG00000159618	ADGRG5	1.86487	9.56281	0.0622
ENSG00000150540	HNMT	-1.86444	-13.0666	0.062259
ENSG00000183963	SMTN	1.86436	17.272	0.062272
ENSG00000135341	MAP3K7	-1.86423	-62.2512	0.06229
ENSG00000197323	TRIM33	-1.8638	-14.5497	0.06235
ENSG00000172955	ADH6	1.86363	44.0619	0.062373
ENSG00000139343	SNRPF	-1.86313	-21.6383	0.062445
ENSG00000172572	PDE3A	1.86308	72.0262	0.06245
ENSG00000240857	RDH14	-1.86307	-79.4057	0.062452
ENSG00000137766	UNC13C	1.86306	74.9135	0.062454
ENSG00000232258	TMEM114	-1.86283	-269.947	0.062486
ENSG00000106236	NPTX2	1.86281	94.6436	0.062489
ENSG00000163818	LZTFL1	-1.86258	-14.3389	0.062522
ENSG00000167634	NLRP7	-1.86248	-8.31582	0.062535
ENSG00000163736	PPBP	-1.86222	-1.61035	0.062572
ENSG00000163558	PRKCI	1.86209	37.7218	0.062591
ENSG00000167601	AXL	1.86197	22.5032	0.062608
ENSG00000162849	KIF26B	-1.8614	-161.36	0.062688
ENSG00000189184	PCDH18	-1.86058	-28.6584	0.062803
ENSG00000151092	NGLY1	-1.86058	-147.727	0.062804
ENSG00000185231	MC2R	1.86047	105.094	0.062819
ENSG00000167186	COQ7	-1.85983	-35.2971	0.062909
ENSG00000130695	CEP85	1.85966	16.2958	0.062934
ENSG00000233954	UQCRHL	-1.85949	-80.125	0.062958
ENSG00000115155	OTOF	-1.85883	-118.727	0.063051
ENSG00000139438	FAM222A	1.85879	42.1615	0.063057
ENSG00000110484	SCGB2A2	1.85865	280.021	0.063076
ENSG00000109762	SNX25	-1.85819	-12.2108	0.063142
ENSG00000177257	DEFB4B	1.85727	3042.65	0.063272
ENSG00000196460	RFX8	-1.85696	-20.5619	0.063317
ENSG00000163217	BMP10	1.85666	123.578	0.063359
ENSG00000086506	HBQ1	-1.85592	-92.2129	0.063465
ENSG00000242173	ARHGDIG	1.85587	233.621	0.063473
ENSG00000165061	ZMAT4	1.85575	125.109	0.063489
ENSG00000176531	PHLDB3	1.85536	11.8302	0.063544
ENSG00000138381	ASNSD1	-1.85454	-5.56003	0.063663
ENSG00000092820	EZR	1.85357	42.9356	0.063801
ENSG00000100749	VRK1	1.85319	28.5395	0.063855
ENSG00000178301	AQP11	-1.85233	-34.3104	0.063979
ENSG00000174358	SLC6A19	-1.85205	-69.1007	0.064019
ENSG00000185324	CDK10	-1.85191	-8.63657	0.064039
ENSG00000102786	INTS6	-1.85153	-62.8786	0.064094
ENSG00000131187	F12	-1.85134	-44.7023	0.064121
ENSG00000107175	CREB3	-1.85107	-192.483	0.064159
ENSG00000092201	SUPT16H	-1.85057	-35.3859	0.064231
ENSG00000164850	GPER1	1.85047	37.0483	0.064246
ENSG00000070444	MNT	-1.85029	-32.1432	0.064272
ENSG00000007923	DNAJC11	-1.84979	-77.4047	0.064344
ENSG00000144619	CNTN4	1.84945	38.1568	0.064394
ENSG00000116667	C1orf21	-1.84934	-8.77939	0.064408
ENSG00000188334	BSPH1	-1.84897	-160.993	0.064462
ENSG00000128708	HAT1	-1.84818	-11.7721	0.064576
ENSG00000149609	C20orf144	-1.84817	-32.568	0.064577
ENSG00000164114	MAP9	1.84761	56.4373	0.064659
ENSG00000164078	MST1R	-1.8474	-9.49915	0.064689
ENSG00000164124	TMEM144	1.8474	34.0418	0.06469
ENSG00000196793	ZNF239	-1.84698	-18.5602	0.064751
ENSG00000264522	OTUD7B	-1.84648	-27.9917	0.064823
ENSG00000154654	NCAM2	1.84647	21.6123	0.064824
ENSG00000131941	RHPN2	-1.84627	-6.78582	0.064853
ENSG00000163293	NIPAL1	-1.84596	-8.0776	0.064898
ENSG00000214216	IQCJ	-1.84583	-373.009	0.064917
[truncated: 15,762 more rows]
