# Supplementary material for: scPrediXcan integrates deep learning methods and single-cell data into a cell-type-specific transcriptome-wide association study framework
Source: Cell Genom. 2025 May 14;5(5):100875. doi: 10.1016/j.xgen.2025.100875 (PMC12143334; doi:10.1016/j.xgen.2025.100875)
Supplement: Data S1. Tables S1–S47 [file mmc2.zip › Supplemental_tables/TableS9.xlsx]

## Sheet: Table_S9_DuctalCell
gene	gene_name	zscore	effect_size	pvalue
ENSG00000165066	NKX6-3	-14.297	-48.6426	2.29e-46
ENSG00000153814	JAZF1	-13.0641	-45.1497	5.28e-39
ENSG00000125746	EML2	-13.016	-14.659	9.92e-39
ENSG00000151465	CDC123	-12.9137	-34.8207	3.77e-38
ENSG00000109501	WFS1	12.4571	12.2366	1.28e-35
ENSG00000090316	MAEA	-12.3646	-22.0724	4.06e-35
ENSG00000073792	IGF2BP2	-12.32	-120.023	7.07e-35
ENSG00000165609	NUDT5	-12.0674	-71.3792	1.57e-33
ENSG00000169783	LINGO1	11.1823	68.5032	4.98e-29
ENSG00000011478	QPCTL	10.9897	86.0737	4.28e-28
ENSG00000127603	MACF1	-10.1496	-41.7355	3.33e-24
ENSG00000140718	FTO	9.70453	30.0604	2.88e-22
ENSG00000159692	CTBP1	-9.59294	-64.6043	8.56e-22
ENSG00000182247	UBE2E2	-8.91955	-27.8313	4.68e-19
ENSG00000163635	ATXN7	-8.91173	-77.7533	5.02e-19
ENSG00000119912	IDE	-8.66702	-26.226	4.44e-18
ENSG00000196781	TLE1	8.66463	35.8287	4.53e-18
ENSG00000285085	ENSG00000285085	-8.48009	-20.1016	2.25e-17
ENSG00000140553	UNC45A	-8.26812	-50.4726	1.36e-16
ENSG00000164941	INTS8	-8.22304	-28.4173	1.98e-16
ENSG00000101074	R3HDML	-8.19524	-91.6864	2.5e-16
ENSG00000106633	GCK	8.18946	8.16901	2.62e-16
ENSG00000198355	PIM3	-8.05135	-22.085	8.19e-16
ENSG00000177971	IMP3	7.94463	47.3209	1.95e-15
ENSG00000184076	UQCR10	7.48502	29.9063	7.15e-14
ENSG00000228789	HCG22	7.48484	36.5197	7.16e-14
ENSG00000125743	SNRPD2	-7.44182	-26.9964	9.93e-14
ENSG00000152409	JMY	7.35431	23.9999	1.92e-13
ENSG00000010310	GIPR	-7.31303	-17.8366	2.61e-13
ENSG00000204536	CCHCR1	-7.30251	-15.7101	2.82e-13
ENSG00000165879	FRAT1	7.29168	7.39858	3.06e-13
ENSG00000107679	PLEKHA1	-7.14713	-78.7655	8.86e-13
ENSG00000166033	HTRA1	7.12748	17.5311	1.02e-12
ENSG00000126860	EVI2A	7.11131	10.9892	1.15e-12
ENSG00000157823	AP3S2	7.10328	7.29103	1.22e-12
ENSG00000149596	JPH2	-6.95091	-10.9655	3.63e-12
ENSG00000115207	GTF3C2	-6.94755	-25.0304	3.72e-12
ENSG00000009335	UBE3C	-6.93784	-28.5077	3.98e-12
ENSG00000157992	KRTCAP3	6.92982	11.6393	4.21e-12
ENSG00000204531	POU5F1	-6.92393	-2.43437	4.39e-12
ENSG00000184508	HDDC3	6.9155	21.585	4.66e-12
ENSG00000129003	VPS13C	-6.81779	-21.6352	9.25e-12
ENSG00000112282	MED23	-6.80934	-26.4352	9.81e-12
ENSG00000176714	CCDC121	6.76262	60.3779	1.36e-11
ENSG00000159588	CCDC17	-6.75789	-28.8991	1.4e-11
ENSG00000134249	ADAM30	6.7458	142.409	1.52e-11
ENSG00000204314	PRRT1	-6.71106	-14.8468	1.93e-11
ENSG00000115211	EIF2B4	6.66612	33.0128	2.63e-11
ENSG00000166965	RCCD1	6.65981	1.50334	2.74e-11
ENSG00000197136	PCNX3	-6.61389	-73.9148	3.74e-11
ENSG00000169410	PTPN9	6.60977	25.088	3.85e-11
ENSG00000179115	FARSA	-6.55304	-58.5426	5.64e-11
ENSG00000184056	VPS33B	-6.54427	-14.7453	5.98e-11
ENSG00000117461	PIK3R3	-6.5427	-3.0341	6.04e-11
ENSG00000184164	CRELD2	6.48787	23.7453	8.71e-11
ENSG00000187796	CARD9	6.45764	16.9051	1.06e-10
ENSG00000109670	FBXW7	6.42009	81.1908	1.36e-10
ENSG00000174326	SLC16A11	-6.40894	-13.2457	1.47e-10
ENSG00000185920	PTCH1	6.37266	10.1438	1.86e-10
ENSG00000121361	KCNJ8	-6.34898	-65.9521	2.17e-10
ENSG00000173465	ZNRD2	6.24196	15.4778	4.32e-10
ENSG00000124780	KCNK17	-6.23638	-2.15317	4.48e-10
ENSG00000159217	IGF2BP1	6.2081	86.4001	5.36e-10
ENSG00000128833	MYO5C	-6.16841	-11.4748	6.9e-10
ENSG00000178177	LCORL	6.15422	35.7591	7.54e-10
ENSG00000161860	SYCE2	6.12629	23.2691	9e-10
ENSG00000145723	GIN1	-6.10385	-12.0132	1.04e-09
ENSG00000079739	PGM1	-6.09116	-14.4713	1.12e-09
ENSG00000189045	ANKDD1B	6.07392	15.8804	1.25e-09
ENSG00000173327	MAP3K11	6.06898	147.755	1.29e-09
ENSG00000142700	DMRTA2	6.05853	116.559	1.37e-09
ENSG00000140365	COMMD4	-6.04766	-153.588	1.47e-09
ENSG00000086015	MAST2	-6.0376	-8.86354	1.56e-09
ENSG00000124194	GDAP1L1	6.03602	16.2316	1.58e-09
ENSG00000163945	UVSSA	6.03391	8.81862	1.6e-09
ENSG00000125970	RALY	6.00521	35.4151	1.91e-09
ENSG00000158636	EMSY	5.97499	17.3676	2.3e-09
ENSG00000196547	MAN2A2	-5.95388	-6.41923	2.62e-09
ENSG00000065665	SEC61A2	-5.94368	-6.95707	2.79e-09
ENSG00000153094	BCL2L11	5.89211	4.26951	3.81e-09
ENSG00000197429	IPP	5.89024	19.9631	3.86e-09
ENSG00000108669	CYTH1	5.88182	9.83823	4.06e-09
ENSG00000125977	EIF2S2	-5.86512	-82.7086	4.49e-09
ENSG00000163634	THOC7	-5.84982	-92.6758	4.92e-09
ENSG00000122008	POLK	-5.84737	-47.3995	4.99e-09
ENSG00000140382	HMG20A	5.8258	220.897	5.68e-09
ENSG00000072310	SREBF1	-5.81869	-7.69612	5.93e-09
ENSG00000176635	HORMAD2	5.80621	15.4314	6.39e-09
ENSG00000118971	CCND2	5.79525	11.8144	6.82e-09
ENSG00000129757	CDKN1C	-5.78137	-40.7413	7.41e-09
ENSG00000213949	ITGA1	-5.77957	-3.49946	7.49e-09
ENSG00000145725	PPIP5K2	-5.77578	-11.5	7.66e-09
ENSG00000105607	GCDH	-5.76317	-11.7228	8.26e-09
ENSG00000181274	FRAT2	5.75616	13.4146	8.6e-09
ENSG00000183682	BMP8A	5.74469	7.24395	9.21e-09
ENSG00000174996	KLC2	5.74173	11891.2	9.37e-09
ENSG00000164647	STEAP1	5.71946	19.6762	1.07e-08
ENSG00000166603	MC4R	5.71835	22.4712	1.08e-08
ENSG00000167491	GATAD2A	5.71394	11.1732	1.1e-08
ENSG00000198056	PRIM1	5.67553	14.2421	1.38e-08
ENSG00000188263	IL17REL	-5.66925	-33.5485	1.43e-08
ENSG00000149925	ALDOA	-5.66054	-206.319	1.51e-08
ENSG00000196735	HLA-DQA1	-5.65602	-2.17205	1.55e-08
ENSG00000214530	STARD10	-5.65162	-12.1462	1.59e-08
ENSG00000143632	ACTA1	5.61898	20.929	1.92e-08
ENSG00000011523	CEP68	-5.60198	-19.6703	2.12e-08
ENSG00000185722	ANKFY1	-5.59614	-25.6743	2.19e-08
ENSG00000117472	TSPAN1	-5.58085	-22.5981	2.39e-08
ENSG00000254402	LRRC24	5.57137	30.8221	2.53e-08
ENSG00000213221	DNLZ	-5.56567	-17.2711	2.61e-08
ENSG00000145833	DDX46	5.56463	18.57	2.63e-08
ENSG00000164938	TP53INP1	-5.55745	-11.0803	2.74e-08
ENSG00000163257	DCAF16	-5.55342	-17.3674	2.8e-08
ENSG00000161016	RPL8	5.55089	4.68673	2.84e-08
ENSG00000112514	CUTA	-5.54881	-27.681	2.88e-08
ENSG00000008196	TFAP2B	5.53905	70.8696	3.04e-08
ENSG00000100567	PSMA3	-5.52938	-53.8636	3.21e-08
ENSG00000174851	YIF1A	-5.52816	-17.2743	3.24e-08
ENSG00000172362	OR5B12	-5.51977	-94.5092	3.39e-08
ENSG00000140398	NEIL1	5.51368	78.9741	3.51e-08
ENSG00000149926	TLCD3B	5.50054	15.8412	3.79e-08
ENSG00000162624	LHX8	-5.49946	-108.766	3.81e-08
ENSG00000131446	MGAT1	5.49458	13.9318	3.92e-08
ENSG00000071894	CPSF1	-5.49114	-152.405	3.99e-08
ENSG00000185122	HSF1	5.45594	47.7888	4.87e-08
ENSG00000115234	SNX17	5.45152	33.3602	4.99e-08
ENSG00000132463	GRSF1	-5.44713	-37.797	5.12e-08
ENSG00000159592	GPBP1L1	-5.44228	-23.5657	5.26e-08
ENSG00000004534	RBM6	5.42483	33.1087	5.8e-08
ENSG00000204420	MPIG6B	-5.42126	-50.5608	5.92e-08
ENSG00000175115	PACS1	5.35773	15.8073	8.43e-08
ENSG00000165688	PMPCA	-5.32171	-14.5159	1.03e-07
ENSG00000172336	POP7	-5.31772	-256.372	1.05e-07
ENSG00000015133	CCDC88C	5.30756	9.62407	1.11e-07
ENSG00000132780	NASP	-5.29178	-23.9146	1.21e-07
ENSG00000145730	PAM	-5.28008	-9.6861	1.29e-07
ENSG00000213588	ZBTB9	5.27834	36.7425	1.3e-07
ENSG00000167522	ANKRD11	-5.27709	-71.2134	1.31e-07
ENSG00000186010	NDUFA13	-5.27493	-85.707	1.33e-07
ENSG00000204538	PSORS1C2	5.2599	7.37596	1.44e-07
ENSG00000103494	RPGRIP1L	5.2468	30.9831	1.55e-07
ENSG00000160972	PPP1R16A	-5.24594	-6.40584	1.55e-07
ENSG00000163904	SENP2	5.20963	23.3166	1.89e-07
ENSG00000101187	SLCO4A1	-5.20081	-6.28303	1.98e-07
ENSG00000179344	HLA-DQB1	-5.19057	-0.87474	2.1e-07
ENSG00000187664	HAPLN4	-5.18919	-30.4522	2.11e-07
ENSG00000171311	EXOSC1	-5.16936	-75.2887	2.35e-07
ENSG00000150967	ABCB9	-5.16746	-20.3866	2.37e-07
ENSG00000141452	RMC1	-5.16402	-14.377	2.42e-07
ENSG00000183734	ASCL2	5.16134	9.90955	2.45e-07
ENSG00000227268	KLLN	-5.15616	-81.3459	2.52e-07
ENSG00000101052	IFT52	5.14878	13.488	2.62e-07
ENSG00000204540	PSORS1C1	5.13951	1.69822	2.75e-07
ENSG00000164078	MST1R	5.13012	34.2308	2.9e-07
ENSG00000256269	HMBS	5.11932	87.3098	3.07e-07
ENSG00000165689	ENTR1	-5.11363	-6.30935	3.16e-07
ENSG00000168610	STAT3	5.10253	28.2026	3.35e-07
ENSG00000103932	RPAP1	-5.09547	-6.86689	3.48e-07
ENSG00000115194	SLC30A3	5.08931	74.8302	3.59e-07
ENSG00000146477	SLC22A3	-5.07811	-5.86856	3.81e-07
ENSG00000180176	TH	5.0771	109.494	3.83e-07
ENSG00000175662	TOM1L2	5.07629	8.64993	3.85e-07
ENSG00000234745	HLA-B	-5.07119	-1.79107	3.95e-07
ENSG00000187486	KCNJ11	-5.06935	-5.08511	3.99e-07
ENSG00000149932	TMEM219	5.06756	63.588	4.03e-07
ENSG00000164756	SLC30A8	5.06145	5.81308	4.16e-07
ENSG00000125971	DYNLRB1	5.04733	7.0803	4.48e-07
ENSG00000037042	TUBG2	5.04729	4.89973	4.48e-07
ENSG00000140368	PSTPIP1	-5.04351	-18.9955	4.57e-07
ENSG00000104626	ERI1	-5.0411	-7.13006	4.63e-07
ENSG00000111716	LDHB	5.02461	11.9007	5.04e-07
ENSG00000161395	PGAP3	-5.00842	-20.211	5.49e-07
ENSG00000184611	KCNH7	4.99729	7.64743	5.81e-07
ENSG00000129965	INS-IGF2	4.98613	40.4028	6.16e-07
ENSG00000130203	APOE	4.97196	19.7984	6.63e-07
ENSG00000102908	NFAT5	-4.96523	-17.8552	6.86e-07
ENSG00000198522	GPN1	4.95025	42.2805	7.41e-07
ENSG00000172216	CEBPB	4.93898	10.7041	7.85e-07
ENSG00000115241	PPM1G	-4.93857	-55.0689	7.87e-07
ENSG00000101421	CHMP4B	-4.93762	-16.2848	7.91e-07
ENSG00000198876	DCAF12	4.92869	22.4636	8.28e-07
ENSG00000127870	RNF6	-4.92462	-3.95546	8.45e-07
ENSG00000084444	FAM234B	4.91031	7.24302	9.09e-07
ENSG00000066382	MPPED2	-4.90985	-4.23161	9.11e-07
ENSG00000070759	TESK2	-4.90731	-1.78572	9.23e-07
ENSG00000182196	ARL6IP4	-4.90258	-18.39	9.46e-07
ENSG00000104903	LYL1	-4.90033	-45.8484	9.57e-07
ENSG00000134256	CD101	-4.89747	-15.3326	9.71e-07
ENSG00000180535	BHLHA15	-4.89082	-3.83156	1e-06
ENSG00000090238	YPEL3	-4.8799	-15.5431	1.06e-06
ENSG00000152518	ZFP36L2	-4.87286	-51.7116	1.1e-06
ENSG00000260428	SCX	-4.87241	-58.2318	1.1e-06
ENSG00000095981	KCNK16	-4.8583	-2.60171	1.18e-06
ENSG00000072609	CHFR	-4.85687	-32.8166	1.19e-06
ENSG00000063169	BICRA	4.85584	15.3697	1.2e-06
ENSG00000090263	MRPS33	4.85579	41.2412	1.2e-06
ENSG00000133059	DSTYK	4.85562	33.1041	1.2e-06
ENSG00000278311	GGNBP2	4.83219	7.72618	1.35e-06
ENSG00000198342	ZNF442	-4.83206	-13.8296	1.35e-06
ENSG00000127324	TSPAN8	4.82445	3.80219	1.4e-06
ENSG00000141639	MAPK4	4.82343	5.78368	1.41e-06
ENSG00000179218	CALR	4.82022	28.2941	1.43e-06
ENSG00000140478	GOLGA6D	-4.81525	-1304.49	1.47e-06
ENSG00000139146	SINHCAF	-4.8151	-9.64905	1.47e-06
ENSG00000213722	DDAH2	4.81229	19.741	1.49e-06
ENSG00000105612	DNASE2	4.81205	6.65688	1.49e-06
ENSG00000070610	GBA2	-4.81164	-5.61667	1.5e-06
ENSG00000108306	FBXL20	4.80598	18.2475	1.54e-06
ENSG00000189367	KIAA0408	-4.80003	-11.6733	1.59e-06
ENSG00000178750	STX19	4.78956	15.7073	1.67e-06
ENSG00000174137	FAM53A	-4.78838	-11.9177	1.68e-06
ENSG00000123080	CDKN2C	-4.78525	-69.9816	1.71e-06
ENSG00000169230	PRELID1	-4.78391	-4.55979	1.72e-06
ENSG00000196666	FAM180B	-4.78095	-42.8049	1.74e-06
ENSG00000131323	TRAF3	-4.77859	-11.7312	1.77e-06
ENSG00000170608	FOXA3	-4.77444	-6.30239	1.8e-06
ENSG00000115216	NRBP1	4.77421	29.1183	1.8e-06
ENSG00000095066	HOOK2	-4.76468	-6.01773	1.89e-06
ENSG00000275410	HNF1B	-4.75349	-20.8441	2e-06
ENSG00000047932	GOPC	-4.73233	-8.6834	2.22e-06
ENSG00000244731	C4A	4.72934	3190.19	2.25e-06
ENSG00000278588	H2BC10	4.72181	49.499	2.34e-06
ENSG00000121653	MAPK8IP1	-4.7035	-17.7131	2.56e-06
ENSG00000158517	NCF1	4.69433	1323.89	2.67e-06
ENSG00000159596	TMEM69	-4.6934	-93.0244	2.69e-06
ENSG00000261678	SCRT1	4.69074	33.9464	2.72e-06
ENSG00000005249	PRKAR2B	4.67993	2.37325	2.87e-06
ENSG00000068078	FGFR3	4.67812	8.49531	2.9e-06
ENSG00000124783	SSR1	4.67438	9.11782	2.95e-06
ENSG00000101246	ARFRP1	-4.67424	-31.3835	2.95e-06
ENSG00000167195	GOLGA6C	-4.67332	-926.103	2.96e-06
ENSG00000159202	UBE2Z	4.67245	17.7458	2.98e-06
ENSG00000055044	NOP58	4.6645	20.8966	3.09e-06
ENSG00000108468	CBX1	-4.65235	-11.6112	3.28e-06
ENSG00000184185	KCNJ12	-4.64899	-14.1106	3.34e-06
ENSG00000173542	MOB1B	4.64612	26.1423	3.38e-06
ENSG00000141744	PNMT	-4.63829	-48.8185	3.51e-06
ENSG00000157764	BRAF	4.60901	23.6383	4.05e-06
ENSG00000068137	PLEKHH3	-4.5989	-33.5088	4.25e-06
ENSG00000145692	BHMT	4.59866	8.32336	4.25e-06
ENSG00000176973	FAM89B	-4.59565	-27.5556	4.31e-06
ENSG00000115970	THADA	-4.59176	-29.1905	4.4e-06
ENSG00000142186	SCYL1	-4.58654	-35.5053	4.51e-06
ENSG00000172818	OVOL1	-4.5839	-10.977	4.56e-06
ENSG00000173039	RELA	-4.58284	-25.2529	4.59e-06
ENSG00000027869	SH2D2A	4.58096	24.8782	4.63e-06
ENSG00000185862	EVI2B	4.56939	59.1928	4.89e-06
ENSG00000283267	FAM237B	4.55747	5.67259	5.18e-06
ENSG00000255154	HTD2	-4.55089	-2.20001	5.34e-06
ENSG00000107185	RGP1	-4.54953	-6.78871	5.38e-06
ENSG00000174197	MGA	-4.54934	-7.0104	5.38e-06
ENSG00000198369	SPRED2	-4.54851	-23.756	5.4e-06
ENSG00000173991	TCAP	4.54543	50.3989	5.48e-06
ENSG00000277161	PIGW	4.54383	24.181	5.52e-06
ENSG00000106631	MYL7	4.54223	14.8643	5.57e-06
ENSG00000106113	CRHR2	4.53509	6.95561	5.76e-06
ENSG00000188779	SKOR1	-4.52646	-46.2823	6e-06
ENSG00000111713	GYS2	-4.51876	-25.2929	6.22e-06
ENSG00000100330	MTMR3	-4.51311	-39.4959	6.39e-06
ENSG00000129933	MAU2	4.5125	11.1151	6.41e-06
ENSG00000173517	PEAK1	-4.50524	-28.6258	6.63e-06
ENSG00000146839	ZAN	-4.50512	-169.302	6.63e-06
ENSG00000204305	AGER	4.50454	10.5043	6.65e-06
ENSG00000176095	IP6K1	-4.49465	-32.8521	6.97e-06
ENSG00000187122	SLIT1	-4.4888	-10.8641	7.16e-06
ENSG00000171314	PGAM1	-4.48419	-18.3353	7.32e-06
ENSG00000242252	BGLAP	4.48172	14.3759	7.4e-06
ENSG00000116095	PLEKHA3	4.48024	8.63385	7.46e-06
ENSG00000272573	MUSTN1	-4.47977	-12.7224	7.47e-06
ENSG00000107566	ERLIN1	-4.47326	-14.9828	7.7e-06
ENSG00000168477	TNXB	4.46435	25.9853	8.03e-06
ENSG00000131153	GINS2	4.46238	11.8255	8.11e-06
ENSG00000100401	RANGAP1	-4.44856	-19.9305	8.64e-06
ENSG00000244405	ETV5	4.44475	5.73275	8.8e-06
ENSG00000160781	PAQR6	4.4432	31.6739	8.86e-06
ENSG00000078747	ITCH	-4.4423	-56.4784	8.9e-06
ENSG00000061794	MRPS35	-4.43804	-10.0192	9.08e-06
ENSG00000163154	TNFAIP8L2	-4.43575	-33.6119	9.18e-06
ENSG00000231925	TAPBP	4.433	5.1967	9.29e-06
ENSG00000132773	TOE1	4.43087	143.971	9.39e-06
ENSG00000112996	MRPS30	4.42208	13.7316	9.78e-06
ENSG00000161040	FBXL13	-4.40645	-23.7144	1.05e-05
ENSG00000041988	THAP3	4.40189	11.0515	1.07e-05
ENSG00000138074	SLC5A6	4.39874	38.5944	1.09e-05
ENSG00000189403	HMGB1	-4.38703	-7.37496	1.15e-05
ENSG00000148400	NOTCH1	-4.3847	-7.62628	1.16e-05
ENSG00000068120	COASY	-4.38213	-72.7361	1.18e-05
ENSG00000181927	OR4P4	4.38007	51.6228	1.19e-05
ENSG00000172769	OR5B3	-4.37969	-35.6201	1.19e-05
ENSG00000173338	KCNK7	-4.3785	-27.4187	1.19e-05
ENSG00000134954	ETS1	4.37648	2.9088	1.21e-05
ENSG00000156136	DCK	-4.36523	-9.20097	1.27e-05
ENSG00000197283	SYNGAP1	-4.3639	-9.94955	1.28e-05
ENSG00000156970	BUB1B	4.36099	15.2151	1.29e-05
ENSG00000172772	OR10W1	-4.3535	-55.1204	1.34e-05
ENSG00000204315	FKBPL	-4.34715	-26.3581	1.38e-05
ENSG00000130227	XPO7	-4.34312	-14.8907	1.4e-05
ENSG00000258674	ENSG00000258674	-4.33656	-14.4899	1.45e-05
ENSG00000169375	SIN3A	4.33479	86.4488	1.46e-05
ENSG00000130749	ZC3H4	4.33066	4.53839	1.49e-05
ENSG00000108255	CRYBA1	-4.32947	-8.59743	1.49e-05
ENSG00000158941	CCAR2	-4.32935	-7.20034	1.5e-05
ENSG00000143369	ECM1	4.32279	4.4205	1.54e-05
ENSG00000221955	SLC12A8	-4.3197	-10.7855	1.56e-05
ENSG00000205856	C22orf42	4.31911	85.2002	1.57e-05
ENSG00000213996	TM6SF2	4.31266	5.92304	1.61e-05
ENSG00000105705	SUGP1	4.29487	16.7283	1.75e-05
ENSG00000178188	SH2B1	-4.29317	-15.6501	1.76e-05
ENSG00000183763	TRAIP	4.28807	2.95751	1.8e-05
ENSG00000003756	RBM5	-4.28755	-21.646	1.81e-05
ENSG00000146731	CCT6A	4.27765	12.6617	1.89e-05
ENSG00000213719	CLIC1	-4.27314	-38.6605	1.93e-05
ENSG00000184451	CCR10	4.26311	14.7218	2.02e-05
ENSG00000146242	TPBG	4.26156	1.14547	2.03e-05
ENSG00000138073	PREB	-4.26075	-32.5361	2.04e-05
ENSG00000174943	KCTD13	4.25929	25.3111	2.05e-05
ENSG00000125755	SYMPK	-4.25458	-18.3441	2.09e-05
ENSG00000108788	MLX	-4.25434	-131.11	2.1e-05
ENSG00000117448	AKR1A1	-4.2523	-4.22209	2.12e-05
ENSG00000171695	LKAAEAR1	4.24392	10.53	2.2e-05
ENSG00000168874	ATOH8	-4.24182	-35.6088	2.22e-05
ENSG00000171634	BPTF	4.23897	38.0469	2.25e-05
ENSG00000109881	CCDC34	-4.23177	-5.57085	2.32e-05
ENSG00000175087	PDIK1L	-4.22996	-15.3176	2.34e-05
ENSG00000171962	DRC3	4.21555	26.4107	2.49e-05
ENSG00000131771	PPP1R1B	4.20791	8.31104	2.58e-05
ENSG00000029534	ANK1	-4.20302	-43.3804	2.63e-05
ENSG00000165671	NSD1	4.20273	16.8002	2.64e-05
ENSG00000166825	ANPEP	4.2005	2.25065	2.66e-05
ENSG00000168769	TET2	-4.19687	-16.4388	2.71e-05
ENSG00000249773	ENSG00000249773	4.19119	2.17812	2.77e-05
ENSG00000155229	MMS19	-4.1902	-3.31622	2.79e-05
ENSG00000232810	TNF	-4.18768	-21.8498	2.82e-05
ENSG00000159495	TGM7	4.1846	108.138	2.86e-05
ENSG00000177455	CD19	4.18095	235.151	2.9e-05
ENSG00000188710	QRFP	4.17903	8.00722	2.93e-05
ENSG00000175164	ABO	4.17143	2.02709	3.03e-05
ENSG00000273611	ZNHIT3	4.15991	16.0278	3.18e-05
ENSG00000178035	IMPDH2	4.15214	221.034	3.29e-05
ENSG00000166171	DPCD	-4.15024	-24.0052	3.32e-05
ENSG00000135108	FBXO21	4.14755	5.53679	3.36e-05
ENSG00000160796	NBEAL2	-4.14533	-11.7186	3.39e-05
ENSG00000099624	ATP5F1D	-4.14235	-34.0534	3.44e-05
ENSG00000170500	LONRF2	-4.14052	-3.52038	3.47e-05
ENSG00000009724	MASP2	4.13483	27.7259	3.55e-05
ENSG00000146733	PSPH	4.13118	11.7101	3.61e-05
ENSG00000114115	RBP1	-4.12958	-4.84742	3.63e-05
ENSG00000064655	EYA2	4.12497	3.78617	3.71e-05
ENSG00000162676	GFI1	-4.12082	-12.0182	3.78e-05
ENSG00000278139	P3R3URF-PIK3R3	-4.11882	-42.7102	3.81e-05
ENSG00000136280	CCM2	-4.11071	-14.7312	3.94e-05
ENSG00000122033	MTIF3	4.10367	7.60722	4.07e-05
ENSG00000163069	SGCB	-4.09725	-16.9407	4.18e-05
ENSG00000184574	LPAR5	-4.09265	-21.828	4.26e-05
ENSG00000167194	C16orf92	-4.08154	-49.2724	4.47e-05
ENSG00000164749	HNF4G	-4.06208	-2.30005	4.86e-05
ENSG00000160161	CILP2	4.06036	87.6586	4.9e-05
ENSG00000243943	ZNF512	4.05976	36.6673	4.91e-05
ENSG00000108387	SEPTIN4	-4.05386	-82.4766	5.04e-05
ENSG00000145715	RASA1	-4.05032	-29.9147	5.11e-05
ENSG00000231389	HLA-DPA1	-4.04876	-1.61294	5.15e-05
ENSG00000120054	CPN1	-4.04688	-48.3144	5.19e-05
ENSG00000147804	SLC39A4	-4.04517	-9.06172	5.23e-05
ENSG00000135926	TMBIM1	-4.04052	-4.68537	5.33e-05
ENSG00000123609	NMI	-4.03999	-6.59172	5.35e-05
ENSG00000139644	TMBIM6	4.03802	48.6332	5.39e-05
ENSG00000124920	MYRF	-4.02929	-5.40053	5.59e-05
ENSG00000204147	ASAH2B	-4.02883	-4.61949	5.61e-05
ENSG00000159556	ISL2	-4.0161	-96.9797	5.92e-05
ENSG00000197622	CDC42SE1	-4.0158	-22.2461	5.92e-05
ENSG00000149428	HYOU1	-4.00568	-4.29843	6.18e-05
ENSG00000135437	RDH5	4.00315	5.94923	6.25e-05
ENSG00000138757	G3BP2	4.00304	22.2873	6.25e-05
ENSG00000213190	MLLT11	3.99737	17.2569	6.41e-05
ENSG00000164161	HHIP	-3.99537	-4.94632	6.46e-05
ENSG00000166135	HIF1AN	-3.98874	-7.45027	6.64e-05
ENSG00000181751	MACIR	-3.98011	-11.9389	6.89e-05
ENSG00000136463	TACO1	3.9743	207.497	7.06e-05
ENSG00000157107	FCHO2	3.96839	9.23873	7.24e-05
ENSG00000128886	ELL3	-3.96797	-15.8606	7.25e-05
ENSG00000168806	LCMT2	3.96791	7.88593	7.25e-05
ENSG00000116273	PHF13	-3.96774	-39.1288	7.26e-05
ENSG00000120235	IFNA6	3.96312	134.881	7.4e-05
ENSG00000184564	SLITRK6	-3.95994	-8.5586	7.5e-05
ENSG00000171988	JMJD1C	-3.95979	-36.9195	7.5e-05
ENSG00000130413	STK33	3.95403	3.60087	7.68e-05
ENSG00000108799	EZH1	-3.95395	-8.25292	7.69e-05
ENSG00000143374	TARS2	3.95218	105.835	7.74e-05
ENSG00000236104	ZBTB22	-3.95084	-56.0836	7.79e-05
ENSG00000185615	PDIA2	3.95007	2.17017	7.81e-05
ENSG00000104643	MTMR9	-3.94984	-5.33554	7.82e-05
ENSG00000243649	CFB	-3.94759	-14.2721	7.89e-05
ENSG00000160948	VPS28	3.94454	8.07756	8e-05
ENSG00000111877	MCM9	3.93864	1.11962	8.19e-05
ENSG00000221986	MYBPHL	3.93504	12.3166	8.32e-05
ENSG00000187733	AMY1C	-3.93424	-120.067	8.35e-05
ENSG00000250264	ENSG00000250264	-3.93076	-4.19024	8.47e-05
ENSG00000139269	INHBE	3.9283	13.8703	8.55e-05
ENSG00000104976	SNAPC2	3.92645	44.7257	8.62e-05
ENSG00000121297	TSHZ3	-3.92303	-4.30872	8.74e-05
ENSG00000168803	ADAL	3.92067	5.52895	8.83e-05
ENSG00000142230	SAE1	3.91569	8.94901	9.01e-05
ENSG00000166278	C2	-3.90688	-10.013	9.35e-05
ENSG00000122912	SLC25A16	3.90681	8.5569	9.35e-05
ENSG00000138160	KIF11	-3.90623	-10.4892	9.37e-05
ENSG00000163468	CCT3	3.90171	14.1686	9.55e-05
ENSG00000196411	EPHB4	3.89812	3.15838	9.69e-05
ENSG00000113810	SMC4	3.89745	58.8039	9.72e-05
ENSG00000036828	CASR	-3.89425	-4.28363	9.85e-05
ENSG00000087448	KLHL42	3.89377	12.5172	9.87e-05
ENSG00000196628	TCF4	-3.89281	-30.8853	9.91e-05
ENSG00000130338	TULP4	3.88711	2.32006	0.000101
ENSG00000127837	AAMP	3.88539	33.7521	0.000102
ENSG00000146674	IGFBP3	3.88311	12.8347	0.000103
ENSG00000173540	GMPPB	3.88136	127.544	0.000104
ENSG00000159199	ATP5MC1	-3.87744	-22.1994	0.000106
ENSG00000130856	ZNF236	-3.86989	-20.6052	0.000109
ENSG00000167701	GPT	-3.86813	-121.28	0.00011
ENSG00000228474	OST4	3.86442	161.537	0.000111
ENSG00000182793	GSTA5	-3.85518	-15.8487	0.000116
ENSG00000173442	EHBP1L1	-3.85462	-854.957	0.000116
ENSG00000140464	PML	-3.85168	-10.9509	0.000117
ENSG00000186432	KPNA4	-3.84941	-14.9235	0.000118
ENSG00000237763	AMY1A	3.8489	504.286	0.000119
ENSG00000168944	CEP120	-3.84667	-6.40968	0.00012
ENSG00000164076	CAMKV	3.84564	8.23561	0.00012
ENSG00000140259	MFAP1	3.84521	12.2362	0.00012
ENSG00000213658	LAT	3.84386	15.655	0.000121
ENSG00000142046	TMEM91	3.84127	5.07554	0.000122
ENSG00000198952	SMG5	3.84123	18.7538	0.000122
ENSG00000255730	ENSG00000255730	3.83941	6.05748	0.000123
ENSG00000111328	CDK2AP1	3.83425	24.9647	0.000126
ENSG00000158406	H4C8	-3.83	-3.49187	0.000128
ENSG00000226979	LTA	-3.82997	-12.2052	0.000128
ENSG00000149262	INTS4	3.82902	13.6961	0.000129
ENSG00000178952	TUFM	-3.82766	-3.14771	0.000129
ENSG00000263001	GTF2I	-3.82715	-67.4758	0.00013
ENSG00000159289	GOLGA6A	-3.82656	-1251.74	0.00013
ENSG00000153989	NUS1	-3.82398	-15.5753	0.000131
ENSG00000188612	SUMO2	-3.82352	-25.1027	0.000132
ENSG00000180475	OR10Q1	-3.81676	-60.2316	0.000135
ENSG00000153250	RBMS1	3.81577	17.9891	0.000136
ENSG00000184887	BTBD6	3.81538	35.5634	0.000136
ENSG00000143321	HDGF	3.80331	15.9644	0.000143
ENSG00000140374	ETFA	-3.803	-10.9044	0.000143
ENSG00000197363	ZNF517	-3.80208	-9.96805	0.000143
ENSG00000124299	PEPD	3.80009	10.0205	0.000145
ENSG00000198909	MAP3K3	3.79835	267.596	0.000146
ENSG00000117450	PRDX1	3.79824	19.7632	0.000146
ENSG00000069248	NUP133	-3.79292	-5.94513	0.000149
ENSG00000110880	CORO1C	3.78938	1.94651	0.000151
ENSG00000155545	MIER3	-3.78838	-15.8971	0.000152
ENSG00000197062	ZSCAN26	-3.78306	-11.1897	0.000155
ENSG00000183114	FAM43B	3.78113	6.82355	0.000156
ENSG00000173171	MTX1	3.78062	39.915	0.000156
ENSG00000250067	YJEFN3	-3.77966	-35.831	0.000157
ENSG00000198793	MTOR	3.76617	27.8129	0.000166
ENSG00000181958	OR4A15	3.76418	47.336	0.000167
ENSG00000092470	WDR76	-3.7608	-12.9479	0.000169
ENSG00000163909	HEYL	3.75943	9.57092	0.00017
ENSG00000144228	SPOPL	-3.75871	-21.3095	0.000171
ENSG00000135776	ABCB10	-3.75836	-6.05652	0.000171
ENSG00000177710	SLC35G5	-3.75744	-29.4692	0.000172
ENSG00000133561	GIMAP6	3.75606	10.7969	0.000173
ENSG00000035115	SH3YL1	3.75343	1.3931	0.000174
ENSG00000184270	H2AC21	-3.75108	-291.527	0.000176
ENSG00000170571	EMB	-3.74907	-1.37748	0.000177
ENSG00000289051	ENSG00000289051	-3.74638	-75.1082	0.000179
ENSG00000176533	GNG7	3.74634	8.5945	0.000179
ENSG00000185808	PIGP	3.74539	6.38436	0.00018
ENSG00000124557	BTN1A1	3.73803	27.3166	0.000185
ENSG00000107854	TNKS2	3.73684	42.5254	0.000186
ENSG00000204385	SLC44A4	3.73555	2.98399	0.000187
ENSG00000102743	SLC25A15	-3.73265	-3.52722	0.000189
ENSG00000110092	CCND1	-3.72876	-21.8335	0.000192
ENSG00000137098	SPAG8	3.72528	43.1032	0.000195
ENSG00000183598	H3C13	3.7238	55.0084	0.000196
ENSG00000182240	BACE2	-3.72346	-6.50065	0.000197
ENSG00000145194	ECE2	-3.72044	-10.4477	0.000199
ENSG00000229453	SPINK8	-3.71856	-26.9982	0.0002
ENSG00000155363	MOV10	3.7155	3.09194	0.000203
ENSG00000139971	ARMH4	3.71159	7.82228	0.000206
ENSG00000174938	SEZ6L2	3.71069	1.43087	0.000207
ENSG00000167286	CD3D	-3.70998	-60.0839	0.000207
ENSG00000103942	HOMER2	-3.70708	-11.7395	0.00021
ENSG00000173548	SNX33	3.70442	9.64239	0.000212
ENSG00000289490	ENSG00000289490	3.70414	7.41434	0.000212
ENSG00000149021	SCGB1A1	3.7041	4.23667	0.000212
ENSG00000108465	CDK5RAP3	3.69908	2.69957	0.000216
ENSG00000143322	ABL2	3.69679	4.69353	0.000218
ENSG00000119820	YIPF4	-3.69472	-17.5159	0.00022
ENSG00000156795	NTAQ1	-3.69228	-13.5674	0.000222
ENSG00000189159	JPT1	-3.69109	-16.8404	0.000223
ENSG00000204296	TSBP1	3.6879	20.2789	0.000226
ENSG00000163933	RFT1	-3.68543	-4.96158	0.000228
ENSG00000030304	MUSK	3.6817	25.2242	0.000232
ENSG00000100842	EFS	-3.67441	-5.49839	0.000238
ENSG00000116521	SCAMP3	-3.67111	-6.13008	0.000241
ENSG00000288859	H2AC19	-3.66672	-458.142	0.000246
ENSG00000099901	RANBP1	3.66597	30.8807	0.000246
ENSG00000068001	HYAL2	-3.66499	-28.6784	0.000247
ENSG00000143630	HCN3	3.66487	15.0499	0.000247
ENSG00000187699	C2orf88	-3.66419	-4.15752	0.000248
ENSG00000187954	ZFTRAF1	-3.66091	-24.4947	0.000251
ENSG00000205363	INSYN1	-3.65663	-14.8809	0.000256
ENSG00000147576	ADHFE1	-3.65591	-10.9207	0.000256
ENSG00000272980	ENSG00000272980	3.65289	13.5914	0.000259
ENSG00000138769	CDKL2	-3.65151	-33.5311	0.000261
ENSG00000167272	POP5	-3.65067	-4.6552	0.000262
ENSG00000115474	KCNJ13	-3.6504	-9.4448	0.000262
ENSG00000110536	PTPMT1	3.65029	7.00662	0.000262
ENSG00000174684	B4GAT1	-3.64743	-7.6735	0.000265
ENSG00000127419	TMEM175	-3.64698	-18.4279	0.000265
ENSG00000102882	MAPK3	3.64459	14.1798	0.000268
ENSG00000178385	PLEKHM3	3.64301	8.62334	0.000269
ENSG00000151725	CENPU	3.64035	5.53416	0.000272
ENSG00000159640	ACE	-3.64001	-0.67819	0.000273
ENSG00000235106	BRD3OS	-3.63509	-16.8351	0.000278
ENSG00000078804	TP53INP2	3.63319	4.68764	0.00028
ENSG00000197381	ADARB1	-3.63256	-11.5969	0.000281
ENSG00000196376	SLC35F1	3.6302	3.55575	0.000283
ENSG00000160695	VPS11	3.6264	13.5991	0.000287
ENSG00000160767	ENTREP3	3.62501	140.257	0.000289
ENSG00000273983	H3C8	3.61829	15.6132	0.000297
ENSG00000197245	FAM110D	3.6181	30.6057	0.000297
ENSG00000160563	MED27	3.61793	25.0996	0.000297
ENSG00000124575	H1-3	-3.61691	-49.9382	0.000298
ENSG00000173641	HSPB7	3.61446	11.3793	0.000301
ENSG00000164776	PHKG1	-3.61383	-12.0321	0.000302
ENSG00000185104	FAF1	-3.61347	-15.6272	0.000302
ENSG00000179761	PIPOX	3.61221	5.97682	0.000304
ENSG00000234409	CCDC188	-3.61042	-25.0837	0.000306
ENSG00000260836	ENSG00000260836	3.60828	17.6532	0.000308
ENSG00000168917	SLC35G2	-3.60548	-23.2662	0.000312
ENSG00000205693	MANSC4	-3.6048	-13.8289	0.000312
ENSG00000196981	WDR5B	3.60428	5.50415	0.000313
ENSG00000100985	MMP9	3.59883	49.9833	0.00032
ENSG00000130584	ZBTB46	-3.59867	-17.1123	0.00032
ENSG00000099899	TRMT2A	3.59765	5.4471	0.000321
ENSG00000170619	COMMD5	3.59592	43.7576	0.000323
ENSG00000107551	RASSF4	-3.59451	-5.71119	0.000325
ENSG00000291316	ENSG00000291316	3.58906	66.8619	0.000332
ENSG00000111305	GSG1	3.58309	4.28388	0.00034
ENSG00000176956	LY6H	3.58189	6.40366	0.000341
ENSG00000119242	CCDC92	-3.58124	-26.2418	0.000342
ENSG00000158092	NCK1	3.5796	7.23667	0.000344
ENSG00000138031	ADCY3	3.57868	4.33683	0.000345
ENSG00000258724	PINX1	3.57765	17.6417	0.000347
ENSG00000059728	MXD1	-3.57486	-9.77322	0.00035
ENSG00000143373	ZNF687	3.57293	36.082	0.000353
ENSG00000109323	MANBA	3.56559	16.9653	0.000363
ENSG00000157368	IL34	3.55814	2.32131	0.000373
ENSG00000120913	PDLIM2	-3.55493	-10.3408	0.000378
ENSG00000241852	C8orf58	-3.54962	-25.035	0.000386
ENSG00000158008	EXTL1	3.54913	8.60094	0.000387
ENSG00000215183	MSMP	-3.54553	-36.4981	0.000392
ENSG00000094975	SUCO	-3.53797	-5.53171	0.000403
ENSG00000166170	BAG5	3.53576	3.81822	0.000407
ENSG00000197745	SCGB1D4	3.53459	39.425	0.000408
ENSG00000075223	SEMA3C	3.53403	12.9819	0.000409
ENSG00000084734	GCKR	3.53248	8.92623	0.000412
ENSG00000228727	SAPCD1	-3.53024	-14.876	0.000415
ENSG00000135547	HEY2	-3.53007	-3.92574	0.000415
ENSG00000261115	TMEM178B	-3.52691	-7.1724	0.00042
ENSG00000271383	NBPF19	3.52438	559.897	0.000424
ENSG00000163472	TMEM79	3.52274	4.52553	0.000427
ENSG00000155957	TMBIM4	-3.52269	-38.645	0.000427
ENSG00000183762	KREMEN1	3.51816	2.46492	0.000435
ENSG00000253649	PRSS51	-3.5181	-22.5954	0.000435
ENSG00000165621	OXGR1	3.51003	3.96103	0.000448
ENSG00000157214	STEAP2	-3.5091	-3.68531	0.00045
ENSG00000203814	H2BC18	3.50681	285.406	0.000454
ENSG00000205863	C1QTNF9B	-3.5063	-19.0149	0.000454
ENSG00000174236	REP15	-3.50045	-13.546	0.000464
ENSG00000130943	PKDREJ	3.49478	17.6623	0.000474
ENSG00000118640	VAMP8	-3.4931	-6.78683	0.000477
ENSG00000270276	H4C15	3.49275	5195.28	0.000478
ENSG00000169347	GP2	3.48604	5.87941	0.00049
ENSG00000177427	MIEF2	3.48493	19.7264	0.000492
ENSG00000163466	ARPC2	-3.48461	-31.1953	0.000493
ENSG00000243509	TNFRSF6B	3.47966	14.3434	0.000502
ENSG00000100354	TNRC6B	3.47906	51.0561	0.000503
ENSG00000198400	NTRK1	3.47795	73.4198	0.000505
ENSG00000177752	YIPF7	3.47594	64.3661	0.000509
ENSG00000166199	ALKBH3	3.47436	7.68661	0.000512
ENSG00000166747	AP1G1	-3.47098	-33.3189	0.000519
ENSG00000165886	UBTD1	-3.46591	-4.72136	0.000528
ENSG00000134057	CCNB1	3.46247	7.89433	0.000535
ENSG00000164087	POC1A	3.45459	22.2907	0.000551
ENSG00000161204	ABCF3	3.45249	15.7147	0.000555
ENSG00000128563	PRKRIP1	3.44913	38.5968	0.000562
ENSG00000162461	SLC25A34	3.44856	8.15252	0.000564
ENSG00000284776	ENSG00000284776	-3.44433	-4.67203	0.000572
ENSG00000160799	CCDC12	-3.44049	-19.2206	0.000581
ENSG00000132153	DHX30	3.43804	22.2121	0.000586
ENSG00000198130	HIBCH	-3.43464	-4.60294	0.000593
ENSG00000115290	GRB14	3.4342	22.4081	0.000594
ENSG00000112742	TTK	-3.4333	-4.86083	0.000596
ENSG00000149357	LAMTOR1	-3.43271	-30.0509	0.000598
ENSG00000198089	SFI1	-3.43233	-9.44824	0.000598
ENSG00000164167	LSM6	-3.43184	-7.90908	0.000599
ENSG00000213533	STIMATE	-3.43059	-17.3433	0.000602
ENSG00000177628	GBA1	3.42893	155.076	0.000606
ENSG00000197912	SPG7	-3.42702	-9.55085	0.00061
ENSG00000158186	MRAS	-3.42531	-6.54878	0.000614
ENSG00000163611	SPICE1	-3.42524	-5.74571	0.000614
ENSG00000171224	FAM241B	-3.42379	-7.14724	0.000618
ENSG00000156642	NPTN	3.42111	28.3042	0.000624
ENSG00000137941	TTLL7	-3.41953	-4.08833	0.000627
ENSG00000108654	DDX5	3.41936	51.3981	0.000628
ENSG00000090612	ZNF268	-3.41827	-10.0687	0.00063
ENSG00000162951	LRRTM1	-3.41664	-12.3888	0.000634
ENSG00000273088	ENSG00000273088	-3.41627	-3.21122	0.000635
ENSG00000166136	NDUFB8	3.41607	4.32392	0.000635
ENSG00000182742	HOXB4	3.41459	41.7782	0.000639
ENSG00000175294	CATSPER1	-3.4141	-29.5172	0.00064
ENSG00000149922	TBX6	3.41187	23.351	0.000645
ENSG00000172650	AGAP5	-3.41038	-16.0448	0.000649
ENSG00000184110	EIF3C	3.40475	94.2114	0.000662
ENSG00000105509	HAS1	-3.40369	-11.4457	0.000665
ENSG00000150977	RILPL2	-3.40287	-8.21808	0.000667
ENSG00000215440	NPEPL1	3.40284	16.4686	0.000667
ENSG00000178966	RMI1	-3.40265	-10.1842	0.000667
ENSG00000113615	SEC24A	-3.40213	-18.2799	0.000669
ENSG00000131068	DEFB118	3.40179	57.4005	0.000669
ENSG00000147650	LRP12	3.40037	6.45214	0.000673
ENSG00000140961	OSGIN1	-3.3953	-1.43888	0.000686
ENSG00000106624	AEBP1	3.3912	16.213	0.000696
ENSG00000110047	EHD1	-3.39087	-19.4907	0.000697
ENSG00000140262	TCF12	3.39018	34.5786	0.000698
ENSG00000146094	DOK3	3.38695	13.9682	0.000707
ENSG00000114209	PDCD10	3.38504	34.1098	0.000712
ENSG00000164086	DUSP7	3.3843	15.3328	0.000714
ENSG00000260027	HOXB7	3.38237	59.8502	0.000719
ENSG00000107614	TRDMT1	3.3744	8.74693	0.00074
ENSG00000162522	KIAA1522	3.37172	43.8006	0.000747
ENSG00000138002	IFT172	-3.37107	-17.6651	0.000749
ENSG00000118946	PCDH17	3.3687	5.50767	0.000755
ENSG00000082641	NFE2L1	3.36638	10.1379	0.000762
ENSG00000161677	JOSD2	-3.36355	-25.8058	0.000769
ENSG00000261857	MIA	3.36101	5.33746	0.000777
ENSG00000128683	GAD1	-3.35573	-3.4957	0.000792
ENSG00000140265	ZSCAN29	-3.35507	-10.5679	0.000793
ENSG00000158805	ZNF276	-3.3542	-1398.17	0.000796
ENSG00000107864	CPEB3	3.35288	28.643	0.0008
ENSG00000161929	SCIMP	3.35048	7.24061	0.000807
ENSG00000116329	OPRD1	3.34209	23.1488	0.000832
ENSG00000076706	MCAM	-3.34179	-12.0358	0.000832
ENSG00000072110	ACTN1	3.33976	3.46296	0.000838
ENSG00000186642	PDE2A	-3.33576	-42.6327	0.000851
ENSG00000204613	TRIM10	3.33256	51.3453	0.000861
ENSG00000142556	ZNF614	-3.33164	-6.38033	0.000863
ENSG00000217930	PAM16	-3.32941	-41.2227	0.00087
ENSG00000151715	TMEM45B	3.32827	5.1649	0.000874
ENSG00000187098	MITF	3.32549	7.49148	0.000883
ENSG00000143126	CELSR2	3.32525	13.2395	0.000883
ENSG00000085831	TTC39A	-3.32436	-5.56665	0.000886
ENSG00000150593	PDCD4	-3.32115	-30.4668	0.000896
ENSG00000204525	HLA-C	-3.32092	-2.44381	0.000897
ENSG00000105821	DNAJC2	-3.31929	-4.50244	0.000902
ENSG00000168828	OR13J1	3.31926	103.162	0.000903
ENSG00000122642	FKBP9	3.31615	3.10099	0.000913
ENSG00000110651	CD81	3.31596	43.3925	0.000913
ENSG00000117523	PRRC2C	-3.31529	-15.1452	0.000915
ENSG00000108384	RAD51C	-3.31431	-9.82216	0.000919
ENSG00000258366	RTEL1	-3.31387	-26.5245	0.00092
ENSG00000141404	GNAL	3.31254	6.99059	0.000925
ENSG00000075826	SEC31B	3.3123	5.19213	0.000925
ENSG00000074935	TUBE1	-3.30943	-4.80081	0.000935
ENSG00000248871	TNFSF12-TNFSF13	-3.30899	-43.9462	0.000936
ENSG00000221818	EBF2	3.30857	9.97463	0.000938
ENSG00000143627	PKLR	-3.30851	-27.7201	0.000938
ENSG00000188554	NBR1	-3.30814	-11.6541	0.000939
ENSG00000151689	INPP1	-3.30761	-1.38246	0.000941
ENSG00000135164	DMTF1	-3.30672	-31.3153	0.000944
ENSG00000254636	ARMS2	3.30606	15.2064	0.000946
ENSG00000184281	TSSC4	-3.30522	-34.6414	0.000949
ENSG00000177302	TOP3A	3.30503	12.4399	0.00095
ENSG00000161057	PSMC2	3.30458	18.0447	0.000951
ENSG00000158234	FAIM	3.30297	13.3194	0.000957
ENSG00000256500	ENSG00000256500	3.30183	4.01814	0.000961
ENSG00000118520	ARG1	-3.30156	-4.87327	0.000962
ENSG00000160321	ZNF208	3.3011	1.60852	0.000963
ENSG00000154217	PITPNC1	3.30109	11.2364	0.000963
ENSG00000114786	ABHD14A-ACY1	-3.29953	-101.462	0.000968
ENSG00000175602	CCDC85B	-3.29898	-9.18702	0.00097
ENSG00000171953	ATPAF2	3.29832	15.3082	0.000973
ENSG00000135535	CD164	3.29666	11.7926	0.000978
ENSG00000167740	CYB5D2	-3.29463	-10.6625	0.000986
ENSG00000118518	RNF146	-3.29409	-36.777	0.000987
ENSG00000168631	MUCL3	-3.29402	-5.80374	0.000988
ENSG00000080293	SCTR	3.29345	2.95914	0.00099
ENSG00000074660	SCARF1	3.29192	18.033	0.000995
ENSG00000035664	DAPK2	-3.29172	-12.8947	0.000996
ENSG00000155380	SLC16A1	3.29036	29.2593	0.001001
ENSG00000184599	TAFA3	-3.28895	-34.0786	0.001006
ENSG00000095370	SH2D3C	3.28727	66.949	0.001012
ENSG00000169554	ZEB2	3.28519	17.9827	0.001019
ENSG00000143363	PRUNE1	3.28341	4.91471	0.001026
ENSG00000100284	TOM1	3.2817	13.6869	0.001032
ENSG00000018408	WWTR1	3.28129	8.09904	0.001033
ENSG00000040199	PHLPP2	3.28061	9.796	0.001036
ENSG00000160753	RUSC1	-3.2796	-21.6235	0.00104
ENSG00000183530	PRR14L	-3.27742	-41.594	0.001048
ENSG00000108175	ZMIZ1	3.2768	37.6832	0.00105
ENSG00000203778	FAM229B	-3.27569	-4.49858	0.001054
ENSG00000174844	DNAH12	3.27562	13.131	0.001054
ENSG00000138079	SLC3A1	-3.27129	-2.57585	0.001071
ENSG00000173473	SMARCC1	3.27127	22.0984	0.001071
ENSG00000108604	SMARCD2	-3.26911	-15.3557	0.001079
ENSG00000162413	KLHL21	-3.26856	-30.0951	0.001081
ENSG00000267673	FDX2	-3.26783	-5.26448	0.001084
ENSG00000110090	CPT1A	-3.26763	-15.2712	0.001085
ENSG00000058404	CAMK2B	3.26711	13.2326	0.001087
ENSG00000147536	GINS4	3.26684	16.5666	0.001088
ENSG00000156381	ANKRD9	-3.26412	-22.0519	0.001098
ENSG00000108389	MTMR4	-3.25979	-133.351	0.001115
ENSG00000204435	CSNK2B	3.25912	12.041	0.001118
ENSG00000110696	C11orf58	3.25798	44.8017	0.001122
ENSG00000136560	TANK	-3.25771	-50.1518	0.001123
ENSG00000204511	MCCD1	-3.2529	-6.31547	0.001142
ENSG00000176092	CRYBG2	3.25075	2.61367	0.001151
ENSG00000256591	ENSG00000256591	-3.24887	-27.5248	0.001159
ENSG00000047662	FAM184B	3.24879	14.159	0.001159
ENSG00000167244	IGF2	3.24815	15.4188	0.001162
ENSG00000112715	VEGFA	-3.2473	-9.6594	0.001165
ENSG00000151694	ADAM17	-3.24694	-2.54096	0.001167
ENSG00000174744	BRMS1	3.2454	8.04573	0.001173
ENSG00000169220	RGS14	3.2436	9.16699	0.00118
ENSG00000273154	ENSG00000273154	3.24219	62.4812	0.001186
ENSG00000261587	TMEM249	-3.24173	-11.1405	0.001188
ENSG00000074370	ATP2A3	-3.23994	-9.00179	0.001196
ENSG00000169760	NLGN1	3.23909	6.79132	0.001199
ENSG00000262484	CCER2	3.23741	21.2815	0.001206
ENSG00000105393	BABAM1	-3.23596	-18.3014	0.001212
ENSG00000121552	CSTA	-3.23494	-11.9106	0.001217
ENSG00000137274	BPHL	3.2344	14.0328	0.001219
ENSG00000235376	RPEL1	3.2333	20.9086	0.001224
ENSG00000143995	MEIS1	3.23093	16.2309	0.001234
ENSG00000144674	GOLGA4	3.23048	41.7972	0.001236
ENSG00000289766	ENSG00000289766	3.22904	8.02243	0.001242
ENSG00000105717	PBX4	3.22716	28.4527	0.00125
ENSG00000257218	GATC	3.22641	113.984	0.001254
ENSG00000174417	TRHR	3.22539	12.3208	0.001258
ENSG00000084463	WBP11	-3.22485	-14.4922	0.00126
ENSG00000178074	C2orf69	-3.22427	-12.1851	0.001263
ENSG00000109072	VTN	-3.22352	-3.17049	0.001266
ENSG00000103657	HERC1	-3.2235	-3.93548	0.001266
ENSG00000185298	CCDC137	3.22199	17.9909	0.001273
ENSG00000198768	APCDD1L	3.22134	9.84784	0.001276
ENSG00000113916	BCL6	3.22123	4.04189	0.001276
ENSG00000127080	IPPK	-3.22003	-7.89395	0.001282
ENSG00000133104	SPART	-3.21747	-2.72298	0.001293
ENSG00000188897	ENSG00000188897	-3.21645	-4.70683	0.001298
ENSG00000090615	GOLGA3	3.2159	2.4224	0.0013
ENSG00000186788	SPATA31D3	3.2141	964.36	0.001309
ENSG00000153037	SRP19	-3.21136	-5.12151	0.001321
ENSG00000075399	VPS9D1	3.21025	15.8103	0.001326
ENSG00000149929	HIRIP3	3.20989	27.7405	0.001328
ENSG00000126391	FRMD8	3.20838	78.3136	0.001335
ENSG00000196182	STK40	3.20795	4.85419	0.001337
ENSG00000108830	RND2	-3.20692	-9.49111	0.001342
ENSG00000163584	RPL22L1	3.20521	12.3349	0.00135
ENSG00000117222	RBBP5	3.20299	15.3953	0.00136
ENSG00000197134	ZNF257	3.20287	0.590136	0.001361
ENSG00000196378	ZNF34	3.20268	5.11511	0.001362
ENSG00000171703	TCEA2	-3.20258	-3270.22	0.001362
ENSG00000185305	ARL15	-3.20038	-6.17326	0.001372
ENSG00000151079	KCNA6	-3.19991	-2.39194	0.001375
ENSG00000130307	USHBP1	3.1999	9.83623	0.001375
ENSG00000177981	ASB8	-3.19983	-7.63737	0.001375
ENSG00000204439	C6orf47	-3.19981	-30.2514	0.001375
ENSG00000178233	TMEM151B	3.19724	16.7999	0.001387
ENSG00000101460	MAP1LC3A	-3.19566	-6.62592	0.001395
ENSG00000177917	ARL6IP6	-3.19544	-6.94472	0.001396
ENSG00000240053	LY6G5B	-3.19264	-73.5489	0.00141
ENSG00000114737	CISH	3.19196	12.5563	0.001413
ENSG00000198851	CD3E	-3.19078	-80.8188	0.001419
ENSG00000186451	SPATA12	-3.1906	-9.72633	0.00142
ENSG00000101115	SALL4	-3.18832	-11.1475	0.001431
ENSG00000089902	RCOR1	-3.1867	-9.99294	0.001439
ENSG00000146676	PURB	-3.1858	-8.78426	0.001444
ENSG00000166797	CIAO2A	-3.18545	-46.7833	0.001445
ENSG00000163832	ELP6	3.1842	40.8585	0.001452
ENSG00000185669	SNAI3	3.18351	4.0135	0.001455
ENSG00000139890	REM2	3.18257	9.07976	0.00146
ENSG00000091831	ESR1	-3.18149	-6.43098	0.001465
ENSG00000198225	FKBP1C	3.1814	8.04962	0.001466
ENSG00000198142	SOWAHC	-3.17998	-9.61053	0.001473
ENSG00000070193	FGF10	3.17737	7.72798	0.001486
ENSG00000185359	HGS	-3.17663	-14.0215	0.00149
ENSG00000273047	ENSG00000273047	3.17486	31.4601	0.001499
ENSG00000130590	SAMD10	-3.17369	-13.7578	0.001505
ENSG00000107872	FBXL15	-3.17319	-72.8226	0.001508
ENSG00000167088	SNRPD1	3.17038	6.76358	0.001522
ENSG00000204237	OXLD1	3.16874	20.4481	0.001531
ENSG00000109805	NCAPG	3.16837	28.1206	0.001533
ENSG00000181555	SETD2	-3.16822	-41.1816	0.001534
ENSG00000108947	EFNB3	-3.16536	-6.52179	0.001549
ENSG00000140400	MAN2C1	-3.16453	-126.78	0.001553
ENSG00000143379	SETDB1	-3.16417	-25.6009	0.001555
ENSG00000164588	HCN1	3.15968	6.94611	0.001579
ENSG00000179021	C3orf38	3.15933	6.10615	0.001581
ENSG00000174446	SNAPC5	3.15038	53.0232	0.001631
ENSG00000163636	PSMD6	3.14967	16.6607	0.001635
ENSG00000155875	SAXO1	-3.14756	-62.4435	0.001646
ENSG00000119185	ITGB1BP1	3.14518	9.50133	0.00166
ENSG00000166451	CENPN	-3.14506	-66.1253	0.001661
ENSG00000168014	C2CD3	-3.14406	-10.7944	0.001666
ENSG00000204580	DDR1	3.14323	4.44318	0.001671
ENSG00000204427	ABHD16A	3.14125	6.5563	0.001682
ENSG00000163681	SLMAP	-3.13984	-28.7873	0.00169
ENSG00000167118	URM1	-3.13829	-32.1034	0.001699
ENSG00000131899	LLGL1	3.13685	17.6455	0.001708
ENSG00000179213	SIGLECL1	3.1322	37.2644	0.001735
ENSG00000262246	CORO7	3.13182	79.9695	0.001737
ENSG00000105402	NAPA	3.13044	11.6986	0.001745
ENSG00000104973	MED25	3.12941	2.05584	0.001752
ENSG00000078237	TIGAR	-3.12925	-6.60551	0.001753
ENSG00000173581	CCDC106	3.12493	5.12117	0.001778
ENSG00000176915	ANKLE2	3.1242	3.67025	0.001783
ENSG00000100150	DEPDC5	3.12396	24.4096	0.001784
ENSG00000274180	NATD1	3.12395	1.34554	0.001784
ENSG00000164932	CTHRC1	3.12074	4.41225	0.001804
ENSG00000121351	IAPP	3.11848	1.74913	0.001818
ENSG00000187492	CDHR4	3.1175	96.0451	0.001824
ENSG00000134138	MEIS2	-3.11418	-56.1898	0.001845
ENSG00000028528	SNX1	-3.11267	-19.3711	0.001854
ENSG00000133835	HSD17B4	3.11241	10.1282	0.001856
ENSG00000162062	TEDC2	-3.11029	-63.2484	0.001869
ENSG00000157335	CLEC18C	-3.10796	-179.786	0.001884
ENSG00000197786	OR5B17	3.10732	61.3922	0.001888
ENSG00000130202	NECTIN2	-3.10561	-3.31929	0.001899
ENSG00000204334	ERICH2	-3.10463	-1.53328	0.001905
ENSG00000197635	DPP4	-3.10387	-2.57765	0.00191
ENSG00000114646	CSPG5	3.10133	9.15485	0.001927
ENSG00000172757	CFL1	-3.10077	-29.2149	0.00193
ENSG00000223547	ZNF844	-3.0995	-8.49413	0.001938
ENSG00000185250	PPIL6	-3.09821	-11.4079	0.001947
ENSG00000103550	KNOP1	3.09814	15.8345	0.001947
ENSG00000106153	CHCHD2	-3.09631	-4.70694	0.001959
ENSG00000132517	SLC52A1	-3.09624	-3.46923	0.00196
ENSG00000242689	CNTF	-3.09566	-20.0582	0.001964
ENSG00000140386	SCAPER	-3.09259	-13.708	0.001984
ENSG00000167191	GPRC5B	-3.09239	-3.60826	0.001985
ENSG00000181418	DDN	-3.09031	-53.7365	0.001999
ENSG00000007392	LUC7L	3.09009	36.8642	0.002001
ENSG00000198901	PRC1	-3.08963	-5.05832	0.002004
ENSG00000144152	FBLN7	-3.08809	-6.58866	0.002014
ENSG00000081320	STK17B	3.08758	7.3692	0.002018
ENSG00000089050	RBBP9	-3.08439	-5.22934	0.00204
ENSG00000146247	PHIP	-3.0842	-39.5271	0.002041
ENSG00000132437	DDC	3.08389	1.75084	0.002043
ENSG00000160973	FOXH1	3.08384	42.8133	0.002044
ENSG00000100393	EP300	3.08231	40.8997	0.002054
ENSG00000119522	DENND1A	-3.08096	-3.57778	0.002063
ENSG00000157551	KCNJ15	3.08005	0.998546	0.00207
ENSG00000137947	GTF2B	-3.07948	-10.064	0.002074
ENSG00000111181	SLC6A12	3.07745	6.3754	0.002088
ENSG00000152527	PLEKHH2	3.0759	2.15883	0.002099
ENSG00000153208	MERTK	3.07573	2.03567	0.0021
ENSG00000086544	ITPKC	3.07517	2.8487	0.002104
ENSG00000128045	RASL11B	-3.07486	-1.86686	0.002106
ENSG00000166963	MAP1A	-3.07254	-13.6943	0.002122
ENSG00000145868	FBXO38	3.0721	21.1404	0.002126
ENSG00000138336	TET1	-3.07131	-7.16644	0.002131
ENSG00000030110	BAK1	-3.07125	-7.73721	0.002132
ENSG00000132837	DMGDH	-3.07008	-2.6197	0.00214
ENSG00000282872	C1orf232	-3.06902	-5.9059	0.002148
ENSG00000088451	TGDS	-3.06704	-3.39051	0.002162
ENSG00000111276	CDKN1B	-3.06677	-17.9359	0.002164
ENSG00000273542	H4C12	-3.06379	-32.2321	0.002186
ENSG00000100314	CABP7	-3.06267	-13.3666	0.002194
ENSG00000159899	NPR2	-3.06152	-15.8907	0.002202
ENSG00000173930	SLCO4C1	-3.06035	-1.01764	0.002211
ENSG00000123815	COQ8B	3.05922	3.02575	0.002219
ENSG00000070985	TRPM5	-3.05628	-9.3269	0.002241
ENSG00000163104	SMARCAD1	-3.05562	-12.7757	0.002246
ENSG00000174953	DHX36	3.05471	34.9051	0.002253
ENSG00000100023	PPIL2	3.05372	16.6249	0.00226
ENSG00000204704	OR2W1	3.05325	68.9423	0.002264
ENSG00000055957	ITIH1	-3.05054	-25.6366	0.002284
ENSG00000145354	CISD2	3.04428	17.3586	0.002332
ENSG00000254206	NPIPB11	-3.04278	-14.5766	0.002344
ENSG00000175619	OR4B1	3.042	21.2006	0.00235
ENSG00000185499	MUC1	3.03776	7.9669	0.002383
ENSG00000141510	TP53	3.03718	30.8812	0.002388
ENSG00000182944	EWSR1	-3.03637	-35.0236	0.002394
ENSG00000116030	SUMO1	3.03628	11.1886	0.002395
ENSG00000009950	MLXIPL	3.0334	7.08077	0.002418
ENSG00000183783	KCTD8	3.03306	3.13322	0.002421
ENSG00000031698	SARS1	3.03106	13.2972	0.002437
ENSG00000176444	CLK2	3.02938	23.6544	0.002451
ENSG00000205884	DEFB136	-3.02938	-26.1612	0.002451
ENSG00000100095	SEZ6L	-3.02924	-21.5866	0.002452
ENSG00000108797	CNTNAP1	3.02801	14.3205	0.002462
ENSG00000135250	SRPK2	3.02732	105.837	0.002467
ENSG00000123700	KCNJ2	3.02678	14.4487	0.002472
ENSG00000118496	FBXO30	3.02338	23.5053	0.0025
ENSG00000115204	MPV17	-3.02328	-134.666	0.002501
ENSG00000181744	DIPK2A	3.02252	7.4272	0.002507
ENSG00000204228	HSD17B8	-3.02228	-5.39323	0.002509
ENSG00000166073	GPR176	3.02218	6.7315	0.00251
ENSG00000172728	FUT10	-3.02198	-1.28638	0.002511
ENSG00000189030	VHLL	-3.02017	-62.8139	0.002526
ENSG00000176435	CLEC14A	-3.01911	-4.89853	0.002535
ENSG00000176490	DIRAS1	3.01859	4.48325	0.00254
ENSG00000173638	SLC19A1	3.01791	19.3683	0.002545
ENSG00000104936	DMPK	-3.01726	-57.3516	0.002551
ENSG00000101166	PRELID3B	3.01724	6.40862	0.002551
ENSG00000161981	SNRNP25	3.01431	3.84501	0.002576
ENSG00000012660	ELOVL5	-3.01328	-5.26575	0.002584
ENSG00000143569	UBAP2L	3.01211	91.8959	0.002594
ENSG00000087077	TRIP6	3.01185	1.7863	0.002597
ENSG00000138686	BBS7	-3.0115	-4.7281	0.0026
ENSG00000177202	SPACA4	3.01031	19.0546	0.00261
ENSG00000152270	PDE3B	3.00983	15.6815	0.002614
ENSG00000215695	RSC1A1	3.00971	19.9187	0.002615
ENSG00000137393	RNF144B	-3.00887	-8.01194	0.002622
ENSG00000103426	CORO7-PAM16	3.00775	55.1352	0.002632
ENSG00000140319	SRP14	3.00731	18.0173	0.002636
ENSG00000116539	ASH1L	-3.00714	-36.3254	0.002637
ENSG00000175793	SFN	3.00661	2.2742	0.002642
ENSG00000144048	DUSP11	-3.00509	-6.0537	0.002655
ENSG00000076984	MAP2K7	-3.00479	-10.3703	0.002658
ENSG00000184221	OLIG1	3.00466	9.97307	0.002659
ENSG00000164007	CLDN19	-3.00422	-20.8969	0.002663
ENSG00000241370	RPP21	3.0041	2.81596	0.002664
ENSG00000110344	UBE4A	3.00357	17.0205	0.002668
ENSG00000150347	ARID5B	-3.00295	-19.633	0.002674
ENSG00000134480	CCNH	3.00115	21.6487	0.00269
ENSG00000076201	PTPN23	-3.00088	-13.918	0.002692
ENSG00000185658	BRWD1	-2.99989	-15.3129	0.002701
ENSG00000185000	DGAT1	2.99971	7.0381	0.002702
ENSG00000288654	ENSG00000288654	2.99957	6.48933	0.002704
ENSG00000129204	USP6	2.99538	8.73343	0.002741
ENSG00000161618	ALDH16A1	-2.99343	-29.4461	0.002759
ENSG00000196453	ZNF777	-2.993	-9.02966	0.002762
ENSG00000100154	TTC28	2.99113	2.01218	0.002779
ENSG00000133574	GIMAP4	-2.99091	-6.38315	0.002781
ENSG00000089486	CDIP1	-2.98944	-6.66035	0.002795
ENSG00000164823	OSGIN2	-2.98537	-4.64005	0.002832
ENSG00000120029	ARMH3	2.9847	50.416	0.002839
ENSG00000239789	MRPS17	-2.98361	-14.3866	0.002849
ENSG00000149930	TAOK2	-2.98089	-18.44	0.002874
ENSG00000163467	TSACC	-2.97971	-68.4126	0.002885
ENSG00000263528	IKBKE	2.97953	3.92327	0.002887
ENSG00000110955	ATP5F1B	-2.97886	-99.6551	0.002893
ENSG00000214413	BBIP1	-2.97827	-14.4857	0.002899
ENSG00000005483	KMT2E	-2.97756	-29.7051	0.002906
ENSG00000177051	FBXO46	2.97754	21.2623	0.002906
ENSG00000118363	SPCS2	-2.97586	-7.00408	0.002922
ENSG00000112200	ZNF451	-2.9739	-28.0493	0.00294
ENSG00000184678	H2BC21	-2.97167	-108.982	0.002962
ENSG00000245848	CEBPA	-2.97119	-18.0999	0.002966
ENSG00000088808	PPP1R13B	-2.97049	-5.51974	0.002973
ENSG00000227717	GOLGA6L25	2.96962	1164.39	0.002982
ENSG00000164221	CCDC112	-2.96903	-8.92034	0.002987
ENSG00000165219	GAPVD1	2.96791	8.70531	0.002998
ENSG00000196639	HRH1	2.96682	3.95844	0.003009
ENSG00000012048	BRCA1	2.96554	43.0574	0.003022
ENSG00000116514	RNF19B	-2.96514	-15.2201	0.003025
ENSG00000197165	SULT1A2	2.96409	5.33162	0.003036
ENSG00000163463	KRTCAP2	-2.96326	-13.7167	0.003044
ENSG00000079332	SAR1A	2.96243	14.2322	0.003052
ENSG00000196132	MYT1	2.96092	10.2758	0.003067
ENSG00000165119	HNRNPK	2.95958	18.0691	0.003081
ENSG00000055118	KCNH2	-2.95816	-18.1241	0.003095
ENSG00000166507	NDST2	-2.95771	-12.3355	0.003099
ENSG00000133020	MYH8	-2.95602	-65.944	0.003116
ENSG00000198523	PLN	-2.95557	-2.50412	0.003121
ENSG00000159433	STARD9	2.95518	5.6188	0.003125
ENSG00000166407	LMO1	2.95407	3.80847	0.003136
ENSG00000061492	WNT8A	-2.95392	-44.8069	0.003138
ENSG00000165915	SLC39A13	2.95379	10.6025	0.003139
ENSG00000154122	ANKH	-2.95248	-32.362	0.003152
ENSG00000172803	SNX32	2.94791	15.5425	0.003199
ENSG00000074842	MYDGF	2.94735	2.38805	0.003205
ENSG00000183092	BEGAIN	2.94706	12.331	0.003208
ENSG00000157224	CLDN12	2.947	16.0065	0.003209
ENSG00000135373	EHF	2.94467	1.12027	0.003233
ENSG00000099904	ZDHHC8	-2.944	-5.24758	0.00324
ENSG00000289764	ENSG00000289764	2.94382	3.32576	0.003242
ENSG00000176884	GRIN1	2.93985	24.2061	0.003284
ENSG00000151364	KCTD14	-2.93955	-1.76274	0.003287
ENSG00000052749	RRP12	2.93768	4.08913	0.003307
ENSG00000185519	FAM131C	2.93728	10.4353	0.003311
ENSG00000152936	LMNTD1	-2.93656	-4.44631	0.003319
ENSG00000065526	SPEN	2.93473	68.8026	0.003338
ENSG00000223572	CKMT1A	-2.93416	-34.5432	0.003344
ENSG00000013810	TACC3	-2.93416	-3.37838	0.003345
ENSG00000115904	SOS1	2.93205	27.4823	0.003367
ENSG00000242715	CCDC169	-2.93133	-1.52912	0.003375
ENSG00000132970	WASF3	2.93057	3.43339	0.003383
ENSG00000196268	ZNF493	-2.9301	-2.54966	0.003389
ENSG00000167528	ZNF641	2.93008	4.33239	0.003389
ENSG00000143486	EIF2D	2.92861	7.39546	0.003405
ENSG00000116748	AMPD1	2.92815	64.0098	0.00341
ENSG00000103254	ANTKMT	-2.92557	-14.6414	0.003438
ENSG00000170703	TTLL6	2.92465	9.76246	0.003448
ENSG00000165905	LARGE2	-2.92318	-3.14373	0.003465
ENSG00000106541	AGR2	2.92089	5.90687	0.00349
ENSG00000065243	PKN2	-2.91969	-53.4634	0.003504
ENSG00000137812	KNL1	-2.91849	-57.606	0.003517
ENSG00000204267	TAP2	-2.9175	-3.4675	0.003528
ENSG00000205643	CDPF1	-2.91383	-27.2797	0.00357
ENSG00000109184	DCUN1D4	2.91277	22.2545	0.003582
ENSG00000283321	ENSG00000283321	2.91206	2.96461	0.00359
ENSG00000204264	PSMB8	2.91112	10.6777	0.003601
ENSG00000165819	METTL3	2.90975	9.6761	0.003617
ENSG00000141564	RPTOR	2.90744	5.72229	0.003644
ENSG00000204520	MICA	-2.90537	-1.1234	0.003668
ENSG00000163156	SCNM1	2.90484	179.065	0.003674
ENSG00000168970	JMJD7-PLA2G4B	-2.90436	-8.61183	0.00368
ENSG00000159164	SV2A	-2.90346	-45.0282	0.003691
ENSG00000140830	TXNL4B	-2.90092	-9.53627	0.003721
ENSG00000137834	SMAD6	2.90053	25.2621	0.003725
ENSG00000138085	ATRAID	-2.89966	-9.80617	0.003736
ENSG00000123200	ZC3H13	2.89801	16.0847	0.003755
ENSG00000124785	NRN1	2.89724	13.1474	0.003765
ENSG00000107249	GLIS3	-2.8968	-10.5346	0.00377
ENSG00000130518	IQCN	-2.89677	-13.6971	0.00377
ENSG00000119950	MXI1	2.89633	13.074	0.003776
ENSG00000146576	INTS15	2.89587	101.623	0.003781
ENSG00000002933	TMEM176A	-2.89088	-3.39773	0.003842
ENSG00000105856	HBP1	2.89078	46.7276	0.003843
ENSG00000032219	ARID4A	-2.88822	-30.5732	0.003874
ENSG00000166169	POLL	-2.88736	-64.9489	0.003885
ENSG00000143816	WNT9A	-2.88518	-14.6845	0.003912
ENSG00000153933	DGKE	-2.88506	-6.24679	0.003913
ENSG00000161955	TNFSF13	-2.88486	-5.579	0.003916
ENSG00000137802	MAPKBP1	2.88447	10.3306	0.003921
ENSG00000180336	MEIOC	2.88415	174.501	0.003925
ENSG00000077348	EXOSC5	-2.88411	-15.0121	0.003925
ENSG00000163762	TM4SF18	-2.87865	-2.09068	0.003994
ENSG00000108179	PPIF	2.87813	23.0517	0.004
ENSG00000164867	NOS3	-2.87742	-17.0411	0.004009
ENSG00000117713	ARID1A	-2.8762	-55.6358	0.004025
ENSG00000179921	GPBAR1	-2.87413	-8.29928	0.004051
ENSG00000130720	FIBCD1	-2.87406	-22.4154	0.004052
ENSG00000138750	NUP54	-2.87382	-6.92064	0.004055
ENSG00000157350	ST3GAL2	-2.87379	-22.77	0.004056
ENSG00000091704	CPA1	-2.87338	-1.00994	0.004061
ENSG00000180198	RCC1	-2.87251	-13.3896	0.004072
ENSG00000155465	SLC7A7	2.87251	9.21607	0.004072
ENSG00000125505	MBOAT7	-2.86939	-18.2042	0.004113
ENSG00000119321	FKBP15	-2.86889	-6.20479	0.004119
ENSG00000204220	PFDN6	2.86759	70.3705	0.004136
ENSG00000116106	EPHA4	-2.86751	-5.42059	0.004137
ENSG00000119878	CRIPT	2.8668	6.90679	0.004146
ENSG00000162521	RBBP4	-2.86469	-13.744	0.004174
ENSG00000184381	PLA2G6	-2.86265	-10.4877	0.004201
ENSG00000187726	DNAJB13	-2.86261	-3.77274	0.004202
ENSG00000019505	SYT13	2.86239	3.70029	0.004205
ENSG00000152804	HHEX	2.8607	6.81032	0.004227
ENSG00000065548	ZC3H15	-2.85971	-27.3248	0.00424
ENSG00000105662	CRTC1	2.85964	18.7016	0.004241
ENSG00000110422	HIPK3	-2.85838	-28.9878	0.004258
ENSG00000256223	ZNF10	-2.85786	-3.01324	0.004265
ENSG00000154783	FGD5	2.85777	23.8241	0.004266
ENSG00000197548	ATG7	-2.85571	-8.7857	0.004294
ENSG00000103540	CCP110	-2.85325	-8.39881	0.004327
ENSG00000104888	SLC17A7	2.85316	5.35374	0.004329
ENSG00000156521	TYSND1	-2.85269	-8.65548	0.004335
ENSG00000173678	SPDYE2B	-2.85192	-68.184	0.004346
ENSG00000129084	PSMA1	-2.85147	-45.0098	0.004352
ENSG00000119737	GPR75	-2.84735	-9.38198	0.004409
ENSG00000114416	FXR1	2.84709	15.3142	0.004412
ENSG00000133789	SWAP70	-2.84694	-11.1922	0.004414
ENSG00000105865	DUS4L	2.84647	13.8306	0.004421
ENSG00000135587	SMPD2	-2.84551	-6.12723	0.004434
ENSG00000174502	SLC26A9	2.84523	6.49577	0.004438
ENSG00000136068	FLNB	-2.84331	-12.9931	0.004465
ENSG00000183186	C2CD4C	2.84318	12.4001	0.004467
ENSG00000242498	ARPIN	-2.8422	-3.62875	0.00448
ENSG00000169689	CENPX	-2.84194	-2.45835	0.004484
ENSG00000100991	TRPC4AP	-2.84155	-19.3959	0.004489
ENSG00000112761	CCN6	2.84122	11.481	0.004494
ENSG00000089101	CFAP61	2.84117	4.60257	0.004495
ENSG00000118407	FILIP1	2.84075	1.47167	0.004501
ENSG00000173175	ADCY5	-2.83974	-6.37623	0.004515
ENSG00000243317	STMP1	-2.83952	-9.01662	0.004518
ENSG00000051620	HEBP2	-2.8394	-37.0454	0.00452
ENSG00000176476	SGF29	2.83845	26.0185	0.004533
ENSG00000103415	HMOX2	2.8383	2.06728	0.004535
ENSG00000259330	INAFM2	-2.83803	-2.22415	0.004539
ENSG00000025423	HSD17B6	2.83437	8.54824	0.004592
ENSG00000130204	TOMM40	-2.83381	-19.6737	0.0046
ENSG00000167526	RPL13	-2.83367	-8.19088	0.004602
ENSG00000159063	ALG8	2.83226	11.7253	0.004622
ENSG00000172543	CTSW	-2.83167	-8.25222	0.004631
ENSG00000132781	MUTYH	-2.83166	-92.9511	0.004631
ENSG00000221954	OR4C12	-2.83162	-45.1904	0.004631
ENSG00000124193	SRSF6	-2.83094	-23.9757	0.004641
ENSG00000181638	ZFP41	-2.83066	-17.6054	0.004645
ENSG00000100926	TM9SF1	2.82924	26.7306	0.004666
ENSG00000075914	EXOSC7	2.82907	6.37558	0.004668
ENSG00000149948	HMGA2	-2.82842	-6.59714	0.004678
ENSG00000197279	ZNF165	2.82739	3.04236	0.004693
ENSG00000173915	ATP5MK	2.82542	9.13317	0.004722
ENSG00000103313	MEFV	2.82378	29.7252	0.004746
ENSG00000137871	ZNF280D	-2.82336	-15.1195	0.004752
ENSG00000196993	NPIPB9	2.82273	459.529	0.004762
ENSG00000111371	SLC38A1	-2.82252	-5.95431	0.004765
ENSG00000270249	ENSG00000270249	2.82184	191.429	0.004775
ENSG00000151640	DPYSL4	2.82097	1.99141	0.004788
ENSG00000152601	MBNL1	2.81583	20.46	0.004865
ENSG00000137310	TCF19	-2.81314	-2.82813	0.004906
ENSG00000162148	PPP1R32	2.81053	17.9314	0.004946
ENSG00000164294	GPX8	2.81004	13.2578	0.004953
ENSG00000269855	RNF225	2.8092	7.82748	0.004966
ENSG00000077080	ACTL6B	-2.8092	-25.8227	0.004967
ENSG00000130182	ZSCAN10	-2.80883	-7.35943	0.004972
ENSG00000178773	CPNE7	-2.80877	-11.0898	0.004973
ENSG00000115504	EHBP1	2.80667	37.1761	0.005006
ENSG00000136169	SETDB2	2.80575	5.41339	0.00502
ENSG00000204469	PRRC2A	2.80575	16.5131	0.00502
ENSG00000164330	EBF1	2.80252	8.94734	0.005071
ENSG00000197020	ZNF100	-2.80213	-1.59058	0.005077
ENSG00000260325	HSPB9	2.80184	6.24953	0.005081
ENSG00000133424	LARGE1	-2.80179	-24.3247	0.005082
ENSG00000204599	TRIM39	-2.80138	-10.1208	0.005089
ENSG00000224389	C4B	2.80089	1117.07	0.005096
ENSG00000131788	PIAS3	2.80084	78.126	0.005097
ENSG00000117281	CD160	2.80084	969.17	0.005097
ENSG00000136868	SLC31A1	-2.80019	-3.836	0.005107
ENSG00000040341	STAU2	2.7989	17.0293	0.005128
ENSG00000198353	HOXC4	-2.79717	-75.0905	0.005155
ENSG00000105983	LMBR1	2.79693	8.142	0.005159
ENSG00000136404	TM6SF1	-2.79624	-10.9483	0.00517
ENSG00000213218	CSH2	-2.79524	-24.7857	0.005186
ENSG00000136485	DCAF7	-2.79489	-12.6916	0.005192
ENSG00000276302	ENSG00000276302	-2.79463	-10.2226	0.005196
ENSG00000152749	GPR180	2.79437	1.05128	0.0052
ENSG00000114107	CEP70	-2.79391	-36.3086	0.005207
ENSG00000064225	ST3GAL6	-2.79327	-2.59761	0.005218
ENSG00000116580	GON4L	-2.79289	-26.2812	0.005224
ENSG00000203666	EFCAB2	-2.79273	-12.0252	0.005227
ENSG00000197774	EME2	2.79263	23.3363	0.005228
ENSG00000148334	PTGES2	2.79249	82.7425	0.00523
ENSG00000057935	MTA3	-2.79233	-68.4333	0.005233
ENSG00000006007	GDE1	-2.79225	-16.6411	0.005234
ENSG00000067208	EVI5	2.79175	11.7372	0.005242
ENSG00000186104	CYP2R1	2.79058	9.48539	0.005261
ENSG00000169856	ONECUT1	-2.78941	-7.86163	0.00528
ENSG00000283297	TEX52	2.78909	5.34123	0.005286
ENSG00000165476	REEP3	-2.78861	-32.0762	0.005294
ENSG00000256646	ENSG00000256646	-2.78705	-21.3308	0.005319
ENSG00000143515	ATP8B2	2.78664	12.594	0.005326
ENSG00000153885	KCTD15	-2.78649	-2.67903	0.005328
ENSG00000137168	PPIL1	-2.78624	-23.4985	0.005332
ENSG00000128944	KNSTRN	2.78513	3.16674	0.005351
ENSG00000007923	DNAJC11	2.78479	22.8084	0.005356
ENSG00000067900	ROCK1	2.78469	51.7552	0.005358
ENSG00000148835	TAF5	2.78445	6.93428	0.005362
ENSG00000111912	NCOA7	-2.78429	-11.8355	0.005364
ENSG00000171346	KRT15	-2.78311	-7.94317	0.005384
ENSG00000170915	PAQR8	-2.78191	-4.90991	0.005404
ENSG00000171044	XKR6	2.78191	7.50896	0.005404
ENSG00000138382	METTL5	-2.77983	-3.43459	0.005439
ENSG00000165029	ABCA1	2.77978	0.974355	0.00544
ENSG00000239305	RNF103	2.77955	10.4206	0.005444
ENSG00000170382	LRRN2	-2.77602	-4.92591	0.005503
ENSG00000197496	SLC2A10	-2.77419	-3.79769	0.005534
ENSG00000235194	PPP1R3E	-2.77187	-7.20017	0.005574
ENSG00000188010	MORN2	2.77127	3.10992	0.005584
ENSG00000047849	MAP4	-2.76964	-6.23428	0.005612
ENSG00000123636	BAZ2B	-2.76802	-24.5224	0.00564
ENSG00000163110	PDLIM5	-2.76798	-37.8746	0.005641
ENSG00000177733	HNRNPA0	-2.76688	-21.3753	0.00566
ENSG00000166483	WEE1	2.76584	6.4064	0.005678
ENSG00000015676	NUDCD3	2.76565	10.5189	0.005681
ENSG00000109332	UBE2D3	2.76547	47.7747	0.005684
ENSG00000092439	TRPM7	-2.76498	-6.86471	0.005693
ENSG00000175832	ETV4	-2.7649	-4.22727	0.005694
ENSG00000160654	CD3G	2.76444	77.4372	0.005702
ENSG00000137822	TUBGCP4	-2.76294	-12.2663	0.005728
ENSG00000164743	C8orf48	-2.76269	-2.54782	0.005733
ENSG00000131149	GSE1	2.76264	22.9607	0.005734
ENSG00000250709	CCDC169-SOHLH2	-2.7617	-3.54682	0.00575
ENSG00000186803	IFNA10	-2.75999	-12.9078	0.00578
ENSG00000176148	TCP11L1	2.75848	3.77595	0.005807
ENSG00000144857	BOC	-2.75832	-1.06869	0.00581
ENSG00000135596	MICAL1	-2.75617	-3.82984	0.005848
ENSG00000196260	SFTA2	-2.7561	-2.89105	0.00585
ENSG00000144909	OSBPL11	-2.75529	-4.19055	0.005864
ENSG00000138380	CARF	2.7551	9.09225	0.005867
ENSG00000072858	SIDT1	2.755	1.19469	0.005869
ENSG00000158019	BABAM2	-2.75451	-13.3904	0.005878
ENSG00000158104	HPD	2.75217	5.22774	0.00592
ENSG00000101346	POFUT1	2.75194	21.1957	0.005924
ENSG00000268043	NBPF12	2.75157	45.8957	0.005931
ENSG00000165684	SNAPC4	-2.75098	-29.0398	0.005942
ENSG00000215343	ZNF705D	2.75061	80.0192	0.005948
ENSG00000106992	AK1	-2.74926	-21.334	0.005973
ENSG00000089775	ZBTB25	-2.74922	-6.88341	0.005974
ENSG00000142197	DOP1B	-2.74686	-2.26824	0.006017
ENSG00000163898	LIPH	2.74664	3.44785	0.006021
ENSG00000239697	TNFSF12	-2.74513	-89.7841	0.006049
ENSG00000103197	TSC2	-2.74512	-56.9668	0.006049
ENSG00000163376	KBTBD8	-2.74392	-6.13863	0.006071
ENSG00000197978	GOLGA6L9	2.74308	33.7886	0.006087
ENSG00000178694	NSUN3	-2.74303	-36.8557	0.006088
ENSG00000105968	H2AZ2	2.74298	7.40031	0.006088
ENSG00000273703	H2BC14	-2.74296	-38.42	0.006089
ENSG00000058085	LAMC2	-2.7426	-1.44642	0.006096
ENSG00000143401	ANP32E	2.74247	13.9492	0.006098
ENSG00000204351	SKIC2	2.74095	20.7786	0.006126
ENSG00000158497	HMHB1	-2.74077	-23.2947	0.006129
ENSG00000105329	TGFB1	2.74062	3.3137	0.006132
ENSG00000144331	ZNF385B	2.74004	3.18346	0.006143
ENSG00000198648	STK39	2.73729	32.4876	0.006195
ENSG00000111424	VDR	2.73687	5.97954	0.006203
ENSG00000177311	ZBTB38	2.73588	13.1015	0.006221
ENSG00000087258	GNAO1	2.73583	4.36894	0.006222
ENSG00000136930	PSMB7	-2.73478	-2.24424	0.006242
ENSG00000179388	EGR3	2.7338	29.8644	0.006261
ENSG00000181027	FKRP	2.733	7.49074	0.006276
ENSG00000113163	CERT1	-2.72985	-98.3401	0.006336
ENSG00000114698	PLSCR4	2.72966	3.44621	0.00634
ENSG00000010361	FUZ	-2.72775	-4.85224	0.006377
ENSG00000122729	ACO1	2.7275	4.21247	0.006382
ENSG00000187231	SESTD1	-2.72738	-5.88805	0.006384
ENSG00000198363	ASPH	2.72655	15.9311	0.0064
ENSG00000152213	ARL11	2.72651	11.1906	0.006401
ENSG00000166435	XRRA1	-2.72642	-1.59114	0.006402
ENSG00000137193	PIM1	-2.72571	-4.76307	0.006416
ENSG00000165424	ZCCHC24	-2.72549	-10.1125	0.006421
ENSG00000181788	SIAH2	2.72495	22.2272	0.006431
ENSG00000289809	ENSG00000289809	2.72401	11.6503	0.00645
ENSG00000121350	PYROXD1	2.7218	2.56658	0.006493
ENSG00000182149	IST1	-2.72167	-12.6926	0.006495
ENSG00000171488	LRRC8C	2.72107	3.14354	0.006507
ENSG00000181929	PRKAG1	2.7196	7.45394	0.006536
ENSG00000167703	SLC43A2	2.71843	5.02314	0.006559
ENSG00000107821	KAZALD1	-2.71792	-19.3741	0.006569
ENSG00000285976	ENSG00000285976	-2.71751	-27.469	0.006578
ENSG00000099991	CABIN1	2.7175	12.8442	0.006578
ENSG00000175352	NRIP3	-2.71703	-5.19808	0.006587
ENSG00000198301	SDAD1	-2.71654	-15.7863	0.006597
ENSG00000221946	FXYD7	2.71571	16.97	0.006613
ENSG00000104872	PIH1D1	-2.71364	-25.4032	0.006655
ENSG00000132964	CDK8	-2.71168	-16.2701	0.006694
ENSG00000164112	SMIM43	2.71164	5.95423	0.006695
ENSG00000133985	TTC9	2.71006	2.03407	0.006727
ENSG00000169193	CCDC126	-2.71	-5.01781	0.006728
ENSG00000284779	ENSG00000284779	2.70969	42.0457	0.006735
ENSG00000145332	KLHL8	2.70907	4.93004	0.006747
ENSG00000004399	PLXND1	2.70436	5.14074	0.006844
ENSG00000102547	CAB39L	2.70341	9.68447	0.006863
ENSG00000162408	NOL9	2.70291	9.68593	0.006874
ENSG00000090621	PABPC4	2.70174	17.838	0.006898
ENSG00000180098	TRNAU1AP	-2.70115	-8.7784	0.00691
ENSG00000146243	IRAK1BP1	-2.70104	-2.02689	0.006912
ENSG00000120093	HOXB3	2.70084	24.593	0.006916
ENSG00000110107	PRPF19	-2.70072	-29.9035	0.006919
ENSG00000110375	UPK2	-2.70051	-42.0247	0.006923
ENSG00000132481	TRIM47	2.7001	9.85245	0.006932
ENSG00000150051	MKX	2.69967	9.09647	0.006941
ENSG00000138190	EXOC6	2.69923	25.4555	0.00695
ENSG00000176261	ZBTB8OS	-2.69862	-15.9389	0.006963
ENSG00000136819	C9orf78	-2.69763	-12.4059	0.006983
ENSG00000100056	ESS2	-2.69748	-2.00233	0.006987
ENSG00000106636	YKT6	2.69591	4.53966	0.00702
ENSG00000142552	RCN3	2.69585	30.2479	0.007021
ENSG00000108559	NUP88	2.6958	3.85507	0.007022
ENSG00000198169	ZNF251	-2.69517	-28.3891	0.007035
ENSG00000164236	ANKRD33B	-2.69497	-4.60147	0.00704
ENSG00000267221	C17orf113	-2.69432	-7.18826	0.007053
ENSG00000147419	CCDC25	-2.69402	-2.48368	0.00706
ENSG00000185324	CDK10	-2.69395	-3.08413	0.007061
ENSG00000181220	ZNF746	-2.6933	-8.34405	0.007075
ENSG00000179674	ARL14	-2.69192	-1.11813	0.007104
ENSG00000033170	FUT8	2.69162	10.3319	0.007111
ENSG00000036672	USP2	2.69059	6.19486	0.007133
ENSG00000112701	SENP6	-2.69058	-14.8588	0.007133
ENSG00000164631	ZNF12	-2.69006	-4.67151	0.007144
ENSG00000225327	USP17L3	-2.68978	-6558.19	0.00715
ENSG00000168056	LTBP3	2.68794	4.31713	0.007189
ENSG00000070444	MNT	2.68755	7.77853	0.007198
ENSG00000169379	ARL13B	-2.68717	-13.3522	0.007206
ENSG00000173486	FKBP2	2.6857	29.0313	0.007238
ENSG00000074696	HACD3	2.68442	6.5538	0.007266
ENSG00000152556	PFKM	-2.68384	-4.54764	0.007278
ENSG00000256053	COA8	2.68363	5.75645	0.007283
ENSG00000285480	H2BK1	-2.68348	-5.61563	0.007286
ENSG00000197006	METTL9	2.68217	32.7197	0.007315
ENSG00000152904	GGPS1	2.68199	15.3411	0.007319
ENSG00000125503	PPP1R12C	2.68175	12.1274	0.007324
ENSG00000119508	NR4A3	-2.68124	-5.5011	0.007335
ENSG00000111653	ING4	-2.68106	-12.575	0.007339
ENSG00000187783	TMEM72	2.68011	2.39218	0.00736
ENSG00000188037	CLCN1	2.67909	14.9066	0.007382
ENSG00000075539	FRYL	2.67903	19.5978	0.007384
ENSG00000112245	PTP4A1	-2.67898	-32.1155	0.007385
ENSG00000169242	EFNA1	-2.6784	-4.98535	0.007398
ENSG00000132676	DAP3	-2.67831	-5.95256	0.007399
ENSG00000129911	KLF16	2.67651	13.1944	0.007439
ENSG00000148120	AOPEP	-2.67631	-4.54385	0.007444
ENSG00000113300	CNOT6	-2.67582	-21.0428	0.007455
ENSG00000149735	GPHA2	-2.67464	-8.54801	0.007481
ENSG00000182903	ZNF721	-2.67397	-7.58385	0.007496
ENSG00000204140	CLPSL1	-2.67362	-32.2139	0.007504
ENSG00000166897	ELFN2	2.67258	13.3187	0.007527
ENSG00000151883	PARP8	2.67219	14.4231	0.007536
ENSG00000124767	GLO1	2.67165	2.07972	0.007548
ENSG00000183644	HOATZ	2.67107	14.7954	0.007561
ENSG00000186075	ZPBP2	-2.67056	-15.2331	0.007573
ENSG00000229637	PRAC2	2.67053	36.7807	0.007573
ENSG00000091844	RGS17	-2.67022	-4.43757	0.00758
ENSG00000147439	BIN3	2.66987	4.42646	0.007588
ENSG00000228607	CLDN25	-2.66959	-37.5033	0.007594
ENSG00000221909	FAM200A	-2.66837	-22.0302	0.007622
ENSG00000196224	KRTAP5-3	-2.66796	-34.6745	0.007631
ENSG00000263020	ENSG00000263020	2.66597	8.03957	0.007677
ENSG00000161610	HCRT	-2.66568	-5.04167	0.007683
ENSG00000100811	YY1	2.66545	31.4996	0.007688
ENSG00000243449	C4orf48	2.66485	55.142	0.007702
ENSG00000018699	TTC27	2.66479	34.5732	0.007704
ENSG00000157426	AASDH	-2.66406	-12.8778	0.00772
ENSG00000184937	WT1	-2.66386	-7.65883	0.007725
ENSG00000159314	ARHGAP27	-2.66311	-4.68508	0.007742
ENSG00000111780	ENSG00000111780	-2.66307	-7.40728	0.007743
ENSG00000172765	TMCC1	2.66283	28.5188	0.007749
ENSG00000174606	ANGEL2	-2.66256	-12.5896	0.007755
ENSG00000196557	CACNA1H	2.66235	5.66371	0.00776
ENSG00000167114	SLC27A4	-2.66218	-771.281	0.007764
ENSG00000143919	CAMKMT	2.66175	2.02277	0.007774
ENSG00000205356	TECPR1	2.66061	14.696	0.0078
ENSG00000197935	ZNF311	-2.66058	-0.90008	0.007801
ENSG00000039537	C6	-2.65892	-3.71844	0.007839
ENSG00000183323	CCDC125	-2.6565	-6.12994	0.007896
ENSG00000074855	ANO8	-2.65588	-66.1669	0.00791
ENSG00000155816	FMN2	-2.65478	-1.88908	0.007936
ENSG00000160877	NACC1	-2.65423	-8.87446	0.007949
ENSG00000049540	ELN	2.65392	12.5674	0.007956
ENSG00000149016	TUT1	2.65314	20.5708	0.007975
ENSG00000104969	SGTA	2.65243	82.9217	0.007991
ENSG00000198515	CNGA1	2.65174	0.65188	0.008008
ENSG00000013583	HEBP1	2.65077	0.890915	0.008031
ENSG00000163141	BNIPL	2.64992	4.29373	0.008051
ENSG00000149489	ROM1	-2.64862	-19.4816	0.008082
ENSG00000197757	HOXC6	2.64825	29.0022	0.008091
ENSG00000051128	HOMER3	-2.64806	-13.5601	0.008096
ENSG00000129226	CD68	-2.6462	-3.46452	0.00814
ENSG00000186188	FFAR4	2.64601	6.8816	0.008145
ENSG00000167183	PRR15L	2.64598	5.83705	0.008145
ENSG00000141738	GRB7	-2.6459	-7.54344	0.008147
ENSG00000079393	DUSP13	-2.64579	-42.8324	0.00815
ENSG00000073578	SDHA	2.64544	10.2661	0.008158
ENSG00000174669	SLC29A2	2.64514	17.6077	0.008166
ENSG00000197837	H4C16	2.64243	2.95017	0.008231
ENSG00000115540	MOB4	2.64219	29.4106	0.008237
ENSG00000133069	TMCC2	2.6417	8.09371	0.008249
ENSG00000075891	PAX2	-2.64116	-49.899	0.008262
ENSG00000123836	PFKFB2	2.6405	8.33488	0.008278
ENSG00000075035	WSCD2	2.63989	2.91104	0.008293
ENSG00000166340	TPP1	-2.63853	-9.18662	0.008327
ENSG00000167566	NCKAP5L	2.63786	38.5746	0.008343
ENSG00000143179	UCK2	-2.63678	-9.51303	0.00837
ENSG00000187240	DYNC2H1	2.635	14.0312	0.008414
ENSG00000022840	RNF10	2.63456	17.2263	0.008425
ENSG00000183150	GPR19	2.63454	12.1752	0.008425
ENSG00000274750	H3C6	-2.63356	-4.35293	0.00845
ENSG00000171877	FRMD5	-2.63072	-9.59915	0.00852
ENSG00000134545	KLRC1	2.63022	16.1881	0.008533
ENSG00000084112	SSH1	2.62955	9.14191	0.00855
ENSG00000151693	ASAP2	2.62911	19.498	0.008561
ENSG00000117859	OSBPL9	2.62835	105.717	0.00858
ENSG00000122515	ZMIZ2	2.62501	2.65405	0.008665
ENSG00000172500	FIBP	2.62418	12.2166	0.008686
ENSG00000172575	RASGRP1	2.62276	2.62457	0.008722
ENSG00000149328	GLB1L2	-2.62212	-4.32601	0.008739
ENSG00000133606	MKRN1	-2.6219	-11.446	0.008744
ENSG00000139117	CPNE8	-2.62115	-3.25313	0.008763
ENSG00000150403	TMCO3	-2.6211	-2.34859	0.008765
ENSG00000213186	TRIM59	-2.62108	-2.43271	0.008765
ENSG00000159182	PRAC1	2.62086	39.9227	0.008771
ENSG00000205502	C2CD4B	-2.62024	-0.56836	0.008787
ENSG00000180914	OXTR	-2.62008	-8.69382	0.008791
ENSG00000128250	RFPL1	2.61971	29.4604	0.0088
ENSG00000160957	RECQL4	2.61847	55.3147	0.008833
ENSG00000004897	CDC27	-2.61837	-18.6276	0.008835
ENSG00000162763	LRRC52	-2.61734	-3.4984	0.008862
ENSG00000105011	ASF1B	-2.61687	-8.55052	0.008874
ENSG00000197599	CCDC154	2.61585	19.4214	0.008901
ENSG00000011198	ABHD5	-2.61459	-7.63563	0.008933
ENSG00000006459	KDM7A	-2.61405	-18.942	0.008948
ENSG00000163812	ZDHHC3	2.61368	7.69075	0.008957
ENSG00000134121	CHL1	-2.6131	-2.67555	0.008973
ENSG00000203618	GP1BB	2.61295	25.2761	0.008977
ENSG00000173852	DPY19L1	-2.61233	-6.60497	0.008993
ENSG00000104067	TJP1	2.61213	20.7869	0.008998
ENSG00000145241	CENPC	-2.61079	-3.14621	0.009033
ENSG00000288614	ENSG00000288614	2.61035	8.2899	0.009045
ENSG00000175161	CADM2	2.60968	5.61576	0.009063
ENSG00000168010	ATG16L2	-2.60836	-5.45798	0.009098
ENSG00000104979	C19orf53	2.6081	4.13113	0.009105
ENSG00000176083	ZNF683	2.60797	32.9847	0.009108
ENSG00000143278	F13B	2.60793	8.6102	0.009109
ENSG00000172006	ZNF554	2.60698	18.4909	0.009134
ENSG00000131094	C1QL1	2.60679	14.0859	0.00914
ENSG00000174775	HRAS	2.60571	2.02022	0.009168
ENSG00000100591	AHSA1	2.60555	10.766	0.009173
ENSG00000117597	UTP25	2.60544	2.25615	0.009176
ENSG00000132718	SYT11	-2.60482	-18.5597	0.009192
ENSG00000155657	TTN	-2.60448	-2.7965	0.009201
ENSG00000109911	ELP4	-2.60433	-11.9322	0.009205
ENSG00000165275	TRMT10B	-2.60381	-5.06971	0.009219
ENSG00000288626	ENSG00000288626	-2.60358	-16.5794	0.009226
ENSG00000169231	THBS3	-2.60334	-20.0231	0.009232
ENSG00000140320	BAHD1	-2.60317	-11.4401	0.009237
ENSG00000147885	IFNA16	2.60221	43.1932	0.009263
ENSG00000180999	C1orf105	2.60202	6.51548	0.009268
ENSG00000221978	CCNL2	2.60178	125.566	0.009274
ENSG00000159761	C16orf86	-2.60077	-222.294	0.009302
ENSG00000155256	ZFYVE27	-2.60042	-4.86135	0.009311
ENSG00000214029	ZNF891	-2.60036	-6.2031	0.009313
ENSG00000174939	ASPHD1	2.60028	3.0004	0.009315
ENSG00000156466	GDF6	-2.59932	-9.98164	0.009341
ENSG00000123124	WWP1	-2.59897	-17.1651	0.00935
ENSG00000105696	TMEM59L	-2.59863	-16.3702	0.00936
ENSG00000162298	SYVN1	2.59845	37.1352	0.009364
ENSG00000102984	ZNF821	-2.5975	-15.7761	0.009391
ENSG00000166455	C16orf46	2.59718	4.64013	0.009399
ENSG00000148215	OR5C1	-2.59592	-91.2681	0.009434
ENSG00000188338	SLC38A3	2.59547	4.72639	0.009446
ENSG00000119866	BCL11A	2.59537	5.47488	0.009449
ENSG00000162896	PIGR	2.59517	2.8478	0.009454
ENSG00000165188	RNF183	2.59496	18.0963	0.00946
ENSG00000148680	HTR7	-2.59476	-4.14776	0.009466
ENSG00000188095	MESP2	2.59434	24.3378	0.009477
ENSG00000104327	CALB1	2.59351	10.8312	0.0095
ENSG00000158715	SLC45A3	2.59227	9.9824	0.009534
ENSG00000110844	PRPF40B	2.59212	13.9235	0.009539
ENSG00000168061	SAC3D1	-2.5906	-10.5753	0.009581
ENSG00000169047	IRS1	-2.58983	-10.2514	0.009602
ENSG00000077312	SNRPA	-2.58624	-1.77313	0.009703
ENSG00000154342	WNT3A	-2.58597	-37.7513	0.009711
ENSG00000157216	SSBP3	-2.58464	-17.5432	0.009748
ENSG00000141298	SSH2	-2.58402	-23.7736	0.009766
ENSG00000197771	MCMBP	-2.58398	-6.44844	0.009767
ENSG00000158428	CATIP	2.58316	10.5757	0.00979
ENSG00000175931	UBE2O	2.58309	4.3949	0.009792
ENSG00000206026	SMIM21	2.58302	27.783	0.009794
ENSG00000253506	NACA2	2.58268	4.87668	0.009804
ENSG00000139218	SCAF11	2.58134	18.3009	0.009842
ENSG00000174788	PCP2	2.58094	10.8648	0.009853
ENSG00000069275	NUCKS1	-2.57958	-20.792	0.009892
ENSG00000284718	SCYGR7	-2.57871	-13.2066	0.009917
ENSG00000101343	CRNKL1	2.57688	4.41423	0.00997
ENSG00000165548	TMEM63C	-2.57663	-9.18315	0.009977
ENSG00000136535	TBR1	2.57663	57.7354	0.009977
ENSG00000249209	ENSG00000249209	2.57575	1.62254	0.010002
ENSG00000186834	HEXIM1	-2.57549	-3.76861	0.01001
ENSG00000134294	SLC38A2	2.57325	13.3516	0.010075
ENSG00000160058	BSDC1	-2.57234	-22.7268	0.010101
ENSG00000241106	HLA-DOB	-2.57121	-1.74575	0.010135
ENSG00000176953	NFATC2IP	-2.57109	-35.3742	0.010138
ENSG00000278463	H2AC4	-2.56985	-20.1417	0.010174
ENSG00000275004	ZNF280B	2.5697	3.11081	0.010179
ENSG00000172775	PSME3IP1	-2.56921	-5.23132	0.010193
ENSG00000067248	DHX29	-2.56868	-34.3831	0.010209
ENSG00000141434	MEP1B	2.56864	8.89062	0.01021
ENSG00000177666	PNPLA2	-2.56775	-17.4071	0.010236
ENSG00000165821	SALL2	-2.56727	-8.52638	0.01025
ENSG00000149798	CDC42EP2	-2.56615	-19.1672	0.010283
ENSG00000183638	RP1L1	-2.5649	-20.3358	0.010321
ENSG00000008197	TFAP2D	2.56466	38.8834	0.010328
ENSG00000146215	CRIP3	2.56273	8.64731	0.010385
ENSG00000168140	VASN	-2.5627	-824.755	0.010386
ENSG00000166002	SMCO4	2.56221	4.97217	0.010401
ENSG00000179630	LACC1	2.55974	2.72974	0.010475
ENSG00000163293	NIPAL1	2.55931	0.665308	0.010488
ENSG00000113790	EHHADH	-2.55902	-10.3545	0.010497
ENSG00000188389	PDCD1	2.55803	18.964	0.010527
ENSG00000171223	JUNB	2.55732	19.6944	0.010548
ENSG00000142731	PLK4	-2.5573	-13.9794	0.010549
ENSG00000159723	AGRP	2.55666	38.5607	0.010568
ENSG00000082805	ERC1	-2.55619	-11.5629	0.010582
ENSG00000138823	MTTP	-2.55559	-2.73039	0.010601
ENSG00000168575	SLC20A2	2.55554	5.05408	0.010602
ENSG00000120688	WBP4	2.55526	30.9691	0.010611
ENSG00000007372	PAX6	2.55379	19.4801	0.010656
ENSG00000141026	MED9	-2.55323	-9.51509	0.010673
ENSG00000066044	ELAVL1	-2.5529	-39.0197	0.010683
ENSG00000037749	MFAP3	2.5525	7.00918	0.010695
ENSG00000164877	MICALL2	-2.5516	-124.757	0.010723
ENSG00000088826	SMOX	2.55098	5.72011	0.010742
ENSG00000213619	NDUFS3	2.55044	13.1721	0.010759
ENSG00000197885	NKIRAS1	2.55044	21.3115	0.010759
ENSG00000189362	NEMP2	-2.54772	-7.36687	0.010843
ENSG00000217236	SP9	2.5464	17.1622	0.010884
ENSG00000145388	METTL14	-2.54636	-11.3906	0.010885
ENSG00000255529	POLR2M	-2.54568	-14.9354	0.010906
ENSG00000141580	WDR45B	2.54461	4.68862	0.01094
ENSG00000130208	APOC1	2.54338	66.3749	0.010979
ENSG00000079313	REXO1	2.54324	1.92358	0.010983
ENSG00000271425	NBPF10	2.5422	680.92	0.011016
ENSG00000124574	ABCC10	-2.54207	-17.7373	0.01102
ENSG00000185056	C5orf47	2.54185	20.6397	0.011027
ENSG00000197272	IL27	2.54145	32.4977	0.011039
ENSG00000124440	HIF3A	2.54121	993.126	0.011047
ENSG00000106546	AHR	2.54054	6.2269	0.011068
ENSG00000139725	RHOF	-2.53963	-14.2154	0.011097
ENSG00000204444	APOM	-2.53962	-12.5576	0.011097
ENSG00000204308	RNF5	-2.53907	-20.0646	0.011115
ENSG00000130751	NPAS1	2.53891	10.558	0.01112
ENSG00000070540	WIPI1	-2.53755	-3.34616	0.011163
ENSG00000173093	CCDC63	2.53621	7.07656	0.011206
ENSG00000139343	SNRPF	2.53558	5.2108	0.011226
ENSG00000188763	FZD9	-2.53558	-5.77084	0.011226
ENSG00000184908	CLCNKB	2.53532	3.29689	0.011235
ENSG00000233115	FAM90A11P	-2.53492	-3304.35	0.011247
ENSG00000172113	NME6	2.53354	6.62514	0.011292
ENSG00000189134	NKAPL	-2.53339	-5.16399	0.011296
ENSG00000161960	EIF4A1	2.53337	20.0589	0.011297
ENSG00000136490	LIMD2	2.53305	11.0649	0.011308
ENSG00000258315	C17orf49	-2.53265	-18.8395	0.01132
ENSG00000169223	LMAN2	2.53171	17.951	0.011351
ENSG00000100565	LRRC74A	2.53112	5.38635	0.01137
ENSG00000079691	CARMIL1	-2.53068	-6.74695	0.011384
ENSG00000115548	KDM3A	2.53031	45.5506	0.011396
ENSG00000197162	ZNF785	-2.52873	-282.409	0.011448
ENSG00000184144	CNTN2	2.52816	9.60538	0.011466
ENSG00000254505	CHMP4A	2.52687	3.57217	0.011508
ENSG00000170324	FRMPD2	-2.52643	-24.1782	0.011523
ENSG00000163006	CCDC138	-2.52638	-1.75678	0.011525
ENSG00000103342	GSPT1	-2.52635	-3.36154	0.011526
ENSG00000204542	C6orf15	2.52625	4.27824	0.011529
ENSG00000127054	INTS11	2.52568	17.9966	0.011547
ENSG00000006468	ETV1	-2.52498	-6.03648	0.01157
ENSG00000092841	MYL6	-2.52472	-42.1546	0.011579
ENSG00000145386	CCNA2	2.52449	3.07486	0.011587
ENSG00000170345	FOS	-2.52405	-3.64094	0.011601
ENSG00000136897	MRPL50	-2.52393	-13.8273	0.011605
ENSG00000116649	SRM	-2.52366	-39.8122	0.011614
ENSG00000134780	DAGLA	-2.52363	-17.3108	0.011615
ENSG00000187848	P2RX2	-2.52224	-5.1769	0.011661
ENSG00000164068	RNF123	-2.52131	-31.376	0.011692
ENSG00000134259	NGF	2.52081	5.61834	0.011709
ENSG00000206104	KRTAP20-3	2.52064	52.1351	0.011714
ENSG00000196502	SULT1A1	2.51947	0.566216	0.011753
ENSG00000196652	ZKSCAN5	-2.51928	-8.10075	0.011759
ENSG00000177548	RABEP2	2.51771	26.3518	0.011812
ENSG00000143970	ASXL2	-2.51767	-6.11412	0.011813
ENSG00000166090	IL25	-2.51758	-20.3865	0.011817
ENSG00000114346	ECT2	-2.51677	-3.32475	0.011844
ENSG00000160460	SPTBN4	2.51563	5.72855	0.011882
ENSG00000114378	HYAL1	2.51545	3.36109	0.011888
ENSG00000176974	SHMT1	2.51406	6.47598	0.011935
ENSG00000099769	IGFALS	-2.51397	-2.48235	0.011938
ENSG00000056972	TRAF3IP2	2.51379	17.5129	0.011944
ENSG00000176986	SEC24C	-2.51239	-14.8049	0.011992
ENSG00000197619	ZNF615	-2.51206	-7.45026	0.012003
ENSG00000124383	MPHOSPH10	-2.51174	-6.70285	0.012014
ENSG00000165115	KIF27	2.51019	9.87515	0.012066
ENSG00000101331	CCM2L	2.50948	34.5511	0.012091
ENSG00000176371	ZSCAN2	2.50925	6.46657	0.012099
ENSG00000070018	LRP6	2.50834	11.5645	0.01213
ENSG00000166669	ATF7IP2	-2.50806	-1.85666	0.01214
ENSG00000100292	HMOX1	-2.50803	-9.77169	0.01214
ENSG00000159753	CARMIL2	-2.50798	-117.786	0.012143
ENSG00000152430	BOLL	-2.50708	-1.35105	0.012173
ENSG00000081479	LRP2	2.50681	11.4134	0.012183
ENSG00000171603	CLSTN1	2.50663	25.963	0.012189
ENSG00000185800	DMWD	-2.50595	-13.2443	0.012212
ENSG00000123096	SSPN	2.50563	8.39392	0.012224
ENSG00000121671	CRY2	2.50534	17.438	0.012233
ENSG00000102924	CBLN1	2.50475	6.9548	0.012254
ENSG00000178665	ZNF713	2.50418	2.77689	0.012274
ENSG00000119777	TMEM214	-2.504	-27.5868	0.01228
ENSG00000128590	DNAJB9	-2.50311	-12.4725	0.012311
ENSG00000180228	PRKRA	2.50282	37.7774	0.012321
ENSG00000106462	EZH2	2.50267	14.3482	0.012326
ENSG00000111245	MYL2	2.50245	28.5332	0.012334
ENSG00000167910	CYP7A1	2.5022	2.28889	0.012342
ENSG00000178409	BEND3	2.50173	4.14832	0.012359
ENSG00000185024	BRF1	2.5015	22.494	0.012367
ENSG00000137474	MYO7A	-2.50142	-3.3668	0.012369
ENSG00000131966	ACTR10	-2.50023	-1.80029	0.012411
ENSG00000068028	RASSF1	-2.49986	-10.2758	0.012424
ENSG00000139350	NEDD1	2.49982	4.83691	0.012425
ENSG00000171053	PATE1	-2.49968	-28.5132	0.012431
ENSG00000120656	TAF12	-2.49955	-30.5708	0.012435
ENSG00000178531	CTXN1	2.49857	4.81845	0.01247
ENSG00000163374	YY1AP1	-2.49845	-12.1936	0.012474
ENSG00000158292	GPR153	-2.49836	-12.0358	0.012477
ENSG00000078814	MYH7B	2.49794	5.19602	0.012492
ENSG00000240045	STRIT1	2.49786	1.9689	0.012495
ENSG00000157890	MEGF11	-2.49743	-10.5888	0.01251
ENSG00000135763	URB2	2.49724	4.83622	0.012516
ENSG00000120333	MRPS14	-2.49698	-24.4817	0.012526
ENSG00000183396	TMEM89	2.49579	6.06132	0.012568
ENSG00000173456	RNF26	-2.49561	-72.9608	0.012574
ENSG00000138100	TRIM54	2.49557	104.593	0.012576
ENSG00000115137	DNAJC27	2.49493	2.94768	0.012598
ENSG00000173762	CD7	-2.49468	-44.5422	0.012607
ENSG00000178394	HTR1A	-2.49325	-13.6668	0.012658
ENSG00000177830	CHID1	2.49296	5411.56	0.012668
ENSG00000010270	STARD3NL	-2.49256	-5.44793	0.012683
ENSG00000167967	E4F1	2.49247	51.4165	0.012686
ENSG00000164715	LMTK2	-2.49242	-12.3652	0.012688
ENSG00000147872	PLIN2	-2.49212	-7.15453	0.012698
ENSG00000169442	CD52	-2.49189	-4.45235	0.012707
ENSG00000153487	ING1	2.49137	5.08079	0.012725
ENSG00000243543	WFDC6	2.48944	32.4365	0.012795
ENSG00000188352	FOCAD	2.48915	12.7223	0.012805
ENSG00000180305	WFDC10A	2.48794	14.3603	0.012848
ENSG00000134982	APC	2.48771	7.14174	0.012857
ENSG00000196126	HLA-DRB1	-2.48769	-3.28523	0.012858
ENSG00000152214	RIT2	2.48741	0.94923	0.012868
ENSG00000116983	HPCAL4	-2.48727	-1.27658	0.012873
ENSG00000135424	ITGA7	2.48657	5.5344	0.012898
ENSG00000134443	GRP	-2.48585	-13.3503	0.012924
ENSG00000196123	MATCAP1	-2.48567	-36.8662	0.012931
ENSG00000100580	TMED8	2.48562	8.09857	0.012933
ENSG00000148584	A1CF	-2.48552	-3.63378	0.012936
ENSG00000216921	FAM240C	2.48455	24.2602	0.012971
ENSG00000114023	FAM162A	2.4837	9.57671	0.013003
ENSG00000177103	DSCAML1	-2.48191	-2.8145	0.013068
ENSG00000162244	RPL29	2.4813	14.0557	0.01309
ENSG00000105048	TNNT1	2.48037	13.1044	0.013125
ENSG00000130695	CEP85	2.47991	2.96239	0.013141
ENSG00000136997	MYC	2.47947	5.09945	0.013158
ENSG00000160007	ARHGAP35	-2.47946	-66.1654	0.013158
ENSG00000187010	RHD	2.47749	105.904	0.013231
ENSG00000204928	GRXCR2	-2.4767	-66.7039	0.01326
ENSG00000167468	GPX4	-2.4759	-7.05997	0.01329
ENSG00000267534	S1PR2	2.47551	1.83993	0.013305
ENSG00000187005	KRTAP21-1	2.47461	39.7608	0.013338
ENSG00000163794	UCN	2.47443	21.8088	0.013345
ENSG00000158079	PTPDC1	2.47383	3.85625	0.013367
ENSG00000050555	LAMC3	2.47336	20.1477	0.013385
ENSG00000179562	GCC1	2.47306	5.66693	0.013396
ENSG00000067596	DHX8	-2.47258	-15.9708	0.013414
ENSG00000138678	GPAT3	-2.47169	-4.48671	0.013448
ENSG00000187595	ZNF385C	-2.47133	-7.97706	0.013461
ENSG00000116288	PARK7	2.47119	4.26748	0.013466
ENSG00000139645	ANKRD52	-2.47036	-112.27	0.013498
ENSG00000267281	ATF7-NPFF	-2.47012	-4.56869	0.013507
ENSG00000138622	HCN4	-2.47003	-3.35828	0.01351
ENSG00000134640	MTNR1B	2.46977	9.56642	0.01352
ENSG00000169427	KCNK9	-2.46975	-9.58989	0.013521
ENSG00000175213	ZNF408	-2.46962	-4.02179	0.013526
ENSG00000205571	SMN2	2.46957	765.496	0.013527
ENSG00000128253	RFPL2	2.46879	13.257	0.013557
ENSG00000089169	RPH3A	-2.4687	-12.8124	0.013561
ENSG00000136824	SMC2	-2.4682	-1.4134	0.013579
ENSG00000164830	OXR1	2.46758	3.20117	0.013603
ENSG00000285404	ENSG00000285404	-2.46756	-21.1348	0.013604
ENSG00000148655	LRMDA	2.46729	12.3241	0.013614
ENSG00000110244	APOA4	2.46696	7.43304	0.013626
ENSG00000075089	ACTR6	2.46686	15.8144	0.01363
ENSG00000125630	POLR1B	2.46521	2.54239	0.013693
ENSG00000181873	IBA57	2.46363	5.11599	0.013754
ENSG00000078142	PIK3C3	2.46269	22.3165	0.01379
ENSG00000164879	CA3	2.4623	7.8323	0.013805
ENSG00000223614	ZNF735	-2.46179	-33.2569	0.013825
ENSG00000128245	YWHAH	2.4605	11.7121	0.013874
ENSG00000165606	DRGX	-2.46024	-53.9656	0.013884
ENSG00000187778	MCRS1	2.46001	43.502	0.013893
ENSG00000185518	SV2B	2.45725	1.88809	0.014
ENSG00000139734	DIAPH3	-2.45581	-7.94707	0.014057
ENSG00000165556	CDX2	2.45574	6.10663	0.01406
ENSG00000171246	NPTX1	-2.45533	-18.0074	0.014076
ENSG00000175318	GRAMD2A	-2.45398	-12.3192	0.014129
ENSG00000140564	FURIN	-2.45279	-13.9949	0.014175
ENSG00000105287	PRKD2	-2.45268	-4.6833	0.01418
ENSG00000254772	EEF1G	-2.4513	-28.7181	0.014234
ENSG00000289762	SMIM46	-2.45117	-73.4764	0.014239
ENSG00000165650	PDZD8	2.45117	2.85857	0.014239
ENSG00000080503	SMARCA2	-2.45084	-18.6748	0.014252
ENSG00000240849	PEDS1	2.44905	12.144	0.014323
ENSG00000266953	ENSG00000266953	2.44761	30.5055	0.014381
ENSG00000183423	LRIT3	-2.44753	-4.05019	0.014384
ENSG00000006282	SPATA20	2.4473	2.81265	0.014393
ENSG00000123268	ATF1	2.44678	8.02197	0.014414
ENSG00000196503	ARL9	2.44638	4.19564	0.01443
ENSG00000144579	CTDSP1	-2.44617	-25.0355	0.014438
ENSG00000167173	C15orf39	-2.44589	-5.46616	0.01445
ENSG00000115310	RTN4	2.44528	11.7783	0.014474
ENSG00000164543	STK17A	2.44435	6.90922	0.014511
ENSG00000277157	H4C4	2.44353	5.49227	0.014544
ENSG00000111206	FOXM1	2.44326	10.205	0.014555
ENSG00000103253	HAGHL	-2.44257	-2.75447	0.014583
ENSG00000228083	IFNA14	2.44198	89.9168	0.014607
ENSG00000137727	ARHGAP20	2.44093	4.09361	0.014649
ENSG00000157999	ANKRD61	-2.44093	-7.80969	0.01465
ENSG00000149782	PLCB3	-2.44003	-7.41715	0.014686
ENSG00000164308	ERAP2	2.44001	1.82483	0.014687
ENSG00000156959	LHFPL4	2.43987	8.83571	0.014693
ENSG00000170381	SEMA3E	2.43936	1.50718	0.014713
ENSG00000285938	ENSG00000285938	2.43802	1.35228	0.014768
ENSG00000069764	PLA2G10	-2.43751	-2893.91	0.014789
ENSG00000080493	SLC4A4	2.43713	6.76013	0.014804
ENSG00000136231	IGF2BP3	-2.43626	-15.4397	0.01484
ENSG00000167377	ZNF23	-2.43531	-9.13848	0.014879
ENSG00000145244	CORIN	2.43513	5.37589	0.014887
ENSG00000184209	SNRNP35	-2.43414	-18.5592	0.014927
ENSG00000141499	WRAP53	2.43394	16.8691	0.014935
ENSG00000070756	PABPC1	2.4308	16.3684	0.015066
ENSG00000187068	C3orf70	-2.4296	-8.67316	0.015115
ENSG00000157045	NTAN1	2.4295	5.02651	0.01512
ENSG00000173137	ADCK5	2.42672	7.83163	0.015236
ENSG00000243708	PLA2G4B	-2.42631	-15.4296	0.015253
ENSG00000108342	CSF3	2.42568	19.845	0.01528
ENSG00000148110	MFSD14B	2.42514	13.2621	0.015303
ENSG00000215474	SKOR2	-2.42493	-10.1072	0.015311
ENSG00000124257	NEURL2	-2.42351	-35.901	0.015372
ENSG00000173726	TOMM20	2.42305	9.61868	0.015391
ENSG00000138709	LARP1B	2.4228	43.0581	0.015402
ENSG00000114999	TTL	2.42251	8.2093	0.015414
ENSG00000136827	TOR1A	-2.42211	-11.5998	0.015431
ENSG00000286137	SPDYE14	-2.42096	-3114.92	0.01548
ENSG00000146729	NIPSNAP2	-2.4204	-10.2799	0.015503
ENSG00000104518	GSDMD	2.41945	3.45459	0.015544
ENSG00000121101	TEX14	-2.41943	-2.52349	0.015545
ENSG00000005801	ZNF195	2.41919	2.6757	0.015555
ENSG00000170142	UBE2E1	2.41733	36.2413	0.015635
ENSG00000134056	MRPS36	-2.41707	-2.19486	0.015646
ENSG00000168256	NKIRAS2	2.41705	51.0725	0.015647
ENSG00000198356	GET3	-2.41673	-89.2048	0.015661
ENSG00000264522	OTUD7B	-2.41599	-17.0543	0.015693
ENSG00000143458	GABPB2	-2.41514	-10.1547	0.015729
ENSG00000248098	BCKDHA	-2.41495	-4.19326	0.015737
ENSG00000197852	INKA2	-2.41459	-2.00058	0.015753
ENSG00000162738	VANGL2	2.41304	4.04135	0.01582
ENSG00000069011	PITX1	-2.41202	-22.5662	0.015864
ENSG00000137218	FRS3	2.41192	6.50311	0.015869
ENSG00000143036	SLC44A3	-2.41191	-3.81491	0.015869
ENSG00000118292	C1orf54	2.41106	8.08744	0.015906
ENSG00000126822	PLEKHG3	2.41053	5.18038	0.015929
ENSG00000205609	EIF3CL	2.41032	117.385	0.015938
ENSG00000118997	DNAH7	-2.41019	-0.80565	0.015944
ENSG00000130717	UCK1	2.40943	11.3594	0.015977
ENSG00000013725	CD6	2.40867	34.4016	0.016011
ENSG00000140030	GPR65	2.40852	5.13542	0.016017
ENSG00000177058	SLC38A9	2.40767	3.54994	0.016055
ENSG00000144426	NBEAL1	2.40724	5.56722	0.016074
ENSG00000074181	NOTCH3	-2.40714	-12.2702	0.016078
ENSG00000170515	PA2G4	2.40704	18.8623	0.016083
ENSG00000197958	RPL12	2.40527	9.46853	0.016161
ENSG00000183090	FREM3	2.40525	3.81189	0.016161
ENSG00000290318	ENSG00000290318	2.4033	36.9595	0.016248
ENSG00000145626	UGT3A1	2.40288	1.73305	0.016266
ENSG00000116473	RAP1A	2.40187	9.55172	0.016311
ENSG00000011114	BTBD7	-2.40176	-8.68948	0.016317
ENSG00000128641	MYO1B	-2.40079	-1.369	0.01636
ENSG00000172209	GPR22	2.40076	9.23095	0.016361
ENSG00000174807	CD248	-2.39944	-23.6572	0.01642
ENSG00000186409	CCDC30	2.39937	2.32923	0.016423
ENSG00000121570	DPPA4	2.39934	30.689	0.016424
ENSG00000105997	HOXA3	-2.39879	-63.7986	0.016449
ENSG00000160298	C21orf58	-2.39837	-21.6697	0.016468
ENSG00000143702	CEP170	2.39795	26.6835	0.016487
ENSG00000144214	LYG1	-2.39736	-31	0.016514
ENSG00000130816	DNMT1	2.39678	12.4602	0.01654
ENSG00000185133	INPP5J	-2.39557	-8.92905	0.016594
ENSG00000171574	ZNF584	2.39492	3.92057	0.016624
ENSG00000163214	DHX57	2.39394	4.46819	0.016668
ENSG00000013364	MVP	-2.39363	-1.6517	0.016683
ENSG00000169627	BOLA2B	2.39215	106.339	0.01675
ENSG00000164708	PGAM2	-2.3904	-16.9895	0.01683
ENSG00000288645	ENSG00000288645	-2.38684	-13.4711	0.016994
ENSG00000009307	CSDE1	-2.38632	-32.1265	0.017018
ENSG00000172380	GNG12	2.38498	3.28154	0.01708
ENSG00000158321	AUTS2	-2.3845	-19.8984	0.017102
ENSG00000275572	GRIFIN	2.38439	18.9854	0.017108
ENSG00000284638	SMIM44	-2.38334	-30.7749	0.017156
ENSG00000162894	FCMR	-2.38291	-14.6958	0.017176
ENSG00000092345	DAZL	-2.38081	-13.1632	0.017274
ENSG00000112081	SRSF3	-2.38075	-12.9632	0.017277
ENSG00000138433	CIR1	-2.38028	-19.5545	0.0173
ENSG00000179922	ZNF784	-2.37948	-7.07687	0.017337
ENSG00000196504	PRPF40A	-2.37943	-7.72381	0.01734
ENSG00000185304	RGPD2	-2.37939	-314.93	0.017341
ENSG00000108861	DUSP3	2.37854	4.85502	0.017381
ENSG00000006453	BAIAP2L1	-2.37783	-2.18612	0.017415
ENSG00000143105	KCNA10	2.37763	24.6702	0.017424
ENSG00000136630	HLX	2.37675	4.80657	0.017466
ENSG00000160752	FDPS	2.37649	12.1767	0.017478
ENSG00000133065	SLC41A1	-2.37625	-1.0895	0.01749
ENSG00000184428	TOP1MT	2.3759	2.38287	0.017506
ENSG00000205867	KRTAP5-2	-2.37554	-24.9469	0.017523
ENSG00000107874	CUEDC2	-2.37532	-13.862	0.017534
ENSG00000204231	RXRB	-2.37518	-7.86502	0.01754
ENSG00000280670	CCDC163	2.37493	24.5586	0.017553
ENSG00000152457	DCLRE1C	2.37394	2.434	0.017599
ENSG00000253958	CLDN23	-2.37377	-0.95935	0.017608
ENSG00000166165	CKB	2.37325	3.11426	0.017632
ENSG00000109083	IFT20	-2.37299	-20.3896	0.017645
ENSG00000132275	RRP8	-2.37294	-2.6563	0.017647
ENSG00000157778	PSMG3	-2.37186	-18.4646	0.017699
ENSG00000196700	ZNF512B	-2.37152	-10.4851	0.017715
ENSG00000077044	DGKD	-2.37063	-12.2711	0.017758
ENSG00000109738	GLRB	2.36949	1.74781	0.017813
ENSG00000145700	ANKRD31	2.36929	6.758	0.017822
ENSG00000130349	MTRES1	2.36877	18.1829	0.017848
ENSG00000237541	HLA-DQA2	-2.36764	-10.0126	0.017902
ENSG00000164039	BDH2	2.36721	10.1482	0.017923
ENSG00000213625	LEPROT	-2.36704	-24.5011	0.017931
ENSG00000124249	KCNK15	-2.36702	-5.65631	0.017932
ENSG00000198723	TEX45	-2.36654	-7.55964	0.017955
ENSG00000236637	IFNA4	2.36593	30.8855	0.017985
ENSG00000135185	TMEM243	2.36396	4.41729	0.018081
ENSG00000171792	RHNO1	-2.36385	-4.95396	0.018086
ENSG00000143387	CTSK	-2.36369	-8.44815	0.018094
ENSG00000162836	ACP6	-2.36323	-10.1259	0.018116
ENSG00000174327	SLC16A13	-2.36276	-12.7887	0.01814
ENSG00000241241	KRTAP4-16	2.36256	12.987	0.018149
ENSG00000117877	POLR1G	-2.36255	-2.28054	0.01815
ENSG00000182749	PAQR7	2.36203	4.56683	0.018175
ENSG00000167178	ISLR2	2.35906	45.5784	0.018321
ENSG00000218819	TDRD15	-2.359	-80.2369	0.018324
ENSG00000157227	MMP14	2.35884	1.57242	0.018332
ENSG00000138315	OIT3	2.35859	34.7199	0.018345
ENSG00000130997	POLN	2.35851	14.0254	0.018349
ENSG00000169564	PCBP1	-2.35835	-15.5872	0.018357
ENSG00000132763	MMACHC	2.35593	91.5958	0.018476
ENSG00000176020	AMIGO3	-2.35332	-26.4686	0.018607
ENSG00000139620	KANSL2	-2.35289	-3.37605	0.018628
ENSG00000105671	DDX49	2.35254	8.7446	0.018646
ENSG00000070081	NUCB2	2.35214	6.09438	0.018666
ENSG00000076685	NT5C2	-2.35167	-6.12149	0.01869
ENSG00000183495	EP400	2.35052	8.97222	0.018747
ENSG00000137076	TLN1	-2.35044	-45.9422	0.018751
ENSG00000062282	DGAT2	-2.34975	-6.28709	0.018786
ENSG00000157450	RNF111	2.349	8.23248	0.018824
ENSG00000177464	GPR4	-2.34867	-17.1232	0.01884
ENSG00000088179	PTPN4	2.34805	8.33583	0.018872
ENSG00000051180	RAD51	2.34642	8.10735	0.018955
ENSG00000131668	BARX1	2.34642	9.54234	0.018955
ENSG00000091986	CCDC80	-2.34597	-1.80932	0.018978
ENSG00000112249	ASCC3	-2.34534	-6.44345	0.01901
ENSG00000105854	PON2	2.34467	2.82216	0.019044
ENSG00000186635	ARAP1	2.34405	3.34391	0.019076
ENSG00000112394	SLC16A10	-2.34331	-11.5978	0.019113
ENSG00000136828	RALGPS1	-2.3428	-4.84212	0.01914
ENSG00000166454	ATMIN	2.34252	4.92177	0.019154
ENSG00000226321	CROCC2	2.33984	6.34229	0.019292
ENSG00000180573	H2AC6	-2.33933	-1.87123	0.019318
ENSG00000138028	CGREF1	2.3382	14.3875	0.019377
ENSG00000054690	PLEKHH1	-2.33794	-2.55648	0.01939
ENSG00000109756	RAPGEF2	2.33723	16.8371	0.019427
ENSG00000184032	KRTAP20-2	2.337	64.0406	0.019439
ENSG00000111596	CNOT2	-2.33537	-16.1455	0.019524
ENSG00000226490	C8orf90	2.33465	19.5986	0.019562
ENSG00000124562	SNRPC	-2.33446	-8.22839	0.019572
ENSG00000197465	GYPE	-2.3341	-2.70512	0.01959
ENSG00000100304	TTLL12	2.3338	2.58586	0.019606
ENSG00000232125	DYTN	2.33359	11.8725	0.019617
ENSG00000151067	CACNA1C	-2.33351	-3.46976	0.019622
ENSG00000163581	SLC2A2	-2.33324	-1.38839	0.019636
ENSG00000130270	ATP8B3	2.3326	2.29642	0.019669
ENSG00000172530	BANP	2.3318	15.0605	0.019711
ENSG00000131061	ZNF341	2.3314	3.79463	0.019732
ENSG00000136492	BRIP1	-2.33105	-8.02575	0.019751
ENSG00000141699	RETREG3	-2.32999	-4.81768	0.019807
ENSG00000120094	HOXB1	2.32835	30.1285	0.019894
ENSG00000182187	CRYGB	-2.32798	-19.6059	0.019913
ENSG00000170549	IRX1	2.32752	9.14434	0.019938
ENSG00000110448	CD5	2.32747	34.318	0.01994
ENSG00000048471	SNX29	2.32727	4.1734	0.019951
ENSG00000130287	NCAN	2.327	47.5655	0.019965
ENSG00000125744	RTN2	-2.32686	-8.26978	0.019973
ENSG00000112175	BMP5	-2.32621	-2.46962	0.020007
ENSG00000073169	SELENOO	2.32559	156.203	0.02004
ENSG00000116212	LRRC42	2.3249	8.0359	0.020078
ENSG00000144031	ANKRD53	2.3242	9.12426	0.020115
ENSG00000227507	LTB	-2.32393	-15.6351	0.020129
ENSG00000100519	PSMC6	-2.32367	-31.1726	0.020143
ENSG00000135392	DNAJC14	2.32354	8.59854	0.02015
ENSG00000197457	STMN3	2.32283	5.92274	0.020188
ENSG00000180806	HOXC9	2.3225	63.6518	0.020206
ENSG00000198113	TOR4A	2.32249	30.109	0.020207
ENSG00000140519	RHCG	2.32227	9.07498	0.020218
ENSG00000171060	C8orf74	-2.32193	-3.54028	0.020237
ENSG00000164181	ELOVL7	2.32186	2.73859	0.02024
ENSG00000108828	VAT1	2.32152	6.05771	0.020259
ENSG00000174226	SNX31	-2.32144	-4.06542	0.020263
ENSG00000117226	GBP3	-2.32125	-7.10247	0.020273
ENSG00000141101	NOB1	-2.32071	-17.451	0.020303
ENSG00000145888	GLRA1	2.32057	13.4096	0.02031
ENSG00000134030	CTIF	-2.32051	-15.5988	0.020313
ENSG00000140905	GCSH	2.32051	1.72938	0.020313
ENSG00000217555	CKLF	2.31995	2.72262	0.020344
ENSG00000176563	CNTD1	2.31991	54.6326	0.020346
ENSG00000196636	SDHAF3	2.31936	26.3424	0.020376
ENSG00000120068	HOXB8	2.31808	21.0292	0.020445
ENSG00000196739	COL27A1	2.31737	3.94177	0.020484
ENSG00000169758	TMEM266	2.31729	9.81821	0.020488
ENSG00000153707	PTPRD	2.31722	1.30913	0.020492
ENSG00000167904	TMEM68	-2.31684	-25.2512	0.020513
ENSG00000162300	ZFPL1	-2.31679	-27.748	0.020515
ENSG00000197448	GSTK1	2.31574	34.7592	0.020573
ENSG00000153086	ACMSD	-2.31529	-4.88167	0.020597
ENSG00000242173	ARHGDIG	2.3151	3.66622	0.020607
ENSG00000258223	PRSS58	-2.31432	-28.7532	0.02065
ENSG00000105929	ATP6V0A4	2.31412	5.98449	0.020661
ENSG00000090372	STRN4	2.31399	6.08604	0.020668
ENSG00000279051	OR6Q1	-2.31397	-7.62043	0.020669
ENSG00000171448	ZBTB26	-2.31384	-24.2065	0.020676
ENSG00000154978	VOPP1	2.31276	4.57931	0.020736
ENSG00000168137	SETD5	2.31243	16.4685	0.020754
ENSG00000198324	PHETA1	2.31183	7.30326	0.020787
ENSG00000157538	VPS26C	2.31174	8.89814	0.020792
ENSG00000145649	GZMA	-2.31167	-14.1256	0.020796
ENSG00000162885	B3GALNT2	2.31138	6.72459	0.020812
ENSG00000158555	GDPD5	2.31123	7.11189	0.02082
ENSG00000140992	PDPK1	-2.3112	-298.293	0.020822
ENSG00000030066	NUP160	-2.31077	-5.67499	0.020846
ENSG00000172733	PURG	2.30981	11.5518	0.020899
ENSG00000071127	WDR1	2.30971	8.91232	0.020904
ENSG00000077585	GPR137B	2.30917	4.72962	0.020934
ENSG00000184374	COLEC10	2.30838	2.83374	0.020978
ENSG00000151773	CCDC122	2.30763	2.46073	0.02102
ENSG00000162241	SLC25A45	-2.30643	-10.311	0.021087
ENSG00000196576	PLXNB2	2.30631	5.78822	0.021094
ENSG00000176731	RBIS	2.30509	15.8572	0.021162
ENSG00000182010	RTKN2	-2.30482	-2.38521	0.021177
ENSG00000134061	CD180	2.30435	3.4432	0.021203
ENSG00000077063	CTTNBP2	-2.30399	-14.3265	0.021223
ENSG00000157782	CABP1	-2.30349	-15.7388	0.021251
ENSG00000185811	IKZF1	2.30326	3.18756	0.021264
ENSG00000074603	DPP8	-2.30312	-13.2671	0.021272
ENSG00000112530	PACRG	-2.30311	-1.38475	0.021272
ENSG00000128534	LSM8	-2.30276	-4.48576	0.021293
ENSG00000143375	CGN	-2.30266	-4.66712	0.021298
ENSG00000204713	TRIM27	-2.30206	-17.8011	0.021332
ENSG00000086232	EIF2AK1	2.30152	1.41221	0.021362
ENSG00000231256	CFAP97D1	2.3011	8.51223	0.021386
ENSG00000176463	SLCO3A1	-2.30107	-8.14236	0.021388
ENSG00000172487	OR8J1	-2.29993	-14.4558	0.021452
ENSG00000149591	TAGLN	-2.29964	-3.42285	0.021469
ENSG00000110400	NECTIN1	-2.29848	-8.55651	0.021535
ENSG00000173334	TRIB1	2.29809	13.4158	0.021557
ENSG00000179841	AKAP5	-2.2979	-45.7161	0.021567
ENSG00000020922	MRE11	-2.29765	-3.29335	0.021582
ENSG00000182687	GALR2	2.29709	30.8442	0.021614
ENSG00000125967	NECAB3	2.29682	4.30999	0.021629
ENSG00000260643	ENSG00000260643	2.29649	2.02776	0.021648
ENSG00000030419	IKZF2	2.29621	4.75865	0.021664
ENSG00000119655	NPC2	2.29612	5.62278	0.021669
ENSG00000178607	ERN1	-2.29605	-6.4763	0.021673
ENSG00000138606	SHF	2.29562	5.19621	0.021698
ENSG00000157557	ETS2	-2.29532	-12.2829	0.021715
ENSG00000064726	BTBD1	2.29465	3.20701	0.021753
ENSG00000215041	NEURL4	2.29431	3.35592	0.021773
ENSG00000117362	APH1A	-2.29336	-5.18725	0.021827
ENSG00000115507	OTX1	2.29243	8.44802	0.021881
ENSG00000100629	CEP128	2.29212	2.81266	0.021899
ENSG00000140285	FGF7	2.29054	5.51266	0.02199
ENSG00000141034	GID4	2.28973	13.5377	0.022037
ENSG00000109113	RAB34	-2.28806	-10.1239	0.022134
ENSG00000010295	IFFO1	-2.28722	-11.8951	0.022183
ENSG00000133101	CCNA1	2.28708	1.86296	0.022191
ENSG00000149050	ZNF214	-2.28686	-9.30387	0.022204
ENSG00000026297	RNASET2	-2.28685	-3.78413	0.022205
ENSG00000143479	DYRK3	-2.28672	-6.1525	0.022212
ENSG00000171561	OR2AT4	-2.28667	-8.4561	0.022215
ENSG00000085982	USP40	-2.28572	-2.77293	0.022271
ENSG00000141293	SKAP1	-2.28473	-2.10103	0.022329
ENSG00000171649	ZIK1	-2.28449	-17.8319	0.022342
ENSG00000164258	NDUFS4	-2.28435	-6.41624	0.022351
ENSG00000134852	CLOCK	2.28349	10.8909	0.022402
ENSG00000110619	CARS1	-2.28272	-7.47648	0.022447
ENSG00000110975	SYT10	2.28217	7.39037	0.022479
ENSG00000164048	ZNF589	2.28122	5.63224	0.022535
ENSG00000166398	GARRE1	-2.28119	-23.4802	0.022537
ENSG00000140993	TIGD7	-2.28094	-6.03129	0.022552
ENSG00000235718	MFRP	2.28083	10.9305	0.022558
ENSG00000104129	DNAJC17	-2.28054	-10.3852	0.022576
ENSG00000137707	BTG4	2.27886	10.9049	0.022675
ENSG00000124813	RUNX2	2.27868	4.63634	0.022686
ENSG00000184730	APOBR	2.27841	11.3525	0.022702
ENSG00000168062	BATF2	2.27691	3.0146	0.022792
ENSG00000121440	PDZRN3	-2.27647	-2.09899	0.022818
ENSG00000106013	ANKRD7	2.27637	18.5854	0.022824
ENSG00000109466	KLHL2	-2.27629	-22.6256	0.022829
ENSG00000215277	RNF212B	2.27607	13.4394	0.022842
ENSG00000170893	TRH	2.27574	12.0488	0.022862
ENSG00000169402	RSPH10B2	-2.27565	-27.5228	0.022867
ENSG00000124356	STAMBP	2.27404	5.34603	0.022963
ENSG00000182782	HCAR2	2.27389	13.0066	0.022972
ENSG00000204619	PPP1R11	-2.27389	-28.2329	0.022973
ENSG00000171763	SPATA5L1	-2.27381	-9.25204	0.022977
ENSG00000168159	RNF187	2.27355	6.56811	0.022993
ENSG00000023171	GRAMD1B	2.27321	7.40433	0.023014
ENSG00000176209	SMIM19	-2.27246	-6.38492	0.023059
ENSG00000106331	PAX4	2.27241	33.9327	0.023062
ENSG00000141503	MINK1	2.27239	12.35	0.023063
ENSG00000241878	PISD	-2.27179	-13.8144	0.023099
ENSG00000139233	LLPH	-2.27169	-5.78774	0.023105
ENSG00000181585	TMIE	2.27077	10.6594	0.023161
ENSG00000197728	RPS26	2.27016	5.16073	0.023198
ENSG00000204815	ODAD4	2.26993	14.0057	0.023212
ENSG00000137875	BCL2L10	-2.26965	-4.90222	0.023229
ENSG00000184786	DYNLT2	2.26821	9.81406	0.023316
[truncated: 16,615 more rows]
