# Supplementary material for: scPrediXcan integrates deep learning methods and single-cell data into a cell-type-specific transcriptome-wide association study framework
Source: Cell Genom. 2025 May 14;5(5):100875. doi: 10.1016/j.xgen.2025.100875 (PMC12143334; doi:10.1016/j.xgen.2025.100875)
Supplement: Data S1. Tables S1–S47 [file mmc2.zip › Supplemental_tables/TableS42.xlsx]

## Sheet: Table_S42_regulatoryTcell
gene	gene_name	zscore	effect_size	pvalue
ENSG00000213719	CLIC1	-23.3381	-263.004	1.82195e-120
ENSG00000204421	LY6G6C	-18.2517	-470.413	2.01e-74
ENSG00000204542	C6orf15	18.0694	303.082	5.56e-73
ENSG00000204296	TSBP1	17.5285	525.731	8.68e-69
ENSG00000204385	SLC44A4	16.4086	782.442	1.66e-60
ENSG00000213722	DDAH2	-16.2754	-133.259	1.48e-59
ENSG00000204463	BAG6	-15.8416	-328.348	1.61e-56
ENSG00000204290	BTNL2	13.7943	649.043	2.76e-43
ENSG00000196735	HLA-DQA1	-13.4696	-7.67504	2.36e-41
ENSG00000204305	AGER	-13.2191	-685.903	6.81e-40
ENSG00000196230	TUBB	-13.1839	-225.629	1.09e-39
ENSG00000232629	HLA-DQB2	13.0709	51.1495	4.83e-39
ENSG00000204348	DXO	-12.4289	-666.735	1.82e-35
ENSG00000137404	NRM	-12.2155	-133.45	2.57e-34
ENSG00000228789	HCG22	-11.7177	-172.631	1.03e-31
ENSG00000137312	FLOT1	11.7053	246.884	1.2e-31
ENSG00000221988	PPT2	11.3527	75.0611	7.19e-30
ENSG00000168477	TNXB	-11.1152	-153.418	1.06e-28
ENSG00000204386	NEU1	11.0008	532.548	3.79e-28
ENSG00000204420	MPIG6B	-10.6631	-621.872	1.52e-26
ENSG00000204256	BRD2	10.4553	146.074	1.39e-25
ENSG00000204498	NFKBIL1	10.3034	73.6935	6.8e-25
ENSG00000273703	H2BC14	10.2716	805.991	9.46e-25
ENSG00000204536	CCHCR1	-10.1952	-52.9529	2.08e-24
ENSG00000276903	H2AC16	10.1086	100.595	5.06e-24
ENSG00000241404	EGFL8	10.0119	1059.05	1.35e-23
ENSG00000204314	PRRT1	9.928	217.112	3.14e-23
ENSG00000276180	H4C9	-9.81939	-752.164	9.29e-23
ENSG00000103490	PYCARD	-9.70995	-942.231	2.73e-22
ENSG00000198502	HLA-DRB5	-9.5705	-142.045	1.06e-21
ENSG00000206503	HLA-A	9.43567	50.6025	3.89e-21
ENSG00000184357	H1-5	9.36907	625.777	7.32e-21
ENSG00000289282	ENSG00000289282	-9.01899	-666.018	1.9e-19
ENSG00000235109	ZSCAN31	8.88607	78.9561	6.33e-19
ENSG00000137338	PGBD1	8.86245	119.457	7.83e-19
ENSG00000204424	LY6G6F	-8.81458	-244.672	1.2e-18
ENSG00000185130	H2BC13	8.78975	63.3105	1.5e-18
ENSG00000204525	HLA-C	-8.73169	-244.808	2.51e-18
ENSG00000242574	HLA-DMB	-8.62034	-211.652	6.68e-18
ENSG00000233822	H2BC15	-8.61862	-101.746	6.78e-18
ENSG00000204540	PSORS1C1	8.534	52.7233	1.41e-17
ENSG00000186470	BTN3A2	-8.50872	-43.5657	1.76e-17
ENSG00000232810	TNF	-8.47165	-145.967	2.42e-17
ENSG00000204388	HSPA1B	8.25497	149.417	1.52e-16
ENSG00000064419	TNPO3	-8.11485	-166.048	4.86e-16
ENSG00000278637	H4C1	7.96698	205.379	1.63e-15
ENSG00000237988	OR2I1P	7.92093	176.7	2.36e-15
ENSG00000248993	ENSG00000248993	-7.76081	-225.11	8.44e-15
ENSG00000228727	SAPCD1	-7.73418	-292.483	1.04e-14
ENSG00000248167	TRIM39-RPP21	-7.71854	-290.395	1.18e-14
ENSG00000204681	GABBR1	7.5214	76.2359	5.42e-14
ENSG00000273542	H4C12	7.50871	291.727	5.97e-14
ENSG00000250641	LY6G6F-LY6G6D	-7.48012	-162.834	7.43e-14
ENSG00000213760	ATP6V1G2	7.46949	116.623	8.05e-14
ENSG00000204428	LY6G5C	-7.45024	-903.55	9.32e-14
ENSG00000196126	HLA-DRB1	-7.44984	-86.0361	9.35e-14
ENSG00000183246	RIMBP3C	-7.44067	-301.687	1e-13
ENSG00000156873	PHKG2	7.42248	966.434	1.15e-13
ENSG00000161179	YDJC	7.38408	286.907	1.54e-13
ENSG00000204427	ABHD16A	-7.25126	-263.386	4.13e-13
ENSG00000226979	LTA	-7.18168	-71.9892	6.89e-13
ENSG00000137185	ZSCAN9	-7.11088	-29.3608	1.15e-12
ENSG00000204564	C6orf136	7.10645	95.9538	1.19e-12
ENSG00000204539	CDSN	-7.07179	-41.6832	1.53e-12
ENSG00000204472	AIF1	7.06406	196.153	1.62e-12
ENSG00000213780	GTF2H4	-6.99746	-215.287	2.61e-12
ENSG00000278828	H3C10	-6.70377	-208.903	2.03e-11
ENSG00000116698	SMG7	-6.63733	-309.83	3.19e-11
ENSG00000187626	ZKSCAN4	6.59653	97.0881	4.21e-11
ENSG00000136573	BLK	-6.45019	-36.0585	1.12e-10
ENSG00000196812	ZSCAN16	-6.36211	-114.692	1.99e-10
ENSG00000237541	HLA-DQA2	6.33027	19.6576	2.45e-10
ENSG00000204516	MICB	6.22029	25.7701	4.96e-10
ENSG00000287080	H3C3	-6.21409	-167.379	5.16e-10
ENSG00000124568	SLC17A1	-6.17331	-230.648	6.69e-10
ENSG00000231389	HLA-DPA1	-6.05617	-65.9301	1.39e-09
ENSG00000010704	HFE	6.01641	121.469	1.78e-09
ENSG00000278677	H2AC17	-5.98014	-60.0963	2.23e-09
ENSG00000204257	HLA-DMA	-5.85914	-194.999	4.65e-09
ENSG00000204511	MCCD1	-5.85326	-153.497	4.82e-09
ENSG00000168291	PDHB	-5.83814	-53.0762	5.28e-09
ENSG00000197279	ZNF165	5.73729	46.2808	9.62e-09
ENSG00000204469	PRRC2A	5.70485	131.588	1.16e-08
ENSG00000197062	ZSCAN26	5.60022	436.034	2.14e-08
ENSG00000179344	HLA-DQB1	-5.59214	-7.32617	2.24e-08
ENSG00000169896	ITGAM	5.57981	66.4255	2.41e-08
ENSG00000213676	ATF6B	5.50565	75.6125	3.68e-08
ENSG00000099849	RASSF7	5.44799	106.465	5.09e-08
ENSG00000111801	BTN3A3	5.35815	84.2203	8.41e-08
ENSG00000138378	STAT4	-5.27928	-5.08863	1.3e-07
ENSG00000168298	H1-4	5.24642	176.166	1.55e-07
ENSG00000243649	CFB	-5.21644	-137.948	1.82e-07
ENSG00000234745	HLA-B	5.19871	80.5122	2.01e-07
ENSG00000197153	H3C12	5.17915	275.973	2.23e-07
ENSG00000267673	FDX2	5.1349	40.8611	2.82e-07
ENSG00000065989	PDE4A	-5.11863	-17.3537	3.08e-07
ENSG00000204701	OR2J3	5.10726	881.725	3.27e-07
ENSG00000105376	ICAM5	5.09119	25.789	3.56e-07
ENSG00000146047	H2BC1	-5.03071	-240.043	4.89e-07
ENSG00000204632	HLA-G	-5.02745	-9.87783	4.97e-07
ENSG00000198315	ZKSCAN8	4.98482	48.4846	6.2e-07
ENSG00000291302	ENSG00000291302	-4.9533	-60.9448	7.3e-07
ENSG00000161405	IKZF3	4.91059	77.2133	9.08e-07
ENSG00000105371	ICAM4	4.87073	27.418	1.11e-06
ENSG00000275221	H2AC15	-4.8675	-61.298	1.13e-06
ENSG00000255154	HTD2	-4.83997	-33.1865	1.3e-06
ENSG00000203747	FCGR3A	4.82513	12.344	1.4e-06
ENSG00000186075	ZPBP2	4.82044	106.858	1.43e-06
ENSG00000205882	DEFB134	4.7929	211.472	1.64e-06
ENSG00000243729	OR5V1	-4.7502	-437.901	2.03e-06
ENSG00000070190	DAPP1	-4.68395	-40.8001	2.81e-06
ENSG00000180573	H2AC6	-4.66829	-43.0299	3.04e-06
ENSG00000278463	H2AC4	-4.65946	-369.708	3.17e-06
ENSG00000277224	H2BC7	-4.64506	-51.5774	3.4e-06
ENSG00000146039	SLC17A4	-4.58595	-631.149	4.52e-06
ENSG00000204301	NOTCH4	4.56826	64.719	4.92e-06
ENSG00000204410	MSH5	-4.53643	-60.9505	5.72e-06
ENSG00000145901	TNIP1	-4.52722	-131.285	5.98e-06
ENSG00000126456	IRF3	4.49262	43.8657	7.04e-06
ENSG00000205883	DEFB135	4.47736	230.638	7.56e-06
ENSG00000204544	MUC21	4.45382	136.295	8.44e-06
ENSG00000134369	NAV1	4.42886	45.0719	9.47e-06
ENSG00000220201	ZGLP1	-4.40649	-108.684	1.05e-05
ENSG00000187837	H1-2	-4.39242	-99.8706	1.12e-05
ENSG00000139370	SLC15A4	4.38469	26.1544	1.16e-05
ENSG00000146109	ABT1	4.35068	94.3137	1.36e-05
ENSG00000204599	TRIM39	4.34381	260.819	1.4e-05
ENSG00000204644	ZFP57	4.34244	13.9748	1.41e-05
ENSG00000126453	BCL2L12	4.33956	55.5646	1.43e-05
ENSG00000103507	BCKDK	4.32898	239.495	1.5e-05
ENSG00000254093	PINX1	4.31576	81.8665	1.59e-05
ENSG00000159314	ARHGAP27	-4.30772	-60.7949	1.65e-05
ENSG00000274600	RIMBP3B	4.28911	794.044	1.79e-05
ENSG00000180044	C3orf80	4.28355	121.103	1.84e-05
ENSG00000124678	TCP11	4.28066	4.1857	1.86e-05
ENSG00000129538	RNASE1	-4.27544	-105.307	1.91e-05
ENSG00000113532	ST8SIA4	-4.27145	-62.5964	1.94e-05
ENSG00000224586	GPX5	4.2713	264.782	1.94e-05
ENSG00000205884	DEFB136	4.27097	256.313	1.95e-05
ENSG00000233050	DEFB130B	-4.25009	-826.608	2.14e-05
ENSG00000281991	TMEM265	4.24184	344.23	2.22e-05
ENSG00000286522	H3C2	-4.19072	-293.418	2.78e-05
ENSG00000120054	CPN1	-4.18849	-269.327	2.81e-05
ENSG00000164508	H2AC1	-4.18838	-176.511	2.81e-05
ENSG00000177030	DEAF1	-4.17137	-226.432	3.03e-05
ENSG00000290217	ENSG00000290217	-4.13731	-464.376	3.51e-05
ENSG00000042813	ZPBP	-4.12995	-311.554	3.63e-05
ENSG00000204695	OR14J1	-4.10762	-174.102	4e-05
ENSG00000204304	PBX2	-4.09249	-289.064	4.27e-05
ENSG00000278588	H2BC10	-4.07658	-305.875	4.57e-05
ENSG00000116701	NCF2	-4.06543	-23.7778	4.79e-05
ENSG00000026950	BTN3A1	4.06402	101.887	4.82e-05
ENSG00000174775	HRAS	-4.04922	-23.4074	5.14e-05
ENSG00000163684	RPP14	-4.04524	-16.3305	5.23e-05
ENSG00000141736	ERBB2	-4.03905	-139.954	5.37e-05
ENSG00000169900	PYDC1	-4.03199	-32.8922	5.53e-05
ENSG00000103021	CCDC113	-4.01077	-213.625	6.05e-05
ENSG00000172057	ORMDL3	-4.00517	-32.3097	6.2e-05
ENSG00000177710	SLC35G5	3.99884	341.208	6.37e-05
ENSG00000182010	RTKN2	-3.9764	-7.07201	7e-05
ENSG00000273802	H2BC8	3.9749	66.108	7.04e-05
ENSG00000163406	SLC15A2	3.96645	102.463	7.29e-05
ENSG00000110435	PDHX	-3.94801	-12.0966	7.88e-05
ENSG00000103510	KAT8	-3.93517	-164.817	8.31e-05
ENSG00000197903	H2BC12	-3.92616	-68.289	8.63e-05
ENSG00000203910	C1orf146	-3.92172	-221.506	8.79e-05
ENSG00000005020	SKAP2	-3.92081	-29.7563	8.83e-05
ENSG00000103653	CSK	3.90689	157.733	9.35e-05
ENSG00000204610	TRIM15	-3.90545	-118.287	9.41e-05
ENSG00000114982	KANSL3	3.87434	83.736	0.000107
ENSG00000204248	COL11A2	-3.85307	-50.3149	0.000117
ENSG00000133265	HSPBP1	-3.84408	-69.0095	0.000121
ENSG00000188739	RBM34	3.8397	243.192	0.000123
ENSG00000177106	EPS8L2	-3.8365	-70.3603	0.000125
ENSG00000096996	IL12RB1	3.8216	43.449	0.000133
ENSG00000140678	ITGAX	3.80974	34.3484	0.000139
ENSG00000179958	DCTPP1	-3.77511	-650.16	0.00016
ENSG00000163660	CCNL1	-3.76206	-121.039	0.000169
ENSG00000137288	UQCC2	3.70734	55.9098	0.000209
ENSG00000171757	LRRC34	3.69484	185.918	0.00022
ENSG00000079689	SCGN	-3.69234	-260.838	0.000222
ENSG00000255974	CYP2A6	-3.66534	-485.076	0.000247
ENSG00000198704	GPX6	3.66502	323.765	0.000247
ENSG00000072694	FCGR2B	3.66434	38.5821	0.000248
ENSG00000170322	NFRKB	3.66237	68.7716	0.00025
ENSG00000120937	NPPB	3.65928	154.801	0.000253
ENSG00000254206	NPIPB11	3.63989	58.5661	0.000273
ENSG00000023191	RNH1	3.6369	85.5738	0.000276
ENSG00000064995	TAF11	-3.62277	-92.2263	0.000291
ENSG00000111321	LTBR	3.61357	11.4503	0.000302
ENSG00000174611	KY	-3.60118	-59.8187	0.000317
ENSG00000124610	H1-1	-3.59953	-82.212	0.000319
ENSG00000171790	SLFNL1	3.58707	29.9424	0.000334
ENSG00000273983	H3C8	-3.58099	-74.6483	0.000342
ENSG00000125691	RPL23	3.58055	366.805	0.000343
ENSG00000166851	PLK1	-3.57816	-31.5266	0.000346
ENSG00000280236	OR12D2	-3.57559	-859.25	0.000349
ENSG00000187288	CIDEC	3.57145	167.275	0.000355
ENSG00000132185	FCRLA	-3.5709	-66.7956	0.000356
ENSG00000149179	CSTPP1	-3.57001	-34.9128	0.000357
ENSG00000215041	NEURL4	3.56885	25.286	0.000359
ENSG00000189362	NEMP2	3.56272	22.9962	0.000367
ENSG00000277157	H4C4	-3.55986	-54.5793	0.000371
ENSG00000099834	CDHR5	3.55889	20.4493	0.000372
ENSG00000145014	TMEM44	3.55413	32.9342	0.000379
ENSG00000135333	EPHA7	3.54656	216.92	0.00039
ENSG00000115009	CCL20	3.53977	51.2625	0.0004
ENSG00000244355	LY6G6D	3.53578	43.5647	0.000407
ENSG00000073605	GSDMB	3.52568	37.966	0.000422
ENSG00000241106	HLA-DOB	-3.52246	-9.20083	0.000428
ENSG00000197020	ZNF100	3.52094	61.7077	0.00043
ENSG00000172890	NADSYN1	-3.51643	-33.3413	0.000437
ENSG00000289747	ENSG00000289747	-3.51633	-65.8284	0.000438
ENSG00000138439	FAM117B	-3.50574	-147.488	0.000455
ENSG00000105550	FGF21	-3.504	-172.262	0.000458
ENSG00000162676	GFI1	-3.50157	-53.1015	0.000463
ENSG00000186298	PPP1CC	3.50154	178.347	0.000463
ENSG00000149428	HYOU1	-3.49825	-49.9195	0.000468
ENSG00000133247	KMT5C	3.48629	80.7646	0.00049
ENSG00000198563	DDX39B	-3.47386	-90.5477	0.000513
ENSG00000143226	FCGR2A	3.46644	73.0518	0.000527
ENSG00000181552	EDDM3B	-3.46295	-74.7462	0.000534
ENSG00000188227	ZNF793	-3.45427	-34.4674	0.000552
ENSG00000107566	ERLIN1	-3.44829	-93.5614	0.000564
ENSG00000215343	ZNF705D	3.44705	1389.48	0.000567
ENSG00000144451	SPAG16	-3.4431	-60.6227	0.000575
ENSG00000131951	LRRC9	3.44105	21.3051	0.000579
ENSG00000184220	CMSS1	-3.4325	-135.547	0.000598
ENSG00000124160	NCOA5	3.43114	44.542	0.000601
ENSG00000072571	HMMR	3.43011	39.1957	0.000603
ENSG00000198130	HIBCH	-3.41349	-132.287	0.000641
ENSG00000170145	SIK2	-3.40787	-86.9056	0.000655
ENSG00000213886	UBD	3.39641	116.706	0.000683
ENSG00000166963	MAP1A	3.39464	111.348	0.000687
ENSG00000168300	PCMTD1	-3.39356	-54.671	0.00069
ENSG00000138379	MSTN	-3.3933	-286.884	0.000691
ENSG00000158373	H2BC5	-3.39311	-31.9395	0.000691
ENSG00000204438	GPANK1	-3.38831	-100.653	0.000703
ENSG00000224420	ADM5	-3.38253	-78.5069	0.000718
ENSG00000130584	ZBTB46	3.36907	36.1605	0.000754
ENSG00000116771	AGMAT	3.35315	6.52457	0.000799
ENSG00000006837	CDKL3	3.35175	59.5196	0.000803
ENSG00000146151	HMGCLL1	-3.35089	-244.375	0.000806
ENSG00000112511	PHF1	-3.34544	-254.761	0.000822
ENSG00000185947	ZNF267	-3.33934	-298.743	0.00084
ENSG00000154328	NEIL2	3.33727	17.049	0.000846
ENSG00000204580	DDR1	-3.3361	-37.177	0.00085
ENSG00000078018	MAP2	3.33553	31.928	0.000851
ENSG00000249715	FER1L5	3.33335	225.234	0.000858
ENSG00000149089	APIP	-3.33324	-7.70621	0.000858
ENSG00000129003	VPS13C	-3.32951	-125.182	0.00087
ENSG00000176909	MAMSTR	3.3219	53.2223	0.000894
ENSG00000169169	CPT1C	-3.31272	-9.65332	0.000924
ENSG00000198522	GPN1	3.31204	76.7082	0.000926
ENSG00000127328	RAB3IP	3.3081	17.8261	0.000939
ENSG00000095485	CWF19L1	-3.30723	-52.8204	0.000942
ENSG00000160683	CXCR5	3.30186	34.1579	0.00096
ENSG00000070770	CSNK2A2	-3.28992	-65.6761	0.001002
ENSG00000178852	EFCAB13	-3.28732	-8.49082	0.001011
ENSG00000142224	IL19	-3.27839	-30.3016	0.001044
ENSG00000165997	ARL5B	-3.27733	-53.8568	0.001048
ENSG00000137822	TUBGCP4	-3.27713	-153.622	0.001049
ENSG00000213588	ZBTB9	3.27379	118.751	0.001061
ENSG00000164611	PTTG1	-3.26692	-23.3525	0.001087
ENSG00000167397	VKORC1	3.25761	127.461	0.001124
ENSG00000160695	VPS11	-3.24793	-53.4803	0.001162
ENSG00000204576	PRR3	-3.23547	-256.916	0.001214
ENSG00000172680	MOS	-3.23231	-154.242	0.001228
ENSG00000137337	MDC1	3.22863	38.1306	0.001244
ENSG00000204315	FKBPL	-3.22776	-72.5556	0.001248
ENSG00000205442	IZUMO3	-3.22448	-181.178	0.001262
ENSG00000151689	INPP1	3.22151	32.4327	0.001275
ENSG00000134249	ADAM30	3.21674	376.568	0.001297
ENSG00000105402	NAPA	-3.21267	-112.111	0.001315
ENSG00000197283	SYNGAP1	-3.2057	-107.665	0.001347
ENSG00000167588	GPD1	-3.20376	-87.4363	0.001356
ENSG00000163377	TAFA4	3.20229	294.384	0.001363
ENSG00000161180	CCDC116	3.20112	285.165	0.001369
ENSG00000167004	PDIA3	-3.19912	-90.9151	0.001378
ENSG00000124564	SLC17A3	-3.19748	-25.9601	0.001386
ENSG00000160181	TFF2	-3.19728	-206.004	0.001387
ENSG00000075975	MKRN2	-3.19085	-30.5787	0.001419
ENSG00000204616	TRIM31	3.18972	16.8934	0.001424
ENSG00000100154	TTC28	3.18736	9.4319	0.001436
ENSG00000146858	ZC3HAV1L	-3.17932	-16.5664	0.001476
ENSG00000070031	SCT	-3.17798	-206.79	0.001483
ENSG00000137868	STRA6	-3.1703	-21.5729	0.001523
ENSG00000051009	FHIP1B	3.16845	66.2609	0.001533
ENSG00000204475	NCR3	-3.16664	-50.848	0.001542
ENSG00000170561	IRX2	3.1544	1159.31	0.001608
ENSG00000166947	EPB42	-3.15405	-56.2093	0.00161
ENSG00000095794	CREM	-3.15319	-90.584	0.001615
ENSG00000156171	DRAM2	3.14873	71.6394	0.00164
ENSG00000019995	ZRANB1	-3.13726	-22.4134	0.001705
ENSG00000181915	ADO	3.13549	71.626	0.001716
ENSG00000204702	OR2J1	3.13346	271.122	0.001728
ENSG00000159495	TGM7	-3.13108	-355.815	0.001742
ENSG00000065518	NDUFB4	3.13065	212.661	0.001744
ENSG00000168297	PXK	3.1305	40.1054	0.001745
ENSG00000170419	VSTM2A	-3.12351	-231.927	0.001787
ENSG00000166762	CATSPER2	-3.12158	-22.2166	0.001799
ENSG00000172893	DHCR7	-3.12088	-68.5227	0.001803
ENSG00000165526	RPUSD4	3.11746	166.506	0.001824
ENSG00000162738	VANGL2	-3.1059	-48.6473	0.001897
ENSG00000030110	BAK1	-3.10365	-36.2655	0.001912
ENSG00000184702	SEPTIN5	-3.10351	-334.371	0.001912
ENSG00000198642	KLHL9	3.101	37.8161	0.001929
ENSG00000157064	NMNAT2	3.09885	351.377	0.001943
ENSG00000003989	SLC7A2	-3.09875	-51.5868	0.001943
ENSG00000129226	CD68	-3.0946	-208.483	0.001971
ENSG00000129250	KIF1C	3.094	87.7934	0.001975
ENSG00000119508	NR4A3	-3.08415	-83.0874	0.002041
ENSG00000139133	ALG10	-3.08411	-36.4883	0.002042
ENSG00000099365	STX1B	-3.07568	-292.081	0.0021
ENSG00000204396	VWA7	3.07374	208.284	0.002114
ENSG00000057657	PRDM1	3.06949	19.2397	0.002144
ENSG00000232040	SCAND3	-3.06703	-165.841	0.002162
ENSG00000197930	ERO1A	-3.06684	-52.8778	0.002163
ENSG00000084674	APOB	3.05949	146.614	0.002217
ENSG00000144834	TAGLN3	3.05919	19.0955	0.002219
ENSG00000077157	PPP1R12B	3.04709	208.637	0.002311
ENSG00000167244	IGF2	-3.04516	-182.12	0.002326
ENSG00000186146	DEFB131A	-3.04282	-1413.5	0.002344
ENSG00000285085	ENSG00000285085	3.04011	30.8077	0.002365
ENSG00000256269	HMBS	-3.03726	-33.6637	0.002387
ENSG00000176971	FIBIN	3.03646	301.964	0.002394
ENSG00000182985	CADM1	-3.03429	-53.4753	0.002411
ENSG00000140459	CYP11A1	-3.03247	-247.023	0.002426
ENSG00000143669	LYST	-3.03134	-17.1619	0.002435
ENSG00000225526	MKRN2OS	3.0233	50.4255	0.0025
ENSG00000174951	FUT1	-3.02139	-24.1018	0.002516
ENSG00000170802	FOXN2	3.02002	46.5091	0.002528
ENSG00000107807	TLX1	3.01952	393.99	0.002532
ENSG00000254415	SIGLEC14	-3.01619	-33.4097	0.00256
ENSG00000165644	COMTD1	-3.01163	-33.7921	0.002598
ENSG00000131323	TRAF3	3.00422	54.1095	0.002663
ENSG00000176177	ENTHD1	-3.00363	-74.1224	0.002668
ENSG00000112462	OR12D3	-3.00217	-402.288	0.002681
ENSG00000095370	SH2D3C	-3.00145	-248.946	0.002687
ENSG00000160124	MIX23	2.99528	103.466	0.002742
ENSG00000144369	FAM171B	2.9946	27.6924	0.002748
ENSG00000184445	KNTC1	-2.98939	-92.3401	0.002795
ENSG00000104894	CD37	2.98735	14.1216	0.002814
ENSG00000150636	CCDC102B	-2.98728	-244.159	0.002815
ENSG00000112576	CCND3	-2.98719	-229.383	0.002816
ENSG00000108523	RNF167	-2.98662	-274.845	0.002821
ENSG00000168301	KCTD6	-2.98652	-197.041	0.002822
ENSG00000064999	ANKS1A	-2.98369	-130.667	0.002848
ENSG00000161328	LRRC56	2.98303	33.9555	0.002854
ENSG00000105401	CDC37	-2.98242	-64.1755	0.00286
ENSG00000170779	CDCA4	2.97273	70.3777	0.002952
ENSG00000101019	UQCC1	2.96431	71.0572	0.003034
ENSG00000094661	OR1I1	-2.96149	-398.985	0.003062
ENSG00000148019	CEP78	-2.96067	-123.117	0.00307
ENSG00000104901	DKKL1	-2.95921	-74.6458	0.003084
ENSG00000197798	FAM118B	2.95129	174.871	0.003165
ENSG00000125148	MT2A	2.95068	91.3478	0.003171
ENSG00000176473	WDR25	-2.94864	-54.6534	0.003192
ENSG00000170917	NUDT6	-2.94606	-13.415	0.003218
ENSG00000163602	RYBP	2.94536	231.725	0.003226
ENSG00000011485	PPP5C	-2.94456	-8.94092	0.003234
ENSG00000170166	HOXD4	-2.94268	-140.42	0.003254
ENSG00000066777	ARFGEF1	2.93646	65.0366	0.00332
ENSG00000147873	IFNA5	2.93435	385.206	0.003342
ENSG00000023287	RB1CC1	-2.9342	-432.599	0.003344
ENSG00000130222	GADD45G	2.93413	5.6886	0.003345
ENSG00000111832	RWDD1	2.93269	33.6131	0.00336
ENSG00000088682	COQ9	2.93114	38.3137	0.003377
ENSG00000129219	PLD2	-2.92759	-43.6367	0.003416
ENSG00000197965	MPZL1	2.92707	25.6623	0.003422
ENSG00000186572	DEFB107A	2.92413	2790.76	0.003454
ENSG00000054967	RELT	2.92359	100.532	0.00346
ENSG00000152240	HAUS1	-2.92197	-8.85221	0.003478
ENSG00000258083	OR9A4	2.9161	255.103	0.003544
ENSG00000239697	TNFSF12	-2.91253	-32.7272	0.003585
ENSG00000153317	ASAP1	-2.91233	-37.2187	0.003587
ENSG00000163378	EOGT	2.91199	118.028	0.003591
ENSG00000188486	H2AX	-2.91176	-78.3759	0.003594
ENSG00000124145	SDC4	2.91036	33.0098	0.00361
ENSG00000077152	UBE2T	-2.90944	-86.5104	0.003621
ENSG00000177225	GATD1	2.90798	165.906	0.003638
ENSG00000162399	BSND	2.90681	213.501	0.003651
ENSG00000164113	ADAD1	-2.90636	-1122.21	0.003657
ENSG00000108306	FBXL20	-2.90548	-99.3745	0.003667
ENSG00000125686	MED1	2.90291	35.6927	0.003697
ENSG00000134389	CFHR5	2.90272	113.754	0.003699
ENSG00000163743	RCHY1	-2.89997	-182.725	0.003732
ENSG00000119669	IRF2BPL	2.89795	9.76243	0.003756
ENSG00000149639	SOGA1	-2.89793	-61.1156	0.003756
ENSG00000255439	ENSG00000255439	2.89301	76.4208	0.003816
ENSG00000166670	MMP10	-2.8919	-312.913	0.003829
ENSG00000013523	ANGEL1	2.89047	23.6997	0.003847
ENSG00000160471	COX6B2	2.89033	30.9758	0.003848
ENSG00000079691	CARMIL1	2.89	19.9668	0.003852
ENSG00000178860	MSC	-2.88941	-6.44564	0.00386
ENSG00000075239	ACAT1	-2.88834	-61.2589	0.003873
ENSG00000147885	IFNA16	-2.88443	-269.089	0.003921
ENSG00000171786	NHLH1	2.8803	64.2583	0.003973
ENSG00000248712	CCDC153	2.87893	140.669	0.00399
ENSG00000136634	IL10	-2.87571	-44.9489	0.004031
ENSG00000268500	SIGLEC5	-2.87569	-70.4853	0.004031
ENSG00000164609	SLU7	-2.87348	-27.2208	0.00406
ENSG00000117036	ETV3	-2.87347	-174.086	0.00406
ENSG00000162928	PEX13	-2.86662	-65.8355	0.004149
ENSG00000178184	PARD6G	-2.86548	-71.9597	0.004164
ENSG00000145861	C1QTNF2	-2.86327	-137.953	0.004193
ENSG00000168806	LCMT2	-2.85958	-26.3613	0.004242
ENSG00000065361	ERBB3	-2.8567	-76.9183	0.004281
ENSG00000146112	PPP1R18	2.85515	60.1718	0.004302
ENSG00000206530	CFAP44	2.85501	109.261	0.004303
ENSG00000131591	C1orf159	2.85399	18.729	0.004317
ENSG00000216588	IGSF23	2.8539	171.87	0.004319
ENSG00000130997	POLN	2.85369	121.554	0.004321
ENSG00000089280	FUS	2.85362	165.909	0.004322
ENSG00000158406	H4C8	2.84858	10.4502	0.004391
ENSG00000164171	ITGA2	-2.84421	-20.3389	0.004452
ENSG00000159164	SV2A	-2.84334	-199.789	0.004464
ENSG00000186193	SAPCD2	2.84222	72.9718	0.00448
ENSG00000166200	COPS2	-2.84073	-52.7671	0.004501
ENSG00000186832	KRT16	-2.83865	-983.049	0.00453
ENSG00000135541	AHI1	-2.83755	-28.3545	0.004546
ENSG00000124067	SLC12A4	2.83703	202.701	0.004554
ENSG00000131771	PPP1R1B	2.83547	133.556	0.004576
ENSG00000168135	KCNJ4	2.82898	238.784	0.00467
ENSG00000185760	KCNQ5	2.82828	23.6433	0.00468
ENSG00000151692	RNF144A	-2.82704	-39.9279	0.004698
ENSG00000173080	RXFP4	2.82672	158.035	0.004703
ENSG00000152254	G6PC2	2.82626	457.815	0.00471
ENSG00000171587	DSCAM	-2.82532	-313.22	0.004723
ENSG00000137872	SEMA6D	2.82387	107.125	0.004745
ENSG00000168803	ADAL	-2.82266	-27.8311	0.004763
ENSG00000002834	LASP1	2.81947	55.2537	0.00481
ENSG00000181867	FTMT	-2.81832	-413.945	0.004827
ENSG00000153339	TRAPPC8	-2.81709	-87.3346	0.004846
ENSG00000143772	ITPKB	2.8169	206.725	0.004849
ENSG00000132718	SYT11	-2.81442	-81.3127	0.004887
ENSG00000239998	LILRA2	-2.8132	-22.7289	0.004905
ENSG00000143753	DEGS1	-2.81276	-136.085	0.004912
ENSG00000106526	ACTR3C	-2.81166	-46.2644	0.004929
ENSG00000183087	GAS6	-2.81017	-62.6395	0.004952
ENSG00000087302	RTRAF	2.80882	61.1531	0.004972
ENSG00000130511	SSBP4	2.80822	53.9706	0.004982
ENSG00000274286	ADRA2B	2.8073	92.3912	0.004996
ENSG00000107551	RASSF4	2.80686	38.6104	0.005003
ENSG00000102580	DNAJC3	-2.80532	-109.775	0.005027
ENSG00000196826	ENSG00000196826	2.80048	22.3772	0.005103
ENSG00000197728	RPS26	-2.79631	-20.1253	0.005169
ENSG00000198535	C2CD4A	-2.79539	-11.1039	0.005184
ENSG00000126603	GLIS2	-2.79245	-89.9698	0.005231
ENSG00000188290	HES4	2.79217	8.83098	0.005236
ENSG00000100281	HMGXB4	-2.79118	-398.624	0.005252
ENSG00000162009	SSTR5	-2.791	-435.424	0.005255
ENSG00000131748	STARD3	2.79051	44.4418	0.005262
ENSG00000135919	SERPINE2	-2.79012	-22.9858	0.005269
ENSG00000168394	TAP1	-2.79011	-42.0832	0.005269
ENSG00000137331	IER3	2.78988	56.4034	0.005273
ENSG00000074219	TEAD2	-2.78749	-48.609	0.005312
ENSG00000147872	PLIN2	-2.78677	-19.6127	0.005324
ENSG00000010818	HIVEP2	2.78505	117.378	0.005352
ENSG00000179059	ZFP42	2.78252	316.769	0.005394
ENSG00000112343	TRIM38	-2.78118	-33.8507	0.005416
ENSG00000104783	KCNN4	2.78006	71.7734	0.005435
ENSG00000187987	ZSCAN23	2.77988	24.9439	0.005438
ENSG00000174938	SEZ6L2	-2.77674	-34.3978	0.005491
ENSG00000288859	H2AC19	2.77648	337.305	0.005495
ENSG00000284779	ENSG00000284779	-2.77583	-268.181	0.005506
ENSG00000101546	RBFA	-2.77416	-27.7951	0.005534
ENSG00000177302	TOP3A	2.77205	60.6515	0.00557
ENSG00000141744	PNMT	2.76966	138.816	0.005612
ENSG00000105186	ANKRD27	-2.76932	-31.2106	0.005617
ENSG00000100321	SYNGR1	2.76862	5.47427	0.005629
ENSG00000174992	ZG16	2.76814	161.529	0.005638
ENSG00000237330	RNF223	2.76811	95.1879	0.005638
ENSG00000188283	ZNF383	-2.76785	-118.832	0.005643
ENSG00000249709	ZNF564	2.76561	19.4885	0.005682
ENSG00000186847	KRT14	2.76309	294.788	0.005726
ENSG00000136021	SCYL2	2.76285	86.409	0.00573
ENSG00000205089	CCNI2	-2.76118	-97.9034	0.005759
ENSG00000081985	IL12RB2	2.75899	10.3932	0.005798
ENSG00000111231	GPN3	-2.75706	-50.7505	0.005832
ENSG00000075651	PLD1	-2.75656	-25.6292	0.005841
ENSG00000134571	MYBPC3	-2.75464	-76.4836	0.005876
ENSG00000197724	PHF2	-2.7522	-30.2647	0.00592
ENSG00000122986	HVCN1	2.75093	15.7469	0.005943
ENSG00000205835	GMNC	2.74869	30.188	0.005983
ENSG00000105063	PPP6R1	2.74577	453.999	0.006037
ENSG00000118985	ELL2	-2.7441	-35.7135	0.006068
ENSG00000137842	TMEM62	2.73965	54.0351	0.006151
ENSG00000084734	GCKR	2.73887	82.2724	0.006165
ENSG00000115211	EIF2B4	-2.73418	-111.078	0.006254
ENSG00000278870	OR51G1	-2.73394	-326.617	0.006258
ENSG00000184163	C1QTNF12	2.73368	41.1675	0.006263
ENSG00000163082	SGPP2	-2.73357	-13.4168	0.006265
ENSG00000177663	IL17RA	2.73264	24.7968	0.006283
ENSG00000169509	CRCT1	2.73151	502.857	0.006304
ENSG00000160075	SSU72	-2.73098	-55.6431	0.006315
ENSG00000135116	HRK	-2.73093	-39.8156	0.006316
ENSG00000113328	CCNG1	2.73044	67.3731	0.006325
ENSG00000169193	CCDC126	2.73008	220.572	0.006332
ENSG00000118503	TNFAIP3	-2.72977	-112.079	0.006338
ENSG00000138640	FAM13A	2.72953	10.2131	0.006342
ENSG00000213578	CPLX3	2.72858	235.333	0.006361
ENSG00000284704	SCYGR3	-2.7274	-193.944	0.006384
ENSG00000137218	FRS3	-2.72727	-23.7907	0.006386
ENSG00000128645	HOXD1	-2.72507	-48.9511	0.006429
ENSG00000235453	SMIM27	-2.72103	-171.861	0.006508
ENSG00000112473	SLC39A7	2.71976	62.1977	0.006533
ENSG00000157992	KRTCAP3	-2.71702	-121.101	0.006587
ENSG00000172717	GARIN2	2.71627	173.347	0.006602
ENSG00000213658	LAT	-2.71622	-126.858	0.006603
ENSG00000131142	CCL25	2.71493	16.6346	0.006629
ENSG00000180919	OR56B4	2.71383	557.67	0.006651
ENSG00000183569	SERHL2	-2.71324	-3.17241	0.006663
ENSG00000164151	ICE1	-2.7126	-86.0731	0.006676
ENSG00000163235	TGFA	2.7117	18.1734	0.006694
ENSG00000158869	FCER1G	-2.71136	-12.7948	0.006701
ENSG00000142102	PGGHG	-2.70717	-28.2169	0.006786
ENSG00000258724	PINX1	2.70649	113.516	0.0068
ENSG00000283782	ENSG00000283782	2.70638	31.1362	0.006802
ENSG00000197587	DMBX1	2.70545	267.936	0.006821
ENSG00000173404	INSM1	2.70454	23.0332	0.00684
ENSG00000196227	FAM217B	-2.70414	-204.321	0.006848
ENSG00000164691	TAGAP	2.70326	14.1578	0.006866
ENSG00000178226	PRSS36	2.70314	28.4299	0.006869
ENSG00000161395	PGAP3	2.70015	81.9871	0.006931
ENSG00000169397	RNASE3	2.69971	12.9958	0.00694
ENSG00000174939	ASPHD1	-2.69765	-30.8344	0.006983
ENSG00000184979	USP18	2.69555	42.9835	0.007027
ENSG00000244617	ASPRV1	2.69384	106.521	0.007063
ENSG00000158023	CFAP251	-2.69226	-8.82639	0.007097
ENSG00000143033	MTF2	-2.68874	-78.7102	0.007172
ENSG00000102837	OLFM4	2.68757	209.595	0.007197
ENSG00000167261	DPEP2	2.68574	22.4081	0.007237
ENSG00000146263	MMS22L	-2.68567	-46.2699	0.007238
ENSG00000104213	PDGFRL	2.68258	11.4131	0.007306
ENSG00000255307	OR52B2	2.68132	170.184	0.007333
ENSG00000196358	NTNG2	2.68064	73.7122	0.007348
ENSG00000175520	UBQLN3	2.67875	173.816	0.00739
ENSG00000189079	ARID2	2.67775	133.788	0.007412
ENSG00000183161	FANCF	2.677	46.5019	0.007428
ENSG00000110721	CHKA	2.6727	111.488	0.007524
ENSG00000188784	PLA2G2E	2.67017	217.445	0.007581
ENSG00000204653	ASPDH	2.66698	28.9751	0.007654
ENSG00000136877	FPGS	-2.66491	-26.718	0.007701
ENSG00000145214	DGKQ	2.66406	5.52262	0.00772
ENSG00000124493	GRM4	2.66226	95.2162	0.007762
ENSG00000142494	SLC47A1	2.66175	36.1301	0.007774
ENSG00000003987	MTMR7	2.65963	77.0125	0.007823
ENSG00000047457	CP	-2.65565	-30.6767	0.007916
ENSG00000125457	MIF4GD	2.65534	11.0946	0.007923
ENSG00000115884	SDC1	-2.65523	-38.1962	0.007926
ENSG00000112078	KCTD20	2.65522	61.0725	0.007926
ENSG00000057663	ATG5	2.65512	91.1181	0.007928
ENSG00000162526	TSSK3	-2.65445	-5853.76	0.007944
ENSG00000132915	PDE6A	-2.65125	-148.815	0.008019
ENSG00000089177	KIF16B	-2.64786	-26.3811	0.0081
ENSG00000005073	HOXA11	2.647	209.144	0.008121
ENSG00000021355	SERPINB1	2.64576	26.042	0.008151
ENSG00000161609	KASH5	2.64558	4.3686	0.008155
ENSG00000104969	SGTA	2.6446	324.439	0.008179
ENSG00000089225	TBX5	2.64272	652.751	0.008224
ENSG00000113643	RARS1	-2.64177	-122.297	0.008247
ENSG00000115084	SLC35F5	-2.63912	-33.1046	0.008312
ENSG00000176978	DPP7	2.63499	26.5319	0.008414
ENSG00000198271	KRTAP4-5	-2.63461	-256.123	0.008423
ENSG00000196655	TRAPPC4	2.63407	43.7878	0.008437
ENSG00000126773	PCNX4	-2.63338	-149.486	0.008454
ENSG00000179144	GIMAP7	2.63281	51.4005	0.008468
ENSG00000254726	MEX3A	-2.62902	-319.023	0.008563
ENSG00000108592	FTSJ3	-2.62825	-209.54	0.008582
ENSG00000204952	FBXO47	2.62668	244.6	0.008622
ENSG00000143257	NR1I3	-2.62488	-66.2824	0.008668
ENSG00000066468	FGFR2	2.62479	102.715	0.00867
ENSG00000258713	C20orf141	-2.62473	-151.983	0.008672
ENSG00000137411	VARS2	2.62347	50.2213	0.008704
ENSG00000102962	CCL22	-2.6232	-19.8416	0.008711
ENSG00000082175	PGR	2.6232	263.216	0.008711
ENSG00000181631	P2RY13	2.62022	41.5501	0.008787
ENSG00000124574	ABCC10	-2.61998	-30.9124	0.008794
ENSG00000172336	POP7	2.61948	145.024	0.008806
ENSG00000171798	KNDC1	-2.61819	-95.9742	0.00884
ENSG00000140464	PML	2.61752	72.337	0.008857
ENSG00000236104	ZBTB22	2.61676	84.2057	0.008877
ENSG00000167207	NOD2	2.61586	59.1799	0.0089
ENSG00000176022	B3GALT6	2.61572	113.901	0.008904
ENSG00000186314	PRELID2	-2.61505	-48.3579	0.008921
ENSG00000198182	ZNF607	-2.61484	-16.1567	0.008927
ENSG00000153250	RBMS1	2.61263	21.7688	0.008985
ENSG00000173273	TNKS	2.61187	39.9283	0.009005
ENSG00000275004	ZNF280B	2.61166	297.827	0.00901
ENSG00000135373	EHF	-2.61067	-36.9136	0.009036
ENSG00000127780	OR1E2	2.60749	393.931	0.009121
ENSG00000144642	RBMS3	2.60735	32.9597	0.009125
ENSG00000149218	ENDOD1	-2.60702	-6.88482	0.009134
ENSG00000109736	MFSD10	2.60618	69.3149	0.009156
ENSG00000184924	PTRHD1	-2.6051	-60.9675	0.009185
ENSG00000166128	RAB8B	2.60491	48.5757	0.00919
ENSG00000257138	TAS2R38	-2.60405	-689.138	0.009213
ENSG00000196747	H2AC13	2.60349	165.5	0.009228
ENSG00000143032	BARHL2	2.60276	86.8435	0.009248
ENSG00000177556	ATOX1	-2.6003	-19.2899	0.009314
ENSG00000131778	CHD1L	2.59983	52.222	0.009327
ENSG00000072858	SIDT1	2.59854	7.89627	0.009362
ENSG00000181751	MACIR	2.59786	124.214	0.009381
ENSG00000246705	H2AJ	2.59779	31.0567	0.009383
ENSG00000181085	MAPK15	-2.59674	-71.2445	0.009411
ENSG00000080166	DCT	-2.5962	-132.25	0.009426
ENSG00000214216	IQCJ	-2.59556	-390.678	0.009444
ENSG00000107165	TYRP1	-2.59178	-539.294	0.009548
ENSG00000197562	RAB40C	-2.59052	-38.7465	0.009583
ENSG00000136810	TXN	-2.59002	-12.6304	0.009597
ENSG00000171109	MFN1	2.58982	88.2899	0.009603
ENSG00000279000	OR10A6	2.58767	111.236	0.009663
ENSG00000089063	TMEM230	-2.58622	-106.233	0.009703
ENSG00000144134	RABL2A	2.58561	88.7377	0.009721
ENSG00000164841	TMEM74	-2.58496	-49.6825	0.009739
ENSG00000100519	PSMC6	-2.58486	-78.0501	0.009742
ENSG00000102904	TSNAXIP1	2.58476	177.475	0.009745
ENSG00000112182	BACH2	-2.58449	-108.802	0.009752
ENSG00000135362	PRR5L	2.5838	22.3761	0.009772
ENSG00000162927	PUS10	-2.58342	-90.9481	0.009783
ENSG00000153551	CMTM7	-2.58135	-47.2699	0.009841
ENSG00000198113	TOR4A	-2.58099	-57.5711	0.009852
ENSG00000140323	DISP2	-2.57939	-48.5888	0.009897
ENSG00000164500	SPATA48	-2.57876	-556.015	0.009916
ENSG00000145692	BHMT	2.57849	178.506	0.009923
ENSG00000174915	PTDSS2	2.57777	119.493	0.009944
ENSG00000105750	ZNF85	2.57762	30.6131	0.009948
ENSG00000179580	RNF151	-2.57301	-30.5409	0.010082
ENSG00000215817	ZC3H11B	-2.57277	-166.118	0.010089
ENSG00000188038	NRN1L	2.57245	460.16	0.010098
ENSG00000083444	PLOD1	2.5703	19.3036	0.010161
ENSG00000105549	THEG	2.56928	164.399	0.010191
ENSG00000182150	ERCC6L2	-2.5684	-55.891	0.010217
ENSG00000171217	CLDN20	2.56611	124.18	0.010285
ENSG00000183682	BMP8A	2.56577	8.57339	0.010295
ENSG00000176720	BOK	2.56355	21.0184	0.010361
ENSG00000180089	TMEM86B	2.56243	187.566	0.010394
ENSG00000070961	ATP2B1	2.5619	57.1174	0.01041
ENSG00000168374	ARF4	2.56035	48.1688	0.010457
ENSG00000188580	NKAIN2	-2.55661	-109.64	0.01057
ENSG00000165661	QSOX2	-2.55413	-10.5646	0.010645
ENSG00000172661	WASHC2C	-2.5525	-33.5157	0.010695
ENSG00000214290	POU2AF3	-2.55244	-116.308	0.010697
ENSG00000076685	NT5C2	2.55023	15.4618	0.010765
ENSG00000132680	KHDC4	-2.55021	-48.0635	0.010766
ENSG00000184939	ZFP90	-2.54802	-8.47506	0.010834
ENSG00000138092	CENPO	-2.54721	-84.0541	0.010859
ENSG00000173327	MAP3K11	2.54683	60.8736	0.010871
ENSG00000054611	TBC1D22A	-2.54613	-30.7174	0.010892
ENSG00000048052	HDAC9	2.54599	250.911	0.010897
ENSG00000205832	C16orf96	2.54429	194.087	0.01095
ENSG00000130653	PNPLA7	2.54121	188.539	0.011047
ENSG00000135069	PSAT1	2.54094	57.6757	0.011055
ENSG00000184270	H2AC21	2.53989	115.859	0.011089
ENSG00000242372	EIF6	-2.53953	-45.1316	0.0111
ENSG00000135164	DMTF1	2.53811	96.1162	0.011145
ENSG00000173110	HSPA6	-2.53809	-15.338	0.011146
ENSG00000184719	RNLS	-2.53495	-60.6196	0.011246
ENSG00000152591	DSPP	2.53483	378.476	0.01125
ENSG00000122034	GTF3A	-2.53471	-23.0745	0.011254
ENSG00000104886	PLEKHJ1	2.53409	100.33	0.011274
ENSG00000136870	ZNF189	2.53325	52.1054	0.011301
ENSG00000175595	ERCC4	-2.53281	-59.2028	0.011315
ENSG00000106236	NPTX2	2.53267	120.241	0.01132
ENSG00000109846	CRYAB	-2.53205	-157.354	0.01134
ENSG00000122481	RWDD3	2.53069	18.4576	0.011384
ENSG00000116001	TIA1	-2.52932	-37.4913	0.011428
ENSG00000214530	STARD10	-2.52928	-28.1492	0.01143
ENSG00000196704	AMZ2	2.52897	21.859	0.01144
ENSG00000260861	ENSG00000260861	2.52624	14.3229	0.011529
ENSG00000111678	C12orf57	-2.52568	-37.8363	0.011548
ENSG00000168515	SCGB1D1	-2.52432	-189.998	0.011592
ENSG00000176797	DEFB103A	-2.52355	-8799.27	0.011618
ENSG00000181616	OR52H1	2.52304	106.714	0.011635
ENSG00000159398	CES5A	2.52177	158.413	0.011677
ENSG00000064687	ABCA7	2.52111	10.6804	0.011698
ENSG00000146839	ZAN	2.51974	56.7734	0.011744
ENSG00000120875	DUSP4	2.51665	15.153	0.011848
ENSG00000223638	RFPL4A	-2.51492	-52.212	0.011906
ENSG00000184489	PTP4A3	-2.51387	-4.32287	0.011941
ENSG00000132793	LPIN3	2.51227	30.8532	0.011996
ENSG00000172345	STARD5	2.51133	37.4972	0.012028
ENSG00000125780	TGM3	-2.50903	-41.064	0.012106
ENSG00000189233	NUGGC	-2.50829	-12.1548	0.012132
ENSG00000007384	RHBDF1	2.50808	84.8426	0.012139
ENSG00000178301	AQP11	-2.50619	-14.9207	0.012204
ENSG00000145907	G3BP1	2.50584	44.5166	0.012216
ENSG00000186207	LCE5A	2.50546	911.553	0.012229
ENSG00000143434	SEMA6C	-2.50497	-87.1313	0.012246
ENSG00000135966	TGFBRAP1	2.50414	37.4574	0.012275
ENSG00000146054	TRIM7	2.50307	24.5101	0.012312
ENSG00000141741	MIEN1	-2.50214	-55.7465	0.012345
ENSG00000140006	WDR89	2.50111	29.7018	0.01238
ENSG00000240065	PSMB9	-2.50076	-49.7431	0.012393
ENSG00000099282	TSPAN15	-2.50059	-15.7772	0.012399
ENSG00000038295	TLL1	-2.5005	-439.009	0.012402
ENSG00000077935	SMC1B	-2.49844	-17.4603	0.012474
ENSG00000134294	SLC38A2	-2.49664	-80.6467	0.012538
ENSG00000147485	PXDNL	2.49595	56.6232	0.012562
ENSG00000124215	CDH26	-2.49443	-150.09	0.012616
ENSG00000185056	C5orf47	2.49283	217.989	0.012673
ENSG00000128604	IRF5	2.49275	59.8743	0.012676
ENSG00000164850	GPER1	2.49171	192.911	0.012713
ENSG00000163959	SLC51A	-2.49122	-57.7575	0.01273
ENSG00000173230	GOLGB1	2.49036	22.886	0.012761
ENSG00000172724	CCL19	-2.48974	-28.3961	0.012784
ENSG00000105643	ARRDC2	-2.48856	-66.2808	0.012826
ENSG00000175029	CTBP2	2.48782	49.343	0.012853
ENSG00000275896	PRSS2	2.48706	11.8625	0.01288
ENSG00000121053	EPX	2.48681	8.82144	0.012889
ENSG00000171403	KRT9	2.48648	290.846	0.012901
ENSG00000177202	SPACA4	2.48587	43.4516	0.012924
ENSG00000278224	PRICKLE4	-2.48435	-16.971	0.012979
ENSG00000198252	STYX	2.48217	19.8923	0.013058
ENSG00000128294	TPST2	-2.48153	-55.3015	0.013082
ENSG00000082212	ME2	-2.48137	-39.1908	0.013088
ENSG00000129422	MTUS1	-2.48105	-27.1699	0.0131
ENSG00000154719	MRPL39	2.4807	43.8923	0.013113
ENSG00000155363	MOV10	-2.47752	-94.7488	0.01323
ENSG00000198083	KRTAP9-9	-2.47614	-785.882	0.013281
ENSG00000170264	FAM161A	-2.47413	-28.0841	0.013356
ENSG00000159202	UBE2Z	-2.47376	-84.7503	0.01337
ENSG00000153113	CAST	2.47353	54.9152	0.013378
ENSG00000166741	NNMT	-2.4728	-193.091	0.013406
ENSG00000112941	TENT4A	2.47244	25.2753	0.013419
ENSG00000163357	DCST1	-2.46815	-204.207	0.013581
ENSG00000116205	TCEANC2	-2.46669	-51.379	0.013637
ENSG00000153107	ANAPC1	2.46582	47.6392	0.01367
ENSG00000087074	PPP1R15A	2.46404	26.8554	0.013738
ENSG00000260027	HOXB7	2.46271	65.6342	0.013789
ENSG00000120526	NUDCD1	-2.46233	-78.8813	0.013804
ENSG00000179055	OR13D1	-2.46186	-92.9111	0.013822
ENSG00000079459	FDFT1	2.46006	17.2069	0.013891
ENSG00000078399	HOXA9	-2.45852	-103.326	0.013951
ENSG00000161610	HCRT	-2.4578	-84.6248	0.013979
ENSG00000136856	SLC2A8	-2.45758	-17.5263	0.013988
ENSG00000183760	ACP7	-2.45685	-38.1686	0.014016
ENSG00000187595	ZNF385C	-2.45662	-32.3957	0.014025
ENSG00000165475	CRYL1	-2.45646	-20.5658	0.014031
ENSG00000197275	RAD54B	-2.45622	-46.2728	0.014041
ENSG00000101290	CDS2	2.45494	153.454	0.014091
ENSG00000124226	RNF114	2.45373	84.8939	0.014138
ENSG00000174371	EXO1	-2.45275	-20.532	0.014177
ENSG00000161542	PRPSAP1	-2.44798	-82.6921	0.014366
ENSG00000169474	SPRR1A	2.44793	106.538	0.014368
ENSG00000103023	PRSS54	-2.44689	-274	0.014409
ENSG00000104687	GSR	2.44658	27.1151	0.014422
ENSG00000168028	RPSA	2.44615	45.0619	0.014439
ENSG00000168484	SFTPC	2.44562	400.656	0.01446
ENSG00000203814	H2BC18	2.44278	161.024	0.014575
ENSG00000204439	C6orf47	-2.44214	-40.214	0.014601
ENSG00000023041	ZDHHC6	2.44089	68.09	0.014651
ENSG00000138376	BARD1	2.44064	13.5166	0.014661
ENSG00000188833	ENTPD8	-2.44052	-250.188	0.014666
ENSG00000184434	LRRC19	2.44039	52.2692	0.014672
ENSG00000230657	PRB4	-2.43855	-350.172	0.014746
ENSG00000204022	LIPJ	-2.43646	-92.322	0.014832
ENSG00000095932	SMIM24	2.43629	63.2369	0.014839
ENSG00000184984	CHRM5	2.43529	62.9709	0.01488
ENSG00000054803	CBLN4	-2.43519	-592.637	0.014884
ENSG00000285446	ENSG00000285446	2.43329	89.9387	0.014962
ENSG00000188910	GJB3	2.4331	224.061	0.01497
ENSG00000256235	SMIM3	2.43259	81.1919	0.014991
ENSG00000115234	SNX17	-2.4324	-97.5197	0.014999
ENSG00000165061	ZMAT4	2.43229	127.249	0.015004
ENSG00000169876	MUC17	-2.43165	-77.0567	0.01503
ENSG00000122484	RPAP2	2.43146	86.6598	0.015038
ENSG00000136010	ALDH1L2	2.42886	23.2157	0.015146
ENSG00000134575	ACP2	-2.42882	-48.5717	0.015148
ENSG00000188636	RTL6	2.4265	32.7943	0.015245
ENSG00000159176	CSRP1	2.42611	10.9551	0.015262
ENSG00000135974	C2orf49	2.42584	73.4205	0.015273
ENSG00000155827	RNF20	-2.42532	-49.2625	0.015295
ENSG00000132510	KDM6B	-2.42381	-65.8389	0.015359
ENSG00000232263	KRTAP25-1	-2.42344	-607.412	0.015374
ENSG00000105499	PLA2G4C	2.4228	52.6856	0.015401
ENSG00000091831	ESR1	-2.42277	-345.33	0.015403
ENSG00000165474	GJB2	-2.42107	-42.9882	0.015475
ENSG00000075275	CELSR1	2.4191	74.6014	0.015559
ENSG00000285188	ENSG00000285188	-2.41855	-32.5993	0.015582
ENSG00000149485	FADS1	-2.41827	-22.0708	0.015595
ENSG00000198914	POU3F3	2.4182	196.961	0.015597
ENSG00000139218	SCAF11	-2.41699	-95.5139	0.015649
ENSG00000250305	TRMT9B	-2.41661	-142.789	0.015666
ENSG00000221886	FAM200C	-2.41633	-64.4521	0.015678
ENSG00000198783	ZNF830	-2.41617	-118.218	0.015685
ENSG00000168491	CCDC110	-2.41482	-19.7735	0.015743
ENSG00000171631	P2RY6	-2.41425	-12.2288	0.015768
ENSG00000087502	ERGIC2	-2.41356	-29.1373	0.015797
ENSG00000167083	GNGT2	-2.41348	-24.5559	0.015801
ENSG00000139193	CD27	-2.41234	-19.0056	0.015851
ENSG00000139547	RDH16	-2.41113	-203.828	0.015903
ENSG00000130433	CACNG6	-2.4111	-13.162	0.015905
ENSG00000106615	RHEB	-2.41071	-133.311	0.015922
ENSG00000132031	MATN3	-2.40987	-64.5184	0.015958
ENSG00000133328	PLAAT2	2.40926	30.7898	0.015985
ENSG00000186891	TNFRSF18	2.40915	30.0241	0.01599
ENSG00000035141	FAM136A	2.40795	17.2028	0.016042
ENSG00000081479	LRP2	-2.40606	-43.1019	0.016126
ENSG00000126432	PRDX5	-2.40596	-53.2999	0.01613
ENSG00000164574	GALNT10	-2.40571	-39.7771	0.016141
ENSG00000089597	GANAB	2.40564	255.231	0.016144
ENSG00000162745	OLFML2B	-2.405	-44.2357	0.016172
ENSG00000125726	CD70	-2.40461	-6.53784	0.01619
ENSG00000184743	ATL3	-2.40428	-41.2131	0.016204
ENSG00000170889	RPS9	2.40404	9.16963	0.016215
ENSG00000225921	NOL7	2.40362	166.894	0.016234
ENSG00000120733	KDM3B	2.40287	50.2121	0.016267
ENSG00000113838	TBCCD1	2.40248	62.9248	0.016284
ENSG00000140287	HDC	2.40134	12.0935	0.016335
ENSG00000259384	GH1	-2.40103	-14.6625	0.016349
ENSG00000180353	HCLS1	2.40089	148.468	0.016355
ENSG00000052749	RRP12	2.40035	26.4858	0.016379
ENSG00000284791	SMIM41	-2.39937	-126.923	0.016423
ENSG00000171060	C8orf74	-2.39788	-96.016	0.01649
ENSG00000148704	VAX1	-2.39661	-494.817	0.016548
ENSG00000169902	TPST1	2.39598	122.401	0.016576
ENSG00000108439	PNPO	-2.39591	-91.7274	0.016579
ENSG00000114030	KPNA1	2.39578	43.8002	0.016585
ENSG00000112578	BYSL	2.39552	161.82	0.016597
ENSG00000214688	C10orf105	-2.39514	-41.7917	0.016614
ENSG00000144868	TMEM108	2.39402	190.463	0.016665
ENSG00000076321	KLHL20	2.39269	108.14	0.016725
ENSG00000104626	ERI1	2.39268	37.9718	0.016726
ENSG00000155858	LSM11	2.39245	42.6758	0.016736
ENSG00000173269	MMRN2	-2.39138	-18.61	0.016785
ENSG00000171056	SOX7	2.3897	43.6489	0.016862
ENSG00000150054	MPP7	2.38873	36.7123	0.016907
ENSG00000184465	WDR27	-2.38867	-31.9726	0.016909
ENSG00000187664	HAPLN4	2.38827	102.554	0.016928
ENSG00000163581	SLC2A2	-2.38731	-228.804	0.016972
ENSG00000172568	FNDC9	-2.38656	-141.835	0.017007
ENSG00000070019	GUCY2C	2.38653	301.518	0.017008
ENSG00000110801	PSMD9	2.38468	24.6943	0.017094
ENSG00000179403	VWA1	2.38088	116.603	0.017271
ENSG00000151065	DCP1B	2.3801	30.7801	0.017308
ENSG00000233954	UQCRHL	-2.37981	-68.6479	0.017321
ENSG00000066422	ZBTB11	2.37914	104.729	0.017353
ENSG00000105849	POLR1F	-2.37898	-29.0171	0.01736
ENSG00000152611	CAPSL	-2.37571	-85.951	0.017515
ENSG00000177238	TRIM72	-2.37567	-90.9502	0.017517
ENSG00000138185	ENTPD1	2.37477	20.4085	0.01756
ENSG00000117215	PLA2G2D	2.37296	175.003	0.017646
ENSG00000171044	XKR6	2.37214	23.367	0.017686
ENSG00000198356	GET3	2.36826	201.628	0.017872
ENSG00000123154	WDR83	2.36789	86.6941	0.01789
ENSG00000159753	CARMIL2	2.3678	80.268	0.017894
ENSG00000081721	DUSP12	2.36683	89.5584	0.017941
ENSG00000196659	TTC30B	-2.36677	-103.974	0.017944
ENSG00000179546	HTR1D	2.36581	116.618	0.017991
ENSG00000047936	ROS1	-2.36463	-113.315	0.018048
ENSG00000105655	ISYNA1	2.36362	22.6204	0.018098
ENSG00000135736	CCDC102A	-2.36214	-82.5292	0.01817
ENSG00000204287	HLA-DRA	-2.36205	-49.1175	0.018174
ENSG00000166170	BAG5	-2.36144	-29.8918	0.018204
ENSG00000178802	MPI	2.36016	42.8288	0.018267
ENSG00000099617	EFNA2	-2.36004	-626.986	0.018273
ENSG00000123374	CDK2	-2.35758	-193.425	0.018395
ENSG00000102891	MT4	-2.35739	-238.254	0.018404
ENSG00000184986	TMEM121	-2.35684	-99.5389	0.018431
ENSG00000120533	ENY2	-2.35576	-71.786	0.018485
ENSG00000272980	ENSG00000272980	2.35532	26.9917	0.018507
ENSG00000159063	ALG8	-2.35456	-17.8275	0.018544
ENSG00000182963	GJC1	-2.35453	-96.5694	0.018546
ENSG00000126814	TRMT5	2.35426	109.769	0.01856
ENSG00000148634	HERC4	2.35336	50.2306	0.018605
ENSG00000167874	TMEM88	2.35265	111.719	0.01864
ENSG00000104643	MTMR9	-2.35259	-74.9695	0.018643
ENSG00000227345	PARG	2.3521	265.561	0.018667
ENSG00000122483	CCDC18	2.35075	74.6842	0.018736
ENSG00000151422	FER	-2.34963	-18.5897	0.018792
ENSG00000151849	CENPJ	2.3489	73.847	0.018829
ENSG00000241839	PLEKHO2	2.34847	38.7342	0.018851
ENSG00000206559	ZCWPW2	-2.34739	-43.0652	0.018906
ENSG00000049540	ELN	2.34683	182.497	0.018934
ENSG00000185453	ZSWIM9	-2.34621	-147.407	0.018965
ENSG00000127472	PLA2G5	2.34483	41.6627	0.019036
ENSG00000125967	NECAB3	2.34463	139.379	0.019046
ENSG00000134812	CBLIF	-2.344	-571.437	0.019078
ENSG00000116981	NT5C1A	2.34313	20.5126	0.019123
ENSG00000064666	CNN2	2.34294	50.7097	0.019132
ENSG00000185043	CIB1	2.3428	34.7656	0.01914
ENSG00000249240	ENSG00000249240	2.34276	27.4452	0.019141
ENSG00000111452	ADGRD1	2.34223	60.2837	0.019169
ENSG00000142182	DNMT3L	2.34171	364.087	0.019195
ENSG00000204267	TAP2	2.34168	10.348	0.019197
ENSG00000163072	NOSTRIN	-2.34051	-25.2181	0.019258
ENSG00000124557	BTN1A1	2.34043	13.6123	0.019261
ENSG00000130749	ZC3H4	-2.34041	-58.4741	0.019263
ENSG00000168785	TSPAN5	2.34029	53.4896	0.019269
ENSG00000141905	NFIC	-2.34004	-64.7566	0.019282
ENSG00000227729	RD3L	2.33978	20.9215	0.019295
ENSG00000170091	NSG2	-2.33951	-607.883	0.019309
ENSG00000142875	PRKACB	2.33934	168.456	0.019318
ENSG00000215704	CELA2B	-2.33903	-122.006	0.019334
ENSG00000166562	SEC11C	2.33751	49.8827	0.019412
ENSG00000185070	FLRT2	2.33725	98.7543	0.019426
ENSG00000066117	SMARCD1	-2.3371	-65.3846	0.019434
ENSG00000147526	TACC1	2.3367	27.8555	0.019455
ENSG00000117360	PRPF3	-2.33637	-159.141	0.019472
ENSG00000172324	OR5A2	2.33566	485.464	0.019509
ENSG00000013725	CD6	2.33359	67.7094	0.019617
ENSG00000116685	KIAA2013	2.33343	77.2878	0.019626
ENSG00000130427	EPO	2.33327	199.888	0.019634
ENSG00000129562	DAD1	2.33266	18.3635	0.019666
ENSG00000151746	BICD1	-2.33231	-34.6094	0.019684
ENSG00000198945	L3MBTL3	2.33126	56.5669	0.01974
ENSG00000121281	ADCY7	-2.33041	-55.6832	0.019784
ENSG00000147324	MFHAS1	-2.33015	-37.0632	0.019798
ENSG00000116191	RALGPS2	2.32964	29.8235	0.019825
ENSG00000204880	KRTAP4-8	-2.32948	-183.571	0.019834
ENSG00000205476	CCDC85C	-2.32821	-21.8483	0.019901
ENSG00000145242	EPHA5	-2.32819	-90.3106	0.019902
ENSG00000257184	ENSG00000257184	-2.32748	-340.293	0.01994
ENSG00000010017	RANBP9	-2.32607	-41.0323	0.020015
ENSG00000167103	PIP5KL1	2.32559	34.6439	0.02004
ENSG00000118113	MMP8	-2.32303	-73.8881	0.020178
ENSG00000072071	ADGRL1	2.32255	28.05	0.020203
ENSG00000164713	BRI3	2.32228	29.8864	0.020218
ENSG00000289763	ENSG00000289763	2.32211	46.4832	0.020227
ENSG00000182107	TMEM30B	-2.3217	-107.712	0.020249
ENSG00000176994	SMCR8	2.32049	80.763	0.020314
ENSG00000112149	CD83	-2.31932	-31.3399	0.020378
ENSG00000107902	LHPP	-2.31857	-9.9782	0.020418
ENSG00000153294	ADGRF4	-2.31817	-108.689	0.02044
ENSG00000117266	CDK18	2.31791	33.5348	0.020454
ENSG00000073737	DHRS9	-2.31567	-42.9375	0.020576
ENSG00000012232	EXTL3	-2.31535	-50.6919	0.020594
ENSG00000149289	ZC3H12C	-2.31271	-19.2716	0.020738
ENSG00000106302	HYAL4	2.31245	218.166	0.020753
ENSG00000006530	AGK	-2.31192	-212.714	0.020782
ENSG00000180257	ZNF816	-2.31149	-34.2929	0.020806
ENSG00000145050	MANF	-2.31001	-92.0086	0.020887
ENSG00000204531	POU5F1	2.30985	12.8472	0.020897
ENSG00000137727	ARHGAP20	-2.30937	-77.7093	0.020923
ENSG00000106367	AP1S1	2.30764	15.4518	0.021019
ENSG00000050820	BCAR1	2.30706	42.9378	0.021052
ENSG00000110324	IL10RA	-2.30652	-66.7856	0.021082
ENSG00000196584	XRCC2	-2.30649	-22.3357	0.021083
ENSG00000204713	TRIM27	-2.30622	-16.4233	0.021099
ENSG00000168175	MAPK1IP1L	-2.30611	-175.101	0.021104
ENSG00000100985	MMP9	2.30575	86.1236	0.021124
ENSG00000156521	TYSND1	2.30501	85.7403	0.021166
ENSG00000119844	AFTPH	2.30418	92.9489	0.021212
ENSG00000112038	OPRM1	-2.30326	-370.433	0.021264
ENSG00000184178	SCFD2	-2.30223	-32.7059	0.021322
ENSG00000205356	TECPR1	2.30157	46.0593	0.02136
ENSG00000067369	TP53BP1	2.30143	10.986	0.021367
ENSG00000142751	GPN2	-2.30125	-24.8403	0.021377
ENSG00000145592	RPL37	2.29992	51.8488	0.021453
ENSG00000100558	PLEK2	-2.29988	-28.3007	0.021455
ENSG00000130176	CNN1	2.29965	41.9706	0.021468
ENSG00000052841	TTC17	-2.29944	-216.544	0.02148
ENSG00000110717	NDUFS8	2.29858	49.1758	0.021529
ENSG00000149516	MS4A3	-2.29802	-20.8045	0.021561
ENSG00000137634	NXPE4	2.29579	386.062	0.021688
ENSG00000266094	RASSF5	-2.29574	-21.5773	0.021691
ENSG00000182923	CEP63	2.29478	15.8238	0.021746
ENSG00000189068	VSTM1	-2.29233	-15.1269	0.021886
ENSG00000100362	PVALB	-2.29204	-118.359	0.021904
ENSG00000167705	RILP	2.29182	207.934	0.021916
ENSG00000143258	USP21	-2.29177	-109.985	0.021919
ENSG00000169218	RSPO1	-2.29112	-121.603	0.021956
ENSG00000160563	MED27	2.28986	44.6488	0.022029
ENSG00000145723	GIN1	2.28757	31.6562	0.022162
ENSG00000105559	PLEKHA4	-2.28756	-41.1746	0.022163
ENSG00000164430	CGAS	-2.28697	-28.7633	0.022198
ENSG00000232113	TEX50	2.28581	252.241	0.022265
ENSG00000132716	DCAF8	-2.28543	-57.3104	0.022288
ENSG00000177042	TMEM80	-2.28522	-90.2776	0.0223
ENSG00000124939	SCGB2A1	2.28358	164.444	0.022396
ENSG00000181143	MUC16	-2.28326	-234.849	0.022415
ENSG00000099337	KCNK6	-2.28254	-39.7035	0.022457
ENSG00000163666	HESX1	2.28188	49.0866	0.022496
ENSG00000168487	BMP1	2.28174	36.7331	0.022505
ENSG00000182177	ASB18	2.28069	460.87	0.022567
ENSG00000154274	C4orf19	-2.27986	-91.8754	0.022616
ENSG00000183644	HOATZ	-2.27978	-158.669	0.022621
ENSG00000178691	SUZ12	2.27958	140.748	0.022633
ENSG00000122958	VPS26A	2.27943	61.6181	0.022641
ENSG00000103005	USB1	2.27826	19.8638	0.022711
ENSG00000167614	TTYH1	2.2782	133.939	0.022715
ENSG00000166860	ZBTB39	2.27731	63.5653	0.022768
ENSG00000079277	MKNK1	2.27675	56.7717	0.022801
ENSG00000122861	PLAU	2.27621	32.1544	0.022834
ENSG00000138688	BLTP1	-2.2762	-51.9602	0.022834
ENSG00000113302	IL12B	2.27523	31.1129	0.022892
ENSG00000124191	TOX2	2.27432	4.15463	0.022947
ENSG00000204366	ZBTB12	-2.27427	-36.6402	0.02295
ENSG00000132825	PPP1R3D	-2.27295	-154.416	0.023029
ENSG00000070444	MNT	-2.27213	-51.5865	0.023078
ENSG00000139410	SDSL	2.27015	250.674	0.023199
ENSG00000160791	CCR5	-2.26951	-4.79237	0.023237
ENSG00000164082	GRM2	-2.26928	-79.0365	0.023251
ENSG00000161980	POLR3K	-2.26904	-12.5132	0.023266
ENSG00000223658	C1GALT1C1L	-2.26861	-13.3752	0.023292
ENSG00000103275	UBE2I	-2.26808	-45.5271	0.023324
ENSG00000131462	TUBG1	-2.26803	-44.9124	0.023327
ENSG00000164111	ANXA5	-2.2678	-7.57648	0.023341
ENSG00000104774	MAN2B1	2.26752	94.0403	0.023358
ENSG00000151025	GPR158	2.26597	261.101	0.023453
ENSG00000196072	BLOC1S2	-2.26545	-86.8751	0.023485
ENSG00000151164	RAD9B	-2.26472	-31.8131	0.02353
ENSG00000139266	MARCHF9	-2.26449	-156.99	0.023544
ENSG00000156381	ANKRD9	2.2639	28.2598	0.02358
ENSG00000132003	ZSWIM4	2.2633	45.5828	0.023617
ENSG00000128408	RIBC2	-2.26224	-16.7128	0.023682
ENSG00000142549	IGLON5	-2.26186	-178.425	0.023706
ENSG00000169599	NFU1	-2.26	-87.7039	0.023821
ENSG00000078246	TULP3	-2.2596	-233.43	0.023846
ENSG00000100626	GALNT16	-2.25927	-54.2335	0.023867
ENSG00000126803	HSPA2	-2.25907	-11.1989	0.023879
ENSG00000253958	CLDN23	2.25869	10.2053	0.023903
ENSG00000196208	GREB1	-2.25825	-37.5153	0.02393
ENSG00000135916	ITM2C	2.25768	6.29802	0.023966
ENSG00000090520	DNAJB11	-2.25768	-71.0293	0.023966
ENSG00000116199	FAM20B	-2.25711	-25.8505	0.024001
ENSG00000158987	RAPGEF6	-2.25692	-77.9457	0.024013
ENSG00000157211	CDCP2	-2.25636	-126.771	0.024048
ENSG00000124641	MED20	2.25605	20.2151	0.024067
ENSG00000164440	TXLNB	-2.25543	-28.8383	0.024106
ENSG00000071677	PRLH	2.25416	106.232	0.024186
ENSG00000198326	TMEM239	-2.25282	-380.687	0.024271
ENSG00000158296	SLC13A3	2.25122	195.12	0.024371
ENSG00000148926	ADM	2.25074	41.8966	0.024402
ENSG00000218336	TENM3	-2.25047	-287.206	0.024419
ENSG00000108576	SLC6A4	2.24978	264.144	0.024463
ENSG00000241837	ATP5PO	-2.24852	-49.3895	0.024543
ENSG00000160753	RUSC1	-2.24784	-380.098	0.024587
ENSG00000213999	MEF2B	2.24757	8.86422	0.024604
ENSG00000106927	AMBP	-2.24649	-145.525	0.024673
ENSG00000276644	DACH1	2.24601	44.7608	0.024703
ENSG00000137806	NDUFAF1	-2.24548	-49.9467	0.024738
ENSG00000167139	TBC1D21	2.24544	73.2677	0.02474
ENSG00000165188	RNF183	-2.24313	-91.8729	0.024888
ENSG00000006282	SPATA20	2.24212	3.14947	0.024954
ENSG00000187498	COL4A1	-2.24203	-48.4919	0.024959
ENSG00000008382	MPND	2.24138	25.9941	0.025001
ENSG00000090530	P3H2	-2.24095	-36.9904	0.02503
ENSG00000167772	ANGPTL4	2.24088	46.2222	0.025034
ENSG00000196805	SPRR2B	-2.23883	-60.1036	0.025167
ENSG00000206150	RNASE13	2.238	192.963	0.025221
ENSG00000091640	SPAG7	-2.23771	-73.1371	0.02524
ENSG00000008130	NADK	-2.23751	-87.647	0.025253
ENSG00000173511	VEGFB	-2.2361	-41.7313	0.025345
ENSG00000162994	CLHC1	-2.2332	-30.0694	0.025536
ENSG00000164620	RELL2	-2.23266	-67.1864	0.025572
ENSG00000184344	GDF3	-2.23257	-22.9473	0.025577
ENSG00000164398	ACSL6	2.23194	73.1987	0.025619
ENSG00000159217	IGF2BP1	-2.23159	-241.433	0.025642
ENSG00000141298	SSH2	-2.23078	-146.12	0.025696
ENSG00000145879	SPINK7	-2.23015	-615.54	0.025738
ENSG00000111490	TBC1D30	-2.23009	-51.6208	0.025742
ENSG00000163209	SPRR3	-2.23006	-138.286	0.025743
ENSG00000198929	NOS1AP	2.2291	44.2884	0.025807
ENSG00000135838	NPL	2.22879	41.5587	0.025828
ENSG00000123179	EBPL	-2.22787	-7.71422	0.025889
ENSG00000042980	ADAM28	2.22769	32.895	0.025901
ENSG00000253368	TRNP1	-2.22592	-51.6284	0.026019
ENSG00000283900	TPTEP2-CSNK1E	2.22582	103.297	0.026026
ENSG00000152595	MEPE	-2.22544	-158.959	0.026051
ENSG00000188554	NBR1	-2.22535	-37.9954	0.026058
ENSG00000078725	BRINP1	2.22456	248.953	0.026111
ENSG00000105479	ODAD1	-2.22342	-25.7772	0.026188
ENSG00000183011	NAA38	2.22295	112.863	0.026219
ENSG00000055483	USP36	2.2228	77.0475	0.026229
ENSG00000224940	PRRT4	-2.2213	-40.6323	0.026331
ENSG00000148600	CDHR1	-2.22091	-41.1011	0.026357
ENSG00000180921	FAM83H	2.21994	41.0088	0.026423
ENSG00000146477	SLC22A3	-2.21988	-162.293	0.026427
ENSG00000137076	TLN1	-2.2193	-200.301	0.026467
ENSG00000134871	COL4A2	-2.21924	-45.8953	0.026471
ENSG00000203499	IQANK1	2.21879	73.0177	0.026501
ENSG00000167601	AXL	2.21792	31.0238	0.02656
ENSG00000115159	GPD2	-2.2179	-84.6244	0.026561
ENSG00000156261	CCT8	-2.21712	-25.5885	0.026615
ENSG00000129055	ANAPC13	2.21704	21.274	0.02662
ENSG00000111912	NCOA7	2.21657	41.9723	0.026653
ENSG00000154743	TSEN2	-2.2163	-27.6283	0.026671
ENSG00000181090	EHMT1	2.21549	247.288	0.026727
ENSG00000100612	DHRS7	-2.21394	-10.591	0.026833
ENSG00000183484	GPR132	2.2135	36.0395	0.026863
ENSG00000167654	ATCAY	2.2131	228.305	0.026891
ENSG00000132669	RIN2	2.21303	37.6801	0.026895
ENSG00000135355	GJA10	2.21294	246.474	0.026902
ENSG00000290292	HOMEZ	-2.21288	-17.9297	0.026906
ENSG00000145604	SKP2	-2.21215	-86.9156	0.026956
ENSG00000160117	ANKLE1	2.2114	12.1265	0.027008
ENSG00000137825	ITPKA	-2.211	-26.6256	0.027035
ENSG00000264230	ANXA8L1	2.21014	376.629	0.027095
ENSG00000266472	MRPS21	-2.21004	-14.4168	0.027102
ENSG00000133392	MYH11	2.20976	9.37918	0.027121
ENSG00000188215	DCUN1D3	2.20803	59.6058	0.027242
ENSG00000129009	ISLR	2.20759	86.4988	0.027273
ENSG00000151287	TEX30	-2.20722	-42.8028	0.027299
ENSG00000183072	NKX2-5	-2.20633	-492.528	0.027361
ENSG00000106004	HOXA5	-2.20631	-60.4666	0.027362
ENSG00000225528	TMA7B	-2.20607	-68.9137	0.027379
ENSG00000181666	ZNF875	-2.20543	-41.077	0.027424
ENSG00000141503	MINK1	-2.20476	-66.8173	0.027471
ENSG00000115446	UNC50	2.2043	65.748	0.027503
ENSG00000178307	TMEM11	-2.20408	-44.2464	0.027519
ENSG00000180574	EIF2S3B	2.20401	57.8725	0.027523
ENSG00000143375	CGN	-2.20362	-155.633	0.027551
ENSG00000070610	GBA2	2.20331	30.6238	0.027573
ENSG00000162384	CZIB	-2.20316	-29.4321	0.027584
ENSG00000162302	RPS6KA4	2.20239	55.195	0.027638
ENSG00000137707	BTG4	-2.20227	-42.2689	0.027647
ENSG00000113249	HAVCR1	-2.20143	-56.5367	0.027706
ENSG00000187475	H1-6	2.20141	34.5426	0.027707
ENSG00000166377	ATP9B	-2.20088	-29.9602	0.027745
ENSG00000168781	PPIP5K1	-2.20033	-138.099	0.027784
ENSG00000203546	ENSG00000203546	2.20028	92.0032	0.027787
ENSG00000138395	CDK15	-2.19984	-75.1831	0.027818
ENSG00000129480	DTD2	2.19982	65.3778	0.02782
ENSG00000146143	PRIM2	-2.19955	-61.5393	0.027839
ENSG00000104763	ASAH1	2.19954	18.5572	0.02784
ENSG00000133466	C1QTNF6	2.1995	12.933	0.027842
ENSG00000288678	ENSG00000288678	-2.19926	-136.307	0.027859
ENSG00000064225	ST3GAL6	-2.19823	-81.5763	0.027932
ENSG00000068137	PLEKHH3	2.19742	27.4929	0.02799
ENSG00000138468	SENP7	-2.19715	-37.6367	0.02801
ENSG00000240654	C1QTNF9	2.19704	65.2374	0.028018
ENSG00000099960	SLC7A4	2.19662	26.0279	0.028048
ENSG00000148180	GSN	2.19517	71.7447	0.028151
ENSG00000167065	DUSP18	-2.19382	-25.9213	0.028248
ENSG00000147488	ST18	-2.19298	-239.646	0.028308
ENSG00000110880	CORO1C	2.19136	37.5154	0.028426
ENSG00000227059	ANHX	2.19094	49.987	0.028456
ENSG00000106333	PCOLCE	-2.19065	-320.566	0.028477
ENSG00000100290	BIK	-2.19019	-9.09907	0.028511
ENSG00000213066	CEP43	2.18989	28.1355	0.028532
ENSG00000147676	MAL2	2.18952	80.2789	0.028559
ENSG00000121274	TENT4B	2.18947	106.247	0.028563
ENSG00000166126	AMN	-2.18883	-17.9117	0.028609
ENSG00000089053	ANAPC5	2.1882	148.461	0.028655
ENSG00000162892	IL24	2.18555	28.6685	0.028849
ENSG00000170092	SPDYE5	2.18402	140.379	0.028961
ENSG00000168002	POLR2G	2.18379	104.498	0.028978
ENSG00000078814	MYH7B	2.18294	203.436	0.02904
ENSG00000173715	C11orf80	-2.18277	-43.9837	0.029052
ENSG00000111897	SERINC1	-2.18208	-18.3844	0.029104
ENSG00000126005	MMP24OS	-2.18154	-14.0789	0.029143
ENSG00000006576	PHTF2	2.18074	58.2884	0.029202
ENSG00000116032	GRIN3B	-2.1802	-30.3248	0.029243
ENSG00000231274	SBK3	-2.17979	-125.327	0.029273
ENSG00000257411	ENSG00000257411	-2.17965	-101.927	0.029283
ENSG00000177565	TBL1XR1	2.17907	73.2531	0.029327
ENSG00000185627	PSMD13	2.1785	32.291	0.029369
ENSG00000158553	POM121L2	2.17801	43.3243	0.029405
ENSG00000251655	PRB1	-2.1773	-177.759	0.029458
ENSG00000149269	PAK1	2.17722	34.2492	0.029464
ENSG00000197935	ZNF311	2.17584	3.52418	0.029567
ENSG00000272636	DOC2B	-2.17557	-29.708	0.029587
ENSG00000234829	IFNA17	-2.17533	-283.306	0.029605
ENSG00000128655	PDE11A	2.17511	327.923	0.029622
ENSG00000111786	SRSF9	2.1751	67.7721	0.029623
ENSG00000096395	MLN	2.17503	159.626	0.029628
ENSG00000027869	SH2D2A	2.17392	46.9761	0.029711
ENSG00000185024	BRF1	2.17387	47.2375	0.029715
ENSG00000181315	ZNF322	-2.1732	-33.5589	0.029765
ENSG00000138613	APH1B	-2.17293	-18.8736	0.029785
ENSG00000149115	TNKS1BP1	-2.17289	-12.8404	0.029789
ENSG00000198874	TYW1	-2.17255	-26.1252	0.029814
ENSG00000148459	PDSS1	-2.17229	-31.57	0.029834
ENSG00000136295	TTYH3	2.1718	12.0814	0.029871
ENSG00000213782	DDX47	2.17145	78.7492	0.029897
ENSG00000163125	RPRD2	-2.17103	-77.227	0.029929
ENSG00000091656	ZFHX4	2.17089	656.948	0.02994
ENSG00000204217	BMPR2	-2.17035	-30.7177	0.02998
ENSG00000172586	CHCHD1	2.16997	150.515	0.030009
ENSG00000118513	MYB	-2.16541	-36.7092	0.030357
ENSG00000148426	PROSER2	-2.16533	-14.4286	0.030362
ENSG00000112763	BTN2A1	2.16515	27.5986	0.030376
ENSG00000143473	KCNH1	-2.16416	-35.3083	0.030452
ENSG00000114354	TFG	2.16414	18.1063	0.030454
ENSG00000177239	MAN1B1	-2.1641	-93.6606	0.030457
ENSG00000103485	QPRT	2.16369	20.6518	0.030488
ENSG00000204538	PSORS1C2	-2.16366	-18.5205	0.03049
ENSG00000119321	FKBP15	2.16253	32.0427	0.030577
ENSG00000171962	DRC3	-2.1622	-142.909	0.030602
ENSG00000171792	RHNO1	-2.16208	-69.3022	0.030612
ENSG00000254440	PBOV1	2.16174	265.355	0.030638
ENSG00000117602	RCAN3	-2.16157	-64.1838	0.030652
ENSG00000284554	ENSG00000284554	2.16143	112.826	0.030662
ENSG00000258529	ENSG00000258529	2.16126	24.9603	0.030675
ENSG00000172232	AZU1	2.16062	34.0141	0.030725
ENSG00000138964	PARVG	2.15853	6.39209	0.030887
ENSG00000116337	AMPD2	-2.15804	-140.474	0.030925
ENSG00000154188	ANGPT1	-2.1571	-19.0199	0.030998
ENSG00000114378	HYAL1	2.15683	61.8556	0.031019
ENSG00000142698	C1orf94	2.15652	196.536	0.031043
ENSG00000107447	DNTT	2.15635	33.2741	0.031057
ENSG00000135547	HEY2	2.15468	26.9029	0.031187
ENSG00000235718	MFRP	-2.15462	-190.036	0.031192
ENSG00000163491	NEK10	2.15457	37.2065	0.031196
ENSG00000170473	PYM1	-2.15443	-60.7671	0.031207
ENSG00000284631	SCYGR4	-2.15442	-73.2482	0.031207
ENSG00000166603	MC4R	-2.15435	-100.59	0.031213
ENSG00000133067	LGR6	2.15298	38.8062	0.031321
ENSG00000106392	C1GALT1	2.1529	8.56844	0.031326
ENSG00000183963	SMTN	2.15241	7.67084	0.031365
ENSG00000156232	WHAMM	-2.15224	-67.4271	0.031378
ENSG00000076650	GPATCH1	-2.15199	-20.8377	0.031398
ENSG00000154678	PDE1C	2.15139	67.7822	0.031446
ENSG00000152214	RIT2	2.14993	303.392	0.031561
ENSG00000040341	STAU2	2.14987	23.6453	0.031566
ENSG00000075240	GRAMD4	-2.14979	-29.6581	0.031572
ENSG00000284969	ENSG00000284969	2.14956	9.22905	0.03159
ENSG00000196562	SULF2	2.14872	42.8642	0.031657
ENSG00000290183	ENSG00000290183	2.14718	30.3952	0.031779
ENSG00000100614	PPM1A	2.14718	88.4428	0.031779
ENSG00000168530	MYL1	2.14714	184.575	0.031782
ENSG00000040633	PHF23	-2.14562	-74.4873	0.031903
ENSG00000143921	ABCG8	-2.14491	-131.017	0.03196
ENSG00000101311	FERMT1	-2.14372	-21.9633	0.032055
ENSG00000137720	CFAP68	2.14348	38.5247	0.032075
ENSG00000026297	RNASET2	2.14294	15.1358	0.032118
ENSG00000114646	CSPG5	2.14284	181.084	0.032126
ENSG00000006468	ETV1	-2.14224	-13.2986	0.032174
ENSG00000083123	BCKDHB	-2.14211	-132.795	0.032185
ENSG00000143869	GDF7	-2.1418	-26.931	0.032209
ENSG00000000938	FGR	2.14158	77.1081	0.032227
ENSG00000136286	MYO1G	2.14087	25.7556	0.032284
ENSG00000143674	MAP3K21	2.1407	14.6471	0.032298
ENSG00000013583	HEBP1	2.14034	11.0932	0.032328
ENSG00000237441	RGL2	-2.13989	-137.571	0.032364
ENSG00000132517	SLC52A1	2.13889	47.3675	0.032445
ENSG00000168710	AHCYL1	-2.13842	-24.0752	0.032482
ENSG00000171135	JAGN1	-2.13832	-24.389	0.032491
ENSG00000132356	PRKAA1	2.13826	20.0088	0.032495
ENSG00000137077	CCL21	-2.13752	-91.6999	0.032556
ENSG00000232948	DEFB130A	2.13715	161.465	0.032586
ENSG00000213417	KRTAP2-4	-2.13687	-272.439	0.032608
ENSG00000021574	SPAST	-2.13661	-108.81	0.032629
ENSG00000111639	MRPL51	-2.13661	-8.75392	0.03263
ENSG00000188386	PPP3R2	2.13583	294.005	0.032693
ENSG00000082196	C1QTNF3	2.13582	17.7365	0.032694
ENSG00000099994	SUSD2	2.13533	94.9696	0.032734
ENSG00000157259	GATAD1	2.13519	58.9404	0.032745
ENSG00000122218	COPA	2.13497	37.1589	0.032763
ENSG00000183258	DDX41	-2.13467	-420.36	0.032788
ENSG00000286920	SMIM40	2.13359	79.9615	0.032877
ENSG00000032742	IFT88	-2.13298	-18.2813	0.032926
ENSG00000135211	TMEM60	2.13288	58.1543	0.032935
ENSG00000150630	VEGFC	-2.1327	-184.022	0.032949
ENSG00000162630	B3GALT2	2.13216	17.7574	0.032994
ENSG00000141858	SAMD1	2.13204	52.182	0.033004
ENSG00000170417	TMEM182	2.13195	48.8363	0.033011
ENSG00000167257	RNF214	-2.13116	-348.377	0.033076
ENSG00000183397	TEKTIP1	-2.12989	-79.3503	0.03318
ENSG00000186038	HTR3E	-2.12986	-31.6613	0.033183
ENSG00000136897	MRPL50	2.12983	84.4069	0.033186
ENSG00000174718	RESF1	2.12968	37.7368	0.033198
ENSG00000184436	THAP7	-2.12951	-30.8184	0.033212
ENSG00000188316	ENO4	2.12894	29.7786	0.033259
ENSG00000164761	TNFRSF11B	-2.12876	-15.0859	0.033274
ENSG00000254550	OMP	2.12869	122.596	0.03328
ENSG00000176922	OR51S1	-2.1284	-155.872	0.033304
ENSG00000175352	NRIP3	-2.12801	-11.7253	0.033336
ENSG00000197601	FAR1	-2.12789	-59.0143	0.033346
ENSG00000135374	ELF5	-2.1265	-26.0987	0.033462
ENSG00000154814	OXNAD1	2.12524	35.4643	0.033567
ENSG00000133657	ATP13A3	-2.12467	-39.5196	0.033614
ENSG00000144476	ACKR3	-2.12335	-7.26746	0.033725
ENSG00000267534	S1PR2	-2.12278	-15.1768	0.033772
ENSG00000258465	ENSG00000258465	2.12176	319.43	0.033858
ENSG00000050748	MAPK9	2.12128	42.1998	0.033898
ENSG00000058404	CAMK2B	2.12112	168.203	0.033912
ENSG00000006453	BAIAP2L1	-2.12093	-15.2057	0.033927
ENSG00000068079	IFI35	-2.11933	-42.9425	0.034063
ENSG00000169764	UGP2	-2.11879	-87.0452	0.034108
ENSG00000163576	EFHB	2.11787	93.1938	0.034186
ENSG00000258644	SYNJ2BP-COX16	2.11778	17.5344	0.034194
ENSG00000177082	WDR73	-2.11691	-59.656	0.034268
ENSG00000130590	SAMD10	-2.1169	-18.9814	0.034268
ENSG00000164930	FZD6	2.11657	16.3245	0.034296
ENSG00000233087	RAB6D	-2.11642	-360.87	0.034309
ENSG00000110148	CCKBR	-2.11511	-204.049	0.034421
ENSG00000167632	TRAPPC9	-2.11392	-8.67502	0.034522
ENSG00000123810	B9D2	2.11363	156.398	0.034547
ENSG00000205362	MT1A	-2.11342	-100.816	0.034565
ENSG00000196793	ZNF239	-2.11239	-10.6313	0.034653
ENSG00000057593	F7	2.1119	28.6837	0.034695
ENSG00000114349	GNAT1	-2.11179	-27.8296	0.034705
ENSG00000170819	BFSP2	-2.1098	-52.0942	0.034876
ENSG00000184999	SLC22A10	2.1094	270.23	0.03491
ENSG00000076944	STXBP2	-2.10892	-36.4989	0.034952
ENSG00000060718	COL11A1	2.10839	248.903	0.034998
ENSG00000008128	CDK11A	-2.1069	-194.338	0.035126
ENSG00000185873	TMPRSS11B	2.10639	654.788	0.035171
ENSG00000111261	MANSC1	-2.10545	-41.5751	0.035252
ENSG00000283149	ENSG00000283149	-2.10363	-508.085	0.035411
ENSG00000134202	GSTM3	-2.10327	-14.9979	0.035442
ENSG00000174373	RALGAPA1	-2.10312	-39.1057	0.035455
ENSG00000101440	ASIP	2.10269	139.245	0.035493
ENSG00000171867	PRNP	2.1023	22.3557	0.035527
ENSG00000134183	GNAT2	-2.10211	-60.3108	0.035544
ENSG00000145309	CABS1	2.10075	324.455	0.035663
ENSG00000147481	SNTG1	2.10038	1056.64	0.035696
ENSG00000172320	OR5A1	2.10018	298.249	0.035713
ENSG00000134323	MYCN	2.10013	72.0351	0.035717
ENSG00000115677	HDLBP	2.0987	36.2034	0.035843
ENSG00000185347	TEDC1	-2.09767	-110.168	0.035934
ENSG00000132953	XPO4	-2.09755	-30.2154	0.035945
ENSG00000179965	ZNF771	-2.09723	-64.2256	0.035974
ENSG00000124074	ENKD1	2.09641	73.1846	0.036046
ENSG00000085982	USP40	2.09639	40.5657	0.036048
ENSG00000196605	ZNF846	-2.09511	-71.6928	0.036161
ENSG00000141040	ZNF287	-2.09449	-152.223	0.036216
ENSG00000137547	MRPL15	2.09426	23.9493	0.036237
ENSG00000106290	TAF6	-2.09411	-38.4524	0.036251
ENSG00000233381	AK4P3	-2.09401	-66.8169	0.036259
ENSG00000153234	NR4A2	-2.09344	-87.1043	0.03631
ENSG00000174437	ATP2A2	2.09324	72.3395	0.036328
ENSG00000119917	IFIT3	-2.09197	-35.9269	0.036441
ENSG00000140688	RUSF1	2.09184	76.0532	0.036453
ENSG00000186910	SERPINA11	2.09145	63.3335	0.036488
ENSG00000187866	PABIR1	2.09066	27.1564	0.036559
ENSG00000288675	PANO1	2.09041	110.556	0.036581
ENSG00000182511	FES	2.09001	7.7089	0.036617
ENSG00000164076	CAMKV	2.08983	27.3992	0.036633
ENSG00000181903	OR4C6	2.08976	216.845	0.03664
ENSG00000128284	APOL3	-2.08965	-24.8421	0.036649
ENSG00000178665	ZNF713	2.08895	8.91495	0.036712
ENSG00000108773	KAT2A	-2.0886	-192.98	0.036744
ENSG00000163599	CTLA4	-2.0879	-6.28557	0.036807
ENSG00000186166	CENATAC	2.08742	71.9344	0.036851
ENSG00000185385	OR7A17	2.08728	80.2982	0.036863
ENSG00000127324	TSPAN8	2.08726	591.803	0.036865
ENSG00000184838	PRR16	2.08537	43.5595	0.037036
ENSG00000158525	CPA5	2.0842	42.4305	0.037142
ENSG00000180817	PPA1	2.08408	26.508	0.037153
ENSG00000169189	NSMCE1	2.08406	37.7299	0.037155
ENSG00000117419	ERI3	-2.08373	-81.2153	0.037184
ENSG00000163121	NEURL3	-2.08358	-207.46	0.037198
ENSG00000123610	TNFAIP6	2.08205	47.5181	0.037338
ENSG00000166033	HTRA1	-2.08113	-39.5679	0.037422
ENSG00000108255	CRYBA1	2.08045	21.8807	0.037484
ENSG00000103599	IQCH	-2.0804	-43.8809	0.037489
ENSG00000125952	MAX	-2.08027	-69.9637	0.037501
ENSG00000095981	KCNK16	-2.07984	-96.4338	0.03754
ENSG00000197721	CR1L	-2.07964	-91.6322	0.037559
ENSG00000165672	PRDX3	-2.07959	-49.7507	0.037563
ENSG00000180957	PITPNB	-2.0794	-58.0156	0.037581
ENSG00000072818	ACAP1	-2.07881	-24.1162	0.037635
ENSG00000163001	CFAP36	2.07869	22.6633	0.037646
ENSG00000184378	ACTRT3	2.07833	39.5781	0.037679
ENSG00000140718	FTO	-2.07818	-48.4804	0.037693
ENSG00000276368	H2AC14	-2.07811	-238.851	0.037699
ENSG00000070669	ASNS	2.07744	41.9397	0.037761
ENSG00000165501	LRR1	2.07723	7.01455	0.03778
ENSG00000181562	EDDM3A	2.07611	60.9787	0.037883
ENSG00000106178	CCL24	-2.07599	-23.8183	0.037895
ENSG00000100888	CHD8	2.07595	21.0938	0.037898
ENSG00000133958	UNC79	2.07565	85.5482	0.037927
ENSG00000196504	PRPF40A	2.07561	28.6308	0.03793
ENSG00000154803	FLCN	-2.07546	-34.1817	0.037944
ENSG00000215912	TTC34	-2.07524	-165.283	0.037964
ENSG00000271271	UGT2A2	2.07404	253.623	0.038076
ENSG00000100804	PSMB5	-2.07205	-18.5878	0.038261
ENSG00000169129	AFAP1L2	-2.07197	-78.3725	0.038268
ENSG00000138115	CYP2C8	-2.07189	-221.762	0.038276
ENSG00000169174	PCSK9	2.07168	150.897	0.038296
ENSG00000050393	MCUR1	-2.0716	-55.9438	0.038302
ENSG00000136159	NUDT15	-2.07092	-26.9784	0.038366
ENSG00000132698	RAB25	-2.06952	-460.442	0.038497
ENSG00000241360	PDXP	-2.06812	-90.4552	0.038629
ENSG00000105227	PRX	-2.06723	-16.656	0.038712
ENSG00000197079	KRT35	-2.0671	-68.3029	0.038724
ENSG00000109265	CRACD	2.06694	17.3642	0.03874
ENSG00000142606	MMEL1	2.06656	29.5858	0.038776
ENSG00000105278	ZFR2	2.06647	221.933	0.038784
ENSG00000008441	NFIX	2.06634	256.122	0.038796
ENSG00000104870	FCGRT	-2.06572	-37.2011	0.038855
ENSG00000131115	ZNF227	-2.06449	-36.0682	0.038971
ENSG00000077420	APBB1IP	-2.0637	-6.36452	0.039046
ENSG00000152910	CNTNAP4	-2.0631	-498.682	0.039103
ENSG00000099942	CRKL	2.0631	78.8667	0.039103
ENSG00000111206	FOXM1	-2.06293	-22.4835	0.03912
ENSG00000057704	TMCC3	-2.06252	-20.7743	0.039158
ENSG00000176371	ZSCAN2	-2.06237	-126.323	0.039172
ENSG00000100191	SLC5A4	-2.06192	-182.223	0.039216
ENSG00000100027	YPEL1	-2.06177	-17.2467	0.03923
ENSG00000001461	NIPAL3	-2.06147	-14.1653	0.039258
ENSG00000188340	OR6N2	2.06114	295.731	0.03929
ENSG00000100523	DDHD1	2.06057	16.258	0.039344
ENSG00000154370	TRIM11	-2.05997	-89.6962	0.039401
ENSG00000136244	IL6	2.0581	14.4517	0.039581
ENSG00000128709	HOXD9	-2.05793	-193.618	0.039597
ENSG00000186943	OR13C8	2.05761	264.328	0.039628
ENSG00000184903	IMMP2L	-2.05663	-39.5836	0.039722
ENSG00000183150	GPR19	2.05634	133.63	0.03975
ENSG00000167664	TMIGD2	2.05626	6.61161	0.039758
ENSG00000178078	STAP2	2.05613	18.8225	0.03977
ENSG00000010030	ETV7	2.05529	4.43108	0.039852
ENSG00000285733	ENSG00000285733	-2.05433	-34.3375	0.039944
ENSG00000183814	LIN9	-2.05365	-34.2698	0.040009
ENSG00000166016	ABTB2	-2.05316	-24.8411	0.040057
ENSG00000165899	OTOGL	-2.05313	-239.828	0.04006
ENSG00000235376	RPEL1	-2.05301	-211.996	0.040071
ENSG00000163909	HEYL	2.05257	43.604	0.040115
ENSG00000159210	SNF8	2.05189	98.9075	0.04018
ENSG00000105011	ASF1B	2.05129	34.9312	0.040239
ENSG00000144677	CTDSPL	-2.04989	-134.51	0.040375
ENSG00000172689	MS4A10	2.04938	57.998	0.040425
ENSG00000171199	OPRPN	2.04936	141.176	0.040427
ENSG00000138593	SECISBP2L	-2.04926	-23.9484	0.040437
ENSG00000140320	BAHD1	2.04925	95.4141	0.040438
ENSG00000183251	OR51B4	2.04901	191.971	0.040461
ENSG00000116748	AMPD1	2.04839	152.678	0.040522
ENSG00000101544	ADNP2	-2.04799	-19.032	0.040561
ENSG00000159792	PSKH1	2.04774	38.9615	0.040585
ENSG00000159166	LAD1	-2.04737	-117.935	0.040622
ENSG00000132773	TOE1	2.04737	150.341	0.040622
ENSG00000142961	MOB3C	-2.04726	-36.5672	0.040632
ENSG00000023902	PLEKHO1	2.04642	34.7681	0.040715
ENSG00000171794	UTF1	2.04609	105.063	0.040748
ENSG00000196526	AFAP1	-2.04606	-0.54365	0.04075
ENSG00000173976	RAX2	2.04465	46.3833	0.04089
ENSG00000088827	SIGLEC1	-2.04414	-105.524	0.04094
ENSG00000014824	SLC30A9	2.04356	50.656	0.040997
ENSG00000069974	RAB27A	-2.04322	-21.3016	0.04103
ENSG00000173662	TAS1R1	2.04251	72.6907	0.041101
ENSG00000142507	PSMB6	-2.04215	-60.8268	0.041137
ENSG00000126353	CCR7	-2.04207	-235.928	0.041145
ENSG00000203785	SPRR2E	2.04171	153.261	0.041181
ENSG00000181610	MRPS23	-2.04151	-94.3338	0.0412
ENSG00000004779	NDUFAB1	2.04149	27.9848	0.041202
ENSG00000139675	HNRNPA1L2	-2.04148	-69.9098	0.041203
ENSG00000168925	CTRB1	2.04057	11.229	0.041294
ENSG00000188343	CIBAR1	-2.04019	-89.0045	0.041331
ENSG00000092051	JPH4	2.0396	750.486	0.04139
ENSG00000110492	MDK	2.03959	183.095	0.041391
ENSG00000118156	ZNF541	2.03934	89.8409	0.041416
ENSG00000130396	AFDN	-2.03925	-38.2383	0.041425
ENSG00000138161	CUZD1	-2.03874	-86.608	0.041476
ENSG00000183313	OR52L1	2.03798	352.427	0.041552
ENSG00000120992	LYPLA1	2.03796	39.9198	0.041554
ENSG00000183977	PP2D1	-2.0378	-41.983	0.04157
ENSG00000243317	STMP1	2.03778	33.9387	0.041572
ENSG00000213995	NAXD	-2.03748	-48.0721	0.041602
ENSG00000267748	ENSG00000267748	2.03666	146.898	0.041684
ENSG00000168306	ACOX2	-2.03658	-56.5979	0.041692
ENSG00000155755	TMEM237	2.036	23.6278	0.04175
ENSG00000005981	ASB4	2.03537	259.176	0.041813
ENSG00000254692	ENSG00000254692	2.03531	22.4029	0.04182
ENSG00000189184	PCDH18	-2.03527	-34.8979	0.041824
ENSG00000182979	MTA1	-2.03502	-150.925	0.041849
ENSG00000165215	CLDN3	2.03471	55.5279	0.04188
ENSG00000128185	DGCR6L	2.03452	115.153	0.041899
ENSG00000164707	SLC13A4	2.03434	72.8305	0.041917
ENSG00000274997	H2AC12	-2.03407	-14.7935	0.041945
ENSG00000148942	SLC5A12	2.03406	151.381	0.041946
ENSG00000131910	NR0B2	-2.03385	-47.5769	0.041967
ENSG00000184956	MUC6	-2.03365	-117.005	0.041987
ENSG00000085433	WDR47	2.03317	34.5743	0.042036
ENSG00000101557	USP14	2.03307	81.5176	0.042046
ENSG00000250374	TRIM75	2.03264	189.708	0.042089
ENSG00000121653	MAPK8IP1	-2.03254	-242.86	0.042099
ENSG00000007237	GAS7	-2.03251	-10.124	0.042102
ENSG00000065357	DGKA	2.03206	37.1046	0.042147
ENSG00000188428	BLOC1S5	2.03199	42.6541	0.042154
ENSG00000172059	KLF11	-2.03032	-14.7137	0.042324
ENSG00000185728	YTHDF3	-2.02979	-52.6847	0.042378
ENSG00000155636	RBM45	2.02898	36.8671	0.04246
ENSG00000126821	SGPP1	-2.02814	-129.766	0.042545
ENSG00000144589	STK11IP	2.02805	164.248	0.042556
ENSG00000117643	MAN1C1	2.02772	70.4263	0.042588
ENSG00000198440	ZNF583	-2.02702	-6.75633	0.042661
ENSG00000124575	H1-3	2.02678	16.4057	0.042684
ENSG00000163374	YY1AP1	2.02623	57.8289	0.042741
ENSG00000281106	TMEM272	2.02589	43.2424	0.042776
ENSG00000245680	ZNF585B	2.02586	33.0736	0.042779
ENSG00000181752	OR8K5	2.02538	171.964	0.042828
ENSG00000168090	COPS6	2.0253	109.957	0.042836
ENSG00000154710	RABGEF1	2.02491	49.7403	0.042877
ENSG00000176204	LRRTM4	2.0246	115.718	0.042908
ENSG00000141279	NPEPPS	-2.02366	-69.1258	0.043005
ENSG00000168556	ING2	2.0233	94.4976	0.043042
ENSG00000198670	LPA	2.023	302.972	0.043073
ENSG00000159871	LYPD5	2.02222	51.213	0.043153
ENSG00000114631	PODXL2	2.02191	81.186	0.043186
ENSG00000124613	ZNF391	2.0215	13.5106	0.043228
ENSG00000212935	KRTAP10-3	2.02129	105.195	0.04325
ENSG00000119703	ZC2HC1C	-2.02111	-5.63894	0.043269
ENSG00000198674	OR10G6	-2.01937	-364.429	0.043449
ENSG00000231738	TSPAN19	2.01877	449.714	0.043512
ENSG00000147684	NDUFB9	2.01862	52.9909	0.043527
ENSG00000133069	TMCC2	2.01695	83.2082	0.043701
ENSG00000163012	ZSWIM2	-2.01569	-43.1911	0.043833
ENSG00000282881	TMEM275	2.01457	82.0636	0.043949
ENSG00000081177	EXD2	2.01424	47.5475	0.043984
ENSG00000165506	DNAAF2	2.01403	13.4158	0.044006
ENSG00000140525	FANCI	-2.01286	-54.7031	0.04413
ENSG00000112337	SLC17A2	-2.01267	-76.0294	0.044149
ENSG00000166261	ZNF202	2.01267	35.1883	0.04415
ENSG00000128524	ATP6V1F	-2.01253	-59.4929	0.044165
ENSG00000184524	CEND1	2.01245	49.9492	0.044173
ENSG00000173267	SNCG	-2.01234	-54.9107	0.044184
ENSG00000174996	KLC2	-2.01213	-277.773	0.044206
ENSG00000132432	SEC61G	-2.01211	-30.4994	0.044209
ENSG00000101000	PROCR	-2.01181	-38.1842	0.04424
ENSG00000242441	GTF2A1L	2.01128	36.0513	0.044296
ENSG00000148541	FAM13C	2.01121	66.2493	0.044303
ENSG00000239887	C1orf226	-2.01102	-17.6541	0.044323
ENSG00000123384	LRP1	-2.01097	-26.8343	0.044329
ENSG00000178538	CA8	-2.01056	-22.4029	0.044372
ENSG00000125375	DMAC2L	-2.01035	-8.02459	0.044394
ENSG00000177673	TEX44	2.01017	87.4617	0.044413
ENSG00000075673	ATP12A	2.00961	10.7578	0.044473
ENSG00000165533	TTC8	2.00936	38.3498	0.044499
ENSG00000187045	TMPRSS6	2.00874	86.0798	0.044564
ENSG00000148136	OR13C4	2.00859	281.462	0.044581
ENSG00000124657	OR2B6	-2.00851	-139.257	0.044589
ENSG00000155511	GRIA1	2.00838	147.169	0.044602
ENSG00000051341	POLQ	-2.00834	-56.472	0.044607
ENSG00000108854	SMURF2	2.00823	102.359	0.044618
ENSG00000157350	ST3GAL2	2.00785	117.604	0.044659
ENSG00000168314	MOBP	-2.00771	-148.32	0.044674
ENSG00000137133	HINT2	-2.00698	-74.2897	0.044752
ENSG00000175600	SUGCT	-2.00681	-70.7857	0.04477
ENSG00000253626	EIF5AL1	2.00669	1104.06	0.044783
ENSG00000159335	PTMS	2.00496	20.0709	0.044967
ENSG00000143595	AQP10	-2.00473	-56.1636	0.044992
ENSG00000215788	TNFRSF25	2.00471	31.7061	0.044994
ENSG00000169282	KCNAB1	-2.00427	-211.035	0.045041
ENSG00000204704	OR2W1	2.00425	143.101	0.045043
ENSG00000140474	ULK3	2.00349	89.1453	0.045124
ENSG00000118579	MED28	2.00292	21.2318	0.045186
ENSG00000284667	SCYGR5	-2.00285	-181.068	0.045193
ENSG00000104973	MED25	2.00222	48.2158	0.045261
ENSG00000213218	CSH2	2.00188	194.023	0.045298
ENSG00000229809	ZNF688	2.00161	221.717	0.045327
ENSG00000188070	ZFTA	2.00155	41.806	0.045334
ENSG00000120645	IQSEC3	-2.00094	-680.801	0.045399
ENSG00000060069	CTDP1	2.00053	32.7598	0.045443
ENSG00000018869	ZNF582	-2.00034	-23.8179	0.045463
ENSG00000108828	VAT1	-2.00032	-25.0732	0.045466
ENSG00000250067	YJEFN3	1.99987	125.48	0.045514
ENSG00000188305	PEAK3	-1.99852	-29.6909	0.045661
ENSG00000180346	TIGD2	1.99851	73.9516	0.045662
ENSG00000148835	TAF5	-1.99823	-14.2883	0.045692
ENSG00000189181	OR14I1	-1.99821	-170.088	0.045694
ENSG00000263528	IKBKE	-1.9971	-3.58892	0.045814
ENSG00000178038	ALS2CL	1.99709	8.78791	0.045816
ENSG00000104371	DKK4	-1.99691	-41.9596	0.045835
ENSG00000147364	FBXO25	1.99622	29.3476	0.04591
ENSG00000176890	TYMS	-1.99613	-3.01097	0.045919
ENSG00000170270	GON7	-1.99578	-19.121	0.045958
ENSG00000125734	GPR108	1.99463	46.9924	0.046084
ENSG00000141642	ELAC1	-1.99384	-121.54	0.04617
ENSG00000178096	BOLA1	-1.99367	-36.6049	0.046188
ENSG00000128652	HOXD3	-1.99286	-566.215	0.046277
ENSG00000204120	GIGYF2	1.99238	27.7627	0.046329
ENSG00000106628	POLD2	1.99192	57.9253	0.04638
ENSG00000114670	NEK11	-1.9916	-31.4358	0.046415
ENSG00000263201	DPEP2NB	1.9915	44.8725	0.046426
ENSG00000108468	CBX1	1.99135	16.6376	0.046442
ENSG00000288654	ENSG00000288654	-1.99041	-237.917	0.046545
ENSG00000160883	HK3	1.99035	43.486	0.046553
ENSG00000138346	DNA2	1.99002	19.49	0.046589
ENSG00000243364	EFNA4	-1.98838	-29.4472	0.04677
ENSG00000097096	SYDE2	-1.98768	-6.22015	0.046847
ENSG00000169469	SPRR1B	1.98766	168.17	0.046849
ENSG00000203663	OR2L2	-1.98707	-124.684	0.046914
ENSG00000183747	ACSM2A	-1.98679	-203.28	0.046946
ENSG00000148187	MRRF	1.98663	173.993	0.046964
ENSG00000133321	PLAAT4	-1.98575	-130.716	0.047061
ENSG00000177383	MAGEF1	1.98566	20.8641	0.047072
ENSG00000165269	AQP7	1.98536	77.2762	0.047105
ENSG00000167723	TRPV3	1.98524	5.61361	0.047118
ENSG00000198740	ZNF652	1.98523	41.7565	0.047119
ENSG00000123297	TSFM	-1.98507	-187.933	0.047137
ENSG00000174279	EVX2	-1.98452	-98.8398	0.047198
ENSG00000059588	TARBP1	-1.98442	-9.93537	0.047209
ENSG00000214097	SMCO1	-1.98407	-92.5614	0.047249
ENSG00000088882	CPXM1	-1.98397	-11.0451	0.047259
ENSG00000196586	MYO6	1.98368	13.6308	0.047292
ENSG00000254858	MPV17L2	-1.98362	-46.7948	0.047299
ENSG00000185621	LMLN	-1.98309	-65.3445	0.047357
ENSG00000180104	EXOC3	-1.98297	-35.6945	0.04737
ENSG00000157303	SUSD3	-1.98286	-21.3275	0.047383
ENSG00000242616	GNG10	-1.98285	-28.9225	0.047384
ENSG00000218819	TDRD15	-1.98232	-89.7326	0.047443
ENSG00000120137	PANK3	1.98224	67.6033	0.047452
ENSG00000128039	SRD5A3	-1.98121	-34.2025	0.047568
ENSG00000079102	RUNX1T1	1.9806	399.325	0.047636
ENSG00000002549	LAP3	-1.98056	-10.0791	0.047641
ENSG00000251201	TMED7-TICAM2	-1.98037	-29.4919	0.047662
ENSG00000138755	CXCL9	-1.97949	-174.451	0.04776
ENSG00000182986	ZNF320	1.97933	10.9748	0.047779
ENSG00000165816	VWA2	-1.97893	-32.7714	0.047823
ENSG00000113407	TARS1	-1.97839	-11.4887	0.047885
ENSG00000184056	VPS33B	1.97834	71.6839	0.047891
ENSG00000124181	PLCG1	-1.97811	-76.8529	0.047916
ENSG00000125144	MT1G	1.97739	32.2144	0.047998
ENSG00000164107	HAND2	-1.97695	-244.177	0.048048
ENSG00000204767	INSYN2B	1.97677	65.5916	0.048068
ENSG00000251287	ALG1L2	-1.97662	-81.2161	0.048085
ENSG00000179954	SSC5D	-1.97515	-18.7938	0.048251
ENSG00000203757	OR6K3	1.97476	205.899	0.048296
ENSG00000180016	OR1E1	1.97421	282.509	0.048358
ENSG00000070814	TCOF1	-1.97388	-98.7488	0.048396
ENSG00000004866	ST7	1.97346	38.0903	0.048443
ENSG00000035862	TIMP2	1.97305	9.05229	0.04849
ENSG00000116212	LRRC42	1.97283	252.82	0.048515
ENSG00000136816	TOR1B	1.97282	41.9916	0.048516
ENSG00000090104	RGS1	1.97225	12.8625	0.048581
ENSG00000110427	KIAA1549L	-1.97168	-24.9082	0.048646
ENSG00000127325	BEST3	-1.97148	-15.1233	0.04867
ENSG00000159516	SPRR2G	-1.97123	-219.197	0.048697
ENSG00000106331	PAX4	1.97057	173.362	0.048773
ENSG00000125872	LRRN4	-1.96952	-161.181	0.048893
ENSG00000248871	TNFSF12-TNFSF13	-1.96933	-30.3592	0.048915
ENSG00000096654	ZNF184	-1.96885	-39.8279	0.04897
ENSG00000125834	STK35	-1.96835	-113.483	0.049028
ENSG00000125520	SLC2A4RG	1.96737	27.9463	0.04914
ENSG00000099821	POLRMT	-1.96732	-33.4295	0.049146
ENSG00000100422	CERK	-1.96727	-23.632	0.049153
ENSG00000182481	KPNA2	1.96708	38.6352	0.049174
ENSG00000125378	BMP4	1.96702	33.1294	0.049181
ENSG00000182541	LIMK2	-1.96693	-42.2387	0.049191
ENSG00000064201	TSPAN32	-1.96689	-2.15788	0.049196
ENSG00000127481	UBR4	1.9668	56.7139	0.049206
ENSG00000160179	ABCG1	1.96654	59.3598	0.049236
ENSG00000176393	RNPEP	-1.9661	-47.745	0.049287
ENSG00000167186	COQ7	-1.96543	-42.6267	0.049365
ENSG00000133574	GIMAP4	1.96505	23.5662	0.049408
ENSG00000109519	GRPEL1	1.96417	29.717	0.04951
ENSG00000128242	GAL3ST1	1.96415	27.594	0.049513
ENSG00000115073	ACTR1B	-1.96379	-54.2178	0.049554
ENSG00000174165	ZDHHC24	1.96342	23.5596	0.049597
ENSG00000135900	MRPL44	1.96338	48.7778	0.049602
ENSG00000269404	SPIB	1.96332	128.69	0.049609
ENSG00000164346	NSA2	1.96327	34.0215	0.049615
ENSG00000011478	QPCTL	1.96312	101.978	0.049633
ENSG00000283297	TEX52	-1.96269	-54.6713	0.049682
ENSG00000075223	SEMA3C	1.96257	14.8049	0.049696
ENSG00000198380	GFPT1	-1.96168	-60.8076	0.0498
ENSG00000249751	ECSCR	1.96152	234.276	0.049818
ENSG00000219438	TAFA5	-1.96124	-235.127	0.049851
ENSG00000143622	RIT1	1.9605	101.856	0.049937
ENSG00000163217	BMP10	1.96001	74.9784	0.049995
ENSG00000158435	CNOT11	-1.95957	-102.427	0.050046
ENSG00000185088	RPS27L	-1.95944	-15.1941	0.050062
ENSG00000205864	KRTAP5-6	1.95937	96.9181	0.05007
ENSG00000044574	HSPA5	-1.95851	-168.467	0.05017
ENSG00000144031	ANKRD53	-1.95758	-53.0623	0.05028
ENSG00000162944	RFTN2	-1.95722	-15.5907	0.050322
ENSG00000166869	CHP2	1.95683	242.094	0.050367
ENSG00000171133	OR2K2	1.95682	389.414	0.050368
ENSG00000172339	ALG14	-1.95638	-35.6418	0.05042
ENSG00000102543	CDADC1	-1.95549	-58.2479	0.050525
ENSG00000284762	ENSG00000284762	1.95537	22.7462	0.050539
ENSG00000051180	RAD51	1.95456	18.5221	0.050636
ENSG00000095777	MYO3A	-1.95445	-71.9837	0.050649
ENSG00000110025	SNX15	-1.9532	-77.7205	0.050796
ENSG00000205423	CNEP1R1	1.95313	27.6898	0.050804
ENSG00000168575	SLC20A2	-1.95312	-185.877	0.050806
ENSG00000182674	KCNB2	-1.953	-155.927	0.05082
ENSG00000204381	LAYN	1.95277	7.16469	0.050847
ENSG00000182580	EPHB3	1.9526	32.4703	0.050868
ENSG00000158480	SPATA2	-1.95225	-40.1576	0.050908
ENSG00000119638	NEK9	-1.9517	-9.78728	0.050973
ENSG00000182263	FIGN	-1.95161	-223.519	0.050984
ENSG00000049239	H6PD	-1.95137	-111.83	0.051013
ENSG00000185344	ATP6V0A2	1.95085	126.289	0.051075
ENSG00000162368	CMPK1	1.95063	38.1322	0.051102
ENSG00000112053	SLC26A8	1.94952	14.9448	0.051234
ENSG00000136051	WASHC4	-1.94948	-53.5599	0.051238
ENSG00000135677	GNS	-1.94944	-36.2948	0.051243
ENSG00000243811	APOBEC3D	1.94896	84.8661	0.0513
ENSG00000182247	UBE2E2	-1.94877	-11.5404	0.051323
ENSG00000138670	RASGEF1B	-1.94826	-24.6686	0.051384
ENSG00000204060	FOXO6	1.94815	18.3139	0.051397
ENSG00000177192	PUS1	-1.94745	-135.223	0.051481
ENSG00000182463	TSHZ2	-1.94739	-65.4593	0.051488
ENSG00000131941	RHPN2	-1.94702	-10.4025	0.051533
ENSG00000255730	ENSG00000255730	1.94698	30.3614	0.051537
ENSG00000170791	CHCHD7	-1.94677	-72.6662	0.051562
ENSG00000171360	KRT38	-1.94664	-265.534	0.051578
ENSG00000101191	DIDO1	1.94621	51.082	0.05163
ENSG00000185069	KRT76	-1.94605	-235.026	0.051648
ENSG00000254466	OR4D10	1.94508	195.371	0.051766
ENSG00000039319	ZFYVE16	1.94491	56.0709	0.051786
ENSG00000236383	CCDC200	1.94474	71.6037	0.051806
ENSG00000166037	CEP57	-1.94456	-25.7248	0.051828
ENSG00000169248	CXCL11	-1.94448	-39.7393	0.051837
ENSG00000163840	DTX3L	-1.94412	-42.7971	0.051881
ENSG00000041515	MYO16	1.94348	154.712	0.051958
ENSG00000124092	CTCFL	1.94237	63.4348	0.052092
ENSG00000163611	SPICE1	1.94192	20.679	0.052147
ENSG00000196570	PFN3	1.9417	28.3147	0.052173
ENSG00000288611	NPBWR1	1.94129	41.8398	0.052223
ENSG00000244242	IFITM10	1.94083	32.0428	0.052278
ENSG00000159788	RGS12	-1.94026	-22.5104	0.052348
ENSG00000197238	H4C11	1.93965	27.1617	0.052422
ENSG00000129194	SOX15	1.93963	232.19	0.052425
ENSG00000198920	KIAA0753	1.93885	53.7674	0.052519
ENSG00000039537	C6	1.93882	313.301	0.052524
ENSG00000165714	BORCS5	-1.93801	-20.8204	0.052622
ENSG00000107201	RIGI	-1.93777	-49.3497	0.052652
ENSG00000140854	KATNB1	1.93748	29.3409	0.052686
ENSG00000197858	GPAA1	1.9373	245.826	0.052708
ENSG00000156140	ADAMTS3	1.93726	23.2009	0.052713
ENSG00000206026	SMIM21	1.93716	265.86	0.052726
ENSG00000169047	IRS1	1.93696	30.2496	0.05275
ENSG00000001460	STPG1	1.93634	50.2962	0.052825
ENSG00000162456	KNCN	1.93607	264.071	0.052858
ENSG00000104691	UBXN8	-1.93605	-37.8691	0.052861
ENSG00000157483	MYO1E	-1.93574	-31.4474	0.0529
ENSG00000198128	OR2L3	1.93539	386.037	0.052943
ENSG00000134007	ADAM20	-1.93505	-181.242	0.052984
ENSG00000158163	DZIP1L	-1.93487	-17.1315	0.053007
ENSG00000178878	APOLD1	1.93486	44.2734	0.053007
ENSG00000170835	CEL	-1.93384	-414.62	0.053133
ENSG00000141034	GID4	1.93379	49.4147	0.053139
ENSG00000232838	PET117	-1.93376	-87.881	0.053143
ENSG00000057019	DCBLD2	-1.93338	-11.2236	0.053189
ENSG00000108947	EFNB3	1.93325	29.3073	0.053205
ENSG00000197125	OR8B8	-1.9329	-258.847	0.053249
ENSG00000008294	SPAG9	-1.93244	-42.0629	0.053305
ENSG00000108588	CCDC47	1.93224	28.5442	0.053329
ENSG00000138031	ADCY3	1.93185	10.417	0.053379
ENSG00000182771	GRID1	-1.93184	-107.883	0.05338
ENSG00000144130	NT5DC4	-1.9317	-24.8946	0.053396
ENSG00000160087	UBE2J2	1.93092	119.346	0.053493
ENSG00000074590	NUAK1	1.92988	78.8262	0.053622
ENSG00000181803	OR6S1	1.92956	102.394	0.053661
ENSG00000204414	CSHL1	1.9294	42.7656	0.053681
ENSG00000175906	ARL4D	-1.92928	-44.6892	0.053696
ENSG00000147813	NAPRT	-1.92916	-10.8936	0.053711
ENSG00000187080	OR2AK2	1.9288	158.902	0.053755
ENSG00000176895	OR51A7	-1.92858	-185.34	0.053783
ENSG00000149212	SESN3	1.92771	70.8575	0.053891
ENSG00000172139	SLC9C1	-1.92748	-32.19	0.05392
ENSG00000142632	ARHGEF19	-1.92694	-69.876	0.053987
ENSG00000007314	SCN4A	1.92689	142.152	0.053994
ENSG00000121210	TMEM131L	1.92665	49.1957	0.054023
ENSG00000081913	PHLPP1	1.92583	25.9041	0.054126
ENSG00000149260	CAPN5	-1.92562	-56.3524	0.054152
ENSG00000042753	AP2S1	-1.92469	-94.7546	0.054268
ENSG00000182333	LIPF	-1.92453	-496.122	0.054288
ENSG00000166575	TMEM135	1.92436	15.8462	0.05431
ENSG00000157703	SVOPL	-1.92394	-357.799	0.054362
ENSG00000249773	ENSG00000249773	1.9237	10.6897	0.054392
ENSG00000183486	MX2	-1.92322	-16.3317	0.054452
ENSG00000165915	SLC39A13	-1.92317	-63.8547	0.054459
ENSG00000109861	CTSC	-1.92199	-9.21724	0.054607
ENSG00000123178	SPRYD7	1.92195	21.9719	0.054612
ENSG00000167994	RAB3IL1	-1.92131	-102.161	0.054693
ENSG00000115155	OTOF	-1.92124	-225.198	0.054702
ENSG00000163736	PPBP	-1.92113	-2.22149	0.054716
ENSG00000171680	PLEKHG5	1.92095	27.6227	0.054738
ENSG00000111275	ALDH2	1.92065	41.2272	0.054776
ENSG00000166896	ATP23	1.9206	4.22683	0.054783
ENSG00000132631	SCP2D1	1.92048	156.997	0.054797
ENSG00000144354	CDCA7	1.92022	22.35	0.05483
ENSG00000162891	IL20	-1.92008	-122.242	0.054848
ENSG00000185339	TCN2	1.91999	11.6558	0.054859
ENSG00000154760	SLFN13	1.91989	42.3835	0.054872
ENSG00000175077	RTP1	1.91925	243.079	0.054952
ENSG00000133805	AMPD3	1.91876	35.6559	0.055014
ENSG00000268870	ENSG00000268870	1.91867	7.4781	0.055026
ENSG00000156110	ADK	-1.91856	-12.02	0.05504
ENSG00000183813	CCR4	1.91848	65.9701	0.055051
ENSG00000181652	ATG9B	-1.91818	-150.88	0.055089
ENSG00000128228	SDF2L1	-1.91765	-41.5194	0.055156
ENSG00000127081	ZNF484	-1.91761	-64.7849	0.055161
ENSG00000186377	CYP4X1	1.91751	40.4298	0.055173
ENSG00000157020	SEC13	1.91732	65.7581	0.055197
ENSG00000130383	FUT5	1.91719	157.592	0.055214
ENSG00000157106	SMG1	-1.91717	-44.9342	0.055216
ENSG00000183831	ANKRD45	1.91675	54.7598	0.05527
ENSG00000128891	CCDC32	-1.9162	-10.494	0.05534
ENSG00000138271	GPR87	1.91582	130.723	0.055388
ENSG00000178177	LCORL	-1.91582	-15.3657	0.055388
ENSG00000090581	GNPTG	1.91566	209.181	0.055408
ENSG00000254505	CHMP4A	1.91531	28.9899	0.055453
ENSG00000139445	FOXN4	1.91513	159.251	0.055476
ENSG00000183914	DNAH2	1.91447	62.7041	0.05556
ENSG00000204815	ODAD4	1.91425	125.719	0.055588
ENSG00000148396	SEC16A	1.91418	16.8529	0.055597
ENSG00000141456	PELP1	-1.91393	-167.893	0.055629
ENSG00000166262	FAM227B	-1.91312	-53.2454	0.055732
ENSG00000110218	PANX1	-1.91287	-41.063	0.055765
ENSG00000120332	TNN	1.91259	115.228	0.055801
ENSG00000144724	PTPRG	-1.91247	-50.2935	0.055816
ENSG00000104524	PYCR3	-1.91207	-31.747	0.055868
ENSG00000137673	MMP7	-1.91187	-26.0866	0.055893
ENSG00000044115	CTNNA1	1.91174	8.43923	0.05591
ENSG00000167767	KRT80	-1.91171	-33.3557	0.055914
ENSG00000173013	CCDC96	-1.91145	-69.4057	0.055947
ENSG00000142686	C1orf216	-1.91137	-33.6481	0.055958
ENSG00000172482	AGXT	1.9107	189.377	0.056043
ENSG00000189325	BNIP5	-1.91039	-41.2976	0.056084
ENSG00000162391	FAM151A	1.91029	21.4552	0.056096
ENSG00000158792	SPATA2L	1.90989	25.0212	0.056148
ENSG00000092964	DPYSL2	1.90927	27.4727	0.056228
ENSG00000158528	PPP1R9A	1.90863	47.047	0.05631
ENSG00000090013	BLVRB	-1.90859	-46.7433	0.056315
ENSG00000163453	IGFBP7	1.90854	6.49275	0.056321
ENSG00000124882	EREG	-1.90851	-26.1667	0.056325
ENSG00000240230	COX19	-1.90832	-31.0856	0.05635
ENSG00000183625	CCR3	-1.9082	-22.2665	0.056365
ENSG00000179930	ZNF648	1.90734	324.581	0.056477
ENSG00000183638	RP1L1	1.90629	305.857	0.056612
ENSG00000254521	SIGLEC12	1.90613	8.20915	0.056633
ENSG00000174446	SNAPC5	1.90521	44.3545	0.056753
ENSG00000104728	ARHGEF10	1.90433	41.4071	0.056868
ENSG00000256349	ENSG00000256349	-1.90417	-30.0888	0.056888
ENSG00000094796	KRT31	1.90412	561.142	0.056894
ENSG00000204624	DISP3	-1.90411	-121.727	0.056896
ENSG00000179869	ABCA13	-1.90399	-127.301	0.056912
ENSG00000196497	IPO4	-1.90383	-81.4541	0.056933
ENSG00000150361	KLHL1	1.90357	304.661	0.056966
ENSG00000108443	RPS6KB1	1.90342	34.7215	0.056986
ENSG00000171045	TSNARE1	1.90292	148.685	0.057051
ENSG00000186231	KLHL32	-1.90223	-6.54008	0.057141
ENSG00000128274	A4GALT	1.90221	15.3524	0.057144
ENSG00000171201	SMR3B	1.90199	71.3288	0.057173
ENSG00000102524	TNFSF13B	1.90098	25.9075	0.057304
ENSG00000198298	ZNF485	1.90063	36.8298	0.05735
ENSG00000171812	COL8A2	-1.90047	-193.647	0.057371
ENSG00000152213	ARL11	1.9	16.84	0.057433
ENSG00000213022	KLK9	-1.9	-469.798	0.057433
ENSG00000161981	SNRNP25	1.89952	13.2788	0.057496
ENSG00000167613	LAIR1	-1.89882	-80.5068	0.057588
ENSG00000204099	NEU4	1.8984	31.2213	0.057643
ENSG00000085063	CD59	1.89828	5.61713	0.05766
ENSG00000109072	VTN	-1.89728	-14.5457	0.057791
ENSG00000120784	ZFP30	-1.89718	-5.78058	0.057804
ENSG00000133313	CNDP2	1.89646	7.74592	0.057899
ENSG00000078487	ZCWPW1	-1.89567	-15.9342	0.058004
ENSG00000121903	ZSCAN20	1.89547	27.5799	0.05803
ENSG00000100926	TM9SF1	1.89471	72.6181	0.058131
ENSG00000005249	PRKAR2B	-1.89449	-34.4432	0.05816
ENSG00000167779	IGFBP6	-1.89382	-26.9658	0.058249
ENSG00000189308	LIN54	-1.89379	-65.3493	0.058253
ENSG00000160932	LY6E	1.89361	50.2267	0.058277
ENSG00000114626	ABTB1	1.89344	24.3063	0.058299
ENSG00000171401	KRT13	-1.89263	-102.929	0.058408
ENSG00000284873	OOSP1	1.89256	217.565	0.058416
ENSG00000174885	NLRP6	1.89247	40.0183	0.058428
ENSG00000291315	ENSG00000291315	-1.89222	-84.1845	0.058462
ENSG00000076706	MCAM	1.89169	77.9009	0.058532
ENSG00000163661	PTX3	1.89157	100.952	0.058549
ENSG00000149782	PLCB3	1.89134	34.4671	0.058579
ENSG00000179902	CFAP276	-1.89129	-32.4934	0.058586
ENSG00000127527	EPS15L1	-1.89096	-70.3344	0.05863
ENSG00000166164	BRD7	-1.89078	-14.3007	0.058653
ENSG00000198862	LTN1	1.89067	72.6683	0.058668
ENSG00000162408	NOL9	-1.89067	-12.3552	0.058669
ENSG00000115138	POMC	1.89057	118.76	0.058682
ENSG00000099956	SMARCB1	1.89021	99.0551	0.05873
ENSG00000118785	SPP1	1.89007	19.1444	0.058749
ENSG00000256797	KLRF2	-1.88998	-108.623	0.058761
ENSG00000169609	C15orf40	-1.88993	-22.9087	0.058767
ENSG00000166926	MS4A6E	-1.8898	-93.0558	0.058785
ENSG00000130518	IQCN	-1.88973	-20.1824	0.058794
ENSG00000157404	KIT	1.88911	60.2021	0.058877
ENSG00000170426	SDR9C7	-1.88895	-78.9624	0.058898
ENSG00000119446	RBM18	1.88887	214.295	0.05891
ENSG00000149196	HIKESHI	-1.88858	-29.3749	0.058948
ENSG00000203795	FAM24A	1.88857	87.0427	0.05895
ENSG00000185507	IRF7	1.88802	12.2097	0.059024
ENSG00000132906	CASP9	1.88688	73.9239	0.059176
ENSG00000103335	PIEZO1	-1.88676	-22.8257	0.059193
ENSG00000103313	MEFV	-1.88623	-10.4397	0.059264
ENSG00000189050	RNFT1	-1.88604	-13.1578	0.05929
ENSG00000127022	CANX	-1.88575	-59.3055	0.059329
ENSG00000145284	SCD5	-1.88552	-6.13633	0.05936
ENSG00000151474	FRMD4A	-1.8855	-99.2324	0.059362
ENSG00000103091	WDR59	1.88469	24.617	0.059471
ENSG00000123091	RNF11	1.8846	32.1359	0.059484
ENSG00000144285	SCN1A	1.88459	192.674	0.059485
ENSG00000166689	PLEKHA7	1.88386	28.0699	0.059584
ENSG00000135999	EPC2	-1.88314	-90.3099	0.059681
ENSG00000182264	IZUMO1	1.88311	72.8644	0.059685
ENSG00000171714	ANO5	-1.88292	-25.8102	0.059712
ENSG00000104343	UBE2W	-1.88263	-47.2369	0.05975
ENSG00000198668	CALM1	-1.88162	-22.0939	0.059888
ENSG00000139372	TDG	-1.88124	-18.8153	0.05994
ENSG00000085465	OVGP1	1.88039	57.7101	0.060055
ENSG00000240771	ARHGEF25	-1.88027	-55.2141	0.060071
ENSG00000070495	JMJD6	-1.88015	-36.4608	0.060088
ENSG00000136383	ALPK3	1.88012	19.6898	0.060091
ENSG00000125746	EML2	-1.88005	-4.26821	0.060102
ENSG00000103199	ZNF500	-1.87981	-50.7633	0.060134
ENSG00000196867	ZFP28	1.87955	39.8601	0.060169
ENSG00000180785	OR51E1	1.87864	55.6674	0.060294
ENSG00000136404	TM6SF1	-1.87848	-20.8134	0.060315
ENSG00000174514	MFSD4A	-1.87837	-56.7932	0.06033
ENSG00000167815	PRDX2	1.87785	36.9702	0.060402
ENSG00000111907	TPD52L1	-1.87764	-14.6069	0.060431
ENSG00000143443	C1orf56	-1.87705	-44.1203	0.060511
ENSG00000151650	VENTX	-1.8769	-56.9977	0.060532
ENSG00000152804	HHEX	-1.87678	-33.5263	0.060548
ENSG00000122966	CIT	1.87646	85.45	0.060592
ENSG00000163053	SLC16A14	1.87637	26.7638	0.060604
ENSG00000157693	TMEM268	1.87615	20.0073	0.060635
ENSG00000011295	TTC19	-1.87607	-288.177	0.060646
ENSG00000173157	ADAMTS20	1.87578	164.709	0.060686
ENSG00000138075	ABCG5	-1.87564	-132.683	0.060705
ENSG00000114757	PEX5L	-1.87526	-93.8133	0.060757
ENSG00000221968	FADS3	-1.87509	-17.4254	0.060781
ENSG00000225950	NTF4	1.87455	51.7551	0.060854
ENSG00000118160	SLC8A2	1.87441	248.242	0.060875
ENSG00000185290	NUPR2	-1.87438	-46.1517	0.060879
ENSG00000172301	COPRS	-1.87339	-35.1616	0.061014
ENSG00000174175	SELP	-1.87291	-20.456	0.061081
ENSG00000180113	TDRD6	-1.87231	-273.211	0.061164
ENSG00000147434	CHRNA6	-1.87194	-199.247	0.061215
ENSG00000183098	GPC6	1.87192	116.612	0.061218
ENSG00000079332	SAR1A	1.87182	60.1003	0.061232
ENSG00000142615	CELA2A	-1.87154	-51.9624	0.06127
ENSG00000135111	TBX3	1.8709	221.229	0.061358
ENSG00000109991	P2RX3	1.87047	58.8942	0.061419
ENSG00000140105	WARS1	-1.87039	-8.97245	0.061429
ENSG00000069011	PITX1	1.86906	92.13	0.061614
ENSG00000134201	GSTM5	-1.86895	-26.9637	0.06163
ENSG00000182053	TRIM49B	1.86882	272.168	0.061648
ENSG00000130695	CEP85	-1.86865	-12.1061	0.061672
ENSG00000185436	IFNLR1	1.86767	10.9049	0.061808
ENSG00000108825	PTGES3L-AARSD1	-1.86751	-192.997	0.06183
ENSG00000167968	DNASE1L2	1.86729	142.154	0.06186
ENSG00000197437	OR13G1	1.8669	148.775	0.061915
ENSG00000108342	CSF3	-1.86673	-20.675	0.061939
ENSG00000165309	ARMC3	1.86669	23.4906	0.061945
ENSG00000117594	HSD11B1	-1.86628	-774.229	0.062002
ENSG00000122859	NEUROG3	1.86504	52.086	0.062175
ENSG00000101247	NDUFAF5	-1.86473	-45.2496	0.062219
ENSG00000133661	SFTPD	-1.86422	-100.6	0.062291
ENSG00000186510	CLCNKA	1.86411	143.535	0.062306
ENSG00000213585	VDAC1	1.86382	44.3558	0.062346
ENSG00000169957	ZNF768	1.86368	253.243	0.062367
ENSG00000129968	ABHD17A	1.86293	92.8625	0.062472
ENSG00000188092	GPR89B	-1.86185	-21.5603	0.062624
ENSG00000214435	AS3MT	-1.86184	-21.2867	0.062626
ENSG00000146859	TMEM140	-1.8618	-22.7981	0.062631
ENSG00000025156	HSF2	1.86176	11.4146	0.062636
ENSG00000140600	SH3GL3	1.86167	76.9369	0.062649
ENSG00000172543	CTSW	-1.86139	-4.76937	0.062689
ENSG00000125966	MMP24	1.86088	206.28	0.062761
ENSG00000184897	H1-10	1.86004	65.2607	0.062881
ENSG00000132259	CNGA4	1.86	106.365	0.062885
ENSG00000288796	ENSG00000288796	-1.85983	-3.12619	0.06291
ENSG00000168994	PXDC1	1.85974	50.1138	0.062922
ENSG00000149781	FERMT3	1.85773	53.5432	0.063207
ENSG00000146910	CNPY1	1.85755	160.294	0.063234
ENSG00000196666	FAM180B	1.85741	88.8853	0.063253
ENSG00000164532	TBX20	-1.85695	-111.136	0.063318
ENSG00000276966	H4C5	-1.85652	-9.87734	0.06338
ENSG00000187867	PALM3	-1.85649	-33.8045	0.063384
ENSG00000171219	CDC42BPG	1.85641	14.7966	0.063395
ENSG00000167617	CDC42EP5	-1.85599	-21.7026	0.063455
ENSG00000214456	PLIN5	-1.85582	-58.8651	0.06348
ENSG00000167962	ZNF598	-1.85578	-44.3433	0.063486
ENSG00000116668	SWT1	-1.85532	-98.6514	0.063551
ENSG00000215372	ZNF705G	1.85458	1356.56	0.063656
ENSG00000129646	QRICH2	-1.85457	-62.6605	0.063658
ENSG00000196876	SCN8A	-1.85351	-120.928	0.063809
ENSG00000164037	SLC9B1	1.8535	53.3928	0.06381
ENSG00000213316	LTC4S	1.8535	71.5955	0.06381
ENSG00000138449	SLC40A1	-1.8529	-18.1544	0.063897
ENSG00000153283	CD96	-1.85266	-43.5194	0.063932
ENSG00000156502	SUPV3L1	1.85227	37.6222	0.063988
ENSG00000169340	PDILT	1.85222	154.392	0.063995
ENSG00000073008	PVR	-1.85217	-15.3924	0.064002
ENSG00000161914	ZNF653	-1.8521	-25.4644	0.064011
ENSG00000131584	ACAP3	1.85192	158.566	0.064038
ENSG00000145414	NAF1	-1.85175	-12.5861	0.064062
ENSG00000261115	TMEM178B	-1.85166	-82.8947	0.064075
ENSG00000273777	CEACAM20	-1.85158	-64.7045	0.064086
ENSG00000143252	SDHC	-1.85157	-29.1597	0.064088
ENSG00000136487	GH2	1.85147	43.5701	0.064102
ENSG00000183340	JRKL	1.85061	47.1009	0.064225
ENSG00000154856	APCDD1	-1.85046	-19.5797	0.064247
ENSG00000104537	ANXA13	-1.85031	-177.232	0.064268
ENSG00000104972	LILRB1	-1.85023	-41.5136	0.064281
ENSG00000205038	PKHD1L1	1.85017	123.493	0.064289
ENSG00000169972	PUSL1	1.85015	115.711	0.064292
ENSG00000157927	RADIL	1.84897	13.4072	0.064462
ENSG00000087338	GMCL1	-1.84882	-29.1189	0.064484
ENSG00000100379	KCTD17	-1.84795	-14.1956	0.06461
ENSG00000122008	POLK	-1.8476	-122.886	0.06466
ENSG00000197110	IFNL3	-1.8472	-31.4912	0.064719
ENSG00000165066	NKX6-3	1.84705	62.8586	0.06474
ENSG00000172123	SLFN12	1.84643	8.53957	0.06483
ENSG00000100271	TTLL1	-1.846	-12.4723	0.064892
ENSG00000084072	PPIE	-1.84593	-9.87105	0.064902
ENSG00000160691	SHC1	1.84533	107.569	0.06499
ENSG00000135604	STX11	-1.84531	-58.0234	0.064992
ENSG00000197273	GUCA2A	1.84525	185.866	0.065002
ENSG00000144452	ABCA12	-1.84518	-121.734	0.065012
ENSG00000253457	SMIM18	-1.84496	-55.3688	0.065043
ENSG00000187164	SHTN1	-1.8449	-15.909	0.065053
[truncated: 14,989 more rows]
