# Supplementary material for: scPrediXcan integrates deep learning methods and single-cell data into a cell-type-specific transcriptome-wide association study framework
Source: Cell Genom. 2025 May 14;5(5):100875. doi: 10.1016/j.xgen.2025.100875 (PMC12143334; doi:10.1016/j.xgen.2025.100875)
Supplement: Data S1. Tables S1–S47 [file mmc2.zip › Supplemental_tables/TableS38.xlsx]

## Sheet: Table_S38_PBMC
gene	gene_name	zscore	effect_size	pvalue
ENSG00000204385	SLC44A4	16.306	414.971	8.94e-60
ENSG00000204386	NEU1	15.9733	513.314	1.96e-57
ENSG00000196230	TUBB	-14.9222	-408.046	2.36e-50
ENSG00000204463	BAG6	-14.7545	-605.827	2.88e-49
ENSG00000204296	TSBP1	14.4695	1537.39	1.89e-47
ENSG00000228789	HCG22	-14.3066	-504.152	1.99e-46
ENSG00000204560	DHX16	-14.2855	-612.226	2.7e-46
ENSG00000204348	DXO	-13.6579	-326.4	1.81e-42
ENSG00000169896	ITGAM	-12.9771	-254.344	1.65e-38
ENSG00000137331	IER3	-12.5794	-934.073	2.74e-36
ENSG00000137404	NRM	-12.5579	-134.458	3.6e-36
ENSG00000241404	EGFL8	12.5543	597.446	3.76e-36
ENSG00000213676	ATF6B	12.5189	182.217	5.88e-36
ENSG00000196735	HLA-DQA1	-12.0913	-13.2778	1.17e-33
ENSG00000232629	HLA-DQB2	11.7636	57.713	6.01e-32
ENSG00000248993	ENSG00000248993	-11.366	-568.363	6.18e-30
ENSG00000204305	AGER	-11.1538	-303.443	6.87e-29
ENSG00000289282	ENSG00000289282	-10.3733	-772.771	3.28e-25
ENSG00000204257	HLA-DMA	-10.3543	-508.41	4e-25
ENSG00000276903	H2AC16	10.1944	44.7458	2.1e-24
ENSG00000234745	HLA-B	10.1843	101.778	2.33e-24
ENSG00000204424	LY6G6F	-9.84799	-459.861	6.99e-23
ENSG00000204498	NFKBIL1	9.78415	83.6544	1.32e-22
ENSG00000204472	AIF1	9.47441	248.375	2.68e-21
ENSG00000137338	PGBD1	9.43544	170.723	3.89e-21
ENSG00000137185	ZSCAN9	-9.27348	-49.2274	1.8e-20
ENSG00000204525	HLA-C	9.17	312.979	4.73e-20
ENSG00000186470	BTN3A2	-9.0868	-58.0256	1.02e-19
ENSG00000235109	ZSCAN31	-9.03111	-212.179	1.7e-19
ENSG00000204410	MSH5	-9.0255	-81.6165	1.79e-19
ENSG00000221988	PPT2	8.82304	153.508	1.11e-18
ENSG00000112337	SLC17A2	8.7881	634.192	1.52e-18
ENSG00000206503	HLA-A	8.7274	55.0517	2.61e-18
ENSG00000233822	H2BC15	-8.59465	-197.904	8.35e-18
ENSG00000204388	HSPA1B	8.32843	374.903	8.19e-17
ENSG00000213722	DDAH2	-8.2456	-57.6997	1.64e-16
ENSG00000204542	C6orf15	8.22943	542.083	1.88e-16
ENSG00000204314	PRRT1	-8.11283	-138.99	4.95e-16
ENSG00000204290	BTNL2	7.97225	1445.33	1.56e-15
ENSG00000228727	SAPCD1	-7.8671	-249.867	3.63e-15
ENSG00000204427	ABHD16A	-7.86442	-834.742	3.71e-15
ENSG00000250264	ENSG00000250264	-7.78738	-127.518	6.84e-15
ENSG00000161179	YDJC	7.73765	31.7243	1.01e-14
ENSG00000168477	TNXB	-7.68535	-107.396	1.53e-14
ENSG00000116698	SMG7	-7.57552	-145.068	3.58e-14
ENSG00000185651	UBE2L3	-7.57451	-192.794	3.6e-14
ENSG00000183246	RIMBP3C	-7.53783	-648.257	4.78e-14
ENSG00000226979	LTA	7.43523	155.595	1.04e-13
ENSG00000204256	BRD2	7.4175	89.7155	1.19e-13
ENSG00000276368	H2AC14	-7.37792	-40.6683	1.61e-13
ENSG00000204421	LY6G6C	-7.29369	-569.919	3.02e-13
ENSG00000244255	ENSG00000244255	7.22091	61.3694	5.16e-13
ENSG00000275221	H2AC15	-7.07286	-155.925	1.52e-12
ENSG00000146112	PPP1R18	-7.03195	-297.26	2.04e-12
ENSG00000124568	SLC17A1	-6.80503	-594.987	1.01e-11
ENSG00000204681	GABBR1	6.64427	42.1502	3.05e-11
ENSG00000250641	LY6G6F-LY6G6D	-6.6161	-173.158	3.69e-11
ENSG00000273703	H2BC14	-6.61398	-221.323	3.74e-11
ENSG00000204616	TRIM31	6.59296	74.2871	4.31e-11
ENSG00000103510	KAT8	-6.56263	-453.815	5.29e-11
ENSG00000187837	H1-2	-6.53014	-124.053	6.57e-11
ENSG00000204538	PSORS1C2	-6.52165	-329.191	6.95e-11
ENSG00000187626	ZKSCAN4	6.49804	65.9741	8.14e-11
ENSG00000204394	VARS1	6.48057	202.44	9.14e-11
ENSG00000136573	BLK	-6.4567	-74.3245	1.07e-10
ENSG00000196747	H2AC13	6.38446	157.91	1.72e-10
ENSG00000276180	H4C9	-6.34803	-928.891	2.18e-10
ENSG00000158691	ZSCAN12	-6.2806	-37.1214	3.37e-10
ENSG00000232810	TNF	-6.27744	-124.128	3.44e-10
ENSG00000026950	BTN3A1	6.20738	89.1191	5.39e-10
ENSG00000220201	ZGLP1	-6.20146	-101.028	5.59e-10
ENSG00000198502	HLA-DRB5	6.19564	97.9491	5.8e-10
ENSG00000204564	C6orf136	6.18054	145.963	6.39e-10
ENSG00000156873	PHKG2	6.1597	680.158	7.29e-10
ENSG00000204315	FKBPL	-6.06944	-201.869	1.28e-09
ENSG00000274641	H2BC17	-6.06724	-100.012	1.3e-09
ENSG00000204390	HSPA1L	-6.06161	-144.354	1.35e-09
ENSG00000112343	TRIM38	6.02227	189.444	1.72e-09
ENSG00000204599	TRIM39	6.00515	185.029	1.91e-09
ENSG00000168298	H1-4	5.98444	313.182	2.17e-09
ENSG00000204482	LST1	5.91234	77.7343	3.37e-09
ENSG00000177710	SLC35G5	-5.86411	-614.662	4.52e-09
ENSG00000099849	RASSF7	5.78612	39.73	7.2e-09
ENSG00000204511	MCCD1	-5.73072	-26.9193	1e-08
ENSG00000168291	PDHB	-5.70161	-88.2566	1.19e-08
ENSG00000196126	HLA-DRB1	5.62843	275.067	1.82e-08
ENSG00000146109	ABT1	5.61487	138.514	1.97e-08
ENSG00000096654	ZNF184	5.55455	216.299	2.78e-08
ENSG00000105371	ICAM4	5.52596	255.807	3.28e-08
ENSG00000153064	BANK1	-5.50516	-332.918	3.69e-08
ENSG00000213780	GTF2H4	-5.47632	-28.9762	4.34e-08
ENSG00000196812	ZSCAN16	-5.30921	-48.8656	1.1e-07
ENSG00000204366	ZBTB12	5.2107	54.0964	1.88e-07
ENSG00000237541	HLA-DQA2	5.18847	3.30339	2.12e-07
ENSG00000278677	H2AC17	-5.16046	-120.767	2.46e-07
ENSG00000204540	PSORS1C1	5.08688	78.7579	3.64e-07
ENSG00000172057	ORMDL3	-5.07881	-22.935	3.8e-07
ENSG00000204301	NOTCH4	5.04572	112.09	4.52e-07
ENSG00000204632	HLA-G	-5.03949	-31.6986	4.67e-07
ENSG00000203747	FCGR3A	4.9904	9.04383	6.03e-07
ENSG00000255154	HTD2	-4.89792	-48.7658	9.69e-07
ENSG00000138378	STAT4	-4.86854	-15.9651	1.12e-06
ENSG00000204516	MICB	4.85623	26.715	1.2e-06
ENSG00000224586	GPX5	4.81379	1178.61	1.48e-06
ENSG00000243729	OR5V1	-4.7752	-860.912	1.8e-06
ENSG00000181315	ZNF322	-4.76617	-121.862	1.88e-06
ENSG00000204475	NCR3	4.7332	26.1884	2.21e-06
ENSG00000213859	KCTD11	4.72595	97.7365	2.29e-06
ENSG00000196821	ILRUN	-4.70306	-251.889	2.56e-06
ENSG00000204310	AGPAT1	4.69267	267.278	2.7e-06
ENSG00000205882	DEFB134	4.68143	372.808	2.85e-06
ENSG00000198315	ZKSCAN8	4.68081	26.3654	2.86e-06
ENSG00000141738	GRB7	4.66884	172.485	3.03e-06
ENSG00000186075	ZPBP2	4.66486	294.26	3.09e-06
ENSG00000204644	ZFP57	4.65872	67.2118	3.18e-06
ENSG00000120054	CPN1	-4.63275	-417.335	3.61e-06
ENSG00000204304	PBX2	-4.61367	-565.755	3.96e-06
ENSG00000198369	SPRED2	4.55159	30.8491	5.32e-06
ENSG00000103507	BCKDK	4.53956	538.075	5.64e-06
ENSG00000105376	ICAM5	4.52345	27.9877	6.08e-06
ENSG00000126456	IRF3	4.51278	37.5156	6.4e-06
ENSG00000140968	IRF8	4.50716	188.048	6.57e-06
ENSG00000164611	PTTG1	-4.49853	-66.4376	6.84e-06
ENSG00000242574	HLA-DMB	-4.44779	-207.64	8.68e-06
ENSG00000132185	FCRLA	-4.44316	-316.525	8.86e-06
ENSG00000134369	NAV1	4.4278	62.026	9.52e-06
ENSG00000065989	PDE4A	-4.42518	-33.4359	9.64e-06
ENSG00000178226	PRSS36	4.40009	96.3758	1.08e-05
ENSG00000084090	STARD7	4.26994	103.569	1.96e-05
ENSG00000159314	ARHGAP27	4.25654	19.799	2.08e-05
ENSG00000141736	ERBB2	-4.25153	-212.004	2.12e-05
ENSG00000124678	TCP11	4.19816	3.74412	2.69e-05
ENSG00000274600	RIMBP3B	4.1957	808.846	2.72e-05
ENSG00000112511	PHF1	-4.17015	-360.948	3.04e-05
ENSG00000057657	PRDM1	4.13414	60.4163	3.56e-05
ENSG00000275126	H4C13	4.12747	126.872	3.67e-05
ENSG00000005020	SKAP2	-4.11553	-26.3908	3.86e-05
ENSG00000126453	BCL2L12	4.10649	64.4741	4.02e-05
ENSG00000248167	TRIM39-RPP21	-4.10453	-225.657	4.05e-05
ENSG00000135333	EPHA7	4.1002	631.792	4.13e-05
ENSG00000166851	PLK1	-4.0976	-206.274	4.17e-05
ENSG00000215041	NEURL4	4.09605	7.08413	4.2e-05
ENSG00000064999	ANKS1A	-4.09204	-98.1891	4.28e-05
ENSG00000168394	TAP1	-4.08334	-67.852	4.44e-05
ENSG00000182010	RTKN2	-4.07741	-16.6925	4.55e-05
ENSG00000204539	CDSN	-4.07559	-228.33	4.59e-05
ENSG00000164609	SLU7	-4.07276	-36.8283	4.65e-05
ENSG00000187987	ZSCAN23	4.02556	58.6023	5.68e-05
ENSG00000197153	H3C12	-3.99963	-113.459	6.34e-05
ENSG00000133247	KMT5C	3.99685	119.053	6.42e-05
ENSG00000174775	HRAS	-3.98228	-17.9285	6.83e-05
ENSG00000137288	UQCC2	3.93364	56.6577	8.37e-05
ENSG00000030110	BAK1	-3.92792	-42.2359	8.57e-05
ENSG00000121552	CSTA	3.9159	87.3108	9.01e-05
ENSG00000103653	CSK	3.88838	74.8674	0.000101
ENSG00000081721	DUSP12	3.85699	78.8531	0.000115
ENSG00000232040	SCAND3	-3.84698	-927.164	0.00012
ENSG00000065060	BLTP3A	3.83375	16.2925	0.000126
ENSG00000204695	OR14J1	-3.82216	-578.819	0.000132
ENSG00000204420	MPIG6B	-3.81899	-111.727	0.000134
ENSG00000278588	H2BC10	-3.80133	-94.0341	0.000144
ENSG00000211445	GPX3	-3.80069	-16.347	0.000144
ENSG00000149179	CSTPP1	-3.78233	-56.9153	0.000155
ENSG00000204576	PRR3	-3.77081	-120.862	0.000163
ENSG00000197903	H2BC12	-3.77014	-128.604	0.000163
ENSG00000095370	SH2D3C	-3.768	-603.285	0.000165
ENSG00000263020	ENSG00000263020	3.76089	98.355	0.000169
ENSG00000204428	LY6G5C	-3.75914	-234.953	0.00017
ENSG00000006837	CDKL3	3.75591	46.6248	0.000173
ENSG00000149289	ZC3H12C	-3.7542	-21.7668	0.000174
ENSG00000105499	PLA2G4C	3.75334	88.6712	0.000174
ENSG00000023892	DEF6	-3.75122	-21.7865	0.000176
ENSG00000273983	H3C8	3.74929	13.8513	0.000177
ENSG00000213588	ZBTB9	3.70476	51.7481	0.000212
ENSG00000110435	PDHX	-3.66876	-10.492	0.000244
ENSG00000073605	GSDMB	3.65601	30.7487	0.000256
ENSG00000124613	ZNF391	3.64454	29.7446	0.000268
ENSG00000267673	FDX2	3.63875	33.425	0.000274
ENSG00000152254	G6PC2	3.62824	889.226	0.000285
ENSG00000137822	TUBGCP4	-3.62739	-174.895	0.000286
ENSG00000155097	ATP6V1C1	-3.62431	-119.658	0.00029
ENSG00000204913	LRRC3C	-3.62267	-26.3336	0.000292
ENSG00000123453	SARDH	3.62164	54.2351	0.000293
ENSG00000163684	RPP14	-3.62024	-24.0917	0.000294
ENSG00000204657	OR2H2	3.6198	634.299	0.000295
ENSG00000078018	MAP2	3.61658	56.6884	0.000299
ENSG00000130222	GADD45G	3.61541	10.6004	0.0003
ENSG00000140153	WDR20	-3.6151	-254.829	0.0003
ENSG00000184220	CMSS1	-3.61234	-69.2825	0.000303
ENSG00000124508	BTN2A2	3.60866	19.4982	0.000308
ENSG00000072818	ACAP1	-3.60168	-22.2639	0.000316
ENSG00000254206	NPIPB11	3.59965	540.467	0.000319
ENSG00000277157	H4C4	-3.5885	-9.54548	0.000333
ENSG00000111321	LTBR	3.57551	70.513	0.00035
ENSG00000223865	HLA-DPB1	-3.56715	-100.836	0.000361
ENSG00000258102	MAP1LC3B2	3.56561	239.955	0.000363
ENSG00000256269	HMBS	-3.56549	-98.1861	0.000363
ENSG00000096996	IL12RB1	3.5618	25.3817	0.000368
ENSG00000182108	DEXI	3.54893	17.4275	0.000387
ENSG00000144369	FAM171B	3.53651	44.2858	0.000405
ENSG00000188739	RBM34	3.53412	148.164	0.000409
ENSG00000139370	SLC15A4	-3.53072	-86.6882	0.000414
ENSG00000180573	H2AC6	-3.52067	-53.0844	0.00043
ENSG00000105063	PPP6R1	3.51514	54.642	0.00044
ENSG00000079332	SAR1A	3.51207	154.679	0.000445
ENSG00000108439	PNPO	-3.50897	-76.7045	0.00045
ENSG00000137868	STRA6	3.50541	215.287	0.000456
ENSG00000111907	TPD52L1	-3.50014	-14.023	0.000465
ENSG00000181552	EDDM3B	-3.48843	-270.334	0.000486
ENSG00000146197	SCUBE3	-3.47512	-377.585	0.000511
ENSG00000104885	DOT1L	-3.47204	-112.807	0.000517
ENSG00000144451	SPAG16	-3.46798	-30.0786	0.000524
ENSG00000204248	COL11A2	-3.46654	-56.2674	0.000527
ENSG00000075975	MKRN2	-3.46425	-22.9521	0.000532
ENSG00000110237	ARHGEF17	3.46191	55.6821	0.000536
ENSG00000186298	PPP1CC	3.45943	94.9064	0.000541
ENSG00000164187	LMBRD2	-3.45888	-253.062	0.000542
ENSG00000169169	CPT1C	-3.4534	-13.4373	0.000554
ENSG00000124564	SLC17A3	-3.44904	-97.9674	0.000563
ENSG00000066379	POLR1H	-3.43623	-53.5293	0.00059
ENSG00000099308	MAST3	-3.42273	-35.5639	0.00062
ENSG00000180044	C3orf80	3.41927	120.46	0.000628
ENSG00000275410	HNF1B	-3.41679	-155.134	0.000634
ENSG00000104886	PLEKHJ1	3.41278	238.116	0.000643
ENSG00000119321	FKBP15	3.40578	122.187	0.00066
ENSG00000142102	PGGHG	-3.40514	-25.761	0.000661
ENSG00000145779	TNFAIP8	3.40291	18.5203	0.000667
ENSG00000130584	ZBTB46	3.39704	42.7683	0.000681
ENSG00000204396	VWA7	3.38825	153.55	0.000703
ENSG00000154328	NEIL2	3.38248	14.3245	0.000718
ENSG00000113575	PPP2CA	-3.37836	-189.983	0.000729
ENSG00000185130	H2BC13	3.37776	46.809	0.000731
ENSG00000176177	ENTHD1	-3.37475	-695.708	0.000739
ENSG00000149089	APIP	-3.37221	-7.99622	0.000746
ENSG00000226314	ZKSCAN8P1	3.36166	23.0092	0.000775
ENSG00000187475	H1-6	3.35894	281.667	0.000782
ENSG00000231389	HLA-DPA1	-3.35574	-10.8238	0.000792
ENSG00000095794	CREM	-3.35386	-138.082	0.000797
ENSG00000111832	RWDD1	3.35132	48.6585	0.000804
ENSG00000176723	ZNF843	-3.34988	-119.944	0.000808
ENSG00000160471	COX6B2	3.34135	84.0601	0.000834
ENSG00000172890	NADSYN1	-3.33675	-41.186	0.000848
ENSG00000166947	EPB42	-3.33102	-44.5609	0.000865
ENSG00000174611	KY	-3.32807	-81.9709	0.000874
ENSG00000213760	ATP6V1G2	3.32155	56.3885	0.000895
ENSG00000068383	INPP5A	3.31795	122.096	0.000907
ENSG00000112078	KCTD20	3.31344	91.8467	0.000922
ENSG00000096872	IFT74	3.30599	75.255	0.000946
ENSG00000225190	PLEKHM1	3.2939	154.585	0.000988
ENSG00000065518	NDUFB4	3.29295	192.831	0.000991
ENSG00000167244	IGF2	-3.28978	-241.604	0.001003
ENSG00000116771	AGMAT	3.28472	16.0033	0.001021
ENSG00000197283	SYNGAP1	-3.28468	-106.722	0.001021
ENSG00000125454	SLC25A19	3.28227	25.4516	0.00103
ENSG00000183625	CCR3	-3.27968	-127.988	0.001039
ENSG00000165997	ARL5B	-3.27318	-25.3399	0.001063
ENSG00000129538	RNASE1	-3.26602	-68.5437	0.001091
ENSG00000010704	HFE	3.26114	18.7666	0.00111
ENSG00000025434	NR1H3	-3.25655	-17.4082	0.001128
ENSG00000204060	FOXO6	3.25421	50.4538	0.001137
ENSG00000187288	CIDEC	3.25374	402.53	0.001139
ENSG00000204435	CSNK2B	-3.25338	-137.03	0.00114
ENSG00000189164	ZNF527	-3.24714	-130.245	0.001166
ENSG00000176909	MAMSTR	3.23651	112.374	0.00121
ENSG00000112561	TFEB	-3.23304	-67.7821	0.001225
ENSG00000142224	IL19	-3.23014	-34.7331	0.001237
ENSG00000176473	WDR25	-3.22428	-18.4792	0.001263
ENSG00000255974	CYP2A6	-3.22204	-1446.13	0.001273
ENSG00000224420	ADM5	-3.21928	-21.6052	0.001285
ENSG00000198522	GPN1	3.21855	58.328	0.001288
ENSG00000167588	GPD1	-3.2119	-146.101	0.001319
ENSG00000167395	ZNF646	-3.20837	-112.971	0.001335
ENSG00000100890	PRORP	-3.20621	-36.7235	0.001345
ENSG00000204856	FAM216A	3.20298	40.7319	0.00136
ENSG00000164440	TXLNB	-3.19943	-14.5558	0.001377
ENSG00000131951	LRRC9	3.19526	54.4696	0.001397
ENSG00000204531	POU5F1	3.19425	76.2819	0.001402
ENSG00000234829	IFNA17	-3.19228	-253.151	0.001412
ENSG00000183828	NUDT14	3.19061	213.756	0.00142
ENSG00000196967	ZNF585A	3.18865	138.948	0.001429
ENSG00000089177	KIF16B	-3.17841	-15.6522	0.001481
ENSG00000100154	TTC28	3.17831	5.27148	0.001481
ENSG00000137312	FLOT1	-3.17402	-50.6988	0.001503
ENSG00000050393	MCUR1	-3.16884	-91.1865	0.001531
ENSG00000185522	LMNTD2	3.166	32.9761	0.001545
ENSG00000237330	RNF223	3.16108	297.009	0.001572
ENSG00000245680	ZNF585B	-3.15799	-94.1514	0.001589
ENSG00000152240	HAUS1	-3.15458	-4.92729	0.001607
ENSG00000197323	TRIM33	-3.15423	-109.294	0.001609
ENSG00000065000	AP3D1	3.15128	158.361	0.001626
ENSG00000145014	TMEM44	3.14822	46.0472	0.001643
ENSG00000241106	HLA-DOB	-3.14666	-27.1471	0.001651
ENSG00000147874	HAUS6	-3.14633	-33.1939	0.001653
ENSG00000105171	POP4	-3.14547	-35.3923	0.001658
ENSG00000143669	LYST	-3.14499	-64.6358	0.001661
ENSG00000139133	ALG10	-3.14153	-41.444	0.001681
ENSG00000168297	PXK	3.13366	16.909	0.001726
ENSG00000179344	HLA-DQB1	-3.1289	-7.17905	0.001755
ENSG00000171403	KRT9	3.12859	859.979	0.001756
ENSG00000108774	RAB5C	3.12817	514.42	0.001759
ENSG00000141503	MINK1	-3.12736	-151.432	0.001764
ENSG00000146858	ZC3HAV1L	-3.12431	-21.2666	0.001782
ENSG00000101464	PIGU	-3.12088	-112.563	0.001803
ENSG00000278705	H4C2	3.11956	158.029	0.001811
ENSG00000196704	AMZ2	3.11566	29.3915	0.001835
ENSG00000205835	GMNC	3.11132	103.756	0.001863
ENSG00000284779	ENSG00000284779	-3.099	-470.145	0.001942
ENSG00000064419	TNPO3	-3.09795	-30.8482	0.001949
ENSG00000137693	YAP1	-3.0972	-59.6258	0.001954
ENSG00000258465	ENSG00000258465	3.0902	800.347	0.002
ENSG00000120949	TNFRSF8	3.08931	87.2291	0.002006
ENSG00000112081	SRSF3	-3.08725	-101.572	0.00202
ENSG00000176971	FIBIN	3.08544	349.205	0.002033
ENSG00000186432	KPNA4	-3.07898	-153.571	0.002077
ENSG00000170917	NUDT6	-3.07402	-20.3532	0.002112
ENSG00000088682	COQ9	3.07166	24.3244	0.002129
ENSG00000152611	CAPSL	-3.07103	-296.662	0.002133
ENSG00000188747	NOXA1	3.0708	12.6643	0.002135
ENSG00000177238	TRIM72	3.07051	276.175	0.002137
ENSG00000168491	CCDC110	-3.0691	-53.0865	0.002147
ENSG00000079102	RUNX1T1	3.06635	34.8686	0.002167
ENSG00000198130	HIBCH	-3.06534	-171.363	0.002174
ENSG00000167004	PDIA3	-3.06	-51.2124	0.002213
ENSG00000166963	MAP1A	3.05358	165.164	0.002261
ENSG00000204469	PRRC2A	3.0505	111.316	0.002285
ENSG00000177106	EPS8L2	3.0473	43.467	0.002309
ENSG00000168356	SCN11A	3.04564	71.9322	0.002322
ENSG00000161955	TNFSF13	3.04153	293.983	0.002354
ENSG00000074219	TEAD2	-3.04024	-116.098	0.002364
ENSG00000204308	RNF5	3.03826	72.3657	0.002379
ENSG00000101546	RBFA	-3.03754	-16.5174	0.002385
ENSG00000134249	ADAM30	3.03721	1110.54	0.002388
ENSG00000109736	MFSD10	3.03697	81.1123	0.00239
ENSG00000175906	ARL4D	3.0357	34.1649	0.0024
ENSG00000136634	IL10	-3.02833	-15.6471	0.002459
ENSG00000239697	TNFSF12	-3.02656	-61.8201	0.002474
ENSG00000212710	CTAGE1	3.02427	581.138	0.002492
ENSG00000003987	MTMR7	3.02191	160.796	0.002512
ENSG00000102962	CCL22	-3.02171	-15.7594	0.002513
ENSG00000241399	CD302	-3.0185	-72.605	0.00254
ENSG00000175806	MSRA	3.0171	79.5576	0.002552
ENSG00000171790	SLFNL1	3.01688	41.3298	0.002554
ENSG00000124140	SLC12A5	-3.01263	-859.665	0.00259
ENSG00000100191	SLC5A4	-3.00877	-577.983	0.002623
ENSG00000137218	FRS3	-3.0067	-33.4716	0.002641
ENSG00000140259	MFAP1	-3.00415	-109.273	0.002663
ENSG00000173226	IQCB1	-3.00316	-101.792	0.002672
ENSG00000188306	LRRIQ4	3.00036	182.509	0.002697
ENSG00000287080	H3C3	2.99989	34.3543	0.002701
ENSG00000171757	LRRC34	2.99955	75.7221	0.002704
ENSG00000133265	HSPBP1	-2.99756	-9.8454	0.002721
ENSG00000165916	PSMC3	-2.99671	-51.3277	0.002729
ENSG00000108306	FBXL20	-2.99467	-58.2894	0.002747
ENSG00000157613	CREB3L1	-2.99455	-214.373	0.002749
ENSG00000069020	MAST4	2.9903	34.9462	0.002787
ENSG00000066117	SMARCD1	-2.98839	-161.675	0.002804
ENSG00000162676	GFI1	-2.98661	-83.2334	0.002821
ENSG00000135916	ITM2C	2.97933	9.47436	0.002889
ENSG00000160075	SSU72	-2.9754	-70.799	0.002926
ENSG00000198642	KLHL9	2.97453	42.0346	0.002934
ENSG00000125900	SIRPD	2.97221	373.155	0.002957
ENSG00000188290	HES4	2.9708	7.70836	0.00297
ENSG00000170584	NUDCD2	2.9678	12414	0.002999
ENSG00000076662	ICAM3	2.96774	29.2336	0.003
ENSG00000084734	GCKR	2.96766	175.357	0.003001
ENSG00000101019	UQCC1	2.96323	73.5889	0.003044
ENSG00000172661	WASHC2C	-2.96156	-19.426	0.003061
ENSG00000213626	LBH	-2.95919	-27.1093	0.003085
ENSG00000182177	ASB18	2.95424	946.148	0.003134
ENSG00000126461	SCAF1	2.95111	417.28	0.003166
ENSG00000110721	CHKA	2.95046	126.283	0.003173
ENSG00000197965	MPZL1	2.94647	25.277	0.003214
ENSG00000104613	INTS10	-2.94569	-53.9963	0.003222
ENSG00000139218	SCAF11	-2.94347	-201.69	0.003246
ENSG00000160683	CXCR5	2.94345	156.556	0.003246
ENSG00000125170	DOK4	2.94292	40.9019	0.003251
ENSG00000130511	SSBP4	2.93754	58.469	0.003308
ENSG00000122986	HVCN1	2.93643	25.3905	0.00332
ENSG00000124772	CPNE5	2.9352	117.568	0.003333
ENSG00000162104	ADCY9	2.93483	72.8457	0.003337
ENSG00000204544	MUC21	2.93479	265.84	0.003338
ENSG00000072694	FCGR2B	2.93441	11.0004	0.003342
ENSG00000240053	LY6G5B	2.93435	647.216	0.003342
ENSG00000182952	HMGN4	2.93305	66.8785	0.003357
ENSG00000205090	TMEM240	2.93271	188.828	0.00336
ENSG00000135541	AHI1	-2.93125	-16.2947	0.003376
ENSG00000197020	ZNF100	-2.92925	-45.8254	0.003398
ENSG00000163485	ADORA1	2.92735	124.479	0.003419
ENSG00000115226	FNDC4	2.92705	140.532	0.003422
ENSG00000011485	PPP5C	-2.92477	-10.3887	0.003447
ENSG00000128694	OSGEPL1	2.92444	151.873	0.003451
ENSG00000168517	HEXIM2	2.92124	274.777	0.003486
ENSG00000112576	CCND3	-2.91803	-97.7546	0.003523
ENSG00000100519	PSMC6	-2.91719	-103.915	0.003532
ENSG00000158406	H4C8	2.91637	11.0871	0.003541
ENSG00000112462	OR12D3	2.91567	697.908	0.003549
ENSG00000114650	SCAP	-2.91453	-105.517	0.003562
ENSG00000203326	ZNF525	2.90638	29.4799	0.003656
ENSG00000174938	SEZ6L2	-2.90555	-38.6779	0.003666
ENSG00000173706	HEG1	2.90348	43.6783	0.00369
ENSG00000258083	OR9A4	2.90205	506.767	0.003707
ENSG00000174255	ZNF80	2.90192	418.171	0.003709
ENSG00000026508	CD44	-2.90042	-35.6636	0.003727
ENSG00000128891	CCDC32	-2.8997	-13.9506	0.003735
ENSG00000108094	CUL2	2.8976	105.403	0.00376
ENSG00000140474	ULK3	2.88888	96.2386	0.003866
ENSG00000166762	CATSPER2	-2.88502	-14.1605	0.003914
ENSG00000104783	KCNN4	2.88414	146.616	0.003925
ENSG00000090520	DNAJB11	-2.88053	-68.6112	0.00397
ENSG00000174939	ASPHD1	-2.87777	-47.0399	0.004005
ENSG00000125967	NECAB3	2.8773	36.7863	0.004011
ENSG00000173110	HSPA6	-2.87699	-15.456	0.004015
ENSG00000139531	SUOX	2.87463	14.5042	0.004045
ENSG00000065361	ERBB3	-2.87342	-66.4247	0.004061
ENSG00000196227	FAM217B	-2.8732	-56.1321	0.004063
ENSG00000088827	SIGLEC1	-2.87255	-30.3755	0.004072
ENSG00000001460	STPG1	2.87168	40.8205	0.004083
ENSG00000170166	HOXD4	-2.87067	-539.29	0.004096
ENSG00000127578	WFIKKN1	-2.86866	-36.1026	0.004122
ENSG00000137700	SLC37A4	-2.86837	-22.0203	0.004126
ENSG00000105538	RASIP1	-2.86566	-34.4435	0.004161
ENSG00000185792	NLRP9	2.8638	528.527	0.004186
ENSG00000019995	ZRANB1	-2.86133	-16.752	0.004219
ENSG00000198535	C2CD4A	-2.86036	-63.0037	0.004232
ENSG00000160695	VPS11	-2.85886	-32.0996	0.004252
ENSG00000183682	BMP8A	2.8567	20.0878	0.004281
ENSG00000125686	MED1	2.85652	58.1083	0.004283
ENSG00000124574	ABCC10	-2.85166	-13.0728	0.004349
ENSG00000188283	ZNF383	-2.85037	-70.973	0.004367
ENSG00000188786	MTF1	2.84957	91.4528	0.004378
ENSG00000196358	NTNG2	2.84715	81.7326	0.004411
ENSG00000186314	PRELID2	-2.84517	-48.0383	0.004439
ENSG00000089234	BRAP	-2.84401	-105.9	0.004455
ENSG00000110395	CBL	-2.84392	-65.2073	0.004456
ENSG00000067369	TP53BP1	2.84259	35.534	0.004475
ENSG00000188032	C19orf67	2.8422	118.604	0.00448
ENSG00000182264	IZUMO1	-2.84135	-34.4016	0.004492
ENSG00000138035	PNPT1	-2.84066	-30.9389	0.004502
ENSG00000072571	HMMR	2.83967	18.4851	0.004516
ENSG00000132793	LPIN3	-2.8389	-74.9786	0.004527
ENSG00000132906	CASP9	-2.83753	-56.1822	0.004546
ENSG00000123610	TNFAIP6	2.8365	9.5861	0.004561
ENSG00000179580	RNF151	-2.83294	-21.689	0.004612
ENSG00000158104	HPD	-2.824	-50.1716	0.004743
ENSG00000182150	ERCC6L2	-2.82324	-38.3794	0.004754
ENSG00000064666	CNN2	2.81956	55.8481	0.004809
ENSG00000206530	CFAP44	2.81786	81.1228	0.004834
ENSG00000128815	WDFY4	2.81195	13.0427	0.004924
ENSG00000288675	PANO1	2.80995	86.8699	0.004955
ENSG00000272772	ENSG00000272772	-2.80932	-208.89	0.004965
ENSG00000117215	PLA2G2D	2.80637	439.86	0.00501
ENSG00000140678	ITGAX	2.8051	29.4955	0.00503
ENSG00000134571	MYBPC3	-2.80415	-353.666	0.005045
ENSG00000135604	STX11	-2.80162	-141.464	0.005085
ENSG00000198380	GFPT1	-2.80123	-23.9628	0.005091
ENSG00000155363	MOV10	-2.80102	-72.6671	0.005094
ENSG00000113916	BCL6	2.80076	20.7519	0.005098
ENSG00000126821	SGPP1	2.79857	73.0024	0.005133
ENSG00000143401	ANP32E	2.79624	46.1798	0.00517
ENSG00000171804	WDR87	2.79498	20.683	0.00519
ENSG00000263528	IKBKE	-2.79358	-8.05758	0.005213
ENSG00000084674	APOB	2.78799	113.445	0.005304
ENSG00000152092	ASTN1	2.78717	1025.39	0.005317
ENSG00000225921	NOL7	2.7848	146.159	0.005356
ENSG00000161609	KASH5	2.77604	13.4855	0.005503
ENSG00000132680	KHDC4	-2.7744	-35.805	0.00553
ENSG00000165816	VWA2	2.77373	270.397	0.005542
ENSG00000188227	ZNF793	-2.77317	-11.9462	0.005551
ENSG00000148600	CDHR1	-2.77256	-223.408	0.005562
ENSG00000054611	TBC1D22A	-2.77177	-69.381	0.005575
ENSG00000164742	ADCY1	2.76716	740.465	0.005655
ENSG00000223638	RFPL4A	-2.76658	-83.3469	0.005665
ENSG00000251246	EFNA4-EFNA3	-2.76604	-23.9442	0.005674
ENSG00000187239	FNBP1	-2.7654	-142.696	0.005685
ENSG00000170515	PA2G4	2.76507	256.44	0.005691
ENSG00000197728	RPS26	-2.76459	-39.574	0.005699
ENSG00000064995	TAF11	-2.76215	-48.0118	0.005742
ENSG00000147364	FBXO25	2.76082	18.5694	0.005766
ENSG00000169900	PYDC1	-2.76064	-42.4032	0.005769
ENSG00000227507	LTB	-2.76006	-129.227	0.005779
ENSG00000204977	TRIM13	2.75678	185.897	0.005837
ENSG00000130479	MAP1S	2.75545	11.1892	0.005861
ENSG00000167487	KLHL26	2.75357	88.0216	0.005895
ENSG00000141391	PRELID3A	-2.75006	-35.6721	0.005959
ENSG00000197724	PHF2	-2.74933	-81.4739	0.005972
ENSG00000173230	GOLGB1	2.7493	32.3702	0.005972
ENSG00000148180	GSN	2.74849	111.528	0.005987
ENSG00000124939	SCGB2A1	2.74232	327.733	0.006101
ENSG00000075275	CELSR1	2.74195	118.569	0.006108
ENSG00000141540	TTYH2	-2.73787	-64.9699	0.006184
ENSG00000169777	TAS2R1	2.73496	1028.7	0.006239
ENSG00000132825	PPP1R3D	-2.73469	-50.9343	0.006244
ENSG00000171786	NHLH1	2.73309	144.556	0.006274
ENSG00000080166	DCT	-2.732	-327.615	0.006295
ENSG00000170606	HSPA4	2.73117	59.4078	0.006311
ENSG00000125124	BBS2	2.73081	10.4338	0.006318
ENSG00000241370	RPP21	2.7303	19.187	0.006328
ENSG00000156853	ZNF689	2.72959	132.833	0.006341
ENSG00000108342	CSF3	-2.72928	-52.9297	0.006347
ENSG00000184163	C1QTNF12	2.72915	362.575	0.00635
ENSG00000134744	TUT4	-2.72882	-86.4746	0.006356
ENSG00000158869	FCER1G	-2.72775	-15.8776	0.006377
ENSG00000128645	HOXD1	-2.72707	-133.52	0.00639
ENSG00000129245	FXR2	-2.72595	-283.794	0.006412
ENSG00000021355	SERPINB1	2.72453	45.8342	0.006439
ENSG00000066468	FGFR2	2.72184	177.411	0.006492
ENSG00000197562	RAB40C	-2.71962	-31.6619	0.006536
ENSG00000174989	FBXW8	-2.7183	-8.71983	0.006562
ENSG00000225526	MKRN2OS	2.71633	202.819	0.006601
ENSG00000127328	RAB3IP	2.71631	7.66827	0.006601
ENSG00000066279	ASPM	-2.7111	-197.568	0.006706
ENSG00000186453	FAM228A	2.70978	253.337	0.006733
ENSG00000039123	MTREX	2.70957	60.7517	0.006737
ENSG00000186847	KRT14	2.70804	169.535	0.006768
ENSG00000205362	MT1A	-2.70641	-275.109	0.006802
ENSG00000114391	RPL24	-2.7056	-96.0857	0.006818
ENSG00000143032	BARHL2	2.70505	139.952	0.006829
ENSG00000100362	PVALB	-2.70469	-194.191	0.006837
ENSG00000244355	LY6G6D	2.70425	99.6758	0.006846
ENSG00000244242	IFITM10	2.70191	54.2158	0.006894
ENSG00000104972	LILRB1	-2.70186	-11.8624	0.006895
ENSG00000204371	EHMT2	-2.70182	-282.006	0.006896
ENSG00000196826	ENSG00000196826	2.7017	10.4438	0.006899
ENSG00000005243	COPZ2	2.70051	72.4888	0.006923
ENSG00000125966	MMP24	2.69907	743.905	0.006953
ENSG00000113558	SKP1	2.69906	114.097	0.006954
ENSG00000197930	ERO1A	-2.69855	-13.2522	0.006964
ENSG00000122033	MTIF3	2.69794	38.737	0.006977
ENSG00000122481	RWDD3	2.69748	21.4121	0.006987
ENSG00000072858	SIDT1	2.69673	2.74931	0.007002
ENSG00000241241	KRTAP4-16	-2.69457	-635.543	0.007048
ENSG00000157992	KRTCAP3	-2.69281	-80.5252	0.007085
ENSG00000115896	PLCL1	2.69229	55.2984	0.007096
ENSG00000087076	HSD17B14	-2.69229	-50.7342	0.007096
ENSG00000145214	DGKQ	2.69058	13.4665	0.007133
ENSG00000138796	HADH	2.68957	62.9338	0.007154
ENSG00000177556	ATOX1	-2.68851	-20.9332	0.007177
ENSG00000163576	EFHB	2.68743	293.598	0.0072
ENSG00000249709	ZNF564	2.68704	8.88104	0.007209
ENSG00000204264	PSMB8	2.68557	170.791	0.007241
ENSG00000168806	LCMT2	-2.68542	-17.3322	0.007244
ENSG00000068079	IFI35	-2.68539	-36.918	0.007244
ENSG00000204610	TRIM15	2.68457	237.723	0.007262
ENSG00000155926	SLA	-2.6826	-42.0517	0.007305
ENSG00000105550	FGF21	-2.68097	-254.598	0.007341
ENSG00000163798	SLC4A1AP	2.68008	37.528	0.007361
ENSG00000155827	RNF20	-2.67713	-18.8477	0.007426
ENSG00000105655	ISYNA1	2.67231	33.1219	0.007533
ENSG00000253958	CLDN23	2.66632	5.64419	0.007669
ENSG00000165526	RPUSD4	2.66514	12.7901	0.007696
ENSG00000278463	H2AC4	2.66465	26.9102	0.007707
ENSG00000006576	PHTF2	2.66352	70.9273	0.007733
ENSG00000126603	GLIS2	-2.66344	-159.219	0.007735
ENSG00000170412	GPRC5C	-2.66193	-77.1937	0.007769
ENSG00000136021	SCYL2	2.66088	48.2134	0.007794
ENSG00000204574	ABCF1	-2.66069	-77.838	0.007798
ENSG00000167261	DPEP2	2.66066	41.022	0.007799
ENSG00000187642	PERM1	2.66054	382.291	0.007801
ENSG00000181751	MACIR	2.66046	12.2304	0.007803
ENSG00000184939	ZFP90	-2.65939	-3.2756	0.007828
ENSG00000181896	ZNF101	-2.65813	-116.939	0.007857
ENSG00000165661	QSOX2	-2.65762	-16.1116	0.00787
ENSG00000145088	EAF2	-2.65557	-114.002	0.007917
ENSG00000161992	PRR35	2.65408	468.873	0.007952
ENSG00000111652	COPS7A	2.65172	37.9841	0.008008
ENSG00000162928	PEX13	-2.65127	-42.0525	0.008019
ENSG00000173269	MMRN2	-2.6498	-33.6837	0.008054
ENSG00000147872	PLIN2	-2.64837	-44.6678	0.008088
ENSG00000106546	AHR	-2.64333	-72.2815	0.008209
ENSG00000075651	PLD1	-2.64105	-29.3727	0.008265
ENSG00000138472	GUCA1C	2.6408	573.014	0.008271
ENSG00000136444	RSAD1	-2.64078	-56.653	0.008272
ENSG00000264522	OTUD7B	-2.63965	-56.2764	0.008299
ENSG00000070961	ATP2B1	2.63795	58.8579	0.008341
ENSG00000185760	KCNQ5	2.63697	44.5292	0.008365
ENSG00000157211	CDCP2	-2.63283	-133.112	0.008468
ENSG00000133561	GIMAP6	2.63243	34.7927	0.008478
ENSG00000169499	PLEKHA2	2.62917	113.27	0.008559
ENSG00000204381	LAYN	2.62866	14.6308	0.008572
ENSG00000131591	C1orf159	2.62767	21.9821	0.008597
ENSG00000005073	HOXA11	2.62564	463.988	0.008649
ENSG00000274810	NPHP3-ACAD11	2.62515	371.466	0.008661
ENSG00000125780	TGM3	-2.62413	-71.2912	0.008687
ENSG00000198771	RCSD1	2.62341	73.621	0.008706
ENSG00000144134	RABL2A	2.62301	47.8385	0.008716
ENSG00000159648	TEPP	2.62287	112.017	0.008719
ENSG00000186665	C17orf58	-2.62185	-468.912	0.008745
ENSG00000178184	PARD6G	-2.62025	-129.651	0.008787
ENSG00000077152	UBE2T	-2.61654	-101.795	0.008883
ENSG00000158859	ADAMTS4	-2.61555	-45.5827	0.008908
ENSG00000100294	MCAT	2.61409	3.06529	0.008947
ENSG00000105401	CDC37	-2.61236	-63.1466	0.008992
ENSG00000085831	TTC39A	2.61089	166.98	0.009031
ENSG00000114742	WDR48	2.60922	62.5254	0.009075
ENSG00000007384	RHBDF1	2.60733	98.3523	0.009125
ENSG00000170417	TMEM182	2.60642	159.938	0.009149
ENSG00000179869	ABCA13	-2.60629	-254.915	0.009153
ENSG00000106927	AMBP	-2.60592	-249.041	0.009163
ENSG00000040933	INPP4A	2.60573	40.3259	0.009168
ENSG00000196510	ANAPC7	2.6033	48.0732	0.009233
ENSG00000159753	CARMIL2	2.6023	228.929	0.00926
ENSG00000189298	ZKSCAN3	2.60083	29.7326	0.0093
ENSG00000144868	TMEM108	2.59818	351.976	0.009372
ENSG00000063245	EPN1	-2.59814	-69.3211	0.009373
ENSG00000162456	KNCN	2.59754	860.604	0.00939
ENSG00000023191	RNH1	2.59743	116.792	0.009392
ENSG00000111231	GPN3	2.5964	18.4625	0.009421
ENSG00000162399	BSND	2.59639	579.264	0.009421
ENSG00000283782	ENSG00000283782	2.59463	58.7728	0.009469
ENSG00000276293	PIP4K2B	2.59389	79.1929	0.00949
ENSG00000158987	RAPGEF6	-2.59335	-57.4355	0.009505
ENSG00000120008	WDR11	-2.59304	-50.0723	0.009513
ENSG00000010017	RANBP9	-2.59275	-78.7992	0.009521
ENSG00000183484	GPR132	2.59129	5.66309	0.009562
ENSG00000123505	AMD1	-2.59051	-70.1538	0.009583
ENSG00000151690	MFSD6	2.58979	17.1058	0.009603
ENSG00000144848	ATG3	-2.5888	-218.569	0.009631
ENSG00000255071	SAA2-SAA4	-2.58728	-194.816	0.009674
ENSG00000118420	UBE3D	-2.58715	-44.6635	0.009677
ENSG00000099617	EFNA2	-2.58706	-710.613	0.00968
ENSG00000254470	AP5B1	-2.58671	-80.4786	0.00969
ENSG00000164346	NSA2	2.58476	51.9471	0.009745
ENSG00000204438	GPANK1	-2.5835	-79.6269	0.00978
ENSG00000180817	PPA1	2.58259	34.5181	0.009806
ENSG00000172500	FIBP	2.58231	167.917	0.009814
ENSG00000149516	MS4A3	-2.57971	-38.1915	0.009888
ENSG00000072110	ACTN1	2.57681	8.68829	0.009972
ENSG00000178802	MPI	2.57626	23.2324	0.009987
ENSG00000124935	SCGB1D2	2.57542	489.691	0.010012
ENSG00000175595	ERCC4	-2.57265	-15.7555	0.010092
ENSG00000250067	YJEFN3	2.57194	60.9581	0.010113
ENSG00000154743	TSEN2	-2.57038	-33.3905	0.010159
ENSG00000198326	TMEM239	-2.57002	-920.252	0.010169
ENSG00000141741	MIEN1	-2.56992	-173.857	0.010172
ENSG00000135116	HRK	-2.56959	-43.9981	0.010182
ENSG00000133433	GSTT2B	-2.56887	-24.3383	0.010203
ENSG00000140464	PML	2.56803	76.4647	0.010228
ENSG00000285025	MIURF	-2.56692	-227.814	0.01026
ENSG00000076685	NT5C2	2.56535	24.3459	0.010307
ENSG00000115084	SLC35F5	-2.56339	-24.151	0.010366
ENSG00000138386	NAB1	-2.56295	-134.167	0.010379
ENSG00000138395	CDK15	-2.56268	-290.787	0.010387
ENSG00000048649	RSF1	-2.56127	-165.102	0.010429
ENSG00000234127	TRIM26	-2.56063	-27.6142	0.010448
ENSG00000127780	OR1E2	2.55703	866.854	0.010557
ENSG00000047932	GOPC	2.55656	24.6574	0.010571
ENSG00000158023	CFAP251	-2.5554	-5.45665	0.010606
ENSG00000101680	LAMA1	2.55467	178.942	0.010629
ENSG00000136810	TXN	-2.55348	-24.588	0.010665
ENSG00000140718	FTO	-2.5532	-66.9838	0.010674
ENSG00000145907	G3BP1	2.55191	47.3857	0.010713
ENSG00000178691	SUZ12	2.55041	88.7166	0.01076
ENSG00000135362	PRR5L	2.54976	36.7714	0.01078
ENSG00000163082	SGPP2	-2.54823	-41.756	0.010827
ENSG00000173889	PHC3	-2.54777	-193.365	0.010842
ENSG00000124160	NCOA5	2.54677	35.2965	0.010872
ENSG00000150764	DIXDC1	-2.54588	-58.7573	0.0109
ENSG00000117036	ETV3	-2.54585	-86.8383	0.010901
ENSG00000166927	MS4A7	2.54542	34.2508	0.010915
ENSG00000121274	TENT4B	2.54419	103.409	0.010953
ENSG00000134339	SAA2	-2.54277	-75.0606	0.010998
ENSG00000090060	PAPOLA	-2.54264	-56.0964	0.011002
ENSG00000169223	LMAN2	-2.54259	-299.735	0.011003
ENSG00000172724	CCL19	-2.54212	-15.334	0.011018
ENSG00000127314	RAP1B	-2.54093	-435.53	0.011056
ENSG00000169397	RNASE3	2.53994	16.1203	0.011087
ENSG00000109674	NEIL3	-2.53877	-30.9069	0.011124
ENSG00000189362	NEMP2	2.53841	15.2473	0.011136
ENSG00000111801	BTN3A3	2.53709	37.0492	0.011178
ENSG00000171798	KNDC1	-2.53581	-136.184	0.011219
ENSG00000173404	INSM1	2.53446	69.1467	0.011262
ENSG00000087074	PPP1R15A	2.5323	29.3532	0.011332
ENSG00000204518	AADACL4	-2.52971	-466.252	0.011416
ENSG00000164011	ZNF691	-2.52966	-54.9781	0.011417
ENSG00000042813	ZPBP	-2.52925	-1057.9	0.011431
ENSG00000168803	ADAL	-2.52864	-12.6063	0.011451
ENSG00000064687	ABCA7	2.52686	6.15494	0.011509
ENSG00000111678	C12orf57	-2.52683	-47.5259	0.01151
ENSG00000120526	NUDCD1	-2.52676	-110.024	0.011512
ENSG00000151422	FER	-2.5267	-41.1494	0.011514
ENSG00000113532	ST8SIA4	2.52663	65.0023	0.011516
ENSG00000171307	ZDHHC16	-2.52616	-100.901	0.011532
ENSG00000126247	CAPNS1	-2.52596	-72.3065	0.011538
ENSG00000115241	PPM1G	2.52572	99.9904	0.011546
ENSG00000185043	CIB1	2.52445	39.0461	0.011588
ENSG00000145506	NKD2	2.52361	103.314	0.011616
ENSG00000198826	ARHGAP11A	-2.52173	-265.47	0.011678
ENSG00000138439	FAM117B	-2.52141	-22.6644	0.011688
ENSG00000198914	POU3F3	2.5214	279.609	0.011689
ENSG00000140320	BAHD1	2.52086	58.9776	0.011707
ENSG00000146263	MMS22L	-2.51922	-20.7494	0.011761
ENSG00000138092	CENPO	-2.51868	-46.1472	0.01178
ENSG00000255307	OR52B2	2.51715	358.3	0.011831
ENSG00000183513	COA5	-2.51705	-44.9705	0.011834
ENSG00000120533	ENY2	-2.51699	-107.283	0.011836
ENSG00000040633	PHF23	-2.51694	-36.2378	0.011838
ENSG00000176597	B3GNT5	2.5166	47.7516	0.011849
ENSG00000142961	MOB3C	-2.51614	-10.5124	0.011865
ENSG00000064489	BORCS8-MEF2B	2.5161	74.3998	0.011866
ENSG00000143294	PRCC	-2.51414	-57.5558	0.011932
ENSG00000162885	B3GALNT2	-2.50743	-8.45272	0.012161
ENSG00000162614	NEXN	2.50732	55.3328	0.012165
ENSG00000182224	CYB5D1	-2.50266	-26.2866	0.012326
ENSG00000007520	TSR3	-2.50159	-168.738	0.012364
ENSG00000121053	EPX	2.49971	15.4214	0.01243
ENSG00000205423	CNEP1R1	2.49917	48.6259	0.012448
ENSG00000122218	COPA	2.49694	25.3764	0.012527
ENSG00000115207	GTF3C2	-2.49633	-80.9989	0.012548
ENSG00000104691	UBXN8	-2.4963	-19.6614	0.01255
ENSG00000069122	ADGRF5	-2.49581	-739.383	0.012567
ENSG00000104213	PDGFRL	2.49208	34.6023	0.0127
ENSG00000163406	SLC15A2	2.49175	129.541	0.012711
ENSG00000198945	L3MBTL3	2.49173	49.3699	0.012712
ENSG00000174282	ZBTB4	2.48978	60.2659	0.012782
ENSG00000118369	USP35	2.48906	41.143	0.012808
ENSG00000131142	CCL25	2.48855	68.13	0.012827
ENSG00000146839	ZAN	2.48741	407.687	0.012868
ENSG00000112514	CUTA	-2.48649	-89.3432	0.012901
ENSG00000161328	LRRC56	2.48382	20.3717	0.012998
ENSG00000035141	FAM136A	-2.48351	-13.0307	0.01301
ENSG00000064933	PMS1	2.48304	23.574	0.013027
ENSG00000153113	CAST	2.48042	117.394	0.013123
ENSG00000125691	RPL23	2.48021	209.305	0.01313
ENSG00000119541	VPS4B	2.47983	127.926	0.013144
ENSG00000154856	APCDD1	-2.47953	-33.8382	0.013155
ENSG00000137076	TLN1	-2.47933	-278.249	0.013163
ENSG00000166257	SCN3B	2.47825	112.219	0.013203
ENSG00000242028	HYPK	2.47784	97.606	0.013218
ENSG00000122729	ACO1	-2.47661	-18.4711	0.013264
ENSG00000083290	ULK2	-2.47641	-86.957	0.013271
ENSG00000188338	SLC38A3	2.47434	97.7867	0.013348
ENSG00000070190	DAPP1	-2.47416	-15.2763	0.013355
ENSG00000164600	NEUROD6	-2.47396	-904.046	0.013362
ENSG00000196655	TRAPPC4	2.47386	47.4477	0.013366
ENSG00000121073	SLC35B1	2.46828	96.2617	0.013576
ENSG00000198356	GET3	2.46814	127.796	0.013582
ENSG00000066777	ARFGEF1	2.4671	92.2238	0.013621
ENSG00000105849	POLR1F	-2.46674	-50.5896	0.013635
ENSG00000102904	TSNAXIP1	2.46664	397.04	0.013639
ENSG00000129562	DAD1	2.46564	8.52557	0.013677
ENSG00000038274	MAT2B	-2.46063	-95.9444	0.013869
ENSG00000184979	USP18	2.45853	10.3633	0.013951
ENSG00000171425	ZNF581	2.45833	43.6942	0.013959
ENSG00000180998	GPR137C	2.45787	31.0862	0.013977
ENSG00000158292	GPR153	-2.45707	-55.8924	0.014008
ENSG00000171135	JAGN1	-2.45561	-32.5294	0.014065
ENSG00000113838	TBCCD1	2.45503	33.0408	0.014087
ENSG00000181631	P2RY13	2.4539	14.3294	0.014132
ENSG00000007923	DNAJC11	-2.45215	-101.184	0.014201
ENSG00000175520	UBQLN3	2.45215	574.57	0.014201
ENSG00000184489	PTP4A3	-2.45137	-12.9199	0.014231
ENSG00000196981	WDR5B	-2.45067	-8.77646	0.014259
ENSG00000168515	SCGB1D1	2.45034	403.428	0.014272
ENSG00000181666	ZNF875	-2.45007	-22.9073	0.014283
ENSG00000163374	YY1AP1	2.44941	97.5917	0.014309
ENSG00000168564	CDKN2AIP	-2.44924	-42.8814	0.014316
ENSG00000153391	INO80C	2.44881	20.0521	0.014333
ENSG00000159210	SNF8	2.44837	47.1322	0.01435
ENSG00000182985	CADM1	-2.44725	-152.36	0.014395
ENSG00000163349	HIPK1	2.44696	87.4403	0.014407
ENSG00000281106	TMEM272	2.44651	100.118	0.014425
ENSG00000122483	CCDC18	2.44588	13.0674	0.01445
ENSG00000165475	CRYL1	-2.44252	-30.8294	0.014585
ENSG00000082438	COBLL1	-2.4423	-68.7945	0.014594
ENSG00000018869	ZNF582	-2.44048	-9.9862	0.014668
ENSG00000105559	PLEKHA4	-2.44022	-26.6384	0.014678
ENSG00000000938	FGR	2.43923	62.322	0.014719
ENSG00000132003	ZSWIM4	2.43904	35.4031	0.014726
ENSG00000123374	CDK2	-2.43889	-21.7884	0.014732
ENSG00000120278	PLEKHG1	-2.43873	-49.4505	0.014739
ENSG00000164082	GRM2	-2.43866	-184.306	0.014742
ENSG00000169184	MN1	2.43658	28.0996	0.014827
ENSG00000160472	TMEM190	2.43641	235.191	0.014834
ENSG00000138593	SECISBP2L	-2.43594	-34.8535	0.014853
ENSG00000197312	DDI2	-2.43566	-92.4962	0.014865
ENSG00000136842	TMOD1	2.43452	40.52	0.014911
ENSG00000061656	SPAG4	2.43269	97.446	0.014987
ENSG00000076321	KLHL20	2.42949	51.355	0.01512
ENSG00000163599	CTLA4	-2.4289	-82.0257	0.015145
ENSG00000184924	PTRHD1	-2.42783	-42.4385	0.015189
ENSG00000167601	AXL	2.42619	19.8431	0.015258
ENSG00000167680	SEMA6B	2.42575	59.9517	0.015277
ENSG00000135966	TGFBRAP1	2.42428	34.2576	0.015339
ENSG00000277258	PCGF2	2.423	56.853	0.015393
ENSG00000184719	RNLS	-2.42281	-71.9771	0.015401
ENSG00000169609	C15orf40	-2.42279	-16.3658	0.015402
ENSG00000014914	MTMR11	-2.42255	-409.185	0.015412
ENSG00000112893	MAN2A1	2.42148	16.1967	0.015457
ENSG00000187051	RPS19BP1	-2.42099	-347.361	0.015479
ENSG00000167642	SPINT2	2.42097	46.6725	0.015479
ENSG00000114646	CSPG5	2.42005	283.957	0.015519
ENSG00000104447	TRPS1	-2.41962	-92.8635	0.015537
ENSG00000162704	ARPC5	2.41947	82.6945	0.015543
ENSG00000166069	TMCO5A	-2.41946	-1482.19	0.015544
ENSG00000111639	MRPL51	-2.41901	-7.83798	0.015563
ENSG00000137960	GIPC2	-2.41778	-34.4293	0.015616
ENSG00000184465	WDR27	-2.41774	-31.5137	0.015617
ENSG00000154719	MRPL39	2.41771	36.9455	0.015619
ENSG00000184056	VPS33B	2.41677	31.422	0.015659
ENSG00000279000	OR10A6	2.4144	538.459	0.015761
ENSG00000055813	CCDC85A	2.41355	77.1532	0.015798
ENSG00000286522	H3C2	2.41245	48.1974	0.015846
ENSG00000197798	FAM118B	2.41231	12.2891	0.015852
ENSG00000204653	ASPDH	2.41184	176.702	0.015872
ENSG00000183760	ACP7	-2.41168	-62.5283	0.015879
ENSG00000188580	NKAIN2	-2.41115	-274.816	0.015902
ENSG00000116001	TIA1	-2.4109	-38.4361	0.015913
ENSG00000158711	ELK4	-2.40938	-56.5201	0.01598
ENSG00000178665	ZNF713	2.40916	6.89992	0.015989
ENSG00000100023	PPIL2	-2.4086	-86.7003	0.016014
ENSG00000206559	ZCWPW2	-2.40843	-43.9507	0.016021
ENSG00000149308	NPAT	2.40716	29.3135	0.016077
ENSG00000111261	MANSC1	-2.40615	-20.0183	0.016121
ENSG00000184647	PRSS55	2.40401	237.579	0.016216
ENSG00000006468	ETV1	-2.40292	-30.3901	0.016265
ENSG00000131849	ZNF132	-2.40275	-29.3434	0.016272
ENSG00000163959	SLC51A	2.40201	473.335	0.016305
ENSG00000184357	H1-5	-2.39998	-49.6609	0.016396
ENSG00000117643	MAN1C1	2.399	83.8531	0.01644
ENSG00000166200	COPS2	-2.39669	-65.3602	0.016544
ENSG00000204439	C6orf47	2.39663	123.471	0.016547
ENSG00000144130	NT5DC4	-2.39645	-42.5912	0.016555
ENSG00000064989	CALCRL	-2.39533	-41.5642	0.016605
ENSG00000198604	BAZ1A	2.39507	60.2783	0.016617
ENSG00000180287	PLD5	-2.39504	-505.611	0.016619
ENSG00000151689	INPP1	-2.39499	-124.09	0.016621
ENSG00000131771	PPP1R1B	2.39498	92.9963	0.016621
ENSG00000163607	GTPBP8	2.39436	33.6717	0.016649
ENSG00000197935	ZNF311	2.39377	4.13681	0.016676
ENSG00000049759	NEDD4L	2.39353	30.4293	0.016687
ENSG00000171680	PLEKHG5	2.38981	53.1638	0.016857
ENSG00000163687	DNASE1L3	-2.38963	-41.1353	0.016865
ENSG00000170927	PKHD1	-2.3892	-720.256	0.016885
ENSG00000130997	POLN	2.38903	54.673	0.016893
ENSG00000104894	CD37	2.38852	16.3338	0.016916
ENSG00000164111	ANXA5	-2.38812	-10.7809	0.016935
ENSG00000059573	ALDH18A1	-2.38802	-38.9289	0.016939
ENSG00000174953	DHX36	2.38533	79.4061	0.017064
ENSG00000183098	GPC6	2.38428	434.543	0.017113
ENSG00000130433	CACNG6	-2.38351	-21.8173	0.017149
ENSG00000166033	HTRA1	-2.38253	-16.0148	0.017194
ENSG00000198252	STYX	2.38081	33.2052	0.017275
ENSG00000090530	P3H2	-2.37973	-78.7128	0.017326
ENSG00000149218	ENDOD1	-2.37967	-6.63394	0.017328
ENSG00000101191	DIDO1	2.3796	74.7615	0.017331
ENSG00000134470	IL15RA	2.37828	34.9821	0.017394
ENSG00000141298	SSH2	-2.37699	-161.359	0.017454
ENSG00000121410	A1BG	2.37664	121.552	0.017471
ENSG00000170624	SGCD	2.3764	255.336	0.017483
ENSG00000188807	TMEM201	-2.37612	-113.441	0.017496
ENSG00000125726	CD70	-2.37586	-8.07933	0.017508
ENSG00000032742	IFT88	-2.375	-12.1812	0.017549
ENSG00000171634	BPTF	-2.37496	-116.154	0.017551
ENSG00000153487	ING1	2.37472	266.517	0.017562
ENSG00000289490	ENSG00000289490	-2.37443	-46.6618	0.017576
ENSG00000107551	RASSF4	2.3743	80.593	0.017582
ENSG00000204859	ZBTB48	-2.37359	-58.7846	0.017616
ENSG00000254726	MEX3A	-2.37331	-727.959	0.017629
ENSG00000084731	KIF3C	-2.37251	-72.2028	0.017668
ENSG00000119669	IRF2BPL	2.37249	6.60556	0.017669
ENSG00000283516	LITAFD	-2.37181	-404.056	0.017701
ENSG00000141034	GID4	2.37086	68.8233	0.017747
ENSG00000081059	TCF7	2.37084	42.7364	0.017748
ENSG00000188997	KCTD21	2.36999	27.82	0.017788
ENSG00000179055	OR13D1	-2.36932	-216.836	0.017821
ENSG00000138468	SENP7	-2.36823	-71.3642	0.017873
ENSG00000118156	ZNF541	2.36601	137.785	0.017981
ENSG00000125787	GNRH2	-2.36574	-216.402	0.017994
ENSG00000073711	PPP2R3A	2.36568	222.93	0.017997
ENSG00000221866	PLXNA4	-2.36483	-157.166	0.018038
ENSG00000122034	GTF3A	-2.36329	-53.309	0.018113
ENSG00000134824	FADS2	-2.36248	-9.76429	0.018153
ENSG00000164574	GALNT10	-2.36199	-8.78408	0.018177
ENSG00000204634	TBC1D8	2.36106	13.6248	0.018223
ENSG00000065357	DGKA	2.36047	36.4253	0.018252
ENSG00000166603	MC4R	-2.36005	-338.826	0.018273
ENSG00000163931	TKT	-2.35914	-40.0837	0.018317
ENSG00000137547	MRPL15	2.35799	11.1327	0.018374
ENSG00000147649	MTDH	-2.35735	-186.772	0.018406
ENSG00000164362	TERT	2.35716	494.361	0.018415
ENSG00000169474	SPRR1A	2.35657	288.959	0.018445
ENSG00000138115	CYP2C8	-2.35639	-186.428	0.018454
ENSG00000141458	NPC1	-2.35587	-40.8511	0.01848
ENSG00000130396	AFDN	-2.35522	-34.0896	0.018512
ENSG00000182896	TMEM95	2.35491	40.7294	0.018527
ENSG00000179165	PXT1	2.35479	151.119	0.018533
ENSG00000165474	GJB2	-2.35469	-5.0636	0.018538
ENSG00000203663	OR2L2	2.35309	247.261	0.018618
ENSG00000129003	VPS13C	-2.35134	-51.8839	0.018706
ENSG00000224383	PRR29	2.35111	46.1946	0.018718
ENSG00000275896	PRSS2	2.3507	22.5196	0.018738
ENSG00000177673	TEX44	2.34808	487.987	0.01887
ENSG00000173715	C11orf80	-2.34603	-48.6714	0.018975
ENSG00000070019	GUCY2C	2.34584	331.432	0.018984
ENSG00000054967	RELT	2.34564	83.4974	0.018995
ENSG00000204590	GNL1	-2.3447	-226.881	0.019042
ENSG00000143363	PRUNE1	2.3436	48.0171	0.019098
ENSG00000107902	LHPP	-2.34204	-7.24826	0.019179
ENSG00000162892	IL24	2.34125	80.8655	0.019219
ENSG00000149403	GRIK4	2.34038	107.56	0.019264
ENSG00000145283	SLC10A6	2.33988	425.226	0.01929
ENSG00000136697	IL1F10	-2.3391	-317.236	0.01933
ENSG00000176371	ZSCAN2	-2.33859	-41.7596	0.019357
ENSG00000095981	KCNK16	-2.33842	-150.539	0.019366
ENSG00000141744	PNMT	2.33837	132.431	0.019368
ENSG00000136478	TEX2	-2.33793	-32.2309	0.019391
ENSG00000137806	NDUFAF1	-2.33782	-15.1905	0.019397
ENSG00000155329	ZCCHC10	2.33757	67.3541	0.019409
ENSG00000241837	ATP5PO	-2.33735	-60.6933	0.019421
ENSG00000143033	MTF2	-2.33656	-142.965	0.019462
ENSG00000103035	PSMD7	-2.33507	-309.681	0.01954
ENSG00000163630	SYNPR	-2.33422	-443.999	0.019584
ENSG00000163666	HESX1	2.33326	141.459	0.019634
ENSG00000104848	KCNA7	-2.33323	-270.171	0.019636
ENSG00000112297	CRYBG1	-2.33175	-65.6874	0.019714
ENSG00000130589	HELZ2	-2.33167	-27.2694	0.019718
ENSG00000124641	MED20	2.33119	16.7351	0.019743
ENSG00000205883	DEFB135	2.33102	180.559	0.019752
ENSG00000182866	LCK	2.33014	34.2471	0.019799
ENSG00000267335	ENSG00000267335	2.32958	372.931	0.019829
ENSG00000168090	COPS6	2.32854	99.0009	0.019883
ENSG00000164077	MON1A	-2.32753	-51.8573	0.019937
ENSG00000275342	PRAG1	2.32743	12.466	0.019942
ENSG00000130176	CNN1	-2.32547	-490.484	0.020047
ENSG00000171631	P2RY6	-2.32511	-9.22092	0.020066
ENSG00000135919	SERPINE2	-2.32426	-8.91572	0.020112
ENSG00000169193	CCDC126	2.32373	8.89465	0.02014
ENSG00000170075	GPR37L1	-2.32285	-591.84	0.020187
ENSG00000143226	FCGR2A	2.32226	49.2528	0.020219
ENSG00000284791	SMIM41	-2.32201	-56.937	0.020232
ENSG00000183569	SERHL2	-2.32174	-29.8436	0.020247
ENSG00000162746	FCRLB	-2.32162	-18.5079	0.020253
ENSG00000113302	IL12B	2.32046	144.228	0.020316
ENSG00000135426	TESPA1	2.32031	24.2944	0.020324
ENSG00000067533	RRP15	-2.31949	-229.784	0.020369
ENSG00000011260	UTP18	2.31904	35.9135	0.020393
ENSG00000132677	RHBG	2.31848	176	0.020423
ENSG00000167815	PRDX2	2.31782	26.5159	0.020459
ENSG00000171714	ANO5	2.31633	90.6064	0.02054
ENSG00000006282	SPATA20	2.31551	4.81568	0.020585
ENSG00000132432	SEC61G	-2.3149	-36.5389	0.020619
ENSG00000100504	PYGL	2.31461	9.13475	0.020634
ENSG00000103066	PLA2G15	-2.31286	-35.2394	0.020731
ENSG00000013583	HEBP1	2.31257	15.8367	0.020746
ENSG00000097096	SYDE2	-2.31167	-14.9184	0.020796
ENSG00000213066	CEP43	2.31127	13.8079	0.020818
ENSG00000157303	SUSD3	-2.30941	-23.634	0.020921
ENSG00000172175	MALT1	-2.30894	-71.3948	0.020947
ENSG00000132329	RAMP1	2.3082	9.94861	0.020988
ENSG00000085871	MGST2	-2.30734	-51.5313	0.021036
ENSG00000221818	EBF2	-2.30603	-176.685	0.021109
ENSG00000140287	HDC	2.30466	21.8641	0.021185
ENSG00000136010	ALDH1L2	2.30272	39.8033	0.021295
ENSG00000163818	LZTFL1	-2.30188	-18.412	0.021342
ENSG00000288864	ARHGAP11A-SCG5	-2.30081	-309.439	0.021402
ENSG00000151849	CENPJ	2.29993	34.2207	0.021452
ENSG00000166224	SGPL1	-2.29939	-45.4196	0.021483
ENSG00000167996	FTH1	2.29887	313.19	0.021512
ENSG00000184922	FMNL1	-2.29754	-211.662	0.021588
ENSG00000135211	TMEM60	2.29744	73.0557	0.021594
ENSG00000136856	SLC2A8	-2.29651	-24.5151	0.021647
ENSG00000156282	CLDN17	2.29616	1071.88	0.021667
ENSG00000171060	C8orf74	2.29572	455.799	0.021692
ENSG00000089597	GANAB	2.29509	117.081	0.021728
ENSG00000111696	NT5DC3	2.2949	20.9215	0.021739
ENSG00000134294	SLC38A2	-2.29457	-91.0767	0.021758
ENSG00000134986	NREP	-2.29312	-49.1983	0.021841
ENSG00000268964	ERVV-2	2.29162	114.172	0.021928
ENSG00000135569	TAAR5	-2.2916	-252.362	0.021929
ENSG00000204022	LIPJ	-2.29159	-315.601	0.021929
ENSG00000254415	SIGLEC14	-2.29151	-10.6671	0.021934
ENSG00000288681	ENSG00000288681	2.2913	25.3134	0.021946
ENSG00000125834	STK35	-2.29088	-42.8977	0.02197
ENSG00000185518	SV2B	2.28945	225.491	0.022053
ENSG00000100271	TTLL1	-2.28877	-37.3259	0.022093
ENSG00000108773	KAT2A	-2.28874	-44.6121	0.022094
ENSG00000158373	H2BC5	-2.28798	-71.0213	0.022138
ENSG00000130724	CHMP2A	2.28743	201.073	0.022171
ENSG00000184986	TMEM121	-2.28642	-714.098	0.02223
ENSG00000133069	TMCC2	2.28607	114.488	0.02225
ENSG00000044574	HSPA5	-2.28572	-244.034	0.022271
ENSG00000164323	CFAP97	2.28549	21.4636	0.022284
ENSG00000172410	INSL5	2.28537	262.055	0.022291
ENSG00000138376	BARD1	2.28535	6.76352	0.022292
ENSG00000099381	SETD1A	-2.28452	-176.104	0.022341
ENSG00000204120	GIGYF2	2.28377	46.0974	0.022385
ENSG00000165061	ZMAT4	2.28365	447.407	0.022392
ENSG00000139350	NEDD1	-2.28276	-15.2516	0.022444
ENSG00000141068	KSR1	2.28253	43.9229	0.022458
ENSG00000105996	HOXA2	-2.28242	-238.553	0.022465
ENSG00000167723	TRPV3	2.27934	9.13704	0.022647
ENSG00000173852	DPY19L1	2.27905	34.3143	0.022664
ENSG00000119888	EPCAM	2.27802	73.3541	0.022726
ENSG00000285218	ENSG00000285218	-2.27688	-59.7501	0.022793
ENSG00000168487	BMP1	2.27382	18.8922	0.022977
ENSG00000180346	TIGD2	2.27361	42.4807	0.02299
ENSG00000135750	KCNK1	-2.27339	-101.474	0.023003
ENSG00000138623	SEMA7A	2.27029	19.61	0.02319
ENSG00000055483	USP36	2.27015	50.3574	0.023198
ENSG00000129055	ANAPC13	2.26972	21.3147	0.023225
ENSG00000126351	THRA	-2.2689	-245.796	0.023274
ENSG00000184564	SLITRK6	-2.26855	-766.573	0.023296
ENSG00000140688	RUSF1	2.26765	56.5213	0.02335
ENSG00000242372	EIF6	-2.26672	-20.9614	0.023407
ENSG00000137766	UNC13C	2.26647	232.149	0.023422
ENSG00000175662	TOM1L2	-2.2647	-91.3935	0.023531
ENSG00000119801	YPEL5	-2.2639	-71.8739	0.02358
ENSG00000235718	MFRP	-2.26138	-599.193	0.023736
ENSG00000166888	STAT6	2.26136	89.9983	0.023737
ENSG00000167139	TBC1D21	2.26064	208.779	0.023781
ENSG00000159166	LAD1	-2.25955	-477.228	0.023849
ENSG00000145723	GIN1	2.25938	11.7121	0.02386
ENSG00000129250	KIF1C	2.25914	32.6263	0.023875
ENSG00000205364	MT1M	2.25889	35.4299	0.02389
ENSG00000162738	VANGL2	-2.25801	-84.2139	0.023945
ENSG00000167258	CDK12	-2.25548	-124.103	0.024103
ENSG00000102837	OLFM4	2.25532	158.283	0.024114
ENSG00000197601	FAR1	2.25527	56.0834	0.024117
ENSG00000078399	HOXA9	-2.25522	-673.203	0.02412
ENSG00000157259	GATAD1	-2.25439	-78.2732	0.024172
ENSG00000115364	MRPL19	-2.25311	-26.5741	0.024252
ENSG00000176714	CCDC121	-2.25303	-37.1209	0.024257
ENSG00000149115	TNKS1BP1	-2.25276	-31.9225	0.024275
ENSG00000216490	IFI30	-2.25156	-134.207	0.02435
ENSG00000170802	FOXN2	2.25088	34.549	0.024393
ENSG00000186038	HTR3E	-2.25059	-48.8474	0.024412
ENSG00000110497	AMBRA1	-2.25054	-140.959	0.024415
ENSG00000203499	IQANK1	2.2498	109.027	0.024461
ENSG00000118503	TNFAIP3	-2.24876	-184.236	0.024528
ENSG00000227345	PARG	2.24781	285.051	0.024588
ENSG00000112182	BACH2	-2.24508	-42.7979	0.024763
ENSG00000259384	GH1	-2.24499	-107.06	0.024769
ENSG00000180509	KCNE1	2.24432	15.7641	0.024812
ENSG00000182816	KRTAP13-2	-2.24415	-604.861	0.024823
ENSG00000134202	GSTM3	-2.24414	-107.528	0.024823
ENSG00000146151	HMGCLL1	-2.24342	-605.233	0.02487
ENSG00000159398	CES5A	2.24264	308.735	0.02492
ENSG00000129480	DTD2	2.24231	44.1761	0.024941
ENSG00000187664	HAPLN4	2.24147	281.227	0.024996
ENSG00000075461	CACNG4	-2.24132	-227.381	0.025005
ENSG00000100241	SBF1	2.24078	24.6219	0.02504
ENSG00000113328	CCNG1	2.24075	121.813	0.025042
ENSG00000271271	UGT2A2	2.24059	358.389	0.025052
ENSG00000100938	GMPR2	2.23957	27.9313	0.025119
ENSG00000164136	IL15	2.23956	53.1768	0.025119
ENSG00000253457	SMIM18	-2.23883	-101.27	0.025167
ENSG00000134323	MYCN	2.23854	138.031	0.025186
ENSG00000196504	PRPF40A	2.23778	66.404	0.025235
ENSG00000137842	TMEM62	2.23716	107.437	0.025276
ENSG00000070444	MNT	-2.23665	-42.7853	0.02531
ENSG00000013374	NUB1	-2.23664	-41.8563	0.02531
ENSG00000163564	PYHIN1	2.23663	11.4312	0.025311
ENSG00000179954	SSC5D	-2.23625	-31.7775	0.025335
ENSG00000144589	STK11IP	2.23619	144.449	0.025339
ENSG00000167614	TTYH1	2.23601	311.606	0.025351
ENSG00000100523	DDHD1	2.23477	51.7195	0.025432
ENSG00000142751	GPN2	-2.23414	-14.2207	0.025474
ENSG00000132510	KDM6B	2.23356	109.868	0.025512
ENSG00000274750	H3C6	-2.2331	-112.249	0.025542
ENSG00000104313	EYA1	-2.23214	-601.023	0.025605
ENSG00000111897	SERINC1	-2.23209	-21.551	0.025609
ENSG00000138162	TACC2	-2.2319	-88.5551	0.025621
ENSG00000155858	LSM11	2.23176	21.3293	0.025631
ENSG00000250510	GPR162	-2.23076	-49.4957	0.025697
ENSG00000165672	PRDX3	-2.23033	-43.1623	0.025726
ENSG00000177082	WDR73	-2.22942	-34.7503	0.025786
ENSG00000262165	C17orf114	-2.22875	-241.469	0.025831
ENSG00000198863	RUNDC1	2.22855	51.6536	0.025844
ENSG00000133328	PLAAT2	2.22846	41.9437	0.02585
ENSG00000118898	PPL	-2.22843	-262.904	0.025852
ENSG00000184599	TAFA3	-2.22837	-102.553	0.025856
ENSG00000108379	WNT3	-2.22765	-155.489	0.025904
ENSG00000164761	TNFRSF11B	-2.22763	-8.65127	0.025906
ENSG00000072415	PALS1	2.22753	90.0055	0.025912
ENSG00000103024	NME3	2.2268	62.1256	0.025961
ENSG00000176619	LMNB2	2.22659	185.191	0.025975
ENSG00000161958	FGF11	2.22564	67.5421	0.026038
ENSG00000198929	NOS1AP	2.22561	49.1778	0.02604
ENSG00000183785	TUBA8	-2.22496	-20.1622	0.026084
ENSG00000135823	STX6	2.22427	41.2576	0.02613
ENSG00000197119	SLC25A29	2.22397	11.3383	0.02615
ENSG00000204291	COL15A1	2.22396	56.6879	0.026151
ENSG00000101327	PDYN	-2.22383	-403.039	0.02616
ENSG00000173338	KCNK7	-2.22319	-58.09	0.026203
ENSG00000070610	GBA2	2.22282	18.3806	0.026228
ENSG00000107882	SUFU	2.22142	52.7575	0.026322
ENSG00000168811	IL12A	2.22126	30.069	0.026333
ENSG00000132953	XPO4	-2.22116	-16.5652	0.02634
ENSG00000090686	USP48	2.21971	42.5686	0.026439
ENSG00000140030	GPR65	2.21912	14.0399	0.026479
ENSG00000176720	BOK	2.21907	28.3362	0.026482
ENSG00000183153	GJD3	-2.21821	-180.103	0.02654
ENSG00000145725	PPIP5K2	2.217	8.45546	0.026623
ENSG00000115353	TACR1	2.2168	157.639	0.026637
ENSG00000158050	DUSP2	2.21673	49.1274	0.026642
ENSG00000128040	SPINK2	-2.2165	-27.0152	0.026657
ENSG00000125746	EML2	-2.21604	-3.30997	0.026689
ENSG00000187257	RSBN1L	-2.21533	-181.007	0.026737
ENSG00000273604	EPOP	2.21508	120.308	0.026754
ENSG00000165669	FAM204A	-2.21437	-48.538	0.026803
ENSG00000104728	ARHGEF10	2.21433	71.6763	0.026806
ENSG00000171953	ATPAF2	2.21358	115.219	0.026858
ENSG00000243543	WFDC6	2.21221	731.498	0.026952
ENSG00000198862	LTN1	2.21163	29.1506	0.026993
ENSG00000142513	ACP4	-2.21113	-266.799	0.027027
ENSG00000167664	TMIGD2	2.21089	32.8828	0.027043
ENSG00000116981	NT5C1A	2.21023	32.9768	0.027089
ENSG00000078699	CBFA2T2	-2.20944	-29.02	0.027144
ENSG00000132879	FBXO44	-2.20943	-30.9957	0.027144
ENSG00000198301	SDAD1	-2.20888	-87.6217	0.027183
ENSG00000100321	SYNGR1	2.20878	6.20172	0.02719
ENSG00000115009	CCL20	2.20816	119.893	0.027233
ENSG00000047936	ROS1	-2.2081	-113.5	0.027237
ENSG00000129437	KLK14	2.20784	242.407	0.027255
ENSG00000182923	CEP63	2.20772	18.5672	0.027263
ENSG00000170035	UBE2E3	2.20639	48.7358	0.027357
ENSG00000134461	ANKRD16	-2.20629	-20.6808	0.027364
ENSG00000144566	RAB5A	-2.20594	-30.7592	0.027388
ENSG00000067365	METTL22	-2.20474	-15.7069	0.027472
ENSG00000137825	ITPKA	-2.2039	-41.6336	0.027532
ENSG00000112053	SLC26A8	2.20383	18.8508	0.027536
ENSG00000120333	MRPS14	2.20344	121.906	0.027564
ENSG00000196562	SULF2	2.20309	62.7177	0.027588
ENSG00000215704	CELA2B	-2.20291	-272.714	0.027601
ENSG00000106615	RHEB	-2.20135	-42.4929	0.027711
ENSG00000178538	CA8	-2.20126	-10.1396	0.027718
ENSG00000081913	PHLPP1	2.20074	18.5328	0.027754
ENSG00000017260	ATP2C1	2.20058	37.8104	0.027766
ENSG00000103275	UBE2I	-2.20032	-39.5166	0.027784
ENSG00000164713	BRI3	2.20021	23.7637	0.027792
ENSG00000226650	KIF4B	-2.20011	-1231.06	0.027799
ENSG00000189306	RRP7A	-2.19872	-43.0473	0.027898
ENSG00000112308	C6orf62	-2.19863	-65.8229	0.027904
ENSG00000168028	RPSA	2.19838	43.9031	0.027922
ENSG00000130165	ELOF1	2.19833	47.2784	0.027926
ENSG00000067836	ROGDI	2.1972	13.5206	0.028006
ENSG00000197992	CLEC9A	2.19694	538.187	0.028025
ENSG00000115386	REG1A	2.19566	570.022	0.028116
ENSG00000159164	SV2A	-2.19499	-139.311	0.028164
ENSG00000123179	EBPL	-2.19461	-9.68347	0.028192
ENSG00000099282	TSPAN15	-2.19334	-10.6258	0.028283
ENSG00000138640	FAM13A	2.19333	17.0369	0.028284
ENSG00000141639	MAPK4	-2.19291	-183.317	0.028314
ENSG00000254466	OR4D10	2.19244	471.25	0.028348
ENSG00000248099	INSL3	2.19215	118.663	0.028369
ENSG00000164061	BSN	-2.19084	-422.893	0.028463
ENSG00000166133	RPUSD2	2.19083	10.9917	0.028464
ENSG00000064703	DDX20	2.19034	16.9634	0.0285
ENSG00000144452	ABCA12	-2.18976	-556.946	0.028541
ENSG00000143256	PFDN2	2.18964	124.4	0.02855
ENSG00000113761	ZNF346	2.18924	32.1617	0.02858
ENSG00000175029	CTBP2	2.18899	21.3215	0.028598
ENSG00000105011	ASF1B	2.18763	15.3003	0.028696
ENSG00000164056	SPRY1	2.18722	12.9499	0.028727
ENSG00000197410	DCHS2	-2.1869	-321.94	0.02875
ENSG00000148057	IDNK	2.18672	25.5727	0.028763
ENSG00000165617	DACT1	-2.18554	-49.4528	0.028849
ENSG00000141456	PELP1	-2.18528	-58.8877	0.028868
ENSG00000166166	TRMT61A	-2.1845	-45.1321	0.028925
ENSG00000171587	DSCAM	-2.1831	-360.341	0.029028
ENSG00000111424	VDR	-2.18298	-9.07103	0.029037
ENSG00000125457	MIF4GD	2.18286	7.47874	0.029046
ENSG00000186814	ZSCAN30	-2.18234	-13.0158	0.029084
ENSG00000214046	SMIM7	2.18214	141.907	0.029099
ENSG00000162627	SNX7	-2.18183	-69.5715	0.029122
ENSG00000113249	HAVCR1	-2.18182	-150.573	0.029123
ENSG00000205038	PKHD1L1	2.18103	100.112	0.029181
ENSG00000138207	RBP4	2.18075	347.138	0.029202
ENSG00000166387	PPFIBP2	-2.18066	-10.1953	0.029208
ENSG00000161610	HCRT	-2.1806	-83.6958	0.029213
ENSG00000197208	SLC22A4	2.18036	41.6243	0.02923
ENSG00000091409	ITGA6	2.17969	13.9929	0.02928
ENSG00000162407	PLPP3	2.17954	64.1418	0.029291
ENSG00000109519	GRPEL1	2.17887	20.4339	0.029342
ENSG00000187678	SPRY4	2.17849	95.9653	0.029369
ENSG00000139540	SLC39A5	2.1783	342.532	0.029384
ENSG00000102543	CDADC1	-2.17781	-37.9646	0.02942
ENSG00000163611	SPICE1	2.17781	64.8911	0.02942
ENSG00000145780	FEM1C	-2.17741	-29.9279	0.02945
ENSG00000249773	ENSG00000249773	2.17717	9.00999	0.029468
ENSG00000128340	RAC2	-2.17583	-156.498	0.029568
ENSG00000136631	VPS45	-2.17572	-30.296	0.029576
ENSG00000179059	ZFP42	2.17554	542.652	0.02959
ENSG00000105227	PRX	-2.17496	-32.6106	0.029633
ENSG00000196805	SPRR2B	-2.1742	-111.444	0.02969
ENSG00000148734	NPFFR1	-2.17337	-84.7658	0.029752
ENSG00000152904	GGPS1	2.17283	123.313	0.029793
ENSG00000186891	TNFRSF18	2.17118	21.0916	0.029918
ENSG00000250305	TRMT9B	-2.17088	-303.028	0.029941
ENSG00000013523	ANGEL1	2.17081	21.0012	0.029946
ENSG00000089053	ANAPC5	2.17051	90.7025	0.029968
ENSG00000116212	LRRC42	2.17024	88.7398	0.029988
ENSG00000100888	CHD8	2.16939	24.5196	0.030053
ENSG00000143947	RPS27A	-2.16924	-40.1748	0.030065
ENSG00000166170	BAG5	-2.16864	-20.863	0.03011
ENSG00000198515	CNGA1	-2.1658	-9.17555	0.030326
ENSG00000168490	PHYHIP	-2.1648	-274.595	0.030403
ENSG00000130939	UBE4B	2.16476	45.541	0.030406
ENSG00000125304	TM9SF2	-2.16329	-88.4106	0.030519
ENSG00000164841	TMEM74	-2.16303	-148.915	0.030539
ENSG00000161847	RAVER1	2.163	83.063	0.030541
ENSG00000155313	USP25	-2.16279	-134.321	0.030557
ENSG00000144815	NXPE3	2.16181	9.30392	0.030633
ENSG00000101290	CDS2	2.15977	179.946	0.03079
ENSG00000136877	FPGS	2.1588	43.0471	0.030866
ENSG00000122584	NXPH1	-2.15829	-165.539	0.030905
ENSG00000144028	SNRNP200	2.15728	200.209	0.030984
ENSG00000126458	RRAS	2.15719	66.7428	0.030991
ENSG00000106333	PCOLCE	-2.15715	-150.239	0.030994
ENSG00000196387	ZNF140	-2.15676	-36.2818	0.031024
ENSG00000128394	APOBEC3F	-2.15676	-125.037	0.031025
ENSG00000257184	ENSG00000257184	-2.15664	-724.963	0.031034
ENSG00000135736	CCDC102A	2.15651	15.3176	0.031044
ENSG00000113319	RASGRF2	2.15633	20.9151	0.031058
ENSG00000075239	ACAT1	-2.15619	-47.1477	0.031069
ENSG00000134318	ROCK2	2.15429	8.23558	0.031217
ENSG00000160563	MED27	2.15282	37.1849	0.031333
ENSG00000135317	SNX14	2.1526	54.2612	0.03135
ENSG00000159788	RGS12	-2.15231	-23.3856	0.031373
ENSG00000120332	TNN	2.1523	526.344	0.031373
ENSG00000151065	DCP1B	2.15221	19.9771	0.031381
ENSG00000149639	SOGA1	-2.1519	-52.9906	0.031405
ENSG00000159516	SPRR2G	-2.15069	-564.341	0.031501
ENSG00000138161	CUZD1	-2.15058	-233.641	0.031509
ENSG00000215372	ZNF705G	2.15017	12515.4	0.031541
ENSG00000198440	ZNF583	-2.14871	-8.96071	0.031657
ENSG00000185236	RAB11B	-2.14869	-99.2055	0.031659
ENSG00000159217	IGF2BP1	-2.14837	-795.621	0.031685
ENSG00000183340	JRKL	2.14833	9.48839	0.031687
ENSG00000164651	SP8	-2.14747	-207.226	0.031756
ENSG00000163017	ACTG2	2.14685	18.3408	0.031805
ENSG00000196793	ZNF239	-2.14655	-29.7891	0.031829
ENSG00000116014	KISS1R	-2.1464	-34.0373	0.031841
ENSG00000204580	DDR1	-2.14451	-49.8471	0.031992
ENSG00000124615	MOCS1	-2.14437	-22.6633	0.032004
ENSG00000170779	CDCA4	2.14402	18.6557	0.032032
ENSG00000176978	DPP7	2.14359	22.9165	0.032066
ENSG00000105479	ODAD1	-2.14307	-22.9149	0.032107
ENSG00000272980	ENSG00000272980	2.14263	15.5148	0.032143
ENSG00000122674	CCZ1	2.14238	65.5055	0.032163
ENSG00000027075	PRKCH	2.14135	26.1098	0.032246
ENSG00000168944	CEP120	2.14114	21.5805	0.032263
ENSG00000189269	DRICH1	-2.14102	-229.348	0.032272
ENSG00000070669	ASNS	2.14052	16.3505	0.032313
ENSG00000158525	CPA5	2.13954	118.894	0.032392
ENSG00000205143	ARID3C	2.13949	100.118	0.032396
ENSG00000185201	IFITM2	2.13842	18.5566	0.032483
ENSG00000134460	IL2RA	-2.13782	-56.9443	0.032531
ENSG00000243317	STMP1	2.13733	50.2742	0.032571
ENSG00000005102	MEOX1	2.13631	30.1241	0.032654
ENSG00000072135	PTPN18	2.13628	43.8388	0.032657
ENSG00000110717	NDUFS8	2.13572	47.0673	0.032702
ENSG00000227729	RD3L	2.13532	29.2063	0.032735
ENSG00000136267	DGKB	2.13493	510.687	0.032766
ENSG00000159063	ALG8	-2.13399	-8.49551	0.032843
ENSG00000253293	HOXA10	-2.1328	-107.452	0.032941
ENSG00000090339	ICAM1	2.13275	23.0105	0.032945
ENSG00000137809	ITGA11	-2.13273	-113.931	0.032947
ENSG00000137310	TCF19	-2.13248	-13.4431	0.032968
ENSG00000112294	ALDH5A1	2.13244	25.4315	0.032971
ENSG00000063244	U2AF2	-2.13205	-160.606	0.033003
ENSG00000165171	METTL27	2.13187	42.9953	0.033018
ENSG00000128641	MYO1B	2.13177	29.6877	0.033026
ENSG00000180921	FAM83H	2.13133	60.6677	0.033062
ENSG00000090857	PDPR	2.13109	76.5928	0.033082
ENSG00000119973	PRLHR	2.13083	486.428	0.033103
ENSG00000241360	PDXP	-2.13057	-50.4462	0.033125
ENSG00000116661	FBXO2	-2.13041	-44.0324	0.033138
ENSG00000128294	TPST2	-2.12978	-15.9745	0.03319
ENSG00000155876	RRAGA	2.12973	41.3269	0.033194
ENSG00000183747	ACSM2A	-2.12901	-221.871	0.033253
ENSG00000101220	ADISSP	-2.129	-12.4768	0.033254
ENSG00000205502	C2CD4B	2.12872	109.129	0.033277
ENSG00000177663	IL17RA	2.12791	18.7449	0.033344
ENSG00000253276	CCDC71L	2.12787	34.6264	0.033348
ENSG00000154188	ANGPT1	-2.12771	-28.7056	0.033362
ENSG00000135974	C2orf49	-2.1274	-44.974	0.033387
ENSG00000187595	ZNF385C	-2.12683	-59.4233	0.033434
ENSG00000127415	IDUA	-2.12679	-5.57923	0.033438
ENSG00000144834	TAGLN3	2.12658	18.9086	0.033455
ENSG00000088179	PTPN4	-2.12641	-18.0377	0.033469
ENSG00000204536	CCHCR1	2.12584	9.78958	0.033517
ENSG00000156261	CCT8	-2.12533	-22.4473	0.033559
ENSG00000180053	NKX2-6	2.12504	355.548	0.033584
ENSG00000273749	CYFIP1	-2.12456	-60.2028	0.033623
ENSG00000264230	ANXA8L1	-2.12339	-311.138	0.033721
ENSG00000168175	MAPK1IP1L	-2.12201	-334.868	0.033837
ENSG00000130559	CAMSAP1	2.12196	21.7312	0.033841
ENSG00000158796	DEDD	2.12138	93.5409	0.03389
ENSG00000118579	MED28	2.12126	48.3612	0.0339
ENSG00000117360	PRPF3	-2.12063	-41.0005	0.033953
ENSG00000159625	DRC7	-2.1206	-147.677	0.033956
ENSG00000178860	MSC	-2.12029	-5.94136	0.033981
ENSG00000169972	PUSL1	2.11949	120.121	0.034049
ENSG00000138613	APH1B	-2.11855	-11.8216	0.034129
ENSG00000181867	FTMT	-2.11793	-523.45	0.034181
ENSG00000240542	KRTAP9-1	2.11679	211.899	0.034278
ENSG00000150636	CCDC102B	-2.11648	-283.841	0.034304
ENSG00000150510	FAM124A	-2.11529	-16.408	0.034406
ENSG00000197579	TOPORS	2.11472	358.459	0.034453
ENSG00000129204	USP6	2.1134	181.572	0.034566
ENSG00000137776	SLTM	-2.11309	-97.1398	0.034593
ENSG00000156983	BRPF1	2.11251	94.9989	0.034643
ENSG00000128928	IVD	-2.11234	-41.0231	0.034657
ENSG00000249240	ENSG00000249240	2.1123	79.3489	0.034661
ENSG00000079459	FDFT1	2.11226	12.3617	0.034665
ENSG00000188883	KLRG2	2.11158	28.7221	0.034723
ENSG00000163125	RPRD2	-2.11134	-125.342	0.034743
ENSG00000172382	PRSS27	2.11065	169.024	0.034802
ENSG00000112183	RBM24	2.10886	63.1221	0.034956
ENSG00000145192	AHSG	-2.10871	-355.947	0.03497
ENSG00000002549	LAP3	-2.10725	-7.62676	0.035096
ENSG00000181562	EDDM3A	2.10715	300.578	0.035104
ENSG00000101337	TM9SF4	2.10612	169.381	0.035194
ENSG00000198670	LPA	2.10524	335.366	0.03527
ENSG00000164850	GPER1	2.1052	46.4498	0.035274
ENSG00000224940	PRRT4	-2.10518	-51.4541	0.035276
ENSG00000111229	ARPC3	2.10496	97.3262	0.035295
ENSG00000157911	PEX10	2.10478	62.0539	0.03531
ENSG00000126005	MMP24OS	-2.10409	-6.57996	0.03537
ENSG00000177674	AGTRAP	2.10389	44.4811	0.035388
ENSG00000166377	ATP9B	-2.10296	-14.94	0.035469
ENSG00000177483	RBM44	2.10256	17.7068	0.035505
ENSG00000161542	PRPSAP1	-2.10094	-112.745	0.035646
ENSG00000182481	KPNA2	2.10067	29.2999	0.03567
ENSG00000163491	NEK10	2.1006	22.998	0.035676
ENSG00000128513	POT1	-2.10055	-46.6812	0.03568
ENSG00000196565	HBG2	-2.09887	-238.356	0.035829
ENSG00000137411	VARS2	-2.09869	-15.434	0.035845
ENSG00000069696	DRD4	2.09863	91.2661	0.03585
ENSG00000134575	ACP2	-2.09804	-23.3717	0.035901
ENSG00000078549	ADCYAP1R1	-2.09726	-814.58	0.03597
ENSG00000072071	ADGRL1	2.09724	45.4998	0.035972
ENSG00000122786	CALD1	2.09696	210.567	0.035997
ENSG00000148926	ADM	2.09632	42.9918	0.036054
ENSG00000124226	RNF114	2.09601	123.131	0.036081
ENSG00000109861	CTSC	-2.0945	-9.89559	0.036215
ENSG00000145592	RPL37	2.09422	55.5406	0.036241
ENSG00000128652	HOXD3	2.09413	355.48	0.036249
ENSG00000153561	RMND5A	2.09398	46.0539	0.036262
ENSG00000167632	TRAPPC9	-2.09358	-4.53201	0.036298
ENSG00000185627	PSMD13	2.09274	55.8445	0.036372
ENSG00000105549	THEG	2.09267	916.039	0.036378
ENSG00000100926	TM9SF1	2.09254	45.2606	0.03639
ENSG00000152061	RABGAP1L	2.09227	20.5808	0.036414
ENSG00000197437	OR13G1	2.09223	411.609	0.036418
ENSG00000188554	NBR1	-2.092	-162.576	0.036439
ENSG00000111206	FOXM1	-2.092	-15.8889	0.036439
ENSG00000079691	CARMIL1	-2.09126	-21.1131	0.036505
ENSG00000138792	ENPEP	-2.09125	-202.699	0.036506
ENSG00000111679	PTPN6	2.09102	79.9163	0.036526
ENSG00000182634	OR10G7	-2.09088	-352.296	0.036539
ENSG00000111490	TBC1D30	-2.09076	-126.513	0.03655
ENSG00000171864	PRND	2.08884	246.442	0.036722
ENSG00000203814	H2BC18	2.08851	157.003	0.036752
ENSG00000158296	SLC13A3	2.08827	453.364	0.036773
ENSG00000174718	RESF1	2.08783	61.3069	0.036814
ENSG00000125733	TRIP10	2.08775	18.1564	0.03682
ENSG00000182934	SRPRA	-2.08663	-54.6312	0.036922
ENSG00000177842	ZNF620	-2.08639	-213.437	0.036943
ENSG00000163660	CCNL1	-2.08639	-169.62	0.036944
ENSG00000120992	LYPLA1	2.0856	66.3494	0.037015
ENSG00000167103	PIP5KL1	2.08547	21.5859	0.037027
ENSG00000166261	ZNF202	2.08546	36.5256	0.037028
ENSG00000104973	MED25	2.08513	43.4989	0.037058
ENSG00000106571	GLI3	2.08373	191.02	0.037185
ENSG00000122861	PLAU	2.08359	26.1857	0.037198
ENSG00000173083	HPSE	2.08338	24.5331	0.037217
ENSG00000269825	ENSG00000269825	-2.08207	-12.249	0.037336
ENSG00000137942	FNBP1L	2.08082	38.5051	0.037451
ENSG00000143674	MAP3K21	2.08067	25.7464	0.037464
ENSG00000150347	ARID5B	-2.07942	-42.8944	0.037579
ENSG00000110801	PSMD9	2.07862	35.5232	0.037653
ENSG00000125148	MT2A	2.07856	88.738	0.037658
ENSG00000159055	MIS18A	-2.07818	-65.3488	0.037692
ENSG00000100099	HPS4	2.07731	90.0898	0.037773
ENSG00000167100	SAMD14	-2.07727	-31.6032	0.037776
ENSG00000041515	MYO16	2.07695	568.279	0.037806
ENSG00000230657	PRB4	-2.07642	-976.737	0.037856
ENSG00000172818	OVOL1	-2.0757	-58.3786	0.037921
ENSG00000124181	PLCG1	-2.0746	-43.9632	0.038024
ENSG00000179364	PACS2	2.07457	365.568	0.038026
ENSG00000174792	ODAPH	2.07455	82.3311	0.038028
ENSG00000175093	SPSB4	2.07447	201.196	0.038036
ENSG00000172586	CHCHD1	2.07391	576.646	0.038088
ENSG00000131462	TUBG1	-2.07315	-48.766	0.038158
ENSG00000161980	POLR3K	-2.07293	-12.0388	0.038179
ENSG00000140022	STON2	2.07269	35.1388	0.038201
ENSG00000163512	AZI2	-2.07242	-53.5783	0.038226
ENSG00000138794	CASP6	-2.07189	-30.0143	0.038276
ENSG00000126231	PROZ	-2.07146	-248.438	0.038316
ENSG00000243335	KCTD7	2.07144	16.0387	0.038318
ENSG00000119778	ATAD2B	2.07109	38.6895	0.038351
ENSG00000063127	SLC6A16	-2.07103	-43.9342	0.038356
ENSG00000002834	LASP1	2.07076	80.8123	0.038381
ENSG00000160055	TMEM234	-2.07069	-78.9001	0.038387
ENSG00000151379	MSGN1	2.07016	599.988	0.038437
ENSG00000091483	FH	-2.06987	-72.9816	0.038465
ENSG00000167654	ATCAY	2.0695	233.616	0.038499
ENSG00000101638	ST8SIA5	2.06908	191.714	0.038539
ENSG00000204592	HLA-E	-2.06734	-105.495	0.038703
ENSG00000267140	ENSG00000267140	2.06671	8.59565	0.038761
ENSG00000285446	ENSG00000285446	2.06611	17.5853	0.038818
ENSG00000138964	PARVG	2.06514	12.5256	0.03891
ENSG00000141522	ARHGDIA	2.06466	199.189	0.038955
ENSG00000166272	WBP1L	-2.06464	-34.689	0.038957
ENSG00000104643	MTMR9	-2.06457	-24.5787	0.038964
ENSG00000094796	KRT31	2.06401	1990.35	0.039017
ENSG00000108352	RAPGEFL1	2.0633	75.9744	0.039084
ENSG00000230873	STMND1	-2.06313	-83.4582	0.039101
ENSG00000178301	AQP11	-2.06304	-18.8636	0.039109
ENSG00000067248	DHX29	2.06289	87.5091	0.039123
ENSG00000196544	BORCS6	-2.06277	-48.6649	0.039134
ENSG00000112941	TENT4A	2.0626	14.8303	0.039151
ENSG00000243646	IL10RB	2.06255	88.662	0.039156
ENSG00000100347	SAMM50	-2.06252	-24.4535	0.039159
ENSG00000104332	SFRP1	-2.06234	-680.746	0.039175
ENSG00000102924	CBLN1	2.06224	139.698	0.039185
ENSG00000053702	NRIP2	2.06209	111.981	0.039199
ENSG00000120896	SORBS3	-2.06179	-11.1436	0.039228
ENSG00000164411	GJB7	-2.06126	-127.401	0.039279
ENSG00000103091	WDR59	2.06033	15.5753	0.039367
ENSG00000088882	CPXM1	-2.06017	-6.89201	0.039383
ENSG00000112592	TBP	-2.06004	-45.5531	0.039395
ENSG00000104427	ZC2HC1A	-2.05923	-4.56003	0.039472
ENSG00000134108	ARL8B	2.0592	24.4142	0.039475
ENSG00000215817	ZC3H11B	-2.05883	-407.455	0.039511
ENSG00000163435	ELF3	-2.05853	-189.56	0.039539
ENSG00000147526	TACC1	-2.05785	-160.149	0.039605
ENSG00000160124	MIX23	2.05784	41.0319	0.039605
ENSG00000149609	C20orf144	-2.057	-71.2521	0.039686
ENSG00000171428	NAT1	2.05661	11.8735	0.039724
ENSG00000100365	NCF4	-2.05656	-53.2056	0.039729
ENSG00000189184	PCDH18	-2.05595	-117.311	0.039787
ENSG00000112419	PHACTR2	2.05557	3.60469	0.039824
ENSG00000165506	DNAAF2	2.05541	6.45361	0.039839
ENSG00000138688	BLTP1	-2.05437	-65.7012	0.03994
ENSG00000197079	KRT35	-2.05284	-85.5208	0.040088
ENSG00000100804	PSMB5	-2.05271	-20.9355	0.040101
ENSG00000214029	ZNF891	-2.05237	-6.05952	0.040134
ENSG00000143315	PIGM	-2.05185	-33.1276	0.040185
ENSG00000213079	SCAF8	-2.05171	-186.019	0.040198
ENSG00000131115	ZNF227	-2.05037	-14.4982	0.040328
ENSG00000090013	BLVRB	-2.05007	-86.0111	0.040358
ENSG00000187701	OR2T27	2.05005	889.011	0.04036
ENSG00000214435	AS3MT	-2.04903	-90.3832	0.040459
ENSG00000205436	EXOC3L4	2.04892	11.0167	0.04047
ENSG00000166821	PEX11A	-2.04844	-52.0308	0.040517
ENSG00000162998	FRZB	-2.0483	-128.027	0.04053
ENSG00000198892	SHISA4	-2.04613	-20.9257	0.040744
ENSG00000125378	BMP4	2.04606	127.407	0.04075
ENSG00000001617	SEMA3F	2.0458	9.20316	0.040776
ENSG00000125879	OTOR	2.04499	476.047	0.040855
ENSG00000225950	NTF4	2.04484	206.665	0.040871
ENSG00000064490	RFXANK	2.04392	65.5591	0.040961
ENSG00000134569	LRP4	-2.04382	-160.933	0.040971
ENSG00000105894	PTN	-2.04362	-451.764	0.040991
ENSG00000277531	PNMA8C	2.04296	17.9548	0.041056
ENSG00000198874	TYW1	-2.04292	-7.07629	0.04106
ENSG00000177830	CHID1	-2.04245	-33.8933	0.041107
ENSG00000160469	BRSK1	-2.04175	-44.1894	0.041176
ENSG00000062524	LTK	-2.04056	-75.8517	0.041294
ENSG00000165501	LRR1	2.04052	4.23384	0.041299
ENSG00000151164	RAD9B	-2.0403	-31.385	0.041321
ENSG00000143543	JTB	2.04005	207.764	0.041346
ENSG00000130363	RSPH3	2.04001	57.7381	0.04135
ENSG00000266472	MRPS21	-2.03963	-12.2254	0.041387
ENSG00000166869	CHP2	2.03861	216.261	0.041489
ENSG00000187735	TCEA1	-2.03788	-310.196	0.041561
ENSG00000122852	SFTPA1	-2.03772	-182.027	0.041578
ENSG00000162777	DENND2D	-2.03723	-6.94274	0.041627
ENSG00000100284	TOM1	2.03581	36.6229	0.041769
ENSG00000040341	STAU2	2.03501	7.72285	0.04185
ENSG00000174842	GLMN	-2.03483	-66.6526	0.041868
ENSG00000153233	PTPRR	-2.03476	-626.847	0.041875
ENSG00000111537	IFNG	-2.03467	-117.75	0.041884
ENSG00000161381	PLXDC1	-2.03464	-68.0786	0.041887
ENSG00000290292	HOMEZ	-2.03413	-19.6409	0.041939
ENSG00000103313	MEFV	-2.03348	-20.1852	0.042004
ENSG00000258529	ENSG00000258529	2.03321	18.0499	0.042032
ENSG00000261272	MUC22	-2.03261	-147.249	0.042092
ENSG00000140564	FURIN	-2.03141	-6.64445	0.042214
ENSG00000169484	OR4K14	2.03002	418.526	0.042355
ENSG00000185385	OR7A17	-2.0296	-373.75	0.042398
ENSG00000183579	ZNRF3	-2.02828	-69.9481	0.042532
ENSG00000143252	SDHC	-2.02798	-43.8057	0.042562
ENSG00000183570	PCBP3	2.02767	31.6363	0.042593
ENSG00000178878	APOLD1	2.0276	36.3823	0.042602
ENSG00000162927	PUS10	-2.02587	-30.7735	0.042778
ENSG00000223658	C1GALT1C1L	-2.02479	-83.8091	0.042889
ENSG00000227868	TEX46	2.02451	69.9475	0.042918
ENSG00000198754	OXCT2	2.02387	532.781	0.042983
ENSG00000166896	ATP23	2.02368	1.63428	0.043003
ENSG00000165533	TTC8	2.02328	14.116	0.043044
ENSG00000171033	PKIA	-2.02281	-8.5793	0.043093
ENSG00000289760	ENSG00000289760	2.02254	250.019	0.043121
ENSG00000140326	CDAN1	-2.0224	-43.5862	0.043135
ENSG00000196526	AFAP1	-2.02215	-1.34253	0.043161
ENSG00000130749	ZC3H4	2.02154	53.6584	0.043224
ENSG00000122952	ZWINT	2.02126	44.8853	0.043253
ENSG00000151117	TMEM86A	2.02123	9.06264	0.043256
ENSG00000086619	ERO1B	-2.02079	-21.9508	0.043301
ENSG00000109072	VTN	-2.02005	-20.4271	0.043378
ENSG00000188305	PEAK3	-2.01969	-13.0011	0.043415
ENSG00000170920	OR7G3	2.01864	223.664	0.043524
ENSG00000181626	ANKRD62	-2.01857	-635.545	0.043531
ENSG00000178093	TSSK6	2.0185	107.633	0.04354
ENSG00000143248	RGS5	2.01845	318.581	0.043545
ENSG00000151006	PRSS53	-2.01839	-36.5337	0.043551
ENSG00000051341	POLQ	2.01697	26.3348	0.043699
ENSG00000285947	ENSG00000285947	2.01683	5.58305	0.043714
ENSG00000143001	TMEM61	2.01669	118.385	0.043728
ENSG00000149187	CELF1	-2.01642	-21.6497	0.043757
ENSG00000111275	ALDH2	2.01599	42.959	0.043801
ENSG00000123297	TSFM	-2.01578	-114.563	0.043823
ENSG00000178445	GLDC	-2.01538	-241.41	0.043865
ENSG00000120733	KDM3B	2.01497	50.0907	0.043908
ENSG00000175984	DENND2C	2.01489	125.124	0.043916
ENSG00000108468	CBX1	2.0147	14.4381	0.043936
ENSG00000072682	P4HA2	2.01451	9.49871	0.043956
ENSG00000118113	MMP8	-2.01419	-38.0747	0.043989
ENSG00000144655	CSRNP1	2.01407	9.81464	0.044002
ENSG00000068024	HDAC4	-2.01333	-59.7658	0.04408
ENSG00000023902	PLEKHO1	2.01324	45.5126	0.04409
ENSG00000134398	ERN2	-2.01299	-868.674	0.044116
ENSG00000138685	FGF2	2.01282	135.462	0.044134
ENSG00000101460	MAP1LC3A	-2.01272	-39.4698	0.044144
ENSG00000186628	FSD2	2.01247	30.9261	0.04417
ENSG00000163735	CXCL5	-2.01238	-76.4933	0.04418
ENSG00000185009	AP3M1	-2.01231	-18.8238	0.044188
ENSG00000188215	DCUN1D3	2.0123	41.3686	0.044189
ENSG00000115204	MPV17	2.01206	152.673	0.044213
ENSG00000184988	TMEM106A	2.01088	3.39615	0.044339
ENSG00000205922	ONECUT3	-2.00997	-774.65	0.044434
ENSG00000110218	PANX1	-2.00997	-8.70306	0.044435
ENSG00000079805	DNM2	2.00977	143.003	0.044455
ENSG00000085999	RAD54L	-2.0096	-219.025	0.044473
ENSG00000154845	PPP4R1	-2.0095	-28.4854	0.044484
ENSG00000127481	UBR4	2.0087	86.7759	0.044569
ENSG00000138002	IFT172	2.00868	79.814	0.044571
ENSG00000266964	FXYD1	-2.00749	-420.956	0.044697
ENSG00000106526	ACTR3C	-2.00737	-14.8311	0.044711
ENSG00000109606	DHX15	-2.00708	-69.2471	0.044741
ENSG00000213638	ADAT3	-2.00707	-29.9082	0.044742
ENSG00000167962	ZNF598	-2.00689	-42.8253	0.044762
ENSG00000205476	CCDC85C	-2.00633	-30.1116	0.044821
ENSG00000137720	CFAP68	2.00609	20.4981	0.044847
ENSG00000108830	RND2	-2.00604	-44.8797	0.044852
ENSG00000140107	SLC25A47	2.00601	160.572	0.044855
ENSG00000169247	SH3TC2	-2.00585	-24.0595	0.044872
ENSG00000060642	PIGV	-2.00521	-55.6796	0.044941
ENSG00000069974	RAB27A	-2.00448	-32.228	0.045018
ENSG00000129451	KLK10	2.00417	116.981	0.045052
ENSG00000130303	BST2	-2.00336	-38.8534	0.045139
ENSG00000196388	INCA1	2.00323	40.0063	0.045152
ENSG00000165660	ABRAXAS2	-2.00298	-88.9607	0.045179
ENSG00000249992	TMEM158	2.00167	15.2341	0.04532
ENSG00000051009	FHIP1B	2.00161	23.1142	0.045327
ENSG00000162545	CAMK2N1	-2.00148	-27.4955	0.045341
ENSG00000260861	ENSG00000260861	-2.00048	-3.96108	0.045449
ENSG00000162591	MEGF6	-2.00041	-77.8632	0.045456
ENSG00000166359	WDR88	-1.99918	-94.0243	0.045588
ENSG00000137492	THAP12	1.99917	100.145	0.04559
ENSG00000123268	ATF1	1.99787	14.4154	0.045731
ENSG00000162897	FCAMR	1.99741	56.7906	0.045781
ENSG00000124380	SNRNP27	-1.99735	-34.1913	0.045787
ENSG00000075213	SEMA3A	-1.99732	-38.9569	0.04579
ENSG00000155511	GRIA1	1.99726	275.786	0.045797
ENSG00000099860	GADD45B	-1.99724	-166.931	0.0458
ENSG00000168925	CTRB1	1.99679	41.9597	0.045848
ENSG00000122877	EGR2	-1.99643	-49.0294	0.045887
ENSG00000178096	BOLA1	-1.99594	-24.4608	0.045941
ENSG00000126803	HSPA2	-1.99589	-3.80883	0.045945
ENSG00000173208	ABCD2	-1.99507	-16.6006	0.046036
ENSG00000156471	PTDSS1	-1.99446	-84.7246	0.046102
ENSG00000105245	NUMBL	-1.99426	-26.7008	0.046123
ENSG00000004975	DVL2	-1.99383	-15.2008	0.04617
ENSG00000179242	CDH4	-1.99375	-253.631	0.04618
ENSG00000275066	SYNRG	1.99278	211.84	0.046286
ENSG00000184182	UBE2F	1.99268	14.6505	0.046296
ENSG00000184445	KNTC1	-1.99225	-66.5918	0.046344
ENSG00000091542	ALKBH5	1.99076	58.2921	0.046508
ENSG00000183397	TEKTIP1	-1.99061	-15.4216	0.046524
ENSG00000164951	PDP1	1.99052	60.3854	0.046534
ENSG00000166856	GPR182	-1.99028	-25.656	0.04656
ENSG00000177225	GATD1	1.98969	114.459	0.046625
ENSG00000198964	SGMS1	-1.98951	-48.2592	0.046645
ENSG00000012822	CALCOCO1	1.98911	17.465	0.046689
ENSG00000172922	RNASEH2C	1.98882	711.47	0.046721
ENSG00000169129	AFAP1L2	-1.98863	-56.5303	0.046742
ENSG00000083817	ZNF416	1.98855	138.987	0.046751
ENSG00000177432	NAP1L5	-1.98835	-29.2107	0.046773
ENSG00000141867	BRD4	-1.98747	-89.2166	0.046871
ENSG00000179403	VWA1	1.98734	99.0322	0.046885
ENSG00000143375	CGN	-1.98733	-51.2595	0.046885
ENSG00000025293	PHF20	1.9868	21.2051	0.046944
ENSG00000180257	ZNF816	-1.98634	-103.719	0.046995
ENSG00000197506	SLC28A3	-1.98483	-46.118	0.047163
ENSG00000254550	OMP	1.98433	425.157	0.047219
ENSG00000136243	NUP42	-1.98417	-29.9396	0.047236
ENSG00000204923	FBXO48	-1.98376	-95.4448	0.047282
ENSG00000198185	ZNF334	1.98362	11.9257	0.047298
ENSG00000101189	MRGBP	-1.98293	-79.1022	0.047375
ENSG00000181072	CHRM2	1.98187	183.978	0.047494
ENSG00000106701	FSD1L	-1.98121	-27.522	0.047568
ENSG00000100290	BIK	-1.98062	-11.4492	0.047634
ENSG00000127993	RBM48	-1.98016	-47.6766	0.047686
ENSG00000140955	ADAD2	1.97944	225.9	0.047766
ENSG00000082175	PGR	1.97917	306.945	0.047797
ENSG00000181903	OR4C6	1.97855	387.918	0.047867
ENSG00000232838	PET117	1.97842	26.0912	0.047881
ENSG00000169218	RSPO1	-1.97812	-187.344	0.047915
ENSG00000104881	PPP1R13L	-1.97811	-15.9049	0.047916
ENSG00000167528	ZNF641	-1.97769	-4.92001	0.047964
ENSG00000171522	PTGER4	-1.97757	-34.133	0.047978
ENSG00000081479	LRP2	-1.97748	-119.1	0.047987
ENSG00000120833	SOCS2	1.97666	274.613	0.04808
ENSG00000256349	ENSG00000256349	-1.97654	-32.4808	0.048093
ENSG00000125734	GPR108	1.97554	21.5288	0.048207
ENSG00000166510	CCDC68	-1.97531	-73.3034	0.048233
ENSG00000122692	SMU1	-1.97525	-120.582	0.04824
ENSG00000100796	PPP4R3A	1.9751	99.6106	0.048257
ENSG00000060709	RIMBP2	-1.97505	-375.953	0.048262
ENSG00000162813	BPNT1	1.97436	31.683	0.04834
ENSG00000140600	SH3GL3	1.97422	146.445	0.048356
ENSG00000090238	YPEL3	1.97377	265.671	0.048408
ENSG00000112578	BYSL	1.97358	90.0399	0.048429
ENSG00000163681	SLMAP	-1.97315	-53.0817	0.048479
ENSG00000163378	EOGT	1.97295	16.1948	0.048501
ENSG00000291309	LY6S	1.97182	95.6455	0.04863
ENSG00000014824	SLC30A9	1.97043	30.0436	0.048789
ENSG00000177807	KCNJ10	1.96928	46.0225	0.048921
ENSG00000184344	GDF3	-1.96897	-41.6789	0.048957
ENSG00000156381	ANKRD9	1.9682	38.8069	0.049045
ENSG00000183087	GAS6	-1.96814	-20.5489	0.049052
ENSG00000197375	SLC22A5	-1.96799	-2.13695	0.049069
ENSG00000173480	ZNF417	1.96793	22.6937	0.049076
ENSG00000258659	TRIM34	-1.96785	-16.2704	0.049085
ENSG00000203546	ENSG00000203546	1.9674	30.864	0.049137
ENSG00000175224	ATG13	-1.96653	-118.867	0.049238
ENSG00000173511	VEGFB	-1.96611	-177.687	0.049286
ENSG00000105402	NAPA	-1.96608	-69.3498	0.04929
ENSG00000275832	ARHGAP23	1.96603	12.1957	0.049295
ENSG00000105650	PDE4C	1.966	139.951	0.049298
ENSG00000081237	PTPRC	-1.96596	-136.769	0.049304
ENSG00000214456	PLIN5	-1.96487	-81.3125	0.049429
ENSG00000131652	THOC6	1.96476	35.0087	0.049442
ENSG00000105429	MEGF8	-1.96474	-247.611	0.049445
ENSG00000174720	LARP7	1.9642	16.9257	0.049507
ENSG00000136244	IL6	1.96394	6.20881	0.049537
ENSG00000188895	MSL1	1.9638	244.642	0.049553
ENSG00000119703	ZC2HC1C	-1.96314	-7.35867	0.049629
ENSG00000108582	CPD	-1.96274	-52.9651	0.049677
ENSG00000004866	ST7	1.96202	31.3654	0.04976
ENSG00000151025	GPR158	1.96154	526.539	0.049816
ENSG00000277149	TYW1B	1.96096	23.576	0.049884
ENSG00000283321	ENSG00000283321	-1.96078	-15.9307	0.049905
ENSG00000166199	ALKBH3	-1.96003	-11.38	0.049992
ENSG00000160460	SPTBN4	-1.9597	-45.6616	0.05003
ENSG00000196118	CFAP119	-1.95966	-15.7141	0.050036
ENSG00000019582	CD74	1.95796	51.2376	0.050235
ENSG00000254505	CHMP4A	1.95754	43.9282	0.050284
ENSG00000152953	STK32B	1.95717	44.8908	0.050328
ENSG00000185069	KRT76	-1.95657	-521.903	0.050397
ENSG00000290183	ENSG00000290183	1.95654	12.9405	0.050401
ENSG00000095485	CWF19L1	-1.95653	-35.3654	0.050402
ENSG00000196449	YRDC	-1.95622	-102.719	0.050439
ENSG00000154813	DPH3	1.95567	20.354	0.050504
ENSG00000215788	TNFRSF25	1.95565	23.4838	0.050507
ENSG00000240386	LCE1F	-1.95519	-676.66	0.050561
ENSG00000126432	PRDX5	-1.95513	-111.11	0.050567
ENSG00000015133	CCDC88C	-1.95507	-14.1957	0.050575
ENSG00000166920	C15orf48	-1.95492	-89.6028	0.050593
ENSG00000088386	SLC15A1	-1.95473	-66.2141	0.050615
ENSG00000025156	HSF2	1.95409	7.29079	0.05069
ENSG00000182742	HOXB4	1.9538	45.9363	0.050724
ENSG00000116688	MFN2	1.95344	10.8738	0.050768
ENSG00000172992	DCAKD	1.95334	12.0784	0.050779
ENSG00000160932	LY6E	1.9533	50.9778	0.050784
ENSG00000106178	CCL24	-1.95276	-19.387	0.050848
ENSG00000176994	SMCR8	1.95271	86.0863	0.050854
ENSG00000137815	RTF1	1.95269	409.844	0.050856
ENSG00000172578	KLHL6	1.95252	311.755	0.050877
ENSG00000126562	WNK4	1.95244	267.076	0.050886
ENSG00000145569	OTULINL	1.95221	40.89	0.050913
ENSG00000130950	NUTM2F	1.95214	195.681	0.050921
ENSG00000284969	ENSG00000284969	1.95173	21.6068	0.05097
ENSG00000077157	PPP1R12B	1.9517	51.8032	0.050973
ENSG00000165233	CARD19	1.95165	57.9137	0.050979
ENSG00000162302	RPS6KA4	1.95163	22.7759	0.050982
ENSG00000056291	NPFFR2	1.95038	360.211	0.051131
ENSG00000111664	GNB3	1.94905	155.495	0.05129
ENSG00000164764	SBSPON	-1.94883	-147.611	0.051316
ENSG00000285585	ENSG00000285585	1.94855	44.9128	0.05135
ENSG00000136250	AOAH	1.94803	55.3494	0.051412
ENSG00000172273	HINFP	-1.94792	-18.282	0.051425
ENSG00000002330	BAD	1.94762	117.165	0.05146
ENSG00000188234	AGAP4	1.94732	648.639	0.051496
ENSG00000131196	NFATC1	-1.94713	-16.7755	0.05152
ENSG00000105523	FAM83E	-1.94708	-182.444	0.051525
ENSG00000122304	PRM2	1.94704	178.105	0.05153
ENSG00000124813	RUNX2	1.94681	168.75	0.051557
ENSG00000100056	ESS2	-1.94654	-2.37549	0.05159
ENSG00000130695	CEP85	-1.94632	-4.04442	0.051616
ENSG00000186193	SAPCD2	1.9463	22.5064	0.051619
ENSG00000187796	CARD9	1.94626	13.44	0.051623
ENSG00000119899	SLC17A5	1.94612	44.1067	0.05164
ENSG00000123146	ADGRE5	1.9461	126.499	0.051642
ENSG00000169967	MAP3K2	-1.94601	-127.856	0.051654
ENSG00000082212	ME2	-1.94546	-40.9181	0.05172
ENSG00000205356	TECPR1	1.94454	10.8977	0.05183
ENSG00000127743	IL17B	1.94454	219.531	0.051831
ENSG00000070423	RNF126	1.9442	50.9446	0.051871
ENSG00000011243	AKAP8L	1.94404	56.6862	0.051891
ENSG00000069275	NUCKS1	1.94362	53.1385	0.051941
ENSG00000009954	BAZ1B	1.94332	289.868	0.051978
ENSG00000154370	TRIM11	-1.94267	-84.7644	0.052056
ENSG00000278870	OR51G1	-1.94225	-948.617	0.052107
ENSG00000124191	TOX2	1.94219	6.11513	0.052114
ENSG00000150045	KLRF1	-1.94155	-481.836	0.052192
ENSG00000182450	KCNK4	1.94133	102.956	0.052219
ENSG00000100749	VRK1	1.94128	26.5653	0.052224
ENSG00000221874	ZNF816-ZNF321P	-1.94121	-99.8196	0.052232
ENSG00000255730	ENSG00000255730	1.94084	10.8543	0.052278
ENSG00000152558	TMEM123	-1.94029	-20.1942	0.052345
ENSG00000181803	OR6S1	1.94022	225.509	0.052353
ENSG00000129474	AJUBA	-1.94016	-366.566	0.05236
ENSG00000125347	IRF1	1.94008	32.3475	0.05237
ENSG00000240771	ARHGEF25	1.93929	62.4491	0.052466
ENSG00000066855	MTFR1	-1.93915	-5.84941	0.052483
ENSG00000118729	CASQ2	1.93837	296.479	0.052578
ENSG00000232948	DEFB130A	1.93763	522.277	0.052668
ENSG00000135480	KRT7	1.93752	98.4597	0.052682
ENSG00000089225	TBX5	1.93708	377.851	0.052736
ENSG00000105246	EBI3	1.93704	53.8438	0.05274
ENSG00000182541	LIMK2	-1.93617	-23.1736	0.052847
ENSG00000151502	VPS26B	1.93552	15.4309	0.052927
ENSG00000186073	CDIN1	-1.93548	-28.2846	0.052931
ENSG00000188428	BLOC1S5	1.93532	15.1025	0.052951
ENSG00000198517	MAFK	-1.93528	-87.4232	0.052956
ENSG00000183134	PTGDR2	-1.93498	-10.5524	0.052993
ENSG00000183011	NAA38	-1.93496	-262.979	0.052995
ENSG00000119913	TECTB	-1.9347	-245.073	0.053027
ENSG00000136111	TBC1D4	-1.93428	-27.4742	0.053079
ENSG00000077420	APBB1IP	-1.93421	-13.721	0.053088
ENSG00000162688	AGL	-1.93409	-85.448	0.053102
ENSG00000160007	ARHGAP35	-1.93265	-165.407	0.053279
ENSG00000118985	ELL2	-1.93249	-19.7911	0.053299
ENSG00000156050	FAM161B	1.93161	32.1472	0.053407
ENSG00000169876	MUC17	1.93122	475.139	0.053456
ENSG00000289721	PYDC5	1.93047	129.555	0.053548
ENSG00000138185	ENTPD1	1.9298	19.2673	0.053632
ENSG00000240654	C1QTNF9	1.92883	128.679	0.053752
ENSG00000178852	EFCAB13	-1.92756	-2.14384	0.05391
ENSG00000111912	NCOA7	1.92725	37.8437	0.053949
ENSG00000163558	PRKCI	1.92673	9.26541	0.054014
ENSG00000104626	ERI1	-1.92672	-28.1803	0.054015
ENSG00000196208	GREB1	1.92637	37.1273	0.054058
ENSG00000122025	FLT3	-1.92502	-83.2228	0.054227
ENSG00000120784	ZFP30	-1.92497	-3.97829	0.054233
ENSG00000163736	PPBP	-1.92479	-3.69746	0.054256
ENSG00000204815	ODAD4	1.92426	87.0802	0.054323
ENSG00000182247	UBE2E2	-1.92385	-14.8651	0.054374
ENSG00000153443	UBALD1	1.92352	54.6003	0.054415
ENSG00000126337	KRT36	-1.92333	-34.8899	0.054439
ENSG00000108515	ENO3	1.92327	16.9803	0.054446
ENSG00000221880	KRTAP1-3	-1.92314	-421.271	0.054462
ENSG00000182463	TSHZ2	-1.92293	-269.715	0.054488
ENSG00000105278	ZFR2	1.92236	1475.09	0.05456
ENSG00000109689	STIM2	-1.92234	-35.8096	0.054563
ENSG00000132330	SCLY	1.92192	13.8253	0.054616
ENSG00000176153	GPX2	1.92182	145.426	0.054629
ENSG00000205517	RGL3	1.92105	123.163	0.054725
ENSG00000146834	MEPCE	-1.92025	-120.011	0.054827
ENSG00000064201	TSPAN32	-1.92018	-1.91054	0.054836
ENSG00000164151	ICE1	-1.92002	-138.57	0.054855
ENSG00000054803	CBLN4	-1.91991	-1157.62	0.05487
ENSG00000133835	HSD17B4	-1.91983	-23.2686	0.054879
ENSG00000180596	H2BC4	-1.91971	-30.7889	0.054895
ENSG00000135870	RC3H1	1.9192	53.2637	0.054959
ENSG00000148737	TCF7L2	-1.91919	-37.721	0.054961
ENSG00000121766	ZCCHC17	-1.91899	-18.2264	0.054985
ENSG00000069667	RORA	-1.91888	-311.661	0.055
ENSG00000288626	ENSG00000288626	-1.91874	-43.5396	0.055017
ENSG00000112701	SENP6	-1.91848	-54.4648	0.055051
ENSG00000189233	NUGGC	-1.91836	-33.7509	0.055065
ENSG00000118507	AKAP7	-1.91819	-11.9124	0.055087
ENSG00000155087	ODF1	-1.91774	-198.84	0.055144
ENSG00000133321	PLAAT4	-1.91736	-54.3969	0.055192
ENSG00000154146	NRGN	-1.9172	-163.108	0.055213
ENSG00000188070	ZFTA	1.91644	40.3751	0.055309
ENSG00000125520	SLC2A4RG	1.91631	29.6089	0.055326
ENSG00000123901	GPR83	-1.91529	-408.86	0.055455
ENSG00000129422	MTUS1	-1.91456	-37.1096	0.055548
ENSG00000163527	STT3B	-1.9142	-104.445	0.055594
ENSG00000139352	ASCL1	1.9141	48.2225	0.055608
ENSG00000183955	KMT5A	-1.91392	-68.4005	0.05563
ENSG00000170889	RPS9	1.91383	8.70498	0.055642
ENSG00000095637	SORBS1	-1.91372	-31.8172	0.055656
ENSG00000070495	JMJD6	-1.9136	-56.5278	0.055671
ENSG00000174165	ZDHHC24	1.91311	36.7157	0.055734
ENSG00000100335	MIEF1	1.91302	53.6768	0.055746
ENSG00000174788	PCP2	-1.91296	-81.9605	0.055753
ENSG00000180745	CLRN3	-1.91214	-268.554	0.055858
ENSG00000167822	OR8J3	1.91201	649.092	0.055875
ENSG00000146910	CNPY1	1.91175	67.303	0.055909
ENSG00000084636	COL16A1	-1.91172	-101.167	0.055912
ENSG00000221890	NPTXR	-1.91125	-112.275	0.055972
ENSG00000136925	TSTD2	1.91015	207.966	0.056114
ENSG00000131620	ANO1	-1.90999	-103.502	0.056134
ENSG00000205593	DENND6B	-1.90965	-17.6373	0.056178
ENSG00000169241	SLC50A1	1.90932	165.041	0.056221
ENSG00000188676	IDO2	1.90818	278.279	0.056368
ENSG00000085433	WDR47	1.90801	27.742	0.05639
ENSG00000122490	SLC66A2	-1.90726	-47.3995	0.056486
ENSG00000122543	OCM	1.9072	741.824	0.056495
ENSG00000187186	ENSG00000187186	1.9062	33.7901	0.056624
ENSG00000122783	CYREN	-1.90611	-23.3751	0.056636
ENSG00000172339	ALG14	-1.90598	-17.3649	0.056653
ENSG00000111252	SH2B3	1.90522	124.556	0.056751
ENSG00000170264	FAM161A	-1.9048	-18.2979	0.056806
ENSG00000164751	PEX2	1.90474	68.0905	0.056815
ENSG00000176531	PHLDB3	1.90456	20.037	0.056837
ENSG00000171462	DLK2	-1.9036	-96.6665	0.056962
ENSG00000160181	TFF2	-1.90352	-275.233	0.056973
ENSG00000132517	SLC52A1	1.90305	127.591	0.057034
ENSG00000163743	RCHY1	-1.9025	-41.4596	0.057105
ENSG00000142615	CELA2A	-1.90177	-90.6583	0.057201
ENSG00000171766	GATM	1.90145	31.085	0.057243
ENSG00000131323	TRAF3	1.90144	30.7359	0.057244
ENSG00000167186	COQ7	-1.90138	-53.0633	0.057252
ENSG00000075884	ARHGAP15	1.90137	20.8824	0.057254
ENSG00000263956	NBPF11	1.90133	701.229	0.057259
ENSG00000163032	VSNL1	-1.90072	-297.643	0.057338
ENSG00000006016	CRLF1	1.90031	97.6169	0.057393
ENSG00000163817	SLC6A20	1.89967	69.5297	0.057477
ENSG00000178078	STAP2	1.89956	7.50188	0.05749
ENSG00000125375	DMAC2L	-1.89913	-9.44252	0.057547
ENSG00000072201	LNX1	-1.89911	-29.0294	0.05755
ENSG00000182318	ZSCAN22	-1.89895	-33.9991	0.05757
ENSG00000148143	ZNF462	-1.89882	-80.1933	0.057588
ENSG00000142173	COL6A2	-1.89867	-18.1264	0.057608
ENSG00000094661	OR1I1	-1.89815	-763.67	0.057676
ENSG00000165644	COMTD1	-1.89747	-80.3782	0.057766
ENSG00000180329	CCDC43	-1.89743	-27.8397	0.057771
ENSG00000164078	MST1R	-1.89691	-11.4892	0.05784
ENSG00000113407	TARS1	-1.89614	-8.59405	0.057942
ENSG00000000971	CFH	-1.89602	-115.268	0.057958
ENSG00000176171	BNIP3	-1.89585	-14.402	0.05798
ENSG00000130590	SAMD10	-1.89572	-60.0913	0.057998
ENSG00000172059	KLF11	-1.89538	-9.73417	0.058042
ENSG00000128683	GAD1	1.89428	9.31424	0.058187
ENSG00000227059	ANHX	1.894	165.442	0.058225
ENSG00000102786	INTS6	-1.8936	-84.4969	0.058278
ENSG00000186732	MPPED1	-1.89329	-191.427	0.05832
ENSG00000136938	ANP32B	-1.89323	-46.1955	0.058327
ENSG00000185187	SIGIRR	1.89309	74.4544	0.058345
ENSG00000087302	RTRAF	1.89309	20.4249	0.058346
ENSG00000114626	ABTB1	1.89276	14.5135	0.05839
ENSG00000076706	MCAM	1.8918	141.816	0.058517
ENSG00000172671	ZFAND4	-1.89154	-18.9176	0.058553
ENSG00000213020	ZNF611	1.89145	5.66035	0.058565
ENSG00000156384	SFR1	1.89132	11.6684	0.058582
ENSG00000182551	ADI1	1.89096	8.66991	0.058629
ENSG00000181143	MUC16	-1.89066	-620.695	0.058669
ENSG00000182393	IFNL1	1.89037	570.106	0.058709
ENSG00000063180	CA11	1.89006	41.0328	0.058751
ENSG00000171102	OBP2B	1.88994	286.398	0.058765
ENSG00000011638	LDAF1	1.88988	21.7046	0.058774
ENSG00000116704	SLC35D1	-1.88877	-37.7851	0.058923
ENSG00000051180	RAD51	1.888	16.6341	0.059025
ENSG00000177692	DNAJC28	-1.88778	-31.1899	0.059056
ENSG00000086506	HBQ1	-1.88759	-72.5919	0.059082
ENSG00000132716	DCAF8	-1.88748	-167.955	0.059096
ENSG00000145428	RNF175	-1.88662	-70.022	0.059212
ENSG00000075223	SEMA3C	1.88637	1.97946	0.059245
ENSG00000123444	KBTBD4	1.88603	89.4776	0.059291
ENSG00000182836	PLCXD3	1.88566	470.923	0.05934
ENSG00000185163	DDX51	-1.88435	-72.6965	0.059517
ENSG00000187080	OR2AK2	1.88417	398.218	0.059543
ENSG00000156639	ZFAND3	-1.8839	-88.3246	0.059578
ENSG00000111885	MAN1A1	-1.8839	-38.34	0.059579
ENSG00000135299	ANKRD6	-1.88342	-48.9757	0.059643
ENSG00000186803	IFNA10	1.88321	96.775	0.059672
ENSG00000092148	HECTD1	1.88299	52.0738	0.059702
ENSG00000187855	ASCL4	-1.88291	-353.765	0.059712
ENSG00000172551	MUCL1	1.88231	122.092	0.059794
ENSG00000107566	ERLIN1	1.88119	70.3123	0.059947
ENSG00000148175	STOM	1.88084	47.944	0.059994
ENSG00000169189	NSMCE1	1.88057	24.7121	0.06003
ENSG00000181220	ZNF746	1.88026	208.093	0.060072
ENSG00000128699	ORMDL1	1.8795	21.0872	0.060176
ENSG00000107815	TWNK	1.87922	40.8574	0.060214
ENSG00000105486	LIG1	1.87892	25.9835	0.060255
ENSG00000172123	SLFN12	1.87885	5.14703	0.060264
ENSG00000083838	ZNF446	-1.87748	-22.4208	0.060452
ENSG00000112761	CCN6	1.87741	93.6126	0.060462
ENSG00000198092	TMPRSS11F	1.87714	241.094	0.060499
ENSG00000196427	NBPF4	-1.87711	-585.74	0.060502
ENSG00000141497	ZMYND15	-1.87707	-46.0422	0.060509
ENSG00000154553	PDLIM3	-1.87692	-89.006	0.060529
ENSG00000154678	PDE1C	1.87642	53.9127	0.060598
ENSG00000156515	HK1	1.87598	65.9804	0.060658
ENSG00000106809	OGN	1.87514	54.4194	0.060773
ENSG00000128881	TTBK2	1.87514	18.7489	0.060774
ENSG00000204217	BMPR2	-1.87438	-32.8092	0.060879
ENSG00000141858	SAMD1	1.87421	57.6086	0.060902
ENSG00000128274	A4GALT	1.87417	25.4837	0.060907
ENSG00000173915	ATP5MK	-1.87403	-37.1947	0.060926
ENSG00000149260	CAPN5	-1.87401	-73.4552	0.060929
ENSG00000251655	PRB1	-1.87355	-288.089	0.060992
ENSG00000174371	EXO1	-1.87347	-36.2855	0.061004
ENSG00000184838	PRR16	1.87194	18.502	0.061215
ENSG00000166575	TMEM135	1.87191	42.7316	0.061219
ENSG00000005194	CIAPIN1	1.87171	86.6371	0.061247
ENSG00000233954	UQCRHL	-1.87145	-172.475	0.061283
ENSG00000169228	RAB24	-1.87042	-59.7916	0.061426
ENSG00000116985	BMP8B	1.87033	3.8294	0.061438
ENSG00000163545	NUAK2	1.87003	4.57992	0.061479
ENSG00000129219	PLD2	-1.87003	-19.1946	0.06148
ENSG00000175874	CREG2	-1.87	-191.567	0.061484
ENSG00000170540	ARL6IP1	-1.86992	-31.2921	0.061494
ENSG00000144488	ESPNL	1.86991	81.8772	0.061497
ENSG00000198028	ZNF560	-1.86941	-42.339	0.061565
ENSG00000115216	NRBP1	1.86897	40.1545	0.061627
ENSG00000254636	ARMS2	1.86831	369.858	0.061719
ENSG00000265817	FSBP	-1.86822	-58.2744	0.061732
ENSG00000124003	MOGAT1	1.86799	4.28294	0.061764
ENSG00000132842	AP3B1	-1.86796	-59.8904	0.061768
ENSG00000100916	BRMS1L	-1.86769	-30.3717	0.061805
ENSG00000189266	PNRC2	1.86676	88.3733	0.061935
ENSG00000188766	SPRED3	-1.86597	-312.109	0.062045
ENSG00000171812	COL8A2	-1.86583	-96.0806	0.062065
ENSG00000169439	SDC2	-1.86564	-4.40149	0.062091
ENSG00000153234	NR4A2	-1.86558	-77.3325	0.062099
ENSG00000135547	HEY2	1.86528	34.455	0.062142
ENSG00000090932	DLL3	1.86485	60.0478	0.062202
ENSG00000145284	SCD5	-1.86417	-8.6296	0.062298
ENSG00000134825	TMEM258	1.86373	99.4865	0.062359
ENSG00000241839	PLEKHO2	1.8635	47.0609	0.062392
ENSG00000236104	ZBTB22	1.8633	70.9317	0.062421
ENSG00000095932	SMIM24	1.86314	55.9813	0.062443
ENSG00000168546	GFRA2	-1.86301	-155.723	0.06246
ENSG00000162461	SLC25A34	-1.8628	-24.675	0.06249
ENSG00000151287	TEX30	-1.8626	-18.1732	0.062518
ENSG00000100034	PPM1F	1.86183	16.09	0.062627
ENSG00000164398	ACSL6	1.86179	109.288	0.062633
ENSG00000183873	SCN5A	-1.86164	-89.0337	0.062654
ENSG00000118017	A4GNT	1.86136	431.13	0.062693
ENSG00000118965	WDR35	1.86045	42.7884	0.062822
ENSG00000117266	CDK18	1.86038	39.1874	0.062831
ENSG00000162944	RFTN2	-1.85942	-16.846	0.062967
ENSG00000146477	SLC22A3	1.85921	111.762	0.062998
ENSG00000121775	TMEM39B	1.85908	136.289	0.063016
ENSG00000142186	SCYL1	1.85896	244.77	0.063032
ENSG00000134452	FBH1	-1.85885	-15.97	0.063049
ENSG00000179950	PUF60	1.85881	144.318	0.063055
ENSG00000164828	SUN1	-1.85845	-12.9109	0.063105
ENSG00000124762	CDKN1A	-1.85821	-40.341	0.06314
ENSG00000145451	GLRA3	1.85817	879.987	0.063146
ENSG00000196684	HSH2D	-1.85786	-26.2467	0.063189
ENSG00000148396	SEC16A	1.85777	20.828	0.063201
ENSG00000126858	RHOT1	1.85762	17.909	0.063223
ENSG00000164086	DUSP7	1.85676	131.753	0.063345
ENSG00000166323	C11orf65	-1.85661	-5.41903	0.063367
ENSG00000106392	C1GALT1	1.85655	28.8529	0.063376
ENSG00000168306	ACOX2	-1.85621	-30.6485	0.063424
ENSG00000122484	RPAP2	1.85615	77.5992	0.063431
ENSG00000177383	MAGEF1	1.85568	12.2902	0.063499
ENSG00000155850	SLC26A2	-1.85536	-110.02	0.063545
ENSG00000012232	EXTL3	-1.85522	-32.9059	0.063565
ENSG00000242259	C22orf39	-1.85476	-152.33	0.063631
ENSG00000146828	SLC12A9	-1.85455	-49.5639	0.06366
ENSG00000260342	ENSG00000260342	-1.85455	-22.0557	0.06366
ENSG00000198740	ZNF652	1.85442	13.6257	0.063679
ENSG00000111335	OAS2	1.85428	71.7716	0.063699
ENSG00000064309	CDON	1.85408	8.69231	0.063727
ENSG00000146205	ANO7	-1.85365	-120.83	0.06379
ENSG00000189181	OR14I1	-1.85352	-353.158	0.063807
ENSG00000169442	CD52	1.85351	3.00511	0.063809
ENSG00000165478	HEPACAM	-1.85336	-449.6	0.063831
ENSG00000172215	CXCR6	1.85298	61.9129	0.063885
ENSG00000124243	BCAS4	1.85291	8.54933	0.063895
ENSG00000133313	CNDP2	1.85233	6.00914	0.063978
ENSG00000105723	GSK3A	-1.85163	-230.007	0.064078
ENSG00000152784	PRDM8	-1.8507	-33.5617	0.064212
ENSG00000175104	TRAF6	1.85044	12.333	0.06425
ENSG00000234284	ZNF879	1.8499	12.9247	0.064329
ENSG00000276966	H4C5	-1.84954	-9.42614	0.06438
ENSG00000182687	GALR2	1.84879	191.445	0.064489
ENSG00000186136	TAS2R42	-1.84839	-311.287	0.064546
ENSG00000118181	RPS25	-1.84826	-45.5573	0.064565
ENSG00000250254	PTTG2	-1.84821	-56.9595	0.064572
ENSG00000168393	DTYMK	1.84814	76.6978	0.064583
ENSG00000258644	SYNJ2BP-COX16	1.84799	7.98852	0.064603
ENSG00000177200	CHD9	-1.84799	-23.6718	0.064604
ENSG00000141905	NFIC	-1.84793	-112.155	0.064612
ENSG00000235098	ANKRD65	1.84643	795.614	0.06483
ENSG00000288649	ACTL10	-1.84595	-38.3825	0.064899
[truncated: 14,787 more rows]
