# Supplementary material for: scPrediXcan integrates deep learning methods and single-cell data into a cell-type-specific transcriptome-wide association study framework
Source: Cell Genom. 2025 May 14;5(5):100875. doi: 10.1016/j.xgen.2025.100875 (PMC12143334; doi:10.1016/j.xgen.2025.100875)
Supplement: Data S1. Tables S1–S47 [file mmc2.zip › Supplemental_tables/TableS29.xlsx]

## Sheet: Table_S29_gamma-DeltaTcell
gene	gene_name	zscore	effect_size	pvalue
ENSG00000213719	CLIC1	-22.6873	-266.01	5.97687e-114
ENSG00000213722	DDAH2	-17.071	-123.894	2.44e-65
ENSG00000204542	C6orf15	16.5173	247.163	2.76e-61
ENSG00000204421	LY6G6C	-16.3643	-398.756	3.44e-60
ENSG00000204314	PRRT1	15.1631	155.941	6.21e-52
ENSG00000137411	VARS2	14.8481	257.132	7.15e-50
ENSG00000204463	BAG6	-14.25	-391.963	4.48e-46
ENSG00000204296	TSBP1	14.1347	388.824	2.32e-45
ENSG00000196735	HLA-DQA1	-13.633	-8.79834	2.55e-42
ENSG00000221988	PPT2	12.8754	410.945	6.19e-38
ENSG00000137343	ATAT1	12.4216	658.841	2e-35
ENSG00000196747	H2AC13	-12.3789	-219.807	3.4e-35
ENSG00000196230	TUBB	-12.3087	-229.125	8.14e-35
ENSG00000232629	HLA-DQB2	12.2981	38.5585	9.28e-35
ENSG00000137404	NRM	-12.2767	-118.658	1.21e-34
ENSG00000204472	AIF1	12.0377	508.383	2.25e-33
ENSG00000228789	HCG22	-12.0042	-152.938	3.38e-33
ENSG00000204427	ABHD16A	-11.4449	-480.768	2.49e-30
ENSG00000168477	TNXB	-11.3709	-59.5832	5.84e-30
ENSG00000244255	ENSG00000244255	10.8919	556.35	1.26e-27
ENSG00000166278	C2	10.8351	427.566	2.35e-27
ENSG00000276903	H2AC16	10.5405	210.103	5.62e-26
ENSG00000278828	H3C10	-10.4417	-413.838	1.6e-25
ENSG00000198502	HLA-DRB5	-10.1953	-167.597	2.08e-24
ENSG00000137312	FLOT1	10.1593	200.665	3.01e-24
ENSG00000204498	NFKBIL1	10.0889	74.0918	6.18e-24
ENSG00000204256	BRD2	10.0017	121.465	1.5e-23
ENSG00000204525	HLA-C	-9.93105	-176.956	3.05e-23
ENSG00000248167	TRIM39-RPP21	-9.59162	-158.438	8.67e-22
ENSG00000241404	EGFL8	9.57197	534.374	1.05e-21
ENSG00000206503	HLA-A	9.44589	41.263	3.52e-21
ENSG00000204424	LY6G6F	-9.37939	-289.59	6.64e-21
ENSG00000204290	BTNL2	9.08855	689.158	1e-19
ENSG00000064419	TNPO3	-8.77375	-62.2328	1.73e-18
ENSG00000242574	HLA-DMB	-8.65669	-227.669	4.86e-18
ENSG00000237988	OR2I1P	8.5159	214.204	1.65e-17
ENSG00000204576	PRR3	-8.44464	-432.23	3.05e-17
ENSG00000204388	HSPA1B	8.35672	99.1476	6.45e-17
ENSG00000186470	BTN3A2	-8.2659	-49.0176	1.39e-16
ENSG00000273703	H2BC14	7.9744	199.343	1.53e-15
ENSG00000161179	YDJC	7.89989	144.336	2.79e-15
ENSG00000137338	PGBD1	7.85888	91.1801	3.88e-15
ENSG00000274641	H2BC17	7.61015	498	2.74e-14
ENSG00000250641	LY6G6F-LY6G6D	-7.60151	-191.469	2.93e-14
ENSG00000183246	RIMBP3C	-7.57541	-478.386	3.58e-14
ENSG00000248993	ENSG00000248993	-7.5031	-182.348	6.23e-14
ENSG00000137185	ZSCAN9	-7.48361	-30.9458	7.23e-14
ENSG00000197279	ZNF165	-7.4415	-36.8032	9.95e-14
ENSG00000204539	CDSN	-7.22761	-52.7336	4.92e-13
ENSG00000185947	ZNF267	-7.16776	-580.488	7.62e-13
ENSG00000116698	SMG7	-6.94959	-271.773	3.66e-12
ENSG00000240053	LY6G5B	-6.94845	-72.8716	3.69e-12
ENSG00000204257	HLA-DMA	-6.91625	-268.141	4.64e-12
ENSG00000204344	STK19	6.87192	113.144	6.33e-12
ENSG00000232810	TNF	-6.85169	-127.189	7.3e-12
ENSG00000235109	ZSCAN31	6.80396	137.449	1.02e-11
ENSG00000226979	LTA	-6.801	-62.797	1.04e-11
ENSG00000213760	ATP6V1G2	-6.67193	-114.979	2.52e-11
ENSG00000136573	BLK	-6.62775	-24.9673	3.41e-11
ENSG00000204348	DXO	-6.55714	-139.935	5.48e-11
ENSG00000276180	H4C9	-6.50482	-424.876	7.78e-11
ENSG00000231852	CYP21A2	6.41281	2024.16	1.43e-10
ENSG00000204564	C6orf136	6.34822	85.5215	2.18e-10
ENSG00000213780	GTF2H4	-6.20891	-76.2503	5.34e-10
ENSG00000197062	ZSCAN26	6.20031	273.47	5.64e-10
ENSG00000124568	SLC17A1	-6.17096	-206.645	6.79e-10
ENSG00000158691	ZSCAN12	-6.14658	-43.4473	7.92e-10
ENSG00000156873	PHKG2	6.1409	454.067	8.21e-10
ENSG00000276368	H2AC14	6.11693	362.88	9.54e-10
ENSG00000070047	PHRF1	-6.04304	-177.478	1.51e-09
ENSG00000196812	ZSCAN16	-6.02986	-86.2146	1.64e-09
ENSG00000196787	H2AC11	-6.0049	-576.114	1.91e-09
ENSG00000204599	TRIM39	5.97129	129.924	2.35e-09
ENSG00000231389	HLA-DPA1	-5.92733	-10.4336	3.08e-09
ENSG00000274997	H2AC12	-5.80028	-205.55	6.62e-09
ENSG00000204420	MPIG6B	-5.77993	-188.058	7.47e-09
ENSG00000168291	PDHB	-5.76024	-53.6138	8.4e-09
ENSG00000213676	ATF6B	5.75945	101.293	8.44e-09
ENSG00000204438	GPANK1	-5.75141	-161.344	8.85e-09
ENSG00000204469	PRRC2A	5.73297	133.877	9.87e-09
ENSG00000099849	RASSF7	5.70168	36.4456	1.19e-08
ENSG00000185130	H2BC13	5.619	134.918	1.92e-08
ENSG00000196821	ILRUN	-5.58279	-425.766	2.37e-08
ENSG00000287080	H3C3	-5.54478	-72.3269	2.94e-08
ENSG00000237541	HLA-DQA2	5.47683	14.8416	4.33e-08
ENSG00000278677	H2AC17	-5.46614	-144.269	4.6e-08
ENSG00000187626	ZKSCAN4	5.41277	41.496	6.21e-08
ENSG00000204681	GABBR1	5.33048	111.943	9.8e-08
ENSG00000234745	HLA-B	5.32648	66.2394	1e-07
ENSG00000204632	HLA-G	-5.25758	-9.16453	1.46e-07
ENSG00000161180	CCDC116	5.24612	468.838	1.55e-07
ENSG00000179344	HLA-DQB1	-5.22972	-8.54232	1.7e-07
ENSG00000168298	H1-4	5.22552	96.9657	1.74e-07
ENSG00000273542	H4C12	5.21398	142.219	1.85e-07
ENSG00000204540	PSORS1C1	5.17687	29.4675	2.26e-07
ENSG00000138378	STAT4	-5.09511	-4.45538	3.49e-07
ENSG00000187837	H1-2	-5.07194	-95.099	3.94e-07
ENSG00000105376	ICAM5	5.00298	27.3055	5.65e-07
ENSG00000204538	PSORS1C2	-4.98328	-55.2127	6.25e-07
ENSG00000203747	FCGR3A	4.93589	13.0811	7.98e-07
ENSG00000161405	IKZF3	4.91396	69.8673	8.93e-07
ENSG00000105371	ICAM4	4.90994	24.9153	9.11e-07
ENSG00000275126	H4C13	4.87332	170.83	1.1e-06
ENSG00000204695	OR14J1	-4.86488	-386.442	1.15e-06
ENSG00000233822	H2BC15	-4.82918	-35.407	1.37e-06
ENSG00000204531	POU5F1	4.81635	25.1664	1.46e-06
ENSG00000204574	ABCF1	-4.73064	-330.31	2.24e-06
ENSG00000275221	H2AC15	-4.72418	-25.1693	2.31e-06
ENSG00000141736	ERBB2	-4.70873	-296.287	2.49e-06
ENSG00000204701	OR2J3	4.68265	670.104	2.83e-06
ENSG00000070190	DAPP1	-4.65671	-37.5897	3.21e-06
ENSG00000255154	HTD2	-4.65128	-21.1857	3.3e-06
ENSG00000198315	ZKSCAN8	4.64691	28.8581	3.37e-06
ENSG00000065989	PDE4A	-4.63379	-16.5405	3.59e-06
ENSG00000205882	DEFB134	4.59703	230.35	4.29e-06
ENSG00000164609	SLU7	-4.59448	-47.0879	4.34e-06
ENSG00000163686	ABHD6	-4.58374	-77.1515	4.57e-06
ENSG00000182108	DEXI	4.57493	48.3116	4.76e-06
ENSG00000099834	CDHR5	4.55043	94.3469	5.35e-06
ENSG00000134250	NOTCH2	-4.52722	-1287.55	5.98e-06
ENSG00000172057	ORMDL3	-4.51979	-32.2047	6.19e-06
ENSG00000126456	IRF3	4.51469	57.2921	6.34e-06
ENSG00000146109	ABT1	4.49766	115.017	6.87e-06
ENSG00000139370	SLC15A4	4.4818	27.6505	7.4e-06
ENSG00000180044	C3orf80	4.47678	191.948	7.58e-06
ENSG00000111801	BTN3A3	4.46836	78.7425	7.88e-06
ENSG00000274600	RIMBP3B	4.44711	926.317	8.7e-06
ENSG00000286522	H3C2	-4.43148	-96.4924	9.36e-06
ENSG00000254093	PINX1	4.41937	22.8824	9.9e-06
ENSG00000103510	KAT8	-4.41268	-136.434	1.02e-05
ENSG00000205884	DEFB136	4.40136	223.547	1.08e-05
ENSG00000169900	PYDC1	-4.38854	-36.9721	1.14e-05
ENSG00000196126	HLA-DRB1	-4.36429	-47.0144	1.28e-05
ENSG00000126453	BCL2L12	4.33565	51.4394	1.45e-05
ENSG00000112337	SLC17A2	-4.31825	-69.5764	1.57e-05
ENSG00000204616	TRIM31	4.30091	16.5587	1.7e-05
ENSG00000120054	CPN1	-4.29906	-231.43	1.72e-05
ENSG00000113532	ST8SIA4	-4.29525	-45.9464	1.75e-05
ENSG00000104899	AMH	-4.2905	-549.551	1.78e-05
ENSG00000186075	ZPBP2	4.28564	72.0088	1.82e-05
ENSG00000073605	GSDMB	4.28127	20.6965	1.86e-05
ENSG00000099365	STX1B	-4.25556	-298.137	2.09e-05
ENSG00000198563	DDX39B	-4.25253	-161.554	2.11e-05
ENSG00000124678	TCP11	4.2326	5.54783	2.31e-05
ENSG00000180573	H2AC6	-4.21668	-42.66	2.48e-05
ENSG00000204644	ZFP57	4.21251	13.7186	2.53e-05
ENSG00000177042	TMEM80	-4.20272	-52.4502	2.64e-05
ENSG00000174775	HRAS	-4.19876	-19.9714	2.68e-05
ENSG00000177030	DEAF1	-4.17041	-109.353	3.04e-05
ENSG00000233050	DEFB130B	-4.1684	-864.957	3.07e-05
ENSG00000171056	SOX7	4.15298	75.918	3.28e-05
ENSG00000116701	NCF2	-4.15123	-16.2315	3.31e-05
ENSG00000005020	SKAP2	-4.13678	-21.9644	3.52e-05
ENSG00000204390	HSPA1L	-4.11457	-21.9658	3.88e-05
ENSG00000197903	H2BC12	-4.10458	-52.0165	4.05e-05
ENSG00000163684	RPP14	-4.09527	-19.1099	4.22e-05
ENSG00000204248	COL11A2	-4.08783	-57.2217	4.35e-05
ENSG00000103653	CSK	4.08177	153.359	4.47e-05
ENSG00000129538	RNASE1	-4.07089	-114.214	4.68e-05
ENSG00000133265	HSPBP1	-4.06947	-35.989	4.71e-05
ENSG00000254206	NPIPB11	4.02284	95.3693	5.75e-05
ENSG00000273983	H3C8	-4.01279	-49.917	6e-05
ENSG00000185522	LMNTD2	3.97811	36.8434	6.95e-05
ENSG00000166851	PLK1	-3.96763	-57.021	7.26e-05
ENSG00000204301	NOTCH4	3.93605	95.7577	8.28e-05
ENSG00000182010	RTKN2	-3.91762	-6.72576	8.94e-05
ENSG00000114650	SCAP	-3.90374	-445.844	9.47e-05
ENSG00000023191	RNH1	3.89977	69.3871	9.63e-05
ENSG00000070031	SCT	-3.89847	-243.307	9.68e-05
ENSG00000177106	EPS8L2	-3.89476	-51.9025	9.83e-05
ENSG00000134369	NAV1	3.88966	59.3843	0.0001
ENSG00000243729	OR5V1	-3.86286	-314.292	0.000112
ENSG00000203910	C1orf146	-3.84464	-157.629	0.000121
ENSG00000151967	SCHIP1	-3.81689	-137.706	0.000135
ENSG00000277224	H2BC7	-3.81223	-135.488	0.000138
ENSG00000137288	UQCC2	3.81059	59.5821	0.000139
ENSG00000280236	OR12D2	-3.80261	-884.835	0.000143
ENSG00000159314	ARHGAP27	-3.78931	-135.052	0.000151
ENSG00000146047	H2BC1	-3.77734	-143.478	0.000159
ENSG00000204482	LST1	3.77612	92.5255	0.000159
ENSG00000096996	IL12RB1	3.77276	46.1528	0.000161
ENSG00000133247	KMT5C	3.76782	119.393	0.000165
ENSG00000164508	H2AC1	-3.75172	-167.528	0.000176
ENSG00000171757	LRRC34	3.74797	216.344	0.000178
ENSG00000163660	CCNL1	-3.74614	-87.5764	0.00018
ENSG00000177710	SLC35G5	3.73081	325.148	0.000191
ENSG00000132185	FCRLA	-3.71896	-31.1801	0.0002
ENSG00000188739	RBM34	3.71563	208.09	0.000203
ENSG00000110435	PDHX	-3.71521	-7.09955	0.000203
ENSG00000163406	SLC15A2	3.71197	126.145	0.000206
ENSG00000289282	ENSG00000289282	-3.70891	-32.0775	0.000208
ENSG00000178852	EFCAB13	-3.67589	-10.1347	0.000237
ENSG00000177225	GATD1	3.6639	80.25	0.000248
ENSG00000104321	TRPA1	3.65576	106.857	0.000256
ENSG00000278588	H2BC10	-3.64893	-72.8807	0.000263
ENSG00000089177	KIF16B	-3.64636	-20.229	0.000266
ENSG00000006837	CDKL3	3.64378	34.2229	0.000269
ENSG00000261272	MUC22	-3.64221	-68.6359	0.00027
ENSG00000010704	HFE	3.6414	57.1916	0.000271
ENSG00000172890	NADSYN1	-3.63785	-28.0357	0.000275
ENSG00000081985	IL12RB2	3.61791	10.846	0.000297
ENSG00000105245	NUMBL	3.59131	85.33	0.000329
ENSG00000149179	CSTPP1	-3.58237	-38.4716	0.00034
ENSG00000140153	WDR20	-3.57257	-700.58	0.000353
ENSG00000149428	HYOU1	-3.57134	-52.901	0.000355
ENSG00000128652	HOXD3	-3.56834	-477.433	0.000359
ENSG00000114982	KANSL3	3.56338	55.906	0.000366
ENSG00000149289	ZC3H12C	-3.55906	-35.3335	0.000372
ENSG00000204688	OR2H1	3.55376	475.801	0.00038
ENSG00000079691	CARMIL1	3.54356	26.0158	0.000395
ENSG00000171790	SLFNL1	3.5392	27.7758	0.000401
ENSG00000124160	NCOA5	3.53573	56.2664	0.000407
ENSG00000184220	CMSS1	-3.49933	-97.1013	0.000466
ENSG00000187288	CIDEC	3.49441	159.262	0.000475
ENSG00000189362	NEMP2	3.49363	9.42494	0.000476
ENSG00000130222	GADD45G	3.49013	18.8306	0.000483
ENSG00000169169	CPT1C	-3.48587	-13.5369	0.000491
ENSG00000149089	APIP	-3.48199	-6.68392	0.000498
ENSG00000196260	SFTA2	3.47972	192.016	0.000502
ENSG00000188227	ZNF793	-3.47059	-29.9761	0.000519
ENSG00000198704	GPX6	3.45814	321.012	0.000544
ENSG00000112514	CUTA	-3.45699	-157.113	0.000546
ENSG00000204516	MICB	3.45659	20.2634	0.000547
ENSG00000111321	LTBR	3.446	9.11587	0.000569
ENSG00000164611	PTTG1	-3.44251	-26.1386	0.000576
ENSG00000137822	TUBGCP4	-3.43406	-130.525	0.000595
ENSG00000204520	MICA	-3.43383	-14.2605	0.000595
ENSG00000204389	HSPA1A	-3.42955	-23.0954	0.000605
ENSG00000115009	CCL20	3.42924	41.1046	0.000605
ENSG00000165997	ARL5B	-3.41665	-18.5183	0.000634
ENSG00000144451	SPAG16	-3.40183	-95.5181	0.000669
ENSG00000224586	GPX5	3.3787	94.8624	0.000728
ENSG00000130584	ZBTB46	3.37851	62.0514	0.000729
ENSG00000134249	ADAM30	3.37251	177.069	0.000745
ENSG00000124610	H1-1	-3.36999	-40.5118	0.000752
ENSG00000135333	EPHA7	3.36768	210.748	0.000758
ENSG00000072694	FCGR2B	3.36362	46.1306	0.000769
ENSG00000153317	ASAP1	-3.35454	-28.2999	0.000795
ENSG00000163377	TAFA4	3.35226	212.72	0.000802
ENSG00000125148	MT2A	3.34035	242.162	0.000837
ENSG00000204610	TRIM15	-3.3377	-156.845	0.000845
ENSG00000030110	BAK1	-3.33165	-70.5808	0.000863
ENSG00000198522	GPN1	3.32983	38.9739	0.000869
ENSG00000147873	IFNA5	3.31858	427.009	0.000905
ENSG00000078018	MAP2	3.31037	37.659	0.000932
ENSG00000095794	CREM	-3.30925	-81.0758	0.000935
ENSG00000164500	SPATA48	-3.30615	-620.986	0.000946
ENSG00000197153	H3C12	3.29786	42.0683	0.000974
ENSG00000160695	VPS11	-3.29257	-19.6618	0.000993
ENSG00000174611	KY	-3.29167	-51.9553	0.000996
ENSG00000225526	MKRN2OS	3.29129	276.164	0.000997
ENSG00000204913	LRRC3C	-3.28665	-10.2536	0.001014
ENSG00000181552	EDDM3B	-3.28535	-47.1797	0.001019
ENSG00000255974	CYP2A6	-3.27987	-534.53	0.001039
ENSG00000176909	MAMSTR	3.27595	85.1505	0.001053
ENSG00000108523	RNF167	-3.27571	-231.636	0.001054
ENSG00000005073	HOXA11	3.27502	108.953	0.001057
ENSG00000166947	EPB42	-3.2732	-91.8821	0.001063
ENSG00000186298	PPP1CC	3.26988	202.479	0.001076
ENSG00000144642	RBMS3	3.26938	54.7431	0.001078
ENSG00000166963	MAP1A	3.26871	74.179	0.00108
ENSG00000112182	BACH2	-3.26411	-142.685	0.001098
ENSG00000170145	SIK2	-3.25928	-60.3161	0.001117
ENSG00000075975	MKRN2	-3.25372	-12.6855	0.001139
ENSG00000244355	LY6G6D	3.24903	120.745	0.001158
ENSG00000213859	KCTD11	3.2431	54.5547	0.001182
ENSG00000167588	GPD1	-3.23897	-104.067	0.0012
ENSG00000267673	FDX2	3.23647	24.6228	0.00121
ENSG00000133328	PLAAT2	3.2332	37.0831	0.001224
ENSG00000224420	ADM5	-3.23303	-28.4154	0.001225
ENSG00000168394	TAP1	-3.23216	-41.62	0.001229
ENSG00000100154	TTC28	3.22453	6.39079	0.001262
ENSG00000102962	CCL22	-3.22452	-27.6661	0.001262
ENSG00000163602	RYBP	3.22246	237.826	0.001271
ENSG00000234829	IFNA17	-3.21489	-99.8776	0.001305
ENSG00000204694	OR11A1	3.20439	407.116	0.001354
ENSG00000137868	STRA6	-3.20399	-32.8778	0.001355
ENSG00000138439	FAM117B	-3.20321	-78.5224	0.001359
ENSG00000237330	RNF223	3.20204	105.798	0.001365
ENSG00000128604	IRF5	3.20173	70.9455	0.001366
ENSG00000182674	KCNB2	-3.19454	-181.611	0.001401
ENSG00000003989	SLC7A2	-3.18504	-63.1386	0.001447
ENSG00000146858	ZC3HAV1L	-3.18478	-17.9903	0.001449
ENSG00000140323	DISP2	-3.18182	-42.0978	0.001464
ENSG00000239998	LILRA2	-3.17439	-20.7747	0.001502
ENSG00000139734	DIAPH3	3.16971	71.7019	0.001526
ENSG00000019995	ZRANB1	-3.16345	-29.266	0.001559
ENSG00000156171	DRAM2	3.15891	57.8448	0.001584
ENSG00000131791	PRKAB2	-3.15628	-104.602	0.001598
ENSG00000123545	NDUFAF4	3.14852	84.3017	0.001641
ENSG00000143669	LYST	-3.14658	-16.6158	0.001652
ENSG00000213588	ZBTB9	3.14599	54.8493	0.001655
ENSG00000101464	PIGU	-3.13997	-59.7893	0.00169
ENSG00000205442	IZUMO3	-3.13241	-199.331	0.001734
ENSG00000167244	IGF2	-3.13229	-133.008	0.001734
ENSG00000162738	VANGL2	-3.13112	-65.9566	0.001741
ENSG00000128294	TPST2	-3.13057	-68.9263	0.001745
ENSG00000182264	IZUMO1	3.12974	88.7274	0.00175
ENSG00000174951	FUT1	-3.12764	-23.2847	0.001762
ENSG00000057657	PRDM1	3.11856	35.5624	0.001817
ENSG00000167004	PDIA3	-3.1167	-74.9945	0.001829
ENSG00000168300	PCMTD1	-3.11447	-42.4029	0.001843
ENSG00000064995	TAF11	-3.1107	-59.4444	0.001866
ENSG00000204702	OR2J1	3.10895	268.056	0.001878
ENSG00000276302	ENSG00000276302	3.10507	168.606	0.001902
ENSG00000245680	ZNF585B	-3.10411	-238.494	0.001909
ENSG00000105402	NAPA	-3.10158	-147.207	0.001925
ENSG00000116771	AGMAT	3.09913	6.29103	0.001941
ENSG00000152240	HAUS1	-3.09754	-9.33197	0.001951
ENSG00000105186	ANKRD27	-3.08225	-43.2232	0.002054
ENSG00000182985	CADM1	-3.08218	-57.8273	0.002055
ENSG00000198642	KLHL9	3.07442	40.0315	0.002109
ENSG00000105550	FGF21	-3.07155	-199.624	0.002129
ENSG00000172893	DHCR7	-3.06938	-33.6042	0.002145
ENSG00000072571	HMMR	3.06676	38.6231	0.002164
ENSG00000188290	HES4	3.06203	16.6628	0.002198
ENSG00000140678	ITGAX	3.05066	17.5473	0.002283
ENSG00000075651	PLD1	-3.04558	-24.1126	0.002322
ENSG00000130997	POLN	3.04532	97.6774	0.002324
ENSG00000131951	LRRC9	3.04506	17.0718	0.002326
ENSG00000084674	APOB	3.04505	83.7741	0.002326
ENSG00000172680	MOS	-3.04224	-144.291	0.002348
ENSG00000108439	PNPO	-3.04113	-72.1869	0.002357
ENSG00000159495	TGM7	-3.03277	-228.352	0.002423
ENSG00000241839	PLEKHO2	3.03231	56.6118	0.002427
ENSG00000026950	BTN3A1	3.02582	59.2777	0.00248
ENSG00000197587	DMBX1	3.01575	140.069	0.002563
ENSG00000066777	ARFGEF1	3.0059	50.9779	0.002648
ENSG00000136634	IL10	-3.00318	-17.5085	0.002672
ENSG00000077157	PPP1R12B	3.00307	41.3294	0.002673
ENSG00000118503	TNFAIP3	-3.00013	-293.091	0.002699
ENSG00000105401	CDC37	-3.00006	-85.9979	0.002699
ENSG00000143033	MTF2	-2.99498	-56.6719	0.002745
ENSG00000108306	FBXL20	-2.99421	-68.8727	0.002752
ENSG00000171786	NHLH1	2.99107	81.1578	0.00278
ENSG00000273802	H2BC8	2.98832	17.5114	0.002805
ENSG00000153551	CMTM7	-2.98557	-67.4745	0.00283
ENSG00000163357	DCST1	-2.9848	-234.621	0.002838
ENSG00000176177	ENTHD1	-2.98408	-65.0599	0.002844
ENSG00000161395	PGAP3	2.98062	49.8725	0.002877
ENSG00000188784	PLA2G2E	2.9768	159.687	0.002913
ENSG00000164574	GALNT10	-2.97553	-35.8914	0.002925
ENSG00000140459	CYP11A1	-2.97486	-151.125	0.002931
ENSG00000167705	RILP	2.97243	483.222	0.002955
ENSG00000170606	HSPA4	2.96841	129.547	0.002993
ENSG00000104894	CD37	2.96792	15.0836	0.002998
ENSG00000204305	AGER	2.96524	52.5694	0.003024
ENSG00000142224	IL19	-2.95459	-8.97033	0.003131
ENSG00000144834	TAGLN3	2.95413	14.7166	0.003136
ENSG00000168301	KCTD6	-2.95374	-116.792	0.003139
ENSG00000135040	NAA35	2.95274	337.169	0.00315
ENSG00000160181	TFF2	-2.95235	-131.1	0.003154
ENSG00000023041	ZDHHC6	2.95099	82.0177	0.003168
ENSG00000160124	MIX23	2.94766	57.5918	0.003202
ENSG00000183087	GAS6	-2.94563	-68.0967	0.003223
ENSG00000104901	DKKL1	-2.94531	-65.6322	0.003226
ENSG00000223865	HLA-DPB1	-2.939	-53.29	0.003293
ENSG00000258083	OR9A4	2.9351	327.591	0.003334
ENSG00000254415	SIGLEC14	-2.93287	-36.5813	0.003358
ENSG00000128815	WDFY4	2.93023	25.568	0.003387
ENSG00000137310	TCF19	2.92839	8.93096	0.003407
ENSG00000213626	LBH	-2.92782	-90.847	0.003413
ENSG00000197562	RAB40C	-2.92642	-37.2191	0.003429
ENSG00000143032	BARHL2	2.92153	88.3405	0.003483
ENSG00000173110	HSPA6	-2.92089	-56.59	0.00349
ENSG00000206530	CFAP44	2.91839	59.6131	0.003518
ENSG00000163743	RCHY1	-2.91639	-141.576	0.003541
ENSG00000011485	PPP5C	-2.91566	-7.2456	0.003549
ENSG00000095485	CWF19L1	-2.91255	-37.0753	0.003585
ENSG00000197283	SYNGAP1	-2.91101	-67.8767	0.003603
ENSG00000174938	SEZ6L2	-2.90944	-29.2568	0.003621
ENSG00000112576	CCND3	-2.90932	-197.881	0.003622
ENSG00000166200	COPS2	-2.9079	-64.6223	0.003639
ENSG00000182809	CRIP2	2.9069	943.007	0.00365
ENSG00000130511	SSBP4	2.90427	34.7395	0.003681
ENSG00000172717	GARIN2	2.90156	248.764	0.003713
ENSG00000256269	HMBS	-2.90066	-30.2718	0.003724
ENSG00000125686	MED1	2.90013	23.6749	0.00373
ENSG00000124564	SLC17A3	-2.89994	-15.8124	0.003732
ENSG00000140105	WARS1	-2.89915	-5.30672	0.003742
ENSG00000171817	ZNF540	-2.89733	-50.5801	0.003764
ENSG00000204653	ASPDH	2.89059	39.6975	0.003845
ENSG00000094661	OR1I1	-2.89001	-550.879	0.003852
ENSG00000196967	ZNF585A	2.88765	186.136	0.003881
ENSG00000174939	ASPHD1	-2.88645	-32.249	0.003896
ENSG00000181751	MACIR	2.87929	25.1608	0.003986
ENSG00000132952	USPL1	2.87825	48.6154	0.003999
ENSG00000197965	MPZL1	2.87645	20.0735	0.004022
ENSG00000131748	STARD3	2.87388	68.1069	0.004055
ENSG00000138379	MSTN	-2.87111	-89.1422	0.00409
ENSG00000174992	ZG16	2.86965	205.691	0.004109
ENSG00000178860	MSC	-2.86957	-10.1546	0.00411
ENSG00000197238	H4C11	2.86766	43.0855	0.004135
ENSG00000162928	PEX13	-2.86755	-36.0961	0.004137
ENSG00000137218	FRS3	-2.86671	-17.2063	0.004148
ENSG00000125170	DOK4	2.86536	12.8001	0.004165
ENSG00000101290	CDS2	2.86088	146.665	0.004225
ENSG00000101019	UQCC1	2.86006	61.8779	0.004236
ENSG00000177302	TOP3A	2.85828	41.009	0.004259
ENSG00000074219	TEAD2	-2.85269	-55.4442	0.004335
ENSG00000087302	RTRAF	2.8523	66.1939	0.00434
ENSG00000137872	SEMA6D	2.85068	79.9414	0.004363
ENSG00000146112	PPP1R18	2.84068	151.561	0.004502
ENSG00000171798	KNDC1	-2.83798	-75.4804	0.00454
ENSG00000176797	DEFB103A	-2.83641	-6201.35	0.004562
ENSG00000181631	P2RY13	2.83535	33.5511	0.004578
ENSG00000185056	C5orf47	2.83329	243.234	0.004607
ENSG00000249709	ZNF564	2.83191	14.2685	0.004627
ENSG00000173080	RXFP4	2.83168	115.092	0.00463
ENSG00000205089	CCNI2	-2.83009	-92.3346	0.004653
ENSG00000101412	E2F1	-2.82918	-9.33073	0.004667
ENSG00000141040	ZNF287	-2.82795	-149.784	0.004685
ENSG00000088682	COQ9	2.82774	20.2307	0.004688
ENSG00000197930	ERO1A	-2.82567	-22.6958	0.004718
ENSG00000162892	IL24	2.82441	43.0553	0.004737
ENSG00000158406	H4C8	-2.82424	-7.5962	0.004739
ENSG00000077152	UBE2T	-2.822	-25.7966	0.004772
ENSG00000147872	PLIN2	-2.82022	-15.7722	0.004799
ENSG00000248712	CCDC153	2.81988	243.812	0.004804
ENSG00000129219	PLD2	-2.81864	-26.5527	0.004823
ENSG00000170419	VSTM2A	-2.8186	-213.139	0.004823
ENSG00000146054	TRIM7	2.81805	13.572	0.004832
ENSG00000212722	KRTAP4-9	-2.81377	-356.64	0.004896
ENSG00000107551	RASSF4	2.81289	19.4587	0.00491
ENSG00000065361	ERBB3	-2.81196	-43.2468	0.004924
ENSG00000258724	PINX1	2.8116	20.8569	0.00493
ENSG00000111832	RWDD1	2.81134	48.576	0.004934
ENSG00000075239	ACAT1	-2.8024	-40.0359	0.005072
ENSG00000110721	CHKA	2.8023	103.557	0.005074
ENSG00000198535	C2CD4A	-2.79874	-5.28512	0.00513
ENSG00000198914	POU3F3	2.79742	74.7267	0.005151
ENSG00000169509	CRCT1	2.79612	478.283	0.005172
ENSG00000127780	OR1E2	2.79599	490.823	0.005174
ENSG00000183682	BMP8A	2.79584	12.7173	0.005176
ENSG00000112033	PPARD	2.79353	41.8137	0.005214
ENSG00000178226	PRSS36	2.79287	38.7502	0.005224
ENSG00000104626	ERI1	2.78962	20.9282	0.005277
ENSG00000168806	LCMT2	-2.78827	-10.9262	0.005299
ENSG00000137842	TMEM62	2.78809	45.33	0.005302
ENSG00000182150	ERCC6L2	-2.78746	-40.5896	0.005312
ENSG00000143434	SEMA6C	-2.78734	-61.8417	0.005314
ENSG00000170166	HOXD4	-2.78605	-126.317	0.005336
ENSG00000142102	PGGHG	-2.78448	-24.5853	0.005361
ENSG00000122859	NEUROG3	2.78332	104.775	0.005381
ENSG00000084734	GCKR	2.782	67.4199	0.005403
ENSG00000135116	HRK	-2.78187	-41.8238	0.005405
ENSG00000170802	FOXN2	2.78169	29.7098	0.005408
ENSG00000131061	ZNF341	-2.7791	-204.522	0.005451
ENSG00000167397	VKORC1	2.77889	72.5828	0.005455
ENSG00000160075	SSU72	-2.77754	-20.6056	0.005477
ENSG00000204590	GNL1	2.77643	141.16	0.005496
ENSG00000122986	HVCN1	2.77597	8.90938	0.005504
ENSG00000174371	EXO1	-2.77136	-38.4537	0.005582
ENSG00000113249	HAVCR1	-2.76969	-43.4431	0.005611
ENSG00000213578	CPLX3	2.76958	235.716	0.005613
ENSG00000157992	KRTCAP3	-2.76834	-42.1786	0.005634
ENSG00000289747	ENSG00000289747	-2.76731	-33.7193	0.005652
ENSG00000136870	ZNF189	2.7658	46.8431	0.005678
ENSG00000137707	BTG4	-2.76466	-86.6444	0.005698
ENSG00000204060	FOXO6	2.76387	32.8903	0.005712
ENSG00000100321	SYNGR1	2.7632	7.01776	0.005724
ENSG00000087077	TRIP6	2.76316	36.8215	0.005724
ENSG00000131142	CCL25	2.75671	20.4902	0.005839
ENSG00000268500	SIGLEC5	-2.75581	-55.0158	0.005855
ENSG00000177663	IL17RA	2.75541	24.361	0.005862
ENSG00000145861	C1QTNF2	-2.75417	-130.868	0.005884
ENSG00000196826	ENSG00000196826	2.75287	17.4056	0.005908
ENSG00000115211	EIF2B4	-2.75282	-123.509	0.005908
ENSG00000144028	SNRNP200	-2.75263	-76.9455	0.005912
ENSG00000131591	C1orf159	2.75148	19.9418	0.005933
ENSG00000166016	ABTB2	-2.74906	-92.2001	0.005977
ENSG00000168297	PXK	2.74454	12.5199	0.00606
ENSG00000038295	TLL1	-2.74271	-528.866	0.006094
ENSG00000288675	PANO1	2.74252	123.935	0.006097
ENSG00000184163	C1QTNF12	2.73751	46.9697	0.006191
ENSG00000172661	WASHC2C	-2.73557	-17.2598	0.006227
ENSG00000205832	C16orf96	2.73498	153.139	0.006238
ENSG00000066117	SMARCD1	-2.73335	-70.3836	0.006269
ENSG00000127328	RAB3IP	2.73221	5.58442	0.006291
ENSG00000160471	COX6B2	2.73168	61.5839	0.006301
ENSG00000051009	FHIP1B	2.73134	38.8673	0.006308
ENSG00000163823	CCR1	2.73133	27.493	0.006308
ENSG00000119508	NR4A3	-2.72835	-73.448	0.006365
ENSG00000117036	ETV3	-2.72795	-74.5212	0.006373
ENSG00000184924	PTRHD1	-2.72534	-51.0856	0.006424
ENSG00000155827	RNF20	-2.72443	-37.783	0.006441
ENSG00000062038	CDH3	-2.72415	-60.8896	0.006447
ENSG00000054967	RELT	2.72294	76.3917	0.00647
ENSG00000079689	SCGN	-2.72273	-219.588	0.006474
ENSG00000145214	DGKQ	2.72217	3.91072	0.006485
ENSG00000131771	PPP1R1B	2.71777	82.655	0.006572
ENSG00000164151	ICE1	-2.71609	-34.2085	0.006606
ENSG00000147885	IFNA16	-2.71589	-116.163	0.00661
ENSG00000137713	PPP2R1B	-2.71259	-58.0032	0.006676
ENSG00000163082	SGPP2	-2.71129	-22.6928	0.006702
ENSG00000164171	ITGA2	-2.71054	-11.6765	0.006717
ENSG00000158023	CFAP251	-2.70936	-10.6911	0.006741
ENSG00000169397	RNASE3	2.70775	11.2173	0.006774
ENSG00000134389	CFHR5	2.70245	52.0477	0.006883
ENSG00000168515	SCGB1D1	-2.7024	-143.575	0.006884
ENSG00000102580	DNAJC3	-2.70114	-75.8347	0.00691
ENSG00000146263	MMS22L	-2.69986	-76.5253	0.006937
ENSG00000165526	RPUSD4	2.69933	56.6219	0.006948
ENSG00000197724	PHF2	-2.69898	-12.9366	0.006955
ENSG00000021355	SERPINB1	2.6986	28.9006	0.006963
ENSG00000138092	CENPO	-2.69799	-61.1811	0.006976
ENSG00000140464	PML	2.69708	73.8869	0.006995
ENSG00000158553	POM121L2	2.69629	66.2829	0.007012
ENSG00000002834	LASP1	2.694	69.2381	0.00706
ENSG00000103507	BCKDK	2.6925	112.008	0.007092
ENSG00000164691	TAGAP	2.69177	12.5416	0.007107
ENSG00000179144	GIMAP7	2.69019	43.797	0.007141
ENSG00000135919	SERPINE2	-2.68627	-19.2752	0.007226
ENSG00000269855	RNF225	-2.68574	-219.694	0.007237
ENSG00000086848	ALG9	2.68249	199.678	0.007308
ENSG00000152611	CAPSL	-2.68209	-53.2937	0.007316
ENSG00000165644	COMTD1	-2.68115	-74.4662	0.007337
ENSG00000185043	CIB1	2.681	36.5647	0.00734
ENSG00000135362	PRR5L	2.68076	20.4599	0.007346
ENSG00000052841	TTC17	-2.68064	-120.91	0.007348
ENSG00000143753	DEGS1	-2.67953	-122.788	0.007373
ENSG00000103023	PRSS54	-2.67438	-114.784	0.007487
ENSG00000129009	ISLR	2.67437	233.793	0.007487
ENSG00000160563	MED27	2.67335	84.3448	0.00751
ENSG00000196655	TRAPPC4	2.67055	39.2894	0.007573
ENSG00000278870	OR51G1	-2.66962	-294.158	0.007594
ENSG00000070961	ATP2B1	2.66958	28.1331	0.007595
ENSG00000216588	IGSF23	2.66674	104.003	0.007659
ENSG00000134571	MYBPC3	-2.66665	-85.8894	0.007661
ENSG00000102904	TSNAXIP1	2.66237	216.547	0.007759
ENSG00000116001	TIA1	-2.66209	-34.716	0.007766
ENSG00000151164	RAD9B	-2.66034	-25.5261	0.007806
ENSG00000196510	ANAPC7	2.65964	44.1921	0.007823
ENSG00000107165	TYRP1	-2.65929	-442.285	0.007831
ENSG00000288859	H2AC19	2.6588	265.213	0.007842
ENSG00000129480	DTD2	2.65809	58.5628	0.007858
ENSG00000136810	TXN	-2.65781	-11.5655	0.007865
ENSG00000119669	IRF2BPL	2.65586	9.29573	0.007911
ENSG00000091732	ZC3HC1	-2.65479	-120.317	0.007936
ENSG00000162302	RPS6KA4	2.65386	38.9265	0.007958
ENSG00000176978	DPP7	2.65276	26.0829	0.007984
ENSG00000105549	THEG	2.65016	99.2227	0.008045
ENSG00000081721	DUSP12	2.64974	61.4909	0.008055
ENSG00000143258	USP21	-2.64877	-74.4338	0.008079
ENSG00000083290	ULK2	-2.64855	-59.1	0.008084
ENSG00000170917	NUDT6	-2.64762	-17.6969	0.008106
ENSG00000166670	MMP10	-2.6462	-185.082	0.00814
ENSG00000005243	COPZ2	-2.64582	-69.7202	0.008149
ENSG00000196704	AMZ2	2.6447	19.2848	0.008176
ENSG00000166170	BAG5	-2.64452	-15.4995	0.008181
ENSG00000284704	SCYGR3	-2.63782	-84.0115	0.008344
ENSG00000189079	ARID2	2.63691	148.005	0.008367
ENSG00000143257	NR1I3	-2.63429	-61.3512	0.008431
ENSG00000122958	VPS26A	2.63166	86.4494	0.008497
ENSG00000283782	ENSG00000283782	2.63108	15.6544	0.008511
ENSG00000173273	TNKS	2.63094	22.1213	0.008515
ENSG00000111231	GPN3	-2.62784	-61.3219	0.008593
ENSG00000151692	RNF144A	-2.62768	-27.8615	0.008597
ENSG00000128645	HOXD1	-2.6258	-34.7387	0.008645
ENSG00000130559	CAMSAP1	2.62282	35.1102	0.008721
ENSG00000082175	PGR	2.62272	168.082	0.008723
ENSG00000113838	TBCCD1	2.62029	34.1386	0.008786
ENSG00000122034	GTF3A	-2.61937	-22.6128	0.008809
ENSG00000177885	GRB2	-2.61707	-48.5037	0.008869
ENSG00000089225	TBX5	2.61469	572.124	0.008931
ENSG00000197728	RPS26	-2.61234	-20.1368	0.008992
ENSG00000136877	FPGS	-2.61187	-16.1154	0.009005
ENSG00000080166	DCT	-2.61089	-67.3702	0.009031
ENSG00000183569	SERHL2	-2.60907	-3.89417	0.009079
ENSG00000072858	SIDT1	2.60726	7.75322	0.009127
ENSG00000221886	FAM200C	-2.606	-119.112	0.009161
ENSG00000181315	ZNF322	-2.60541	-31.6987	0.009176
ENSG00000166128	RAB8B	2.60461	45.4518	0.009198
ENSG00000243364	EFNA4	-2.60438	-49.8269	0.009204
ENSG00000100294	MCAT	2.6041	23.6565	0.009212
ENSG00000133069	TMCC2	2.6041	209.043	0.009212
ENSG00000145907	G3BP1	2.6033	58.2422	0.009233
ENSG00000153064	BANK1	2.60285	27.9103	0.009245
ENSG00000131323	TRAF3	2.60262	16.3873	0.009252
ENSG00000168374	ARF4	2.59985	33.287	0.009326
ENSG00000065518	NDUFB4	2.59849	146.209	0.009364
ENSG00000198182	ZNF607	-2.59809	-28.9268	0.009374
ENSG00000124215	CDH26	-2.5973	-189.968	0.009396
ENSG00000170417	TMEM182	2.59499	46.7433	0.009459
ENSG00000260861	ENSG00000260861	2.59468	12.7908	0.009468
ENSG00000239697	TNFSF12	-2.59424	-32.3465	0.00948
ENSG00000204952	FBXO47	2.59319	470.933	0.009509
ENSG00000115446	UNC50	2.5912	53.7954	0.009564
ENSG00000067369	TP53BP1	2.59065	12.3385	0.00958
ENSG00000117215	PLA2G2D	2.58969	285.417	0.009606
ENSG00000172568	FNDC9	-2.5895	-19.2473	0.009611
ENSG00000125484	GTF3C4	2.58878	140.004	0.009632
ENSG00000121053	EPX	2.58839	7.33863	0.009643
ENSG00000109736	MFSD10	2.58814	72.3534	0.009649
ENSG00000132003	ZSWIM4	2.58746	47.5492	0.009669
ENSG00000171109	MFN1	2.58586	63.4591	0.009714
ENSG00000161609	KASH5	2.58473	5.58764	0.009746
ENSG00000159217	IGF2BP1	-2.5824	-223.471	0.009812
ENSG00000110497	AMBRA1	-2.58129	-251.076	0.009843
ENSG00000047936	ROS1	-2.58029	-55.5323	0.009872
ENSG00000260027	HOXB7	2.57866	70.078	0.009918
ENSG00000052749	RRP12	2.5785	15.7351	0.009923
ENSG00000139133	ALG10	-2.5757	-27.0005	0.010004
ENSG00000124574	ABCC10	-2.57488	-23.294	0.010028
ENSG00000255307	OR52B2	2.57446	179.562	0.01004
ENSG00000184939	ZFP90	-2.57406	-4.83875	0.010051
ENSG00000177556	ATOX1	-2.57236	-22.72	0.010101
ENSG00000003987	MTMR7	2.57189	40.1425	0.010115
ENSG00000163611	SPICE1	2.56972	11.9379	0.010178
ENSG00000107902	LHPP	-2.56829	-5.53525	0.01022
ENSG00000254726	MEX3A	-2.56816	-656.059	0.010224
ENSG00000138035	PNPT1	-2.56739	-43.925	0.010247
ENSG00000149639	SOGA1	-2.56667	-176.833	0.010268
ENSG00000101546	RBFA	2.56643	11.0747	0.010275
ENSG00000188833	ENTPD8	-2.56462	-279.162	0.010329
ENSG00000214688	C10orf105	-2.56405	-38.3731	0.010346
ENSG00000138376	BARD1	2.56395	11.7433	0.010349
ENSG00000101191	DIDO1	2.56371	86.6876	0.010356
ENSG00000168803	ADAL	-2.56274	-8.02764	0.010385
ENSG00000178301	AQP11	-2.56136	-15.5296	0.010426
ENSG00000169247	SH3TC2	-2.56102	-83.9855	0.010437
ENSG00000116774	OLFML3	2.55985	82.653	0.010472
ENSG00000240654	C1QTNF9	2.5581	53.9676	0.010525
ENSG00000114378	HYAL1	2.55701	85.9786	0.010558
ENSG00000198252	STYX	2.55596	17.3895	0.01059
ENSG00000100519	PSMC6	-2.55596	-66.557	0.01059
ENSG00000189134	NKAPL	-2.55407	-71.8771	0.010647
ENSG00000118985	ELL2	-2.55406	-32.198	0.010647
ENSG00000134007	ADAM20	-2.55123	-302.543	0.010734
ENSG00000159516	SPRR2G	-2.55076	-218.141	0.010749
ENSG00000177830	CHID1	-2.55046	-39.5331	0.010758
ENSG00000235453	SMIM27	-2.54835	-226.405	0.010823
ENSG00000214530	STARD10	-2.54734	-26.0446	0.010855
ENSG00000013523	ANGEL1	2.54644	49.3821	0.010883
ENSG00000132680	KHDC4	-2.54577	-37.5986	0.010904
ENSG00000116539	ASH1L	2.54532	424.357	0.010918
ENSG00000204396	VWA7	-2.54496	-78.7108	0.010929
ENSG00000118513	MYB	-2.54431	-43.6296	0.010949
ENSG00000158869	FCER1G	-2.54363	-16.4982	0.010971
ENSG00000173404	INSM1	2.54344	25.381	0.010977
ENSG00000183513	COA5	-2.54189	-77.1979	0.011026
ENSG00000000938	FGR	2.54094	53.2888	0.011056
ENSG00000142182	DNMT3L	2.54042	430.469	0.011072
ENSG00000166971	AKTIP	2.53898	78.1091	0.011117
ENSG00000169876	MUC17	-2.53891	-80.0705	0.01112
ENSG00000122481	RWDD3	2.5388	20.0359	0.011123
ENSG00000153113	CAST	2.5387	57.3769	0.011127
ENSG00000095981	KCNK16	-2.53847	-97.8241	0.011134
ENSG00000179958	DCTPP1	-2.53663	-386.975	0.011193
ENSG00000184489	PTP4A3	-2.53656	-13.9308	0.011195
ENSG00000066468	FGFR2	2.53562	114.205	0.011225
ENSG00000138688	BLTP1	-2.53545	-48.0921	0.01123
ENSG00000249715	FER1L5	2.53522	303.96	0.011238
ENSG00000181666	ZNF875	-2.53358	-77.8388	0.01129
ENSG00000140474	ULK3	2.53254	86.0719	0.011324
ENSG00000133321	PLAAT4	-2.531	-139.746	0.011374
ENSG00000179546	HTR1D	2.53086	70.241	0.011378
ENSG00000204713	TRIM27	-2.52821	-6.86683	0.011465
ENSG00000257138	TAS2R38	-2.52539	-744.34	0.011557
ENSG00000278463	H2AC4	-2.52527	-22.4625	0.011561
ENSG00000142494	SLC47A1	2.52458	28.5725	0.011584
ENSG00000136021	SCYL2	2.52325	25.9332	0.011628
ENSG00000242372	EIF6	-2.52215	-29.5195	0.011664
ENSG00000070019	GUCY2C	2.52005	291.781	0.011734
ENSG00000177202	SPACA4	2.51909	59.6636	0.011766
ENSG00000162757	C1orf74	-2.51891	-49.6486	0.011772
ENSG00000186891	TNFRSF18	2.5189	40.5553	0.011772
ENSG00000149218	ENDOD1	-2.51638	-5.8008	0.011857
ENSG00000089597	GANAB	2.51569	236.594	0.01188
ENSG00000165475	CRYL1	-2.51549	-14.0002	0.011887
ENSG00000101311	FERMT1	-2.51414	-24.3914	0.011932
ENSG00000284554	ENSG00000284554	2.51375	114.17	0.011946
ENSG00000135355	GJA10	2.51331	344.891	0.01196
ENSG00000120937	NPPB	2.51261	171.578	0.011984
ENSG00000057663	ATG5	2.51259	68.0489	0.011985
ENSG00000099282	TSPAN15	-2.5113	-13.505	0.012029
ENSG00000168028	RPSA	2.51055	33.4482	0.012054
ENSG00000063180	CA11	2.51052	73.8928	0.012055
ENSG00000126432	PRDX5	-2.50849	-60.3237	0.012125
ENSG00000271271	UGT2A2	2.50848	277.609	0.012125
ENSG00000176927	EFCAB5	-2.50773	-153.792	0.012151
ENSG00000204410	MSH5	2.50726	49.133	0.012167
ENSG00000232948	DEFB130A	2.5063	238.094	0.0122
ENSG00000105499	PLA2G4C	2.50615	58.2698	0.012205
ENSG00000154719	MRPL39	2.50418	32.8197	0.012273
ENSG00000148704	VAX1	-2.50318	-543.251	0.012308
ENSG00000188343	CIBAR1	-2.50002	-77.6705	0.012419
ENSG00000149485	FADS1	-2.4983	-26.0698	0.012479
ENSG00000246705	H2AJ	2.49662	24.4594	0.012538
ENSG00000285085	ENSG00000285085	2.49486	32.6846	0.012601
ENSG00000269590	ENSG00000269590	-2.49459	-88.0963	0.01261
ENSG00000196562	SULF2	2.49373	62.5603	0.012641
ENSG00000130695	CEP85	2.49346	14.639	0.01265
ENSG00000213782	DDX47	2.4931	121.829	0.012663
ENSG00000132510	KDM6B	-2.49185	-91.1324	0.012708
ENSG00000162009	SSTR5	-2.4914	-153.757	0.012724
ENSG00000138640	FAM13A	2.49119	9.62217	0.012732
ENSG00000258713	C20orf141	-2.48989	-118.318	0.012778
ENSG00000081479	LRP2	-2.48922	-47.6154	0.012802
ENSG00000077935	SMC1B	-2.48705	-30.5958	0.012881
ENSG00000170561	IRX2	2.48611	714.479	0.012915
ENSG00000089053	ANAPC5	2.48596	157.809	0.01292
ENSG00000205362	MT1A	-2.4857	-34.7171	0.01293
ENSG00000204022	LIPJ	-2.4845	-102.08	0.012973
ENSG00000120251	GRIA2	-2.48289	-233.805	0.013032
ENSG00000142751	GPN2	-2.48217	-16.1284	0.013058
ENSG00000165661	QSOX2	-2.48144	-22.5856	0.013085
ENSG00000236104	ZBTB22	2.48102	114.31	0.013101
ENSG00000259956	RBM15B	-2.47924	-143.83	0.013166
ENSG00000124406	ATP8A1	-2.47739	-16.0434	0.013235
ENSG00000135966	TGFBRAP1	2.47707	19.9804	0.013247
ENSG00000196611	MMP1	-2.47693	-96.6859	0.013252
ENSG00000111786	SRSF9	2.47642	92.6613	0.013271
ENSG00000115607	IL18RAP	-2.47507	-6.00741	0.013321
ENSG00000146839	ZAN	2.47408	48.8402	0.013358
ENSG00000129562	DAD1	2.47396	17.9199	0.013362
ENSG00000103375	AQP8	-2.47276	-187.618	0.013407
ENSG00000106236	NPTX2	2.47226	116.677	0.013426
ENSG00000215817	ZC3H11B	-2.46874	-103.086	0.013559
ENSG00000186314	PRELID2	-2.46695	-44.3516	0.013627
ENSG00000179930	ZNF648	2.46653	175.922	0.013643
ENSG00000120875	DUSP4	2.46637	11.9268	0.013649
ENSG00000183161	FANCF	2.4656	25.0082	0.013678
ENSG00000113328	CCNG1	2.4648	67.9608	0.013709
ENSG00000120526	NUDCD1	-2.46436	-64.6918	0.013726
ENSG00000107807	TLX1	2.46249	78.5841	0.013798
ENSG00000187498	COL4A1	-2.46222	-64.8253	0.013808
ENSG00000275111	ZNF2	-2.462	-182.836	0.013816
ENSG00000116191	RALGPS2	2.45877	21.8097	0.013941
ENSG00000042980	ADAM28	2.45866	47.7738	0.013945
ENSG00000054611	TBC1D22A	-2.4581	-23.9933	0.013967
ENSG00000107187	LHX3	-2.45794	-168.217	0.013973
ENSG00000183876	ARSI	2.45794	274.597	0.013974
ENSG00000278224	PRICKLE4	-2.45784	-8.64445	0.013978
ENSG00000114391	RPL24	-2.45764	-185.983	0.013985
ENSG00000169905	TOR1AIP2	-2.45746	-138.963	0.013992
ENSG00000258644	SYNJ2BP-COX16	2.45683	12.3055	0.014017
ENSG00000064687	ABCA7	2.45663	12.5666	0.014025
ENSG00000141741	MIEN1	-2.45431	-95.8441	0.014116
ENSG00000249853	HS3ST5	-2.45403	-165.414	0.014126
ENSG00000203546	ENSG00000203546	2.45374	56.0089	0.014138
ENSG00000065029	ZNF76	-2.45341	-37.8331	0.014151
ENSG00000104774	MAN2B1	2.45337	149.671	0.014152
ENSG00000007384	RHBDF1	2.45271	107.167	0.014178
ENSG00000121410	A1BG	2.45258	693.891	0.014184
ENSG00000130818	ZNF426	-2.45117	-301.404	0.014239
ENSG00000095932	SMIM24	2.45108	40.6981	0.014243
ENSG00000198326	TMEM239	-2.45103	-265.647	0.014245
ENSG00000132915	PDE6A	-2.44954	-139.239	0.014304
ENSG00000106615	RHEB	-2.44787	-119.246	0.01437
ENSG00000184702	SEPTIN5	-2.44737	-297.744	0.01439
ENSG00000157895	C12orf43	-2.44714	-13.3742	0.014399
ENSG00000161610	HCRT	-2.44672	-74.672	0.014416
ENSG00000104783	KCNN4	2.44644	70.8435	0.014427
ENSG00000117643	MAN1C1	2.44622	58.6509	0.014436
ENSG00000223638	RFPL4A	-2.44616	-29.3137	0.014439
ENSG00000148600	CDHR1	-2.44604	-36.0008	0.014444
ENSG00000123154	WDR83	2.44583	98.174	0.014452
ENSG00000163933	RFT1	2.44446	46.6023	0.014507
ENSG00000288623	ENSG00000288623	2.4423	155.037	0.014594
ENSG00000204687	MAS1L	2.44228	159.044	0.014595
ENSG00000198113	TOR4A	-2.44134	-36.187	0.014633
ENSG00000134294	SLC38A2	-2.44002	-84.1687	0.014686
ENSG00000124145	SDC4	2.43998	32.7287	0.014688
ENSG00000255439	ENSG00000255439	2.43993	69.1846	0.01469
ENSG00000157211	CDCP2	-2.43959	-67.1404	0.014704
ENSG00000205835	GMNC	2.4386	31.5499	0.014744
ENSG00000172724	CCL19	-2.43841	-41.0957	0.014752
ENSG00000110395	CBL	-2.43803	-90.7157	0.014768
ENSG00000182224	CYB5D1	-2.43799	-73.6173	0.014769
ENSG00000286135	SPADH	2.43758	409.514	0.014786
ENSG00000124557	BTN1A1	2.43663	15.7949	0.014825
ENSG00000289721	PYDC5	2.43641	56.8904	0.014834
ENSG00000148926	ADM	2.43612	35.131	0.014846
ENSG00000196358	NTNG2	2.4323	29.3641	0.015003
ENSG00000136244	IL6	2.43122	26.8442	0.015048
ENSG00000186193	SAPCD2	2.43039	59.1207	0.015082
ENSG00000184270	H2AC21	2.43015	54.5722	0.015093
ENSG00000250254	PTTG2	-2.42981	-6.71112	0.015107
ENSG00000204264	PSMB8	2.42732	84.6909	0.015211
ENSG00000156381	ANKRD9	2.42659	19.7716	0.015241
ENSG00000130176	CNN1	2.42534	42.1924	0.015294
ENSG00000181867	FTMT	-2.42484	-317.162	0.015315
ENSG00000125780	TGM3	-2.42421	-43.7735	0.015342
ENSG00000144134	RABL2A	2.42254	40.9006	0.015413
ENSG00000178802	MPI	2.42161	17.8475	0.015452
ENSG00000169469	SPRR1B	2.42104	245.43	0.015476
ENSG00000163072	NOSTRIN	-2.42072	-35.8146	0.01549
ENSG00000137337	MDC1	2.42045	24.4144	0.015501
ENSG00000104691	UBXN8	-2.41939	-14.2947	0.015546
ENSG00000137806	NDUFAF1	-2.4189	-42.4733	0.015567
ENSG00000113810	SMC4	2.41876	36.8268	0.015574
ENSG00000164136	IL15	-2.41807	-23.322	0.015603
ENSG00000188283	ZNF383	-2.41772	-231.272	0.015618
ENSG00000188316	ENO4	2.4161	48.7578	0.015688
ENSG00000186207	LCE5A	2.4159	893.005	0.015696
ENSG00000125726	CD70	-2.41417	-11.7521	0.015771
ENSG00000124641	MED20	2.4139	12.7644	0.015783
ENSG00000112149	CD83	-2.4137	-36.828	0.015791
ENSG00000138614	INTS14	2.41312	123.508	0.015817
ENSG00000221818	EBF2	2.41122	187.783	0.015899
ENSG00000180921	FAM83H	2.4105	91.379	0.015931
ENSG00000171794	UTF1	2.40927	161.9	0.015985
ENSG00000175520	UBQLN3	2.40859	151.328	0.016014
ENSG00000035141	FAM136A	-2.40853	-62.206	0.016017
ENSG00000146039	SLC17A4	-2.40835	-102.038	0.016025
ENSG00000203737	GPR52	-2.40586	-271.411	0.016134
ENSG00000066279	ASPM	-2.40578	-97.5842	0.016138
ENSG00000151065	DCP1B	2.40566	91.7185	0.016143
ENSG00000185760	KCNQ5	2.40521	15.0529	0.016163
ENSG00000164082	GRM2	-2.40514	-56.1826	0.016166
ENSG00000143001	TMEM61	2.40511	36.6869	0.016167
ENSG00000149403	GRIK4	-2.40447	-39.0423	0.016196
ENSG00000103275	UBE2I	-2.403	-45.3331	0.016261
ENSG00000168314	MOBP	-2.40299	-197.814	0.016262
ENSG00000115084	SLC35F5	-2.4029	-11.3647	0.016266
ENSG00000120533	ENY2	-2.40215	-73.5804	0.016299
ENSG00000165061	ZMAT4	2.40199	109.253	0.016306
ENSG00000167614	TTYH1	2.40177	98.4179	0.016316
ENSG00000290292	HOMEZ	-2.4016	-23.8321	0.016323
ENSG00000197798	FAM118B	2.40092	44.8069	0.016354
ENSG00000176971	FIBIN	2.40077	162.433	0.016361
ENSG00000132773	TOE1	2.40043	83.6455	0.016376
ENSG00000183251	OR51B4	2.39881	228.025	0.016448
ENSG00000087074	PPP1R15A	2.39846	32.3139	0.016464
ENSG00000168002	POLR2G	2.39616	134.253	0.016568
ENSG00000196586	MYO6	2.39612	28.7718	0.01657
ENSG00000169599	NFU1	-2.39589	-99.025	0.01658
ENSG00000049540	ELN	2.39493	133.79	0.016624
ENSG00000223572	CKMT1A	-2.39436	-524.489	0.016649
ENSG00000176994	SMCR8	2.39304	47.7268	0.016709
ENSG00000104213	PDGFRL	2.39265	20.1924	0.016727
ENSG00000007520	TSR3	-2.39068	-101.721	0.016817
ENSG00000275896	PRSS2	2.39045	8.51896	0.016828
ENSG00000099377	HSD3B7	-2.38988	-34.3921	0.016854
ENSG00000188573	FBLL1	2.38792	19.669	0.016944
ENSG00000073737	DHRS9	-2.38695	-56.9156	0.016989
ENSG00000103479	RBL2	-2.38677	-151.646	0.016997
ENSG00000185070	FLRT2	2.38331	45.9767	0.017158
ENSG00000147485	PXDNL	2.38321	69.9468	0.017162
ENSG00000170889	RPS9	2.38311	7.43019	0.017167
ENSG00000147364	FBXO25	2.38302	20.8379	0.017171
ENSG00000126858	RHOT1	-2.38279	-77.4557	0.017182
ENSG00000161542	PRPSAP1	-2.38267	-75.5412	0.017188
ENSG00000119844	AFTPH	2.38242	79.4132	0.017199
ENSG00000118729	CASQ2	2.3809	137.885	0.01727
ENSG00000018869	ZNF582	-2.37984	-15.764	0.01732
ENSG00000179403	VWA1	2.37934	154.736	0.017344
ENSG00000163435	ELF3	-2.37665	-97.9881	0.017471
ENSG00000129422	MTUS1	-2.37536	-18.7501	0.017532
ENSG00000164841	TMEM74	-2.37475	-43.0817	0.017561
ENSG00000230657	PRB4	-2.37417	-390.847	0.017588
ENSG00000082212	ME2	-2.37224	-39.8346	0.017681
ENSG00000130427	EPO	2.37188	183.173	0.017698
ENSG00000249240	ENSG00000249240	2.37188	37.0391	0.017698
ENSG00000176022	B3GALT6	2.37166	33.5187	0.017708
ENSG00000112078	KCTD20	2.3704	36.8668	0.017769
ENSG00000130433	CACNG6	-2.36946	-9.68998	0.017814
ENSG00000089234	BRAP	-2.36712	-96.3403	0.017927
ENSG00000143401	ANP32E	-2.36533	-65.4648	0.018014
ENSG00000180509	KCNE1	2.36501	50.7067	0.01803
ENSG00000128709	HOXD9	-2.3645	-147.78	0.018054
ENSG00000013725	CD6	2.36445	63.4304	0.018057
ENSG00000127399	LRRC61	2.36393	21.1787	0.018082
ENSG00000089327	FXYD5	-2.36358	-19.0938	0.018099
ENSG00000213658	LAT	-2.36315	-390.201	0.01812
ENSG00000158525	CPA5	2.36286	26.1743	0.018135
ENSG00000177363	LRRN4CL	-2.36163	-1808.89	0.018195
ENSG00000087502	ERGIC2	-2.36079	-31.4508	0.018236
ENSG00000272636	DOC2B	-2.36006	-54.7634	0.018272
ENSG00000258102	MAP1LC3B2	2.3591	66.2425	0.018319
ENSG00000169129	AFAP1L2	-2.35906	-106.055	0.018321
ENSG00000068745	IP6K2	-2.35851	-132.629	0.018348
ENSG00000113302	IL12B	2.35827	55.1509	0.018361
ENSG00000171060	C8orf74	-2.35752	-51.479	0.018398
ENSG00000204703	OR2B3	-2.3575	-359.958	0.018398
ENSG00000153266	FEZF2	-2.35714	-1007.98	0.018416
ENSG00000203663	OR2L2	-2.35703	-66.3716	0.018422
ENSG00000109265	CRACD	2.35698	33.2752	0.018424
ENSG00000181616	OR52H1	2.35693	99.184	0.018427
ENSG00000143319	ISG20L2	-2.35591	-126.372	0.018477
ENSG00000238227	TMEM250	2.3558	66.7213	0.018483
ENSG00000189068	VSTM1	-2.35484	-18.4127	0.01853
ENSG00000121274	TENT4B	2.35354	73.4854	0.018596
ENSG00000112941	TENT4A	2.35299	15.9907	0.018623
ENSG00000166860	ZBTB39	2.35275	161.738	0.018635
ENSG00000119321	FKBP15	2.35254	25.7738	0.018646
ENSG00000120992	LYPLA1	2.35249	46.2795	0.018648
ENSG00000105849	POLR1F	-2.35237	-35.6236	0.018654
ENSG00000064999	ANKS1A	-2.35208	-78.0576	0.018669
ENSG00000169474	SPRR1A	2.35158	78.8038	0.018694
ENSG00000266094	RASSF5	-2.35075	-13.1404	0.018736
ENSG00000215704	CELA2B	-2.35047	-111.969	0.01875
ENSG00000173269	MMRN2	-2.35009	-17.7705	0.018769
ENSG00000070669	ASNS	2.34949	22.3099	0.018799
ENSG00000184887	BTBD6	-2.34825	-76.6687	0.018862
ENSG00000149781	FERMT3	2.34715	135.078	0.018918
ENSG00000123505	AMD1	-2.34673	-52.7925	0.018939
ENSG00000180318	ALX1	2.34649	290.386	0.018951
ENSG00000124226	RNF114	2.34526	62.7712	0.019014
ENSG00000272980	ENSG00000272980	2.3443	19.0079	0.019063
ENSG00000136059	VILL	2.34383	102.099	0.019087
ENSG00000148634	HERC4	2.3437	56.9503	0.019094
ENSG00000076685	NT5C2	2.34284	12.3762	0.019138
ENSG00000159202	UBE2Z	-2.34256	-72.5559	0.019152
ENSG00000179242	CDH4	-2.34255	-120.453	0.019152
ENSG00000171587	DSCAM	-2.34067	-236.365	0.019249
ENSG00000167085	PHB1	-2.34042	-33.1327	0.019262
ENSG00000143799	PARP1	2.33991	47.0212	0.019288
ENSG00000064666	CNN2	2.3381	42.7613	0.019382
ENSG00000184344	GDF3	-2.33756	-24.6598	0.01941
ENSG00000132793	LPIN3	2.33739	27.6462	0.019419
ENSG00000232113	TEX50	2.33662	235.272	0.019459
ENSG00000136867	SLC31A2	-2.33634	-13.8501	0.019474
ENSG00000154743	TSEN2	-2.33583	-20.6945	0.0195
ENSG00000162745	OLFML2B	-2.33541	-56.3973	0.019522
ENSG00000083444	PLOD1	2.33443	21.728	0.019573
ENSG00000145014	TMEM44	2.33305	28.2042	0.019646
ENSG00000111729	CLEC4A	-2.33276	-86.7097	0.019661
ENSG00000120057	SFRP5	2.33059	66.6665	0.019775
ENSG00000142513	ACP4	-2.32958	-168.085	0.019829
ENSG00000148426	PROSER2	-2.3288	-18.4639	0.01987
ENSG00000204217	BMPR2	-2.32872	-19.552	0.019874
ENSG00000126353	CCR7	-2.32776	-196.929	0.019925
ENSG00000123374	CDK2	-2.32763	-39.7467	0.019932
ENSG00000075618	FSCN1	2.32512	23.3146	0.020065
ENSG00000137673	MMP7	-2.32511	-13.2786	0.020066
ENSG00000132953	XPO4	-2.32365	-16.7388	0.020144
ENSG00000099960	SLC7A4	2.32253	23.7718	0.020205
ENSG00000099910	KLHL22	-2.31986	-53.3458	0.020348
ENSG00000213047	DENND1B	2.31982	74.5928	0.020351
ENSG00000175352	NRIP3	-2.31945	-9.3065	0.020371
ENSG00000004975	DVL2	-2.31944	-50.8727	0.020371
ENSG00000147488	ST18	-2.31874	-253.24	0.020409
ENSG00000184465	WDR27	-2.31714	-15.5433	0.020496
ENSG00000185306	C12orf56	-2.31663	-43.0498	0.020524
ENSG00000149516	MS4A3	-2.31642	-22.7624	0.020535
ENSG00000204120	GIGYF2	2.3159	15.9051	0.020564
ENSG00000142961	MOB3C	-2.31529	-14.6658	0.020597
ENSG00000198945	L3MBTL3	2.31529	55.6902	0.020597
ENSG00000108830	RND2	2.31512	49.4101	0.020606
ENSG00000279000	OR10A6	2.31418	169.885	0.020658
ENSG00000181085	MAPK15	-2.31418	-79.7996	0.020658
ENSG00000153989	NUS1	-2.31389	-92.8328	0.020674
ENSG00000147684	NDUFB9	2.31348	71.3121	0.020696
ENSG00000132031	MATN3	-2.31312	-77.2001	0.020716
ENSG00000170092	SPDYE5	2.313	83.8015	0.020722
ENSG00000157703	SVOPL	-2.31146	-221.95	0.020807
ENSG00000106299	WASL	2.31037	46.4976	0.020868
ENSG00000178184	PARD6G	-2.31003	-51.215	0.020886
ENSG00000205356	TECPR1	2.3084	30.5379	0.020977
ENSG00000144130	NT5DC4	-2.30833	-38.5084	0.020981
ENSG00000079277	MKNK1	2.30709	46.1377	0.02105
ENSG00000159176	CSRP1	2.30624	10.0566	0.021097
ENSG00000106367	AP1S1	2.30616	23.375	0.021102
ENSG00000128408	RIBC2	-2.30496	-28.4728	0.021169
ENSG00000137133	HINT2	-2.30443	-71.6523	0.021198
ENSG00000163581	SLC2A2	-2.30433	-106.617	0.021204
ENSG00000003137	CYP26B1	2.30133	189.485	0.021373
ENSG00000134668	SPOCD1	-2.30126	-44.8008	0.021377
ENSG00000076321	KLHL20	2.30125	48.5313	0.021378
ENSG00000125734	GPR108	2.30074	74.5835	0.021406
ENSG00000139445	FOXN4	2.3005	119.969	0.02142
ENSG00000109079	TNFAIP1	2.30025	50.0755	0.021434
ENSG00000100522	GNPNAT1	-2.30001	-37.0458	0.021448
ENSG00000066422	ZBTB11	2.29969	82.4281	0.021466
ENSG00000129055	ANAPC13	2.29915	12.0344	0.021496
ENSG00000289791	ENSG00000289791	2.29844	13.0036	0.021537
ENSG00000066379	POLR1H	-2.29781	-38.4807	0.021573
ENSG00000122543	OCM	2.29741	183.83	0.021595
ENSG00000131153	GINS2	2.29691	35.2076	0.021624
ENSG00000159063	ALG8	-2.29567	-10.3702	0.021695
ENSG00000215372	ZNF705G	2.29521	1884.76	0.021721
ENSG00000122218	COPA	2.29405	38.5161	0.021788
ENSG00000137547	MRPL15	2.29266	12.2939	0.021868
ENSG00000130396	AFDN	-2.29266	-45.8611	0.021868
ENSG00000131462	TUBG1	-2.29254	-42.7622	0.021875
ENSG00000134871	COL4A2	-2.29225	-33.0429	0.021891
ENSG00000168487	BMP1	2.29209	44.705	0.0219
ENSG00000128422	KRT17	2.2909	224.747	0.021969
ENSG00000145723	GIN1	2.29088	39.4818	0.021971
ENSG00000241399	CD302	-2.29054	-26.3315	0.02199
ENSG00000157911	PEX10	2.29038	54.3644	0.022
ENSG00000108576	SLC6A4	2.28933	234.716	0.02206
ENSG00000129474	AJUBA	-2.2893	-85.8159	0.022062
ENSG00000124191	TOX2	2.28919	2.38457	0.022068
ENSG00000138964	PARVG	2.28875	17.5324	0.022094
ENSG00000126005	MMP24OS	-2.28874	-19.797	0.022094
ENSG00000206559	ZCWPW2	-2.28674	-29.2195	0.022211
ENSG00000168306	ACOX2	-2.2862	-83.3631	0.022243
ENSG00000136881	BAAT	-2.28521	-70.6719	0.022301
ENSG00000276644	DACH1	2.28405	41.4413	0.022368
ENSG00000171634	BPTF	-2.28242	-75.9198	0.022465
ENSG00000177565	TBL1XR1	2.28195	62.1178	0.022492
ENSG00000155755	TMEM237	2.28173	13.3116	0.022505
ENSG00000180113	TDRD6	-2.28151	-180.872	0.022518
ENSG00000104969	SGTA	2.28143	267.555	0.022523
ENSG00000115884	SDC1	-2.28113	-67.7014	0.022541
ENSG00000090520	DNAJB11	-2.27918	-53.9829	0.022656
ENSG00000167772	ANGPTL4	2.27794	78.6077	0.02273
ENSG00000130653	PNPLA7	2.27776	153.805	0.022741
ENSG00000162399	BSND	2.27712	100.746	0.022779
ENSG00000136286	MYO1G	2.27658	28.1261	0.022811
ENSG00000174282	ZBTB4	2.27615	62.0827	0.022837
ENSG00000151025	GPR158	2.27547	196.083	0.022878
ENSG00000163209	SPRR3	-2.2744	-92.477	0.022942
ENSG00000128654	MTX2	-2.27433	-52.1113	0.022946
ENSG00000139718	SETD1B	2.27387	193.416	0.022974
ENSG00000118420	UBE3D	-2.27315	-37.6818	0.023017
ENSG00000219438	TAFA5	-2.27195	-218.515	0.02309
ENSG00000006453	BAIAP2L1	-2.27145	-12.0658	0.02312
ENSG00000105738	SIPA1L3	-2.27097	-51.8493	0.023149
ENSG00000169218	RSPO1	-2.26978	-48.4718	0.023221
ENSG00000180574	EIF2S3B	2.26766	62.2228	0.02335
ENSG00000233087	RAB6D	-2.26723	-173.217	0.023376
ENSG00000060718	COL11A1	2.26595	223.798	0.023455
ENSG00000050820	BCAR1	2.26498	73.8118	0.023514
ENSG00000100558	PLEK2	-2.26477	-25.0512	0.023527
ENSG00000123179	EBPL	-2.26443	-6.42397	0.023547
ENSG00000151474	FRMD4A	-2.2639	-84.4655	0.02358
ENSG00000269825	ENSG00000269825	-2.26282	-11.1995	0.023647
ENSG00000110492	MDK	2.26191	151.344	0.023703
ENSG00000170791	CHCHD7	-2.26133	-67.3429	0.023739
ENSG00000125864	BFSP1	-2.26125	-22.7683	0.023744
ENSG00000177673	TEX44	2.25961	88.3315	0.023845
ENSG00000177990	DPY19L2	2.2594	21.0155	0.023858
ENSG00000250305	TRMT9B	-2.25867	-142.555	0.023904
ENSG00000167617	CDC42EP5	-2.25843	-36.0788	0.023919
ENSG00000162746	FCRLB	-2.25649	-20.6016	0.02404
ENSG00000134575	ACP2	-2.25571	-21.7944	0.024089
ENSG00000274286	ADRA2B	2.25518	105.221	0.024122
ENSG00000196805	SPRR2B	-2.25338	-67.5022	0.024235
ENSG00000198440	ZNF583	-2.25268	-16.0041	0.024279
ENSG00000167264	DUS2	2.25192	57.3757	0.024327
ENSG00000275379	H3C11	2.25125	19.8082	0.02437
ENSG00000137674	MMP20	-2.25117	-288.609	0.024375
ENSG00000213066	CEP43	2.25104	14.2211	0.024383
ENSG00000172955	ADH6	-2.25034	-82.9255	0.024428
ENSG00000100422	CERK	-2.25019	-20.8781	0.024437
ENSG00000213999	MEF2B	2.25019	8.29167	0.024437
ENSG00000198929	NOS1AP	2.24957	59.9098	0.024476
ENSG00000166575	TMEM135	2.24937	14.0841	0.024489
ENSG00000288864	ARHGAP11A-SCG5	-2.24876	-77.4146	0.024528
ENSG00000182318	ZSCAN22	-2.24828	-36.0988	0.024559
ENSG00000106927	AMBP	-2.24809	-108.533	0.024571
ENSG00000197273	GUCA2A	2.24801	206.324	0.024575
ENSG00000110717	NDUFS8	2.24772	42.1464	0.024594
ENSG00000166562	SEC11C	2.24766	39.3833	0.024598
ENSG00000160117	ANKLE1	2.24712	12.7365	0.024632
ENSG00000183258	DDX41	-2.24711	-278.59	0.024633
ENSG00000242110	AMACR	2.24704	10.8773	0.024638
ENSG00000111731	C2CD5	2.24681	34.4866	0.024652
ENSG00000182923	CEP63	2.24596	14.7421	0.024707
ENSG00000132825	PPP1R3D	-2.24515	-149.403	0.024759
ENSG00000166126	AMN	-2.24475	-15.5131	0.024784
ENSG00000112893	MAN2A1	2.24439	50.0314	0.024807
ENSG00000116981	NT5C1A	2.24392	27.2566	0.024838
ENSG00000164111	ANXA5	-2.24298	-10.317	0.024898
ENSG00000134323	MYCN	2.24227	82.0197	0.024944
ENSG00000178038	ALS2CL	2.24215	16.2865	0.024952
ENSG00000100106	TRIOBP	2.24023	22.3636	0.025076
ENSG00000198271	KRTAP4-5	-2.2395	-239.966	0.025123
ENSG00000135164	DMTF1	2.23942	46.8748	0.025129
ENSG00000173327	MAP3K11	2.23781	59.0619	0.025233
ENSG00000165816	VWA2	-2.2378	-10.5897	0.025234
ENSG00000167261	DPEP2	2.23771	21.2481	0.02524
ENSG00000040633	PHF23	-2.23741	-81.1626	0.025259
ENSG00000116212	LRRC42	2.23736	60.8135	0.025263
ENSG00000144452	ABCA12	-2.23709	-120.413	0.02528
ENSG00000144043	TEX261	2.23695	35.5185	0.025289
ENSG00000117360	PRPF3	-2.23629	-110.922	0.025333
ENSG00000068137	PLEKHH3	2.23583	17.7075	0.025363
ENSG00000145901	TNIP1	-2.23535	-47.7969	0.025395
ENSG00000184986	TMEM121	-2.23402	-186.923	0.025482
ENSG00000154760	SLFN13	2.23401	54.0264	0.025482
ENSG00000157064	NMNAT2	-2.2332	-125.124	0.025536
ENSG00000187987	ZSCAN23	-2.23319	-15.76	0.025536
ENSG00000122484	RPAP2	2.23307	63.9736	0.025544
ENSG00000121281	ADCY7	-2.23295	-41.7937	0.025552
ENSG00000205476	CCDC85C	-2.23252	-50.1002	0.02558
ENSG00000079459	FDFT1	2.23198	15.7419	0.025616
ENSG00000086506	HBQ1	-2.2308	-24.7014	0.025695
ENSG00000171135	JAGN1	-2.22998	-25.8549	0.025749
ENSG00000196208	GREB1	-2.2295	-23.7549	0.02578
ENSG00000158516	CPA2	2.22937	285.173	0.025789
ENSG00000170819	BFSP2	-2.22845	-65.353	0.025851
ENSG00000136010	ALDH1L2	2.22803	53.7736	0.025879
ENSG00000154370	TRIM11	-2.22797	-92.2526	0.025882
ENSG00000124067	SLC12A4	2.22771	92.1828	0.0259
ENSG00000155363	MOV10	-2.22761	-43.4746	0.025906
ENSG00000081059	TCF7	2.22714	16.4008	0.025938
ENSG00000196504	PRPF40A	2.22695	33.9314	0.025951
ENSG00000188554	NBR1	-2.22678	-49.9919	0.025962
ENSG00000111897	SERINC1	-2.22593	-16.473	0.026019
ENSG00000099956	SMARCB1	2.22575	90.8259	0.026031
ENSG00000137809	ITGA11	-2.22488	-83.0836	0.026089
ENSG00000131910	NR0B2	-2.22395	-163.246	0.026152
ENSG00000006282	SPATA20	2.22286	4.06557	0.026225
ENSG00000144476	ACKR3	-2.2216	-12.716	0.026311
ENSG00000289490	ENSG00000289490	-2.22129	-33.5689	0.026332
ENSG00000114030	KPNA1	2.22049	40.2284	0.026385
ENSG00000171631	P2RY6	-2.21848	-22.9109	0.026522
ENSG00000183150	GPR19	2.21775	93.543	0.026572
ENSG00000138613	APH1B	-2.21756	-13.331	0.026585
ENSG00000105397	TYK2	2.21633	63.9969	0.026669
ENSG00000140287	HDC	2.21564	12.7311	0.026716
ENSG00000149269	PAK1	2.21546	166.54	0.026729
ENSG00000158373	H2BC5	-2.21478	-25.3379	0.026775
ENSG00000129194	SOX15	-2.21382	-58.196	0.026841
ENSG00000163666	HESX1	2.21318	51.1919	0.026885
ENSG00000070444	MNT	-2.21308	-55.7431	0.026892
ENSG00000242852	ZNF709	-2.21249	-72.3356	0.026933
ENSG00000176974	SHMT1	2.21215	23.6639	0.026956
ENSG00000184967	NOC4L	-2.21164	-76.5207	0.026991
ENSG00000167601	AXL	2.21078	24.9632	0.027051
ENSG00000198133	TMEM229B	2.21021	14.9599	0.027091
ENSG00000145050	MANF	-2.20981	-51.9868	0.027118
ENSG00000071677	PRLH	2.20957	96.7358	0.027135
ENSG00000129003	VPS13C	-2.20899	-161.759	0.027175
ENSG00000141753	IGFBP4	2.20897	45.1434	0.027177
ENSG00000132004	FBXW9	-2.20758	-241.583	0.027273
ENSG00000168491	CCDC110	-2.20686	-18.3991	0.027324
ENSG00000010017	RANBP9	-2.20679	-32.8502	0.027329
ENSG00000163235	TGFA	2.20645	21.35	0.027353
ENSG00000092199	HNRNPC	-2.2057	-224.107	0.027405
ENSG00000115896	PLCL1	-2.20449	-22.8869	0.02749
ENSG00000163606	CD200R1	-2.20284	-12.9807	0.027606
ENSG00000256235	SMIM3	2.20266	101.583	0.027619
ENSG00000227345	PARG	2.20204	245.099	0.027662
ENSG00000183484	GPR132	2.20155	27.0435	0.027697
ENSG00000106031	HOXA13	2.2008	89.7289	0.02775
ENSG00000154678	PDE1C	2.20006	46.6083	0.027802
ENSG00000038274	MAT2B	-2.19987	-85.8565	0.027816
ENSG00000198453	ZNF568	2.19942	28.0799	0.027848
ENSG00000164076	CAMKV	2.19916	32.3782	0.027866
ENSG00000069812	HES2	2.19813	92.5951	0.02794
ENSG00000131400	NAPSA	2.19725	408.158	0.028002
ENSG00000214357	NEURL1B	2.19715	35.754	0.02801
ENSG00000163125	RPRD2	-2.197	-61.4415	0.028021
ENSG00000187595	ZNF385C	-2.19625	-41.7093	0.028074
ENSG00000099337	KCNK6	-2.19618	-30.8351	0.028079
ENSG00000126460	PRRG2	-2.19484	-151.278	0.028175
ENSG00000132716	DCAF8	-2.19466	-43.4721	0.028188
ENSG00000162456	KNCN	2.1939	215.615	0.028242
ENSG00000267748	ENSG00000267748	2.19271	8.7969	0.028328
ENSG00000147526	TACC1	2.19258	16.672	0.028338
ENSG00000142606	MMEL1	2.18982	35.3709	0.028537
ENSG00000204704	OR2W1	2.18937	123.478	0.02857
ENSG00000102837	OLFM4	2.18908	198.831	0.028591
ENSG00000145244	CORIN	-2.18898	-24.8426	0.028598
ENSG00000177082	WDR73	-2.18887	-24.4742	0.028606
ENSG00000204219	TCEA3	2.1879	6.99546	0.028677
ENSG00000090612	ZNF268	-2.18779	-123.22	0.028685
ENSG00000150054	MPP7	2.18769	27.2937	0.028692
ENSG00000162384	CZIB	-2.18751	-27.1401	0.028705
ENSG00000251655	PRB1	-2.18744	-237.473	0.02871
ENSG00000128886	ELL3	2.18739	20.8408	0.028714
ENSG00000111639	MRPL51	-2.18717	-7.49272	0.02873
ENSG00000082641	NFE2L1	-2.18693	-140.444	0.028748
ENSG00000116685	KIAA2013	2.18632	57.1351	0.028793
ENSG00000135373	EHF	-2.18618	-26.6297	0.028803
ENSG00000133067	LGR6	2.18598	62.5755	0.028817
ENSG00000173486	FKBP2	2.18531	126.326	0.028866
ENSG00000115421	PAPOLG	2.18528	81.422	0.028868
ENSG00000110801	PSMD9	2.18493	35.0095	0.028894
ENSG00000179055	OR13D1	-2.18457	-105.979	0.02892
ENSG00000099256	PRTFDC1	2.1844	55.1264	0.028932
ENSG00000282881	TMEM275	2.18418	61.879	0.028949
ENSG00000063245	EPN1	-2.18149	-59.7119	0.029147
ENSG00000101440	ASIP	2.18133	245.256	0.029159
ENSG00000143772	ITPKB	2.18081	204.88	0.029197
ENSG00000151468	CCDC3	-2.1801	-66.6018	0.02925
ENSG00000126821	SGPP1	-2.17979	-114.817	0.029273
ENSG00000214290	POU2AF3	-2.17697	-77.1998	0.029483
ENSG00000100804	PSMB5	-2.17625	-20.5974	0.029537
ENSG00000106302	HYAL4	2.17502	144.757	0.029629
ENSG00000159251	ACTC1	2.17256	105.602	0.029814
ENSG00000136856	SLC2A8	-2.17187	-15.0764	0.029865
ENSG00000213906	LTB4R2	2.17183	52.3246	0.029869
ENSG00000198356	GET3	2.17127	125.823	0.029911
ENSG00000178093	TSSK6	2.17043	116.242	0.029975
ENSG00000290183	ENSG00000290183	2.1699	17.0488	0.030014
ENSG00000184434	LRRC19	2.16937	49.8696	0.030055
ENSG00000117600	PLPPR4	2.16923	90.8812	0.030065
ENSG00000141542	RAB40B	-2.16912	-70.1304	0.030074
ENSG00000169717	ACTRT2	2.16833	224.705	0.030134
ENSG00000140600	SH3GL3	2.16832	77.0661	0.030135
ENSG00000105559	PLEKHA4	-2.16823	-64.0568	0.030141
ENSG00000100347	SAMM50	-2.16813	-47.8907	0.030149
ENSG00000013583	HEBP1	2.16735	3.77165	0.030208
ENSG00000154146	NRGN	-2.16728	-199.844	0.030213
ENSG00000198556	ZNF789	-2.16718	-41.6179	0.030221
ENSG00000135211	TMEM60	2.1671	52.0398	0.030227
ENSG00000138185	ENTPD1	2.16688	13.1277	0.030244
ENSG00000167767	KRT80	-2.1668	-23.8996	0.03025
ENSG00000155926	SLA	-2.16661	-36.8704	0.030265
ENSG00000182177	ASB18	2.16488	242.109	0.030397
ENSG00000104763	ASAH1	2.16337	22.5181	0.030512
ENSG00000284969	ENSG00000284969	2.16283	35.6738	0.030554
ENSG00000162927	PUS10	-2.16265	-28.5722	0.030568
ENSG00000169174	PCSK9	2.16159	95.4048	0.03065
ENSG00000166377	ATP9B	-2.16135	-9.42898	0.030668
ENSG00000254550	OMP	2.16114	151.266	0.030685
ENSG00000198380	GFPT1	-2.16079	-71.8673	0.030712
ENSG00000162992	NEUROD1	2.16025	195.935	0.030753
ENSG00000205038	PKHD1L1	2.15954	95.2109	0.030808
ENSG00000102891	MT4	-2.15899	-174.965	0.030851
ENSG00000136051	WASHC4	-2.15829	-27.7955	0.030905
ENSG00000178307	TMEM11	-2.15768	-15.6618	0.030953
ENSG00000179954	SSC5D	-2.15733	-17.858	0.03098
ENSG00000122861	PLAU	2.15721	38.114	0.030989
ENSG00000121653	MAPK8IP1	-2.15692	-546.621	0.031012
ENSG00000157303	SUSD3	-2.15589	-20.0114	0.031092
ENSG00000223658	C1GALT1C1L	-2.15507	-16.2852	0.031156
ENSG00000185024	BRF1	2.15501	22.544	0.031161
ENSG00000008130	NADK	-2.15488	-47.2652	0.031171
ENSG00000108468	CBX1	2.15382	14.8254	0.031255
ENSG00000176302	FOXR1	-2.15365	-300.451	0.031267
ENSG00000121297	TSHZ3	2.15348	7.47937	0.031281
ENSG00000148136	OR13C4	2.15331	294.081	0.031295
ENSG00000124613	ZNF391	2.15313	19.3365	0.031308
ENSG00000285733	ENSG00000285733	-2.15225	-17.4004	0.031378
ENSG00000050748	MAPK9	2.15214	26.693	0.031387
ENSG00000129048	ACKR4	-2.15005	-41.2211	0.031551
ENSG00000159961	OR3A3	2.14861	191.686	0.031666
ENSG00000120235	IFNA6	-2.14844	-485.019	0.031679
ENSG00000198783	ZNF830	-2.14749	-75.9166	0.031754
ENSG00000132432	SEC61G	-2.14665	-27.3853	0.031821
ENSG00000127526	SLC35E1	-2.14649	-46.4395	0.031834
ENSG00000189233	NUGGC	-2.14633	-8.81724	0.031847
ENSG00000161558	TMEM143	-2.14497	-211.294	0.031955
ENSG00000114354	TFG	2.14405	13.7664	0.032029
ENSG00000145592	RPL37	2.14279	38.8941	0.03213
ENSG00000164828	SUN1	-2.14243	-6.85643	0.032159
ENSG00000154188	ANGPT1	-2.14197	-41.0415	0.032196
ENSG00000164761	TNFRSF11B	-2.1418	-11.4683	0.03221
ENSG00000163217	BMP10	2.14121	91.3047	0.032257
ENSG00000070610	GBA2	2.14016	17.8997	0.032342
ENSG00000266472	MRPS21	-2.14012	-15.9448	0.032345
ENSG00000132356	PRKAA1	2.13991	12.5778	0.032362
ENSG00000163513	TGFBR2	-2.13982	-169.376	0.03237
ENSG00000172458	IL17D	2.1395	183.074	0.032395
ENSG00000104972	LILRB1	-2.13936	-12.713	0.032406
ENSG00000173511	VEGFB	-2.13901	-48.0214	0.032435
ENSG00000142549	IGLON5	-2.13894	-47.9179	0.032441
ENSG00000131115	ZNF227	-2.13802	-19.7626	0.032516
ENSG00000076650	GPATCH1	-2.13757	-4.36792	0.032551
ENSG00000134202	GSTM3	-2.13732	-14.7381	0.032572
ENSG00000153956	CACNA2D1	2.13728	48.3963	0.032575
ENSG00000184445	KNTC1	-2.13577	-38.4568	0.032698
ENSG00000163001	CFAP36	2.13564	20.3949	0.032709
ENSG00000168175	MAPK1IP1L	-2.13558	-122.419	0.032714
ENSG00000102531	FNDC3A	2.13523	88.2237	0.032742
ENSG00000172123	SLFN12	2.13522	43.4553	0.032743
ENSG00000174672	BRSK2	-2.13196	-280.978	0.033011
ENSG00000168925	CTRB1	2.13195	13.5013	0.033011
ENSG00000185347	TEDC1	-2.13112	-139.625	0.03308
ENSG00000012232	EXTL3	-2.13056	-47.0109	0.033125
ENSG00000111275	ALDH2	2.13007	33.5876	0.033166
ENSG00000087301	TXNDC16	-2.12957	-63.6369	0.033207
ENSG00000072832	CRMP1	-2.12928	-130.885	0.033231
ENSG00000159210	SNF8	2.12914	58.4156	0.033242
ENSG00000104365	IKBKB	2.12912	135.011	0.033244
ENSG00000100077	GRK3	2.12771	84.2636	0.033361
ENSG00000185621	LMLN	-2.12738	-36.1046	0.033389
ENSG00000010818	HIVEP2	2.12726	99.4007	0.033398
ENSG00000115207	GTF3C2	-2.12656	-64.7486	0.033457
ENSG00000153234	NR4A2	-2.12528	-92.1139	0.033564
ENSG00000166603	MC4R	-2.12452	-47.8064	0.033626
ENSG00000112079	STK38	-2.12396	-107.968	0.033674
ENSG00000117266	CDK18	2.12358	26.067	0.033706
ENSG00000227729	RD3L	2.12319	9.0792	0.033738
ENSG00000242441	GTF2A1L	2.12227	22.9312	0.033815
ENSG00000111452	ADGRD1	2.12226	64.2914	0.033816
ENSG00000072201	LNX1	-2.12179	-17.2666	0.033856
ENSG00000171199	OPRPN	2.12002	118.027	0.034005
ENSG00000187866	PABIR1	2.11977	20.8492	0.034025
ENSG00000215912	TTC34	-2.11849	-66.1136	0.034134
ENSG00000140968	IRF8	2.11762	40.0749	0.034208
ENSG00000167664	TMIGD2	2.11697	6.52978	0.034263
ENSG00000118579	MED28	2.11675	28.8436	0.034281
ENSG00000103257	SLC7A5	2.11665	7.43831	0.03429
ENSG00000138593	SECISBP2L	-2.11629	-19.5107	0.03432
ENSG00000155850	SLC26A2	2.11601	43.162	0.034344
ENSG00000135374	ELF5	-2.11553	-33.9468	0.034384
ENSG00000064547	LPAR2	2.11518	574.644	0.034415
ENSG00000127472	PLA2G5	2.1149	30.361	0.034439
ENSG00000110066	KMT5B	2.11432	96.4239	0.034488
ENSG00000180817	PPA1	2.11405	19.6889	0.034511
ENSG00000111678	C12orf57	-2.11324	-16.5248	0.034581
ENSG00000163491	NEK10	2.11319	44.7373	0.034584
ENSG00000108588	CCDC47	2.11273	41.8305	0.034624
ENSG00000188486	H2AX	-2.1117	-53.014	0.034712
ENSG00000123685	BATF3	2.11166	12.0003	0.034716
ENSG00000144589	STK11IP	2.11157	68.5088	0.034723
ENSG00000179914	ITLN1	-2.11093	-292.71	0.034779
ENSG00000112053	SLC26A8	2.11034	19.2247	0.034829
ENSG00000165188	RNF183	-2.11017	-73.9769	0.034844
ENSG00000188868	ZNF563	2.10998	151.073	0.03486
ENSG00000161980	POLR3K	-2.10937	-12.3279	0.034912
ENSG00000135547	HEY2	2.10921	30.3235	0.034927
ENSG00000259384	GH1	-2.10917	-23.7535	0.03493
ENSG00000106178	CCL24	-2.10881	-24.8095	0.034961
ENSG00000204428	LY6G5C	2.10865	74.0286	0.034975
ENSG00000057593	F7	2.10726	43.7704	0.035095
ENSG00000183760	ACP7	-2.1062	-27.8056	0.035187
ENSG00000119446	RBM18	2.10602	133.092	0.035202
ENSG00000181752	OR8K5	2.10448	259.941	0.035336
ENSG00000182393	IFNL1	2.10446	124.625	0.035338
ENSG00000139266	MARCHF9	-2.10442	-116.749	0.035342
ENSG00000115677	HDLBP	2.10424	28.6359	0.035357
ENSG00000186523	FAM86B1	-2.10321	-523.218	0.035447
ENSG00000203499	IQANK1	2.10307	47.5066	0.035459
ENSG00000105479	ODAD1	-2.10292	-23.9921	0.035473
ENSG00000099942	CRKL	2.10274	95.6866	0.035489
ENSG00000152591	DSPP	2.10273	331.147	0.035489
ENSG00000064201	TSPAN32	-2.1027	-2.91331	0.035492
ENSG00000143622	RIT1	2.10221	80.9173	0.035535
ENSG00000135365	PHF21A	-2.1021	-130.92	0.035544
ENSG00000170927	PKHD1	-2.102	-140.839	0.035553
ENSG00000114349	GNAT1	-2.10141	-24.5684	0.035605
ENSG00000171401	KRT13	-2.10018	-81.4231	0.035713
ENSG00000107960	STN1	2.09924	38.8403	0.035796
ENSG00000141858	SAMD1	2.09908	53.4637	0.03581
ENSG00000039537	C6	2.09876	128.51	0.035838
ENSG00000090686	USP48	2.09872	42.1997	0.035842
ENSG00000165506	DNAAF2	2.09869	7.74523	0.035845
ENSG00000174946	GPR171	2.09822	60.2854	0.035886
ENSG00000162630	B3GALT2	2.09722	18.341	0.035974
ENSG00000110060	PUS3	-2.09675	-16.0801	0.036016
ENSG00000236383	CCDC200	2.09664	124.864	0.036025
ENSG00000137675	MMP27	2.09637	84.6636	0.03605
ENSG00000072071	ADGRL1	2.09616	17.8588	0.036068
ENSG00000163293	NIPAL1	2.09458	17.9	0.036208
ENSG00000184956	MUC6	-2.09353	-159.068	0.036302
ENSG00000088882	CPXM1	-2.09299	-22.1808	0.03635
ENSG00000110324	IL10RA	-2.0925	-46.6175	0.036394
ENSG00000104537	ANXA13	-2.09059	-180.617	0.036564
ENSG00000173239	LIPM	2.09044	195.66	0.036578
ENSG00000104973	MED25	2.08877	55.6406	0.036728
ENSG00000106392	C1GALT1	2.08789	7.81399	0.036807
ENSG00000177548	RABEP2	2.08774	98.3874	0.036821
ENSG00000132677	RHBG	2.08706	76.4291	0.036883
ENSG00000143294	PRCC	-2.08528	-71.1519	0.037043
ENSG00000283288	SMIM33	-2.08507	-323.023	0.037063
ENSG00000185385	OR7A17	2.08506	88.8551	0.037064
ENSG00000175600	SUGCT	-2.08491	-91.8981	0.037077
ENSG00000105278	ZFR2	2.08428	51.4672	0.037134
ENSG00000254440	PBOV1	2.08427	309.679	0.037135
ENSG00000188215	DCUN1D3	2.08362	38.4143	0.037195
ENSG00000183098	GPC6	2.0835	117.637	0.037206
ENSG00000142698	C1orf94	2.08275	154.417	0.037274
ENSG00000197079	KRT35	-2.08269	-35.582	0.037279
ENSG00000067836	ROGDI	2.08197	32.7443	0.037345
ENSG00000188807	TMEM201	-2.08165	-149.937	0.037375
ENSG00000138395	CDK15	-2.08151	-67.1222	0.037387
ENSG00000172273	HINFP	-2.08147	-17.7652	0.037391
ENSG00000171132	PRKCE	2.08094	17.8178	0.037439
ENSG00000197275	RAD54B	-2.08022	-30.4504	0.037505
ENSG00000255804	OR6J1	2.08012	106.995	0.037515
ENSG00000100023	PPIL2	-2.07992	-79.7147	0.037533
ENSG00000141279	NPEPPS	-2.07985	-65.758	0.037539
ENSG00000160791	CCR5	-2.07953	-7.04624	0.037569
ENSG00000174165	ZDHHC24	2.07934	25.3553	0.037586
ENSG00000072415	PALS1	2.07925	178.875	0.037594
ENSG00000128059	PPAT	-2.07918	-50.5483	0.037601
ENSG00000090530	P3H2	-2.07913	-34.5596	0.037605
ENSG00000265817	FSBP	-2.07888	-272.904	0.037629
ENSG00000065357	DGKA	2.07858	36.9772	0.037656
ENSG00000102978	POLR2C	2.07756	60.9215	0.03775
ENSG00000125787	GNRH2	-2.07696	-106.952	0.037806
ENSG00000100625	SIX4	2.07577	458.88	0.037915
ENSG00000152213	ARL11	2.07517	21.3138	0.037971
ENSG00000168530	MYL1	2.07446	188.366	0.038037
ENSG00000174718	RESF1	2.07397	39.2637	0.038082
ENSG00000108828	VAT1	-2.07328	-76.7525	0.038146
ENSG00000008294	SPAG9	-2.07303	-32.0623	0.038169
ENSG00000108878	CACNG1	-2.07241	-206.714	0.038228
ENSG00000188761	BCL2L15	2.07199	31.8205	0.038266
ENSG00000144566	RAB5A	-2.07147	-19.099	0.038315
ENSG00000181652	ATG9B	-2.07141	-133.409	0.038321
ENSG00000187239	FNBP1	-2.0706	-74.84	0.038396
ENSG00000175426	PCSK1	2.07028	246.856	0.038426
ENSG00000104870	FCGRT	-2.06929	-57.6823	0.038518
ENSG00000171792	RHNO1	-2.06856	-30.4871	0.038587
ENSG00000260325	HSPB9	2.06802	105.317	0.038639
ENSG00000183049	CAMK1D	2.06646	62.7751	0.038785
ENSG00000132517	SLC52A1	2.06579	46.5737	0.038849
ENSG00000242120	MDFIC2	2.06569	170.778	0.038858
ENSG00000164620	RELL2	-2.06522	-65.9408	0.038903
ENSG00000113312	TTC1	-2.06473	-43.0989	0.038949
ENSG00000122783	CYREN	-2.06436	-24.6936	0.038983
ENSG00000100614	PPM1A	2.06415	47.3652	0.039003
ENSG00000212657	KRTAP16-1	-2.06372	-20.7152	0.039044
ENSG00000137094	DNAJB5	2.06265	64.166	0.039146
ENSG00000167625	ZNF526	-2.06232	-60.8314	0.039177
ENSG00000100926	TM9SF1	2.06227	33.676	0.039182
ENSG00000204287	HLA-DRA	-2.06224	-30.656	0.039185
ENSG00000173480	ZNF417	2.06193	16.5971	0.039215
ENSG00000069974	RAB27A	-2.06163	-19.3202	0.039243
ENSG00000258529	ENSG00000258529	2.06107	15.5499	0.039297
ENSG00000127481	UBR4	2.0602	71.1814	0.03938
ENSG00000170473	PYM1	-2.05989	-46.9625	0.039409
ENSG00000263528	IKBKE	-2.05979	-4.14403	0.039419
ENSG00000165915	SLC39A13	-2.05973	-45.0448	0.039424
ENSG00000165533	TTC8	2.05904	34.2271	0.039491
ENSG00000151287	TEX30	-2.05704	-21.6376	0.039682
ENSG00000182004	SNRPE	-2.05665	-78.1624	0.03972
ENSG00000169018	FEM1B	-2.05646	-65.3017	0.039738
ENSG00000141034	GID4	2.05562	30.2666	0.039819
ENSG00000134321	RSAD2	-2.05507	-66.987	0.039872
ENSG00000019549	SNAI2	-2.05501	-224.112	0.039878
ENSG00000144824	PHLDB2	2.0547	3.78164	0.039908
ENSG00000100815	TRIP11	-2.05454	-49.6267	0.039923
ENSG00000027869	SH2D2A	2.05452	43.2992	0.039926
ENSG00000116833	NR5A2	2.05444	229.645	0.039933
ENSG00000115355	CCDC88A	-2.05431	-8.17337	0.039945
ENSG00000164707	SLC13A4	2.0534	52.3019	0.040034
ENSG00000160606	TLCD1	-2.05323	-65.2277	0.040051
ENSG00000092051	JPH4	2.05171	350.909	0.040198
ENSG00000108592	FTSJ3	2.05163	20.5098	0.040205
ENSG00000168710	AHCYL1	-2.05132	-25.9225	0.040236
ENSG00000011478	QPCTL	2.05097	110.136	0.04027
ENSG00000138468	SENP7	-2.05054	-78.7675	0.040311
ENSG00000140497	SCAMP2	2.05054	11.3501	0.040312
ENSG00000136631	VPS45	-2.05042	-4.93191	0.040323
ENSG00000181903	OR4C6	2.04996	216.659	0.040368
ENSG00000122584	NXPH1	-2.04959	-82.4282	0.040405
ENSG00000166869	CHP2	2.04873	58.4537	0.040489
ENSG00000165501	LRR1	2.04872	3.45081	0.040489
ENSG00000166166	TRMT61A	-2.04864	-45.509	0.040497
ENSG00000176720	BOK	2.04771	13.8441	0.040588
ENSG00000104824	HNRNPL	2.04708	187.647	0.04065
ENSG00000241370	RPP21	2.04614	17.6764	0.040743
ENSG00000150636	CCDC102B	-2.04607	-130.982	0.040749
ENSG00000164056	SPRY1	-2.04567	-14.6109	0.040788
ENSG00000170615	SLC26A5	2.04502	68.1207	0.040853
ENSG00000048052	HDAC9	2.04476	149.776	0.040879
ENSG00000205593	DENND6B	-2.0445	-53.3646	0.040904
ENSG00000131848	ZSCAN5A	-2.04407	-52.4644	0.040947
ENSG00000243317	STMP1	2.04315	42.3916	0.041038
ENSG00000196466	ZNF799	-2.04263	-35.9713	0.041089
ENSG00000134317	GRHL1	2.04215	18.3835	0.041136
ENSG00000224940	PRRT4	-2.04178	-37.0435	0.041174
ENSG00000130669	PAK4	-2.04139	-22.6827	0.041212
ENSG00000172320	OR5A1	2.04047	278.421	0.041303
ENSG00000127325	BEST3	-2.04017	-24.6411	0.041333
ENSG00000169972	PUSL1	2.03991	99.1969	0.041359
ENSG00000144677	CTDSPL	-2.03978	-137.797	0.041373
ENSG00000118997	DNAH7	2.03941	32.0979	0.041409
ENSG00000100938	GMPR2	2.03899	38.8586	0.041451
ENSG00000196876	SCN8A	-2.03819	-128.131	0.041531
ENSG00000111206	FOXM1	-2.03817	-22.278	0.041533
ENSG00000243927	MRPS6	2.03811	46.2777	0.041538
ENSG00000107447	DNTT	2.03697	45.5482	0.041653
ENSG00000103145	HCFC1R1	2.03648	49.1716	0.041702
ENSG00000205864	KRTAP5-6	2.03586	72.762	0.041764
ENSG00000170264	FAM161A	-2.03516	-17.0036	0.041835
ENSG00000077420	APBB1IP	-2.035	-7.44279	0.041851
ENSG00000096395	MLN	2.03476	126.901	0.041875
ENSG00000100985	MMP9	2.0344	29.1911	0.041912
ENSG00000147676	MAL2	2.03422	105.172	0.041929
ENSG00000171236	LRG1	-2.03359	-27.5873	0.041993
ENSG00000206107	KRTAP27-1	-2.03332	-347.043	0.04202
ENSG00000154710	RABGEF1	2.03295	40.4746	0.042058
ENSG00000196526	AFAP1	-2.0327	-0.55336	0.042083
ENSG00000114450	GNB4	-2.03221	-9.63371	0.042132
ENSG00000164346	NSA2	2.0309	27.3946	0.042265
ENSG00000122970	IFT81	-2.03072	-64.5158	0.042283
ENSG00000125900	SIRPD	2.03054	64.0737	0.042302
ENSG00000198920	KIAA0753	2.03043	45.495	0.042313
ENSG00000173013	CCDC96	-2.03033	-56.2882	0.042323
ENSG00000164512	ANKRD55	-2.03023	-83.9149	0.042334
ENSG00000167723	TRPV3	2.03016	3.48453	0.04234
ENSG00000126803	HSPA2	-2.03004	-6.681	0.042353
ENSG00000112697	TMEM30A	2.02981	113.969	0.042376
ENSG00000232263	KRTAP25-1	-2.02901	-582.339	0.042458
ENSG00000133661	SFTPD	-2.02836	-100.451	0.042524
ENSG00000063169	BICRA	-2.02835	-21.1265	0.042525
ENSG00000145506	NKD2	2.02796	34.0192	0.042564
ENSG00000180329	CCDC43	-2.02796	-46.2014	0.042565
ENSG00000097096	SYDE2	-2.02761	-11.5748	0.0426
ENSG00000132669	RIN2	2.02645	29.3934	0.042719
ENSG00000002549	LAP3	-2.02642	-7.98184	0.042721
ENSG00000198083	KRTAP9-9	-2.02617	-390.273	0.042748
ENSG00000167779	IGFBP6	-2.02611	-27.9166	0.042754
ENSG00000165269	AQP7	2.02605	55.1859	0.04276
ENSG00000153107	ANAPC1	2.02577	27.7757	0.042788
ENSG00000105011	ASF1B	2.02575	64.8064	0.042791
ENSG00000126787	DLGAP5	2.02516	24.6266	0.042851
ENSG00000163840	DTX3L	-2.02483	-53.1987	0.042885
ENSG00000185231	MC2R	2.02464	94.3857	0.042905
ENSG00000128928	IVD	-2.0237	-27.2902	0.043001
ENSG00000204887	KRTAP1-4	-2.02314	-263.524	0.043059
ENSG00000156030	MIDEAS	2.02294	127.09	0.043079
ENSG00000122483	CCDC18	2.02243	54.3193	0.043132
ENSG00000196616	ADH1B	-2.02208	-88.0299	0.043168
ENSG00000182263	FIGN	-2.02112	-143.199	0.043267
ENSG00000125520	SLC2A4RG	2.02099	34.2516	0.04328
ENSG00000185344	ATP6V0A2	2.02064	80.8882	0.043317
ENSG00000022840	RNF10	2.01969	92.3607	0.043415
ENSG00000135677	GNS	-2.01952	-32.108	0.043433
ENSG00000120137	PANK3	2.01925	45.9122	0.043462
ENSG00000157020	SEC13	2.01893	50.741	0.043494
ENSG00000140718	FTO	-2.01805	-50.5739	0.043586
ENSG00000147434	CHRNA6	-2.01773	-307.931	0.043619
ENSG00000076706	MCAM	2.01756	126.321	0.043637
ENSG00000116679	IVNS1ABP	2.01739	147.765	0.043654
ENSG00000078328	RBFOX1	2.01666	279.879	0.043731
ENSG00000123836	PFKFB2	2.01664	36.4293	0.043733
ENSG00000164323	CFAP97	2.01658	28.3987	0.043739
ENSG00000135638	EMX1	-2.01624	-112.145	0.043774
ENSG00000167634	NLRP7	-2.01541	-6.0483	0.043862
ENSG00000047457	CP	-2.01459	-20.5746	0.043947
ENSG00000171953	ATPAF2	2.01433	106.351	0.043975
ENSG00000149115	TNKS1BP1	-2.01433	-9.00559	0.043975
ENSG00000183153	GJD3	-2.01405	-354.941	0.044004
ENSG00000170426	SDR9C7	-2.01336	-80.0746	0.044076
ENSG00000177239	MAN1B1	-2.01313	-76.5079	0.044101
ENSG00000182247	UBE2E2	-2.01303	-8.6228	0.044112
ENSG00000165714	BORCS5	-2.01299	-20.9814	0.044115
ENSG00000090104	RGS1	2.01278	18.6069	0.044138
ENSG00000112473	SLC39A7	2.01265	39.3445	0.044151
ENSG00000138083	SIX3	2.01261	51.0473	0.044156
ENSG00000184719	RNLS	-2.01218	-8.30289	0.044201
ENSG00000165804	ZNF219	-2.01192	-101.41	0.044228
ENSG00000167632	TRAPPC9	-2.01186	-6.38315	0.044235
ENSG00000204475	NCR3	-2.01101	-48.0629	0.044324
ENSG00000140854	KATNB1	2.00996	17.3802	0.044436
ENSG00000103335	PIEZO1	-2.00912	-20.8347	0.044524
ENSG00000221954	OR4C12	-2.00783	-168.016	0.044662
ENSG00000159788	RGS12	-2.00779	-24.9537	0.044665
ENSG00000157613	CREB3L1	-2.00771	-127.352	0.044674
ENSG00000184988	TMEM106A	2.00762	3.20512	0.044683
ENSG00000057019	DCBLD2	-2.007	-8.51552	0.04475
ENSG00000174456	C12orf76	-2.00602	-54.2093	0.044854
ENSG00000108255	CRYBA1	2.00599	29.7403	0.044857
ENSG00000106526	ACTR3C	-2.00558	-39.1918	0.044901
ENSG00000108551	RASD1	-2.00445	-24.9997	0.045022
ENSG00000110987	BCL7A	2.00435	45.5699	0.045033
ENSG00000152595	MEPE	-2.00426	-148.297	0.045042
ENSG00000162104	ADCY9	2.00296	47.572	0.045182
ENSG00000116199	FAM20B	-2.00258	-10.7619	0.045222
ENSG00000178096	BOLA1	-2.00226	-28.4715	0.045257
ENSG00000085433	WDR47	2.00188	26.3575	0.045297
ENSG00000100888	CHD8	2.00184	22.7104	0.045302
ENSG00000101417	PXMP4	2.00058	24.6345	0.045438
ENSG00000188738	FSIP2	2.00054	126.095	0.045442
ENSG00000086619	ERO1B	-2.00041	-18.1531	0.045456
ENSG00000257411	ENSG00000257411	-2.00036	-84.2157	0.045461
ENSG00000055483	USP36	1.99985	41.4933	0.045517
ENSG00000133318	RTN3	1.99961	23.7262	0.045543
ENSG00000133392	MYH11	1.99933	14.9802	0.045573
ENSG00000277157	H4C4	1.99906	120.182	0.045602
ENSG00000212993	POU5F1B	1.99886	46.9558	0.045624
ENSG00000104147	OIP5	-1.99825	-26.221	0.04569
ENSG00000258223	PRSS58	-1.99789	-149.82	0.045728
ENSG00000151117	TMEM86A	1.99786	18.7655	0.045732
ENSG00000169189	NSMCE1	1.997	30.4591	0.045825
ENSG00000124092	CTCFL	1.99689	74.6965	0.045837
ENSG00000165215	CLDN3	1.99657	32.825	0.045872
ENSG00000138794	CASP6	-1.99582	-26.8561	0.045953
ENSG00000187855	ASCL4	-1.99575	-79.0519	0.045961
ENSG00000137720	CFAP68	1.99562	26.8264	0.045975
ENSG00000242616	GNG10	-1.99558	-26.9269	0.045979
ENSG00000111261	MANSC1	-1.99542	-61.2411	0.045997
ENSG00000051341	POLQ	-1.99517	-47.5026	0.046025
ENSG00000145743	FBXL17	1.995	27.2716	0.046043
ENSG00000162368	CMPK1	1.99475	40.5703	0.04607
ENSG00000182979	MTA1	-1.99442	-171.881	0.046106
ENSG00000169764	UGP2	-1.99385	-32.1851	0.046168
ENSG00000090013	BLVRB	-1.99375	-55.6964	0.046179
ENSG00000125457	MIF4GD	1.99375	11.6978	0.04618
ENSG00000176895	OR51A7	-1.99355	-217.429	0.046201
ENSG00000288678	ENSG00000288678	-1.9932	-86.7522	0.04624
ENSG00000164713	BRI3	1.99279	37.2473	0.046284
ENSG00000126861	OMG	1.99216	90.7079	0.046353
ENSG00000180386	KRTAP9-7	-1.99148	-285.634	0.046429
ENSG00000145217	SLC26A1	-1.98996	-23.7025	0.046595
ENSG00000123297	TSFM	-1.98994	-250.24	0.046598
ENSG00000189308	LIN54	-1.98975	-73.3061	0.046618
ENSG00000185088	RPS27L	-1.9892	-13.7038	0.04668
ENSG00000119042	SATB2	-1.98916	-246.789	0.046683
ENSG00000176204	LRRTM4	1.98904	115.864	0.046697
ENSG00000284762	ENSG00000284762	1.98855	25.5225	0.04675
ENSG00000114790	ARHGEF26	-1.98826	-52.2696	0.046783
ENSG00000170779	CDCA4	1.98822	11.9603	0.046788
ENSG00000137080	IFNA21	-1.98802	-295.607	0.046809
ENSG00000128708	HAT1	-1.98732	-11.3961	0.046887
ENSG00000111196	MAGOHB	1.9868	62.1936	0.046944
ENSG00000185189	NRBP2	1.98662	73.521	0.046965
ENSG00000197409	H3C4	-1.98652	-83.8884	0.046975
ENSG00000198099	ADH4	1.98645	15.8845	0.046984
ENSG00000255730	ENSG00000255730	1.98573	26.0839	0.047063
ENSG00000106333	PCOLCE	-1.98509	-139.521	0.047134
ENSG00000187955	COL14A1	-1.98474	-109.503	0.047173
ENSG00000221843	C2orf16	1.98447	63.0257	0.047203
ENSG00000183813	CCR4	1.98437	36.8612	0.047214
ENSG00000105810	CDK6	-1.98428	-70.9461	0.047224
ENSG00000171867	PRNP	1.98425	24.2539	0.047227
ENSG00000181803	OR6S1	1.98394	104.527	0.047262
ENSG00000141298	SSH2	-1.98378	-92.55	0.04728
ENSG00000167815	PRDX2	1.98369	49.5239	0.04729
ENSG00000040341	STAU2	1.98347	20.4569	0.047315
ENSG00000254505	CHMP4A	1.98307	44.5151	0.047359
ENSG00000125746	EML2	-1.98303	-5.94689	0.047364
ENSG00000198740	ZNF652	1.98295	32.207	0.047373
ENSG00000145692	BHMT	1.98259	74.2672	0.047414
ENSG00000196693	ZNF33B	1.98218	45.91	0.047459
ENSG00000125347	IRF1	1.98184	15.2561	0.047497
ENSG00000168542	COL3A1	1.98171	411.576	0.047512
ENSG00000253352	TUG1	-1.98105	-125.718	0.047586
ENSG00000138346	DNA2	1.9807	19.8403	0.047625
ENSG00000101337	TM9SF4	1.97997	104.35	0.047706
ENSG00000111319	SCNN1A	-1.9796	-18.0857	0.047749
ENSG00000178078	STAP2	1.97958	43.0115	0.04775
ENSG00000156471	PTDSS1	-1.97848	-71.5739	0.047874
ENSG00000156269	NAA11	-1.9782	-328.021	0.047906
ENSG00000188155	KRTAP10-6	-1.97808	-37.4316	0.04792
ENSG00000182963	GJC1	-1.97733	-141.208	0.048005
ENSG00000188428	BLOC1S5	1.97655	29.9017	0.048092
ENSG00000115107	STEAP3	1.97605	10.6539	0.048149
ENSG00000100362	PVALB	-1.97571	-69.8592	0.048188
ENSG00000168092	PAFAH1B2	-1.97565	-41.8986	0.048195
ENSG00000047932	GOPC	-1.9752	-18.9721	0.048245
ENSG00000188092	GPR89B	-1.97513	-21.6661	0.048253
ENSG00000132478	UNK	1.97483	142.788	0.048288
ENSG00000144369	FAM171B	1.97481	29.8365	0.048289
ENSG00000172939	OXSR1	1.97468	100.99	0.048304
ENSG00000148187	MRRF	1.97391	148.276	0.048392
ENSG00000183963	SMTN	1.97357	11.7948	0.048431
ENSG00000254466	OR4D10	1.97337	227.984	0.048454
ENSG00000100036	SLC35E4	-1.97301	-15.7892	0.048494
ENSG00000133958	UNC79	1.97208	51.9963	0.0486
ENSG00000125375	DMAC2L	-1.97153	-8.00342	0.048663
ENSG00000164430	CGAS	-1.97042	-28.1099	0.04879
ENSG00000241837	ATP5PO	-1.9696	-40.1815	0.048884
ENSG00000114737	CISH	-1.96955	-34.7141	0.04889
ENSG00000145879	SPINK7	-1.96915	-552.474	0.048936
ENSG00000204130	RUFY2	1.96914	10.1188	0.048936
ENSG00000162944	RFTN2	-1.96907	-14.5182	0.048945
ENSG00000198863	RUNDC1	1.96842	72.6358	0.049019
ENSG00000158163	DZIP1L	-1.96831	-19.6633	0.049032
ENSG00000135838	NPL	1.96829	55.7544	0.049034
ENSG00000167257	RNF214	-1.96828	-220.812	0.049036
ENSG00000004779	NDUFAB1	1.96802	31.6251	0.049066
ENSG00000157350	ST3GAL2	1.96792	117.077	0.049077
ENSG00000103091	WDR59	1.96748	22.8965	0.049127
ENSG00000166896	ATP23	1.96699	2.79498	0.049185
ENSG00000288614	ENSG00000288614	-1.96692	-42.2147	0.049192
ENSG00000068079	IFI35	-1.96669	-43.6093	0.049219
ENSG00000259224	SLC35G6	-1.96637	-17.3634	0.049255
ENSG00000146378	TAAR2	-1.9663	-169.082	0.049264
ENSG00000125872	LRRN4	-1.96602	-77.8694	0.049296
ENSG00000187492	CDHR4	-1.96575	-248.738	0.049327
ENSG00000197437	OR13G1	1.9657	140.235	0.049333
ENSG00000134183	GNAT2	-1.96563	-33.0616	0.049341
ENSG00000204544	MUC21	1.96557	30.3304	0.049348
ENSG00000131941	RHPN2	-1.96539	-10.6106	0.049369
ENSG00000091831	ESR1	-1.96531	-198.61	0.049378
ENSG00000184743	ATL3	-1.96502	-54.8503	0.049412
ENSG00000115286	NDUFS7	-1.96498	-274.469	0.049417
ENSG00000244694	PTCHD4	-1.96435	-60.3066	0.04949
ENSG00000182511	FES	1.96399	6.65982	0.049531
ENSG00000243943	ZNF512	-1.96283	-38.2768	0.049666
ENSG00000198185	ZNF334	1.96101	23.4317	0.049878
ENSG00000178538	CA8	-1.96082	-34.3538	0.049901
ENSG00000181610	MRPS23	-1.96079	-87.2312	0.049903
ENSG00000139117	CPNE8	1.96039	8.97091	0.049951
ENSG00000157259	GATAD1	1.95998	35.3336	0.049998
ENSG00000227124	ZNF717	-1.95824	-64.4106	0.050202
ENSG00000148835	TAF5	-1.95813	-10.4649	0.050215
ENSG00000164187	LMBRD2	-1.95788	-75.9912	0.050244
ENSG00000118113	MMP8	-1.95781	-29.9298	0.050252
ENSG00000231738	TSPAN19	1.95731	264.894	0.05031
ENSG00000081177	EXD2	1.95706	27.8221	0.050341
ENSG00000092201	SUPT16H	-1.95673	-28.5166	0.050379
ENSG00000117602	RCAN3	-1.95673	-66.5297	0.050379
ENSG00000212935	KRTAP10-3	1.95649	54.9859	0.050407
ENSG00000174437	ATP2A2	1.95581	35.9014	0.050488
ENSG00000163374	YY1AP1	1.95527	49.9928	0.050551
ENSG00000253958	CLDN23	1.9551	7.21177	0.050572
ENSG00000174279	EVX2	-1.955	-141.909	0.050583
ENSG00000075275	CELSR1	1.95472	40.0362	0.050616
ENSG00000001461	NIPAL3	-1.95426	-13.2256	0.050671
ENSG00000121270	ABCC11	-1.95389	-61.8233	0.050715
ENSG00000133657	ATP13A3	-1.95378	-47.7069	0.050728
ENSG00000131931	THAP1	-1.95364	-65.3634	0.050743
ENSG00000130522	JUND	1.95296	33.8795	0.050824
ENSG00000142609	CFAP74	1.95292	179.263	0.050829
ENSG00000204381	LAYN	1.95256	8.16172	0.050872
ENSG00000186803	IFNA10	1.95246	58.8239	0.050884
ENSG00000187475	H1-6	1.95242	27.0301	0.050888
ENSG00000186038	HTR3E	-1.95238	-32.7042	0.050893
ENSG00000166261	ZNF202	1.95206	23.5187	0.05093
ENSG00000243489	KRTAP10-11	1.95177	40.5086	0.050966
ENSG00000213593	TMX2	1.95143	66.2718	0.051006
ENSG00000227059	ANHX	1.95099	54.3683	0.051058
ENSG00000073008	PVR	-1.95059	-10.8568	0.051106
ENSG00000175395	ZNF25	-1.94987	-49.085	0.051192
ENSG00000145819	ARHGAP26	1.94964	71.3606	0.051219
ENSG00000010030	ETV7	1.94953	3.00168	0.051232
ENSG00000183831	ANKRD45	1.94941	47.8688	0.051247
ENSG00000204361	NXPE2	1.94939	132.896	0.051248
ENSG00000288681	ENSG00000288681	1.9479	11.3141	0.051426
ENSG00000115155	OTOF	-1.94738	-127.405	0.051489
ENSG00000095777	MYO3A	-1.94698	-58.7417	0.051537
ENSG00000106290	TAF6	-1.94691	-28.9056	0.051546
ENSG00000278505	C17orf78	-1.94686	-90.6565	0.051552
ENSG00000064489	BORCS8-MEF2B	1.94685	47.8742	0.051553
ENSG00000035862	TIMP2	1.94674	5.9462	0.051566
ENSG00000183688	RFLNB	-1.94666	-107.089	0.051575
ENSG00000105063	PPP6R1	-1.94654	-141.155	0.05159
ENSG00000204655	MOG	1.94653	52.8993	0.051591
ENSG00000127980	PEX1	1.94631	22.8765	0.051617
ENSG00000196782	MAML3	1.94551	21.0414	0.051714
ENSG00000132781	MUTYH	1.94345	37.4224	0.051962
ENSG00000106331	PAX4	1.94343	262.984	0.051965
ENSG00000057704	TMCC3	-1.94232	-10.8679	0.052098
ENSG00000156398	SFXN2	1.94169	101.013	0.052175
ENSG00000214706	IFRD2	1.94135	44.4283	0.052216
ENSG00000189181	OR14I1	-1.9411	-172.228	0.052246
ENSG00000010803	SCMH1	1.94083	34.6274	0.052279
ENSG00000182952	HMGN4	-1.94062	-23.9889	0.052304
ENSG00000039319	ZFYVE16	1.94007	63.9144	0.052371
ENSG00000101247	NDUFAF5	-1.93986	-32.4649	0.052396
ENSG00000251246	EFNA4-EFNA3	-1.93971	-36.3267	0.052415
ENSG00000162891	IL20	-1.93928	-94.6156	0.052467
ENSG00000135974	C2orf49	1.93863	63.5059	0.052547
ENSG00000174373	RALGAPA1	-1.93859	-27.8446	0.052551
ENSG00000078487	ZCWPW1	-1.93742	-12.5767	0.052694
ENSG00000148180	GSN	1.93737	68.9548	0.0527
ENSG00000154080	CHST9	-1.93713	-107.558	0.052729
ENSG00000091640	SPAG7	-1.93642	-93.5809	0.052816
ENSG00000174957	OR5J2	1.93603	238.793	0.052865
ENSG00000080007	DDX43	-1.93598	-51.563	0.05287
ENSG00000085831	TTC39A	1.93555	183.453	0.052922
ENSG00000070495	JMJD6	-1.93499	-31.5234	0.052991
ENSG00000186510	CLCNKA	1.93464	147.327	0.053034
ENSG00000104343	UBE2W	-1.9338	-51.346	0.053137
ENSG00000141744	PNMT	1.93358	50.7538	0.053165
ENSG00000186910	SERPINA11	1.93341	18.3823	0.053185
ENSG00000178562	CD28	-1.9333	-44.1342	0.053199
ENSG00000203867	RBM20	1.93297	59.0233	0.05324
ENSG00000100056	ESS2	-1.93277	-2.37663	0.053265
ENSG00000135387	CAPRIN1	1.93255	41.9267	0.053291
ENSG00000162408	NOL9	-1.93255	-22.9053	0.053291
ENSG00000185728	YTHDF3	-1.93218	-57.1389	0.053338
ENSG00000090565	RAB11FIP3	1.93178	23.9155	0.053386
ENSG00000129437	KLK14	1.93158	55.6226	0.053411
ENSG00000205923	CEMP1	-1.93117	-393.502	0.053462
ENSG00000139865	TTC6	1.93096	65.4958	0.053487
ENSG00000198553	KCNRG	1.9308	27.7369	0.053507
ENSG00000171017	LRRC8E	1.93056	16.9985	0.053538
ENSG00000157106	SMG1	-1.92996	-31.4184	0.053612
ENSG00000108443	RPS6KB1	1.92935	30.5862	0.053688
ENSG00000168071	CCDC88B	-1.92918	-60.1993	0.053708
ENSG00000123178	SPRYD7	1.92887	18.2492	0.053747
ENSG00000251287	ALG1L2	-1.92865	-80.2191	0.053774
ENSG00000103599	IQCH	-1.92832	-23.8665	0.053815
ENSG00000115073	ACTR1B	-1.9283	-47.3168	0.053817
ENSG00000115216	NRBP1	1.92798	23.6677	0.053858
ENSG00000141854	MISP3	-1.92766	-17.5629	0.053898
ENSG00000284873	OOSP1	1.92732	265.762	0.05394
ENSG00000162897	FCAMR	1.92719	59.1908	0.053956
ENSG00000105227	PRX	-1.927	-16.8693	0.053979
ENSG00000091656	ZFHX4	1.92667	413.235	0.05402
ENSG00000120278	PLEKHG1	-1.9263	-11.8168	0.054067
ENSG00000146151	HMGCLL1	-1.92563	-165.938	0.054151
ENSG00000065325	GLP2R	1.92562	120.033	0.054152
ENSG00000132681	ATP1A4	1.92553	50.8597	0.054164
ENSG00000244617	ASPRV1	1.92546	89.8874	0.054172
ENSG00000164736	SOX17	-1.92516	-145.529	0.05421
ENSG00000177238	TRIM72	-1.92473	-96.3942	0.054263
ENSG00000100523	DDHD1	1.92458	9.30308	0.054282
ENSG00000127415	IDUA	1.9242	4.8557	0.054329
ENSG00000142920	AZIN2	1.92342	75.3397	0.054427
ENSG00000100335	MIEF1	1.92313	57.7784	0.054463
ENSG00000082293	COL19A1	1.92275	20.8097	0.054512
ENSG00000116748	AMPD1	1.92249	75.3881	0.054545
ENSG00000158296	SLC13A3	1.92207	98.9145	0.054597
ENSG00000143036	SLC44A3	-1.92205	-53.2566	0.0546
ENSG00000171133	OR2K2	1.92155	431.57	0.054662
ENSG00000145284	SCD5	-1.92128	-5.05403	0.054696
ENSG00000162924	REL	1.92114	75.6046	0.054714
ENSG00000235376	RPEL1	-1.9211	-285.591	0.054719
ENSG00000159792	PSKH1	1.92098	38.608	0.054734
ENSG00000113407	TARS1	-1.92076	-6.24124	0.054762
ENSG00000126003	PLAGL2	-1.9206	-64.4109	0.054782
ENSG00000183977	PP2D1	-1.92	-32.9315	0.054858
ENSG00000128596	CCDC136	1.91922	14.1789	0.054957
ENSG00000114626	ABTB1	1.91891	22.5506	0.054995
ENSG00000188305	PEAK3	-1.91888	-7.53647	0.054999
ENSG00000100916	BRMS1L	-1.91879	-100.761	0.05501
ENSG00000135111	TBX3	1.91856	109.301	0.05504
ENSG00000124380	SNRNP27	-1.91825	-37.163	0.055079
ENSG00000213218	CSH2	1.91803	104.059	0.055107
ENSG00000078304	PPP2R5C	-1.91729	-38.5524	0.055201
ENSG00000006047	YBX2	-1.91725	-57.853	0.055206
ENSG00000182053	TRIM49B	1.91664	269.783	0.055283
ENSG00000096654	ZNF184	1.91636	29.8677	0.055319
ENSG00000139193	CD27	-1.91615	-29.6787	0.055346
ENSG00000204977	TRIM13	-1.91598	-93.6858	0.055367
ENSG00000170584	NUDCD2	-1.91548	-81.3606	0.055432
ENSG00000003756	RBM5	-1.91537	-88.8646	0.055445
ENSG00000196923	PDLIM7	-1.91526	-87.4543	0.055459
ENSG00000160783	PMF1	-1.91502	-84.6099	0.055489
ENSG00000085063	CD59	1.91498	3.9376	0.055495
ENSG00000171102	OBP2B	1.91482	162.37	0.055515
ENSG00000115998	C2orf42	-1.91433	-15.3206	0.055578
ENSG00000134318	ROCK2	1.91389	33.0309	0.055634
ENSG00000184436	THAP7	-1.91372	-16.0177	0.055656
ENSG00000168564	CDKN2AIP	-1.91366	-44.7556	0.055664
ENSG00000073910	FRY	-1.91347	-12.2022	0.055689
ENSG00000007237	GAS7	-1.91292	-6.21666	0.055758
ENSG00000076944	STXBP2	-1.91221	-49.2531	0.055849
ENSG00000134201	GSTM5	-1.9119	-29.965	0.055889
ENSG00000144031	ANKRD53	-1.91184	-17.3232	0.055897
ENSG00000182481	KPNA2	1.91136	26.7791	0.055959
ENSG00000136159	NUDT15	-1.91127	-22.7971	0.05597
ENSG00000125952	MAX	-1.91063	-57.1027	0.056052
ENSG00000104881	PPP1R13L	-1.91059	-7.77418	0.056057
ENSG00000185873	TMPRSS11B	1.91058	715.563	0.056059
ENSG00000121903	ZSCAN20	1.91055	44.4208	0.056063
ENSG00000104728	ARHGEF10	1.9078	44.33	0.056417
ENSG00000144550	CPNE9	-1.90742	-71.5644	0.056466
ENSG00000106384	MOGAT3	-1.90734	-44.2568	0.056477
ENSG00000205922	ONECUT3	-1.90686	-353.431	0.056538
ENSG00000100290	BIK	-1.90686	-6.72352	0.056538
ENSG00000012171	SEMA3B	1.90663	82.0506	0.056568
ENSG00000091542	ALKBH5	1.90656	44.2715	0.056577
ENSG00000259112	NDUFC2-KCTD14	1.9064	29.046	0.056599
ENSG00000225950	NTF4	1.90614	35.4704	0.056632
ENSG00000204815	ODAD4	1.906	83.7765	0.05665
ENSG00000166164	BRD7	-1.9058	-15.2858	0.056676
ENSG00000061938	TNK2	-1.90543	-18.5221	0.056724
ENSG00000206203	TSSK2	1.90525	63.6474	0.056748
ENSG00000104218	CSPP1	-1.90509	-110.564	0.056769
ENSG00000159871	LYPD5	1.90402	20.6945	0.056907
ENSG00000204308	RNF5	-1.90377	-44.9453	0.05694
ENSG00000177383	MAGEF1	1.90276	14.9509	0.057072
ENSG00000006530	AGK	-1.90266	-43.4196	0.057085
ENSG00000283439	SPEM3	1.90231	429.245	0.05713
ENSG00000023902	PLEKHO1	1.90158	27.8643	0.057227
ENSG00000136930	PSMB7	-1.90079	-13.0534	0.05733
ENSG00000187959	CPSF4L	1.9006	64.7718	0.057355
ENSG00000123395	ATG101	-1.90058	-21.1408	0.057357
ENSG00000269720	CCDC194	1.89992	44.7637	0.057444
ENSG00000167654	ATCAY	1.89932	106.988	0.057522
ENSG00000166037	CEP57	-1.89925	-14.362	0.057532
ENSG00000177025	C19orf18	-1.89919	-441.475	0.05754
ENSG00000135900	MRPL44	1.89908	33.7863	0.057554
ENSG00000167183	PRR15L	1.89903	47.0557	0.057561
ENSG00000168496	FEN1	-1.89898	-34.7836	0.057567
ENSG00000154803	FLCN	-1.89824	-6.76568	0.057664
ENSG00000204334	ERICH2	1.89819	64.8508	0.05767
ENSG00000120332	TNN	1.89811	80.0045	0.057682
ENSG00000189184	PCDH18	-1.89802	-25.8513	0.057693
ENSG00000137634	NXPE4	1.8978	469.632	0.057723
ENSG00000175592	FOSL1	-1.8973	-24.6464	0.057788
ENSG00000109861	CTSC	-1.89691	-8.10797	0.05784
ENSG00000172992	DCAKD	1.89684	6.3701	0.057849
ENSG00000128881	TTBK2	1.89646	100.58	0.057899
ENSG00000079332	SAR1A	1.89573	72.517	0.057995
ENSG00000198874	TYW1	-1.89505	-15.2593	0.058086
ENSG00000166881	NEMP1	1.89491	124.537	0.058105
ENSG00000262179	MYMX	1.8948	22.385	0.058119
ENSG00000107968	MAP3K8	1.89419	7.50593	0.058199
ENSG00000226742	HSBP1L1	-1.89416	-3.60649	0.058204
ENSG00000133805	AMPD3	1.89404	13.9689	0.05822
ENSG00000064703	DDX20	1.89384	12.8483	0.058246
ENSG00000128228	SDF2L1	-1.89378	-35.8425	0.058255
ENSG00000100034	PPM1F	1.89363	43.1135	0.058274
ENSG00000112144	CILK1	-1.89361	-65.3184	0.058277
ENSG00000131435	PDLIM4	-1.89333	-189.33	0.058314
ENSG00000205423	CNEP1R1	1.89332	29.4633	0.058315
ENSG00000141391	PRELID3A	-1.8928	-6.69447	0.058384
ENSG00000196666	FAM180B	1.89263	118.16	0.058407
ENSG00000125409	TEKT3	1.89217	127.59	0.058469
ENSG00000153294	ADGRF4	-1.89211	-53.23	0.058477
ENSG00000196227	FAM217B	-1.8919	-118.965	0.058505
ENSG00000144644	GADL1	-1.89163	-29.5099	0.05854
ENSG00000163909	HEYL	1.89137	94.3512	0.058575
ENSG00000197125	OR8B8	-1.89101	-260.683	0.058623
ENSG00000203872	C6orf163	-1.89055	-72.6268	0.058684
ENSG00000165309	ARMC3	1.8897	25.792	0.058798
ENSG00000084072	PPIE	-1.88924	-9.60649	0.058859
ENSG00000231274	SBK3	-1.88911	-88.2231	0.058878
ENSG00000189050	RNFT1	-1.88878	-7.1679	0.058921
ENSG00000124657	OR2B6	-1.88803	-131.417	0.059021
ENSG00000165669	FAM204A	-1.88793	-65.3968	0.059035
ENSG00000160072	ATAD3B	-1.88721	-146.282	0.059133
ENSG00000101544	ADNP2	-1.88685	-23.5829	0.05918
ENSG00000285188	ENSG00000285188	-1.88493	-19.9433	0.059439
ENSG00000124818	OPN5	-1.88474	-35.6779	0.059466
ENSG00000289760	ENSG00000289760	1.88437	133.871	0.059516
ENSG00000163453	IGFBP7	1.88408	3.05297	0.059554
ENSG00000176095	IP6K1	-1.88383	-133.529	0.059589
ENSG00000130449	ZSWIM6	-1.88344	-29.7087	0.059641
ENSG00000163736	PPBP	-1.88335	-2.34547	0.059653
ENSG00000113575	PPP2CA	-1.88327	-128.719	0.059664
ENSG00000164871	SPAG11B	1.88237	4468.7	0.059787
ENSG00000065154	OAT	-1.88228	-34.6322	0.059798
ENSG00000187867	PALM3	-1.88121	-61.7528	0.059943
ENSG00000181562	EDDM3A	1.88059	39.1048	0.060028
ENSG00000025156	HSF2	1.88058	6.97518	0.060029
ENSG00000267335	ENSG00000267335	1.88055	168.38	0.060033
ENSG00000136383	ALPK3	1.88002	30.9039	0.060106
ENSG00000196570	PFN3	1.87977	62.6991	0.06014
ENSG00000176922	OR51S1	-1.87954	-116.972	0.06017
ENSG00000162723	SLAMF9	-1.87774	-46.5245	0.060416
ENSG00000184811	TRARG1	-1.87771	-84.7912	0.06042
ENSG00000204414	CSHL1	1.87735	45.0278	0.06047
ENSG00000145832	SLC25A48	1.87734	106.514	0.060471
ENSG00000162994	CLHC1	-1.87715	-38.6488	0.060498
ENSG00000165672	PRDX3	-1.87709	-42.7734	0.060505
ENSG00000172689	MS4A10	1.87642	36.7697	0.060598
ENSG00000251201	TMED7-TICAM2	-1.876	-29.2824	0.060655
ENSG00000170571	EMB	-1.87539	-7.30504	0.060739
ENSG00000186377	CYP4X1	1.8748	55.3051	0.06082
ENSG00000249773	ENSG00000249773	1.87464	5.65142	0.060843
ENSG00000204052	LRRC73	-1.87453	-84.1919	0.060857
ENSG00000143869	GDF7	-1.87452	-21.8644	0.060859
ENSG00000204580	DDR1	-1.87442	-32.4292	0.060872
ENSG00000151687	ANKAR	-1.87428	-56.9598	0.060892
ENSG00000044115	CTNNA1	1.87402	3.66955	0.060927
ENSG00000153283	CD96	-1.87268	-37.8356	0.061112
ENSG00000214510	SPINK13	-1.87157	-558.176	0.061266
ENSG00000168944	CEP120	1.87124	54.4626	0.061312
ENSG00000176890	TYMS	-1.87121	-4.00485	0.061316
ENSG00000206026	SMIM21	1.87109	221.593	0.061333
ENSG00000119703	ZC2HC1C	-1.87108	-9.39575	0.061335
ENSG00000263201	DPEP2NB	1.86945	76.4809	0.06156
ENSG00000109424	UCP1	-1.86918	-25.1207	0.061597
ENSG00000141096	DPEP3	1.86881	90.1015	0.061649
ENSG00000229637	PRAC2	1.86865	80.8785	0.061672
ENSG00000157800	SLC37A3	1.86865	28.8824	0.061672
ENSG00000175874	CREG2	-1.86823	-11.7331	0.061729
ENSG00000185627	PSMD13	1.86823	31.6455	0.06173
ENSG00000133574	GIMAP4	1.8682	25.3327	0.061734
ENSG00000133313	CNDP2	1.86814	3.8994	0.061742
ENSG00000119801	YPEL5	-1.86761	-58.1	0.061816
ENSG00000240771	ARHGEF25	-1.86688	-22.9402	0.061918
ENSG00000117594	HSD11B1	-1.86628	-681.687	0.062002
ENSG00000148942	SLC5A12	1.86514	149.041	0.062162
ENSG00000088766	CRLS1	-1.86511	-25.52	0.062166
ENSG00000214216	IQCJ	-1.8649	-258.564	0.062195
ENSG00000121892	PDS5A	-1.86486	-27.7451	0.062201
ENSG00000113916	BCL6	1.86352	28.1718	0.062389
ENSG00000171360	KRT38	-1.86329	-264.742	0.062421
ENSG00000067334	DNTTIP2	1.86174	30.6906	0.062639
ENSG00000075213	SEMA3A	-1.86156	-20.4391	0.062665
ENSG00000004866	ST7	1.86148	12.6221	0.062676
ENSG00000155329	ZCCHC10	1.86139	53.3359	0.06269
ENSG00000124780	KCNK17	-1.86109	-5.36513	0.062731
ENSG00000023839	ABCC2	1.86093	165.388	0.062754
ENSG00000155256	ZFYVE27	-1.8609	-25.2806	0.062759
ENSG00000136816	TOR1B	1.85929	24.8824	0.062986
ENSG00000127527	EPS15L1	-1.85829	-53.7049	0.063127
ENSG00000158792	SPATA2L	1.85801	21.8893	0.063167
ENSG00000189306	RRP7A	-1.85671	-45.8054	0.063352
ENSG00000026297	RNASET2	1.8561	11.8268	0.063439
ENSG00000234284	ZNF879	1.85588	25.298	0.063471
ENSG00000137776	SLTM	-1.85575	-72.0456	0.063489
ENSG00000124575	H1-3	1.85524	13.2361	0.063562
ENSG00000197465	GYPE	-1.8551	-1.41402	0.063582
ENSG00000138071	ACTR2	-1.85446	-78.8425	0.063674
ENSG00000148848	ADAM12	1.8544	110.993	0.063682
ENSG00000140006	WDR89	1.85412	34.9171	0.063723
ENSG00000182463	TSHZ2	-1.85348	-45.7156	0.063813
ENSG00000122692	SMU1	-1.85329	-80.8643	0.063841
ENSG00000163518	FCRL4	1.85323	30.9602	0.063849
ENSG00000159164	SV2A	-1.85278	-34.2371	0.063914
ENSG00000185523	SPATA45	1.85266	47.2775	0.063931
ENSG00000152910	CNTNAP4	-1.85236	-235.363	0.063973
ENSG00000081913	PHLPP1	1.85224	35.4986	0.063991
ENSG00000070182	SPTB	1.85206	23.0249	0.064017
ENSG00000272325	NUDT3	-1.85169	-76.0495	0.06407
ENSG00000143416	SELENBP1	1.85154	26.4365	0.064092
ENSG00000175711	B3GNTL1	1.85122	43.9347	0.064138
ENSG00000139531	SUOX	1.85085	24.0831	0.064191
ENSG00000234224	TMEM229A	1.8508	132.96	0.064198
ENSG00000180043	GARIN5B	1.85059	72.1829	0.064229
ENSG00000140395	SKIC8	1.85043	21.7949	0.064251
ENSG00000105366	SIGLEC8	-1.85033	-141.126	0.064267
ENSG00000169548	ZNF280A	1.85032	97.2362	0.064267
ENSG00000001460	STPG1	1.85007	26.5258	0.064304
ENSG00000125386	FAM193A	1.85006	73.564	0.064305
ENSG00000221880	KRTAP1-3	-1.84995	-291.856	0.064321
ENSG00000115602	IL1RL1	-1.84986	-32.0388	0.064334
ENSG00000166349	RAG1	-1.84973	-107.599	0.064352
ENSG00000164308	ERAP2	-1.84941	-22.5549	0.064399
ENSG00000112763	BTN2A1	1.84923	11.6137	0.064425
ENSG00000161914	ZNF653	-1.84882	-24.5709	0.064484
ENSG00000267140	ENSG00000267140	1.84871	3.5435	0.064499
ENSG00000148396	SEC16A	1.8484	14.4858	0.064545
ENSG00000008018	PSMB1	1.84817	30.682	0.064578
ENSG00000186105	LRRC70	1.84817	37.1949	0.064578
ENSG00000160256	SLX9	1.84805	43.6001	0.064596
[truncated: 15,119 more rows]
