# Supplementary material for: scPrediXcan integrates deep learning methods and single-cell data into a cell-type-specific transcriptome-wide association study framework
Source: Cell Genom. 2025 May 14;5(5):100875. doi: 10.1016/j.xgen.2025.100875 (PMC12143334; doi:10.1016/j.xgen.2025.100875)
Supplement: Data S1. Tables S1–S47 [file mmc2.zip › Supplemental_tables/TableS17.xlsx]

## Sheet: Table_S17_CD8+AlphaBetaTcell
gene	gene_name	zscore	effect_size	pvalue
ENSG00000213719	CLIC1	-21.9401	-474.961	1.07559e-106
ENSG00000213676	ATF6B	18.606	152.712	2.87e-77
ENSG00000213722	DDAH2	-17.5116	-86.281	1.17e-68
ENSG00000137343	ATAT1	16.3256	615.972	6.49e-60
ENSG00000137411	VARS2	15.1462	273.671	8.03e-52
ENSG00000204314	PRRT1	14.9581	181.173	1.38e-50
ENSG00000196735	HLA-DQA1	-14.2639	-7.6255	3.67e-46
ENSG00000232629	HLA-DQB2	14.2619	121.525	3.78e-46
ENSG00000196230	TUBB	-13.7989	-483.378	2.59e-43
ENSG00000204463	BAG6	-13.7502	-484.711	5.08e-43
ENSG00000204348	DXO	-13.4887	-498.103	1.82e-41
ENSG00000204542	C6orf15	13.1333	273.836	2.12e-39
ENSG00000204296	TSBP1	12.847	810.187	8.94e-38
ENSG00000244255	ENSG00000244255	12.6073	1315.58	1.92e-36
ENSG00000166278	C2	12.3846	948.202	3.17e-35
ENSG00000204424	LY6G6F	-11.7245	-975.544	9.55e-32
ENSG00000196747	H2AC13	-11.724	-752.005	9.6e-32
ENSG00000168477	TNXB	-11.1918	-138.807	4.47e-29
ENSG00000213760	ATP6V1G2	11.1601	128.821	6.39e-29
ENSG00000204257	HLA-DMA	-11.1215	-505.979	9.87e-29
ENSG00000221988	PPT2	10.7529	109.109	5.75e-27
ENSG00000204427	ABHD16A	-10.7475	-414.96	6.09e-27
ENSG00000228789	HCG22	-10.6947	-204.119	1.08e-26
ENSG00000204420	MPIG6B	-10.6787	-204.495	1.28e-26
ENSG00000204386	NEU1	10.5692	329.52	4.14e-26
ENSG00000137404	NRM	-10.3591	-225.666	3.8e-25
ENSG00000204421	LY6G6C	-10.2994	-636.1	7.09e-25
ENSG00000185130	H2BC13	10.2363	135.72	1.36e-24
ENSG00000278828	H3C10	-10.186	-333.182	2.29e-24
ENSG00000204410	MSH5	-9.90916	-365.926	3.8e-23
ENSG00000137312	FLOT1	9.88989	231.406	4.61e-23
ENSG00000204371	EHMT2	-9.87168	-540.455	5.52e-23
ENSG00000064419	TNPO3	-9.79452	-136.861	1.19e-22
ENSG00000276368	H2AC14	9.77378	198.923	1.46e-22
ENSG00000248167	TRIM39-RPP21	-9.72767	-136.825	2.3e-22
ENSG00000274641	H2BC17	9.66255	557.199	4.35e-22
ENSG00000235109	ZSCAN31	9.65386	179.615	4.73e-22
ENSG00000137338	PGBD1	9.62716	105.531	6.14e-22
ENSG00000250641	LY6G6F-LY6G6D	-9.52775	-694.459	1.61e-21
ENSG00000278637	H4C1	9.51495	82.3223	1.82e-21
ENSG00000204498	NFKBIL1	9.46265	64.3069	3e-21
ENSG00000206503	HLA-A	9.35215	42.3959	8.59e-21
ENSG00000204290	BTNL2	9.08848	1390.53	1e-19
ENSG00000233822	H2BC15	-8.98543	-123.379	2.58e-19
ENSG00000137185	ZSCAN9	-8.9421	-36.4594	3.82e-19
ENSG00000237988	OR2I1P	8.92166	972.477	4.59e-19
ENSG00000289282	ENSG00000289282	-8.71013	-492.578	3.04e-18
ENSG00000184357	H1-5	8.6581	179.327	4.8e-18
ENSG00000276180	H4C9	-8.59079	-399.747	8.64e-18
ENSG00000275221	H2AC15	-8.25144	-106.074	1.57e-16
ENSG00000248993	ENSG00000248993	-8.24811	-235.128	1.61e-16
ENSG00000099365	STX1B	-8.14324	-1167.01	3.85e-16
ENSG00000204681	GABBR1	8.13919	357.447	3.98e-16
ENSG00000204525	HLA-C	-8.11759	-152.626	4.76e-16
ENSG00000242574	HLA-DMB	-7.7682	-339.464	7.96e-15
ENSG00000186470	BTN3A2	-7.68913	-59.0229	1.48e-14
ENSG00000183246	RIMBP3C	-7.66808	-209.678	1.75e-14
ENSG00000185651	UBE2L3	-7.64125	-234.555	2.15e-14
ENSG00000187626	ZKSCAN4	7.54791	59.6282	4.42e-14
ENSG00000204576	PRR3	-7.41874	-379.463	1.18e-13
ENSG00000277224	H2BC7	-7.31603	-120.834	2.55e-13
ENSG00000204516	MICB	7.09946	38.8582	1.25e-12
ENSG00000226979	LTA	-7.08416	-85.7833	1.4e-12
ENSG00000124568	SLC17A1	-6.84719	-617.467	7.53e-12
ENSG00000204315	FKBPL	-6.72832	-65.3095	1.72e-11
ENSG00000136573	BLK	-6.69574	-25.8943	2.15e-11
ENSG00000241404	EGFL8	6.64459	245.383	3.04e-11
ENSG00000169896	ITGAM	-6.60894	-127.771	3.87e-11
ENSG00000204256	BRD2	6.55157	86.2406	5.69e-11
ENSG00000089280	FUS	6.50349	391.262	7.85e-11
ENSG00000232810	TNF	-6.39763	-229.759	1.58e-10
ENSG00000204385	SLC44A4	6.39745	192.956	1.58e-10
ENSG00000240053	LY6G5B	-6.25285	-488.303	4.03e-10
ENSG00000291302	ENSG00000291302	-6.20294	-56.4741	5.54e-10
ENSG00000220201	ZGLP1	-6.19573	-231.526	5.8e-10
ENSG00000276903	H2AC16	6.17625	130.178	6.56e-10
ENSG00000204472	AIF1	6.14055	52.8362	8.22e-10
ENSG00000234745	HLA-B	6.07999	79.4938	1.2e-09
ENSG00000204388	HSPA1B	6.00019	94.9572	1.97e-09
ENSG00000099849	RASSF7	5.83849	290.668	5.27e-09
ENSG00000204531	POU5F1	5.72774	75.0759	1.02e-08
ENSG00000146047	H2BC1	-5.69089	-1163.41	1.26e-08
ENSG00000168291	PDHB	-5.6627	-61.7506	1.49e-08
ENSG00000158691	ZSCAN12	-5.62907	-17.7245	1.81e-08
ENSG00000237541	HLA-DQA2	5.62033	17.4579	1.91e-08
ENSG00000228727	SAPCD1	-5.61203	-192.159	2e-08
ENSG00000177106	EPS8L2	-5.60445	-178.826	2.09e-08
ENSG00000204560	DHX16	-5.58835	-100.438	2.29e-08
ENSG00000213780	GTF2H4	-5.45664	-137.755	4.85e-08
ENSG00000278677	H2AC17	-5.39245	-230.012	6.95e-08
ENSG00000204539	CDSN	-5.27901	-123.658	1.3e-07
ENSG00000196821	ILRUN	-5.26881	-651.837	1.37e-07
ENSG00000204632	HLA-G	-5.23964	-17.5912	1.61e-07
ENSG00000203747	FCGR3A	5.19193	12.0175	2.08e-07
ENSG00000204305	AGER	-5.18614	-108.045	2.15e-07
ENSG00000138378	STAT4	-5.16334	-6.66269	2.43e-07
ENSG00000161179	YDJC	5.15594	87.7363	2.52e-07
ENSG00000273703	H2BC14	5.12468	181.709	2.98e-07
ENSG00000116698	SMG7	-5.10478	-153.649	3.31e-07
ENSG00000204511	MCCD1	-5.08448	-36.5951	3.69e-07
ENSG00000137331	IER3	-5.05994	-280.264	4.19e-07
ENSG00000287080	H3C3	-5.01199	-278.508	5.39e-07
ENSG00000066379	POLR1H	-5.00335	-123.781	5.63e-07
ENSG00000111801	BTN3A3	4.99105	121.625	6.01e-07
ENSG00000204310	AGPAT1	4.98603	193.648	6.16e-07
ENSG00000179344	HLA-DQB1	-4.97489	-8.90654	6.53e-07
ENSG00000204599	TRIM39	4.94619	222.944	7.57e-07
ENSG00000198315	ZKSCAN8	4.93688	39.1566	7.94e-07
ENSG00000164609	SLU7	-4.9367	-78.2599	7.95e-07
ENSG00000204356	NELFE	4.9356	223.616	7.99e-07
ENSG00000187837	H1-2	-4.93062	-116.82	8.2e-07
ENSG00000128604	IRF5	4.91419	82.6427	8.92e-07
ENSG00000158373	H2BC5	-4.89795	-105.943	9.68e-07
ENSG00000163686	ABHD6	-4.88408	-54.7834	1.04e-06
ENSG00000213886	UBD	4.87193	158.915	1.11e-06
ENSG00000177710	SLC35G5	4.86501	1333.94	1.14e-06
ENSG00000105376	ICAM5	4.83341	23.9792	1.34e-06
ENSG00000065989	PDE4A	-4.8077	-22.8623	1.53e-06
ENSG00000161405	IKZF3	4.78858	96.3209	1.68e-06
ENSG00000274600	RIMBP3B	4.76345	900.845	1.9e-06
ENSG00000197279	ZNF165	-4.72339	-52.9439	2.32e-06
ENSG00000243729	OR5V1	-4.71349	-929.663	2.44e-06
ENSG00000103510	KAT8	-4.71	-150.015	2.48e-06
ENSG00000105371	ICAM4	4.64475	41.1911	3.4e-06
ENSG00000204616	TRIM31	4.50885	40.0896	6.52e-06
ENSG00000204644	ZFP57	4.48572	23.8571	7.27e-06
ENSG00000255154	HTD2	-4.48208	-31.6151	7.39e-06
ENSG00000186075	ZPBP2	4.4677	27.0879	7.91e-06
ENSG00000172057	ORMDL3	-4.46037	-48.8718	8.18e-06
ENSG00000116701	NCF2	-4.42761	-6.55956	9.53e-06
ENSG00000197153	H3C12	4.42278	97.8672	9.74e-06
ENSG00000196812	ZSCAN16	-4.35138	-126.523	1.35e-05
ENSG00000126456	IRF3	4.31087	50.2349	1.63e-05
ENSG00000204540	PSORS1C1	4.29547	45.6725	1.74e-05
ENSG00000099377	HSD3B7	4.28747	227.464	1.81e-05
ENSG00000124678	TCP11	4.27708	2.88204	1.89e-05
ENSG00000204394	VARS1	4.27096	389.437	1.95e-05
ENSG00000146109	ABT1	4.25498	191.482	2.09e-05
ENSG00000185522	LMNTD2	4.25252	242.092	2.11e-05
ENSG00000070190	DAPP1	-4.24843	-41.2505	2.15e-05
ENSG00000254093	PINX1	4.2434	26.1422	2.2e-05
ENSG00000129538	RNASE1	-4.24039	-200.158	2.23e-05
ENSG00000205882	DEFB134	4.23391	632.677	2.3e-05
ENSG00000112514	CUTA	-4.2127	-117.448	2.52e-05
ENSG00000169900	PYDC1	-4.20413	-46.2495	2.62e-05
ENSG00000177042	TMEM80	-4.19053	-119.354	2.78e-05
ENSG00000156873	PHKG2	4.16499	218.125	3.11e-05
ENSG00000182108	DEXI	4.15443	37.3926	3.26e-05
ENSG00000224586	GPX5	4.14235	747.157	3.44e-05
ENSG00000005020	SKAP2	-4.12852	-20.8588	3.65e-05
ENSG00000174775	HRAS	-4.10198	-16.0379	4.1e-05
ENSG00000198563	DDX39B	-4.09969	-166.405	4.14e-05
ENSG00000233050	DEFB130B	-4.09247	-2278.4	4.27e-05
ENSG00000149089	APIP	-4.06898	-7.45322	4.72e-05
ENSG00000113532	ST8SIA4	-4.04351	-68.6366	5.27e-05
ENSG00000204544	MUC21	4.01566	178.27	5.93e-05
ENSG00000110435	PDHX	-4.00902	-8.44539	6.1e-05
ENSG00000134250	NOTCH2	-4.00189	-690.012	6.28e-05
ENSG00000105063	PPP6R1	3.99943	114.021	6.35e-05
ENSG00000137288	UQCC2	3.98718	84.4429	6.69e-05
ENSG00000244355	LY6G6D	3.97967	127.207	6.9e-05
ENSG00000139370	SLC15A4	3.96969	37.1072	7.2e-05
ENSG00000146039	SLC17A4	-3.96711	-342.494	7.27e-05
ENSG00000204695	OR14J1	-3.96239	-564.829	7.42e-05
ENSG00000153064	BANK1	3.91757	48.6715	8.94e-05
ENSG00000231389	HLA-DPA1	-3.90883	-11.3096	9.27e-05
ENSG00000273983	H3C8	-3.90864	-16.0217	9.28e-05
ENSG00000198704	GPX6	3.8978	1204.13	9.71e-05
ENSG00000204469	PRRC2A	3.89549	83.9095	9.8e-05
ENSG00000203910	C1orf146	-3.8863	-367.112	0.000102
ENSG00000182010	RTKN2	-3.87936	-6.96648	0.000105
ENSG00000154328	NEIL2	3.87137	11.0642	0.000108
ENSG00000204619	PPP1R11	-3.86972	-89.8297	0.000109
ENSG00000267673	FDX2	3.85329	21.0112	0.000117
ENSG00000133265	HSPBP1	-3.79264	-25.0722	0.000149
ENSG00000126453	BCL2L12	3.77569	147.013	0.00016
ENSG00000204248	COL11A2	-3.77199	-37.7346	0.000162
ENSG00000070770	CSNK2A2	-3.76016	-84.2039	0.00017
ENSG00000180044	C3orf80	3.75749	65.2353	0.000172
ENSG00000163406	SLC15A2	3.74965	19.3992	0.000177
ENSG00000141736	ERBB2	-3.7386	-409.903	0.000185
ENSG00000096996	IL12RB1	3.72655	50.1306	0.000194
ENSG00000172890	NADSYN1	-3.71012	-40.5831	0.000207
ENSG00000103653	CSK	3.69932	116.152	0.000216
ENSG00000171757	LRRC34	3.67977	83.5025	0.000233
ENSG00000204536	CCHCR1	-3.67539	-32.1147	0.000237
ENSG00000140153	WDR20	-3.66947	-475.446	0.000243
ENSG00000227877	MRLN	3.66659	700.46	0.000246
ENSG00000137822	TUBGCP4	-3.66598	-189.297	0.000246
ENSG00000134369	NAV1	3.66499	25.0423	0.000247
ENSG00000204439	C6orf47	-3.65976	-80.2361	0.000252
ENSG00000095794	CREM	-3.65086	-73.3941	0.000261
ENSG00000114650	SCAP	-3.64703	-203.87	0.000265
ENSG00000163684	RPP14	-3.64272	-15.2915	0.00027
ENSG00000188227	ZNF793	-3.64005	-41.4868	0.000273
ENSG00000204482	LST1	3.63438	67.7606	0.000279
ENSG00000171056	SOX7	3.63185	88.5539	0.000281
ENSG00000119048	UBE2B	-3.62348	-309.728	0.000291
ENSG00000168394	TAP1	-3.62295	-41.4248	0.000291
ENSG00000010704	HFE	3.62256	37.7483	0.000292
ENSG00000172893	DHCR7	-3.6149	-34.2464	0.0003
ENSG00000137713	PPP2R1B	-3.59518	-74.6823	0.000324
ENSG00000188739	RBM34	3.59308	166.143	0.000327
ENSG00000258724	PINX1	3.59264	103.833	0.000327
ENSG00000135333	EPHA7	3.58799	630.144	0.000333
ENSG00000166963	MAP1A	3.5786	98.7139	0.000345
ENSG00000170515	PA2G4	3.57389	340.267	0.000352
ENSG00000234127	TRIM26	3.56843	28.7234	0.000359
ENSG00000174611	KY	-3.55862	-89.8989	0.000373
ENSG00000111321	LTBR	3.55739	13.8928	0.000375
ENSG00000189298	ZKSCAN3	3.55733	29.447	0.000375
ENSG00000204390	HSPA1L	-3.55588	-17.7195	0.000377
ENSG00000149179	CSTPP1	-3.55322	-47.1485	0.000381
ENSG00000108439	PNPO	-3.5402	-100.275	0.0004
ENSG00000164508	H2AC1	-3.53916	-816.707	0.000401
ENSG00000084090	STARD7	-3.53122	-58.3059	0.000414
ENSG00000099834	CDHR5	3.52915	51.2174	0.000417
ENSG00000001460	STPG1	3.52866	99.1843	0.000418
ENSG00000223572	CKMT1A	-3.52574	-261.067	0.000422
ENSG00000124160	NCOA5	3.52288	96.0772	0.000427
ENSG00000154743	TSEN2	-3.51756	-77.1294	0.000436
ENSG00000160683	CXCR5	3.51017	27.7264	0.000448
ENSG00000120949	TNFRSF8	3.5093	66.5512	0.000449
ENSG00000289721	PYDC5	3.50043	146.952	0.000465
ENSG00000023191	RNH1	3.47341	90.2253	0.000514
ENSG00000088682	COQ9	3.46665	77.2664	0.000527
ENSG00000188580	NKAIN2	-3.44948	-240.014	0.000562
ENSG00000213588	ZBTB9	3.4473	77.411	0.000566
ENSG00000072694	FCGR2B	3.445	65.96	0.000571
ENSG00000149428	HYOU1	-3.43597	-33.1752	0.00059
ENSG00000144451	SPAG16	-3.43226	-36.9042	0.000599
ENSG00000130584	ZBTB46	3.42724	60.2802	0.00061
ENSG00000163660	CCNL1	-3.42707	-109.471	0.00061
ENSG00000140459	CYP11A1	-3.42577	-893.819	0.000613
ENSG00000006837	CDKL3	3.41828	33.555	0.00063
ENSG00000147364	FBXO25	3.41769	30.0687	0.000632
ENSG00000104626	ERI1	3.4171	47.4117	0.000633
ENSG00000197020	ZNF100	3.41242	52.4997	0.000644
ENSG00000104321	TRPA1	3.40581	200.368	0.00066
ENSG00000225526	MKRN2OS	3.40299	121.271	0.000667
ENSG00000065361	ERBB3	-3.39754	-46.9503	0.00068
ENSG00000204580	DDR1	-3.39	-47.776	0.000699
ENSG00000105550	FGF21	-3.38577	-265.231	0.00071
ENSG00000178852	EFCAB13	-3.3657	-8.75479	0.000763
ENSG00000116771	AGMAT	3.36042	3.24255	0.000778
ENSG00000198113	TOR4A	-3.35654	-80.0894	0.000789
ENSG00000158553	POM121L2	3.34948	50.3467	0.00081
ENSG00000161610	HCRT	-3.34481	-82.6651	0.000823
ENSG00000171044	XKR6	3.34397	130.722	0.000826
ENSG00000180596	H2BC4	3.34174	38.3676	0.000833
ENSG00000149403	GRIK4	3.3407	156.213	0.000836
ENSG00000189362	NEMP2	3.33846	12.2928	0.000842
ENSG00000169169	CPT1C	-3.32661	-10.8265	0.000879
ENSG00000112182	BACH2	-3.3205	-120.859	0.000899
ENSG00000124610	H1-1	-3.31727	-40.8809	0.000909
ENSG00000107807	TLX1	3.3144	256.917	0.000918
ENSG00000186298	PPP1CC	3.30476	170.94	0.000951
ENSG00000171790	SLFNL1	3.29172	8.78375	0.000996
ENSG00000160695	VPS11	-3.28951	-24.9046	0.001004
ENSG00000167004	PDIA3	-3.28852	-92.6775	0.001007
ENSG00000180346	TIGD2	3.28473	100.077	0.001021
ENSG00000198522	GPN1	3.28421	34.8499	0.001023
ENSG00000151689	INPP1	3.28285	51.6612	0.001028
ENSG00000204435	CSNK2B	-3.27505	-183.003	0.001056
ENSG00000181552	EDDM3B	-3.2747	-124.799	0.001058
ENSG00000204613	TRIM10	-3.27432	-871.027	0.001059
ENSG00000129009	ISLR	3.27346	206.109	0.001062
ENSG00000215041	NEURL4	3.26824	21.2907	0.001082
ENSG00000224420	ADM5	-3.26815	-20.6573	0.001083
ENSG00000174951	FUT1	-3.26207	-30.1393	0.001106
ENSG00000081721	DUSP12	3.25721	111.033	0.001125
ENSG00000141744	PNMT	3.25238	75.979	0.001144
ENSG00000267748	ENSG00000267748	3.25046	53.8788	0.001152
ENSG00000167588	GPD1	-3.24958	-96.556	0.001156
ENSG00000176909	MAMSTR	3.24828	96.1122	0.001161
ENSG00000168298	H1-4	3.23237	56.0642	0.001228
ENSG00000239697	TNFSF12	-3.2281	-25.0189	0.001246
ENSG00000124564	SLC17A3	-3.22776	-51.5837	0.001248
ENSG00000171786	NHLH1	3.21842	183.667	0.001289
ENSG00000198642	KLHL9	3.20999	41.6596	0.001327
ENSG00000138092	CENPO	-3.20588	-139.381	0.001347
ENSG00000146858	ZC3HAV1L	-3.20323	-39.7035	0.001359
ENSG00000142224	IL19	-3.19947	-19.7873	0.001377
ENSG00000007384	RHBDF1	3.19939	54.0397	0.001377
ENSG00000115009	CCL20	3.19706	75.865	0.001388
ENSG00000165997	ARL5B	-3.18704	-27.2775	0.001437
ENSG00000166762	CATSPER2	-3.18503	-36.5508	0.001447
ENSG00000143669	LYST	-3.18398	-18.192	0.001453
ENSG00000197587	DMBX1	3.18122	172.168	0.001467
ENSG00000127328	RAB3IP	3.1812	21.7906	0.001467
ENSG00000119760	SUPT7L	3.18053	232.623	0.00147
ENSG00000197930	ERO1A	-3.17747	-88.2893	0.001486
ENSG00000129480	DTD2	3.1722	137.044	0.001513
ENSG00000132185	FCRLA	-3.17113	-27.4171	0.001518
ENSG00000075975	MKRN2	-3.17093	-25.1313	0.00152
ENSG00000109846	CRYAB	-3.16928	-98.6209	0.001528
ENSG00000205442	IZUMO3	-3.16319	-715.45	0.001561
ENSG00000176473	WDR25	-3.16172	-43.1135	0.001568
ENSG00000108523	RNF167	-3.16121	-230.386	0.001571
ENSG00000239998	LILRA2	-3.16011	-28.5012	0.001577
ENSG00000137868	STRA6	-3.15969	-36.7411	0.001579
ENSG00000144369	FAM171B	3.15147	22.6038	0.001624
ENSG00000146151	HMGCLL1	-3.15045	-512.641	0.00163
ENSG00000254206	NPIPB11	3.14732	219.768	0.001648
ENSG00000249715	FER1L5	3.14545	509.291	0.001658
ENSG00000204564	C6orf136	3.14413	58.7676	0.001666
ENSG00000196260	SFTA2	-3.14147	-376.642	0.001681
ENSG00000197903	H2BC12	-3.14108	-28.6396	0.001683
ENSG00000254415	SIGLEC14	-3.13828	-82.6987	0.001699
ENSG00000118503	TNFAIP3	-3.13691	-143.778	0.001707
ENSG00000146477	SLC22A3	-3.13647	-439.9	0.00171
ENSG00000170276	HSPB2	-3.13201	-385.793	0.001736
ENSG00000124613	ZNF391	3.12971	42.1144	0.00175
ENSG00000172680	MOS	-3.12708	-435.525	0.001766
ENSG00000258102	MAP1LC3B2	-3.12538	-35.0198	0.001776
ENSG00000167244	IGF2	-3.11203	-271.849	0.001858
ENSG00000132952	USPL1	3.10608	82.25	0.001896
ENSG00000196967	ZNF585A	3.10313	82.3575	0.001915
ENSG00000115884	SDC1	-3.0991	-67.784	0.001941
ENSG00000114982	KANSL3	3.09053	118.194	0.001998
ENSG00000019995	ZRANB1	-3.09026	-30.8209	0.002
ENSG00000213626	LBH	-3.08967	-112.432	0.002004
ENSG00000140678	ITGAX	3.08872	10.6563	0.00201
ENSG00000054967	RELT	3.08627	52.8482	0.002027
ENSG00000114391	RPL24	-3.08064	-142.657	0.002066
ENSG00000258083	OR9A4	3.07934	939.721	0.002075
ENSG00000141738	GRB7	3.07683	79.4522	0.002092
ENSG00000101464	PIGU	-3.0644	-95.1388	0.002181
ENSG00000062038	CDH3	-3.06309	-218.343	0.002191
ENSG00000186193	SAPCD2	3.057	46.2987	0.002236
ENSG00000205884	DEFB136	3.05653	603.429	0.002239
ENSG00000140320	BAHD1	3.05636	93.7806	0.00224
ENSG00000276302	ENSG00000276302	3.05612	141.638	0.002242
ENSG00000146197	SCUBE3	3.0536	188.388	0.002261
ENSG00000144834	TAGLN3	3.0511	16.736	0.00228
ENSG00000003989	SLC7A2	-3.05002	-76.7298	0.002288
ENSG00000100154	TTC28	3.04982	7.44998	0.00229
ENSG00000181867	FTMT	-3.04814	-984.161	0.002303
ENSG00000162738	VANGL2	-3.04721	-37.6502	0.00231
ENSG00000153113	CAST	3.04623	62.7874	0.002317
ENSG00000261272	MUC22	-3.0462	-94.5853	0.002318
ENSG00000108306	FBXL20	-3.04159	-69.7283	0.002353
ENSG00000188234	AGAP4	3.04092	2165.08	0.002359
ENSG00000182985	CADM1	-3.04035	-106.57	0.002363
ENSG00000163743	RCHY1	-3.03436	-141.456	0.00241
ENSG00000166947	EPB42	-3.02909	-239.255	0.002453
ENSG00000013523	ANGEL1	3.02391	41.7611	0.002495
ENSG00000186812	ZNF397	-3.01251	-178.223	0.002591
ENSG00000173080	RXFP4	3.01194	200.328	0.002596
ENSG00000101019	UQCC1	3.01014	58.8239	0.002611
ENSG00000137872	SEMA6D	3.00937	176.37	0.002618
ENSG00000163377	TAFA4	3.00923	692.951	0.002619
ENSG00000172809	RPL38	-3.0085	-473.085	0.002625
ENSG00000184924	PTRHD1	-2.9964	-126.405	0.002732
ENSG00000141540	TTYH2	-2.99592	-172.924	0.002736
ENSG00000117036	ETV3	-2.99538	-133.586	0.002741
ENSG00000162676	GFI1	-2.99473	-110.224	0.002747
ENSG00000197965	MPZL1	2.99259	17.4624	0.002766
ENSG00000198502	HLA-DRB5	-2.99232	-47.2959	0.002769
ENSG00000148926	ADM	2.99195	74.2387	0.002772
ENSG00000004534	RBM6	-2.99139	-94.6442	0.002777
ENSG00000164663	USP49	-2.98921	-176.754	0.002797
ENSG00000125148	MT2A	2.98703	125.665	0.002817
ENSG00000275410	HNF1B	-2.98522	-219.186	0.002834
ENSG00000165644	COMTD1	-2.9843	-15.1845	0.002842
ENSG00000147874	HAUS6	-2.98402	-64.5157	0.002845
ENSG00000155827	RNF20	-2.97971	-45.5063	0.002885
ENSG00000174938	SEZ6L2	-2.97768	-26.3187	0.002904
ENSG00000011485	PPP5C	-2.97755	-8.37579	0.002906
ENSG00000125686	MED1	2.97687	23.0373	0.002912
ENSG00000204392	LSM2	2.97098	177.091	0.002969
ENSG00000229809	ZNF688	2.97091	390.56	0.002969
ENSG00000176177	ENTHD1	-2.96893	-171.606	0.002988
ENSG00000147872	PLIN2	-2.96743	-24.5593	0.003003
ENSG00000278463	H2AC4	2.96501	53.4619	0.003027
ENSG00000114378	HYAL1	2.96074	86.4323	0.003069
ENSG00000188290	HES4	2.95459	10.8734	0.003131
ENSG00000111231	GPN3	-2.95345	-61.8041	0.003142
ENSG00000187288	CIDEC	2.95187	294.381	0.003159
ENSG00000174371	EXO1	-2.94933	-21.9764	0.003185
ENSG00000196233	LCOR	-2.94782	-1229.48	0.0032
ENSG00000129003	VPS13C	-2.94766	-64.2138	0.003202
ENSG00000096654	ZNF184	-2.94673	-13.0343	0.003211
ENSG00000112576	CCND3	-2.94568	-128.756	0.003222
ENSG00000104783	KCNN4	2.94444	97.5976	0.003235
ENSG00000131748	STARD3	2.94399	54.6589	0.00324
ENSG00000117266	CDK18	2.94234	41.1506	0.003257
ENSG00000278588	H2BC10	-2.93975	-23.325	0.003285
ENSG00000119669	IRF2BPL	2.93801	10.5664	0.003303
ENSG00000178860	MSC	-2.93742	-5.66439	0.00331
ENSG00000140464	PML	2.93423	72.5566	0.003344
ENSG00000144642	RBMS3	2.93153	33.6936	0.003373
ENSG00000105186	ANKRD27	-2.92695	-23.5482	0.003423
ENSG00000107551	RASSF4	2.92537	41.5856	0.00344
ENSG00000169599	NFU1	-2.92308	-84.0185	0.003466
ENSG00000068383	INPP5A	2.92223	150.457	0.003475
ENSG00000123453	SARDH	2.91767	39.5492	0.003527
ENSG00000170166	HOXD4	-2.91368	-619.943	0.003572
ENSG00000163823	CCR1	2.91334	80.6863	0.003576
ENSG00000152253	SPC25	2.8985	87.4512	0.00375
ENSG00000176619	LMNB2	2.89841	206.62	0.003751
ENSG00000177302	TOP3A	2.89675	51.3307	0.003771
ENSG00000095485	CWF19L1	2.8963	43.2628	0.003776
ENSG00000112337	SLC17A2	2.89584	242.272	0.003781
ENSG00000079332	SAR1A	2.89574	139.403	0.003783
ENSG00000162009	SSTR5	-2.895	-743.297	0.003792
ENSG00000131951	LRRC9	2.89369	16.8873	0.003807
ENSG00000105401	CDC37	-2.89331	-51.0498	0.003812
ENSG00000131910	NR0B2	-2.89209	-307.807	0.003827
ENSG00000198535	C2CD4A	-2.89139	-6.59555	0.003835
ENSG00000146054	TRIM7	2.89076	37.3193	0.003843
ENSG00000112473	SLC39A7	2.88884	69.3388	0.003867
ENSG00000168491	CCDC110	-2.8873	-47.6264	0.003886
ENSG00000170606	HSPA4	2.88565	100.788	0.003906
ENSG00000125485	DDX31	2.88224	82.9728	0.003949
ENSG00000204060	FOXO6	2.87789	19.4792	0.004003
ENSG00000165526	RPUSD4	2.87643	54.6226	0.004022
ENSG00000066777	ARFGEF1	2.8761	64.7602	0.004026
ENSG00000140105	WARS1	-2.87261	-8.55181	0.004071
ENSG00000275379	H3C11	2.8711	130.342	0.004091
ENSG00000151164	RAD9B	-2.86891	-74.3548	0.004119
ENSG00000143434	SEMA6C	-2.85917	-124.531	0.004248
ENSG00000197724	PHF2	-2.85538	-46.0793	0.004299
ENSG00000176974	SHMT1	-2.85525	-43.4297	0.0043
ENSG00000002834	LASP1	2.85204	57.1487	0.004344
ENSG00000064961	HMG20B	-2.852	-153.159	0.004345
ENSG00000101444	AHCY	2.84907	84.4689	0.004385
ENSG00000256269	HMBS	-2.84803	-32.5367	0.004399
ENSG00000160075	SSU72	-2.84681	-35.0834	0.004416
ENSG00000198087	CD2AP	2.84259	43.5471	0.004475
ENSG00000119508	NR4A3	-2.83685	-61.4067	0.004556
ENSG00000122986	HVCN1	2.83605	16.7156	0.004567
ENSG00000070031	SCT	-2.83535	-498.172	0.004578
ENSG00000134389	CFHR5	2.83491	185.641	0.004584
ENSG00000168002	POLR2G	2.82761	150.103	0.00469
ENSG00000122034	GTF3A	-2.82734	-27.284	0.004694
ENSG00000136634	IL10	-2.82073	-41.0638	0.004792
ENSG00000145014	TMEM44	2.81953	24.5749	0.004809
ENSG00000131778	CHD1L	2.81868	36.8811	0.004822
ENSG00000106526	ACTR3C	-2.81731	-58.6222	0.004843
ENSG00000179059	ZFP42	2.8169	740.528	0.004849
ENSG00000073605	GSDMB	2.81405	12.7715	0.004892
ENSG00000138468	SENP7	-2.81242	-74.7499	0.004917
ENSG00000065518	NDUFB4	2.81196	124.242	0.004924
ENSG00000285025	MIURF	2.81016	177.408	0.004952
ENSG00000070019	GUCY2C	2.80967	385.002	0.004959
ENSG00000104901	DKKL1	-2.80574	-89.8678	0.00502
ENSG00000156171	DRAM2	2.80478	55.8969	0.005035
ENSG00000021355	SERPINB1	2.80315	27.2926	0.005061
ENSG00000003987	MTMR7	2.80297	68.9723	0.005063
ENSG00000214688	C10orf105	-2.80277	-40.7956	0.005067
ENSG00000076685	NT5C2	2.79847	33.049	0.005135
ENSG00000163082	SGPP2	-2.79781	-18.7104	0.005145
ENSG00000162456	KNCN	2.79671	431.638	0.005163
ENSG00000177663	IL17RA	2.7967	37.2495	0.005163
ENSG00000198914	POU3F3	2.79449	182.942	0.005198
ENSG00000166926	MS4A6E	-2.79067	-503.213	0.00526
ENSG00000183087	GAS6	-2.78983	-94.4721	0.005274
ENSG00000102962	CCL22	-2.78943	-13.5875	0.00528
ENSG00000087301	TXNDC16	-2.78936	-51.9855	0.005281
ENSG00000188283	ZNF383	-2.78795	-35.9904	0.005304
ENSG00000165661	QSOX2	-2.7874	-13.8456	0.005313
ENSG00000145244	CORIN	-2.78497	-27.3167	0.005353
ENSG00000137842	TMEM62	2.78444	71.4614	0.005362
ENSG00000080166	DCT	-2.78427	-201.893	0.005365
ENSG00000138439	FAM117B	-2.77943	-129.663	0.005446
ENSG00000135164	DMTF1	2.77679	74.376	0.00549
ENSG00000077152	UBE2T	-2.77597	-170.776	0.005504
ENSG00000185792	NLRP9	2.77271	987.598	0.005559
ENSG00000113249	HAVCR1	-2.77269	-78.1598	0.00556
ENSG00000171060	C8orf74	-2.77241	-159.838	0.005564
ENSG00000184163	C1QTNF12	2.76873	129.076	0.005628
ENSG00000153551	CMTM7	-2.76846	-47.7392	0.005632
ENSG00000142102	PGGHG	-2.76812	-15.2227	0.005638
ENSG00000166851	PLK1	-2.76795	-161.308	0.005641
ENSG00000078018	MAP2	2.76622	30.2445	0.005671
ENSG00000179144	GIMAP7	2.76154	62.0083	0.005753
ENSG00000162923	WDR26	-2.76101	-320.372	0.005762
ENSG00000152611	CAPSL	-2.76067	-128.024	0.005768
ENSG00000134571	MYBPC3	-2.75874	-185.314	0.005803
ENSG00000168806	LCMT2	-2.75648	-25.3318	0.005843
ENSG00000171587	DSCAM	-2.75607	-579.234	0.00585
ENSG00000164440	TXLNB	-2.75533	-34.9578	0.005863
ENSG00000253958	CLDN23	2.74963	7.67953	0.005966
ENSG00000135541	AHI1	-2.74656	-15.9984	0.006022
ENSG00000204655	MOG	2.74455	109.594	0.006059
ENSG00000124557	BTN1A1	2.74043	49.1	0.006136
ENSG00000136810	TXN	-2.73854	-16.9725	0.006171
ENSG00000064666	CNN2	2.73801	51.8034	0.006181
ENSG00000283782	ENSG00000283782	2.73765	14.8002	0.006188
ENSG00000116001	TIA1	-2.73675	-42.1991	0.006205
ENSG00000177225	GATD1	2.73594	74.4478	0.00622
ENSG00000105810	CDK6	-2.7341	-448.749	0.006255
ENSG00000183569	SERHL2	-2.73231	-10.4779	0.006289
ENSG00000153317	ASAP1	-2.72991	-26.6997	0.006335
ENSG00000122483	CCDC18	2.7293	54.1182	0.006347
ENSG00000288623	ENSG00000288623	2.72924	273.386	0.006348
ENSG00000158869	FCER1G	-2.7265	-8.37695	0.006401
ENSG00000138379	MSTN	-2.72344	-120.758	0.006461
ENSG00000101412	E2F1	-2.7234	-31.5341	0.006461
ENSG00000204653	ASPDH	2.71825	75.7092	0.006563
ENSG00000197728	RPS26	-2.71805	-25.3841	0.006567
ENSG00000129245	FXR2	-2.71739	-221.227	0.00658
ENSG00000137218	FRS3	-2.7164	-20.7314	0.0066
ENSG00000213416	KRTAP4-12	-2.71588	-96.4069	0.00661
ENSG00000163798	SLC4A1AP	2.71469	41.6945	0.006634
ENSG00000166128	RAB8B	2.71467	52.8318	0.006634
ENSG00000100519	PSMC6	-2.7146	-54.3736	0.006636
ENSG00000204361	NXPE2	2.71143	269.649	0.006699
ENSG00000166170	BAG5	-2.71141	-13.8667	0.0067
ENSG00000213859	KCTD11	2.71083	45.612	0.006712
ENSG00000135116	HRK	-2.71059	-38.96	0.006716
ENSG00000128294	TPST2	-2.70918	-69.8084	0.006745
ENSG00000127578	WFIKKN1	2.70793	26.0881	0.00677
ENSG00000186908	ZDHHC17	-2.70565	-151.769	0.006817
ENSG00000047936	ROS1	-2.70044	-103.649	0.006925
ENSG00000184702	SEPTIN5	-2.69846	-350.436	0.006966
ENSG00000127780	OR1E2	2.69805	849.317	0.006975
ENSG00000182150	ERCC6L2	-2.69652	-48.6986	0.007007
ENSG00000135362	PRR5L	2.69141	35.1379	0.007115
ENSG00000164574	GALNT10	-2.69051	-54.2007	0.007134
ENSG00000178184	PARD6G	-2.69042	-60.8865	0.007136
ENSG00000140474	ULK3	2.68968	51.0076	0.007152
ENSG00000072858	SIDT1	2.68708	8.75651	0.007208
ENSG00000122484	RPAP2	2.68614	55.4975	0.007228
ENSG00000169397	RNASE3	2.68584	25.609	0.007235
ENSG00000188910	GJB3	2.68454	349.721	0.007263
ENSG00000170417	TMEM182	2.68358	132.951	0.007284
ENSG00000196358	NTNG2	2.683	85.6732	0.007297
ENSG00000164398	ACSL6	2.68288	27.7695	0.007299
ENSG00000250264	ENSG00000250264	-2.68281	-44.318	0.007301
ENSG00000163374	YY1AP1	2.6824	87.3616	0.00731
ENSG00000183682	BMP8A	2.6818	7.04796	0.007323
ENSG00000158406	H4C8	2.68115	17.9897	0.007337
ENSG00000249709	ZNF564	2.68108	14.6836	0.007338
ENSG00000104147	OIP5	-2.67879	-136.882	0.007389
ENSG00000124493	GRM4	2.67604	232.126	0.00745
ENSG00000130511	SSBP4	2.67409	36.5205	0.007493
ENSG00000174282	ZBTB4	2.67322	37.6506	0.007513
ENSG00000153250	RBMS1	2.67114	36.6428	0.00756
ENSG00000177238	TRIM72	-2.66523	-228.419	0.007694
ENSG00000100294	MCAT	2.66494	19.0518	0.0077
ENSG00000086848	ALG9	2.66491	166.791	0.007701
ENSG00000079459	FDFT1	2.66421	16.6139	0.007717
ENSG00000136206	SPDYE1	-2.66377	-294.519	0.007727
ENSG00000124574	ABCC10	-2.66291	-11.8004	0.007747
ENSG00000204913	LRRC3C	-2.66281	-14.8327	0.007749
ENSG00000104894	CD37	2.66161	12.1665	0.007777
ENSG00000144134	RABL2A	2.66025	50.7043	0.007808
ENSG00000142513	ACP4	-2.65866	-261.217	0.007845
ENSG00000197061	H4C3	-2.65676	-11.6189	0.00789
ENSG00000140718	FTO	-2.65594	-72.2365	0.007909
ENSG00000183513	COA5	-2.65493	-44.6121	0.007933
ENSG00000164077	MON1A	-2.65405	-25.7611	0.007953
ENSG00000143294	PRCC	-2.6534	-124.772	0.007969
ENSG00000111786	SRSF9	2.65091	93.2668	0.008028
ENSG00000163072	NOSTRIN	-2.65059	-44.9369	0.008035
ENSG00000204287	HLA-DRA	-2.64901	-56.7523	0.008073
ENSG00000134249	ADAM30	2.64894	972.471	0.008075
ENSG00000159217	IGF2BP1	-2.64834	-348.35	0.008089
ENSG00000162104	ADCY9	2.64833	35.5473	0.008089
ENSG00000138115	CYP2C8	-2.64824	-436.203	0.008091
ENSG00000184939	ZFP90	-2.64819	-6.95422	0.008092
ENSG00000170802	FOXN2	2.64725	44.0163	0.008115
ENSG00000176971	FIBIN	2.64717	288.421	0.008117
ENSG00000003756	RBM5	-2.64499	-74.1232	0.008169
ENSG00000131142	CCL25	2.64487	35.7062	0.008172
ENSG00000181751	MACIR	2.6414	57.5769	0.008256
ENSG00000100321	SYNGR1	2.64082	16.8236	0.008271
ENSG00000260861	ENSG00000260861	2.63969	6.96918	0.008298
ENSG00000085274	MYNN	-2.63795	-235.383	0.008341
ENSG00000117500	TMED5	2.63743	135.27	0.008354
ENSG00000255307	OR52B2	2.63704	673.758	0.008363
ENSG00000075239	ACAT1	-2.63645	-79.2422	0.008378
ENSG00000113838	TBCCD1	2.63636	35.6337	0.00838
ENSG00000094661	OR1I1	-2.63554	-1189.71	0.0084
ENSG00000169193	CCDC126	2.63527	185.445	0.008407
ENSG00000184445	KNTC1	-2.63452	-311.856	0.008426
ENSG00000107902	LHPP	-2.63451	-7.2762	0.008426
ENSG00000112078	KCTD20	2.63451	52.1188	0.008426
ENSG00000196704	AMZ2	2.6327	18.3423	0.008471
ENSG00000144028	SNRNP200	-2.63215	-73.8874	0.008485
ENSG00000179580	RNF151	-2.63012	-9.04685	0.008536
ENSG00000196826	ENSG00000196826	2.62959	15.6447	0.008549
ENSG00000006530	AGK	-2.62501	-239.455	0.008665
ENSG00000132680	KHDC4	-2.62393	-37.5786	0.008692
ENSG00000141298	SSH2	-2.62318	-208.559	0.008711
ENSG00000149639	SOGA1	-2.62105	-41.2523	0.008766
ENSG00000158023	CFAP251	-2.62101	-8.19656	0.008767
ENSG00000181631	P2RY13	2.61993	22.3309	0.008795
ENSG00000084674	APOB	2.61949	313.216	0.008806
ENSG00000164171	ITGA2	-2.61895	-9.75525	0.00882
ENSG00000136710	CCDC115	2.61532	68.426	0.008914
ENSG00000286135	SPADH	2.61485	1042.73	0.008927
ENSG00000000938	FGR	2.61083	28.0578	0.009032
ENSG00000142494	SLC47A1	2.60778	26.2467	0.009113
ENSG00000125386	FAM193A	-2.60757	-164.499	0.009119
ENSG00000140006	WDR89	2.60417	14.6509	0.00921
ENSG00000082175	PGR	2.60374	551.318	0.009221
ENSG00000149115	TNKS1BP1	-2.60334	-21.9652	0.009232
ENSG00000130222	GADD45G	2.60284	8.68013	0.009246
ENSG00000030110	BAK1	-2.60156	-53.8721	0.00928
ENSG00000150764	DIXDC1	-2.60018	-91.0309	0.009317
ENSG00000204657	OR2H2	2.59888	411.202	0.009353
ENSG00000135916	ITM2C	2.59829	9.77365	0.009369
ENSG00000162928	PEX13	-2.59491	-44.985	0.009462
ENSG00000132510	KDM6B	-2.5932	-148.269	0.009509
ENSG00000243943	ZNF512	-2.59252	-63.7287	0.009527
ENSG00000125780	TGM3	-2.59059	-76.7717	0.009581
ENSG00000083444	PLOD1	2.58955	30.3673	0.00961
ENSG00000094796	KRT31	2.58951	1296.6	0.009611
ENSG00000111832	RWDD1	2.58786	47.0174	0.009657
ENSG00000178301	AQP11	-2.58725	-20.0469	0.009675
ENSG00000157992	KRTCAP3	-2.58704	-20.6921	0.00968
ENSG00000197062	ZSCAN26	-2.58683	-114.054	0.009686
ENSG00000241370	RPP21	2.58638	27.464	0.009699
ENSG00000174992	ZG16	2.58223	285.966	0.009816
ENSG00000138386	NAB1	2.58033	40.9494	0.009871
ENSG00000112081	SRSF3	-2.58015	-305.122	0.009876
ENSG00000142025	DMRTC2	2.5793	333.988	0.0099
ENSG00000136878	USP20	2.57885	58.3235	0.009913
ENSG00000133069	TMCC2	2.57866	230.619	0.009918
ENSG00000141741	MIEN1	-2.57609	-91.0781	0.009992
ENSG00000183615	FAM167B	-2.57561	-205.533	0.010006
ENSG00000169509	CRCT1	2.57479	758.296	0.01003
ENSG00000196655	TRAPPC4	2.57319	41.2945	0.010077
ENSG00000136021	SCYL2	2.57248	47.8042	0.010097
ENSG00000170561	IRX2	2.57224	521.888	0.010104
ENSG00000166200	COPS2	-2.57075	-72.6388	0.010148
ENSG00000048052	HDAC9	2.57058	194.112	0.010153
ENSG00000115211	EIF2B4	-2.56919	-88.0901	0.010194
ENSG00000143258	USP21	-2.569	-94.0631	0.010199
ENSG00000178226	PRSS36	2.56728	31.1354	0.01025
ENSG00000159753	CARMIL2	2.56719	137.562	0.010253
ENSG00000075651	PLD1	-2.56667	-39.6135	0.010268
ENSG00000146839	ZAN	2.5663	158.656	0.010279
ENSG00000014914	MTMR11	-2.56629	-225.777	0.010279
ENSG00000084734	GCKR	2.56436	232.85	0.010337
ENSG00000089177	KIF16B	-2.56417	-11.2362	0.010342
ENSG00000187051	RPS19BP1	-2.56381	-190.241	0.010353
ENSG00000180113	TDRD6	-2.56364	-322.26	0.010358
ENSG00000125170	DOK4	2.56035	39.3354	0.010457
ENSG00000115207	GTF3C2	-2.56022	-79.7647	0.01046
ENSG00000161609	KASH5	2.55972	3.48838	0.010476
ENSG00000179546	HTR1D	2.55582	169.776	0.010594
ENSG00000125726	CD70	-2.55556	-3.55962	0.010602
ENSG00000102837	OLFM4	2.55483	265.993	0.010624
ENSG00000212710	CTAGE1	2.5547	1236.82	0.010628
ENSG00000137806	NDUFAF1	-2.5537	-48.2706	0.010659
ENSG00000144848	ATG3	-2.55274	-90.0784	0.010688
ENSG00000159516	SPRR2G	-2.55201	-650.685	0.01071
ENSG00000139574	NPFF	-2.55177	-193.977	0.010718
ENSG00000181143	MUC16	-2.55152	-723.39	0.010725
ENSG00000042980	ADAM28	2.54946	59.325	0.010789
ENSG00000198517	MAFK	-2.54943	-226.178	0.01079
ENSG00000104055	TGM5	-2.54881	-186.675	0.010809
ENSG00000104213	PDGFRL	2.54532	10.2549	0.010918
ENSG00000112578	BYSL	2.54433	102.231	0.010949
ENSG00000206535	LNP1	2.54396	115.519	0.01096
ENSG00000079277	MKNK1	2.54291	40.543	0.010993
ENSG00000284791	SMIM41	-2.54167	-41.974	0.011032
ENSG00000074219	TEAD2	-2.54101	-56.7982	0.011053
ENSG00000223865	HLA-DPB1	-2.54081	-55.0954	0.01106
ENSG00000161558	TMEM143	-2.5389	-129.885	0.01112
ENSG00000154719	MRPL39	2.53847	27.9998	0.011134
ENSG00000162302	RPS6KA4	2.53793	46.7977	0.011151
ENSG00000121053	EPX	2.53726	32.3493	0.011172
ENSG00000121644	DESI2	-2.53557	-197.314	0.011226
ENSG00000204052	LRRC73	-2.5344	-139.439	0.011264
ENSG00000173273	TNKS	2.53387	20.409	0.011281
ENSG00000135919	SERPINE2	-2.53139	-8.61837	0.011361
ENSG00000157445	CACNA2D3	2.52838	94.8865	0.011459
ENSG00000203737	GPR52	-2.52822	-134.862	0.011464
ENSG00000240386	LCE1F	-2.52669	-642.694	0.011514
ENSG00000169972	PUSL1	2.52642	225.769	0.011523
ENSG00000183153	GJD3	-2.52487	-105.46	0.011574
ENSG00000132781	MUTYH	2.52473	89.6591	0.011579
ENSG00000126432	PRDX5	-2.52279	-109.791	0.011643
ENSG00000135736	CCDC102A	2.52187	16.3291	0.011673
ENSG00000023041	ZDHHC6	2.52174	77.1349	0.011678
ENSG00000121749	TBC1D15	2.52103	91.7038	0.011701
ENSG00000115607	IL18RAP	-2.5194	-3.22698	0.011756
ENSG00000104969	SGTA	2.51881	107.376	0.011775
ENSG00000196466	ZNF799	-2.5188	-42.1953	0.011776
ENSG00000128422	KRT17	2.51804	529.943	0.011801
ENSG00000050748	MAPK9	2.51799	38.9903	0.011803
ENSG00000161395	PGAP3	2.51643	102.452	0.011855
ENSG00000122591	HYCC1	-2.51535	-16.9017	0.011892
ENSG00000188636	RTL6	2.51436	27.6361	0.011925
ENSG00000097096	SYDE2	-2.51292	-7.48069	0.011974
ENSG00000124226	RNF114	2.51246	67.6075	0.011989
ENSG00000187642	PERM1	2.51215	110.314	0.012
ENSG00000235098	ANKRD65	2.51202	393.736	0.012004
ENSG00000146112	PPP1R18	2.51173	47.87	0.012014
ENSG00000087074	PPP1R15A	2.51162	36.4694	0.012018
ENSG00000122218	COPA	2.51118	34.017	0.012033
ENSG00000129562	DAD1	2.50815	11.0275	0.012136
ENSG00000096968	JAK2	-2.50814	-65.4914	0.012137
ENSG00000164151	ICE1	-2.50741	-53.1352	0.012162
ENSG00000096395	MLN	2.50734	456.735	0.012164
ENSG00000205832	C16orf96	2.50717	463.432	0.01217
ENSG00000204344	STK19	-2.50521	-107.317	0.012238
ENSG00000278224	PRICKLE4	-2.50354	-18.2678	0.012296
ENSG00000232113	TEX50	2.5028	1194.4	0.012321
ENSG00000064687	ABCA7	2.50258	12.555	0.012329
ENSG00000166126	AMN	-2.50053	-40.7687	0.012401
ENSG00000095932	SMIM24	2.49907	43.345	0.012452
ENSG00000095981	KCNK16	-2.49859	-572.845	0.012469
ENSG00000180573	H2AC6	-2.49799	-8.82217	0.01249
ENSG00000035141	FAM136A	2.49668	5.79557	0.012536
ENSG00000125965	GDF5	-2.49584	-86.1299	0.012566
ENSG00000197283	SYNGAP1	-2.49441	-128.293	0.012617
ENSG00000143032	BARHL2	2.49428	163.656	0.012621
ENSG00000137101	CD72	-2.49364	-91.5346	0.012644
ENSG00000198719	DLL1	2.49342	213.874	0.012652
ENSG00000237330	RNF223	2.48954	147.981	0.012791
ENSG00000169045	HNRNPH1	-2.48937	-110.595	0.012797
ENSG00000141391	PRELID3A	-2.48893	-9.0821	0.012813
ENSG00000156853	ZNF689	2.48795	620.009	0.012848
ENSG00000198001	IRAK4	2.48717	239.905	0.012877
ENSG00000104332	SFRP1	-2.48457	-285.773	0.012971
ENSG00000133110	POSTN	2.48409	391.133	0.012988
ENSG00000172717	GARIN2	2.48243	74.7832	0.013049
ENSG00000087077	TRIP6	2.48029	35.3333	0.013128
ENSG00000168297	PXK	2.4799	28.4089	0.013142
ENSG00000216588	IGSF23	2.47985	303.772	0.013144
ENSG00000038532	CLEC16A	-2.47818	-47.421	0.013206
ENSG00000197562	RAB40C	-2.47802	-53.8297	0.013211
ENSG00000183150	GPR19	2.47735	231.255	0.013236
ENSG00000172724	CCL19	-2.47718	-57.8636	0.013243
ENSG00000109079	TNFAIP1	2.47662	232.293	0.013263
ENSG00000171794	UTF1	2.47656	211.472	0.013266
ENSG00000122481	RWDD3	2.47605	17.3102	0.013285
ENSG00000145692	BHMT	2.47372	586.329	0.013372
ENSG00000131771	PPP1R1B	2.47204	124.419	0.013435
ENSG00000166971	AKTIP	2.47178	50.2077	0.013444
ENSG00000151025	GPR158	2.47044	354.753	0.013495
ENSG00000151379	MSGN1	2.46889	172.876	0.013553
ENSG00000183023	SLC8A1	-2.46882	-49.0909	0.013556
ENSG00000184743	ATL3	-2.4682	-121.722	0.01358
ENSG00000101546	RBFA	-2.46629	-41.999	0.013652
ENSG00000189233	NUGGC	-2.46482	-7.94573	0.013708
ENSG00000106459	NRF1	-2.46434	-195.183	0.013727
ENSG00000137804	NUSAP1	-2.46399	-225.553	0.01374
ENSG00000066422	ZBTB11	2.46257	70.5959	0.013795
ENSG00000182264	IZUMO1	-2.46175	-134.875	0.013826
ENSG00000288000	ENSG00000288000	-2.46079	-88.2074	0.013863
ENSG00000198252	STYX	2.45717	19.0472	0.014003
ENSG00000145214	DGKQ	2.45681	6.11623	0.014018
ENSG00000162542	TMCO4	2.45623	73.3512	0.01404
ENSG00000164346	NSA2	2.45623	42.8138	0.01404
ENSG00000159398	CES5A	2.45526	291.199	0.014078
ENSG00000262179	MYMX	2.45525	30.241	0.014079
ENSG00000154839	SKA1	2.4542	75.579	0.01412
ENSG00000183914	DNAH2	2.45391	149.887	0.014131
ENSG00000168090	COPS6	2.45382	124.145	0.014135
ENSG00000204301	NOTCH4	2.45355	96.7671	0.014145
ENSG00000104365	IKBKB	2.45293	188.55	0.01417
ENSG00000168356	SCN11A	2.45226	111.773	0.014196
ENSG00000151005	TKTL2	2.45219	1086.35	0.014199
ENSG00000175806	MSRA	2.45109	55.3109	0.014242
ENSG00000203785	SPRR2E	2.45099	455.871	0.014246
ENSG00000112149	CD83	-2.45098	-48.1745	0.014247
ENSG00000005073	HOXA11	2.45009	356.297	0.014282
ENSG00000116584	ARHGEF2	2.44987	38.0454	0.014291
ENSG00000118513	MYB	-2.44967	-115.954	0.014299
ENSG00000143753	DEGS1	-2.44773	-157.395	0.014376
ENSG00000145907	G3BP1	2.44684	23.0643	0.014412
ENSG00000246705	H2AJ	2.44506	26.0422	0.014483
ENSG00000047056	WDR37	2.44425	165.373	0.014516
ENSG00000129422	MTUS1	-2.44385	-14.2676	0.014532
ENSG00000066117	SMARCD1	-2.44177	-120.204	0.014616
ENSG00000057657	PRDM1	2.44084	28.1215	0.014653
ENSG00000151065	DCP1B	2.44061	56.2454	0.014663
ENSG00000187855	ASCL4	-2.44011	-279.819	0.014683
ENSG00000184489	PTP4A3	-2.43935	-10.8939	0.014714
ENSG00000089225	TBX5	2.43904	796.108	0.014726
ENSG00000120251	GRIA2	-2.43842	-492.706	0.014752
ENSG00000198380	GFPT1	-2.4373	-98.6135	0.014797
ENSG00000240065	PSMB9	-2.43727	-69.7517	0.014799
ENSG00000174989	FBXW8	-2.43555	-143.608	0.014869
ENSG00000120800	UTP20	2.43528	90.5845	0.01488
ENSG00000159210	SNF8	2.43518	72.7692	0.014884
ENSG00000139133	ALG10	2.4351	33.134	0.014888
ENSG00000189079	ARID2	2.43429	265.332	0.014921
ENSG00000135823	STX6	2.43347	31.7276	0.014955
ENSG00000168803	ADAL	-2.43111	-14.6405	0.015053
ENSG00000164111	ANXA5	-2.4302	-9.98065	0.01509
ENSG00000054803	CBLN4	-2.4298	-1139.16	0.015107
ENSG00000162959	MEMO1	-2.4295	-225.058	0.01512
ENSG00000104691	UBXN8	-2.42896	-20.8657	0.015142
ENSG00000146263	MMS22L	-2.42717	-61.3789	0.015217
ENSG00000176994	SMCR8	2.42589	46.472	0.015271
ENSG00000198553	KCNRG	2.42569	131.976	0.01528
ENSG00000159202	UBE2Z	-2.42375	-85.0319	0.015361
ENSG00000165061	ZMAT4	2.42373	239.884	0.015362
ENSG00000167264	DUS2	2.42084	72.8158	0.015485
ENSG00000164691	TAGAP	2.4206	10.7418	0.015495
ENSG00000268500	SIGLEC5	-2.42053	-84.7025	0.015498
ENSG00000236104	ZBTB22	2.42024	68.5585	0.01551
ENSG00000122707	RECK	-2.41926	-265.447	0.015552
ENSG00000177807	KCNJ10	2.41878	56.0166	0.015573
ENSG00000171135	JAGN1	-2.41821	-25.6214	0.015597
ENSG00000289747	ENSG00000289747	-2.41508	-80.3188	0.015732
ENSG00000177673	TEX44	2.41441	134.668	0.015761
ENSG00000175520	UBQLN3	2.41438	868.208	0.015762
ENSG00000136267	DGKB	2.41219	368.316	0.015857
ENSG00000206530	CFAP44	2.4118	28.9943	0.015874
ENSG00000206559	ZCWPW2	-2.41165	-23.9101	0.015881
ENSG00000278870	OR51G1	-2.4115	-679.211	0.015887
ENSG00000174953	DHX36	2.40967	89.3523	0.015967
ENSG00000138185	ENTPD1	2.40964	63.4831	0.015968
ENSG00000082212	ME2	-2.40926	-48.2835	0.015985
ENSG00000157303	SUSD3	-2.40894	-18.8095	0.015999
ENSG00000069122	ADGRF5	-2.406	-655.478	0.016128
ENSG00000102978	POLR2C	2.40491	56.5533	0.016177
ENSG00000132003	ZSWIM4	2.40481	141.615	0.016181
ENSG00000250305	TRMT9B	-2.40388	-389.256	0.016222
ENSG00000179055	OR13D1	-2.40365	-106.76	0.016232
ENSG00000157020	SEC13	2.40338	74.2435	0.016244
ENSG00000170889	RPS9	2.40288	9.22083	0.016267
ENSG00000173327	MAP3K11	2.40279	57.6432	0.016271
ENSG00000272325	NUDT3	-2.40165	-57.5942	0.016321
ENSG00000182177	ASB18	2.40143	458.809	0.016331
ENSG00000137707	BTG4	-2.40118	-86.6513	0.016342
ENSG00000186847	KRT14	2.39914	426.074	0.016434
ENSG00000180509	KCNE1	2.39891	27.4554	0.016444
ENSG00000169621	APLF	-2.39845	-55.924	0.016465
ENSG00000111907	TPD52L1	-2.39772	-28.8073	0.016497
ENSG00000172661	WASHC2C	-2.39743	-28.4749	0.016511
ENSG00000155052	CNTNAP5	-2.3968	-309.838	0.016539
ENSG00000169469	SPRR1B	2.39495	707.465	0.016623
ENSG00000167767	KRT80	-2.39488	-26.913	0.016626
ENSG00000169474	SPRR1A	2.39396	236.357	0.016668
ENSG00000167104	BPIFB6	2.39225	788.997	0.016745
ENSG00000111275	ALDH2	2.39144	69.9851	0.016783
ENSG00000113328	CCNG1	2.39046	91.3819	0.016828
ENSG00000198083	KRTAP9-9	-2.39023	-479.363	0.016838
ENSG00000161981	SNRNP25	2.38941	18.1314	0.016876
ENSG00000148634	HERC4	2.38768	57.2565	0.016955
ENSG00000155329	ZCCHC10	2.38757	120.041	0.01696
ENSG00000258644	SYNJ2BP-COX16	2.38645	14.4527	0.017012
ENSG00000103091	WDR59	2.3849	17.913	0.017084
ENSG00000277149	TYW1B	2.38437	40.8673	0.017109
ENSG00000023892	DEF6	-2.38436	-21.9344	0.017109
ENSG00000197273	GUCA2A	2.38399	348.072	0.017126
ENSG00000167772	ANGPTL4	2.38338	61.136	0.017154
ENSG00000205038	PKHD1L1	2.38324	166.233	0.017161
ENSG00000284969	ENSG00000284969	2.38233	6.63645	0.017203
ENSG00000149485	FADS1	-2.38218	-14.5936	0.01721
ENSG00000109265	CRACD	2.38188	18.7016	0.017224
ENSG00000106927	AMBP	-2.38162	-179.548	0.017237
ENSG00000183484	GPR132	2.38157	26.9223	0.017239
ENSG00000159164	SV2A	2.38154	233.194	0.017241
ENSG00000111897	SERINC1	-2.38107	-20.7175	0.017262
ENSG00000163602	RYBP	2.38058	148.071	0.017285
ENSG00000140365	COMMD4	2.38023	158.602	0.017302
ENSG00000188784	PLA2G2E	2.37891	901.279	0.017364
ENSG00000100362	PVALB	-2.37836	-202.082	0.01739
ENSG00000118420	UBE3D	-2.37579	-61.082	0.017512
ENSG00000241839	PLEKHO2	2.37548	36.8068	0.017526
ENSG00000110801	PSMD9	2.37381	38.7959	0.017606
ENSG00000137812	KNL1	-2.37373	-47.5374	0.017609
ENSG00000012232	EXTL3	-2.37256	-44.3338	0.017665
ENSG00000188869	TMC3	-2.37206	-123.878	0.017689
ENSG00000167261	DPEP2	2.37169	24.269	0.017707
ENSG00000105245	NUMBL	-2.37107	-71.0697	0.017737
ENSG00000185946	RNPC3	-2.37061	-112.661	0.017759
ENSG00000128815	WDFY4	2.36982	52.7857	0.017797
ENSG00000066468	FGFR2	2.36967	96.7703	0.017804
ENSG00000215817	ZC3H11B	-2.36918	-155.432	0.017827
ENSG00000006047	YBX2	-2.36913	-24.1147	0.01783
ENSG00000183760	ACP7	-2.36886	-45.8039	0.017843
ENSG00000131153	GINS2	-2.36822	-21.9696	0.017874
ENSG00000164850	GPER1	2.36817	87.9449	0.017876
ENSG00000151422	FER	-2.36814	-12.6345	0.017878
ENSG00000188215	DCUN1D3	2.36785	48.583	0.017892
ENSG00000171401	KRT13	-2.36764	-168.681	0.017902
ENSG00000173404	INSM1	2.36561	26.3971	0.018001
ENSG00000133574	GIMAP4	2.36502	28.131	0.018029
ENSG00000213782	DDX47	2.36498	88.7686	0.018031
ENSG00000129219	PLD2	-2.36495	-42.0232	0.018033
ENSG00000196305	IARS1	2.3647	55.0187	0.018045
ENSG00000244462	RBM12	-2.36398	-62.3853	0.01808
ENSG00000171105	INSR	-2.36098	-23.8461	0.018227
ENSG00000184524	CEND1	2.36083	43.4439	0.018234
ENSG00000177565	TBL1XR1	2.36029	91.9223	0.018261
ENSG00000141279	NPEPPS	-2.35846	-92.1712	0.018351
ENSG00000065802	ASB1	2.3569	64.6007	0.018428
ENSG00000181562	EDDM3A	2.35668	87.6103	0.018439
ENSG00000196659	TTC30B	-2.35477	-27.589	0.018534
ENSG00000186314	PRELID2	-2.35347	-22.9251	0.018599
ENSG00000115234	SNX17	-2.35135	-76.0756	0.018706
ENSG00000130559	CAMSAP1	2.35114	43.2422	0.018716
ENSG00000174939	ASPHD1	-2.35109	-29.0284	0.018719
ENSG00000273802	H2BC8	2.35088	91.2231	0.018729
ENSG00000178665	ZNF713	2.35063	15.9445	0.018742
ENSG00000138395	CDK15	-2.34852	-181.851	0.018848
ENSG00000108576	SLC6A4	2.34801	284.843	0.018874
ENSG00000164841	TMEM74	-2.3469	-27.0593	0.01893
ENSG00000040633	PHF23	-2.34663	-51.9158	0.018944
ENSG00000124145	SDC4	2.34607	27.0832	0.018973
ENSG00000177885	GRB2	-2.34462	-40.7171	0.019046
ENSG00000144130	NT5DC4	-2.34353	-105.989	0.019102
ENSG00000172345	STARD5	2.34189	13.1447	0.019186
ENSG00000205517	RGL3	2.3416	68.1051	0.019201
ENSG00000100522	GNPNAT1	-2.34101	-43.6343	0.019232
ENSG00000160563	MED27	2.33894	164.914	0.019338
ENSG00000161847	RAVER1	2.338	89.8245	0.019387
ENSG00000124191	TOX2	2.3378	9.84605	0.019398
ENSG00000275896	PRSS2	2.33779	11.9773	0.019398
ENSG00000081059	TCF7	2.33772	25.2117	0.019402
ENSG00000138670	RASGEF1B	-2.33711	-43.6973	0.019434
ENSG00000178761	FAM219B	-2.33682	-249.23	0.019449
ENSG00000054965	FAM168A	2.33578	160.214	0.019503
ENSG00000138688	BLTP1	-2.33544	-44.7626	0.019521
ENSG00000070669	ASNS	2.33526	17.3105	0.01953
ENSG00000101290	CDS2	2.33486	56.1629	0.019551
ENSG00000184465	WDR27	-2.33361	-21.4516	0.019616
ENSG00000130749	ZC3H4	2.33323	86.0471	0.019636
ENSG00000165475	CRYL1	-2.33248	-32.2908	0.019675
ENSG00000115421	PAPOLG	2.33205	135.912	0.019698
ENSG00000164136	IL15	-2.33186	-51.0293	0.019708
ENSG00000129055	ANAPC13	2.33182	10.5176	0.01971
ENSG00000080007	DDX43	-2.33089	-34.3174	0.019759
ENSG00000170322	NFRKB	2.33074	22.6103	0.019767
ENSG00000005194	CIAPIN1	-2.33013	-67.5333	0.019799
ENSG00000243364	EFNA4	-2.32947	-44.2484	0.019834
ENSG00000165474	GJB2	-2.32641	-17.8339	0.019997
ENSG00000242372	EIF6	-2.32577	-21.7671	0.020031
ENSG00000113583	C5orf15	-2.32544	-92.5857	0.020048
ENSG00000063245	EPN1	-2.32347	-46.5594	0.020154
ENSG00000138640	FAM13A	2.32227	7.55463	0.020219
ENSG00000168306	ACOX2	-2.32222	-49.5311	0.020221
ENSG00000166272	WBP1L	2.32221	23.7768	0.020222
ENSG00000103275	UBE2I	-2.32216	-47.534	0.020225
ENSG00000205476	CCDC85C	-2.32177	-34.5934	0.020245
ENSG00000170819	BFSP2	-2.32139	-346.657	0.020266
ENSG00000116685	KIAA2013	2.31989	65.921	0.020347
ENSG00000163217	BMP10	2.31928	193.214	0.02038
ENSG00000221880	KRTAP1-3	-2.31852	-505.021	0.020421
ENSG00000204590	GNL1	-2.31643	-171.632	0.020535
ENSG00000107957	SH3PXD2A	-2.31642	-137.027	0.020535
ENSG00000081479	LRP2	-2.31638	-46.069	0.020537
ENSG00000116191	RALGPS2	2.31547	33.261	0.020587
ENSG00000135373	EHF	-2.31545	-62.2602	0.020589
ENSG00000198945	L3MBTL3	2.31528	54.5044	0.020598
ENSG00000134824	FADS2	-2.31502	-7.56058	0.020612
ENSG00000186038	HTR3E	-2.31456	-61.973	0.020637
ENSG00000145861	C1QTNF2	-2.31345	-137.133	0.020698
ENSG00000075240	GRAMD4	-2.3116	-75.017	0.0208
ENSG00000143622	RIT1	2.31157	110.68	0.020801
ENSG00000149218	ENDOD1	-2.3115	-4.7738	0.020805
ENSG00000183873	SCN5A	-2.31141	-71.6026	0.02081
ENSG00000140505	CYP1A2	2.3099	302.25	0.020894
ENSG00000130518	IQCN	2.3095	24.4576	0.020916
ENSG00000104763	ASAH1	2.30909	22.9791	0.020938
ENSG00000205835	GMNC	2.30888	23.0534	0.020951
ENSG00000189068	VSTM1	-2.30771	-35.7456	0.021015
ENSG00000075223	SEMA3C	2.30729	48.3661	0.021039
ENSG00000249471	ZNF324B	-2.30638	-28.3467	0.021089
ENSG00000149231	CCDC82	2.30474	65.836	0.021181
ENSG00000138964	PARVG	2.30347	14.2321	0.021253
ENSG00000167139	TBC1D21	2.30215	166.725	0.021327
ENSG00000204887	KRTAP1-4	-2.30199	-697.508	0.021336
ENSG00000227729	RD3L	2.30181	20.6519	0.021346
ENSG00000112763	BTN2A1	2.3017	26.3958	0.021352
ENSG00000126215	XRCC3	-2.30138	-59.9824	0.02137
ENSG00000184378	ACTRT3	2.29986	40.2895	0.021456
ENSG00000173230	GOLGB1	2.29661	122.239	0.021641
ENSG00000185627	PSMD13	2.29563	46.0552	0.021697
ENSG00000175029	CTBP2	2.29437	26.9975	0.021769
ENSG00000174672	BRSK2	-2.29368	-468.759	0.021809
ENSG00000111537	IFNG	-2.29247	-13.1165	0.021879
ENSG00000125798	FOXA2	-2.29211	-737.999	0.021899
ENSG00000142751	GPN2	-2.29201	-16.4856	0.021905
ENSG00000177453	NIM1K	-2.29199	-40.5111	0.021906
ENSG00000184719	RNLS	-2.29165	-15.0325	0.021926
ENSG00000158525	CPA5	2.29155	44.4083	0.021932
ENSG00000182923	CEP63	2.29142	12.5089	0.021939
ENSG00000139318	DUSP6	-2.29087	-27.236	0.021971
ENSG00000145309	CABS1	2.29051	935.706	0.021992
ENSG00000132972	RNF17	2.28943	765.952	0.022054
ENSG00000106392	C1GALT1	2.28921	4.56078	0.022067
ENSG00000178802	MPI	2.28868	28.3316	0.022098
ENSG00000148136	OR13C4	2.28808	803.136	0.022133
ENSG00000052749	RRP12	-2.28807	-17.7986	0.022134
ENSG00000144524	COPS7B	2.28799	140.93	0.022138
ENSG00000134294	SLC38A2	-2.28714	-123.437	0.022188
ENSG00000143401	ANP32E	2.28682	85.4524	0.022206
ENSG00000099953	MMP11	2.28642	719.341	0.02223
ENSG00000206150	RNASE13	2.28606	225.598	0.022251
ENSG00000267335	ENSG00000267335	2.28598	78.2897	0.022255
ENSG00000072062	PRKACA	-2.28567	-173.899	0.022274
ENSG00000159176	CSRP1	2.28509	17.3727	0.022307
ENSG00000205060	SLC35B4	2.28389	6.98908	0.022378
ENSG00000018869	ZNF582	-2.28303	-23.2517	0.022428
ENSG00000169641	LUZP1	-2.28186	-163.092	0.022497
ENSG00000205362	MT1A	-2.2815	-76.6019	0.022519
ENSG00000230657	PRB4	-2.27983	-1010.37	0.022618
ENSG00000088002	SULT2B1	-2.27978	-273.748	0.022621
ENSG00000100036	SLC35E4	-2.27956	-30.1367	0.022634
ENSG00000140600	SH3GL3	2.2788	100.616	0.022679
ENSG00000162885	B3GALNT2	-2.27793	-15.9348	0.022731
ENSG00000006468	ETV1	-2.27771	-27.2036	0.022744
ENSG00000167874	TMEM88	2.27759	209.954	0.022751
ENSG00000141040	ZNF287	-2.27545	-132.406	0.022879
ENSG00000204120	GIGYF2	2.2751	12.8293	0.0229
ENSG00000198440	ZNF583	-2.27477	-16.3305	0.02292
ENSG00000103494	RPGRIP1L	-2.27431	-52.4068	0.022948
ENSG00000234829	IFNA17	-2.27397	-128.347	0.022968
ENSG00000163209	SPRR3	-2.27345	-156.04	0.022999
ENSG00000177556	ATOX1	-2.27313	-36.6232	0.023018
ENSG00000072071	ADGRL1	2.27201	26.3563	0.023086
ENSG00000204704	OR2W1	2.27177	175.249	0.023101
ENSG00000133321	PLAAT4	-2.27173	-139.191	0.023103
ENSG00000125124	BBS2	2.27103	13.0531	0.023145
ENSG00000124641	MED20	2.27062	14.0913	0.02317
ENSG00000123179	EBPL	-2.27017	-9.9393	0.023197
ENSG00000169129	AFAP1L2	-2.2701	-121.239	0.023202
ENSG00000160124	MIX23	2.26871	45.6145	0.023286
ENSG00000113643	RARS1	-2.26832	-32.9328	0.02331
ENSG00000142961	MOB3C	-2.26745	-31.3975	0.023362
ENSG00000142606	MMEL1	2.26695	236.068	0.023393
ENSG00000198356	GET3	2.26656	185.47	0.023417
ENSG00000090612	ZNF268	-2.26589	-4.05976	0.023458
ENSG00000142182	DNMT3L	2.26556	588.928	0.023478
ENSG00000106302	HYAL4	2.26486	156.581	0.023521
ENSG00000136897	MRPL50	2.26472	69.7506	0.02353
ENSG00000158296	SLC13A3	2.264	580.489	0.023574
ENSG00000204381	LAYN	2.26278	12.5431	0.023649
ENSG00000125787	GNRH2	-2.26238	-207.397	0.023674
ENSG00000135974	C2orf49	2.26164	45.2864	0.02372
ENSG00000110717	NDUFS8	2.25986	55.0802	0.02383
ENSG00000136574	GATA4	2.25849	430.943	0.023915
ENSG00000103485	QPRT	2.25793	36.0041	0.02395
ENSG00000175662	TOM1L2	-2.25792	-130.007	0.023951
ENSG00000276410	H2BC3	-2.25745	-32.0762	0.02398
ENSG00000177025	C19orf18	-2.25699	-401.501	0.024009
ENSG00000106034	CPED1	2.25657	56.2565	0.024035
ENSG00000213658	LAT	-2.25597	-104.623	0.024072
ENSG00000012171	SEMA3B	2.25381	113.416	0.024208
ENSG00000174718	RESF1	2.25111	48.153	0.024378
ENSG00000161542	PRPSAP1	-2.2505	-164.736	0.024417
ENSG00000089327	FXYD5	-2.2501	-27.8702	0.024443
ENSG00000186146	DEFB131A	-2.24997	-2597.41	0.024451
ENSG00000072571	HMMR	2.24967	29.778	0.02447
ENSG00000180921	FAM83H	2.24844	34.2822	0.024548
ENSG00000128016	ZFP36	2.24796	186.725	0.024579
ENSG00000008382	MPND	2.24783	70.4191	0.024587
ENSG00000184047	DIABLO	-2.24778	-369.819	0.02459
ENSG00000137809	ITGA11	-2.24768	-131.583	0.024597
ENSG00000169218	RSPO1	-2.24739	-220.599	0.024615
ENSG00000156398	SFXN2	2.24669	45.1482	0.02466
ENSG00000182511	FES	2.24633	12.1798	0.024683
ENSG00000180016	OR1E1	2.24511	324.594	0.024761
ENSG00000212722	KRTAP4-9	-2.24424	-516.373	0.024817
ENSG00000173110	HSPA6	-2.24369	-58.1099	0.024852
ENSG00000162745	OLFML2B	-2.24243	-24.2519	0.024934
ENSG00000122852	SFTPA1	-2.24239	-99.6367	0.024936
ENSG00000114631	PODXL2	2.24229	99.7874	0.024943
ENSG00000125457	MIF4GD	2.24162	13.9059	0.024986
ENSG00000198929	NOS1AP	2.24079	21.1406	0.02504
ENSG00000119321	FKBP15	2.24077	25.5216	0.025041
ENSG00000272636	DOC2B	-2.24061	-92.9223	0.025051
ENSG00000075673	ATP12A	2.24035	10.3813	0.025068
ENSG00000065357	DGKA	2.24007	61.5233	0.025087
ENSG00000284779	ENSG00000284779	-2.24004	-429.127	0.025089
ENSG00000149516	MS4A3	-2.23929	-58.4608	0.025137
ENSG00000120278	PLEKHG1	-2.23843	-19.6357	0.025193
ENSG00000168795	ZBTB5	-2.23784	-457.969	0.025232
ENSG00000196263	ZNF471	2.23664	59.1102	0.02531
ENSG00000141854	MISP3	-2.23647	-27.1131	0.025321
ENSG00000087237	CETP	2.23612	60.7455	0.025344
ENSG00000257767	ENSG00000257767	-2.23576	-130.918	0.025367
ENSG00000214029	ZNF891	-2.23322	-32.3406	0.025535
ENSG00000133392	MYH11	2.23297	19.497	0.025551
ENSG00000120784	ZFP30	-2.23258	-2.23757	0.025577
ENSG00000166869	CHP2	2.23172	451.206	0.025634
ENSG00000100281	HMGXB4	-2.23145	-141.908	0.025651
ENSG00000264230	ANXA8L1	-2.23036	-316.223	0.025724
ENSG00000150054	MPP7	2.22979	17.6991	0.025761
ENSG00000187595	ZNF385C	-2.22915	-20.2537	0.025804
ENSG00000134323	MYCN	2.2285	35.8953	0.025847
ENSG00000175826	CTDNEP1	-2.22782	-161.196	0.025892
ENSG00000160883	HK3	2.22673	27.1222	0.025966
ENSG00000013725	CD6	2.22625	56.3314	0.025998
ENSG00000115677	HDLBP	2.22613	31.4778	0.026005
ENSG00000145050	MANF	-2.22562	-67.6026	0.026039
ENSG00000105559	PLEKHA4	-2.2255	-26.6839	0.026048
ENSG00000168487	BMP1	2.2242	17.5138	0.026135
ENSG00000155506	LARP1	-2.22124	-63.3883	0.026335
ENSG00000188306	LRRIQ4	2.2205	58.168	0.026385
ENSG00000167103	PIP5KL1	2.22045	48.3495	0.026388
ENSG00000170419	VSTM2A	-2.22017	-397.638	0.026408
ENSG00000110395	CBL	-2.21984	-169.33	0.026429
ENSG00000178307	TMEM11	-2.21984	-20.887	0.02643
ENSG00000110148	CCKBR	-2.21965	-120.84	0.026442
ENSG00000257184	ENSG00000257184	-2.21874	-847.256	0.026504
ENSG00000136888	ATP6V1G1	2.21833	197.861	0.026532
ENSG00000187080	OR2AK2	2.21691	430.776	0.026629
ENSG00000198099	ADH4	2.21658	34.0631	0.026652
ENSG00000254440	PBOV1	2.21596	746.035	0.026694
ENSG00000144589	STK11IP	2.21467	66.9277	0.026783
ENSG00000164611	PTTG1	-2.21461	-165.689	0.026787
ENSG00000130433	CACNG6	-2.21414	-20.9457	0.026819
ENSG00000140259	MFAP1	-2.21387	-185.791	0.026838
ENSG00000240038	AMY2B	-2.21346	-432.657	0.026866
ENSG00000175352	NRIP3	-2.21346	-6.33268	0.026866
ENSG00000176922	OR51S1	-2.21341	-746.921	0.026869
ENSG00000090530	P3H2	-2.21283	-73.8366	0.026909
ENSG00000144747	TMF1	2.21267	88.7848	0.02692
ENSG00000136631	VPS45	-2.21233	-70.3579	0.026944
ENSG00000164076	CAMKV	2.21167	12.1273	0.026989
ENSG00000087502	ERGIC2	-2.21137	-29.6652	0.02701
ENSG00000189280	GJB5	2.21061	790.494	0.027063
ENSG00000130856	ZNF236	2.20909	94.7361	0.027169
ENSG00000185070	FLRT2	2.20903	101.647	0.027173
ENSG00000142549	IGLON5	-2.2086	-96.8109	0.027202
ENSG00000122952	ZWINT	2.20816	41.8561	0.027233
ENSG00000003137	CYP26B1	2.20736	320.891	0.027289
ENSG00000132773	TOE1	2.20691	180.278	0.02732
ENSG00000162461	SLC25A34	-2.20683	-39.4647	0.027326
ENSG00000111291	GPRC5D	-2.20592	-60.4266	0.02739
ENSG00000213020	ZNF611	2.20548	5.26252	0.027421
ENSG00000001084	GCLC	2.20547	21.9296	0.027421
ENSG00000116539	ASH1L	2.20484	657.846	0.027465
ENSG00000011523	CEP68	2.20373	80.6099	0.027544
ENSG00000183747	ACSM2A	-2.20267	-138.412	0.027618
ENSG00000100796	PPP4R3A	2.20218	143.752	0.027652
ENSG00000130997	POLN	2.20148	58.7994	0.027702
ENSG00000013583	HEBP1	2.20133	22.2158	0.027712
ENSG00000110237	ARHGEF17	-2.20083	-41.5465	0.027748
ENSG00000196586	MYO6	2.19893	24.2213	0.027883
ENSG00000155393	HEATR3	2.19883	46.0191	0.02789
ENSG00000087302	RTRAF	2.19882	68.1612	0.02789
ENSG00000007314	SCN4A	2.19874	410.237	0.027896
ENSG00000068137	PLEKHH3	2.19768	40.0635	0.027972
ENSG00000183340	JRKL	2.19528	45.334	0.028144
ENSG00000183258	DDX41	-2.19404	-174.752	0.028233
ENSG00000185043	CIB1	2.19367	28.929	0.028259
ENSG00000185621	LMLN	-2.19347	-69.1446	0.028273
ENSG00000073737	DHRS9	-2.19301	-62.4562	0.028306
ENSG00000100888	CHD8	2.19292	29.6294	0.028313
ENSG00000266472	MRPS21	-2.19251	-21.8372	0.028343
ENSG00000120057	SFRP5	2.19246	69.6525	0.028346
ENSG00000150630	VEGFC	-2.19203	-855.67	0.028377
ENSG00000203499	IQANK1	2.19145	41.46	0.02842
ENSG00000099866	MADCAM1	2.19143	188.409	0.028421
ENSG00000126803	HSPA2	-2.19117	-14.9456	0.028439
ENSG00000188316	ENO4	2.18966	26.2125	0.028549
ENSG00000166562	SEC11C	2.18955	38.8542	0.028557
ENSG00000104973	MED25	2.18955	64.8147	0.028557
ENSG00000149646	CNBD2	-2.18894	-45.0893	0.028601
ENSG00000131591	C1orf159	2.18891	29.1776	0.028603
ENSG00000132031	MATN3	-2.18865	-74.5565	0.028622
ENSG00000283288	SMIM33	-2.18864	-59.5679	0.028623
ENSG00000165533	TTC8	2.18843	149.643	0.028638
ENSG00000099282	TSPAN15	-2.18827	-16.8482	0.02865
ENSG00000008130	NADK	-2.18646	-60.7688	0.028782
ENSG00000139531	SUOX	2.18573	27.3552	0.028835
ENSG00000114757	PEX5L	-2.18495	-107.761	0.028893
ENSG00000100523	DDHD1	2.18486	21.8042	0.028899
ENSG00000145604	SKP2	-2.18402	-70.4453	0.028961
ENSG00000254521	SIGLEC12	2.18207	15.526	0.029105
ENSG00000126005	MMP24OS	-2.18177	-8.02583	0.029127
ENSG00000077935	SMC1B	-2.18172	-32.5463	0.029131
ENSG00000248712	CCDC153	2.18038	98.6475	0.02923
ENSG00000134202	GSTM3	-2.18012	-25.5801	0.029248
ENSG00000138792	ENPEP	-2.17977	-153.422	0.029274
ENSG00000147485	PXDNL	2.17843	49.4315	0.029374
ENSG00000122859	NEUROG3	2.17832	122.27	0.029382
ENSG00000117215	PLA2G2D	2.17807	317.582	0.029401
ENSG00000168071	CCDC88B	-2.17807	-71.6774	0.029401
ENSG00000257411	ENSG00000257411	-2.17787	-165.313	0.029416
ENSG00000170915	PAQR8	-2.17753	-19.4536	0.029441
ENSG00000136930	PSMB7	-2.17702	-17.3763	0.029479
ENSG00000170624	SGCD	2.17541	162.817	0.0296
ENSG00000108588	CCDC47	2.1753	67.4378	0.029608
ENSG00000109519	GRPEL1	2.17507	48.8834	0.029625
ENSG00000102897	LYRM1	2.17497	50.4292	0.029632
ENSG00000258713	C20orf141	-2.17436	-142.222	0.029678
ENSG00000173013	CCDC96	-2.17299	-70.9382	0.029781
ENSG00000256235	SMIM3	2.17292	106.142	0.029786
ENSG00000214357	NEURL1B	2.17278	98.3719	0.029797
ENSG00000179902	CFAP276	-2.17211	-40.5895	0.029847
ENSG00000196867	ZFP28	2.17081	33.9289	0.029946
ENSG00000006576	PHTF2	2.17017	109.861	0.029994
ENSG00000171634	BPTF	-2.1701	-77.703	0.03
ENSG00000132716	DCAF8	-2.1687	-45.0506	0.030105
ENSG00000188554	NBR1	-2.16776	-45.0735	0.030177
ENSG00000263528	IKBKE	-2.16774	-4.29324	0.030178
ENSG00000178741	COX5A	2.16772	162.899	0.03018
ENSG00000136877	FPGS	-2.16746	-23.4862	0.0302
ENSG00000239857	GET4	-2.16726	-202.636	0.030215
ENSG00000178038	ALS2CL	2.16608	35.7372	0.030305
ENSG00000168028	RPSA	2.16592	29.5805	0.030317
ENSG00000219438	TAFA5	-2.16558	-272.34	0.030343
ENSG00000154188	ANGPT1	-2.16555	-24.0315	0.030346
ENSG00000152595	MEPE	-2.16535	-437.727	0.030361
ENSG00000106178	CCL24	-2.16455	-58.6309	0.030422
ENSG00000170260	ZNF212	2.16454	134.954	0.030423
ENSG00000177990	DPY19L2	2.16389	12.0945	0.030473
ENSG00000131115	ZNF227	-2.16355	-26.5149	0.030499
ENSG00000150510	FAM124A	-2.16352	-26.7091	0.030502
ENSG00000132677	RHBG	2.16279	178.199	0.030558
ENSG00000185507	IRF7	2.16272	19.7558	0.030562
ENSG00000108828	VAT1	-2.1626	-100.033	0.030572
ENSG00000227059	ANHX	2.16194	89.2896	0.030623
ENSG00000223658	C1GALT1C1L	-2.16069	-34.3564	0.03072
ENSG00000158516	CPA2	2.16066	501.818	0.030721
ENSG00000269825	ENSG00000269825	-2.15977	-5.30932	0.03079
ENSG00000008018	PSMB1	2.15935	33.5466	0.030823
ENSG00000006282	SPATA20	2.15912	2.55163	0.030841
ENSG00000155755	TMEM237	2.15857	15.4341	0.030884
ENSG00000189184	PCDH18	-2.15845	-49.3277	0.030893
ENSG00000134247	PTGFRN	-2.1579	-16.4997	0.030936
ENSG00000149182	ARFGAP2	-2.15707	-87.7702	0.031
ENSG00000163909	HEYL	2.15699	40.0256	0.031007
ENSG00000160888	IER2	2.15632	151.868	0.031059
ENSG00000196805	SPRR2B	-2.15619	-135.744	0.031069
ENSG00000186105	LRRC70	2.15613	49.9294	0.031073
ENSG00000151746	BICD1	-2.1553	-30.4486	0.031139
ENSG00000099337	KCNK6	-2.15499	-31.3462	0.031163
ENSG00000164520	RAET1E	2.15481	141.808	0.031176
ENSG00000124508	BTN2A2	-2.15251	-19.607	0.031357
ENSG00000184979	USP18	2.15201	52.5106	0.031397
ENSG00000143257	NR1I3	-2.15169	-113.524	0.031422
ENSG00000119844	AFTPH	2.15164	64.576	0.031426
ENSG00000184344	GDF3	-2.15107	-69.6587	0.031471
ENSG00000162892	IL24	2.15088	25.7382	0.031486
ENSG00000145725	PPIP5K2	-2.15059	-20.7789	0.031508
ENSG00000105538	RASIP1	-2.15045	-90.3973	0.03152
ENSG00000054611	TBC1D22A	-2.15028	-32.9128	0.031533
ENSG00000127325	BEST3	-2.1501	-28.5073	0.031547
ENSG00000129437	KLK14	2.14917	258.638	0.031621
ENSG00000105479	ODAD1	-2.14836	-16.8289	0.031685
ENSG00000128928	IVD	-2.14821	-29.3726	0.031697
ENSG00000067533	RRP15	-2.1479	-126.439	0.031721
ENSG00000010017	RANBP9	-2.14782	-34.829	0.031728
ENSG00000167996	FTH1	2.14724	196.951	0.031774
ENSG00000144824	PHLDB2	2.14643	5.78261	0.031838
ENSG00000141642	ELAC1	-2.14584	-77.4364	0.031886
ENSG00000111639	MRPL51	-2.14539	-7.589	0.031922
ENSG00000011260	UTP18	2.14477	73.1506	0.031971
ENSG00000248871	TNFSF12-TNFSF13	-2.14447	-17.0165	0.031995
ENSG00000167815	PRDX2	2.14435	51.0107	0.032005
ENSG00000168484	SFTPC	2.14411	597.912	0.032024
ENSG00000112936	C7	-2.14333	-588.147	0.032087
ENSG00000260272	ENSG00000260272	-2.14309	-286.767	0.032106
ENSG00000165953	SERPINA12	2.14289	421.445	0.032122
ENSG00000149269	PAK1	2.14253	23.6698	0.032151
ENSG00000080824	HSP90AA1	-2.14241	-47.7724	0.03216
ENSG00000215912	TTC34	-2.14232	-472.164	0.032168
ENSG00000131791	PRKAB2	-2.14191	-34.8438	0.0322
ENSG00000164434	FABP7	2.13962	123.922	0.032385
ENSG00000110492	MDK	2.1396	337.278	0.032387
ENSG00000162390	ACOT11	2.13908	37.1367	0.03243
ENSG00000253626	EIF5AL1	2.13889	1483.73	0.032444
ENSG00000181803	OR6S1	2.1388	161.148	0.032452
ENSG00000146378	TAAR2	-2.13866	-541.453	0.032463
ENSG00000172568	FNDC9	-2.13865	-24.8171	0.032464
ENSG00000114354	TFG	2.1386	17.6475	0.032468
ENSG00000170927	PKHD1	-2.13833	-584.682	0.03249
ENSG00000123154	WDR83	2.13831	151.798	0.032491
ENSG00000288593	ENSG00000288593	-2.13794	-131.298	0.032522
ENSG00000073060	SCARB1	-2.1373	-61.6961	0.032574
ENSG00000135211	TMEM60	2.13724	57.2154	0.032578
ENSG00000185024	BRF1	2.13693	50.2455	0.032604
ENSG00000164124	TMEM144	2.13677	39.7135	0.032616
ENSG00000166860	ZBTB39	2.13644	68.1288	0.032644
ENSG00000171631	P2RY6	-2.13603	-11.2623	0.032677
ENSG00000111276	CDKN1B	2.13593	253.557	0.032685
ENSG00000214435	AS3MT	-2.13574	-22.239	0.032701
ENSG00000091656	ZFHX4	2.1355	471.89	0.03272
ENSG00000100241	SBF1	2.13528	17.9494	0.032739
ENSG00000146859	TMEM140	-2.13489	-95.3606	0.03277
ENSG00000137076	TLN1	-2.13428	-106.975	0.03282
ENSG00000196504	PRPF40A	2.13383	55.6557	0.032856
ENSG00000172336	POP7	-2.13381	-255.284	0.032859
ENSG00000122705	CLTA	-2.13326	-114.887	0.032903
ENSG00000249240	ENSG00000249240	2.13235	36.641	0.032978
ENSG00000166377	ATP9B	-2.13063	-14.7814	0.03312
ENSG00000133958	UNC79	2.13036	60.7425	0.033142
ENSG00000156261	CCT8	-2.12959	-26.9859	0.033205
ENSG00000168418	KCNG4	-2.12958	-315.211	0.033206
ENSG00000131196	NFATC1	-2.12958	-19.1242	0.033206
ENSG00000286522	H3C2	-2.12942	-63.496	0.03322
ENSG00000129204	USP6	2.12935	162.637	0.033225
ENSG00000106236	NPTX2	2.12921	161.054	0.033237
ENSG00000188649	CC2D2B	-2.12763	-26.7932	0.033368
ENSG00000172410	INSL5	2.12747	260.858	0.033381
ENSG00000197935	ZNF311	2.12675	9.95775	0.033441
ENSG00000128694	OSGEPL1	2.12663	99.8402	0.033451
ENSG00000289490	ENSG00000289490	-2.12637	-55.5197	0.033473
ENSG00000150636	CCDC102B	-2.12621	-329.262	0.033486
ENSG00000183439	TRIM61	2.12618	21.4207	0.033489
ENSG00000187498	COL4A1	-2.1261	-99.212	0.033495
ENSG00000198920	KIAA0753	2.12581	95.5811	0.033519
ENSG00000171817	ZNF540	-2.12487	-55.9467	0.033597
ENSG00000125834	STK35	-2.12394	-88.2422	0.033675
ENSG00000163491	NEK10	2.12316	17.0549	0.033741
ENSG00000163666	HESX1	2.123	115.287	0.033754
ENSG00000187398	LUZP2	2.12292	624.887	0.033761
ENSG00000185760	KCNQ5	2.12282	14.8939	0.033769
ENSG00000119812	FAM98A	2.12211	58.8349	0.033828
ENSG00000005436	GCFC2	-2.1212	-70.1057	0.033905
ENSG00000186603	HPDL	2.12109	150.92	0.033914
ENSG00000080511	RDH8	-2.11966	-324.895	0.034034
ENSG00000175467	SART1	2.11919	37.5087	0.034075
ENSG00000262165	C17orf114	-2.1177	-176.329	0.034201
ENSG00000284704	SCYGR3	-2.1166	-161.433	0.034293
ENSG00000125691	RPL23	2.11651	379.094	0.034302
ENSG00000221843	C2orf16	2.11623	215.944	0.034325
ENSG00000156140	ADAMTS3	2.11609	33.5205	0.034337
ENSG00000172586	CHCHD1	2.11537	247.518	0.034398
ENSG00000163527	STT3B	-2.11509	-91.9034	0.034422
ENSG00000176895	OR51A7	-2.11432	-782.184	0.034488
ENSG00000101440	ASIP	2.11402	249.332	0.034513
ENSG00000002549	LAP3	-2.11326	-18.9733	0.034579
ENSG00000111271	ACAD10	2.11209	124.746	0.034679
ENSG00000124215	CDH26	-2.11177	-527.141	0.034706
ENSG00000147526	TACC1	2.11148	15.2871	0.034731
ENSG00000164761	TNFRSF11B	-2.11147	-23.2457	0.034732
ENSG00000179403	VWA1	2.1107	96.6995	0.034798
ENSG00000141452	RMC1	-2.10968	-62.5289	0.034886
ENSG00000168135	KCNJ4	2.10861	266.915	0.034978
ENSG00000133247	KMT5C	2.10789	127.43	0.03504
ENSG00000116199	FAM20B	-2.10787	-127.97	0.035042
ENSG00000133328	PLAAT2	2.10782	57.6365	0.035046
ENSG00000125304	TM9SF2	-2.10651	-148.484	0.03516
ENSG00000100034	PPM1F	2.1065	12.383	0.035161
ENSG00000129354	AP1M2	-2.10566	-251.017	0.035234
ENSG00000135838	NPL	2.10556	56.0701	0.035243
ENSG00000148965	SAA4	-2.10439	-863.794	0.035344
ENSG00000187446	CHP1	-2.10407	-39.0139	0.035373
ENSG00000120733	KDM3B	2.10386	40.4265	0.035391
ENSG00000073008	PVR	-2.10368	-11.3801	0.035406
ENSG00000130427	EPO	2.10353	410.747	0.035419
ENSG00000083307	GRHL2	-2.10318	-673.01	0.03545
ENSG00000108592	FTSJ3	2.10195	31.4955	0.035558
ENSG00000100804	PSMB5	-2.10163	-16.0017	0.035585
ENSG00000148600	CDHR1	-2.10133	-49.8708	0.035612
ENSG00000205423	CNEP1R1	2.10099	27.9749	0.035642
ENSG00000143543	JTB	2.10085	132.179	0.035654
ENSG00000120533	ENY2	-2.10057	-63.2834	0.035678
ENSG00000116212	LRRC42	2.10048	66.8217	0.035687
ENSG00000120137	PANK3	2.10044	51.8848	0.03569
ENSG00000275714	H3C1	2.10005	30.2385	0.035725
ENSG00000104687	GSR	2.09924	37.0882	0.035796
ENSG00000023902	PLEKHO1	2.09844	19.944	0.035866
ENSG00000120802	TMPO	-2.09706	-136.959	0.035988
ENSG00000115084	SLC35F5	-2.09686	-18.724	0.036006
ENSG00000109736	MFSD10	2.09676	96.1232	0.036015
ENSG00000140497	SCAMP2	2.0966	13.485	0.036029
ENSG00000090686	USP48	2.09651	147.155	0.036037
ENSG00000166881	NEMP1	2.09625	18.2283	0.03606
ENSG00000001461	NIPAL3	-2.09617	-12.7278	0.036067
ENSG00000132631	SCP2D1	2.09603	523.656	0.03608
ENSG00000139718	SETD1B	2.09521	184.077	0.036153
ENSG00000130669	PAK4	-2.09501	-57.6295	0.03617
ENSG00000167632	TRAPPC9	-2.09492	-6.14227	0.036178
ENSG00000188343	CIBAR1	-2.09439	-73.2319	0.036225
ENSG00000165916	PSMC3	2.09405	31.9599	0.036256
ENSG00000104870	FCGRT	-2.09384	-19.6649	0.036274
ENSG00000114349	GNAT1	-2.09364	-70.6018	0.036292
ENSG00000168958	MFF	-2.09328	-37.9503	0.036324
ENSG00000139266	MARCHF9	-2.0924	-75.148	0.036403
ENSG00000140287	HDC	2.09162	28.8866	0.036473
ENSG00000131848	ZSCAN5A	-2.09135	-50.5914	0.036496
ENSG00000205356	TECPR1	2.09099	38.5271	0.036529
ENSG00000186377	CYP4X1	2.09068	78.2588	0.036557
ENSG00000155252	PI4K2A	2.08966	158.221	0.036648
ENSG00000136010	ALDH1L2	2.08955	31.02	0.036658
ENSG00000128645	HOXD1	-2.08757	-61.2302	0.036836
ENSG00000078725	BRINP1	2.08722	434.009	0.036868
ENSG00000039319	ZFYVE16	2.08655	34.1386	0.036929
ENSG00000227345	PARG	2.08578	243.862	0.036998
ENSG00000160055	TMEM234	-2.08563	-74.6284	0.037012
ENSG00000102935	ZNF423	-2.08404	-249.22	0.037156
ENSG00000182481	KPNA2	2.0838	37.5914	0.037178
ENSG00000166575	TMEM135	2.08309	15.9727	0.037243
ENSG00000079102	RUNX1T1	-2.08307	-328.458	0.037245
ENSG00000156374	PCGF6	2.08208	284.582	0.037335
ENSG00000078399	HOXA9	-2.08122	-80.6146	0.037414
ENSG00000204104	TRAF3IP1	-2.081	-54.2835	0.037434
ENSG00000058404	CAMK2B	2.08067	78.4485	0.037464
ENSG00000176244	ACBD7	-2.0805	-48.21	0.03748
ENSG00000108622	ICAM2	-2.08043	-732.549	0.037486
ENSG00000269590	ENSG00000269590	-2.08037	-74.4858	0.037491
ENSG00000178498	DTX3	-2.08017	-15.1614	0.03751
ENSG00000135604	STX11	-2.08007	-49.7598	0.037519
ENSG00000108107	RPL28	-2.08001	-265.845	0.037525
ENSG00000144476	ACKR3	-2.0799	-8.62573	0.037534
ENSG00000177595	PIDD1	2.07787	34.1347	0.037721
ENSG00000171680	PLEKHG5	2.07753	17.923	0.037753
ENSG00000166069	TMCO5A	-2.0775	-2472.26	0.037756
ENSG00000215372	ZNF705G	2.07696	4484.65	0.037805
ENSG00000182224	CYB5D1	-2.07643	-97.1927	0.037854
ENSG00000066185	ZMYND12	-2.07635	-68.0818	0.037862
ENSG00000099960	SLC7A4	2.07624	19.7982	0.037872
ENSG00000100626	GALNT16	-2.07526	-49.8589	0.037963
ENSG00000143033	MTF2	-2.07462	-44.8051	0.038021
ENSG00000099942	CRKL	2.0742	58.5308	0.038061
ENSG00000159063	ALG8	-2.0733	-10.8626	0.038145
ENSG00000101311	FERMT1	-2.07271	-40.941	0.038199
ENSG00000178078	STAP2	2.07258	39.252	0.038211
ENSG00000215695	RSC1A1	-2.07245	-159.42	0.038223
ENSG00000168564	CDKN2AIP	-2.0717	-51.7969	0.038294
ENSG00000060688	SNRNP40	-2.07075	-54.6958	0.038382
ENSG00000123473	STIL	-2.07037	-33.4015	0.038418
ENSG00000174165	ZDHHC24	2.07033	30.0194	0.038422
ENSG00000249773	ENSG00000249773	2.06878	18.0348	0.038567
ENSG00000197079	KRT35	-2.06873	-69.803	0.038571
ENSG00000186910	SERPINA11	2.06815	172.16	0.038626
ENSG00000110060	PUS3	-2.0679	-19.3994	0.038649
ENSG00000156502	SUPV3L1	2.06774	33.118	0.038665
ENSG00000127603	MACF1	2.06737	51.8624	0.038699
ENSG00000196427	NBPF4	-2.06652	-248.843	0.03878
ENSG00000185158	LRRC37B	2.06643	87.2902	0.038787
ENSG00000186432	KPNA4	-2.06637	-144.456	0.038793
ENSG00000182979	MTA1	-2.06631	-450.437	0.038799
ENSG00000125991	ERGIC3	-2.06492	-79.1917	0.038931
ENSG00000134318	ROCK2	2.06438	53.0577	0.038982
ENSG00000196850	PPTC7	-2.0642	-296.715	0.038999
ENSG00000118113	MMP8	-2.06316	-72.8471	0.039097
ENSG00000165506	DNAAF2	2.0628	4.33361	0.039131
ENSG00000197437	OR13G1	2.06217	228.762	0.039192
ENSG00000183011	NAA38	2.06184	103.26	0.039223
ENSG00000196793	ZNF239	-2.06091	-7.2829	0.039311
ENSG00000012048	BRCA1	2.06055	121.545	0.039346
ENSG00000158050	DUSP2	2.05998	23.6847	0.0394
ENSG00000136286	MYO1G	2.05994	31.6445	0.039404
ENSG00000163581	SLC2A2	-2.05938	-360.365	0.039458
ENSG00000139540	SLC39A5	2.05933	205.688	0.039463
ENSG00000132669	RIN2	2.05727	44.7736	0.039661
ENSG00000106367	AP1S1	2.05726	14.1553	0.039661
ENSG00000105549	THEG	2.05645	144.467	0.039739
ENSG00000077420	APBB1IP	-2.05628	-10.7845	0.039755
ENSG00000032742	IFT88	-2.05552	-15.1662	0.039828
ENSG00000204219	TCEA3	2.05552	11.4512	0.039829
ENSG00000163513	TGFBR2	-2.05545	-165.227	0.039835
ENSG00000251655	PRB1	-2.05529	-327.221	0.039851
ENSG00000064201	TSPAN32	-2.05516	-2.3658	0.039863
ENSG00000089053	ANAPC5	2.05483	53.6256	0.039895
ENSG00000140395	SKIC8	2.05477	37.1242	0.039901
ENSG00000183963	SMTN	2.05433	10.9549	0.039943
ENSG00000153233	PTPRR	2.0535	371.131	0.040024
ENSG00000103496	STX4	2.05301	53.4659	0.040072
ENSG00000143970	ASXL2	2.05206	52.6887	0.040164
ENSG00000187257	RSBN1L	-2.05184	-68.5031	0.040185
ENSG00000130176	CNN1	2.0513	87.0339	0.040238
ENSG00000143001	TMEM61	2.05106	128.458	0.040261
ENSG00000184838	PRR16	2.05103	60.6189	0.040264
ENSG00000114626	ABTB1	2.05099	17.1927	0.040268
ENSG00000163661	PTX3	2.05062	145.155	0.040304
ENSG00000100711	ZFYVE21	-2.05042	-75.0501	0.040323
ENSG00000068120	COASY	2.05027	59.8505	0.040338
ENSG00000167723	TRPV3	2.04871	4.97081	0.04049
ENSG00000168530	MYL1	2.0482	613.916	0.04054
ENSG00000169174	PCSK9	2.04791	274.143	0.040568
ENSG00000213999	MEF2B	2.04709	53.8607	0.040649
ENSG00000154040	CABYR	-2.04595	-28.2686	0.040761
ENSG00000070610	GBA2	2.04591	19.3019	0.040765
ENSG00000130477	UNC13A	2.04586	285.315	0.04077
ENSG00000285188	ENSG00000285188	-2.04582	-109.752	0.040774
ENSG00000255730	ENSG00000255730	2.0456	46.4148	0.040796
ENSG00000155254	MARVELD1	2.04544	26.2294	0.040811
ENSG00000172939	OXSR1	-2.04471	-373.912	0.040883
ENSG00000178093	TSSK6	-2.0431	-142.109	0.041042
ENSG00000106571	GLI3	2.0431	63.6603	0.041043
ENSG00000135966	TGFBRAP1	2.04289	253.011	0.041064
ENSG00000196526	AFAP1	-2.04232	-1.0928	0.04112
ENSG00000162337	LRP5	-2.04167	-21.5258	0.041184
ENSG00000101544	ADNP2	-2.04065	-50.1904	0.041286
ENSG00000159788	RGS12	-2.04052	-26.4636	0.041299
ENSG00000274997	H2AC12	-2.0398	-25.014	0.04137
ENSG00000120526	NUDCD1	-2.03971	-58.6307	0.04138
ENSG00000183688	RFLNB	-2.03895	-355.06	0.041455
ENSG00000170035	UBE2E3	2.03851	34.9808	0.041498
ENSG00000260027	HOXB7	2.03807	53.9376	0.041543
ENSG00000156384	SFR1	2.03649	30.2823	0.041702
ENSG00000064489	BORCS8-MEF2B	2.03621	56.196	0.041729
ENSG00000168925	CTRB1	2.03607	8.77595	0.041744
ENSG00000148225	WDR31	2.03595	24.8714	0.041755
ENSG00000014824	SLC30A9	2.03493	33.8734	0.041858
ENSG00000182809	CRIP2	2.03425	609.557	0.041927
ENSG00000239306	RBM14	-2.03416	-118.355	0.041936
ENSG00000171792	RHNO1	-2.03363	-54.8312	0.041989
ENSG00000241837	ATP5PO	-2.03251	-55.9565	0.042102
ENSG00000255974	CYP2A6	-2.03159	-605.938	0.042195
ENSG00000185264	TEX33	2.03155	98.4156	0.042199
ENSG00000125409	TEKT3	2.03153	546.964	0.042201
ENSG00000160808	MYL3	2.03142	285.937	0.042212
ENSG00000116981	NT5C1A	2.03071	10.5877	0.042284
ENSG00000106261	ZKSCAN1	2.03066	30.5362	0.042289
ENSG00000107960	STN1	2.02988	32.7499	0.042369
ENSG00000180758	GPR157	-2.02983	-111.248	0.042374
ENSG00000116218	NPHS2	-2.02971	-440.212	0.042386
ENSG00000106991	ENG	2.02969	76.2878	0.042388
ENSG00000126353	CCR7	-2.02936	-257.568	0.042422
ENSG00000090013	BLVRB	-2.02926	-23.9049	0.042432
ENSG00000154760	SLFN13	2.02924	10.4833	0.042434
ENSG00000158711	ELK4	-2.02917	-23.7692	0.042441
ENSG00000134871	COL4A2	-2.02886	-36.2256	0.042472
ENSG00000013588	GPRC5A	2.02838	101.486	0.042521
ENSG00000116830	TTF2	2.02765	29.9761	0.042596
ENSG00000127081	ZNF484	-2.02722	-23.8368	0.04264
ENSG00000162630	B3GALT2	2.02691	42.4315	0.042672
ENSG00000114450	GNB4	-2.02661	-7.01655	0.042702
ENSG00000183647	ZNF530	2.02637	34.6251	0.042727
ENSG00000132330	SCLY	2.02524	49.0165	0.042843
ENSG00000004779	NDUFAB1	2.02509	31.0107	0.042858
ENSG00000163453	IGFBP7	2.02464	10.7959	0.042904
ENSG00000161040	FBXL13	2.02447	502.862	0.042922
ENSG00000154803	FLCN	-2.0235	-19.7117	0.043022
ENSG00000004866	ST7	2.02332	49.4156	0.04304
ENSG00000154856	APCDD1	-2.02323	-15.4849	0.043049
ENSG00000130522	JUND	2.02301	32.0832	0.043072
ENSG00000113140	SPARC	-2.02283	-52.3	0.043091
ENSG00000185664	PMEL	-2.02185	-84.3779	0.043191
ENSG00000155926	SLA	-2.02185	-25.7822	0.043192
ENSG00000140968	IRF8	2.02157	21.9893	0.043221
ENSG00000162384	CZIB	-2.02115	-31.6579	0.043265
ENSG00000134668	SPOCD1	-2.02087	-12.1214	0.043293
ENSG00000177239	MAN1B1	-2.02083	-60.8684	0.043297
ENSG00000170426	SDR9C7	-2.02073	-142.114	0.043308
ENSG00000203546	ENSG00000203546	2.02057	72.6883	0.043324
ENSG00000173432	SAA1	-2.02031	-150.783	0.043351
ENSG00000148848	ADAM12	2.02025	211.109	0.043357
ENSG00000187239	FNBP1	-2.01998	-86.4947	0.043386
ENSG00000100558	PLEK2	-2.01955	-61.721	0.04343
ENSG00000130479	MAP1S	2.01867	11.7445	0.043521
ENSG00000118579	MED28	2.01846	27.7707	0.043544
ENSG00000259384	GH1	-2.018	-80.2048	0.043591
ENSG00000152475	ZNF837	2.01783	9.56366	0.043609
ENSG00000205856	C22orf42	2.01746	285.192	0.043647
ENSG00000100926	TM9SF1	2.01746	51.4458	0.043648
ENSG00000064309	CDON	2.01688	10.0983	0.043709
ENSG00000112175	BMP5	2.01585	656.251	0.043816
ENSG00000203795	FAM24A	2.0156	274.696	0.043841
ENSG00000007047	MARK4	2.01443	30.0434	0.043964
ENSG00000113761	ZNF346	2.01381	24.3613	0.044029
ENSG00000167664	TMIGD2	2.01347	6.74831	0.044065
ENSG00000169247	SH3TC2	-2.01342	-42.6173	0.04407
ENSG00000213066	CEP43	2.01179	20.8814	0.044243
ENSG00000111206	FOXM1	-2.01116	-27.1821	0.044309
ENSG00000130037	KCNA5	-2.01106	-86.4948	0.044319
ENSG00000100985	MMP9	2.01058	18.4525	0.04437
ENSG00000198133	TMEM229B	2.01045	17.6832	0.044384
ENSG00000249967	ENSG00000249967	-2.01038	-167.864	0.044391
ENSG00000243317	STMP1	2.00999	37.8425	0.044432
ENSG00000155744	HYCC2	-2.00918	-255.321	0.044518
ENSG00000165115	KIF27	2.00845	101.169	0.044596
ENSG00000078699	CBFA2T2	-2.00843	-21.0724	0.044598
ENSG00000162408	NOL9	-2.00753	-13.5814	0.044693
ENSG00000103023	PRSS54	-2.00665	-108.18	0.044786
ENSG00000084623	EIF3I	-2.00655	-58.3318	0.044797
ENSG00000111218	PRMT8	-2.00642	-222.352	0.044812
ENSG00000166888	STAT6	2.00597	73.5857	0.044859
ENSG00000124193	SRSF6	-2.00515	-25.9262	0.044947
ENSG00000166261	ZNF202	2.00467	88.3577	0.044998
ENSG00000174373	RALGAPA1	-2.0043	-41.2728	0.045038
ENSG00000067369	TP53BP1	2.00388	25.9669	0.045083
ENSG00000136867	SLC31A2	-2.00318	-7.52761	0.045158
ENSG00000153234	NR4A2	-2.00282	-65.1927	0.045197
ENSG00000116032	GRIN3B	-2.00237	-47.5477	0.045245
ENSG00000087191	PSMC5	2.00166	36.4211	0.045322
ENSG00000115155	OTOF	-2.00133	-340.58	0.045357
ENSG00000144550	CPNE9	-2.0008	-63.0321	0.045414
ENSG00000183638	RP1L1	-2.00061	-241.418	0.045435
ENSG00000167994	RAB3IL1	-2.00008	-46.8753	0.045491
ENSG00000224940	PRRT4	-1.99974	-16.9411	0.045528
ENSG00000178562	CD28	-1.99926	-46.7456	0.04558
ENSG00000101680	LAMA1	1.99905	230.04	0.045603
ENSG00000214530	STARD10	-1.9983	-40.4445	0.045684
ENSG00000128713	HOXD11	-1.99795	-179.278	0.045723
ENSG00000184988	TMEM106A	1.99737	2.15293	0.045784
ENSG00000255439	ENSG00000255439	1.99735	60.9642	0.045787
ENSG00000132953	XPO4	-1.99653	-27.7658	0.045876
ENSG00000163435	ELF3	-1.99649	-145.307	0.04588
ENSG00000128965	CHAC1	1.99552	208.586	0.045986
ENSG00000105738	SIPA1L3	-1.99507	-90.1007	0.046035
ENSG00000160791	CCR5	-1.99506	-14.5222	0.046037
ENSG00000138031	ADCY3	1.99464	16.034	0.046082
ENSG00000163576	EFHB	1.99463	166.763	0.046083
ENSG00000138101	DTNB	1.99436	93.1327	0.046112
ENSG00000157800	SLC37A3	1.99415	21.4706	0.046136
ENSG00000188766	SPRED3	1.99404	102.104	0.046147
ENSG00000160181	TFF2	-1.99399	-192.824	0.046154
ENSG00000155366	RHOC	-1.99335	-9.57151	0.046223
ENSG00000104047	DTWD1	-1.99331	-49.3902	0.046228
ENSG00000168081	PNOC	-1.99314	-194.806	0.046246
ENSG00000178538	CA8	-1.99269	-15.4695	0.046296
ENSG00000173269	MMRN2	-1.99189	-12.7797	0.046384
ENSG00000123505	AMD1	-1.99182	-47.2061	0.046391
ENSG00000225950	NTF4	1.99131	86.6598	0.046447
ENSG00000162670	BRINP3	-1.99101	-249.698	0.04648
ENSG00000137727	ARHGAP20	-1.99076	-49.866	0.046507
ENSG00000127743	IL17B	1.9904	113.194	0.046547
ENSG00000165501	LRR1	1.99036	4.23111	0.046551
ENSG00000087087	SRRT	1.9903	236.181	0.046558
ENSG00000188092	GPR89B	-1.9903	-22.7114	0.046558
ENSG00000288675	PANO1	1.98975	63.0526	0.046619
ENSG00000155561	NUP205	1.98895	180.129	0.046707
ENSG00000147676	MAL2	1.9888	129.875	0.046723
ENSG00000173208	ABCD2	-1.98875	-55.9968	0.046729
ENSG00000165269	AQP7	1.98859	82.1921	0.046746
ENSG00000140400	MAN2C1	1.98745	153.747	0.046873
ENSG00000163001	CFAP36	1.9866	26.3281	0.046967
ENSG00000157693	TMEM268	1.98607	49.5027	0.047026
ENSG00000112658	SRF	1.98572	132.509	0.047065
ENSG00000186943	OR13C8	1.98557	457.251	0.047081
ENSG00000168556	ING2	1.98506	45.7011	0.047138
ENSG00000186118	TEX38	-1.98476	-106.091	0.047171
ENSG00000258529	ENSG00000258529	1.98423	25.4729	0.04723
ENSG00000165895	ARHGAP42	-1.98413	-24.779	0.047241
ENSG00000133313	CNDP2	1.98399	4.80084	0.047257
ENSG00000182963	GJC1	-1.98374	-40.0711	0.047285
ENSG00000141456	PELP1	-1.98356	-65.6746	0.047305
ENSG00000112584	FAM120B	-1.98339	-44.0922	0.047324
ENSG00000100938	GMPR2	1.98338	10.836	0.047325
ENSG00000126861	OMG	1.98284	124.546	0.047385
ENSG00000112343	TRIM38	1.98253	25.7054	0.04742
ENSG00000165215	CLDN3	1.9823	95.8532	0.047446
ENSG00000273777	CEACAM20	-1.98101	-201.812	0.04759
ENSG00000090539	CHRD	-1.98078	-84.8614	0.047616
ENSG00000186453	FAM228A	1.98069	216.173	0.047626
ENSG00000171033	PKIA	-1.98061	-10.8228	0.047635
ENSG00000138347	MYPN	-1.98023	-152.083	0.047678
ENSG00000137675	MMP27	1.98	128.678	0.047703
ENSG00000182667	NTM	-1.98	-154.3	0.047703
ENSG00000168062	BATF2	1.97979	92.8757	0.047728
ENSG00000288614	ENSG00000288614	-1.97968	-47.768	0.047739
ENSG00000182541	LIMK2	-1.97887	-45.3849	0.047831
ENSG00000277893	SRD5A2	1.97887	641.704	0.047831
ENSG00000139734	DIAPH3	-1.97849	-56.3508	0.047873
ENSG00000205922	ONECUT3	-1.97779	-540.569	0.047953
ENSG00000143977	SNRPG	-1.97757	-29.2102	0.047978
ENSG00000174946	GPR171	1.97695	70.0241	0.048047
ENSG00000133466	C1QTNF6	1.97657	21.5706	0.04809
ENSG00000087076	HSD17B14	-1.97646	-73.8517	0.048103
ENSG00000124380	SNRNP27	-1.97608	-29.5456	0.048146
ENSG00000121274	TENT4B	1.97595	67.7868	0.04816
ENSG00000291315	ENSG00000291315	-1.97575	-47.7528	0.048183
ENSG00000182318	ZSCAN22	-1.97538	-46.7849	0.048225
ENSG00000118432	CNR1	-1.97536	-23.0462	0.048228
ENSG00000125657	TNFSF9	-1.97524	-126.765	0.048241
ENSG00000174915	PTDSS2	1.97521	46.3439	0.048244
ENSG00000132259	CNGA4	1.9747	236.75	0.048303
ENSG00000185231	MC2R	1.97419	147.512	0.04836
ENSG00000086506	HBQ1	-1.9736	-104.24	0.048428
ENSG00000057019	DCBLD2	-1.97312	-10.8406	0.048481
ENSG00000085831	TTC39A	1.97306	71.9459	0.048489
ENSG00000135677	GNS	-1.97281	-18.7244	0.048518
ENSG00000161547	SRSF2	-1.97203	-139.228	0.048606
ENSG00000204291	COL15A1	1.97175	96.1471	0.048638
ENSG00000254505	CHMP4A	1.9716	43.1037	0.048656
ENSG00000165804	ZNF219	-1.97157	-94.7863	0.048659
ENSG00000127399	LRRC61	1.97065	12.5101	0.048764
ENSG00000147684	NDUFB9	1.96918	79.1018	0.048932
ENSG00000158163	DZIP1L	-1.96917	-22.1682	0.048934
ENSG00000100941	PNN	1.96868	49.1287	0.04899
ENSG00000113312	TTC1	-1.96837	-45.5608	0.049025
ENSG00000185088	RPS27L	-1.96821	-13.5281	0.049044
ENSG00000176204	LRRTM4	1.96815	334.233	0.04905
ENSG00000104881	PPP1R13L	-1.96756	-7.16859	0.049119
ENSG00000116221	MRPL37	-1.96735	-75.6591	0.049143
ENSG00000095752	IL11	1.96676	99.193	0.049211
ENSG00000167749	KLK4	-1.96627	-673.293	0.049268
ENSG00000179965	ZNF771	-1.96618	-34.6391	0.049277
ENSG00000157211	CDCP2	-1.96613	-59.1586	0.049284
ENSG00000242616	GNG10	-1.96585	-27.016	0.049315
ENSG00000069974	RAB27A	-1.9656	-20.7397	0.049345
ENSG00000077585	GPR137B	-1.96553	-109.081	0.049353
ENSG00000145284	SCD5	-1.96536	-8.07677	0.049373
ENSG00000132432	SEC61G	-1.96506	-36.2656	0.049408
ENSG00000100422	CERK	-1.96498	-30.5805	0.049416
ENSG00000154162	CDH12	1.96497	382.582	0.049418
ENSG00000132681	ATP1A4	1.96461	53.7742	0.049459
ENSG00000184811	TRARG1	-1.96435	-115.161	0.04949
ENSG00000213047	DENND1B	1.96422	79.5883	0.049505
ENSG00000182870	GALNT9	-1.96411	-435.578	0.049518
ENSG00000138381	ASNSD1	-1.96399	-27.3426	0.049531
ENSG00000184956	MUC6	-1.96399	-488.12	0.049532
ENSG00000198874	TYW1	-1.96397	-15.8799	0.049534
ENSG00000279000	OR10A6	1.96345	279.036	0.049594
ENSG00000112053	SLC26A8	1.9634	27.8496	0.0496
ENSG00000162407	PLPP3	1.96222	62.5361	0.049737
ENSG00000066697	MSANTD3	1.96213	27.4161	0.049747
ENSG00000167705	RILP	1.96195	95.236	0.049768
ENSG00000182118	FAM89A	1.96154	54.32	0.049816
ENSG00000007237	GAS7	-1.96102	-14.2755	0.049877
ENSG00000173486	FKBP2	1.96023	152.897	0.04997
ENSG00000118985	ELL2	-1.95978	-21.1641	0.050022
ENSG00000178386	ZNF223	-1.95939	-41.9349	0.050067
ENSG00000159363	ATP13A2	1.95931	46.9037	0.050077
ENSG00000178199	ZC3H12D	1.95805	34.48	0.050224
ENSG00000167186	COQ7	-1.9579	-26.1377	0.050241
ENSG00000165171	METTL27	1.95744	36.5156	0.050295
ENSG00000166164	BRD7	-1.95708	-11.6627	0.050338
ENSG00000188032	C19orf67	1.95669	152.903	0.050384
ENSG00000253352	TUG1	-1.95642	-129.736	0.050416
ENSG00000100156	SLC16A8	1.9558	81.5111	0.050489
ENSG00000204099	NEU4	1.95556	46.5606	0.050517
ENSG00000123091	RNF11	1.95548	27.2347	0.050526
ENSG00000105227	PRX	-1.9547	-11.477	0.050618
ENSG00000135638	EMX1	-1.95461	-180.049	0.05063
ENSG00000108179	PPIF	1.95458	130.826	0.050632
ENSG00000148426	PROSER2	-1.95239	-8.05621	0.050891
ENSG00000184599	TAFA3	-1.95231	-48.178	0.050901
ENSG00000174957	OR5J2	1.95192	546.245	0.050948
ENSG00000203663	OR2L2	-1.95187	-375.754	0.050954
ENSG00000254550	OMP	1.95179	101.104	0.050963
ENSG00000121297	TSHZ3	1.95173	10.9875	0.05097
ENSG00000067064	IDI1	-1.95164	-29.3592	0.050981
ENSG00000165672	PRDX3	-1.95135	-37.8009	0.051015
ENSG00000119638	NEK9	-1.95098	-8.59152	0.05106
ENSG00000127415	IDUA	-1.95058	-19.9405	0.051107
ENSG00000243927	MRPS6	1.95019	54.399	0.051153
ENSG00000138376	BARD1	1.95007	24.1813	0.051168
ENSG00000164323	CFAP97	1.94932	54.9206	0.051257
ENSG00000112038	OPRM1	-1.94921	-573.701	0.051271
ENSG00000188761	BCL2L15	1.9488	8.36058	0.051319
ENSG00000188573	FBLL1	1.94878	47.772	0.051321
ENSG00000154274	C4orf19	-1.94878	-46.8537	0.051321
ENSG00000144031	ANKRD53	-1.94853	-34.1407	0.051351
ENSG00000172339	ALG14	-1.94833	-21.1224	0.051376
ENSG00000072736	NFATC3	1.94781	193.613	0.051438
ENSG00000172273	HINFP	-1.94758	-11.0911	0.051466
ENSG00000025156	HSF2	1.94725	8.64035	0.051505
ENSG00000122778	KIAA1549	-1.94632	-29.231	0.051616
ENSG00000070495	JMJD6	-1.94607	-36.0991	0.051646
ENSG00000174456	C12orf76	-1.94591	-22.8224	0.051665
ENSG00000173726	TOMM20	1.94542	27.8473	0.051724
ENSG00000138483	CCDC54	1.94541	339.529	0.051725
ENSG00000163121	NEURL3	-1.94511	-226.391	0.051762
ENSG00000100614	PPM1A	1.94495	33.938	0.051781
ENSG00000167617	CDC42EP5	-1.94466	-24.3255	0.051816
ENSG00000108423	TUBD1	1.94415	54.0774	0.051877
ENSG00000196118	CFAP119	-1.94362	-26.6979	0.051942
ENSG00000188620	HMX3	-1.94293	-310.721	0.052025
ENSG00000088882	CPXM1	-1.94264	-24.4402	0.05206
ENSG00000114786	ABHD14A-ACY1	-1.94254	-292.811	0.052071
ENSG00000112079	STK38	-1.94247	-86.3885	0.05208
ENSG00000126337	KRT36	-1.94237	-19.929	0.052093
ENSG00000197016	ZNF470	-1.9416	-30.091	0.052185
ENSG00000185009	AP3M1	-1.94013	-37.1321	0.052364
ENSG00000138798	EGF	1.93966	100.369	0.052421
ENSG00000164056	SPRY1	1.93928	32.3197	0.052467
ENSG00000141096	DPEP3	1.93917	291.984	0.05248
ENSG00000113734	BNIP1	1.939	18.594	0.052502
ENSG00000181085	MAPK15	-1.93817	-51.5159	0.052602
ENSG00000169894	MUC3A	1.93788	356.245	0.052638
ENSG00000165899	OTOGL	-1.93766	-223.604	0.052665
ENSG00000111335	OAS2	1.93751	107.377	0.052683
ENSG00000135506	OS9	1.9374	100.725	0.052697
ENSG00000129596	CDO1	-1.93689	-117.139	0.052758
ENSG00000092199	HNRNPC	-1.93677	-112.562	0.052773
ENSG00000244694	PTCHD4	-1.93627	-69.6055	0.052835
ENSG00000128596	CCDC136	1.93624	36.15	0.052838
ENSG00000109182	CWH43	-1.93529	-944.81	0.052954
ENSG00000111199	TRPV4	1.93527	85.6841	0.052957
ENSG00000088727	KIF9	1.93522	163.365	0.052963
ENSG00000258465	ENSG00000258465	1.93471	128.5	0.053026
ENSG00000111684	LPCAT3	1.93316	48.8984	0.053217
ENSG00000110324	IL10RA	-1.93298	-46.075	0.053238
ENSG00000171201	SMR3B	1.93296	208.491	0.053242
ENSG00000233381	AK4P3	-1.93276	-228.968	0.053265
ENSG00000116679	IVNS1ABP	1.93244	125.624	0.053305
ENSG00000177830	CHID1	-1.932	-170.5	0.053359
ENSG00000121743	GJA3	-1.93086	-6.19869	0.053501
ENSG00000135643	KCNMB4	-1.93066	-34.0688	0.053526
ENSG00000164933	SLC25A32	-1.92992	-38.1957	0.053617
ENSG00000254466	OR4D10	1.92933	657.417	0.05369
ENSG00000125746	EML2	-1.9293	-4.97334	0.053694
ENSG00000064545	TMEM161A	-1.92844	-45.1105	0.0538
ENSG00000212724	KRTAP2-3	-1.92839	-746.504	0.053807
ENSG00000176148	TCP11L1	1.92814	11.7571	0.053837
ENSG00000221866	PLXNA4	-1.92802	-85.0825	0.053853
ENSG00000274290	H2BC6	-1.92717	-15.9427	0.053958
ENSG00000168374	ARF4	1.92706	83.5686	0.053973
ENSG00000145491	ROPN1L	-1.92677	-54.4782	0.054008
ENSG00000164742	ADCY1	1.92654	239.762	0.054037
ENSG00000165669	FAM204A	-1.92642	-58.1424	0.054052
ENSG00000135547	HEY2	1.92637	26.5682	0.054058
ENSG00000164347	GFM2	1.92623	14.7881	0.054075
ENSG00000167085	PHB1	-1.92553	-36.2661	0.054163
ENSG00000181896	ZNF101	-1.92526	-141.931	0.054197
ENSG00000135374	ELF5	-1.9252	-48.9008	0.054204
ENSG00000167674	HDGFL2	1.9252	19.3945	0.054204
ENSG00000165188	RNF183	-1.92515	-178.002	0.05421
ENSG00000172123	SLFN12	1.92485	35.4871	0.054248
ENSG00000163702	IL17RC	-1.92462	-27.6775	0.054277
ENSG00000144452	ABCA12	-1.92459	-139.421	0.054281
ENSG00000099860	GADD45B	-1.92446	-65.5145	0.054297
ENSG00000128683	GAD1	1.92422	14.1985	0.054327
ENSG00000115423	DNAH6	1.92412	40.7148	0.05434
ENSG00000165714	BORCS5	-1.92394	-21.1086	0.054362
ENSG00000134183	GNAT2	-1.92373	-29.6767	0.054388
ENSG00000147885	IFNA16	-1.92208	-96.871	0.054596
ENSG00000135045	C9orf40	-1.92136	-106.34	0.054686
ENSG00000282881	TMEM275	1.92133	68.0042	0.05469
ENSG00000136444	RSAD1	-1.92083	-62.9771	0.054754
ENSG00000131941	RHPN2	-1.92066	-19.1721	0.054775
ENSG00000213139	CRYGS	1.92037	104.44	0.054811
ENSG00000135069	PSAT1	-1.92024	-13.5301	0.054828
ENSG00000152591	DSPP	1.92003	568.282	0.054854
ENSG00000116337	AMPD2	-1.91983	-23.1993	0.054879
ENSG00000134709	HOOK1	1.9195	20.0027	0.054921
ENSG00000198824	CHAMP1	-1.91914	-57.6658	0.054966
ENSG00000182247	UBE2E2	-1.91884	-7.33907	0.055005
ENSG00000188452	CERKL	1.91824	75.9496	0.055081
ENSG00000184967	NOC4L	-1.91821	-74.7455	0.055085
ENSG00000170571	EMB	-1.9175	-8.55141	0.055174
ENSG00000131323	TRAF3	1.91716	36.7277	0.055217
ENSG00000122779	TRIM24	1.91709	60.1617	0.055227
ENSG00000119703	ZC2HC1C	-1.91696	-5.93158	0.055242
ENSG00000185101	ANO9	1.91626	7.54526	0.055332
ENSG00000100271	TTLL1	-1.91618	-20.5082	0.055342
ENSG00000048649	RSF1	1.91617	138.223	0.055344
ENSG00000234224	TMEM229A	1.91613	128.806	0.055349
ENSG00000182674	KCNB2	-1.91581	-138.981	0.055389
ENSG00000057663	ATG5	1.91556	60.7064	0.055421
ENSG00000141858	SAMD1	1.91485	49.3063	0.055512
ENSG00000113407	TARS1	-1.91464	-7.04732	0.055538
ENSG00000242120	MDFIC2	1.91445	426.192	0.055562
ENSG00000164107	HAND2	-1.9144	-795.868	0.055569
ENSG00000090863	GLG1	-1.91384	-201.893	0.055641
ENSG00000178404	CEP295NL	1.91369	12.3442	0.055659
ENSG00000204160	ZDHHC18	-1.9134	-109.903	0.055697
ENSG00000102924	CBLN1	1.91301	93.1988	0.055746
ENSG00000187735	TCEA1	-1.91251	-306.702	0.055811
ENSG00000182263	FIGN	-1.91242	-223.2	0.055822
ENSG00000177200	CHD9	-1.91106	-34.8794	0.055997
ENSG00000174279	EVX2	-1.91052	-231.682	0.056066
ENSG00000137673	MMP7	-1.90991	-32.7436	0.056145
ENSG00000165617	DACT1	-1.90968	-40.6747	0.056174
ENSG00000253276	CCDC71L	1.90926	27.6311	0.056229
ENSG00000018510	AGPS	-1.90903	-56.0089	0.056259
ENSG00000188033	ZNF490	1.90888	75.367	0.056278
ENSG00000151532	VTI1A	-1.90882	-67.2779	0.056285
ENSG00000179163	FUCA1	-1.9085	-47.8803	0.056327
ENSG00000163820	FYCO1	-1.90766	-72.5997	0.056435
ENSG00000123545	NDUFAF4	1.90749	51.6947	0.056457
ENSG00000163884	KLF15	-1.90739	-71.3375	0.05647
ENSG00000126583	PRKCG	-1.90715	-93.6352	0.056501
ENSG00000232040	SCAND3	-1.90679	-157.918	0.056548
ENSG00000154710	RABGEF1	1.90623	61.3156	0.05662
ENSG00000240654	C1QTNF9	1.90548	79.4412	0.056718
ENSG00000198185	ZNF334	1.90543	12.832	0.056725
ENSG00000128891	CCDC32	-1.90537	-8.60945	0.056731
ENSG00000256349	ENSG00000256349	-1.90526	-22.5508	0.056746
ENSG00000187664	HAPLN4	1.90495	485.185	0.056786
ENSG00000165660	ABRAXAS2	-1.90452	-100.805	0.056842
ENSG00000171109	MFN1	1.9042	56.8886	0.056884
ENSG00000164620	RELL2	-1.9041	-47.9426	0.056897
ENSG00000182973	CNOT10	-1.90406	-79.2042	0.056902
ENSG00000257017	HP	-1.90377	-103.453	0.05694
ENSG00000138162	TACC2	-1.90367	-71.4195	0.056954
ENSG00000180155	LYNX1	1.90366	38.4557	0.056955
ENSG00000196169	KIF19	-1.90344	-15.7975	0.056983
ENSG00000124067	SLC12A4	1.90336	78.3185	0.056994
ENSG00000251201	TMED7-TICAM2	-1.90234	-16.771	0.057126
ENSG00000135931	ARMC9	1.90224	78.4051	0.057139
ENSG00000146576	INTS15	1.90187	25.3823	0.057188
ENSG00000107201	RIGI	-1.90187	-28.2976	0.057188
ENSG00000188997	KCTD21	1.9014	29.1752	0.05725
ENSG00000122966	CIT	1.90117	94.4623	0.05728
ENSG00000070961	ATP2B1	1.90099	119.917	0.057303
ENSG00000174885	NLRP6	1.90086	18.0078	0.057321
ENSG00000107185	RGP1	1.90071	18.3996	0.05734
ENSG00000189269	DRICH1	-1.90006	-142.867	0.057425
ENSG00000106615	RHEB	-1.90003	-52.7499	0.057429
ENSG00000198740	ZNF652	1.89958	20.5018	0.057488
ENSG00000187475	H1-6	1.89958	62.6588	0.057489
ENSG00000022355	GABRA1	-1.89944	-392.326	0.057507
ENSG00000158480	SPATA2	-1.89895	-38.5236	0.057571
ENSG00000125730	C3	1.89868	7.44619	0.057607
ENSG00000123444	KBTBD4	1.89854	87.0685	0.057625
ENSG00000184178	SCFD2	-1.89844	-32.3465	0.057638
ENSG00000163235	TGFA	1.89817	16.9926	0.057674
ENSG00000185187	SIGIRR	1.89711	102.492	0.057814
ENSG00000076706	MCAM	1.89684	46.1892	0.057849
ENSG00000183644	HOATZ	-1.89598	-136.452	0.057963
ENSG00000184647	PRSS55	1.89568	193.231	0.058003
ENSG00000213218	CSH2	1.89554	305.969	0.058021
ENSG00000186407	CD300E	-1.89513	-123.766	0.058075
ENSG00000138796	HADH	1.89474	75.7872	0.058127
ENSG00000165118	C9orf64	-1.89467	-37.0201	0.058136
ENSG00000129159	KCNC1	-1.8946	-49.0749	0.058146
ENSG00000168710	AHCYL1	-1.89444	-75.838	0.058167
ENSG00000188042	ARL4C	-1.89368	-18.1369	0.058267
ENSG00000129474	AJUBA	-1.89342	-142.014	0.058302
ENSG00000155511	GRIA1	1.89307	128.508	0.058348
ENSG00000137080	IFNA21	-1.89285	-1034.88	0.058378
ENSG00000184903	IMMP2L	-1.89248	-35.0383	0.058428
ENSG00000198523	PLN	-1.89246	-35.579	0.058429
ENSG00000172137	CALB2	-1.89229	-134.181	0.058453
ENSG00000106701	FSD1L	-1.89192	-28.7697	0.058501
ENSG00000085063	CD59	1.89152	3.39701	0.058556
ENSG00000111452	ADGRD1	1.8915	41.4575	0.058558
ENSG00000176928	GCNT4	-1.8906	-112.683	0.058678
ENSG00000165502	RPL36AL	-1.8902	-35.7376	0.058731
ENSG00000144228	SPOPL	-1.89015	-49.5513	0.058738
ENSG00000112941	TENT4A	1.8899	41.6119	0.058772
ENSG00000132693	CRP	1.88984	1038.77	0.058779
ENSG00000182333	LIPF	-1.88978	-325.586	0.058788
ENSG00000132481	TRIM47	-1.88956	-7.74073	0.058816
ENSG00000196570	PFN3	1.88933	95.7993	0.058848
ENSG00000164465	DCBLD1	-1.88932	-4.4572	0.058849
ENSG00000163701	IL17RE	-1.88911	-40.7575	0.058877
ENSG00000113302	IL12B	1.88898	56.6349	0.058894
ENSG00000275111	ZNF2	-1.88893	-193.378	0.058902
ENSG00000285733	ENSG00000285733	-1.88843	-18.2982	0.058969
ENSG00000168092	PAFAH1B2	-1.88796	-36.988	0.059032
ENSG00000171723	GPHN	1.8873	28.8434	0.05912
ENSG00000168826	ZBTB49	-1.88703	-18.83	0.059156
ENSG00000170881	RNF139	1.88657	63.6635	0.059219
ENSG00000143869	GDF7	-1.88649	-20.9747	0.059229
ENSG00000128271	ADORA2A	1.88529	31.5291	0.05939
ENSG00000163430	FSTL1	1.88528	104.385	0.059392
ENSG00000120329	SLC25A2	1.88479	288.848	0.059458
ENSG00000120675	DNAJC15	-1.88452	-20.2738	0.059494
ENSG00000146802	TMEM168	1.8844	74.0807	0.059511
ENSG00000131037	EPS8L1	1.88438	229.593	0.059513
ENSG00000068079	IFI35	-1.88406	-75.1429	0.059557
ENSG00000185324	CDK10	-1.88378	-13.9198	0.059595
ENSG00000138755	CXCL9	-1.8836	-102.991	0.059619
ENSG00000139289	PHLDA1	-1.88357	-21.1875	0.059623
ENSG00000124074	ENKD1	1.88341	40.0056	0.059645
ENSG00000198944	SOWAHA	1.88263	44.668	0.059751
ENSG00000153283	CD96	-1.88193	-20.2771	0.059846
ENSG00000137801	THBS1	1.8814	678.606	0.059917
ENSG00000128944	KNSTRN	1.88112	20.6432	0.059955
ENSG00000284762	ENSG00000284762	1.88112	25.4239	0.059955
ENSG00000138400	MDH1B	-1.88089	-5.54274	0.059987
ENSG00000186207	LCE5A	1.88085	1370.43	0.059992
ENSG00000128881	TTBK2	1.88063	15.0605	0.060023
ENSG00000133067	LGR6	1.88051	82.4975	0.060039
ENSG00000162944	RFTN2	-1.88008	-23.8042	0.060097
ENSG00000186231	KLHL32	-1.87975	-6.11083	0.060142
ENSG00000127022	CANX	-1.87932	-60.6877	0.060201
ENSG00000189050	RNFT1	-1.87879	-13.7742	0.060274
ENSG00000105750	ZNF85	1.87767	127.604	0.060426
ENSG00000136051	WASHC4	-1.87749	-32.4858	0.060451
ENSG00000105127	AKAP8	-1.87698	-248.293	0.060521
ENSG00000166689	PLEKHA7	1.87695	41.6872	0.060524
ENSG00000247626	MARS2	1.87675	45.2682	0.060553
ENSG00000125966	MMP24	1.87651	295.414	0.060585
ENSG00000185133	INPP5J	1.87644	69.4807	0.060596
ENSG00000144840	RABL3	1.87632	126.109	0.060611
ENSG00000044115	CTNNA1	1.87543	2.99744	0.060734
ENSG00000099910	KLHL22	-1.87528	-102.8	0.060755
ENSG00000169609	C15orf40	-1.87499	-12.2097	0.060794
ENSG00000131652	THOC6	1.87492	35.0147	0.060804
ENSG00000169905	TOR1AIP2	-1.87491	-90.5188	0.060805
ENSG00000177383	MAGEF1	1.87455	14.5787	0.060855
ENSG00000171804	WDR87	-1.87451	-59.5634	0.060861
ENSG00000160256	SLX9	1.87424	16.2179	0.060897
ENSG00000138496	PARP9	-1.87388	-44.5351	0.060947
ENSG00000187699	C2orf88	1.87388	31.9455	0.060947
ENSG00000156170	NDUFAF6	1.87376	98.4064	0.060964
ENSG00000231500	RPS18	1.8735	35.2041	0.060999
ENSG00000169442	CD52	1.8722	6.12035	0.061179
ENSG00000140043	PTGR2	1.87135	21.2682	0.061296
ENSG00000186073	CDIN1	-1.87093	-9.39656	0.061354
ENSG00000168781	PPIP5K1	-1.87047	-155.426	0.061418
ENSG00000163293	NIPAL1	1.87037	8.66133	0.061432
ENSG00000206026	SMIM21	1.86966	474.875	0.061531
ENSG00000276644	DACH1	1.86959	42.0631	0.061541
ENSG00000111802	TDP2	-1.86927	-28.0118	0.061585
ENSG00000108468	CBX1	1.86908	14.2804	0.061612
ENSG00000116668	SWT1	-1.86887	-166.738	0.061641
ENSG00000040341	STAU2	1.86875	15.8914	0.061657
ENSG00000166557	TMED3	-1.86872	-27.2497	0.061662
ENSG00000143851	PTPN7	-1.8685	-12.6268	0.061693
ENSG00000181915	ADO	1.86838	27.6447	0.061709
ENSG00000173083	HPSE	1.86785	16.6918	0.061783
ENSG00000070444	MNT	-1.86774	-90.1633	0.061799
ENSG00000035862	TIMP2	1.86742	13.0727	0.061842
ENSG00000103335	PIEZO1	-1.86726	-19.1855	0.061865
ENSG00000175334	BANF1	-1.86699	-97.2915	0.061903
ENSG00000171236	LRG1	-1.86685	-25.2414	0.061922
ENSG00000110811	P3H3	1.8668	26.6499	0.06193
ENSG00000124772	CPNE5	1.86644	56.0906	0.061979
ENSG00000164713	BRI3	1.86622	42.1759	0.062011
ENSG00000154007	ASB17	1.8662	741.426	0.062014
ENSG00000180777	ANKRD30B	1.86607	543.728	0.062032
ENSG00000198326	TMEM239	-1.86599	-346.047	0.062042
ENSG00000128228	SDF2L1	-1.86593	-51.0273	0.062051
ENSG00000125864	BFSP1	-1.86587	-32.3682	0.062059
ENSG00000166927	MS4A7	-1.86568	-20.3967	0.062086
ENSG00000289722	ENSG00000289722	-1.86528	-108.551	0.062142
ENSG00000107159	CA9	-1.86512	-67.177	0.062164
ENSG00000148835	TAF5	-1.8649	-15.6323	0.062196
ENSG00000163736	PPBP	-1.86487	-2.72461	0.0622
ENSG00000173039	RELA	1.86457	92.7029	0.062242
ENSG00000087085	ACHE	-1.86449	-81.7227	0.062253
[truncated: 15,415 more rows]
