# Supplementary material for: scPrediXcan integrates deep learning methods and single-cell data into a cell-type-specific transcriptome-wide association study framework
Source: Cell Genom. 2025 May 14;5(5):100875. doi: 10.1016/j.xgen.2025.100875 (PMC12143334; doi:10.1016/j.xgen.2025.100875)
Supplement: Data S1. Tables S1–S47 [file mmc2.zip › Supplemental_tables/TableS12.xlsx]

## Sheet: Table_S12_GammaCell
gene	gene_name	zscore	effect_size	pvalue
ENSG00000140382	HMG20A	-14.4337	-121.184	3.18e-47
ENSG00000151465	CDC123	-13.7269	-65.4379	7.01e-43
ENSG00000109501	WFS1	12.8786	18.7172	5.94e-38
ENSG00000165066	NKX6-3	-12.3589	-13.189	4.36e-35
ENSG00000165609	NUDT5	-11.733	-256.057	8.63e-32
ENSG00000153814	JAZF1	-10.7323	-50.3185	7.18e-27
ENSG00000011478	QPCTL	10.6562	103.474	1.63e-26
ENSG00000196781	TLE1	10.4995	30.0773	8.68e-26
ENSG00000119912	IDE	-10.433	-19.2629	1.75e-25
ENSG00000127603	MACF1	-10.3251	-71.3181	5.43e-25
ENSG00000125746	EML2	-10.1491	-55.8089	3.34e-24
ENSG00000129003	VPS13C	-10.1186	-37.9438	4.57e-24
ENSG00000073792	IGF2BP2	-9.78239	-111.717	1.34e-22
ENSG00000275410	HNF1B	9.61532	7.61661	6.89e-22
ENSG00000010310	GIPR	-9.52273	-13.0605	1.69e-21
ENSG00000163635	ATXN7	-9.23302	-68.3491	2.63e-20
ENSG00000163634	THOC7	-8.80682	-72.2126	1.29e-18
ENSG00000008196	TFAP2B	8.58688	171.434	8.94e-18
ENSG00000174327	SLC16A13	-8.56581	-27.553	1.07e-17
ENSG00000169783	LINGO1	8.52545	54.4894	1.52e-17
ENSG00000090316	MAEA	-8.50593	-21.4117	1.8e-17
ENSG00000180176	TH	8.36083	38.3259	6.23e-17
ENSG00000140553	UNC45A	-8.25164	-49.7106	1.56e-16
ENSG00000140365	COMMD4	-8.09978	-251	5.51e-16
ENSG00000187796	CARD9	-7.94184	-287.427	1.99e-15
ENSG00000164941	INTS8	-7.92394	-17.6969	2.3e-15
ENSG00000106633	GCK	7.86285	2.17599	3.75e-15
ENSG00000177971	IMP3	7.75546	55.0272	8.8e-15
ENSG00000115226	FNDC4	7.6634	130.662	1.81e-14
ENSG00000157823	AP3S2	7.53031	19.5301	5.06e-14
ENSG00000163795	ZNF513	-7.52219	-972.709	5.39e-14
ENSG00000117707	PROX1	7.40905	47.3809	1.27e-13
ENSG00000228789	HCG22	7.39618	22.5776	1.4e-13
ENSG00000165879	FRAT1	7.38253	8.51703	1.55e-13
ENSG00000149596	JPH2	-7.31609	-9.0641	2.55e-13
ENSG00000087448	KLHL42	7.2691	20.431	3.62e-13
ENSG00000152409	JMY	7.22583	11.5571	4.98e-13
ENSG00000140398	NEIL1	7.16398	218.713	7.84e-13
ENSG00000169371	SNUPN	-7.04184	-77.1268	1.9e-12
ENSG00000265118	ENSG00000265118	-7.0387	-103.225	1.94e-12
ENSG00000112282	MED23	-7.00881	-88.3332	2.4e-12
ENSG00000169410	PTPN9	6.89091	32.283	5.54e-12
ENSG00000166965	RCCD1	6.88699	3.09622	5.7e-12
ENSG00000157992	KRTCAP3	6.83946	20.2059	7.95e-12
ENSG00000204314	PRRT1	-6.82834	-4.70831	8.59e-12
ENSG00000124780	KCNK17	-6.79939	-0.88278	1.05e-11
ENSG00000142186	SCYL1	-6.78656	-61.7789	1.15e-11
ENSG00000117461	PIK3R3	-6.7596	-15.2292	1.38e-11
ENSG00000108788	MLX	-6.73762	-999.902	1.61e-11
ENSG00000109670	FBXW7	6.71939	28.7414	1.82e-11
ENSG00000159588	CCDC17	-6.71798	-39.4855	1.84e-11
ENSG00000134249	ADAM30	6.71071	51.3856	1.94e-11
ENSG00000184076	UQCR10	6.71018	37.1004	1.94e-11
ENSG00000140391	TSPAN3	6.69593	12.4473	2.14e-11
ENSG00000163909	HEYL	6.68277	12.4994	2.34e-11
ENSG00000197429	IPP	6.68155	23.2648	2.36e-11
ENSG00000183682	BMP8A	6.6588	7.71779	2.76e-11
ENSG00000115207	GTF3C2	-6.63671	-75.0592	3.21e-11
ENSG00000176635	HORMAD2	6.62035	20.0324	3.58e-11
ENSG00000124194	GDAP1L1	-6.60334	-8.25599	4.02e-11
ENSG00000184508	HDDC3	6.60323	24.2682	4.02e-11
ENSG00000065665	SEC61A2	-6.59464	-6.0295	4.26e-11
ENSG00000140323	DISP2	6.575	34.0313	4.87e-11
ENSG00000184056	VPS33B	-6.55654	-17.7798	5.51e-11
ENSG00000169375	SIN3A	6.54302	76.2952	6.03e-11
ENSG00000204531	POU5F1	-6.51041	-1.35816	7.49e-11
ENSG00000115211	EIF2B4	6.4816	49.084	9.08e-11
ENSG00000161860	SYCE2	-6.47129	-12.5929	9.72e-11
ENSG00000168944	CEP120	-6.46862	-46.1362	9.89e-11
ENSG00000197136	PCNX3	-6.45855	-55.3339	1.06e-10
ENSG00000179115	FARSA	-6.44693	-20.159	1.14e-10
ENSG00000164647	STEAP1	6.40507	12.506	1.5e-10
ENSG00000158669	GPAT4	6.38556	21.6572	1.71e-10
ENSG00000163257	DCAF16	-6.35352	-26.0956	2.1e-10
ENSG00000101074	R3HDML	-6.28797	-29.2126	3.22e-10
ENSG00000159596	TMEM69	-6.23329	-124.782	4.57e-10
ENSG00000173465	ZNRD2	6.23194	49.0575	4.61e-10
ENSG00000197361	FBXL22	6.23122	9.14003	4.63e-10
ENSG00000188211	NCR3LG1	-6.21394	-3.26089	5.17e-10
ENSG00000176714	CCDC121	6.20646	31.387	5.42e-10
ENSG00000145723	GIN1	-6.2062	-9.36329	5.43e-10
ENSG00000143632	ACTA1	6.19642	54.0682	5.78e-10
ENSG00000128833	MYO5C	-6.1841	-5.88808	6.25e-10
ENSG00000134256	CD101	-6.14479	-9.79332	8.01e-10
ENSG00000213221	DNLZ	-6.11859	-70.1235	9.44e-10
ENSG00000185920	PTCH1	6.06095	6.96834	1.35e-09
ENSG00000204538	PSORS1C2	6.00387	9.27469	1.93e-09
ENSG00000214530	STARD10	-5.99574	-16.6997	2.03e-09
ENSG00000204536	CCHCR1	-5.98956	-24.4285	2.1e-09
ENSG00000084734	GCKR	5.98637	33.9957	2.15e-09
ENSG00000004534	RBM6	5.97661	60.9808	2.28e-09
ENSG00000159217	IGF2BP1	5.96348	105.536	2.47e-09
ENSG00000129757	CDKN1C	-5.9546	-31.4814	2.61e-09
ENSG00000090621	PABPC4	5.95211	26.3099	2.65e-09
ENSG00000145725	PPIP5K2	-5.94106	-9.15106	2.83e-09
ENSG00000125743	SNRPD2	-5.93776	-35.3494	2.89e-09
ENSG00000130202	NECTIN2	-5.90505	-4.01119	3.53e-09
ENSG00000159592	GPBP1L1	-5.89799	-24.8393	3.68e-09
ENSG00000171311	EXOSC1	-5.89105	-39.0802	3.84e-09
ENSG00000254402	LRRC24	5.88944	67.6994	3.88e-09
ENSG00000221955	SLC12A8	-5.82242	-2.67029	5.8e-09
ENSG00000185722	ANKFY1	-5.79297	-28.5951	6.92e-09
ENSG00000198169	ZNF251	-5.74735	-8.99721	9.07e-09
ENSG00000108669	CYTH1	5.72976	20.8688	1.01e-08
ENSG00000163794	UCN	5.72778	233.397	1.02e-08
ENSG00000106631	MYL7	5.7151	3.08942	1.1e-08
ENSG00000072310	SREBF1	-5.70336	-7.77788	1.17e-08
ENSG00000188095	MESP2	5.69926	39.8184	1.2e-08
ENSG00000250264	ENSG00000250264	-5.67835	-13.8013	1.36e-08
ENSG00000178177	LCORL	5.67763	21.1063	1.37e-08
ENSG00000145730	PAM	-5.66828	-6.00574	1.44e-08
ENSG00000213949	ITGA1	-5.65426	-2.43273	1.57e-08
ENSG00000138002	IFT172	-5.64423	-35.4792	1.66e-08
ENSG00000110092	CCND1	-5.6288	-19.8156	1.81e-08
ENSG00000145833	DDX46	5.60406	36.0822	2.09e-08
ENSG00000178750	STX19	5.59878	11.0915	2.16e-08
ENSG00000149926	TLCD3B	5.59492	7.4353	2.21e-08
ENSG00000167491	GATAD2A	5.58853	8.24727	2.29e-08
ENSG00000179344	HLA-DQB1	-5.58679	-1.47682	2.31e-08
ENSG00000169230	PRELID1	-5.54787	-12.7774	2.89e-08
ENSG00000161016	RPL8	5.53585	5.15397	3.1e-08
ENSG00000173517	PEAK1	-5.52954	-43.0228	3.21e-08
ENSG00000153094	BCL2L11	5.52255	2.90893	3.34e-08
ENSG00000174851	YIF1A	-5.52247	-34.4962	3.34e-08
ENSG00000221988	PPT2	-5.51853	-52.1931	3.42e-08
ENSG00000177045	SIX5	-5.51846	-72.0358	3.42e-08
ENSG00000162624	LHX8	-5.5166	-111.177	3.46e-08
ENSG00000117472	TSPAN1	-5.48716	-22.4053	4.08e-08
ENSG00000180535	BHLHA15	-5.4813	-4.05355	4.22e-08
ENSG00000009335	UBE3C	-5.46807	-14.4933	4.55e-08
ENSG00000243789	JMJD7	-5.45488	-11.6092	4.9e-08
ENSG00000152804	HHEX	5.44205	13.93	5.27e-08
ENSG00000155875	SAXO1	-5.42942	-37.332	5.65e-08
ENSG00000104626	ERI1	-5.42539	-6.99961	5.78e-08
ENSG00000159202	UBE2Z	-5.40221	-27.8354	6.58e-08
ENSG00000181274	FRAT2	-5.39816	-7.90229	6.73e-08
ENSG00000165688	PMPCA	-5.3978	-6.89151	6.75e-08
ENSG00000198860	TSEN15	5.36369	13.3507	8.15e-08
ENSG00000189045	ANKDD1B	5.36207	4.94378	8.23e-08
ENSG00000140718	FTO	5.34926	17.1245	8.83e-08
ENSG00000256825	ENSG00000256825	5.32829	17.7334	9.91e-08
ENSG00000141458	NPC1	5.32299	22.0519	1.02e-07
ENSG00000111716	LDHB	5.31327	12.9251	1.08e-07
ENSG00000121653	MAPK8IP1	-5.30395	-11.1394	1.13e-07
ENSG00000058404	CAMK2B	5.29379	17.5768	1.2e-07
ENSG00000160695	VPS11	5.28393	25.7162	1.26e-07
ENSG00000213588	ZBTB9	5.28036	56.8886	1.29e-07
ENSG00000061794	MRPS35	-5.25666	-32.1625	1.47e-07
ENSG00000129965	INS-IGF2	5.2515	6.083	1.51e-07
ENSG00000168970	JMJD7-PLA2G4B	-5.22971	-12.4376	1.7e-07
ENSG00000100567	PSMA3	-5.22282	-80.113	1.76e-07
ENSG00000196712	NF1	5.21726	116.585	1.82e-07
ENSG00000095066	HOOK2	-5.20881	-17.7791	1.9e-07
ENSG00000125686	MED1	-5.20815	-42.5208	1.91e-07
ENSG00000160972	PPP1R16A	-5.19238	-10.906	2.08e-07
ENSG00000066382	MPPED2	-5.17133	-2.91914	2.32e-07
ENSG00000221986	MYBPHL	5.1627	73.3952	2.43e-07
ENSG00000160957	RECQL4	5.15728	422.07	2.51e-07
ENSG00000188549	CCDC9B	-5.15219	-30.3131	2.57e-07
ENSG00000198876	DCAF12	5.13938	29.744	2.76e-07
ENSG00000149932	TMEM219	5.13205	48.7323	2.87e-07
ENSG00000134640	MTNR1B	5.11708	6.73287	3.1e-07
ENSG00000150967	ABCB9	-5.11218	-5.02368	3.18e-07
ENSG00000102908	NFAT5	-5.11082	-18.7155	3.21e-07
ENSG00000055044	NOP58	5.08669	27.5274	3.64e-07
ENSG00000187122	SLIT1	-5.07906	-5.5308	3.79e-07
ENSG00000204305	AGER	5.05375	27.39	4.33e-07
ENSG00000037042	TUBG2	5.02858	4.48092	4.94e-07
ENSG00000167701	GPT	5.0205	87.2183	5.15e-07
ENSG00000107679	PLEKHA1	-5.00244	-33.9261	5.66e-07
ENSG00000172362	OR5B12	-4.9932	-94.5062	5.94e-07
ENSG00000188263	IL17REL	-4.99111	-20.3361	6e-07
ENSG00000196735	HLA-DQA1	-4.98672	-2.91316	6.14e-07
ENSG00000104903	LYL1	-4.98469	-27.4919	6.21e-07
ENSG00000197363	ZNF517	-4.9818	-5.36697	6.3e-07
ENSG00000071894	CPSF1	-4.95665	-53.8133	7.17e-07
ENSG00000131446	MGAT1	4.95544	9.517	7.22e-07
ENSG00000171307	ZDHHC16	-4.95054	-42.6477	7.4e-07
ENSG00000132463	GRSF1	-4.94342	-44.6646	7.68e-07
ENSG00000234745	HLA-B	-4.93815	-1.56675	7.89e-07
ENSG00000185862	EVI2B	-4.93307	-219.581	8.09e-07
ENSG00000189403	HMGB1	-4.91679	-23.0304	8.8e-07
ENSG00000204511	MCCD1	-4.91446	-17.7976	8.9e-07
ENSG00000255154	HTD2	-4.90917	-7.09684	9.15e-07
ENSG00000154269	ENPP3	4.90891	35.1424	9.16e-07
ENSG00000115234	SNX17	4.90167	52.97	9.5e-07
ENSG00000189159	JPT1	-4.87722	-27.821	1.08e-06
ENSG00000243943	ZNF512	4.8753	28.4103	1.09e-06
ENSG00000140368	PSTPIP1	-4.87217	-15.9428	1.1e-06
ENSG00000285043	ENSG00000285043	4.85978	67.2595	1.18e-06
ENSG00000184611	KCNH7	4.84884	4.04353	1.24e-06
ENSG00000174996	KLC2	-4.84438	-8.35588	1.27e-06
ENSG00000109323	MANBA	4.83422	8.79995	1.34e-06
ENSG00000115204	MPV17	-4.82402	-127.658	1.41e-06
ENSG00000183734	ASCL2	4.81633	9.59527	1.46e-06
ENSG00000140400	MAN2C1	-4.8096	-45.9912	1.51e-06
ENSG00000070759	TESK2	-4.80666	-1.72086	1.53e-06
ENSG00000032219	ARID4A	-4.79665	-45.8174	1.61e-06
ENSG00000159224	GIP	-4.79571	-81.676	1.62e-06
ENSG00000198225	FKBP1C	4.79543	26.9297	1.62e-06
ENSG00000278311	GGNBP2	4.79416	3.71595	1.63e-06
ENSG00000073849	ST6GAL1	4.78306	1.4885	1.73e-06
ENSG00000172769	OR5B3	-4.78252	-35.4329	1.73e-06
ENSG00000175662	TOM1L2	4.78211	13.0873	1.73e-06
ENSG00000033627	ATP6V0A1	4.78158	37.8669	1.74e-06
ENSG00000043143	JADE2	4.78114	23.4527	1.74e-06
ENSG00000101187	SLCO4A1	-4.77055	-2.89597	1.84e-06
ENSG00000166033	HTRA1	4.75582	4.98826	1.98e-06
ENSG00000227268	KLLN	-4.75276	-51.88	2.01e-06
ENSG00000141639	MAPK4	4.73045	3.65265	2.24e-06
ENSG00000036828	CASR	-4.7268	-2.70946	2.28e-06
ENSG00000125977	EIF2S2	-4.72211	-93.9382	2.33e-06
ENSG00000143126	CELSR2	-4.72087	-21.3096	2.35e-06
ENSG00000095981	KCNK16	-4.7207	-1.41164	2.35e-06
ENSG00000119242	CCDC92	-4.71994	-39.745	2.36e-06
ENSG00000163945	UVSSA	4.70765	12.1541	2.51e-06
ENSG00000175115	PACS1	4.6954	15.849	2.66e-06
ENSG00000139644	TMBIM6	4.69298	65.4842	2.69e-06
ENSG00000108468	CBX1	-4.69197	-12.4277	2.71e-06
ENSG00000204308	RNF5	4.68978	25.0064	2.73e-06
ENSG00000138073	PREB	-4.687	-79.1336	2.77e-06
ENSG00000055955	ITIH4	-4.68062	-24.9386	2.86e-06
ENSG00000131771	PPP1R1B	4.67286	20.3376	2.97e-06
ENSG00000112514	CUTA	-4.66688	-40.4577	3.06e-06
ENSG00000130749	ZC3H4	4.66666	4.55302	3.06e-06
ENSG00000178409	BEND3	-4.6465	-6.43441	3.38e-06
ENSG00000184451	CCR10	4.64606	4.0092	3.38e-06
ENSG00000101417	PXMP4	-4.6374	-70.7347	3.53e-06
ENSG00000178385	PLEKHM3	-4.63667	-4.98641	3.54e-06
ENSG00000164078	MST1R	4.63636	14.5921	3.55e-06
ENSG00000115194	SLC30A3	4.60986	48.5388	4.03e-06
ENSG00000148655	LRMDA	-4.6055	-6.50635	4.11e-06
ENSG00000283267	FAM237B	4.60336	5.03564	4.16e-06
ENSG00000213996	TM6SF2	4.59801	8.77701	4.27e-06
ENSG00000174606	ANGEL2	-4.59793	-24.7224	4.27e-06
ENSG00000160973	FOXH1	4.59526	43.0695	4.32e-06
ENSG00000124299	PEPD	4.56941	13.7693	4.89e-06
ENSG00000116273	PHF13	-4.56699	-12.6763	4.95e-06
ENSG00000278535	DHRS11	-4.5664	-4.50107	4.96e-06
ENSG00000136463	TACO1	4.5589	162.307	5.14e-06
ENSG00000117450	PRDX1	4.55402	17.1193	5.26e-06
ENSG00000250641	LY6G6F-LY6G6D	-4.54318	-40.0276	5.54e-06
ENSG00000155229	MMS19	-4.54112	-6.40896	5.6e-06
ENSG00000152518	ZFP36L2	-4.53909	-22.3021	5.65e-06
ENSG00000041988	THAP3	4.53497	6.11904	5.76e-06
ENSG00000171314	PGAM1	-4.52623	-34.5361	6e-06
ENSG00000197283	SYNGAP1	-4.5259	-16.4109	6.01e-06
ENSG00000112996	MRPS30	4.51766	30.1387	6.25e-06
ENSG00000261678	SCRT1	4.51104	78.1166	6.45e-06
ENSG00000168477	TNXB	4.50056	44.6875	6.78e-06
ENSG00000187664	HAPLN4	-4.50006	-11.3166	6.79e-06
ENSG00000117222	RBBP5	4.49951	35.6923	6.81e-06
ENSG00000196547	MAN2A2	-4.49917	-4.65429	6.82e-06
ENSG00000107566	ERLIN1	-4.49276	-11.1982	7.03e-06
ENSG00000116095	PLEKHA3	4.48872	9.21298	7.17e-06
ENSG00000272573	MUSTN1	-4.4845	-24.1126	7.31e-06
ENSG00000068078	FGFR3	4.48439	7.17441	7.31e-06
ENSG00000068120	COASY	-4.48137	-100.149	7.42e-06
ENSG00000222011	FAM185A	-4.48054	-17.8435	7.45e-06
ENSG00000164076	CAMKV	4.47888	8.34052	7.5e-06
ENSG00000155545	MIER3	-4.47375	-11.7801	7.69e-06
ENSG00000108255	CRYBA1	-4.46438	-5.08634	8.03e-06
ENSG00000174938	SEZ6L2	4.46256	6.35576	8.1e-06
ENSG00000183763	TRAIP	4.45746	2.69172	8.29e-06
ENSG00000139146	SINHCAF	-4.45504	-9.83308	8.39e-06
ENSG00000084444	FAM234B	4.45035	6.48552	8.57e-06
ENSG00000261115	TMEM178B	-4.44429	-9.55836	8.82e-06
ENSG00000160161	CILP2	4.43566	26.7827	9.18e-06
ENSG00000158941	CCAR2	-4.43506	-5.65935	9.2e-06
ENSG00000127870	RNF6	-4.43415	-4.40538	9.24e-06
ENSG00000163581	SLC2A2	-4.43218	-2.82031	9.33e-06
ENSG00000188827	SLX4	-4.42972	-11.6254	9.44e-06
ENSG00000124783	SSR1	4.42736	10.2324	9.54e-06
ENSG00000101421	CHMP4B	-4.42596	-9.20894	9.6e-06
ENSG00000106113	CRHR2	4.42013	10.0054	9.86e-06
ENSG00000178188	SH2B1	-4.41717	-6.71542	1e-05
ENSG00000167740	CYB5D2	-4.41167	-27.5165	1.03e-05
ENSG00000173327	MAP3K11	-4.41143	-35.983	1.03e-05
ENSG00000204439	C6orf47	-4.40402	-19.2551	1.06e-05
ENSG00000158321	AUTS2	4.39983	69.9818	1.08e-05
ENSG00000231925	TAPBP	4.39258	5.45754	1.12e-05
ENSG00000100170	SLC5A1	4.38752	3.33502	1.15e-05
ENSG00000165671	NSD1	4.38617	28.8782	1.15e-05
ENSG00000122033	MTIF3	4.38161	11.2725	1.18e-05
ENSG00000133561	GIMAP6	4.37183	12.4163	1.23e-05
ENSG00000117448	AKR1A1	-4.36464	-4.43907	1.27e-05
ENSG00000115474	KCNJ13	-4.35382	-6.67763	1.34e-05
ENSG00000095015	MAP3K1	-4.34995	-25.1323	1.36e-05
ENSG00000005249	PRKAR2B	4.34522	3.97835	1.39e-05
ENSG00000137802	MAPKBP1	4.34211	16.5919	1.41e-05
ENSG00000105705	SUGP1	4.34202	12.835	1.41e-05
ENSG00000100401	RANGAP1	-4.34105	-33.2193	1.42e-05
ENSG00000241852	C8orf58	4.34078	7.58685	1.42e-05
ENSG00000068137	PLEKHH3	-4.34002	-65.7326	1.42e-05
ENSG00000156170	NDUFAF6	-4.33862	-26.9929	1.43e-05
ENSG00000165689	ENTR1	-4.33677	-2.42213	1.45e-05
ENSG00000101052	IFT52	4.33376	8.68995	1.47e-05
ENSG00000129933	MAU2	4.31805	12.5645	1.57e-05
ENSG00000179218	CALR	4.30823	34.1424	1.65e-05
ENSG00000289051	ENSG00000289051	-4.29667	-42.4231	1.73e-05
ENSG00000164715	LMTK2	-4.29396	-22.1595	1.76e-05
ENSG00000105612	DNASE2	4.29309	4.13129	1.76e-05
ENSG00000073803	MAP3K13	4.29147	8.91531	1.77e-05
ENSG00000142700	DMRTA2	4.2884	79.13	1.8e-05
ENSG00000146731	CCT6A	4.28689	7.67397	1.81e-05
ENSG00000278588	H2BC10	4.27849	64.9007	1.88e-05
ENSG00000214029	ZNF891	-4.26929	-10.138	1.96e-05
ENSG00000109805	NCAPG	-4.25621	-18.1812	2.08e-05
ENSG00000175164	ABO	4.25019	6.47642	2.14e-05
ENSG00000184185	KCNJ12	-4.24143	-15.4875	2.22e-05
ENSG00000163832	ELP6	4.23743	34.3728	2.26e-05
ENSG00000170608	FOXA3	-4.23482	-8.91845	2.29e-05
ENSG00000242498	ARPIN	-4.23428	-3.64432	2.29e-05
ENSG00000108799	EZH1	-4.23096	-20.8094	2.33e-05
ENSG00000120054	CPN1	-4.22613	-33.4509	2.38e-05
ENSG00000132170	PPARG	-4.2251	-7.02215	2.39e-05
ENSG00000204540	PSORS1C1	4.21894	2.40648	2.45e-05
ENSG00000168806	LCMT2	4.2174	10.9436	2.47e-05
ENSG00000198863	RUNDC1	4.20127	14.1811	2.65e-05
ENSG00000172772	OR10W1	-4.19911	-47.4034	2.68e-05
ENSG00000164161	HHIP	-4.19341	-5.31763	2.75e-05
ENSG00000142230	SAE1	4.18344	13.0588	2.87e-05
ENSG00000146242	TPBG	4.17062	0.513083	3.04e-05
ENSG00000205981	DNAJC19	-4.16844	-110.814	3.07e-05
ENSG00000128891	CCDC32	-4.16773	-16.4027	3.08e-05
ENSG00000125970	RALY	4.16666	29.4184	3.09e-05
ENSG00000125510	OPRL1	4.16613	18.9347	3.1e-05
ENSG00000146733	PSPH	4.16608	8.72531	3.1e-05
ENSG00000162413	KLHL21	-4.15957	-4.54336	3.19e-05
ENSG00000272980	ENSG00000272980	4.15453	11.9592	3.26e-05
ENSG00000101049	SGK2	-4.14954	-84.0324	3.33e-05
ENSG00000005059	MCUB	-4.14544	-7.87739	3.39e-05
ENSG00000174197	MGA	-4.14139	-6.55044	3.45e-05
ENSG00000255730	ENSG00000255730	4.1288	16.7809	3.65e-05
ENSG00000080293	SCTR	4.12834	2.01074	3.65e-05
ENSG00000078747	ITCH	-4.12609	-23.1011	3.69e-05
ENSG00000113615	SEC24A	-4.12284	-19.7499	3.74e-05
ENSG00000162521	RBBP4	-4.12261	-20.1539	3.75e-05
ENSG00000069966	GNB5	-4.12133	-6.58454	3.77e-05
ENSG00000184564	SLITRK6	-4.11806	-4.43398	3.82e-05
ENSG00000204424	LY6G6F	-4.11213	-32.8578	3.92e-05
ENSG00000278139	P3R3URF-PIK3R3	-4.10634	-47.2324	4.02e-05
ENSG00000111328	CDK2AP1	4.10462	14.7316	4.05e-05
ENSG00000088727	KIF9	-4.09548	-42.7062	4.21e-05
ENSG00000180475	OR10Q1	-4.09512	-33.7801	4.22e-05
ENSG00000149922	TBX6	4.09396	30.0991	4.24e-05
ENSG00000148798	INA	-4.09389	-11.2039	4.24e-05
ENSG00000009724	MASP2	4.09284	19.6282	4.26e-05
ENSG00000072609	CHFR	-4.09278	-19.3789	4.26e-05
ENSG00000135801	TAF5L	-4.08846	-13.3231	4.34e-05
ENSG00000038219	BOD1L1	-4.08723	-16.6687	4.37e-05
ENSG00000185615	PDIA2	4.08493	3.75938	4.41e-05
ENSG00000160948	VPS28	4.08292	9.76364	4.45e-05
ENSG00000181751	MACIR	-4.07962	-11.9754	4.51e-05
ENSG00000157107	FCHO2	4.07602	16.2262	4.58e-05
ENSG00000115216	NRBP1	-4.07434	-64.5437	4.61e-05
ENSG00000035115	SH3YL1	4.07346	4.49001	4.63e-05
ENSG00000171532	NEUROD2	4.07062	66.5962	4.69e-05
ENSG00000196378	ZNF34	4.06877	7.96924	4.73e-05
ENSG00000105607	GCDH	-4.06852	-18.4338	4.73e-05
ENSG00000157764	BRAF	4.06748	19.8536	4.75e-05
ENSG00000047849	MAP4	-4.05755	-8.68505	4.96e-05
ENSG00000166135	HIF1AN	-4.05712	-4.91979	4.97e-05
ENSG00000079739	PGM1	-4.05151	-9.90506	5.09e-05
ENSG00000122912	SLC25A16	4.03811	9.45012	5.39e-05
ENSG00000118971	CCND2	4.03452	6.75551	5.47e-05
ENSG00000122729	ACO1	4.02991	6.34764	5.58e-05
ENSG00000164776	PHKG1	-4.02606	-21.7145	5.67e-05
ENSG00000140259	MFAP1	4.0235	11.7677	5.73e-05
ENSG00000011523	CEP68	4.02207	9.19446	5.77e-05
ENSG00000111877	MCM9	4.02145	1.26639	5.78e-05
ENSG00000162676	GFI1	-4.02092	-29.3335	5.8e-05
ENSG00000167984	NLRC3	-4.01439	-10.9019	5.96e-05
ENSG00000189292	ALKAL2	-4.01356	-17.872	5.98e-05
ENSG00000158517	NCF1	4.01226	199.698	6.01e-05
ENSG00000160298	C21orf58	-4.01193	-62.8603	6.02e-05
ENSG00000003756	RBM5	-4.0085	-19.848	6.11e-05
ENSG00000182196	ARL6IP4	-4.00622	-19.9914	6.17e-05
ENSG00000156970	BUB1B	4.00434	20.3667	6.22e-05
ENSG00000163468	CCT3	4.00385	18.7374	6.23e-05
ENSG00000181958	OR4A15	4.00313	33.2567	6.25e-05
ENSG00000159199	ATP5MC1	-3.99925	-17.5968	6.35e-05
ENSG00000168610	STAT3	3.99885	23.6304	6.37e-05
ENSG00000128563	PRKRIP1	3.99693	30.5175	6.42e-05
ENSG00000159495	TGM7	3.99602	123.767	6.44e-05
ENSG00000163472	TMEM79	3.99581	4.52903	6.45e-05
ENSG00000163069	SGCB	-3.98733	-12.6487	6.68e-05
ENSG00000197885	NKIRAS1	3.98705	28.7477	6.69e-05
ENSG00000168803	ADAL	3.97996	7.75428	6.89e-05
ENSG00000138778	CENPE	3.96879	1.93905	7.22e-05
ENSG00000187954	ZFTRAF1	-3.96743	-27.584	7.27e-05
ENSG00000158008	EXTL1	3.96725	4.58353	7.27e-05
ENSG00000145354	CISD2	3.96501	13.9115	7.34e-05
ENSG00000232388	SMIM26	3.96086	12.3185	7.47e-05
ENSG00000103855	CD276	-3.95743	-9.90152	7.58e-05
ENSG00000169964	TMEM42	-3.95128	-21.1315	7.77e-05
ENSG00000168056	LTBP3	3.9492	4.41174	7.84e-05
ENSG00000249773	ENSG00000249773	3.94406	2.50987	8.01e-05
ENSG00000135108	FBXO21	3.94134	6.48493	8.1e-05
ENSG00000186642	PDE2A	-3.93702	-30.8828	8.25e-05
ENSG00000109881	CCDC34	-3.93688	-5.09757	8.25e-05
ENSG00000100575	TIMM9	-3.9366	-22.5935	8.26e-05
ENSG00000198467	TPM2	3.93472	466.666	8.33e-05
ENSG00000198369	SPRED2	-3.92617	-14.3926	8.63e-05
ENSG00000110696	C11orf58	3.92187	42.8787	8.79e-05
ENSG00000183598	H3C13	3.92011	44.093	8.85e-05
ENSG00000205863	C1QTNF9B	-3.91503	-13.5537	9.04e-05
ENSG00000177981	ASB8	-3.91248	-16.2596	9.14e-05
ENSG00000134954	ETS1	3.91098	1.28425	9.19e-05
ENSG00000149262	INTS4	3.91036	14.1367	9.22e-05
ENSG00000135437	RDH5	3.90992	11.693	9.23e-05
ENSG00000261587	TMEM249	-3.90783	-31.6746	9.31e-05
ENSG00000127837	AAMP	3.9064	33.5466	9.37e-05
ENSG00000167194	C16orf92	-3.90532	-33.3341	9.41e-05
ENSG00000149021	SCGB1A1	3.9036	5.47047	9.48e-05
ENSG00000137098	SPAG8	3.90125	50.8633	9.57e-05
ENSG00000138080	EMILIN1	3.90071	130.121	9.59e-05
ENSG00000140319	SRP14	3.89934	25.9456	9.65e-05
ENSG00000213654	GPSM3	-3.89306	-14.3827	9.9e-05
ENSG00000108306	FBXL20	3.88817	25.2943	0.000101
ENSG00000147789	ZNF7	-3.885	-24.2706	0.000102
ENSG00000167244	IGF2	3.88185	26.7266	0.000104
ENSG00000151715	TMEM45B	3.8802	8.17801	0.000104
ENSG00000127419	TMEM175	-3.87484	-13.846	0.000107
ENSG00000285480	H2BK1	-3.87034	-39.3694	0.000109
ENSG00000130584	ZBTB46	-3.86702	-7.70767	0.00011
ENSG00000172336	POP7	-3.8649	-52.4842	0.000111
ENSG00000166199	ALKBH3	3.86484	9.80648	0.000111
ENSG00000172216	CEBPB	3.86363	11.8355	0.000112
ENSG00000134480	CCNH	3.85911	30.7906	0.000114
ENSG00000154122	ANKH	3.85812	26.5743	0.000114
ENSG00000176697	BDNF	3.8572	8.17444	0.000115
ENSG00000164077	MON1A	-3.85282	-27.5466	0.000117
ENSG00000157837	SPPL3	-3.85269	-10.9832	0.000117
ENSG00000121351	IAPP	3.85219	1.21299	0.000117
ENSG00000179761	PIPOX	3.84949	7.17002	0.000118
ENSG00000136280	CCM2	-3.84925	-13.7544	0.000118
ENSG00000142046	TMEM91	3.84334	8.80908	0.000121
ENSG00000204006	C1orf185	3.83828	91.9507	0.000124
ENSG00000204396	VWA7	3.83702	145.662	0.000125
ENSG00000172640	OR10AD1	3.83651	24.3025	0.000125
ENSG00000108786	HSD17B1	3.8355	42.1051	0.000125
ENSG00000072364	AFF4	3.83493	27.1761	0.000126
ENSG00000175806	MSRA	-3.83326	-10.9518	0.000126
ENSG00000164713	BRI3	3.83272	11.0017	0.000127
ENSG00000184281	TSSC4	-3.83097	-149.871	0.000128
ENSG00000165275	TRMT10B	-3.83059	-8.56642	0.000128
ENSG00000173540	GMPPB	3.82829	59.1234	0.000129
ENSG00000141744	PNMT	-3.82794	-19.6806	0.000129
ENSG00000130338	TULP4	3.81737	3.16172	0.000135
ENSG00000121297	TSHZ3	-3.81374	-5.53708	0.000137
ENSG00000075223	SEMA3C	3.81163	6.87087	0.000138
ENSG00000169609	C15orf40	-3.81129	-18.3918	0.000138
ENSG00000243708	PLA2G4B	-3.81099	-46.3175	0.000138
ENSG00000112246	SIM1	3.80408	2.01457	0.000142
ENSG00000156136	DCK	-3.80078	-15.9944	0.000144
ENSG00000291302	ENSG00000291302	3.79636	20.3179	0.000147
ENSG00000063169	BICRA	3.79023	10.1192	0.000151
ENSG00000076108	BAZ2A	3.78363	33.3657	0.000155
ENSG00000204539	CDSN	3.7812	6.05767	0.000156
ENSG00000258724	PINX1	3.77919	21.8272	0.000157
ENSG00000143321	HDGF	3.77541	11.7188	0.00016
ENSG00000158715	SLC45A3	3.77428	10.7872	0.00016
ENSG00000100354	TNRC6B	3.76955	17.2659	0.000164
ENSG00000166171	DPCD	-3.76663	-36.6612	0.000165
ENSG00000015133	CCDC88C	3.7624	6.13521	0.000168
ENSG00000178952	TUFM	-3.76119	-4.71327	0.000169
ENSG00000069248	NUP133	-3.75789	-6.67471	0.000171
ENSG00000118946	PCDH17	3.75629	10.5029	0.000172
ENSG00000176444	CLK2	-3.75274	-28.0405	0.000175
ENSG00000131323	TRAF3	-3.75122	-8.43749	0.000176
ENSG00000130561	SAG	3.75067	14.3386	0.000176
ENSG00000153250	RBMS1	3.74702	7.66972	0.000179
ENSG00000112715	VEGFA	-3.74659	-7.34796	0.000179
ENSG00000168769	TET2	-3.74062	-11.7288	0.000184
ENSG00000235106	BRD3OS	-3.73958	-6.14216	0.000184
ENSG00000169228	RAB24	-3.73833	-23.4145	0.000185
ENSG00000138100	TRIM54	3.73633	109.995	0.000187
ENSG00000286185	ENSG00000286185	3.73559	432.127	0.000187
ENSG00000273154	ENSG00000273154	3.73229	95.1356	0.00019
ENSG00000159289	GOLGA6A	-3.73083	-866.259	0.000191
ENSG00000167700	MFSD3	-3.72706	-39.6326	0.000194
ENSG00000102882	MAPK3	3.72668	8.05951	0.000194
ENSG00000131899	LLGL1	3.72661	19.1925	0.000194
ENSG00000203814	H2BC18	3.7256	210.762	0.000195
ENSG00000196628	TCF4	3.7247	53.559	0.000196
ENSG00000177455	CD19	3.72288	56.4434	0.000197
ENSG00000188710	QRFP	3.71971	2.94635	0.000199
ENSG00000187486	KCNJ11	-3.71608	-2.88708	0.000202
ENSG00000091536	MYO15A	3.71426	14.402	0.000204
ENSG00000183530	PRR14L	-3.71337	-44.8055	0.000205
ENSG00000179562	GCC1	3.71152	16.2343	0.000206
ENSG00000155363	MOV10	3.70813	3.70207	0.000209
ENSG00000175591	P2RY2	-3.70524	-27.5461	0.000211
ENSG00000159640	ACE	-3.70441	-1.19441	0.000212
ENSG00000124920	MYRF	-3.70237	-4.38485	0.000214
ENSG00000135100	HNF1A	-3.70135	-7.16123	0.000214
ENSG00000104870	FCGRT	3.70128	14.2505	0.000215
ENSG00000172818	OVOL1	-3.70066	-8.40243	0.000215
ENSG00000158234	FAIM	-3.69857	-5.95339	0.000217
ENSG00000262484	CCER2	3.69563	9.31808	0.000219
ENSG00000168936	TMEM129	3.69385	39.006	0.000221
ENSG00000124557	BTN1A1	3.69233	32.1872	0.000222
ENSG00000240053	LY6G5B	-3.6918	-163.927	0.000223
ENSG00000182793	GSTA5	-3.68462	-20.985	0.000229
ENSG00000198400	NTRK1	3.68406	95.3273	0.00023
ENSG00000171634	BPTF	3.68398	19.9619	0.00023
ENSG00000168014	C2CD3	-3.68293	-12.2344	0.000231
ENSG00000161395	PGAP3	-3.67773	-24.8241	0.000235
ENSG00000163106	HPGDS	-3.6768	-8.92438	0.000236
ENSG00000165886	UBTD1	-3.67631	-3.82175	0.000237
ENSG00000114790	ARHGEF26	-3.67462	-5.76591	0.000238
ENSG00000196353	CPNE4	-3.67388	-13.1689	0.000239
ENSG00000114115	RBP1	-3.67172	-3.01592	0.000241
ENSG00000099624	ATP5F1D	-3.67142	-43.5449	0.000241
ENSG00000149089	APIP	3.67111	6.29078	0.000241
ENSG00000158014	SLC30A2	-3.67082	-22.336	0.000242
ENSG00000149930	TAOK2	-3.66933	-13.5706	0.000243
ENSG00000158186	MRAS	3.66871	11.7049	0.000244
ENSG00000116521	SCAMP3	-3.66827	-3.99526	0.000244
ENSG00000158636	EMSY	3.66796	21.197	0.000244
ENSG00000149428	HYOU1	-3.6654	-5.64223	0.000247
ENSG00000145779	TNFAIP8	3.66309	1.62544	0.000249
ENSG00000131149	GSE1	3.66168	22.8342	0.000251
ENSG00000067208	EVI5	3.66006	23.536	0.000252
ENSG00000196296	ATP2A1	-3.6572	-42.2513	0.000255
ENSG00000188338	SLC38A3	3.65701	9.56129	0.000255
ENSG00000165819	METTL3	3.65646	34.1381	0.000256
ENSG00000108840	HDAC5	-3.65494	-57.359	0.000257
ENSG00000167522	ANKRD11	-3.653	-37.3594	0.000259
ENSG00000172733	PURG	3.65103	30.5309	0.000261
ENSG00000204315	FKBPL	-3.64939	-24.7922	0.000263
ENSG00000135547	HEY2	-3.64656	-4.49925	0.000266
ENSG00000151689	INPP1	-3.64631	-3.88762	0.000266
ENSG00000170571	EMB	-3.64382	-2.82602	0.000269
ENSG00000256053	COA8	3.63977	3.41538	0.000273
ENSG00000206560	ANKRD28	-3.63806	-10.7154	0.000275
ENSG00000121552	CSTA	-3.636	-20.1733	0.000277
ENSG00000197745	SCGB1D4	3.63593	44.0808	0.000277
ENSG00000204580	DDR1	3.63408	5.04223	0.000279
ENSG00000123200	ZC3H13	3.62741	16.2766	0.000286
ENSG00000143369	ECM1	3.62652	12.5182	0.000287
ENSG00000166747	AP1G1	-3.62644	-32.1712	0.000287
ENSG00000289490	ENSG00000289490	3.62593	7.44235	0.000288
ENSG00000089902	RCOR1	-3.62552	-12.8242	0.000288
ENSG00000167272	POP5	-3.62509	-133.402	0.000289
ENSG00000125821	DTD1	3.62208	2.09755	0.000292
ENSG00000177453	NIM1K	3.6201	2.45964	0.000294
ENSG00000186665	C17orf58	3.61865	15.7246	0.000296
ENSG00000165621	OXGR1	3.61755	4.90402	0.000297
ENSG00000126391	FRMD8	3.61582	134.43	0.000299
ENSG00000078804	TP53INP2	3.6137	4.87061	0.000302
ENSG00000084710	EFR3B	3.61086	14.7554	0.000305
ENSG00000094975	SUCO	-3.60945	-8.26789	0.000307
ENSG00000084774	CAD	-3.60846	-16.7102	0.000308
ENSG00000104643	MTMR9	-3.60783	-9.61352	0.000309
ENSG00000160877	NACC1	-3.60367	-31.0448	0.000314
ENSG00000145715	RASA1	-3.60195	-29.5316	0.000316
ENSG00000075234	TTC38	-3.60109	-16.1833	0.000317
ENSG00000138074	SLC5A6	3.59792	38.6911	0.000321
ENSG00000108559	NUP88	3.59565	41.1751	0.000324
ENSG00000184574	LPAR5	-3.59482	-9.89536	0.000325
ENSG00000072110	ACTN1	3.59215	2.06652	0.000328
ENSG00000162148	PPP1R32	3.59165	18.4497	0.000329
ENSG00000108591	DRG2	-3.59148	-37.4196	0.000329
ENSG00000136490	LIMD2	3.58091	68.2068	0.000342
ENSG00000186432	KPNA4	-3.57884	-15.0712	0.000345
ENSG00000284776	ENSG00000284776	-3.57734	-11.249	0.000347
ENSG00000103932	RPAP1	-3.57701	-17.227	0.000348
ENSG00000263020	ENSG00000263020	3.57621	14.3508	0.000349
ENSG00000178700	DHFR2	3.57369	75.5668	0.000352
ENSG00000166278	C2	-3.57269	-14.2111	0.000353
ENSG00000157368	IL34	3.57154	1.005	0.000355
ENSG00000136238	RAC1	-3.57066	-9.44019	0.000356
ENSG00000163466	ARPC2	-3.57055	-13.696	0.000356
ENSG00000108465	CDK5RAP3	3.56386	15.3266	0.000365
ENSG00000118640	VAMP8	-3.56304	-4.94111	0.000367
ENSG00000163681	SLMAP	-3.56023	-32.592	0.000371
ENSG00000108825	PTGES3L-AARSD1	3.55841	14.6248	0.000373
ENSG00000134057	CCNB1	3.54685	7.87384	0.00039
ENSG00000260428	SCX	-3.54638	-40.7102	0.000391
ENSG00000182742	HOXB4	3.54391	67.2897	0.000394
ENSG00000075035	WSCD2	3.54033	4.5434	0.0004
ENSG00000203760	CENPW	-3.53895	-11.7463	0.000402
ENSG00000204435	CSNK2B	3.53845	21.2539	0.000402
ENSG00000167992	VWCE	-3.53699	-34.1007	0.000405
ENSG00000173581	CCDC106	3.53618	29.2821	0.000406
ENSG00000146676	PURB	-3.53274	-10.1943	0.000411
ENSG00000128683	GAD1	-3.52979	-8.181	0.000416
ENSG00000143727	ACP1	-3.52368	-16.2141	0.000426
ENSG00000161664	ASB16	-3.52312	-11.4642	0.000427
ENSG00000176248	ANAPC2	3.52266	55.9016	0.000427
ENSG00000288859	H2AC19	-3.518	-539.218	0.000435
ENSG00000069275	NUCKS1	-3.51663	-42.0364	0.000437
ENSG00000118518	RNF146	-3.51395	-43.7016	0.000441
ENSG00000167286	CD3D	-3.51388	-25.0775	0.000442
ENSG00000137474	MYO7A	-3.51292	-1.22067	0.000443
ENSG00000176956	LY6H	3.5118	6.3828	0.000445
ENSG00000106992	AK1	-3.51108	-26.9238	0.000446
ENSG00000139910	NOVA1	3.50912	46.4365	0.00045
ENSG00000156642	NPTN	-3.50791	-20.4941	0.000452
ENSG00000102743	SLC25A15	-3.50774	-8.85995	0.000452
ENSG00000228083	IFNA14	3.50447	104.562	0.000458
ENSG00000174839	DENND6A	-3.50385	-15.4449	0.000459
ENSG00000173338	KCNK7	-3.50323	-52.496	0.00046
ENSG00000123609	NMI	3.50148	5.75053	0.000463
ENSG00000105397	TYK2	3.49827	45.0977	0.000468
ENSG00000051180	RAD51	3.49424	25.9968	0.000475
ENSG00000173473	SMARCC1	3.49369	21.2447	0.000476
ENSG00000149927	DOC2A	3.49342	24.5135	0.000477
ENSG00000169760	NLGN1	3.4918	10.2328	0.00048
ENSG00000213533	STIMATE	-3.48928	-5.75268	0.000484
ENSG00000149923	PPP4C	3.48809	61.3654	0.000486
ENSG00000184937	WT1	3.48671	14.0048	0.000489
ENSG00000112787	FBRSL1	3.48604	15.7415	0.00049
ENSG00000237763	AMY1A	3.48524	450.969	0.000492
ENSG00000215695	RSC1A1	3.48493	37.6115	0.000492
ENSG00000205884	DEFB136	-3.48337	-16.7389	0.000495
ENSG00000030304	MUSK	3.4829	17.1898	0.000496
ENSG00000047932	GOPC	-3.48263	-10.3852	0.000497
ENSG00000226979	LTA	-3.48161	-7.89141	0.000498
ENSG00000133059	DSTYK	3.48064	13.2578	0.0005
ENSG00000130227	XPO7	-3.47959	-16.1379	0.000502
ENSG00000288654	ENSG00000288654	3.47915	9.52234	0.000503
ENSG00000184599	TAFA3	-3.47759	-30.6496	0.000506
ENSG00000086544	ITPKC	-3.47728	-6.17831	0.000507
ENSG00000215277	RNF212B	3.47441	7.2377	0.000512
ENSG00000090263	MRPS33	-3.47187	-32.043	0.000517
ENSG00000285085	ENSG00000285085	3.46827	20.8831	0.000524
ENSG00000105821	DNAJC2	-3.4663	-8.44106	0.000528
ENSG00000153208	MERTK	3.45872	1.87244	0.000543
ENSG00000174137	FAM53A	-3.45856	-3.19082	0.000543
ENSG00000159899	NPR2	-3.45777	-5.64287	0.000545
ENSG00000139946	PELI2	-3.45761	-9.47867	0.000545
ENSG00000178074	C2orf69	-3.45632	-12.0784	0.000548
ENSG00000079332	SAR1A	3.45553	19.8843	0.000549
ENSG00000182759	MAFA	3.45543	13.5121	0.000549
ENSG00000176125	UFSP1	-3.45206	-19.4372	0.000556
ENSG00000169220	RGS14	3.44985	10.7945	0.000561
ENSG00000163141	BNIPL	3.44975	12.4497	0.000561
ENSG00000109072	VTN	-3.44965	-13.5941	0.000561
ENSG00000176095	IP6K1	-3.44857	-14.3869	0.000564
ENSG00000204613	TRIM10	3.44772	45.8646	0.000565
ENSG00000106153	CHCHD2	-3.44756	-5.81077	0.000566
ENSG00000115350	POLE4	-3.44742	-9.47837	0.000566
ENSG00000256500	ENSG00000256500	3.44719	2.84724	0.000566
ENSG00000068971	PPP2R5B	3.44657	12.816	0.000568
ENSG00000158092	NCK1	3.44341	8.83079	0.000574
ENSG00000163933	RFT1	-3.44039	-5.5459	0.000581
ENSG00000204366	ZBTB12	3.43543	19.604	0.000592
ENSG00000203778	FAM229B	-3.43517	-8.0618	0.000592
ENSG00000140265	ZSCAN29	-3.43415	-11.9697	0.000594
ENSG00000116539	ASH1L	-3.43291	-71.5954	0.000597
ENSG00000162520	SYNC	-3.43188	-2.53316	0.000599
ENSG00000132823	OSER1	3.42952	6.89592	0.000605
ENSG00000135776	ABCB10	-3.42546	-11.3219	0.000614
ENSG00000137764	MAP2K5	3.42467	22.373	0.000616
ENSG00000166136	NDUFB8	3.42286	6.73186	0.00062
ENSG00000138757	G3BP2	3.42283	23.7047	0.00062
ENSG00000090612	ZNF268	-3.42053	-7.40802	0.000625
ENSG00000189227	C15orf61	3.41982	19.3601	0.000627
ENSG00000135164	DMTF1	-3.41355	-16.536	0.000641
ENSG00000104447	TRPS1	3.40922	35.585	0.000651
ENSG00000184164	CRELD2	3.40899	3.11099	0.000652
ENSG00000170703	TTLL6	3.40899	23.2536	0.000652
ENSG00000051825	MPHOSPH9	3.40395	9.691	0.000664
ENSG00000213722	DDAH2	3.40173	27.0439	0.00067
ENSG00000172803	SNX32	3.39984	7.48394	0.000674
ENSG00000177830	CHID1	3.39694	5.73307	0.000681
ENSG00000273611	ZNHIT3	3.39626	20.3295	0.000683
ENSG00000156802	ATAD2	-3.39593	-6.64817	0.000684
ENSG00000197134	ZNF257	3.39126	1.19086	0.000696
ENSG00000163104	SMARCAD1	3.38896	15.4594	0.000702
ENSG00000270276	H4C15	3.38688	3852.64	0.000707
ENSG00000204237	OXLD1	3.38473	57.1956	0.000712
ENSG00000261857	MIA	3.38169	10.4375	0.00072
ENSG00000177427	MIEF2	3.37852	14.3342	0.000729
ENSG00000151079	KCNA6	-3.37812	-1.20561	0.00073
ENSG00000185499	MUC1	-3.37703	-5.19403	0.000733
ENSG00000198851	CD3E	-3.37294	-19.6169	0.000744
ENSG00000180658	OR2A4	3.37054	93.3763	0.00075
ENSG00000185305	ARL15	-3.37011	-5.44877	0.000751
ENSG00000177302	TOP3A	3.36926	7.14952	0.000754
ENSG00000196411	EPHB4	3.36883	10.4754	0.000755
ENSG00000110344	UBE4A	3.36668	19.7007	0.000761
ENSG00000142556	ZNF614	-3.3646	-10.9716	0.000767
ENSG00000007923	DNAJC11	3.36443	68.6872	0.000767
ENSG00000185359	HGS	-3.36329	-65.6117	0.00077
ENSG00000273047	ENSG00000273047	-3.35663	-66.2928	0.000789
ENSG00000099899	TRMT2A	-3.3528	-27.8604	0.0008
ENSG00000130204	TOMM40	-3.35215	-18.5508	0.000802
ENSG00000167325	RRM1	3.35098	7.70281	0.000805
ENSG00000164535	DAGLB	-3.35002	-12.4591	0.000808
ENSG00000204472	AIF1	-3.34737	-25.3964	0.000816
ENSG00000176148	TCP11L1	-3.3448	-6.62306	0.000823
ENSG00000187595	ZNF385C	-3.34461	-19.1238	0.000824
ENSG00000071967	CYBRD1	-3.34424	-3.59962	0.000825
ENSG00000105329	TGFB1	3.34385	15.2366	0.000826
ENSG00000223547	ZNF844	-3.33499	-19.8711	0.000853
ENSG00000256269	HMBS	3.33418	35.8495	0.000856
ENSG00000092470	WDR76	-3.33232	-25.5331	0.000861
ENSG00000188612	SUMO2	-3.33134	-30.4465	0.000864
ENSG00000152359	POC5	-3.33025	-6.61862	0.000868
ENSG00000146674	IGFBP3	3.32846	2.64114	0.000873
ENSG00000164597	COG5	-3.3275	-12.366	0.000876
ENSG00000197786	OR5B17	3.32649	93.5196	0.000879
ENSG00000175356	SCUBE2	3.32497	10.0917	0.000884
ENSG00000177628	GBA1	3.32395	87.3945	0.000888
ENSG00000229453	SPINK8	-3.32312	-42.2971	0.00089
ENSG00000162062	TEDC2	-3.32271	-47.433	0.000891
ENSG00000130208	APOC1	3.31309	32.1261	0.000923
ENSG00000220948	TRIM51G	-3.31092	-28.435	0.00093
ENSG00000169860	P2RY1	-3.30976	-3.92787	0.000934
ENSG00000232810	TNF	-3.30907	-23.9417	0.000936
ENSG00000132718	SYT11	-3.30881	-20.4524	0.000937
ENSG00000127580	WDR24	-3.30728	-17.7843	0.000942
ENSG00000285404	ENSG00000285404	-3.30725	-4.54707	0.000942
ENSG00000166170	BAG5	3.30582	2.91058	0.000947
ENSG00000108387	SEPTIN4	-3.30521	-48.1698	0.000949
ENSG00000123892	RAB38	3.30474	8.04839	0.000951
ENSG00000138623	SEMA7A	3.30424	9.34369	0.000952
ENSG00000143322	ABL2	3.30217	8.4065	0.000959
ENSG00000172543	CTSW	-3.29846	-18.4614	0.000972
ENSG00000170619	COMMD5	3.29574	35.9475	0.000982
ENSG00000221818	EBF2	-3.29509	-15.0739	0.000984
ENSG00000243955	GSTA1	-3.29449	-4.59369	0.000986
ENSG00000166689	PLEKHA7	-3.29404	-2.35765	0.000988
ENSG00000163611	SPICE1	-3.2924	-4.47683	0.000993
ENSG00000181418	DDN	-3.29089	-51.2132	0.000999
ENSG00000106819	ASPN	3.28909	16.047	0.001005
ENSG00000185669	SNAI3	3.28586	9.37388	0.001017
ENSG00000162951	LRRTM1	-3.28519	-3.62167	0.001019
ENSG00000176092	CRYBG2	3.28262	6.24695	0.001028
ENSG00000140961	OSGIN1	-3.2822	-0.87476	0.00103
ENSG00000025423	HSD17B6	3.27997	16.8801	0.001038
ENSG00000074935	TUBE1	-3.27943	-9.68889	0.00104
ENSG00000130844	ZNF331	3.27406	3.12434	0.00106
ENSG00000159164	SV2A	-3.27362	-8.65992	0.001062
ENSG00000197619	ZNF615	-3.2726	-13.3342	0.001066
ENSG00000167526	RPL13	-3.27133	-15.7654	0.00107
ENSG00000119737	GPR75	-3.27091	-16.5228	0.001072
ENSG00000264668	ENSG00000264668	-3.26774	-21.146	0.001084
ENSG00000108384	RAD51C	-3.26773	-2.70775	0.001084
ENSG00000130307	USHBP1	3.26747	7.58525	0.001085
ENSG00000031698	SARS1	3.267	18.5864	0.001087
ENSG00000149328	GLB1L2	-3.26684	-8.44688	0.001088
ENSG00000101057	MYBL2	-3.26484	-3.03432	0.001095
ENSG00000123091	RNF11	3.25693	24.1654	0.001126
ENSG00000179922	ZNF784	-3.25611	-4.92664	0.00113
ENSG00000161057	PSMC2	3.25418	21.3663	0.001137
ENSG00000108947	EFNB3	-3.25327	-8.55373	0.001141
ENSG00000041353	RAB27B	-3.24998	-3.76147	0.001154
ENSG00000184517	ZFP1	-3.24737	-14.5231	0.001165
ENSG00000124257	NEURL2	-3.24696	-26.8892	0.001166
ENSG00000132437	DDC	3.24669	1.9856	0.001168
ENSG00000166483	WEE1	3.2463	4.35002	0.001169
ENSG00000144959	NCEH1	-3.24541	-8.66425	0.001173
ENSG00000141452	RMC1	3.24227	11.8927	0.001186
ENSG00000143486	EIF2D	3.2403	13.4032	0.001194
ENSG00000137875	BCL2L10	-3.23911	-14.4469	0.001199
ENSG00000151694	ADAM17	-3.23852	-3.53565	0.001202
ENSG00000178966	RMI1	-3.2385	-9.3439	0.001202
ENSG00000140464	PML	-3.23711	-21.3271	0.001207
ENSG00000214517	PPME1	-3.23668	-17.2553	0.001209
ENSG00000135250	SRPK2	3.23451	90.9527	0.001219
ENSG00000139890	REM2	3.23292	4.80436	0.001225
ENSG00000234409	CCDC188	-3.23125	-18.6616	0.001233
ENSG00000198342	ZNF442	-3.22874	-27.5659	0.001243
ENSG00000179292	TMEM151A	-3.22847	-3.79788	0.001245
ENSG00000027869	SH2D2A	3.22749	31.2127	0.001249
ENSG00000184898	RBM43	-3.22367	-3.17785	0.001266
ENSG00000185298	CCDC137	3.22237	29.5065	0.001271
ENSG00000143630	HCN3	-3.22198	-28.1343	0.001273
ENSG00000104983	CCDC61	3.22149	9.99027	0.001275
ENSG00000187778	MCRS1	3.22115	50.1452	0.001277
ENSG00000166825	ANPEP	3.22014	8.6495	0.001281
ENSG00000198523	PLN	-3.21994	-3.43307	0.001282
ENSG00000186635	ARAP1	3.21712	8.05044	0.001295
ENSG00000235376	RPEL1	3.21545	12.4822	0.001302
ENSG00000185122	HSF1	3.21423	26.813	0.001308
ENSG00000174684	B4GAT1	-3.21345	-7.45457	0.001312
ENSG00000100399	CHADL	3.21323	5.0158	0.001313
ENSG00000171703	TCEA2	3.21186	7.67189	0.001319
ENSG00000143970	ASXL2	-3.21135	-37.4243	0.001321
ENSG00000160767	ENTREP3	-3.21102	-833.684	0.001323
ENSG00000143627	PKLR	-3.21081	-31.4029	0.001324
ENSG00000204420	MPIG6B	-3.20585	-10.043	0.001347
ENSG00000131668	BARX1	3.20531	21.5051	0.001349
ENSG00000237649	KIFC1	3.20356	37.1645	0.001357
ENSG00000110090	CPT1A	-3.20314	-8.43712	0.001359
ENSG00000280204	OR1S1	-3.19841	-72.2619	0.001382
ENSG00000146094	DOK3	3.19769	14.9742	0.001385
ENSG00000171862	PTEN	3.1972	28.3396	0.001388
ENSG00000125458	NT5C	3.19555	19.68	0.001396
ENSG00000184209	SNRNP35	-3.19088	-44.339	0.001418
ENSG00000123815	COQ8B	-3.19064	-12.5183	0.00142
ENSG00000128250	RFPL1	3.18935	8.44514	0.001426
ENSG00000130720	FIBCD1	-3.18929	-30.5413	0.001426
ENSG00000100565	LRRC74A	3.18818	6.91351	0.001432
ENSG00000155876	RRAGA	-3.18725	-8.28114	0.001436
ENSG00000103245	CIAO3	-3.18721	-19.5783	0.001437
ENSG00000182944	EWSR1	-3.18696	-49.6702	0.001438
ENSG00000198089	SFI1	-3.18652	-8.90974	0.00144
ENSG00000089050	RBBP9	-3.18168	-7.34513	0.001464
ENSG00000175787	ZNF169	3.18153	8.10689	0.001465
ENSG00000182240	BACE2	-3.18151	-2.55565	0.001465
ENSG00000266094	RASSF5	3.18035	7.88927	0.001471
ENSG00000269095	ENSG00000269095	-3.17913	-7.97388	0.001477
ENSG00000166454	ATMIN	-3.17852	-6.35704	0.00148
ENSG00000173930	SLCO4C1	-3.17824	-2.40559	0.001482
ENSG00000140262	TCF12	3.17481	22.8831	0.001499
ENSG00000204304	PBX2	3.17435	11.5731	0.001502
ENSG00000160321	ZNF208	3.16912	2.77689	0.001529
ENSG00000146839	ZAN	-3.16825	-132.801	0.001534
ENSG00000162407	PLPP3	-3.16759	-5.49838	0.001537
ENSG00000133104	SPART	-3.16611	-5.97309	0.001545
ENSG00000267673	FDX2	-3.16567	-14.6661	0.001547
ENSG00000141736	ERBB2	3.16498	19.0117	0.001551
ENSG00000243317	STMP1	-3.16351	-18.6241	0.001559
ENSG00000117523	PRRC2C	-3.16327	-7.07481	0.00156
ENSG00000118363	SPCS2	-3.16265	-9.65753	0.001563
ENSG00000185000	DGAT1	3.16116	6.34849	0.001571
ENSG00000177051	FBXO46	-3.16103	-17.4404	0.001572
ENSG00000127585	FBXL16	3.15825	6.08026	0.001587
ENSG00000137941	TTLL7	-3.15671	-7.42179	0.001596
ENSG00000167088	SNRPD1	3.15526	14.2936	0.001604
ENSG00000122034	GTF3A	3.155	6.96072	0.001605
ENSG00000015676	NUDCD3	3.15479	20.8956	0.001606
ENSG00000088038	CNOT3	-3.15445	-29.3491	0.001608
ENSG00000168631	MUCL3	-3.15401	-9.70592	0.00161
ENSG00000075539	FRYL	3.15109	11.8768	0.001627
ENSG00000122417	ODF2L	3.15023	10.7897	0.001631
ENSG00000114650	SCAP	3.14792	5.95983	0.001644
ENSG00000109184	DCUN1D4	3.14595	24.1368	0.001656
ENSG00000175592	FOSL1	-3.14335	-10.2718	0.00167
ENSG00000175619	OR4B1	3.14139	19.2325	0.001681
ENSG00000164932	CTHRC1	3.1404	7.14958	0.001687
ENSG00000196123	MATCAP1	-3.14024	-21.6477	0.001688
ENSG00000141738	GRB7	-3.13914	-5.63648	0.001694
ENSG00000107864	CPEB3	3.13393	13.2851	0.001725
ENSG00000188352	FOCAD	3.12897	23.3761	0.001754
ENSG00000104529	EEF1D	3.12875	29.9215	0.001756
ENSG00000028528	SNX1	-3.12695	-18.2251	0.001766
ENSG00000166507	NDST2	-3.12626	-8.50389	0.00177
ENSG00000181220	ZNF746	-3.1251	-9.42662	0.001777
ENSG00000260027	HOXB7	3.12453	51.3736	0.001781
ENSG00000089486	CDIP1	-3.12431	-39.2253	0.001782
ENSG00000090975	PITPNM2	3.12273	4.67496	0.001792
ENSG00000182187	CRYGB	-3.12017	-17.1162	0.001807
ENSG00000157557	ETS2	-3.11933	-6.74092	0.001813
ENSG00000187783	TMEM72	3.11857	4.299	0.001817
ENSG00000164532	TBX20	3.11828	14.237	0.001819
ENSG00000197045	GMFB	3.11793	15.2518	0.001821
ENSG00000135540	NHSL1	3.11431	2.21786	0.001844
ENSG00000177752	YIPF7	3.11306	10.992	0.001852
ENSG00000125755	SYMPK	-3.11241	-9.30197	0.001856
ENSG00000125744	RTN2	3.11016	5.89116	0.00187
ENSG00000164500	SPATA48	-3.10848	-12.3896	0.001881
ENSG00000105696	TMEM59L	-3.10716	-14.918	0.001889
ENSG00000204525	HLA-C	-3.10714	-1.83231	0.001889
ENSG00000142694	EVA1B	3.10705	8.88029	0.00189
ENSG00000135926	TMBIM1	-3.10682	-6.35385	0.001891
ENSG00000114786	ABHD14A-ACY1	-3.10546	-42.2314	0.0019
ENSG00000086205	FOLH1	-3.10369	-2.92401	0.001911
ENSG00000168255	POLR2J3	3.1025	30.8076	0.001919
ENSG00000012660	ELOVL5	-3.1003	-9.18635	0.001933
ENSG00000160752	FDPS	-3.09779	-20.2176	0.00195
ENSG00000243509	TNFRSF6B	-3.09746	-29.3816	0.001952
ENSG00000136485	DCAF7	-3.0974	-21.3886	0.001952
ENSG00000075826	SEC31B	3.09538	18.3702	0.001966
ENSG00000185482	STAC3	3.09388	53.107	0.001976
ENSG00000184260	H2AC20	-3.09319	-35.5697	0.00198
ENSG00000214226	C17orf67	3.09225	3.33675	0.001986
ENSG00000204348	DXO	3.09153	76.5385	0.001991
ENSG00000111181	SLC6A12	3.08999	11.6215	0.002002
ENSG00000064225	ST3GAL6	-3.08968	-4.09707	0.002004
ENSG00000157551	KCNJ15	3.08956	3.0514	0.002004
ENSG00000008197	TFAP2D	3.08872	83.7768	0.00201
ENSG00000019505	SYT13	3.08833	6.54449	0.002013
ENSG00000186788	SPATA31D3	3.08695	748.195	0.002022
ENSG00000149532	CPSF7	3.08679	106.135	0.002023
ENSG00000153233	PTPRR	3.08667	4.66247	0.002024
ENSG00000260325	HSPB9	3.08532	12.3359	0.002033
ENSG00000100154	TTC28	3.08289	1.5855	0.00205
ENSG00000196793	ZNF239	-3.08268	-12.9108	0.002051
ENSG00000100284	TOM1	-3.08198	-22.1426	0.002056
ENSG00000047662	FAM184B	3.08131	7.86698	0.002061
ENSG00000014914	MTMR11	3.07904	23.301	0.002077
ENSG00000105393	BABAM1	-3.07879	-21.452	0.002078
ENSG00000144228	SPOPL	-3.07797	-5.92338	0.002084
ENSG00000170142	UBE2E1	3.07745	14.3584	0.002088
ENSG00000064655	EYA2	3.0691	6.35045	0.002147
ENSG00000148943	LIN7C	3.06879	20.6255	0.002149
ENSG00000146247	PHIP	-3.06829	-34.3244	0.002153
ENSG00000085832	EPS15	3.06763	26.8836	0.002158
ENSG00000188554	NBR1	-3.06754	-16.4564	0.002158
ENSG00000106771	TMEM245	3.0624	7.76471	0.002196
ENSG00000213190	MLLT11	-3.06231	-23.9016	0.002196
ENSG00000138678	GPAT3	-3.0621	-2.02552	0.002198
ENSG00000167377	ZNF23	-3.06196	-21.7087	0.002199
ENSG00000134056	MRPS36	-3.06051	-5.73804	0.00221
ENSG00000100263	RHBDD3	-3.05912	-23.3471	0.00222
ENSG00000104973	MED25	3.05909	1.79818	0.00222
ENSG00000067596	DHX8	-3.05753	-29.6303	0.002232
ENSG00000113916	BCL6	3.05666	4.27227	0.002238
ENSG00000227717	GOLGA6L25	3.05439	920.138	0.002255
ENSG00000128045	RASL11B	-3.05383	-3.21857	0.002259
ENSG00000205502	C2CD4B	-3.0538	-0.68861	0.00226
ENSG00000184988	TMEM106A	-3.0508	-15.292	0.002282
ENSG00000110047	EHD1	-3.04876	-18.7422	0.002298
ENSG00000134294	SLC38A2	3.04846	26.861	0.0023
ENSG00000103494	RPGRIP1L	3.048	11.6045	0.002304
ENSG00000138750	NUP54	-3.04652	-7.22255	0.002315
ENSG00000213672	NCKIPSD	3.04502	11.9629	0.002327
ENSG00000110536	PTPMT1	3.04366	10.4673	0.002337
ENSG00000145194	ECE2	-3.04167	-6.62919	0.002353
ENSG00000158062	UBXN11	3.03968	6.25543	0.002368
ENSG00000131068	DEFB118	3.03966	83.655	0.002368
ENSG00000104888	SLC17A7	3.03881	3.99783	0.002375
ENSG00000198522	GPN1	3.03743	77.7741	0.002386
ENSG00000205482	SPDYE18	-3.03197	-45.0258	0.00243
ENSG00000161981	SNRNP25	3.03149	11.8825	0.002433
ENSG00000159063	ALG8	3.03065	6.59289	0.00244
ENSG00000134058	CDK7	3.02983	17.5722	0.002447
ENSG00000183186	C2CD4C	3.02855	22.0068	0.002457
ENSG00000188493	ACTMAP	-3.02835	-22.8521	0.002459
ENSG00000255398	HCAR3	-3.02822	-103.879	0.00246
ENSG00000277775	H3C7	-3.02716	-73.3576	0.002469
ENSG00000162517	PEF1	-3.0271	-16.4436	0.002469
ENSG00000143443	C1orf56	3.02688	11.704	0.002471
ENSG00000198492	YTHDF2	3.02649	35.8867	0.002474
ENSG00000158805	ZNF276	3.02527	8.23287	0.002484
ENSG00000086015	MAST2	-3.02435	-13.8579	0.002492
ENSG00000274180	NATD1	3.02393	1.9287	0.002495
ENSG00000138069	RAB1A	3.02339	22.9541	0.0025
ENSG00000184887	BTBD6	3.02225	9.25441	0.002509
ENSG00000175445	LPL	-3.02116	-11.8582	0.002518
ENSG00000113273	ARSB	3.02023	3.3251	0.002526
ENSG00000162408	NOL9	3.01937	18.3865	0.002533
ENSG00000196639	HRH1	3.01836	14.686	0.002541
ENSG00000120029	ARMH3	3.01824	14.5457	0.002542
ENSG00000204655	MOG	3.01761	31.7834	0.002548
ENSG00000074621	SLC24A1	3.01728	1.74673	0.002551
ENSG00000034152	MAP2K3	-3.01611	-17.7833	0.00256
ENSG00000170500	LONRF2	-3.01556	-10.6197	0.002565
ENSG00000213218	CSH2	-3.01477	-16.6365	0.002572
ENSG00000237388	OR4A47	3.01345	30.6772	0.002583
ENSG00000165555	NOXRED1	-3.01283	-150.914	0.002588
ENSG00000129925	PGAP6	3.01283	4.93808	0.002588
ENSG00000250709	CCDC169-SOHLH2	-3.01158	-12.8936	0.002599
ENSG00000289809	ENSG00000289809	3.01096	22.6806	0.002604
ENSG00000159352	PSMD4	-3.01044	-9.92865	0.002609
ENSG00000133789	SWAP70	-3.00947	-8.39988	0.002617
ENSG00000034533	ASTE1	-3.00858	-21.3774	0.002625
ENSG00000196126	HLA-DRB1	-3.00738	-7.69224	0.002635
ENSG00000198952	SMG5	3.00572	15.2326	0.00265
ENSG00000121361	KCNJ8	-3.0049	-15.6603	0.002657
ENSG00000163463	KRTCAP2	-3.00293	-15.3524	0.002674
ENSG00000289766	ENSG00000289766	-3.0027	-14.8623	0.002676
ENSG00000114698	PLSCR4	3.00255	1.63455	0.002677
ENSG00000188573	FBLL1	3.00131	3.78954	0.002688
ENSG00000065548	ZC3H15	-3.00084	-12.6249	0.002692
ENSG00000205189	ZBTB10	2.9998	28.8714	0.002702
ENSG00000138686	BBS7	-2.99918	-9.55075	0.002707
ENSG00000117713	ARID1A	-2.99907	-82.0383	0.002708
ENSG00000183783	KCTD8	2.99848	6.27101	0.002713
ENSG00000004139	SARM1	-2.99717	-3.86913	0.002725
ENSG00000120235	IFNA6	2.99608	26.1598	0.002735
ENSG00000185614	INKA1	-2.99586	-45.6874	0.002737
ENSG00000156113	KCNMA1	-2.9943	-7.56053	0.002751
ENSG00000131477	RAMP2	2.99155	5.82815	0.002776
ENSG00000161896	IP6K3	2.99121	3.59054	0.002779
ENSG00000175087	PDIK1L	-2.98879	-14.3113	0.002801
ENSG00000087258	GNAO1	2.98871	6.8879	0.002802
ENSG00000169554	ZEB2	2.98868	6.36711	0.002802
ENSG00000186803	IFNA10	-2.98842	-4.88897	0.002804
ENSG00000153044	CENPH	-2.98783	-22.3482	0.00281
ENSG00000143702	CEP170	2.98673	56.4828	0.00282
ENSG00000115137	DNAJC27	2.98441	8.05308	0.002841
ENSG00000108175	ZMIZ1	2.98356	17.8217	0.002849
ENSG00000197272	IL27	2.98295	38.9948	0.002855
ENSG00000133069	TMCC2	2.98251	7.71367	0.002859
ENSG00000114646	CSPG5	2.98191	5.23382	0.002865
ENSG00000132716	DCAF8	2.97955	10.4826	0.002887
ENSG00000196182	STK40	2.97835	5.06837	0.002898
ENSG00000077080	ACTL6B	-2.9779	-11.5987	0.002902
ENSG00000125520	SLC2A4RG	-2.97677	-10.3999	0.002913
ENSG00000158019	BABAM2	-2.97664	-35.8449	0.002914
ENSG00000147874	HAUS6	-2.97527	-7.40769	0.002927
ENSG00000163154	TNFAIP8L2	-2.97449	-37.3362	0.002935
ENSG00000236637	IFNA4	2.97377	24.785	0.002942
ENSG00000168140	VASN	2.97313	50.9641	0.002948
ENSG00000196132	MYT1	2.97296	1.16675	0.002949
ENSG00000278224	PRICKLE4	2.97162	4.86252	0.002962
ENSG00000114999	TTL	2.97112	11.1138	0.002967
ENSG00000288645	ENSG00000288645	-2.97002	-5.78509	0.002978
ENSG00000132570	PCBD2	2.96942	7.65175	0.002984
ENSG00000148835	TAF5	2.96917	6.14138	0.002986
ENSG00000061492	WNT8A	-2.96904	-27.4412	0.002987
ENSG00000100412	ACO2	2.9676	35.464	0.003001
ENSG00000116030	SUMO1	2.96656	17.0687	0.003012
ENSG00000163686	ABHD6	-2.96594	-5.47262	0.003018
ENSG00000088451	TGDS	-2.96484	-5.78303	0.003028
ENSG00000145692	BHMT	2.96382	15.3806	0.003038
ENSG00000144048	DUSP11	-2.96356	-24.2902	0.003041
ENSG00000169442	CD52	-2.96335	-2.92194	0.003043
ENSG00000184678	H2BC21	-2.96293	-15.681	0.003047
ENSG00000161955	TNFSF13	-2.96271	-32.658	0.003049
ENSG00000111276	CDKN1B	-2.96251	-19.0884	0.003051
ENSG00000075399	VPS9D1	2.96249	9.83821	0.003052
ENSG00000196230	TUBB	2.96187	67.7101	0.003058
ENSG00000011114	BTBD7	-2.96147	-10.6151	0.003062
ENSG00000165264	NDUFB6	2.95981	25.8942	0.003078
ENSG00000107249	GLIS3	2.958	4.78546	0.003096
ENSG00000197265	GTF2E2	-2.9577	-9.40876	0.003099
ENSG00000172728	FUT10	-2.95544	-0.60898	0.003122
ENSG00000111305	GSG1	-2.95507	-36.1831	0.003126
ENSG00000124198	ARFGEF2	2.95329	4.26227	0.003144
ENSG00000160753	RUSC1	-2.95251	-32.0616	0.003152
ENSG00000143278	F13B	2.95192	17.0189	0.003158
ENSG00000184708	EIF4ENIF1	-2.95132	-22.0272	0.003164
ENSG00000140694	PARN	-2.95105	-32.3766	0.003167
ENSG00000085719	CPNE3	-2.95074	-5.30602	0.00317
ENSG00000205856	C22orf42	2.94983	3.22652	0.00318
ENSG00000147799	ARHGAP39	-2.94825	-14.2357	0.003196
ENSG00000144857	BOC	-2.94653	-1.0965	0.003214
ENSG00000062524	LTK	2.94588	9.37305	0.00322
ENSG00000177733	HNRNPA0	-2.94517	-35.2088	0.003228
ENSG00000169962	TAS1R3	-2.94508	-10.9408	0.003229
ENSG00000260836	ENSG00000260836	2.94487	5.54986	0.003231
ENSG00000188897	ENSG00000188897	-2.94424	-3.59636	0.003238
ENSG00000176476	SGF29	2.94389	25.938	0.003241
ENSG00000186603	HPDL	2.94371	19.5397	0.003243
ENSG00000289764	ENSG00000289764	2.94337	3.54788	0.003247
ENSG00000258674	ENSG00000258674	-2.94146	-11.21	0.003267
ENSG00000130772	MED18	-2.93844	-117.41	0.003299
ENSG00000197887	OR1S2	-2.93647	-46.4846	0.00332
ENSG00000137876	RSL24D1	2.93579	12.2177	0.003327
ENSG00000197279	ZNF165	2.93537	4.93794	0.003332
ENSG00000137947	GTF2B	-2.93312	-13.3635	0.003356
ENSG00000165029	ABCA1	2.93288	1.26203	0.003358
ENSG00000187626	ZKSCAN4	2.93153	13.442	0.003373
ENSG00000137076	TLN1	2.92992	46.9766	0.003391
ENSG00000188763	FZD9	-2.92817	-6.14432	0.00341
ENSG00000156381	ANKRD9	-2.92739	-17.0048	0.003418
ENSG00000181927	OR4P4	2.92721	7.42638	0.00342
ENSG00000185808	PIGP	2.92571	4.11027	0.003437
ENSG00000104413	ESRP1	2.92565	2.01127	0.003437
ENSG00000224051	CPTP	2.92488	40.7664	0.003446
ENSG00000183762	KREMEN1	2.92413	2.9865	0.003454
ENSG00000121350	PYROXD1	2.92078	2.25621	0.003492
ENSG00000147576	ADHFE1	-2.92068	-5.89996	0.003493
ENSG00000166762	CATSPER2	2.92007	3.11351	0.0035
ENSG00000070193	FGF10	2.92005	8.97685	0.0035
ENSG00000181744	DIPK2A	2.91955	12.9471	0.003505
ENSG00000155096	AZIN1	-2.9195	-45.663	0.003506
ENSG00000170324	FRMPD2	2.91926	7.39061	0.003509
ENSG00000101166	PRELID3B	2.91845	9.59863	0.003518
ENSG00000137822	TUBGCP4	-2.91629	-16.8298	0.003542
ENSG00000077348	EXOSC5	-2.91448	-31.8135	0.003563
ENSG00000224389	C4B	2.91408	1201.47	0.003567
ENSG00000133606	MKRN1	-2.91297	-10.3373	0.00358
ENSG00000154124	OTULIN	-2.91285	-5.92704	0.003582
ENSG00000157335	CLEC18C	-2.9127	-99.1147	0.003583
ENSG00000120656	TAF12	-2.91181	-36.8158	0.003593
ENSG00000130383	FUT5	-2.9093	-43.4577	0.003622
ENSG00000167528	ZNF641	2.90827	2.43936	0.003634
ENSG00000171695	LKAAEAR1	2.90792	2.41404	0.003638
ENSG00000173334	TRIB1	2.90741	5.82164	0.003644
ENSG00000167114	SLC27A4	-2.9074	-16.1744	0.003644
ENSG00000122515	ZMIZ2	2.90714	3.09678	0.003647
ENSG00000136169	SETDB2	2.90648	5.02783	0.003655
ENSG00000234829	IFNA17	2.90388	6.79018	0.003686
ENSG00000092439	TRPM7	-2.90361	-4.12691	0.003689
ENSG00000128245	YWHAH	2.90271	33.2291	0.0037
ENSG00000179213	SIGLECL1	2.90197	38.7821	0.003708
ENSG00000074842	MYDGF	2.90092	4.01057	0.003721
ENSG00000124785	NRN1	2.89972	16.817	0.003735
ENSG00000005100	DHX33	2.89801	14.4533	0.003755
ENSG00000101246	ARFRP1	-2.89744	-49.8806	0.003762
ENSG00000074755	ZZEF1	-2.89655	-12.2233	0.003773
ENSG00000119655	NPC2	2.89346	4.78024	0.00381
ENSG00000185519	FAM131C	2.89206	2.53913	0.003827
ENSG00000187446	CHP1	2.8908	25.1658	0.003843
ENSG00000116748	AMPD1	2.89031	41.3812	0.003849
ENSG00000154319	FAM167A	2.89025	4.14768	0.003849
ENSG00000167635	ZNF146	2.88905	17.5303	0.003864
ENSG00000177191	B3GNT8	-2.88889	-5.95672	0.003866
ENSG00000174844	DNAH12	2.88885	7.8209	0.003867
ENSG00000118162	KPTN	2.88776	34.9642	0.00388
ENSG00000136231	IGF2BP3	-2.88757	-14.9857	0.003882
ENSG00000172046	USP19	-2.8874	-34.6816	0.003884
ENSG00000139656	SMIM2	2.8859	3.45831	0.003903
ENSG00000175161	CADM2	2.88529	8.25843	0.003911
ENSG00000106635	BCL7B	2.88437	17.6242	0.003922
ENSG00000175294	CATSPER1	-2.88415	-18.8718	0.003925
ENSG00000110446	SLC15A3	2.88381	17.0527	0.003929
ENSG00000139350	NEDD1	2.88327	6.19709	0.003936
ENSG00000242715	CCDC169	-2.88285	-5.63205	0.003941
ENSG00000129084	PSMA1	-2.88195	-53.9172	0.003952
ENSG00000112992	NNT	-2.87913	-13.0547	0.003988
ENSG00000198858	R3HDM4	-2.8783	-7.4125	0.003998
ENSG00000180537	RNF182	-2.87699	-1.91446	0.004015
ENSG00000217236	SP9	2.87393	37.4637	0.004054
ENSG00000136930	PSMB7	-2.87367	-3.1292	0.004057
ENSG00000131196	NFATC1	-2.87305	-5.59487	0.004065
ENSG00000100796	PPP4R3A	-2.87279	-32.0574	0.004069
ENSG00000271383	NBPF19	2.87257	1046.99	0.004072
ENSG00000167118	URM1	-2.86964	-29.6749	0.004109
ENSG00000162267	ITIH3	2.86959	30.2298	0.00411
ENSG00000213625	LEPROT	-2.86851	-19.9024	0.004124
ENSG00000116406	EDEM3	2.86748	23.8646	0.004138
ENSG00000165219	GAPVD1	2.86614	17.995	0.004155
ENSG00000197020	ZNF100	-2.86568	-2.03309	0.004161
ENSG00000143363	PRUNE1	2.86549	3.33804	0.004164
ENSG00000130816	DNMT1	2.8654	12.0511	0.004165
ENSG00000162881	OXER1	2.86536	33.1452	0.004165
ENSG00000175305	CCNE2	2.86169	4.74409	0.004214
ENSG00000067221	STOML1	2.8611	77.7005	0.004222
ENSG00000150977	RILPL2	-2.86069	-7.00149	0.004227
ENSG00000143595	AQP10	-2.85985	-23.9783	0.004238
ENSG00000139971	ARMH4	2.85854	2.21673	0.004256
ENSG00000226490	C8orf90	2.85709	22.9181	0.004275
ENSG00000196268	ZNF493	-2.85688	-3.78416	0.004278
ENSG00000103540	CCP110	-2.85633	-7.99958	0.004286
ENSG00000174579	MSL2	-2.85623	-29.2816	0.004287
ENSG00000152749	GPR180	2.85533	0.838863	0.004299
ENSG00000089169	RPH3A	-2.85384	-23.7772	0.004319
ENSG00000152556	PFKM	-2.8531	-3.01343	0.00433
ENSG00000145911	N4BP3	2.85108	9.55074	0.004357
ENSG00000102547	CAB39L	2.85047	9.35079	0.004365
ENSG00000137692	DCUN1D5	2.8503	21.7097	0.004368
ENSG00000183396	TMEM89	-2.84947	-32.2185	0.004379
ENSG00000162882	HAAO	-2.84878	-190.375	0.004389
ENSG00000100926	TM9SF1	2.84842	8.70029	0.004394
ENSG00000179021	C3orf38	2.84756	9.24464	0.004406
ENSG00000149925	ALDOA	-2.84721	-113.143	0.00441
ENSG00000147804	SLC39A4	-2.8471	-11.4658	0.004412
ENSG00000177469	CAVIN1	-2.84471	-15.8605	0.004445
ENSG00000111653	ING4	-2.84204	-9.3934	0.004483
ENSG00000173511	VEGFB	-2.84203	-7.60693	0.004483
ENSG00000141580	WDR45B	2.84188	5.38784	0.004485
ENSG00000189134	NKAPL	-2.84116	-13.9406	0.004495
ENSG00000176170	SPHK1	2.84054	13.5585	0.004504
ENSG00000228607	CLDN25	-2.84038	-26.5444	0.004506
ENSG00000173915	ATP5MK	2.83921	14.739	0.004523
ENSG00000165204	OR1K1	-2.83852	-23.8032	0.004532
ENSG00000149357	LAMTOR1	-2.83775	-30.6556	0.004543
ENSG00000066405	CLDN18	2.8375	27.9641	0.004547
ENSG00000172638	EFEMP2	-2.83748	-15.0781	0.004547
ENSG00000179965	ZNF771	2.83734	13.1534	0.004549
ENSG00000141298	SSH2	-2.83585	-25.9213	0.00457
ENSG00000125505	MBOAT7	-2.83565	-15.8168	0.004573
ENSG00000138036	DYNC2LI1	-2.83088	-6.16655	0.004642
ENSG00000040341	STAU2	2.83056	17.171	0.004647
ENSG00000167578	RAB4B	-2.82903	-10.3911	0.004669
ENSG00000070718	AP3M2	2.82774	6.19879	0.004688
ENSG00000076201	PTPN23	-2.82552	-15.2395	0.00472
ENSG00000155957	TMBIM4	-2.82401	-45.2938	0.004743
ENSG00000078237	TIGAR	-2.82397	-7.27398	0.004743
ENSG00000165905	LARGE2	-2.82347	-2.79588	0.004751
ENSG00000106809	OGN	2.82331	6.31351	0.004753
ENSG00000115944	COX7A2L	2.8212	18.8032	0.004784
ENSG00000110975	SYT10	2.82118	7.8327	0.004785
ENSG00000108556	CHRNE	2.82102	18.9784	0.004787
ENSG00000158825	CDA	-2.81864	-3.35359	0.004823
ENSG00000166153	DEPDC4	-2.81848	-39.6662	0.004825
ENSG00000110108	TMEM109	2.81805	26.4913	0.004832
ENSG00000196535	MYO18A	-2.81565	-17.1584	0.004868
ENSG00000101361	NOP56	2.8137	4.50667	0.004898
ENSG00000165556	CDX2	2.81331	6.25457	0.004903
ENSG00000273542	H4C12	-2.81255	-49.6874	0.004915
ENSG00000163462	TRIM46	2.81243	4.50697	0.004917
ENSG00000148950	IMMP1L	-2.81162	-10.9728	0.004929
ENSG00000091704	CPA1	-2.80942	-0.76137	0.004963
ENSG00000103254	ANTKMT	-2.80853	-20.8758	0.004977
ENSG00000061918	GUCY1B1	2.80804	8.20599	0.004984
ENSG00000164933	SLC25A32	-2.8068	-13.1189	0.005004
ENSG00000112742	TTK	-2.80679	-5.33155	0.005004
ENSG00000204444	APOM	-2.80671	-16.2764	0.005005
ENSG00000141741	MIEN1	-2.80543	-26.0535	0.005025
ENSG00000282872	C1orf232	-2.80261	-3.91203	0.005069
ENSG00000284718	SCYGR7	-2.80097	-14.3161	0.005095
ENSG00000164221	CCDC112	-2.80091	-12.7983	0.005096
ENSG00000117281	CD160	2.80084	269.091	0.005097
ENSG00000131788	PIAS3	2.80084	124.154	0.005097
ENSG00000283297	TEX52	2.80054	14.5496	0.005102
ENSG00000187005	KRTAP21-1	2.80012	60.2286	0.005108
ENSG00000016082	ISL1	2.79976	9.03046	0.005114
ENSG00000235863	B3GALT4	2.79874	33.5696	0.00513
ENSG00000091831	ESR1	-2.79701	-8.79192	0.005158
ENSG00000136868	SLC31A1	-2.79678	-4.2687	0.005161
ENSG00000101115	SALL4	-2.79538	-5.95836	0.005184
ENSG00000158428	CATIP	2.79455	11.9632	0.005197
ENSG00000119522	DENND1A	-2.79298	-3.55834	0.005223
ENSG00000130856	ZNF236	-2.79271	-16.5761	0.005227
ENSG00000288626	ENSG00000288626	-2.79193	-17.5498	0.005239
ENSG00000166971	AKTIP	2.7917	10.723	0.005243
ENSG00000162139	NEU3	2.79155	6.23252	0.005246
ENSG00000274529	SEBOX	-2.79106	-92.9399	0.005254
ENSG00000138382	METTL5	-2.79034	-8.23959	0.005265
ENSG00000103313	MEFV	2.79013	37.3621	0.005269
ENSG00000132938	MTUS2	-2.78937	-5.36631	0.005281
ENSG00000033170	FUT8	2.78758	10.4101	0.00531
ENSG00000013725	CD6	2.78735	11.2569	0.005314
ENSG00000120093	HOXB3	2.78491	21.7123	0.005354
ENSG00000060642	PIGV	-2.78485	-8.24617	0.005355
ENSG00000255524	NPIPB8	-2.78365	-50.6987	0.005375
ENSG00000142684	ZNF593	-2.7835	-4.35831	0.005378
ENSG00000164087	POC1A	-2.78268	-9.82527	0.005391
ENSG00000123411	IKZF4	2.78262	11.5917	0.005392
ENSG00000166444	DENND2B	2.78123	8.24297	0.005415
ENSG00000013583	HEBP1	2.78118	1.20528	0.005416
ENSG00000171488	LRRC8C	2.77596	4.27283	0.005504
ENSG00000155657	TTN	-2.77367	-2.04319	0.005543
ENSG00000177202	SPACA4	2.77218	6.56052	0.005568
ENSG00000181929	PRKAG1	2.77081	14.3109	0.005592
ENSG00000250067	YJEFN3	-2.77041	-14.2513	0.005598
ENSG00000132964	CDK8	-2.76863	-11.9428	0.005629
ENSG00000002919	SNX11	-2.76851	-5.44784	0.005631
ENSG00000217930	PAM16	-2.76757	-15.4589	0.005648
ENSG00000161677	JOSD2	-2.76587	-42.2209	0.005677
ENSG00000137491	SLCO2B1	-2.76439	-4.53903	0.005703
ENSG00000167363	FN3K	-2.76416	-4.82937	0.005707
ENSG00000164867	NOS3	-2.76322	-6.43372	0.005723
ENSG00000134121	CHL1	-2.75963	-2.22314	0.005787
ENSG00000166189	HPS6	2.75769	11.8023	0.005821
ENSG00000140519	RHCG	2.75598	15.2913	0.005852
ENSG00000178773	CPNE7	-2.75585	-14.7559	0.005854
ENSG00000118094	TREH	2.75542	15.3662	0.005862
ENSG00000109452	INPP4B	-2.75536	-13.7425	0.005863
ENSG00000105323	HNRNPUL1	-2.75499	-7.676	0.005869
ENSG00000197757	HOXC6	2.75427	40.919	0.005882
ENSG00000132676	DAP3	-2.75191	-9.04821	0.005925
ENSG00000164934	DCAF13	-2.75101	-8.37744	0.005941
ENSG00000100281	HMGXB4	2.75069	50.3318	0.005947
ENSG00000156521	TYSND1	-2.75056	-9.46235	0.005949
ENSG00000152213	ARL11	2.74999	11.5388	0.00596
ENSG00000203666	EFCAB2	-2.7488	-16.447	0.005981
ENSG00000055118	KCNH2	-2.7454	-4.76723	0.006044
ENSG00000172775	PSME3IP1	-2.74457	-6.71884	0.006059
ENSG00000144290	SLC4A10	2.74429	6.50928	0.006064
ENSG00000198914	POU3F3	2.74399	12.4237	0.00607
ENSG00000162461	SLC25A34	2.74329	27.9862	0.006083
ENSG00000184110	EIF3C	2.74183	237.454	0.00611
ENSG00000147647	DPYS	2.74175	9.81339	0.006111
ENSG00000196428	TSC22D2	2.74095	29.4155	0.006126
ENSG00000112305	SMAP1	-2.73947	-5.98864	0.006154
ENSG00000155792	DEPTOR	-2.73764	-5.14935	0.006188
ENSG00000181555	SETD2	-2.73747	-18.6435	0.006191
ENSG00000008838	MED24	2.73723	112.151	0.006196
ENSG00000285938	ENSG00000285938	2.73654	4.06588	0.006209
ENSG00000142279	WTIP	-2.73625	-36.3021	0.006214
ENSG00000181588	MEX3D	2.73621	71.4637	0.006215
ENSG00000108784	NAGLU	-2.73561	-22.9103	0.006227
ENSG00000267261	ENSG00000267261	-2.73523	-11.0693	0.006234
ENSG00000144674	GOLGA4	2.73501	19.0018	0.006238
ENSG00000133985	TTC9	2.73385	1.36597	0.00626
ENSG00000138769	CDKL2	-2.73377	-9.90375	0.006261
ENSG00000068885	IFT80	-2.73362	-22.7007	0.006264
ENSG00000133065	SLC41A1	-2.73282	-0.77672	0.006279
ENSG00000112701	SENP6	-2.73237	-9.93863	0.006288
ENSG00000055957	ITIH1	-2.73221	-16.5685	0.006291
ENSG00000149735	GPHA2	-2.73211	-30.3709	0.006293
ENSG00000179902	CFAP276	-2.73141	-23.8637	0.006306
ENSG00000108395	TRIM37	-2.72912	-23.9959	0.00635
ENSG00000154342	WNT3A	-2.72827	-31.2485	0.006367
ENSG00000184117	NIPSNAP1	2.72683	6.30149	0.006395
ENSG00000180305	WFDC10A	2.72537	18.5358	0.006423
ENSG00000130943	PKDREJ	2.7253	61.7263	0.006424
ENSG00000137274	BPHL	2.72517	10.7871	0.006427
ENSG00000141873	SLC39A3	2.72449	34.0531	0.00644
ENSG00000121211	MND1	2.72298	16.0938	0.00647
ENSG00000172006	ZNF554	2.72141	109.923	0.0065
ENSG00000163374	YY1AP1	-2.72122	-23.5737	0.006504
ENSG00000167608	TMC4	-2.71799	-22.5871	0.006568
ENSG00000132517	SLC52A1	-2.71764	-4.84071	0.006575
ENSG00000168496	FEN1	-2.71614	-20.2526	0.006605
ENSG00000171763	SPATA5L1	-2.71583	-11.4917	0.006611
ENSG00000073711	PPP2R3A	-2.71488	-32.2786	0.00663
ENSG00000167139	TBC1D21	2.71458	7.83222	0.006636
ENSG00000129911	KLF16	-2.71319	-151.508	0.006664
ENSG00000167910	CYP7A1	2.71209	3.07197	0.006686
ENSG00000163762	TM4SF18	-2.71155	-2.59369	0.006697
ENSG00000182950	ODF3L1	2.70947	21.2589	0.006739
ENSG00000129474	AJUBA	2.70874	13.0267	0.006754
ENSG00000121101	TEX14	-2.70711	-5.92824	0.006787
ENSG00000165606	DRGX	-2.70589	-30.4362	0.006812
ENSG00000167195	GOLGA6C	-2.7057	-372.83	0.006816
ENSG00000130203	APOE	2.7056	7.63847	0.006818
ENSG00000169047	IRS1	-2.70327	-6.80238	0.006866
ENSG00000204542	C6orf15	2.70238	5.39897	0.006884
ENSG00000110844	PRPF40B	2.70027	11.3142	0.006928
ENSG00000134330	IAH1	-2.69998	-14.3559	0.006934
ENSG00000125503	PPP1R12C	2.69997	26.366	0.006935
ENSG00000168828	OR13J1	2.69821	49.1276	0.006971
ENSG00000064726	BTBD1	2.69802	5.45067	0.006975
ENSG00000196503	ARL9	2.69754	20.6586	0.006985
ENSG00000185324	CDK10	-2.69637	-8.24553	0.00701
ENSG00000151364	KCTD14	-2.69534	-2.97324	0.007032
ENSG00000185038	MROH2A	2.69531	19.3591	0.007032
ENSG00000142731	PLK4	-2.69486	-11.5284	0.007042
ENSG00000214891	TRIM64C	2.69297	29.1608	0.007082
ENSG00000162896	PIGR	2.69206	5.99461	0.007101
ENSG00000105509	HAS1	-2.69091	-3.34293	0.007126
ENSG00000176182	MYPOP	2.69027	4.51846	0.007139
ENSG00000236782	ZNF593OS	-2.69018	-9.39414	0.007141
ENSG00000162298	SYVN1	2.68994	10.4422	0.007146
ENSG00000150961	SEC24D	-2.68911	-13.6704	0.007164
ENSG00000178764	ZHX2	2.68782	9.64878	0.007192
ENSG00000113552	GNPDA1	2.68775	4.53253	0.007193
ENSG00000164659	ELAPOR2	-2.68656	-6.92019	0.007219
ENSG00000128944	KNSTRN	2.68481	3.91334	0.007257
ENSG00000172530	BANP	2.68468	14.6745	0.00726
ENSG00000133983	COX16	-2.68371	-6.92614	0.007281
ENSG00000013810	TACC3	-2.68344	-4.32472	0.007287
ENSG00000198648	STK39	2.6826	48.8999	0.007305
ENSG00000105808	RASA4	-2.6825	-59.6968	0.007307
ENSG00000055070	SZRD1	-2.68191	-41.2198	0.00732
ENSG00000100243	CYB5R3	2.6819	5.17181	0.007321
ENSG00000128585	MKLN1	-2.68036	-41.4973	0.007354
ENSG00000175189	INHBC	-2.68017	-23.7038	0.007359
ENSG00000140564	FURIN	-2.68	-56.5686	0.007362
ENSG00000267221	C17orf113	-2.6781	-13.8684	0.007404
ENSG00000102886	GDPD3	2.6775	45.7458	0.007417
ENSG00000184182	UBE2F	2.67687	2.08654	0.007431
ENSG00000204930	FAM221B	-2.67684	-3.01946	0.007432
ENSG00000187764	SEMA4D	-2.67652	-8.51473	0.007439
ENSG00000181873	IBA57	2.67601	18.5146	0.00745
ENSG00000233115	FAM90A11P	-2.67483	-2562.78	0.007477
ENSG00000177917	ARL6IP6	-2.67476	-7.7848	0.007478
ENSG00000091844	RGS17	2.67424	7.12646	0.00749
ENSG00000151773	CCDC122	2.67408	4.60644	0.007493
ENSG00000139218	SCAF11	2.673	15.7411	0.007518
ENSG00000257390	ENSG00000257390	2.67137	60.6576	0.007554
ENSG00000124193	SRSF6	-2.66977	-32.0016	0.00759
ENSG00000143390	RFX5	-2.66775	-23.6168	0.007636
ENSG00000189367	KIAA0408	-2.66461	-5.19904	0.007708
ENSG00000289360	ENSG00000289360	2.66392	169.24	0.007723
ENSG00000180573	H2AC6	-2.66374	-1.81581	0.007728
ENSG00000182473	EXOC7	2.66368	14.5362	0.007729
ENSG00000143458	GABPB2	-2.66301	-9.87837	0.007744
ENSG00000140320	BAHD1	-2.66135	-13.683	0.007783
ENSG00000010318	PHF7	-2.6613	-169.917	0.007784
ENSG00000176490	DIRAS1	2.66034	3.01182	0.007806
ENSG00000149806	FAU	2.65789	63.2191	0.007863
ENSG00000125944	HNRNPR	2.65777	12.5757	0.007866
ENSG00000165804	ZNF219	-2.65771	-28.5694	0.007867
ENSG00000135763	URB2	2.65701	9.61475	0.007884
ENSG00000281991	TMEM265	2.6568	76.1729	0.007889
ENSG00000108515	ENO3	2.65534	35.8554	0.007923
ENSG00000242366	UGT1A8	2.65455	24.7232	0.007941
ENSG00000178233	TMEM151B	2.65437	6.45542	0.007946
ENSG00000261796	ISY1-RAB43	2.65301	57.0256	0.007978
ENSG00000083168	KAT6A	2.65249	18.2895	0.00799
ENSG00000104059	ENTREP2	2.65225	6.12932	0.007996
ENSG00000196739	COL27A1	2.65061	2.09299	0.008035
ENSG00000197496	SLC2A10	-2.6502	-8.4252	0.008044
ENSG00000169223	LMAN2	2.65009	35.4138	0.008047
ENSG00000183114	FAM43B	2.64734	6.32718	0.008113
ENSG00000253649	PRSS51	-2.64674	-25.131	0.008127
ENSG00000247626	MARS2	-2.64651	-18.1305	0.008133
ENSG00000059728	MXD1	-2.64532	-15.2084	0.008161
ENSG00000241370	RPP21	2.64507	4.6243	0.008167
ENSG00000164749	HNF4G	-2.64507	-2.55836	0.008167
ENSG00000143919	CAMKMT	2.6443	1.75538	0.008186
ENSG00000141510	TP53	2.64406	30.8729	0.008192
ENSG00000161082	CELF5	2.64401	10.6523	0.008193
ENSG00000204428	LY6G5C	-2.64345	-25.118	0.008207
ENSG00000120688	WBP4	2.64227	28.3458	0.008235
ENSG00000140374	ETFA	-2.64123	-15.6067	0.00826
ENSG00000104979	C19orf53	2.64112	6.39164	0.008263
ENSG00000175832	ETV4	-2.6402	-15.1242	0.008286
ENSG00000229314	ORM1	-2.63843	-12.9495	0.008329
ENSG00000159314	ARHGAP27	-2.63763	-4.17597	0.008349
ENSG00000204704	OR2W1	2.63723	31.7875	0.008359
ENSG00000178307	TMEM11	-2.63598	-13.7705	0.00839
ENSG00000263001	GTF2I	-2.63577	-49.5844	0.008395
ENSG00000163704	PRRT3	2.63507	5.66261	0.008412
ENSG00000022976	ZNF839	-2.63455	-25.4737	0.008425
ENSG00000115504	EHBP1	2.63451	15.5801	0.008426
ENSG00000196363	WDR5	2.6342	7.69883	0.008434
ENSG00000115540	MOB4	2.63321	60.3219	0.008458
ENSG00000154978	VOPP1	2.63251	6.2282	0.008476
ENSG00000105856	HBP1	2.63165	23.4278	0.008497
ENSG00000037749	MFAP3	2.63066	7.12499	0.008522
ENSG00000127080	IPPK	-2.62979	-6.48776	0.008544
ENSG00000198700	IPO9	-2.62932	-10.1702	0.008556
ENSG00000122642	FKBP9	2.62922	3.44547	0.008558
ENSG00000131951	LRRC9	-2.62808	-5.15703	0.008587
ENSG00000203618	GP1BB	2.62752	7.79413	0.008601
ENSG00000100991	TRPC4AP	-2.62739	-17.2885	0.008604
ENSG00000104218	CSPP1	2.62694	35.4855	0.008616
ENSG00000178531	CTXN1	-2.62623	-10.4798	0.008634
ENSG00000099308	MAST3	-2.6256	-4.82338	0.00865
ENSG00000143303	METTL25B	-2.62471	-12.8931	0.008672
ENSG00000204618	RNF39	2.62403	4.82557	0.00869
ENSG00000204264	PSMB8	2.62372	9.18593	0.008698
ENSG00000114023	FAM162A	2.62335	12.7988	0.008707
ENSG00000146576	INTS15	2.6233	39.9341	0.008708
ENSG00000152253	SPC25	2.62326	18.6595	0.008709
ENSG00000168575	SLC20A2	2.6224	3.26384	0.008731
ENSG00000134508	CABLES1	2.62183	14.3185	0.008746
ENSG00000124383	MPHOSPH10	-2.62073	-8.91095	0.008774
ENSG00000131470	PSMC3IP	-2.62005	-26.5374	0.008792
ENSG00000120068	HOXB8	2.61932	31.9037	0.008811
ENSG00000101331	CCM2L	2.61805	6.02685	0.008843
ENSG00000164588	HCN1	2.61783	4.02926	0.008849
ENSG00000254772	EEF1G	-2.61703	-14.5361	0.00887
ENSG00000183579	ZNRF3	2.61433	10.8755	0.00894
ENSG00000188833	ENTPD8	2.61427	19.6063	0.008942
ENSG00000285982	ENSG00000285982	-2.61426	-12.9275	0.008942
ENSG00000110651	CD81	2.61426	22.9815	0.008942
ENSG00000039537	C6	-2.61312	-4.169	0.008972
ENSG00000171435	KSR2	-2.61148	-2.5784	0.009015
ENSG00000138032	PPM1B	2.61083	20.4241	0.009032
ENSG00000182704	TSKU	-2.61022	-2.84084	0.009049
ENSG00000118407	FILIP1	2.61003	1.52028	0.009053
ENSG00000152147	GEMIN6	-2.60981	-19.9405	0.009059
ENSG00000164294	GPX8	2.60833	14.5041	0.009098
ENSG00000170791	CHCHD7	-2.6075	-3.34746	0.009121
ENSG00000110619	CARS1	-2.60528	-11.8403	0.00918
ENSG00000147650	LRP12	2.60433	3.53464	0.009205
ENSG00000138028	CGREF1	2.60391	18.0023	0.009217
ENSG00000137834	SMAD6	2.60345	9.31133	0.009229
ENSG00000174775	HRAS	2.60248	9.4489	0.009255
ENSG00000169291	SHE	2.59913	3.65715	0.009346
ENSG00000261236	BOP1	2.59884	77.5935	0.009354
ENSG00000196586	MYO6	-2.59876	-12.816	0.009356
ENSG00000114346	ECT2	-2.59823	-4.53989	0.009371
ENSG00000164403	SHROOM1	2.5976	3.5492	0.009388
ENSG00000066336	SPI1	2.59653	14.0118	0.009417
ENSG00000144283	PKP4	-2.5956	-11.1142	0.009443
ENSG00000260643	ENSG00000260643	2.59487	2.86486	0.009463
ENSG00000106331	PAX4	2.59464	3.87627	0.009469
ENSG00000134569	LRP4	2.59419	15.2598	0.009481
ENSG00000188010	MORN2	2.59273	3.84942	0.009522
ENSG00000198356	GET3	-2.59267	-50.721	0.009523
ENSG00000163110	PDLIM5	-2.59219	-16.0494	0.009537
ENSG00000164258	NDUFS4	-2.58945	-12.5075	0.009613
ENSG00000112200	ZNF451	-2.58818	-26.8836	0.009648
ENSG00000174791	RIN1	-2.58787	-6.58974	0.009657
ENSG00000174744	BRMS1	2.58777	20.848	0.00966
ENSG00000109911	ELP4	-2.58749	-8.07974	0.009668
ENSG00000123836	PFKFB2	2.58743	4.40632	0.009669
ENSG00000282936	ENSG00000282936	-2.58695	-7.06292	0.009683
ENSG00000160654	CD3G	2.58668	85.8288	0.009691
ENSG00000163376	KBTBD8	-2.58623	-6.41902	0.009703
ENSG00000184709	LRRC26	2.58444	19.2544	0.009754
ENSG00000198535	C2CD4A	2.58433	1.09206	0.009757
ENSG00000172487	OR8J1	-2.58303	-6.04144	0.009794
ENSG00000187068	C3orf70	-2.58268	-2.37902	0.009804
ENSG00000183379	SYNDIG1L	2.58255	4.07139	0.009807
ENSG00000124177	CHD6	2.58217	16.2749	0.009818
ENSG00000283321	ENSG00000283321	2.58209	2.94787	0.00982
ENSG00000110422	HIPK3	-2.58146	-33.6209	0.009838
ENSG00000166169	POLL	-2.58008	-27.6466	0.009878
ENSG00000002549	LAP3	-2.57981	-16.7103	0.009885
ENSG00000022840	RNF10	2.57776	23.0559	0.009944
ENSG00000105011	ASF1B	-2.57531	-38.2999	0.010015
ENSG00000130921	MTRFR	2.57489	10.5221	0.010027
ENSG00000171105	INSR	-2.57426	-12.7458	0.010046
ENSG00000165119	HNRNPK	2.57415	19.4537	0.010049
ENSG00000132153	DHX30	2.57286	10.4552	0.010086
ENSG00000183864	TOB2	2.57194	15.2063	0.010113
ENSG00000107371	EXOSC3	2.57145	17.7118	0.010127
ENSG00000271810	ENSG00000271810	-2.57117	-20.7982	0.010135
ENSG00000175793	SFN	2.57079	5.73341	0.010147
ENSG00000134545	KLRC1	2.57074	10.5565	0.010148
ENSG00000187231	SESTD1	-2.57002	-5.35799	0.010169
ENSG00000049540	ELN	2.56983	31.0349	0.010175
ENSG00000168124	OR1F1	-2.56933	-14.3459	0.01019
ENSG00000100726	TELO2	-2.56812	-28.5339	0.010225
ENSG00000090238	YPEL3	-2.56801	-48.1027	0.010228
ENSG00000241644	INMT	2.56673	8.83709	0.010266
ENSG00000054654	SYNE2	-2.56576	-6.42553	0.010295
ENSG00000160325	CACFD1	-2.56485	-4.88067	0.010322
ENSG00000213809	KLRK1	-2.56433	-12.3983	0.010338
ENSG00000172113	NME6	2.56387	8.75861	0.010351
ENSG00000164086	DUSP7	2.56182	17.5564	0.010413
ENSG00000274750	H3C6	-2.56149	-0.87706	0.010422
ENSG00000135482	ZC3H10	-2.5612	-57.1367	0.010431
ENSG00000160796	NBEAL2	2.56019	10.1746	0.010462
ENSG00000197837	H4C16	2.55929	1.45491	0.010488
ENSG00000157005	SST	2.55849	1.59998	0.010513
ENSG00000157778	PSMG3	-2.55842	-6.97115	0.010515
ENSG00000204389	HSPA1A	-2.55744	-4.0252	0.010545
ENSG00000139133	ALG10	-2.55735	-9.06507	0.010547
ENSG00000175213	ZNF408	-2.55732	-7.57146	0.010548
ENSG00000187699	C2orf88	-2.55688	-3.22638	0.010562
ENSG00000145241	CENPC	-2.55627	-4.06733	0.01058
ENSG00000206104	KRTAP20-3	2.55571	37.31	0.010597
ENSG00000225327	USP17L3	-2.55489	-3901.07	0.010622
ENSG00000196531	NACA	-2.55472	-28.5361	0.010627
ENSG00000006453	BAIAP2L1	-2.55428	-1.87664	0.010641
ENSG00000136750	GAD2	2.55367	3.48783	0.010659
ENSG00000100983	GSS	2.55349	8.98904	0.010665
ENSG00000110880	CORO1C	-2.55298	-10.4528	0.01068
ENSG00000205116	TMEM88B	2.55187	10.3939	0.010715
ENSG00000185056	C5orf47	2.55134	15.6205	0.010731
ENSG00000221978	CCNL2	2.55116	23.5729	0.010737
ENSG00000128253	RFPL2	2.55095	9.3694	0.010743
ENSG00000197852	INKA2	-2.54969	-2.90291	0.010782
ENSG00000183715	OPCML	2.54931	7.80746	0.010794
ENSG00000135587	SMPD2	-2.54713	-10.8986	0.010861
ENSG00000166987	MBD6	2.54592	41.7508	0.010899
ENSG00000079313	REXO1	2.54546	1.82461	0.010913
ENSG00000078814	MYH7B	2.54542	4.42721	0.010915
ENSG00000254206	NPIPB11	-2.54539	-7.78812	0.010916
ENSG00000197343	ZNF655	2.54448	6.05914	0.010944
ENSG00000157224	CLDN12	2.54223	8.43169	0.011015
ENSG00000010361	FUZ	-2.54203	-8.32731	0.011021
ENSG00000077312	SNRPA	-2.54199	-2.95046	0.011022
ENSG00000141499	WRAP53	2.53963	12.9461	0.011097
ENSG00000100325	ASCC2	-2.53892	-6.22361	0.011119
ENSG00000186409	CCDC30	2.53846	4.434	0.011134
ENSG00000143036	SLC44A3	-2.53806	-1.83366	0.011147
ENSG00000117280	RAB29	2.53753	9.38772	0.011164
ENSG00000119866	BCL11A	2.53731	12.3034	0.011171
ENSG00000157150	TIMP4	2.53704	9.59071	0.011179
ENSG00000197935	ZNF311	-2.53631	-0.57194	0.011203
ENSG00000213246	SUPT4H1	-2.53587	-9.75891	0.011217
ENSG00000204227	RING1	2.53582	4.10021	0.011219
ENSG00000137766	UNC13C	-2.53482	-2.49337	0.01125
ENSG00000152670	DDX4	2.534	12.3535	0.011277
ENSG00000131094	C1QL1	2.534	5.10657	0.011277
ENSG00000124172	ATP5F1E	-2.53183	-15.853	0.011347
ENSG00000078246	TULP3	2.53073	3.32305	0.011382
ENSG00000124104	SNX21	-2.52993	-3.20434	0.011409
ENSG00000175455	CCDC14	-2.52841	-6.12646	0.011458
ENSG00000111780	ENSG00000111780	-2.5281	-11.5774	0.011468
ENSG00000152270	PDE3B	2.52675	7.20406	0.011512
ENSG00000171561	OR2AT4	-2.52618	-9.82915	0.011531
ENSG00000204178	MACO1	2.52502	17.0009	0.011569
ENSG00000163811	WDR43	2.52357	14.1216	0.011617
ENSG00000179630	LACC1	2.52339	4.66934	0.011623
ENSG00000140478	GOLGA6D	-2.52324	-438.006	0.011628
ENSG00000146112	PPP1R18	-2.52317	-9.25288	0.01163
ENSG00000109738	GLRB	2.52253	2.93143	0.011651
ENSG00000176986	SEC24C	-2.52209	-11.6632	0.011666
ENSG00000124562	SNRPC	-2.52208	-17.9715	0.011666
ENSG00000167969	ECI1	-2.522	-10.4245	0.011669
ENSG00000110811	P3H3	-2.52187	-5.64606	0.011673
ENSG00000165650	PDZD8	2.52001	4.07958	0.011735
ENSG00000143401	ANP32E	2.51921	5.60389	0.011762
ENSG00000215343	ZNF705D	2.51831	72.8666	0.011792
ENSG00000160949	TONSL	-2.51735	-122.493	0.011824
ENSG00000174502	SLC26A9	2.51614	14.0523	0.011865
ENSG00000111713	GYS2	-2.51581	-18.8715	0.011876
ENSG00000141293	SKAP1	-2.51554	-5.00802	0.011885
ENSG00000128641	MYO1B	-2.5152	-1.1942	0.011897
ENSG00000185155	MIXL1	2.51519	2.72211	0.011897
ENSG00000131061	ZNF341	2.5148	3.42141	0.01191
ENSG00000054690	PLEKHH1	-2.51431	-2.07016	0.011926
ENSG00000243649	CFB	-2.51423	-34.8428	0.011929
ENSG00000164542	MATCAP2	-2.51401	-8.73449	0.011937
ENSG00000069764	PLA2G10	-2.51369	-2386.78	0.011947
ENSG00000186088	GSAP	2.51236	4.2495	0.011992
ENSG00000075089	ACTR6	2.51229	28.1498	0.011995
ENSG00000176261	ZBTB8OS	-2.51218	-21.552	0.011999
ENSG00000164756	SLC30A8	2.51199	10.3909	0.012005
ENSG00000197774	EME2	2.51157	14.3445	0.01202
ENSG00000029534	ANK1	-2.51145	-18.3033	0.012024
ENSG00000087884	AAMDC	-2.51136	-7.61985	0.012027
ENSG00000168301	KCTD6	2.51129	11.1528	0.012029
ENSG00000182858	ALG12	2.51048	1.96978	0.012057
ENSG00000152457	DCLRE1C	2.50989	3.59756	0.012077
ENSG00000171649	ZIK1	-2.50875	-14.8285	0.012116
ENSG00000196358	NTNG2	2.5085	7.08123	0.012124
ENSG00000110944	IL23A	-2.50656	-234.352	0.012191
ENSG00000163156	SCNM1	2.50604	46.0009	0.012209
ENSG00000107614	TRDMT1	2.50387	2.95045	0.012284
ENSG00000167967	E4F1	2.5034	23.4393	0.012301
ENSG00000183793	NPIPA5	-2.50299	-59.2069	0.012315
ENSG00000108599	AKAP10	2.5027	10.8022	0.012325
ENSG00000180872	DEFB112	2.50129	7.48746	0.012374
ENSG00000239789	MRPS17	-2.50064	-4.55119	0.012397
ENSG00000183313	OR52L1	2.5005	68.3346	0.012402
ENSG00000159433	STARD9	2.50018	2.93342	0.012413
ENSG00000128606	LRRC17	2.49999	20.7771	0.01242
ENSG00000185897	FFAR3	-2.49848	-15.7698	0.012473
ENSG00000179921	GPBAR1	-2.49844	-11.7269	0.012474
ENSG00000132970	WASF3	2.49791	8.95264	0.012493
ENSG00000283632	EXOC3L2	2.49764	25.2645	0.012502
ENSG00000157680	DGKI	2.49735	5.06369	0.012513
ENSG00000182149	IST1	-2.49699	-6.30306	0.012525
ENSG00000182568	SATB1	2.49567	18.6243	0.012572
ENSG00000129255	MPDU1	2.49452	38.4145	0.012613
ENSG00000242689	CNTF	-2.49397	-19.4705	0.012632
ENSG00000128886	ELL3	-2.49314	-9.30814	0.012662
ENSG00000205609	EIF3CL	2.49247	168.73	0.012686
ENSG00000176435	CLEC14A	-2.49219	-4.57925	0.012696
ENSG00000137193	PIM1	-2.49185	-7.23554	0.012708
ENSG00000178394	HTR1A	-2.49161	-6.21024	0.012716
ENSG00000168917	SLC35G2	-2.49042	-12.2674	0.012759
ENSG00000163687	DNASE1L3	-2.48871	-13.9075	0.012821
ENSG00000155256	ZFYVE27	-2.48787	-6.1689	0.012851
ENSG00000109756	RAPGEF2	2.48769	20.8949	0.012858
ENSG00000167840	ZNF232	2.48742	9.77192	0.012867
ENSG00000108946	PRKAR1A	2.48707	9.36135	0.01288
ENSG00000005801	ZNF195	2.48601	2.25425	0.012918
ENSG00000132773	TOE1	2.48501	27.7692	0.012955
ENSG00000088808	PPP1R13B	-2.48475	-2.58247	0.012964
ENSG00000186010	NDUFA13	-2.48321	-34.8439	0.01302
ENSG00000106638	TBL2	2.48219	53.0421	0.013058
ENSG00000178567	EPM2AIP1	2.48154	19.9053	0.013082
ENSG00000168874	ATOH8	-2.48068	-7.6409	0.013113
ENSG00000103978	TMEM87A	2.48044	7.13717	0.013122
ENSG00000082805	ERC1	-2.47857	-11.376	0.013191
ENSG00000163006	CCDC138	-2.47798	-1.54191	0.013213
ENSG00000164543	STK17A	2.47793	5.29563	0.013215
ENSG00000128951	DUT	-2.47782	-42.7094	0.013219
ENSG00000147905	ZCCHC7	2.47612	9.21019	0.013282
ENSG00000162618	ADGRL4	-2.47586	-10.3718	0.013291
ENSG00000176909	MAMSTR	2.4756	9.4021	0.013301
ENSG00000185950	IRS2	-2.47247	-18.4325	0.013418
ENSG00000181761	OR8H3	-2.47176	-32.6959	0.013445
ENSG00000181722	ZBTB20	-2.47157	-8.97279	0.013452
ENSG00000158292	GPR153	-2.47149	-7.42201	0.013455
ENSG00000173726	TOMM20	2.47135	14.651	0.01346
ENSG00000185958	FAM186A	-2.47113	-31.3118	0.013469
ENSG00000138380	CARF	2.47109	12.6753	0.01347
ENSG00000175352	NRIP3	-2.4709	-7.60379	0.013478
ENSG00000166897	ELFN2	2.4691	3.92543	0.013545
ENSG00000116771	AGMAT	-2.46855	-3.1599	0.013566
ENSG00000005379	TSPOAP1	-2.46849	-3.39018	0.013568
ENSG00000157211	CDCP2	-2.46844	-6.02406	0.01357
ENSG00000176953	NFATC2IP	2.46795	19.7636	0.013589
ENSG00000075413	MARK3	-2.46777	-17.1687	0.013596
ENSG00000250722	SELENOP	2.46719	12.2333	0.013618
ENSG00000164048	ZNF589	2.46243	5.54719	0.0138
ENSG00000100519	PSMC6	-2.46229	-57.339	0.013805
ENSG00000250305	TRMT9B	-2.46201	-2.0778	0.013816
ENSG00000135373	EHF	2.46169	3.03742	0.013828
ENSG00000063515	GSC2	-2.46152	-15.0909	0.013835
ENSG00000165807	PPP1R36	-2.46088	-1.36938	0.01386
ENSG00000105953	OGDH	2.46072	6.61588	0.013866
ENSG00000125630	POLR1B	2.45984	9.91576	0.0139
ENSG00000198056	PRIM1	2.45926	11.4365	0.013922
ENSG00000106546	AHR	2.45664	5.22943	0.014024
ENSG00000153237	CCDC148	-2.45659	-14.6242	0.014026
ENSG00000109332	UBE2D3	-2.45543	-48.5657	0.014072
ENSG00000215474	SKOR2	-2.45327	-8.55518	0.014156
ENSG00000070669	ASNS	2.4529	3.41929	0.014171
ENSG00000143870	PDIA6	-2.45256	-6.48725	0.014184
ENSG00000106013	ANKRD7	2.44979	10.6486	0.014294
ENSG00000155816	FMN2	-2.44947	-4.59755	0.014307
ENSG00000173093	CCDC63	2.44877	13.2762	0.014334
ENSG00000119508	NR4A3	-2.44746	-4.61452	0.014387
ENSG00000173638	SLC19A1	2.44673	639.201	0.014416
ENSG00000256646	ENSG00000256646	-2.44672	-29.6988	0.014416
ENSG00000108774	RAB5C	-2.44658	-9.86638	0.014422
ENSG00000136828	RALGPS1	-2.44621	-4.2066	0.014437
ENSG00000261052	SULT1A3	-2.44538	-122.225	0.01447
ENSG00000176473	WDR25	2.44462	8.52613	0.0145
ENSG00000185022	MAFF	-2.44436	-1.93525	0.014511
ENSG00000134571	MYBPC3	2.4436	20.1806	0.014542
ENSG00000135365	PHF21A	-2.44278	-26.2593	0.014575
ENSG00000100056	ESS2	2.44222	1.12246	0.014597
ENSG00000183807	FAM162B	-2.44215	-11.506	0.0146
ENSG00000253506	NACA2	2.44176	6.26005	0.014616
ENSG00000163214	DHX57	2.44093	5.34767	0.014649
ENSG00000157782	CABP1	-2.44086	-10.5679	0.014652
ENSG00000172380	GNG12	2.43862	2.18858	0.014744
ENSG00000119335	SET	-2.43841	-73.9207	0.014752
ENSG00000173011	TADA2B	-2.43836	-18.9469	0.014754
ENSG00000100095	SEZ6L	-2.43829	-14.2475	0.014757
ENSG00000103426	CORO7-PAM16	2.43812	5.2585	0.014764
ENSG00000143842	SOX13	2.43737	2.10389	0.014794
ENSG00000152430	BOLL	-2.43737	-2.12442	0.014795
ENSG00000157227	MMP14	2.43627	3.54929	0.014839
ENSG00000105662	CRTC1	2.43494	26.5365	0.014894
ENSG00000144579	CTDSP1	-2.43478	-15.5628	0.014901
ENSG00000116983	HPCAL4	-2.434	-0.88251	0.014933
ENSG00000115902	SLC1A4	2.43346	4.18103	0.014955
ENSG00000291317	TMEM276	2.43311	49.2801	0.01497
ENSG00000075391	RASAL2	-2.43287	-6.57851	0.01498
ENSG00000100528	CNIH1	2.43214	11.0368	0.01501
ENSG00000137707	BTG4	2.43081	9.37899	0.015065
ENSG00000080200	CRYBG3	-2.43073	-21.5664	0.015068
ENSG00000176083	ZNF683	2.4304	46.3522	0.015082
ENSG00000148384	INPP5E	-2.42859	-33.2228	0.015158
ENSG00000151502	VPS26B	-2.4285	-2.54135	0.015162
ENSG00000154380	ENAH	-2.42787	-6.75626	0.015188
ENSG00000170893	TRH	2.42782	13.9097	0.01519
ENSG00000070756	PABPC1	2.42762	11.8171	0.015198
ENSG00000198892	SHISA4	-2.42704	-7.28117	0.015223
ENSG00000160808	MYL3	2.42645	12.8066	0.015248
ENSG00000129968	ABHD17A	-2.42593	-5.6399	0.015269
ENSG00000064195	DLX3	-2.4257	-14.5643	0.015279
ENSG00000115875	SRSF7	2.42516	12.7274	0.015301
ENSG00000168438	CDC40	-2.42419	-17.0563	0.015343
ENSG00000112218	GPR63	-2.42406	-1.634	0.015348
ENSG00000140107	SLC25A47	2.42235	5.43961	0.01542
ENSG00000116786	PLEKHM2	-2.422	-17.2935	0.015435
ENSG00000066032	CTNNA2	2.42139	8.85275	0.015461
ENSG00000160285	LSS	-2.42133	-11.31	0.015464
ENSG00000181638	ZFP41	-2.42092	-7.90545	0.015481
ENSG00000120519	SLC10A7	-2.41985	-6.36644	0.015527
ENSG00000157954	WIPI2	2.41966	5.02609	0.015535
ENSG00000149527	PLCH2	-2.41941	-2.9754	0.015546
ENSG00000055813	CCDC85A	-2.41856	-3.06443	0.015582
ENSG00000161048	NAPEPLD	2.41839	8.00789	0.015589
ENSG00000125971	DYNLRB1	2.41821	14.0296	0.015597
ENSG00000005238	ATOSB	-2.41799	-10.0223	0.015606
ENSG00000154143	PANX3	2.41771	39.0206	0.015618
ENSG00000133243	BTBD2	-2.41669	-12.8644	0.015662
ENSG00000171574	ZNF584	2.41667	5.89607	0.015663
ENSG00000106823	ECM2	2.41582	2.86363	0.0157
ENSG00000174871	CNIH2	-2.41532	-6.1578	0.015721
ENSG00000170381	SEMA3E	2.41527	2.49383	0.015724
ENSG00000204220	PFDN6	2.41493	17.9139	0.015738
ENSG00000104129	DNAJC17	-2.41468	-12.837	0.015749
ENSG00000197930	ERO1A	-2.41446	-9.18239	0.015759
ENSG00000103415	HMOX2	2.41391	2.22221	0.015782
ENSG00000146067	FAM193B	2.41379	5.90526	0.015788
ENSG00000165646	SLC18A2	-2.41335	-0.62701	0.015807
ENSG00000113300	CNOT6	-2.41051	-16.6112	0.01593
ENSG00000285437	POLR2J3	2.4105	37.1159	0.015931
ENSG00000155542	SETD9	2.40883	3.13811	0.016004
ENSG00000133116	KL	-2.40834	-2.47803	0.016025
ENSG00000152936	LMNTD1	-2.40802	-2.36806	0.016039
ENSG00000112210	RAB23	-2.40773	-8.11383	0.016052
ENSG00000163812	ZDHHC3	2.40582	11.5194	0.016136
ENSG00000124767	GLO1	2.40481	3.08833	0.016181
ENSG00000196502	SULT1A1	2.40443	4.46417	0.016198
ENSG00000213648	SULT1A4	-2.40431	-457.919	0.016203
ENSG00000119906	SLF2	-2.40427	-8.54329	0.016205
ENSG00000115661	STK16	-2.404	-23.368	0.016217
ENSG00000143376	SNX27	-2.404	-31.4899	0.016217
ENSG00000111537	IFNG	-2.40394	-23.6439	0.016219
ENSG00000143320	CRABP2	-2.40276	-14.2938	0.016272
ENSG00000144909	OSBPL11	-2.40267	-4.76106	0.016276
ENSG00000233050	DEFB130B	-2.4013	-147.802	0.016337
ENSG00000289761	ENSG00000289761	-2.40052	-1.54563	0.016372
ENSG00000145332	KLHL8	2.39962	4.20964	0.016412
ENSG00000075914	EXOSC7	2.39884	10.1878	0.016447
ENSG00000088179	PTPN4	2.39877	16.6043	0.01645
ENSG00000118496	FBXO30	-2.39817	-17.2866	0.016477
ENSG00000213719	CLIC1	-2.39787	-17.9262	0.016491
ENSG00000151687	ANKAR	2.39785	3.7227	0.016492
ENSG00000188107	EYS	-2.39776	-4.14525	0.016496
ENSG00000103253	HAGHL	-2.39766	-3.11833	0.0165
ENSG00000112081	SRSF3	-2.39654	-17.8284	0.016551
ENSG00000256223	ZNF10	-2.39648	-5.20391	0.016553
ENSG00000172575	RASGRP1	2.39624	1.92894	0.016564
ENSG00000160961	ZNF333	2.39603	5.30398	0.016574
ENSG00000152219	ARL14EP	2.39526	4.08429	0.016608
ENSG00000131558	EXOC4	-2.39487	-19.6674	0.016626
ENSG00000184221	OLIG1	2.39427	6.67343	0.016654
ENSG00000162763	LRRC52	-2.39424	-4.04038	0.016655
ENSG00000152822	GRM1	2.39421	2.44959	0.016656
ENSG00000164037	SLC9B1	2.39361	9.53356	0.016684
ENSG00000198301	SDAD1	-2.39353	-7.88627	0.016687
ENSG00000189050	RNFT1	-2.39266	-8.28224	0.016727
ENSG00000115459	ELMOD3	-2.39203	-17.5214	0.016756
ENSG00000149380	P4HA3	2.39178	6.0819	0.016767
ENSG00000179674	ARL14	2.3908	1.59706	0.016812
ENSG00000242612	DECR2	2.38935	56.7356	0.016878
ENSG00000056558	TRAF1	-2.38916	-3.40782	0.016887
ENSG00000136535	TBR1	2.38877	64.9792	0.016905
ENSG00000116580	GON4L	-2.38787	-17.8819	0.016947
ENSG00000140157	NIPA2	2.38773	34.4255	0.016953
ENSG00000144744	UBA3	-2.38705	-16.2552	0.016984
ENSG00000137204	SLC22A7	-2.38663	-32.949	0.017003
ENSG00000069998	HDHD5	-2.38599	-9.21615	0.017033
ENSG00000169245	CXCL10	-2.3855	-4.52821	0.017056
ENSG00000114349	GNAT1	-2.38493	-52.6806	0.017082
ENSG00000129473	BCL2L2	2.38426	4.46131	0.017113
ENSG00000129226	CD68	-2.38403	-2.28472	0.017124
ENSG00000133101	CCNA1	2.38364	1.09913	0.017142
ENSG00000133226	SRRM1	-2.38348	-13.9919	0.01715
ENSG00000180398	MCFD2	-2.38324	-3.67808	0.017161
ENSG00000145388	METTL14	-2.38313	-7.58477	0.017166
ENSG00000117877	POLR1G	-2.38172	-2.65077	0.017232
ENSG00000100147	CCDC134	2.38146	18.0336	0.017244
ENSG00000176884	GRIN1	2.38068	12.3765	0.017281
ENSG00000071462	BUD23	2.38025	15.1594	0.017301
ENSG00000188060	RAB42	-2.37975	-15.4692	0.017324
ENSG00000205571	SMN2	2.37894	521.937	0.017363
ENSG00000004779	NDUFAB1	-2.37849	-24.2954	0.017384
ENSG00000064651	SLC12A2	-2.37841	-5.53673	0.017387
ENSG00000150051	MKX	2.37795	8.03667	0.017409
ENSG00000153707	PTPRD	2.3773	2.45745	0.01744
ENSG00000004897	CDC27	-2.37702	-16.046	0.017453
ENSG00000185250	PPIL6	-2.37662	-20.2324	0.017472
ENSG00000230358	SPDYE21	-2.37615	-7.78661	0.017494
ENSG00000148680	HTR7	-2.37563	-4.76068	0.017519
ENSG00000205659	LIN52	2.3749	7.58501	0.017554
ENSG00000196224	KRTAP5-3	-2.3744	-25.2566	0.017578
ENSG00000218819	TDRD15	-2.37425	-21.7923	0.017585
ENSG00000198898	CAPZA2	-2.37186	-13.8624	0.017699
ENSG00000137727	ARHGAP20	2.37171	1.729	0.017706
ENSG00000092529	CAPN3	-2.37109	-28.0857	0.017736
ENSG00000139915	MDGA2	-2.36958	-1.60398	0.017808
ENSG00000275221	H2AC15	-2.3694	-15.1698	0.017817
ENSG00000291316	ENSG00000291316	2.36934	33.2187	0.01782
ENSG00000169241	SLC50A1	2.36872	19.4685	0.01785
ENSG00000167977	KCTD5	2.36849	23.4896	0.017861
ENSG00000214128	TMEM213	2.3681	9.68016	0.01788
ENSG00000176900	OR51T1	-2.36786	-30.7091	0.017891
ENSG00000129235	TXNDC17	-2.36694	-7.819	0.017936
ENSG00000187678	SPRY4	2.36657	5.37692	0.017954
ENSG00000051382	PIK3CB	-2.36627	-30.4821	0.017968
ENSG00000244255	ENSG00000244255	-2.36591	-8.92662	0.017986
ENSG00000100416	TRMU	2.36516	10.3515	0.018022
ENSG00000204267	TAP2	-2.36513	-7.25131	0.018024
ENSG00000185414	MRPL30	-2.36457	-20.0384	0.018051
ENSG00000064989	CALCRL	2.36256	2.12164	0.018149
ENSG00000151640	DPYSL4	2.36255	1.49396	0.01815
ENSG00000146909	NOM1	2.36185	6.6559	0.018184
ENSG00000259330	INAFM2	-2.36178	-2.17975	0.018187
ENSG00000183323	CCDC125	-2.36139	-7.76782	0.018207
ENSG00000198723	TEX45	-2.36116	-3.64312	0.018218
ENSG00000163322	ABRAXAS1	2.3611	7.97991	0.018221
ENSG00000157734	SNX22	-2.36047	-10.1389	0.018252
ENSG00000135424	ITGA7	2.35986	4.0675	0.018282
ENSG00000121690	DEPDC7	-2.35852	-6.2083	0.018348
ENSG00000135535	CD164	2.35818	7.49407	0.018365
ENSG00000172500	FIBP	2.35804	17.4367	0.018372
ENSG00000183785	TUBA8	-2.35724	-14.2002	0.018411
ENSG00000164049	FBXW12	2.35463	3.27363	0.018541
ENSG00000142552	RCN3	2.35412	18.8054	0.018567
ENSG00000163638	ADAMTS9	2.35373	2.26163	0.018586
ENSG00000107185	RGP1	-2.35367	-12.2627	0.018589
ENSG00000197448	GSTK1	2.35274	47.1843	0.018635
ENSG00000136603	SKIL	-2.35227	-13.8702	0.018659
ENSG00000119314	PTBP3	-2.35174	-5.18808	0.018686
ENSG00000113448	PDE4D	2.35107	9.99757	0.018719
ENSG00000166452	AKIP1	2.35023	2.07293	0.018762
ENSG00000176871	WSB2	2.35011	10.8591	0.018768
ENSG00000137975	CLCA2	2.34938	5.91653	0.018805
ENSG00000139343	SNRPF	2.34896	9.43022	0.018826
ENSG00000280670	CCDC163	2.34877	31.0085	0.018835
ENSG00000137700	SLC37A4	2.34858	10.1058	0.018845
ENSG00000099889	ARVCF	2.34848	3.68347	0.01885
ENSG00000115290	GRB14	2.34781	17.9562	0.018884
ENSG00000256394	ASIC5	2.34747	19.8341	0.018902
ENSG00000111052	LIN7A	2.3471	2.09228	0.01892
ENSG00000164879	CA3	2.34613	6.19221	0.01897
ENSG00000117597	UTP25	2.34475	2.39785	0.01904
ENSG00000187955	COL14A1	-2.34469	-10.1371	0.019043
ENSG00000183765	CHEK2	-2.34448	-16.4455	0.019054
ENSG00000204228	HSD17B8	-2.34447	-5.9792	0.019054
ENSG00000180336	MEIOC	-2.34372	-21.9482	0.019092
ENSG00000135636	DYSF	-2.34303	-6.88394	0.019128
ENSG00000142875	PRKACB	2.34285	7.72507	0.019137
ENSG00000266953	ENSG00000266953	2.34278	35.9783	0.019141
ENSG00000080503	SMARCA2	-2.34264	-19.0468	0.019148
ENSG00000147419	CCDC25	-2.34234	-2.59196	0.019163
ENSG00000156990	RPUSD3	-2.34199	-18.6367	0.019181
ENSG00000118997	DNAH7	-2.34159	-0.67689	0.019202
ENSG00000186487	MYT1L	-2.34157	-20.1522	0.019203
ENSG00000138315	OIT3	2.34121	19.3081	0.019222
ENSG00000186075	ZPBP2	-2.34078	-14.9316	0.019244
ENSG00000148660	CAMK2G	2.34068	30.4139	0.019249
ENSG00000170959	DCDC1	2.3404	9.66627	0.019263
ENSG00000122861	PLAU	-2.34022	-20.8729	0.019272
ENSG00000162738	VANGL2	2.33937	6.40722	0.019316
ENSG00000183048	SLC25A10	2.33904	7.01318	0.019333
ENSG00000113504	SLC12A7	-2.33829	-2.82141	0.019372
ENSG00000074370	ATP2A3	-2.33785	-4.15424	0.019395
ENSG00000197013	ZNF429	-2.33712	-49.382	0.019433
ENSG00000171792	RHNO1	-2.33676	-2.61639	0.019451
ENSG00000188739	RBM34	-2.33639	-20.3207	0.019471
ENSG00000125449	ARMC7	-2.33637	-14.6724	0.019472
ENSG00000182446	NPLOC4	2.33584	10.4726	0.0195
ENSG00000081148	IMPG2	2.33442	5.27534	0.019574
ENSG00000075420	FNDC3B	-2.33425	-18.7209	0.019583
ENSG00000065526	SPEN	2.33343	115.617	0.019625
ENSG00000178053	MLF1	-2.33275	-1.23585	0.019661
ENSG00000126460	PRRG2	2.33236	7.74009	0.019682
ENSG00000204390	HSPA1L	-2.33229	-4.66386	0.019685
ENSG00000113269	RNF130	-2.33173	-2.75131	0.019715
ENSG00000267281	ATF7-NPFF	-2.33124	-12.2427	0.019741
ENSG00000007047	MARK4	-2.33117	-10.9926	0.019745
ENSG00000164574	GALNT10	-2.33061	-5.65058	0.019774
ENSG00000156675	RAB11FIP1	2.32979	18.3509	0.019818
ENSG00000144306	SCRN3	-2.32959	-12.6539	0.019828
ENSG00000280165	PCDH20	2.32958	2.32546	0.019828
ENSG00000284631	SCYGR4	2.32919	1.0717	0.019849
ENSG00000147885	IFNA16	2.3291	12.4726	0.019854
ENSG00000101160	CTSZ	2.32889	9.01456	0.019865
ENSG00000179085	DPM3	-2.32855	-9.31606	0.019883
ENSG00000187957	DNER	2.32838	1.85266	0.019892
ENSG00000159210	SNF8	-2.32791	-22.5283	0.019917
ENSG00000204138	PHACTR4	-2.32744	-6.6685	0.019942
ENSG00000189043	NDUFA4	-2.32732	-10.2849	0.019948
ENSG00000248871	TNFSF12-TNFSF13	-2.32679	-12.2671	0.019977
ENSG00000120057	SFRP5	-2.32638	-0.79041	0.019998
ENSG00000137871	ZNF280D	-2.32633	-10.5264	0.020001
ENSG00000006282	SPATA20	2.32603	3.39788	0.020017
ENSG00000149480	MTA2	-2.32498	-48.9407	0.020073
ENSG00000110080	ST3GAL4	-2.3249	-60.672	0.020077
ENSG00000143171	RXRG	2.32471	1.36788	0.020088
ENSG00000151917	BEND6	2.32401	2.78046	0.020125
ENSG00000126603	GLIS2	-2.32354	-8.74042	0.02015
ENSG00000117640	MTFR1L	2.32352	7.44926	0.020151
ENSG00000198788	MUC2	2.32307	16.0377	0.020176
ENSG00000169427	KCNK9	-2.32305	-7.45129	0.020176
ENSG00000128573	FOXP2	-2.32286	-5.0231	0.020187
ENSG00000081138	CDH7	-2.3219	-2.21565	0.020238
ENSG00000127054	INTS11	2.32149	16.1451	0.02026
ENSG00000092841	MYL6	-2.32039	-30.2224	0.02032
ENSG00000285625	ENSG00000285625	-2.32024	-86.8088	0.020328
ENSG00000139990	DCAF5	2.31895	12.9434	0.020398
ENSG00000204928	GRXCR2	-2.31895	-43.0633	0.020398
ENSG00000233816	IFNA13	2.31894	29.5399	0.020399
ENSG00000198331	HYLS1	2.31862	2.55343	0.020416
ENSG00000164073	MFSD8	-2.31847	-15.0046	0.020424
ENSG00000223658	C1GALT1C1L	2.31787	7.22639	0.020456
ENSG00000081026	MAGI3	2.31774	9.1764	0.020464
ENSG00000130427	EPO	-2.31744	-25.0323	0.02048
ENSG00000145919	BOD1	2.3174	10.2772	0.020482
ENSG00000118508	RAB32	-2.31737	-59.2741	0.020483
ENSG00000130518	IQCN	-2.31591	-17.7626	0.020563
ENSG00000185909	KLHDC8B	2.31509	10.1796	0.020608
ENSG00000099991	CABIN1	2.31435	10.063	0.020649
ENSG00000204438	GPANK1	-2.31435	-15.566	0.020649
ENSG00000148450	MSRB2	-2.31434	-17.1503	0.020649
ENSG00000184908	CLCNKB	2.31406	2.96925	0.020665
ENSG00000083444	PLOD1	-2.31386	-9.85248	0.020675
ENSG00000185608	MRPL40	-2.3138	-10.4587	0.020679
ENSG00000177058	SLC38A9	2.31276	2.33993	0.020736
ENSG00000223572	CKMT1A	-2.31233	-48.7085	0.020759
ENSG00000166435	XRRA1	-2.31161	-2.65389	0.020799
ENSG00000086232	EIF2AK1	2.31159	1.31647	0.0208
ENSG00000104833	TUBB4A	-2.31027	-22.7882	0.020873
ENSG00000129159	KCNC1	-2.30935	-5.23375	0.020924
ENSG00000169509	CRCT1	-2.30904	-17.4521	0.020941
ENSG00000138669	PRKG2	-2.30899	-0.86561	0.020944
ENSG00000174243	DDX23	-2.30833	-8.46712	0.020981
ENSG00000139193	CD27	2.3078	28.318	0.02101
ENSG00000277758	SYT15B	2.30743	175.774	0.021031
ENSG00000254505	CHMP4A	2.30537	2.94997	0.021146
ENSG00000143412	ANXA9	2.30478	8.14608	0.021179
ENSG00000165406	MARCHF8	2.30472	2.40948	0.021183
ENSG00000120341	SEC16B	-2.30441	-8.71587	0.021199
ENSG00000165525	NEMF	2.30436	15.0448	0.021202
ENSG00000169689	CENPX	-2.30397	-47.6064	0.021224
ENSG00000146215	CRIP3	2.30385	30.1858	0.021231
ENSG00000197062	ZSCAN26	-2.30155	-6.09756	0.021361
ENSG00000166272	WBP1L	2.30152	13.6478	0.021362
ENSG00000174226	SNX31	-2.301	-5.19852	0.021392
ENSG00000129204	USP6	2.30058	9.92094	0.021415
ENSG00000105610	KLF1	-2.30038	-42.1276	0.021427
ENSG00000288614	ENSG00000288614	2.30008	29.2808	0.021444
ENSG00000175334	BANF1	2.29919	6.24949	0.021494
ENSG00000163125	RPRD2	2.29889	14.6059	0.021511
ENSG00000198839	ZNF277	2.29875	26.3172	0.021519
ENSG00000186522	SEPTIN10	2.2961	2.44152	0.02167
ENSG00000169877	AHSP	2.29475	13.9186	0.021747
ENSG00000073008	PVR	-2.29461	-1.99883	0.021756
ENSG00000125967	NECAB3	2.29401	10.1447	0.02179
ENSG00000130270	ATP8B3	2.2931	2.28553	0.021842
ENSG00000111046	MYF6	2.29304	14.7534	0.021846
ENSG00000124789	NUP153	-2.29268	-11.8185	0.021867
ENSG00000115271	GCA	-2.29201	-15.2074	0.021905
ENSG00000107854	TNKS2	2.29187	29.02	0.021913
ENSG00000112234	FBXL4	2.29076	7.0773	0.021978
ENSG00000100395	L3MBTL2	-2.29042	-67.8106	0.021997
ENSG00000119820	YIPF4	-2.29014	-20.3512	0.022013
ENSG00000109182	CWH43	-2.28952	-2.38001	0.022049
ENSG00000157152	SYN2	-2.2888	-1.7155	0.022091
ENSG00000171448	ZBTB26	-2.28872	-13.1853	0.022095
ENSG00000184730	APOBR	2.28843	11.1447	0.022113
ENSG00000185561	TLCD2	2.28757	10.293	0.022162
ENSG00000125388	GRK4	-2.28647	-9.43627	0.022227
ENSG00000136305	CIDEB	2.28608	17.4586	0.02225
ENSG00000167468	GPX4	-2.28502	-8.6624	0.022311
ENSG00000106511	MEOX2	2.28487	5.89504	0.02232
ENSG00000259207	ITGB3	2.28459	5.21989	0.022337
ENSG00000187806	TMEM202	-2.28452	-40.7482	0.022341
ENSG00000242419	PCDHGC4	-2.28447	-4.54566	0.022344
ENSG00000105854	PON2	2.28438	4.10688	0.022349
ENSG00000204569	PPP1R10	-2.28426	-44.7868	0.022356
ENSG00000136824	SMC2	-2.28381	-1.7387	0.022383
ENSG00000143473	KCNH1	-2.28369	-1.72239	0.02239
ENSG00000005483	KMT2E	-2.2835	-17.5719	0.022401
ENSG00000119927	GPAM	2.28283	5.89511	0.02244
ENSG00000167825	OR5I1	2.2828	26.9499	0.022442
ENSG00000103429	BFAR	-2.28275	-21.1317	0.022445
ENSG00000213614	HEXA	2.28204	16.2508	0.022487
ENSG00000163507	CIP2A	-2.2818	-15.439	0.022501
ENSG00000115507	OTX1	2.28168	16.8297	0.022508
ENSG00000188389	PDCD1	2.28092	4.65369	0.022553
ENSG00000124140	SLC12A5	2.28079	46.0012	0.022561
ENSG00000128591	FLNC	2.28049	21.6918	0.022578
ENSG00000111049	MYF5	2.27982	26.1128	0.022619
ENSG00000197714	ZNF460	2.27933	4.33678	0.022648
ENSG00000244462	RBM12	-2.27916	-15.0261	0.022658
ENSG00000132330	SCLY	-2.27905	-5.43388	0.022664
ENSG00000156398	SFXN2	2.27842	6.76471	0.022702
ENSG00000164007	CLDN19	-2.27786	-24.9304	0.022735
ENSG00000186660	ZFP91	2.27746	34.3836	0.022759
ENSG00000112033	PPARD	2.27728	9.04817	0.022769
ENSG00000247315	ZCCHC3	2.27694	3.41657	0.02279
ENSG00000118473	SGIP1	2.27636	2.93449	0.022825
ENSG00000188026	RILPL1	-2.27548	-12.1519	0.022877
[truncated: 16,612 more rows]
