# Supplementary material for: scPrediXcan integrates deep learning methods and single-cell data into a cell-type-specific transcriptome-wide association study framework
Source: Cell Genom. 2025 May 14;5(5):100875. doi: 10.1016/j.xgen.2025.100875 (PMC12143334; doi:10.1016/j.xgen.2025.100875)
Supplement: Data S1. Tables S1–S47 [file mmc2.zip › Supplemental_tables/TableS25.xlsx]

## Sheet: Table_S25_doubleNegthymocyte 
gene	gene_name	zscore	effect_size	pvalue
ENSG00000213722	DDAH2	-21.2713	-130.799	2.09466e-100
ENSG00000204296	TSBP1	19.594	748.537	1.74e-85
ENSG00000137343	ATAT1	18.0452	548.039	8.61e-73
ENSG00000204314	PRRT1	15.9061	169.45	5.75e-57
ENSG00000204542	C6orf15	15.5958	283.861	7.78e-55
ENSG00000204385	SLC44A4	14.8599	437.51	6e-50
ENSG00000196230	TUBB	-14.4834	-312.427	1.54e-47
ENSG00000204463	BAG6	-13.5702	-290.751	6.02e-42
ENSG00000137404	NRM	-13.3523	-153.439	1.15e-40
ENSG00000232629	HLA-DQB2	13.298	69.8949	2.38e-40
ENSG00000204421	LY6G6C	-13.2788	-601.709	3.07e-40
ENSG00000196735	HLA-DQA1	-13.2639	-8.31413	3.75e-40
ENSG00000204308	RNF5	13.0576	255.972	5.75e-39
ENSG00000221988	PPT2	12.3528	90.7964	4.7e-35
ENSG00000204344	STK19	12.317	961.556	7.34e-35
ENSG00000196747	H2AC13	-12.2182	-232.421	2.48e-34
ENSG00000204290	BTNL2	11.8698	1099.47	1.7e-32
ENSG00000168477	TNXB	-11.7465	-122.031	7.36e-32
ENSG00000228789	HCG22	-11.7057	-136.633	1.19e-31
ENSG00000166278	C2	11.4949	689.706	1.4e-30
ENSG00000278828	H3C10	-11.2197	-579.825	3.26e-29
ENSG00000204305	AGER	-11.1573	-443.957	6.6e-29
ENSG00000204498	NFKBIL1	10.7981	122.248	3.52e-27
ENSG00000184357	H1-5	10.6975	334.775	1.05e-26
ENSG00000276903	H2AC16	10.441	51.4942	1.61e-25
ENSG00000248167	TRIM39-RPP21	-10.2828	-166.083	8.42e-25
ENSG00000204371	EHMT2	-10.2475	-358.397	1.21e-24
ENSG00000213780	GTF2H4	-10.0127	-124.93	1.34e-23
ENSG00000233822	H2BC15	-9.90293	-159.094	4.04e-23
ENSG00000273703	H2BC14	9.89056	434.224	4.57e-23
ENSG00000196126	HLA-DRB1	-9.72584	-118.891	2.34e-22
ENSG00000206503	HLA-A	9.58155	46.8332	9.56e-22
ENSG00000204256	BRD2	9.56512	111.465	1.12e-21
ENSG00000185130	H2BC13	9.51732	77.08	1.78e-21
ENSG00000204424	LY6G6F	-8.97359	-456.304	2.87e-19
ENSG00000278637	H4C1	8.95934	126.609	3.27e-19
ENSG00000213676	ATF6B	8.94119	351.337	3.85e-19
ENSG00000137338	PGBD1	8.93867	118.096	3.94e-19
ENSG00000204388	HSPA1B	8.85112	126.364	8.66e-19
ENSG00000226979	LTA	-8.48572	-66.0178	2.14e-17
ENSG00000204427	ABHD16A	-8.25358	-185.34	1.54e-16
ENSG00000276180	H4C9	-8.21844	-420.669	2.06e-16
ENSG00000186470	BTN3A2	-8.19509	-57.3153	2.5e-16
ENSG00000204576	PRR3	-8.11037	-333.702	5.05e-16
ENSG00000277224	H2BC7	-8.07648	-92.0352	6.67e-16
ENSG00000204540	PSORS1C1	8.03964	41.2043	9.01e-16
ENSG00000204681	GABBR1	7.99071	224.392	1.34e-15
ENSG00000161179	YDJC	7.88652	59.8442	3.11e-15
ENSG00000274641	H2BC17	7.87502	920.306	3.41e-15
ENSG00000242574	HLA-DMB	-7.86359	-295.562	3.73e-15
ENSG00000204516	MICB	7.68466	25.7623	1.53e-14
ENSG00000183246	RIMBP3C	-7.59418	-227.948	3.1e-14
ENSG00000250641	LY6G6F-LY6G6D	-7.50851	-284.957	5.98e-14
ENSG00000232810	TNF	-7.45799	-139.879	8.79e-14
ENSG00000273542	H4C12	-7.37145	-774.636	1.69e-13
ENSG00000196812	ZSCAN16	-7.34296	-128.372	2.09e-13
ENSG00000185651	UBE2L3	-7.32234	-237.471	2.44e-13
ENSG00000204472	AIF1	7.2649	137.298	3.73e-13
ENSG00000204420	MPIG6B	-7.20372	-229.86	5.86e-13
ENSG00000128604	IRF5	7.17056	38.4971	7.47e-13
ENSG00000137185	ZSCAN9	-7.08723	-33.0401	1.37e-12
ENSG00000235109	ZSCAN31	7.06813	43.3432	1.57e-12
ENSG00000064419	TNPO3	-6.94693	-92.6126	3.73e-12
ENSG00000204428	LY6G5C	-6.92799	-368.165	4.27e-12
ENSG00000275221	H2AC15	-6.78329	-67.1102	1.17e-11
ENSG00000204544	MUC21	6.73184	258.302	1.68e-11
ENSG00000220201	ZGLP1	-6.48582	-201.902	8.83e-11
ENSG00000248993	ENSG00000248993	-6.47889	-231.551	9.24e-11
ENSG00000237541	HLA-DQA2	6.46629	15.6029	1e-10
ENSG00000158691	ZSCAN12	-6.40321	-16.3618	1.52e-10
ENSG00000291302	ENSG00000291302	-6.38858	-91.7694	1.67e-10
ENSG00000116698	SMG7	-6.32772	-178.409	2.49e-10
ENSG00000124568	SLC17A1	-6.29725	-313.583	3.03e-10
ENSG00000136573	BLK	-6.24767	-27.1095	4.17e-10
ENSG00000204564	C6orf136	6.23916	74.526	4.4e-10
ENSG00000234745	HLA-B	6.07489	73.7784	1.24e-09
ENSG00000241404	EGFL8	6.04039	203.423	1.54e-09
ENSG00000204356	NELFE	6.03092	259.375	1.63e-09
ENSG00000197062	ZSCAN26	-5.86453	-259.982	4.5e-09
ENSG00000137312	FLOT1	5.81096	293.563	6.21e-09
ENSG00000204257	HLA-DMA	-5.80509	-408.045	6.43e-09
ENSG00000204560	DHX16	-5.79649	-192.565	6.77e-09
ENSG00000280236	OR12D2	-5.79157	-1193.77	6.97e-09
ENSG00000168291	PDHB	-5.77183	-67.9495	7.84e-09
ENSG00000187626	ZKSCAN4	5.72865	357.912	1.01e-08
ENSG00000179344	HLA-DQB1	-5.71873	-9.70776	1.07e-08
ENSG00000204511	MCCD1	-5.71422	-186.787	1.1e-08
ENSG00000156873	PHKG2	5.65864	617.806	1.53e-08
ENSG00000169896	ITGAM	5.64207	184.154	1.68e-08
ENSG00000204315	FKBPL	-5.58198	-84.1454	2.38e-08
ENSG00000187837	H1-2	-5.55579	-111.56	2.76e-08
ENSG00000111801	BTN3A3	5.52392	117.021	3.32e-08
ENSG00000138378	STAT4	-5.45096	-6.73117	5.01e-08
ENSG00000276302	ENSG00000276302	-5.31469	-215.714	1.07e-07
ENSG00000010704	HFE	5.26048	84.6846	1.44e-07
ENSG00000224586	GPX5	5.25832	307.487	1.45e-07
ENSG00000204386	NEU1	5.24944	145.87	1.53e-07
ENSG00000070047	PHRF1	-5.21308	-577.163	1.86e-07
ENSG00000105376	ICAM5	5.17138	37.9461	2.32e-07
ENSG00000198502	HLA-DRB5	-5.14079	-63.8409	2.74e-07
ENSG00000065989	PDE4A	-5.12762	-22.8349	2.93e-07
ENSG00000204632	HLA-G	-5.10665	-15.9577	3.28e-07
ENSG00000198315	ZKSCAN8	5.05849	39.2059	4.23e-07
ENSG00000203747	FCGR3A	5.05502	9.47196	4.3e-07
ENSG00000231852	CYP21A2	5.02749	1760.2	4.97e-07
ENSG00000204531	POU5F1	4.99753	30.1427	5.81e-07
ENSG00000072694	FCGR2B	4.92741	168.252	8.33e-07
ENSG00000198704	GPX6	4.90442	780.92	9.37e-07
ENSG00000177710	SLC35G5	-4.90254	-244.281	9.46e-07
ENSG00000112337	SLC17A2	4.90135	164.361	9.52e-07
ENSG00000139370	SLC15A4	4.8949	106.633	9.84e-07
ENSG00000204701	OR2J3	4.88638	1370.83	1.03e-06
ENSG00000124610	H1-1	-4.87163	-60.6386	1.11e-06
ENSG00000225190	PLEKHM1	4.81893	123.06	1.44e-06
ENSG00000073605	GSDMB	4.81194	27.4858	1.49e-06
ENSG00000255154	HTD2	-4.77265	-24.1278	1.82e-06
ENSG00000204301	NOTCH4	4.75965	144.053	1.94e-06
ENSG00000158373	H2BC5	-4.74164	-48.5825	2.12e-06
ENSG00000161405	IKZF3	4.7403	80.3903	2.13e-06
ENSG00000168298	H1-4	4.72068	107.641	2.35e-06
ENSG00000105371	ICAM4	4.71703	21.3895	2.39e-06
ENSG00000205882	DEFB134	4.68162	196.455	2.85e-06
ENSG00000197153	H3C12	4.67733	97.6905	2.91e-06
ENSG00000103510	KAT8	-4.65838	-119.548	3.19e-06
ENSG00000243729	OR5V1	-4.65254	-1103.17	3.28e-06
ENSG00000204644	ZFP57	4.6338	18.9134	3.59e-06
ENSG00000126456	IRF3	4.61882	47.1754	3.86e-06
ENSG00000204574	ABCF1	-4.61452	-172.491	3.94e-06
ENSG00000169900	PYDC1	-4.57475	-66.0008	4.77e-06
ENSG00000204616	TRIM31	4.56562	26.8028	4.98e-06
ENSG00000276410	H2BC3	-4.55567	-91.33	5.22e-06
ENSG00000151967	SCHIP1	-4.50526	-227.727	6.63e-06
ENSG00000198130	HIBCH	-4.48428	-237.791	7.32e-06
ENSG00000070190	DAPP1	-4.46608	-36.6988	7.97e-06
ENSG00000274600	RIMBP3B	4.4637	890.45	8.06e-06
ENSG00000146109	ABT1	4.43012	84.671	9.42e-06
ENSG00000180573	H2AC6	-4.4258	-20.3813	9.61e-06
ENSG00000099849	RASSF7	4.42108	82.4582	9.82e-06
ENSG00000204657	OR2H2	4.37994	665.743	1.19e-05
ENSG00000204469	PRRC2A	4.37788	119.387	1.2e-05
ENSG00000146047	H2BC1	-4.36936	-405.134	1.25e-05
ENSG00000113532	ST8SIA4	-4.35543	-46.4582	1.33e-05
ENSG00000126453	BCL2L12	4.34146	51.5481	1.42e-05
ENSG00000204248	COL11A2	-4.33321	-52.4756	1.47e-05
ENSG00000120054	CPN1	-4.32467	-291.554	1.53e-05
ENSG00000204536	CCHCR1	-4.31778	-41.7501	1.58e-05
ENSG00000278677	H2AC17	-4.2579	-86.065	2.06e-05
ENSG00000162676	GFI1	-4.22326	-78.4223	2.41e-05
ENSG00000129538	RNASE1	-4.20403	-151.965	2.62e-05
ENSG00000065060	BLTP3A	4.20217	32.5848	2.64e-05
ENSG00000116701	NCF2	-4.20203	-24.4614	2.65e-05
ENSG00000273802	H2BC8	4.19081	61.0517	2.78e-05
ENSG00000186075	ZPBP2	4.16191	21.1434	3.16e-05
ENSG00000258724	PINX1	4.14807	155.985	3.35e-05
ENSG00000124678	TCP11	4.14544	5.56555	3.39e-05
ENSG00000163684	RPP14	-4.10228	-51.3832	4.09e-05
ENSG00000254093	PINX1	4.09639	81.3304	4.2e-05
ENSG00000278588	H2BC10	-4.08086	-122.293	4.49e-05
ENSG00000244355	LY6G6D	4.04817	86.2442	5.16e-05
ENSG00000174775	HRAS	-4.01913	-17.4298	5.84e-05
ENSG00000137288	UQCC2	4.01394	71.1363	5.97e-05
ENSG00000213588	ZBTB9	4.00492	54.9198	6.2e-05
ENSG00000112514	CUTA	-3.99412	-137.794	6.49e-05
ENSG00000114982	KANSL3	3.97442	63.5894	7.05e-05
ENSG00000137700	SLC37A4	-3.9665	-45.5006	7.29e-05
ENSG00000182010	RTKN2	-3.95641	-6.23765	7.61e-05
ENSG00000177238	TRIM72	-3.94543	-229.313	7.97e-05
ENSG00000115415	STAT1	3.94035	48.0058	8.14e-05
ENSG00000140678	ITGAX	3.92467	29.2304	8.68e-05
ENSG00000243649	CFB	-3.9057	-187.914	9.4e-05
ENSG00000023191	RNH1	3.88741	91.6651	0.000101
ENSG00000163406	SLC15A2	3.88295	44.165	0.000103
ENSG00000103653	CSK	3.88219	133.706	0.000104
ENSG00000273983	H3C8	-3.87978	-38.202	0.000105
ENSG00000267673	FDX2	3.85702	75.737	0.000115
ENSG00000138439	FAM117B	-3.85364	-148.692	0.000116
ENSG00000204539	CDSN	-3.84796	-43.6501	0.000119
ENSG00000254206	NPIPB11	3.84715	83.3446	0.000119
ENSG00000110435	PDHX	-3.83777	-10.2293	0.000124
ENSG00000134369	NAV1	3.83168	47.429	0.000127
ENSG00000172057	ORMDL3	-3.83033	-30.2364	0.000128
ENSG00000140153	WDR20	-3.824	-457.667	0.000131
ENSG00000215343	ZNF705D	3.80875	2807.11	0.00014
ENSG00000141736	ERBB2	-3.79851	-213.299	0.000146
ENSG00000132185	FCRLA	-3.79634	-12.251	0.000147
ENSG00000129009	ISLR	3.79386	191.741	0.000148
ENSG00000177106	EPS8L2	3.79128	62.2721	0.00015
ENSG00000203910	C1orf146	-3.78898	-141.475	0.000151
ENSG00000197903	H2BC12	-3.7888	-52.781	0.000151
ENSG00000160683	CXCR5	3.77096	35.8285	0.000163
ENSG00000171757	LRRC34	3.75177	74.6678	0.000176
ENSG00000133328	PLAAT2	3.74997	174.071	0.000177
ENSG00000115009	CCL20	3.74736	67.912	0.000179
ENSG00000154328	NEIL2	3.7467	7.23114	0.000179
ENSG00000005020	SKAP2	-3.73834	-33.4711	0.000185
ENSG00000149089	APIP	-3.72821	-6.75002	0.000193
ENSG00000163660	CCNL1	-3.71842	-165.514	0.0002
ENSG00000159314	ARHGAP27	-3.71128	-82.5807	0.000206
ENSG00000225526	MKRN2OS	3.6906	59.2564	0.000224
ENSG00000078018	MAP2	3.68684	39.2412	0.000227
ENSG00000170322	NFRKB	3.68277	51.2624	0.000231
ENSG00000188739	RBM34	3.6654	328.076	0.000247
ENSG00000156858	PRR14	3.66321	1191.23	0.000249
ENSG00000164508	H2AC1	-3.64797	-528.302	0.000264
ENSG00000180044	C3orf80	3.62932	216.477	0.000284
ENSG00000162738	VANGL2	-3.62825	-51.7158	0.000285
ENSG00000184220	CMSS1	-3.62601	-95.1744	0.000288
ENSG00000096996	IL12RB1	3.61627	53.9225	0.000299
ENSG00000135333	EPHA7	3.61503	720.631	0.0003
ENSG00000105063	PPP6R1	3.6115	46.1739	0.000304
ENSG00000197020	ZNF100	3.60384	97.2477	0.000314
ENSG00000189362	NEMP2	3.60065	10.348	0.000317
ENSG00000143226	FCGR2A	3.5961	29.1925	0.000323
ENSG00000204396	VWA7	-3.57865	-32.8326	0.000345
ENSG00000204304	PBX2	-3.57536	-180.398	0.00035
ENSG00000196821	ILRUN	-3.57473	-260.16	0.000351
ENSG00000126773	PCNX4	-3.57367	-252.269	0.000352
ENSG00000134250	NOTCH2	-3.56145	-912.704	0.000369
ENSG00000149179	CSTPP1	-3.55691	-28.2354	0.000375
ENSG00000205884	DEFB136	3.55663	168.241	0.000376
ENSG00000224420	ADM5	-3.54349	-34.1667	0.000395
ENSG00000125691	RPL23	3.54229	429.725	0.000397
ENSG00000088682	COQ9	3.52038	22.4871	0.000431
ENSG00000112511	PHF1	-3.50643	-215.667	0.000454
ENSG00000065361	ERBB3	-3.50358	-70.4904	0.000459
ENSG00000177225	GATD1	3.49864	98.9202	0.000468
ENSG00000142224	IL19	-3.49817	-11.6064	0.000468
ENSG00000289747	ENSG00000289747	-3.49606	-108.884	0.000472
ENSG00000254726	MEX3A	-3.49201	-458.937	0.000479
ENSG00000163377	TAFA4	3.4908	1134.87	0.000482
ENSG00000171790	SLFNL1	3.48573	16.7157	0.000491
ENSG00000114378	HYAL1	3.48519	117.861	0.000492
ENSG00000141744	PNMT	3.46601	77.0022	0.000528
ENSG00000144451	SPAG16	-3.44844	-29.1565	0.000564
ENSG00000167244	IGF2	-3.4465	-203.3	0.000568
ENSG00000070770	CSNK2A2	-3.44286	-107.037	0.000576
ENSG00000179958	DCTPP1	-3.43824	-331.822	0.000586
ENSG00000172890	NADSYN1	-3.438	-38.1231	0.000586
ENSG00000070031	SCT	-3.4353	-184.581	0.000592
ENSG00000116771	AGMAT	3.42365	2.63271	0.000618
ENSG00000166947	EPB42	-3.41348	-117.799	0.000641
ENSG00000133265	HSPBP1	-3.41256	-39.3892	0.000644
ENSG00000111321	LTBR	3.40974	12.3697	0.00065
ENSG00000178852	EFCAB13	-3.40713	-9.35874	0.000656
ENSG00000176909	MAMSTR	3.40485	86.4755	0.000662
ENSG00000160181	TFF2	-3.40408	-245.585	0.000664
ENSG00000140323	DISP2	-3.40391	-81.5858	0.000664
ENSG00000166963	MAP1A	3.39963	98.2446	0.000675
ENSG00000206140	TMEM191C	3.3957	512.89	0.000685
ENSG00000181552	EDDM3B	-3.37294	-62.3641	0.000744
ENSG00000149428	HYOU1	-3.3604	-45.1774	0.000778
ENSG00000042980	ADAM28	3.36023	43.2539	0.000779
ENSG00000165997	ARL5B	-3.35167	-43.1021	0.000803
ENSG00000186298	PPP1CC	3.35159	111.713	0.000803
ENSG00000101290	CDS2	3.34578	167.835	0.000821
ENSG00000114650	SCAP	-3.34202	-183.778	0.000832
ENSG00000137411	VARS2	-3.3332	-19.5636	0.000859
ENSG00000159495	TGM7	-3.32844	-379.171	0.000873
ENSG00000108439	PNPO	-3.32107	-113.699	0.000897
ENSG00000144369	FAM171B	3.31361	24.6853	0.000921
ENSG00000104613	INTS10	-3.30579	-129.645	0.000947
ENSG00000170145	SIK2	-3.29515	-63.2984	0.000984
ENSG00000161610	HCRT	-3.29324	-94.5046	0.00099
ENSG00000117036	ETV3	-3.29125	-129.982	0.000997
ENSG00000134249	ADAM30	3.29105	488.283	0.000998
ENSG00000112182	BACH2	-3.28984	-130.971	0.001002
ENSG00000146151	HMGCLL1	-3.28853	-340.422	0.001007
ENSG00000162104	ADCY9	3.2836	43.6419	0.001025
ENSG00000125170	DOK4	3.27905	51.3842	0.001042
ENSG00000160695	VPS11	-3.27368	-23.9668	0.001062
ENSG00000161180	CCDC116	3.27301	71.5591	0.001064
ENSG00000107551	RASSF4	3.26981	60.6066	0.001076
ENSG00000075975	MKRN2	-3.26729	-16.2209	0.001086
ENSG00000127328	RAB3IP	3.26448	19.5045	0.001097
ENSG00000124557	BTN1A1	3.26238	30.3997	0.001105
ENSG00000169169	CPT1C	-3.25812	-11.3448	0.001122
ENSG00000124160	NCOA5	3.25774	42.4262	0.001123
ENSG00000267748	ENSG00000267748	3.25457	178.484	0.001136
ENSG00000227877	MRLN	3.25107	209.399	0.00115
ENSG00000130584	ZBTB46	3.25091	33.0518	0.00115
ENSG00000188580	NKAIN2	-3.2356	-198.936	0.001214
ENSG00000030110	BAK1	-3.23276	-44.1824	0.001226
ENSG00000167004	PDIA3	-3.23099	-62.9389	0.001234
ENSG00000137822	TUBGCP4	-3.22639	-139.874	0.001254
ENSG00000119760	SUPT7L	3.21972	148.468	0.001283
ENSG00000198522	GPN1	3.21942	32.9994	0.001284
ENSG00000172680	MOS	-3.21918	-347.827	0.001286
ENSG00000158553	POM121L2	3.21726	113.012	0.001294
ENSG00000105550	FGF21	-3.2161	-173.583	0.001299
ENSG00000204525	HLA-C	3.21498	74.7772	0.001305
ENSG00000129003	VPS13C	-3.21131	-85.3713	0.001321
ENSG00000064995	TAF11	-3.21045	-44.2103	0.001325
ENSG00000124564	SLC17A3	-3.20895	-22.2124	0.001332
ENSG00000174951	FUT1	-3.20833	-27.9741	0.001335
ENSG00000145901	TNIP1	-3.20642	-86.3348	0.001344
ENSG00000187288	CIDEC	3.20416	164.407	0.001355
ENSG00000144834	TAGLN3	3.19738	15.5598	0.001387
ENSG00000239697	TNFSF12	-3.19516	-27.2666	0.001398
ENSG00000249715	FER1L5	3.17864	304.762	0.00148
ENSG00000165644	COMTD1	-3.17442	-21.2781	0.001501
ENSG00000140259	MFAP1	-3.17438	-410.617	0.001502
ENSG00000128294	TPST2	-3.17227	-68.3136	0.001513
ENSG00000149403	GRIK4	3.16731	67.4967	0.001539
ENSG00000188227	ZNF793	-3.16644	-44.4273	0.001543
ENSG00000146858	ZC3HAV1L	-3.16544	-19.0946	0.001548
ENSG00000122484	RPAP2	3.16444	88.8042	0.001554
ENSG00000176177	ENTHD1	-3.15893	-98.1717	0.001583
ENSG00000198642	KLHL9	3.158	30.0276	0.001589
ENSG00000104321	TRPA1	3.15694	119.996	0.001594
ENSG00000120235	IFNA6	-3.1522	-620.77	0.00162
ENSG00000204702	OR2J1	3.15054	216.396	0.00163
ENSG00000156171	DRAM2	3.14877	79.6504	0.00164
ENSG00000108306	FBXL20	-3.14225	-87.6594	0.001677
ENSG00000081985	IL12RB2	3.14012	12.6394	0.001689
ENSG00000112576	CCND3	-3.13797	-195.692	0.001701
ENSG00000196826	ENSG00000196826	3.1337	137.318	0.001726
ENSG00000133247	KMT5C	3.12799	93.1169	0.00176
ENSG00000101019	UQCC1	3.12644	54.4188	0.001769
ENSG00000081721	DUSP12	3.11756	102.137	0.001824
ENSG00000152240	HAUS1	-3.11076	-10.2973	0.001866
ENSG00000254415	SIGLEC14	-3.10843	-61.641	0.001881
ENSG00000103507	BCKDK	3.10521	122.052	0.001901
ENSG00000197965	MPZL1	3.10422	24.0325	0.001908
ENSG00000204599	TRIM39	3.10393	104.623	0.00191
ENSG00000136634	IL10	-3.10348	-19.9639	0.001913
ENSG00000276368	H2AC14	-3.1034	-30.9595	0.001913
ENSG00000065029	ZNF76	-3.10302	-51.6247	0.001916
ENSG00000285085	ENSG00000285085	3.10072	16.6242	0.00193
ENSG00000101546	RBFA	-3.09799	-93.6097	0.001948
ENSG00000002834	LASP1	3.09725	83.9871	0.001953
ENSG00000168300	PCMTD1	-3.09655	-49.0246	0.001958
ENSG00000147873	IFNA5	3.08924	489.049	0.002007
ENSG00000065518	NDUFB4	3.07924	183.003	0.002075
ENSG00000168394	TAP1	-3.07089	-48.3048	0.002134
ENSG00000001617	SEMA3F	-3.07042	-42.5097	0.002138
ENSG00000204700	OR2J2	-3.06881	-789.289	0.002149
ENSG00000239998	LILRA2	-3.06382	-36.7487	0.002185
ENSG00000174938	SEZ6L2	-3.06153	-21.9223	0.002202
ENSG00000019995	ZRANB1	-3.05714	-16.6606	0.002235
ENSG00000205089	CCNI2	-3.04543	-80.3272	0.002323
ENSG00000164609	SLU7	-3.04466	-26.0983	0.002329
ENSG00000167588	GPD1	-3.04273	-55.241	0.002344
ENSG00000198369	SPRED2	-3.04099	-30.0605	0.002358
ENSG00000111832	RWDD1	3.03819	40.3573	0.00238
ENSG00000205442	IZUMO3	-3.03584	-702.182	0.002399
ENSG00000007384	RHBDF1	3.03242	105.652	0.002426
ENSG00000171403	KRT9	-3.03038	-427.923	0.002442
ENSG00000143669	LYST	-3.02927	-13.0851	0.002451
ENSG00000120937	NPPB	3.02723	459.589	0.002468
ENSG00000101464	PIGU	-3.02503	-54.4257	0.002486
ENSG00000275126	H4C13	3.02224	73.9391	0.002509
ENSG00000054967	RELT	3.02154	64.1057	0.002515
ENSG00000135541	AHI1	-3.01423	-47.4957	0.002576
ENSG00000214518	KRTAP2-2	-3.01314	-882.443	0.002586
ENSG00000116539	ASH1L	3.00901	466.992	0.002621
ENSG00000140265	ZSCAN29	3.00499	669.995	0.002656
ENSG00000107807	TLX1	2.99612	560.754	0.002734
ENSG00000204310	AGPAT1	-2.99451	-71.8123	0.002749
ENSG00000256269	HMBS	-2.99407	-40.1246	0.002753
ENSG00000104894	CD37	2.99374	15.2165	0.002756
ENSG00000171786	NHLH1	2.98929	103.699	0.002796
ENSG00000170917	NUDT6	-2.98921	-25.208	0.002797
ENSG00000091732	ZC3HC1	-2.98619	-290.282	0.002825
ENSG00000066777	ARFGEF1	2.98337	68.3304	0.002851
ENSG00000100154	TTC28	2.98223	17.046	0.002862
ENSG00000162757	C1orf74	-2.98022	-175.525	0.00288
ENSG00000258083	OR9A4	2.9793	392.67	0.002889
ENSG00000077152	UBE2T	-2.97677	-95.0466	0.002913
ENSG00000105401	CDC37	-2.97282	-63.7004	0.002951
ENSG00000099834	CDHR5	2.97255	26.1992	0.002953
ENSG00000165526	RPUSD4	2.96729	80.4628	0.003004
ENSG00000170419	VSTM2A	-2.96435	-579.663	0.003033
ENSG00000140105	WARS1	-2.96331	-9.90246	0.003043
ENSG00000176971	FIBIN	2.95866	263.053	0.00309
ENSG00000003987	MTMR7	2.95822	61.7916	0.003094
ENSG00000095794	CREM	-2.95732	-66.7589	0.003103
ENSG00000086619	ERO1B	-2.95637	-18.796	0.003113
ENSG00000174371	EXO1	-2.95319	-28.2908	0.003145
ENSG00000204695	OR14J1	-2.95219	-329.042	0.003155
ENSG00000137310	TCF19	-2.95112	-18.6686	0.003166
ENSG00000176473	WDR25	-2.94342	-44.3625	0.003246
ENSG00000137868	STRA6	-2.94008	-86.8347	0.003281
ENSG00000160471	COX6B2	2.93663	48.9654	0.003318
ENSG00000174939	ASPHD1	-2.93631	-26.0917	0.003321
ENSG00000188786	MTF1	2.93485	131.45	0.003337
ENSG00000170606	HSPA4	2.93354	86.4981	0.003351
ENSG00000162456	KNCN	2.9311	300.366	0.003378
ENSG00000143434	SEMA6C	-2.93039	-89.9509	0.003385
ENSG00000127780	OR1E2	2.92907	413.235	0.0034
ENSG00000167104	BPIFB6	2.92706	405.481	0.003422
ENSG00000178860	MSC	-2.91836	-6.63375	0.003519
ENSG00000135362	PRR5L	2.91702	20.9318	0.003534
ENSG00000163823	CCR1	2.91124	15.5739	0.0036
ENSG00000131591	C1orf159	2.907	37.2222	0.003649
ENSG00000051009	FHIP1B	2.90266	31.8331	0.0037
ENSG00000197562	RAB40C	-2.89982	-54.497	0.003734
ENSG00000125686	MED1	2.89832	22.6199	0.003752
ENSG00000011485	PPP5C	-2.89796	-6.48974	0.003756
ENSG00000131951	LRRC9	2.89749	15.2247	0.003762
ENSG00000172717	GARIN2	2.89542	88.2159	0.003787
ENSG00000163235	TGFA	2.89262	64.1732	0.00382
ENSG00000168806	LCMT2	-2.89136	-35.019	0.003836
ENSG00000136021	SCYL2	2.89092	169.938	0.003841
ENSG00000115884	SDC1	-2.88972	-114.621	0.003856
ENSG00000161395	PGAP3	2.88497	79.6937	0.003914
ENSG00000144134	RABL2A	2.88364	63.9061	0.003931
ENSG00000112078	KCTD20	2.88169	42.1656	0.003955
ENSG00000160124	MIX23	2.88067	49.5429	0.003968
ENSG00000170276	HSPB2	-2.87732	-396.995	0.004011
ENSG00000181915	ADO	2.87384	62.2879	0.004055
ENSG00000169193	CCDC126	2.87171	85.4242	0.004083
ENSG00000196967	ZNF585A	2.8715	122.475	0.004085
ENSG00000170802	FOXN2	2.87116	33.0324	0.00409
ENSG00000075239	ACAT1	-2.86594	-52.5494	0.004158
ENSG00000204653	ASPDH	2.86304	56.853	0.004196
ENSG00000213626	LBH	-2.86237	-137.405	0.004205
ENSG00000205835	GMNC	2.86184	53.2596	0.004212
ENSG00000197930	ERO1A	-2.8553	-23.1378	0.0043
ENSG00000182985	CADM1	-2.85194	-89.0728	0.004345
ENSG00000153551	CMTM7	-2.84963	-64.6778	0.004377
ENSG00000140459	CYP11A1	-2.84628	-397.603	0.004423
ENSG00000111231	GPN3	-2.84479	-42.0123	0.004444
ENSG00000102580	DNAJC3	-2.84437	-75.2503	0.00445
ENSG00000140464	PML	2.84181	71.2497	0.004486
ENSG00000163602	RYBP	2.84146	110.082	0.004491
ENSG00000104783	KCNN4	2.83814	82.9884	0.004538
ENSG00000064999	ANKS1A	-2.83746	-92.8088	0.004547
ENSG00000283782	ENSG00000283782	2.83621	77.8715	0.004565
ENSG00000163082	SGPP2	-2.8324	-24.0234	0.00462
ENSG00000090520	DNAJB11	-2.82779	-72.4244	0.004687
ENSG00000185947	ZNF267	-2.82697	-121.158	0.004699
ENSG00000106526	ACTR3C	-2.82291	-41.7858	0.004759
ENSG00000170515	PA2G4	2.82277	347.724	0.004761
ENSG00000276293	PIP4K2B	2.82221	168.883	0.004769
ENSG00000253958	CLDN23	2.82147	7.1051	0.00478
ENSG00000064225	ST3GAL6	-2.81713	-107.75	0.004845
ENSG00000100294	MCAT	2.81603	16.6166	0.004862
ENSG00000196510	ANAPC7	2.81381	43.9685	0.004896
ENSG00000166166	TRMT61A	-2.81118	-134.421	0.004936
ENSG00000196358	NTNG2	2.80804	86.8943	0.004984
ENSG00000196233	LCOR	-2.80766	-1125.03	0.00499
ENSG00000181315	ZNF322	-2.8068	-45.0575	0.005004
ENSG00000286135	SPADH	2.80679	537.442	0.005004
ENSG00000135116	HRK	-2.80544	-62.3289	0.005025
ENSG00000198113	TOR4A	-2.80336	-39.5064	0.005057
ENSG00000173110	HSPA6	-2.80291	-30.7148	0.005064
ENSG00000101680	LAMA1	2.80145	69.3091	0.005087
ENSG00000153113	CAST	2.79831	49.1057	0.005137
ENSG00000084674	APOB	2.79702	147.02	0.005158
ENSG00000162928	PEX13	-2.79504	-62.4582	0.005189
ENSG00000172336	POP7	2.79228	152.946	0.005234
ENSG00000105402	NAPA	-2.78802	-91.0374	0.005303
ENSG00000171453	POLR1C	2.78596	133.976	0.005337
ENSG00000197283	SYNGAP1	-2.78451	-115.755	0.005361
ENSG00000087302	RTRAF	2.78428	67.1659	0.005365
ENSG00000166128	RAB8B	2.77976	58.8535	0.00544
ENSG00000086848	ALG9	2.77889	128.711	0.005454
ENSG00000249709	ZNF564	2.77831	109.851	0.005464
ENSG00000145692	BHMT	2.77797	452.456	0.00547
ENSG00000126603	GLIS2	-2.77782	-61.7115	0.005472
ENSG00000095370	SH2D3C	-2.77666	-221.835	0.005492
ENSG00000153317	ASAP1	-2.77591	-29.2094	0.005505
ENSG00000167487	KLHL26	2.77251	127.453	0.005563
ENSG00000160075	SSU72	-2.77178	-77.8257	0.005575
ENSG00000172724	CCL19	-2.77023	-29.0072	0.005602
ENSG00000204590	GNL1	2.76769	160.777	0.005645
ENSG00000131323	TRAF3	2.76519	73.3986	0.005689
ENSG00000119508	NR4A3	-2.76422	-50.1052	0.005706
ENSG00000169951	ZNF764	2.76281	506.227	0.005731
ENSG00000158869	FCER1G	-2.75908	-9.42083	0.005796
ENSG00000082175	PGR	2.75389	250.312	0.005889
ENSG00000204952	FBXO47	2.75287	161.722	0.005907
ENSG00000131748	STARD3	2.75211	42.4012	0.005921
ENSG00000138688	BLTP1	-2.74998	-57.3407	0.00596
ENSG00000197728	RPS26	-2.74929	-13.5446	0.005972
ENSG00000148019	CEP78	-2.74903	-94.6588	0.005977
ENSG00000021355	SERPINB1	2.74658	24.586	0.006022
ENSG00000168491	CCDC110	-2.74651	-29.2994	0.006023
ENSG00000168314	MOBP	-2.7465	-291.842	0.006024
ENSG00000088002	SULT2B1	-2.74622	-261.346	0.006029
ENSG00000137842	TMEM62	2.74152	43.1818	0.006116
ENSG00000137872	SEMA6D	2.73969	180.774	0.00615
ENSG00000023892	DEF6	-2.73953	-27.2607	0.006153
ENSG00000137218	FRS3	-2.73741	-28.0736	0.006193
ENSG00000198914	POU3F3	2.73617	265.525	0.006216
ENSG00000125386	FAM193A	-2.7344	-314.631	0.006249
ENSG00000014914	MTMR11	-2.73355	-241.474	0.006266
ENSG00000095485	CWF19L1	-2.7321	-34.5428	0.006293
ENSG00000198535	C2CD4A	-2.73115	-14.6097	0.006311
ENSG00000159398	CES5A	2.72818	141.947	0.006368
ENSG00000213658	LAT	-2.72796	-175.097	0.006373
ENSG00000159202	UBE2Z	-2.72761	-134.256	0.00638
ENSG00000145244	CORIN	-2.72639	-55.2636	0.006403
ENSG00000118420	UBE3D	-2.72592	-65.242	0.006412
ENSG00000164151	ICE1	-2.72462	-72.9019	0.006438
ENSG00000123545	NDUFAF4	2.72454	85.7799	0.006439
ENSG00000110497	AMBRA1	-2.72415	-320.89	0.006447
ENSG00000119669	IRF2BPL	2.72276	10.5601	0.006474
ENSG00000284791	SMIM41	-2.72116	-111.164	0.006505
ENSG00000079689	SCGN	-2.72031	-464.619	0.006522
ENSG00000178226	PRSS36	2.7181	30.2031	0.006566
ENSG00000173273	TNKS	2.71754	38.679	0.006577
ENSG00000213886	UBD	2.71691	68.096	0.006589
ENSG00000197798	FAM118B	2.71619	57.0265	0.006604
ENSG00000122986	HVCN1	2.71382	12.4405	0.006651
ENSG00000129474	AJUBA	-2.71047	-205.81	0.006719
ENSG00000197724	PHF2	-2.70936	-29.2988	0.006741
ENSG00000147872	PLIN2	-2.70907	-22.8847	0.006747
ENSG00000116001	TIA1	-2.70738	-25.3057	0.006782
ENSG00000172345	STARD5	2.70725	20.4748	0.006784
ENSG00000144642	RBMS3	2.70286	31.4603	0.006875
ENSG00000172661	WASHC2C	-2.70086	-24.0186	0.006916
ENSG00000006837	CDKL3	2.69938	115.036	0.006947
ENSG00000146039	SLC17A4	-2.69928	-139.53	0.006949
ENSG00000084734	GCKR	2.69791	117.394	0.006978
ENSG00000172809	RPL38	-2.69723	-390.661	0.006992
ENSG00000178665	ZNF713	2.69658	15.7534	0.007005
ENSG00000144028	SNRNP200	-2.69633	-107.649	0.007011
ENSG00000182177	ASB18	2.69312	320.286	0.007079
ENSG00000155827	RNF20	-2.69102	-75.2471	0.007123
ENSG00000138395	CDK15	-2.69099	-136.277	0.007124
ENSG00000151164	RAD9B	-2.68947	-23.1769	0.007157
ENSG00000177885	GRB2	-2.6894	-30.5801	0.007158
ENSG00000143753	DEGS1	-2.68918	-113.01	0.007163
ENSG00000169509	CRCT1	2.68664	791.985	0.007217
ENSG00000115211	EIF2B4	-2.68647	-104.059	0.007221
ENSG00000170417	TMEM182	2.6864	39.3829	0.007223
ENSG00000278463	H2AC4	2.68365	124.006	0.007282
ENSG00000196655	TRAPPC4	2.68106	41.3014	0.007339
ENSG00000184163	C1QTNF12	2.68094	89.6996	0.007342
ENSG00000160179	ABCG1	2.67642	32.9766	0.007441
ENSG00000125148	MT2A	2.67593	151.657	0.007452
ENSG00000057657	PRDM1	2.67518	20.6145	0.007469
ENSG00000177663	IL17RA	2.67421	32.2609	0.00749
ENSG00000108773	KAT2A	-2.67391	-691.03	0.007497
ENSG00000089225	TBX5	2.67291	220.23	0.00752
ENSG00000188032	C19orf67	2.67272	345.578	0.007524
ENSG00000183569	SERHL2	-2.67107	-8.01987	0.007561
ENSG00000127081	ZNF484	-2.67095	-90.9742	0.007564
ENSG00000164574	GALNT10	-2.66952	-42.4648	0.007596
ENSG00000181085	MAPK15	-2.66899	-115.265	0.007608
ENSG00000134571	MYBPC3	-2.66614	-126.731	0.007673
ENSG00000104213	PDGFRL	2.66536	17.3734	0.007691
ENSG00000212722	KRTAP4-9	-2.66438	-269.973	0.007713
ENSG00000169397	RNASE3	2.66322	14.8784	0.00774
ENSG00000138115	CYP2C8	-2.66292	-169.136	0.007747
ENSG00000166200	COPS2	-2.66133	-44.2608	0.007783
ENSG00000248871	TNFSF12-TNFSF13	-2.65915	-30.7845	0.007834
ENSG00000182264	IZUMO1	-2.65875	-70.3168	0.007843
ENSG00000131771	PPP1R1B	2.65832	117.205	0.007853
ENSG00000136810	TXN	-2.65464	-13.4656	0.007939
ENSG00000109736	MFSD10	2.65291	75.1014	0.00798
ENSG00000101040	ZMYND8	-2.65269	-96.2048	0.007985
ENSG00000188910	GJB3	2.65173	177.233	0.008008
ENSG00000204703	OR2B3	-2.65135	-360.479	0.008017
ENSG00000070019	GUCY2C	2.65089	113.945	0.008028
ENSG00000214688	C10orf105	-2.65047	-35.992	0.008038
ENSG00000169223	LMAN2	-2.64837	-356.629	0.008088
ENSG00000161609	KASH5	2.64784	4.21574	0.008101
ENSG00000177030	DEAF1	-2.64719	-262.579	0.008116
ENSG00000130511	SSBP4	2.64709	47.7975	0.008119
ENSG00000172893	DHCR7	-2.64629	-56.5004	0.008138
ENSG00000153107	ANAPC1	2.64427	37.9705	0.008187
ENSG00000132680	KHDC4	-2.6438	-34.2697	0.008198
ENSG00000047936	ROS1	-2.64315	-91.9971	0.008214
ENSG00000179546	HTR1D	2.64003	143.727	0.00829
ENSG00000099282	TSPAN15	-2.63807	-17.1312	0.008338
ENSG00000164077	MON1A	-2.63715	-54.8711	0.008361
ENSG00000130222	GADD45G	2.636	9.05044	0.008389
ENSG00000145214	DGKQ	2.63486	6.31067	0.008417
ENSG00000117600	PLPPR4	2.63416	463.769	0.008435
ENSG00000168803	ADAL	-2.63344	-15.8891	0.008452
ENSG00000167261	DPEP2	2.62923	31.5151	0.008558
ENSG00000255307	OR52B2	2.62858	248.754	0.008574
ENSG00000102962	CCL22	-2.62812	-15.9372	0.008586
ENSG00000204475	NCR3	-2.62604	-48.7616	0.008638
ENSG00000023287	RB1CC1	-2.62492	-367.087	0.008667
ENSG00000104691	UBXN8	-2.62478	-39.0024	0.008671
ENSG00000089234	BRAP	-2.62368	-114.037	0.008699
ENSG00000133321	PLAAT4	-2.62274	-215.466	0.008723
ENSG00000213760	ATP6V1G2	2.62222	49.0695	0.008736
ENSG00000144848	ATG3	-2.62125	-83.9814	0.008761
ENSG00000145014	TMEM44	2.62119	20.4752	0.008762
ENSG00000175595	ERCC4	-2.62101	-51.8351	0.008767
ENSG00000173404	INSM1	2.61714	51.2551	0.008867
ENSG00000183513	COA5	-2.61697	-69.6322	0.008871
ENSG00000176994	SMCR8	2.61576	46.5414	0.008903
ENSG00000110148	CCKBR	-2.61171	-404.14	0.009009
ENSG00000164691	TAGAP	2.60916	14.2099	0.009076
ENSG00000255439	ENSG00000255439	2.609	64.4282	0.009081
ENSG00000136574	GATA4	2.60864	855.315	0.00909
ENSG00000196704	AMZ2	2.60851	15.0443	0.009094
ENSG00000118985	ELL2	-2.60484	-27.9231	0.009192
ENSG00000157992	KRTCAP3	-2.60429	-39.2453	0.009207
ENSG00000089053	ANAPC5	2.60424	60.0047	0.009208
ENSG00000170166	HOXD4	-2.60088	-440.653	0.009298
ENSG00000162302	RPS6KA4	2.59931	34.7255	0.009341
ENSG00000141741	MIEN1	-2.59912	-75.2779	0.009346
ENSG00000112941	TENT4A	2.59911	32.5671	0.009347
ENSG00000198380	GFPT1	-2.59809	-50.4623	0.009374
ENSG00000106927	AMBP	-2.59705	-178.223	0.009403
ENSG00000184939	ZFP90	-2.59534	-5.83607	0.00945
ENSG00000108523	RNF167	-2.59527	-145.488	0.009452
ENSG00000136877	FPGS	-2.59208	-26.1666	0.00954
ENSG00000177556	ATOX1	-2.59201	-19.3465	0.009542
ENSG00000169469	SPRR1B	2.59158	379.362	0.009554
ENSG00000198719	DLL1	2.58899	199.74	0.009626
ENSG00000163430	FSTL1	2.58793	56.1177	0.009655
ENSG00000116985	BMP8B	2.58595	21.6536	0.009711
ENSG00000170779	CDCA4	2.58552	16.8897	0.009723
ENSG00000189079	ARID2	2.58209	137.209	0.00982
ENSG00000113249	HAVCR1	-2.58181	-69.0655	0.009828
ENSG00000163072	NOSTRIN	-2.581	-27.5533	0.009851
ENSG00000125780	TGM3	-2.58043	-46.9945	0.009868
ENSG00000205832	C16orf96	2.57951	234.137	0.009894
ENSG00000204859	ZBTB48	-2.57896	-128.004	0.00991
ENSG00000103021	CCDC113	-2.57801	-84.8124	0.009937
ENSG00000289791	ENSG00000289791	2.5762	27.0707	0.009989
ENSG00000151005	TKTL2	2.57475	512.503	0.010031
ENSG00000204634	TBC1D8	-2.574	-28.2147	0.010053
ENSG00000180596	H2BC4	-2.57381	-90.2683	0.010059
ENSG00000089177	KIF16B	-2.57374	-7.37307	0.010061
ENSG00000023041	ZDHHC6	2.57355	102.594	0.010066
ENSG00000013523	ANGEL1	2.57287	31.0281	0.010086
ENSG00000072858	SIDT1	2.57247	9.5167	0.010097
ENSG00000122034	GTF3A	-2.57082	-20.2611	0.010146
ENSG00000166272	WBP1L	2.57054	100.848	0.010154
ENSG00000146263	MMS22L	-2.57049	-50.9822	0.010155
ENSG00000138092	CENPO	-2.56923	-63.036	0.010193
ENSG00000167397	VKORC1	2.56837	87.1676	0.010218
ENSG00000166126	AMN	-2.56662	-50.0535	0.01027
ENSG00000225921	NOL7	2.56528	168.963	0.010309
ENSG00000290217	ENSG00000290217	-2.56451	-765.865	0.010332
ENSG00000196263	ZNF471	2.56262	42.227	0.010388
ENSG00000066468	FGFR2	2.56236	95.16	0.010396
ENSG00000162885	B3GALNT2	-2.56061	-6.15283	0.010449
ENSG00000198945	L3MBTL3	2.56043	40.2984	0.010454
ENSG00000143033	MTF2	-2.55941	-84.5132	0.010485
ENSG00000162892	IL24	2.55775	31.5012	0.010535
ENSG00000000938	FGR	2.55752	26.4455	0.010542
ENSG00000204610	TRIM15	-2.5574	-102.599	0.010546
ENSG00000184719	RNLS	-2.55645	-43.1991	0.010575
ENSG00000128805	ARHGAP22	2.55545	119.025	0.010605
ENSG00000186193	SAPCD2	2.55504	62.2244	0.010618
ENSG00000149218	ENDOD1	-2.55446	-5.18494	0.010635
ENSG00000132004	FBXW9	-2.55268	-800.98	0.01069
ENSG00000137713	PPP2R1B	-2.55125	-61.1776	0.010734
ENSG00000112079	STK38	-2.54967	-113.323	0.010782
ENSG00000146839	ZAN	2.54851	69.5872	0.010818
ENSG00000108622	ICAM2	-2.54791	-573.743	0.010837
ENSG00000075223	SEMA3C	2.54602	17.1943	0.010896
ENSG00000080603	SRCAP	-2.54539	-727.636	0.010916
ENSG00000132003	ZSWIM4	2.54513	73.5085	0.010924
ENSG00000010017	RANBP9	-2.54382	-41.1341	0.010965
ENSG00000142102	PGGHG	-2.54378	-24.2797	0.010966
ENSG00000131142	CCL25	2.54342	12.0827	0.010977
ENSG00000138002	IFT172	2.53972	248.55	0.011094
ENSG00000079277	MKNK1	2.53958	41.1492	0.011099
ENSG00000149485	FADS1	-2.53894	-23.3438	0.011119
ENSG00000120251	GRIA2	-2.53757	-267.747	0.011163
ENSG00000137707	BTG4	-2.5375	-61.0774	0.011165
ENSG00000179144	GIMAP7	2.53641	65.6427	0.0112
ENSG00000135919	SERPINE2	-2.53416	-18.1561	0.011272
ENSG00000100321	SYNGR1	2.53267	15.6457	0.01132
ENSG00000184378	ACTRT3	2.53242	35.319	0.011328
ENSG00000164082	GRM2	-2.53213	-141.138	0.011337
ENSG00000250305	TRMT9B	-2.53187	-162.321	0.011346
ENSG00000165061	ZMAT4	2.53181	95.3674	0.011347
ENSG00000080166	DCT	-2.53164	-101.369	0.011353
ENSG00000283439	SPEM3	2.53163	724.246	0.011353
ENSG00000121053	EPX	2.53068	12.6626	0.011384
ENSG00000161328	LRRC56	2.52939	17.1271	0.011426
ENSG00000129245	FXR2	-2.5292	-260.921	0.011432
ENSG00000179055	OR13D1	-2.52915	-49.58	0.011434
ENSG00000163518	FCRL4	2.528	103.424	0.011472
ENSG00000077935	SMC1B	-2.52754	-44.8067	0.011487
ENSG00000136159	NUDT15	-2.52735	-65.6782	0.011493
ENSG00000181143	MUC16	-2.52543	-339.367	0.011556
ENSG00000160563	MED27	2.52413	60.4521	0.011598
ENSG00000165475	CRYL1	-2.52387	-13.4613	0.011607
ENSG00000184743	ATL3	-2.52341	-48.842	0.011622
ENSG00000164841	TMEM74	-2.52061	-57.4967	0.011715
ENSG00000087074	PPP1R15A	2.51808	16.7445	0.0118
ENSG00000089597	GANAB	2.51807	295.742	0.0118
ENSG00000124067	SLC12A4	2.5162	52.0383	0.011863
ENSG00000105849	POLR1F	-2.51596	-52.2045	0.011871
ENSG00000162009	SSTR5	-2.51545	-456.977	0.011888
ENSG00000074219	TEAD2	-2.5136	-26.0884	0.011951
ENSG00000121281	ADCY7	-2.51119	-61.5766	0.012033
ENSG00000188070	ZFTA	2.50885	86.2854	0.012112
ENSG00000203737	GPR52	-2.50629	-79.6886	0.012201
ENSG00000095932	SMIM24	2.50589	29.1194	0.012214
ENSG00000181631	P2RY13	2.50572	31.064	0.01222
ENSG00000221866	PLXNA4	-2.50538	-121.524	0.012232
ENSG00000121410	A1BG	2.50475	82.2939	0.012254
ENSG00000090539	CHRD	-2.50426	-31.5129	0.012271
ENSG00000082212	ME2	-2.50386	-28.1692	0.012285
ENSG00000054611	TBC1D22A	-2.50371	-19.7598	0.01229
ENSG00000154719	MRPL39	2.50365	32.9303	0.012292
ENSG00000219438	TAFA5	-2.50306	-115.088	0.012312
ENSG00000168484	SFTPC	2.50009	284.408	0.012416
ENSG00000126814	TRMT5	2.49945	89.2106	0.012439
ENSG00000168028	RPSA	2.49919	36.9641	0.012448
ENSG00000166444	DENND2B	2.49888	198.442	0.012459
ENSG00000183760	ACP7	-2.49703	-46.6606	0.012524
ENSG00000184489	PTP4A3	-2.49412	-13.7162	0.012627
ENSG00000146197	SCUBE3	2.49368	142.743	0.012643
ENSG00000212659	KRTAP9-6	2.49346	315.752	0.012651
ENSG00000188784	PLA2G2E	2.49326	198.999	0.012658
ENSG00000072071	ADGRL1	2.48972	53.1432	0.012784
ENSG00000152611	CAPSL	-2.48848	-83.0273	0.012829
ENSG00000198252	STYX	2.48692	17.9292	0.012886
ENSG00000066117	SMARCD1	-2.48617	-65.2697	0.012913
ENSG00000145907	G3BP1	2.48464	25.0739	0.012968
ENSG00000243364	EFNA4	-2.48463	-38.8751	0.012969
ENSG00000083444	PLOD1	2.48243	27.0445	0.013049
ENSG00000140718	FTO	-2.48236	-55.2823	0.013052
ENSG00000128165	ADM2	2.48208	67.7643	0.013062
ENSG00000149516	MS4A3	-2.48178	-31.2564	0.013073
ENSG00000139734	DIAPH3	-2.4812	-74.1356	0.013094
ENSG00000100522	GNPNAT1	-2.481	-39.5969	0.013101
ENSG00000065000	AP3D1	-2.4806	-113.233	0.013116
ENSG00000003989	SLC7A2	-2.47922	-65.3075	0.013167
ENSG00000211445	GPX3	2.47876	21.406	0.013184
ENSG00000139574	NPFF	-2.4786	-184.426	0.01319
ENSG00000205362	MT1A	-2.47841	-69.1081	0.013197
ENSG00000178301	AQP11	-2.47819	-13.9865	0.013205
ENSG00000064666	CNN2	2.4781	58.5631	0.013208
ENSG00000178184	PARD6G	-2.47737	-35.9861	0.013235
ENSG00000101412	E2F1	-2.47622	-25.5506	0.013278
ENSG00000129422	MTUS1	-2.47608	-68.4598	0.013284
ENSG00000164171	ITGA2	-2.47574	-15.8176	0.013296
ENSG00000132510	KDM6B	-2.47527	-42.881	0.013314
ENSG00000064687	ABCA7	2.47521	9.31315	0.013316
ENSG00000090013	BLVRB	-2.47511	-56.4341	0.01332
ENSG00000188316	ENO4	2.47431	59.9892	0.013349
ENSG00000122481	RWDD3	2.47424	16.1473	0.013352
ENSG00000227729	RD3L	2.47262	41.9625	0.013413
ENSG00000105499	PLA2G4C	2.46883	72.0918	0.013556
ENSG00000185760	KCNQ5	2.46656	19.64	0.013642
ENSG00000167996	FTH1	2.46641	343.947	0.013648
ENSG00000124140	SLC12A5	-2.46586	-246.069	0.013669
ENSG00000005073	HOXA11	2.46521	314.054	0.013693
ENSG00000197275	RAD54B	-2.46508	-60.5338	0.013698
ENSG00000138468	SENP7	-2.46502	-37.5084	0.013701
ENSG00000216588	IGSF23	2.4643	196.05	0.013728
ENSG00000168297	PXK	2.4638	11.9115	0.013747
ENSG00000161955	TNFSF13	-2.46351	-40.6252	0.013759
ENSG00000170889	RPS9	2.46135	8.2402	0.013842
ENSG00000096395	MLN	2.46099	190.571	0.013855
ENSG00000151692	RNF144A	-2.46028	-30.5598	0.013883
ENSG00000169474	SPRR1A	2.45817	161.146	0.013965
ENSG00000125457	MIF4GD	2.45736	8.46898	0.013996
ENSG00000215817	ZC3H11B	-2.45702	-99.8381	0.014009
ENSG00000242372	EIF6	-2.45368	-22.6569	0.01414
ENSG00000278870	OR51G1	-2.4523	-784.031	0.014195
ENSG00000235453	SMIM27	-2.4511	-137.718	0.014242
ENSG00000126432	PRDX5	-2.45017	-65.7744	0.014279
ENSG00000144354	CDCA7	2.44996	18.1279	0.014287
ENSG00000124493	GRM4	2.44587	157.112	0.01445
ENSG00000246705	H2AJ	2.44446	20.7269	0.014507
ENSG00000113810	SMC4	2.44392	65.7442	0.014529
ENSG00000260861	ENSG00000260861	2.44095	14.9522	0.014649
ENSG00000136444	RSAD1	-2.44055	-80.2889	0.014665
ENSG00000168487	BMP1	2.44037	25.0033	0.014672
ENSG00000155926	SLA	-2.43978	-39.1552	0.014696
ENSG00000189068	VSTM1	-2.43908	-28.223	0.014725
ENSG00000079102	RUNX1T1	2.43754	299.36	0.014788
ENSG00000122543	OCM	2.43685	168.883	0.014816
ENSG00000100519	PSMC6	-2.43641	-72.2479	0.014834
ENSG00000123179	EBPL	-2.43517	-6.4619	0.014885
ENSG00000185043	CIB1	2.43485	32.6966	0.014898
ENSG00000096654	ZNF184	2.43429	61.0651	0.014921
ENSG00000148600	CDHR1	-2.43395	-72.6222	0.014935
ENSG00000112159	MDN1	2.43328	162.761	0.014963
ENSG00000184986	TMEM121	-2.43277	-117.826	0.014984
ENSG00000163743	RCHY1	-2.43203	-103.732	0.015015
ENSG00000115207	GTF3C2	-2.43088	-118.632	0.015062
ENSG00000143869	GDF7	-2.42951	-44.2227	0.015119
ENSG00000184924	PTRHD1	-2.42938	-51.8122	0.015125
ENSG00000181616	OR52H1	2.42884	146.902	0.015147
ENSG00000187595	ZNF385C	-2.42777	-33.6634	0.015192
ENSG00000139218	SCAF11	-2.42706	-74.1997	0.015222
ENSG00000140600	SH3GL3	2.42696	89.4401	0.015226
ENSG00000277775	H3C7	-2.42683	-205.111	0.015231
ENSG00000147364	FBXO25	2.42579	20.7888	0.015275
ENSG00000183087	GAS6	-2.42545	-59.5766	0.01529
ENSG00000196466	ZNF799	-2.42519	-42.2667	0.0153
ENSG00000179242	CDH4	-2.42418	-135.018	0.015343
ENSG00000164346	NSA2	2.42371	62.0641	0.015363
ENSG00000205356	TECPR1	2.42259	27.1721	0.01541
ENSG00000128274	A4GALT	2.42108	41.6131	0.015474
ENSG00000204655	MOG	2.42107	82.9597	0.015475
ENSG00000128654	MTX2	-2.42075	-108.385	0.015489
ENSG00000179869	ABCA13	-2.41857	-126.953	0.015582
ENSG00000107902	LHPP	-2.4136	-6.23082	0.015796
ENSG00000116774	OLFML3	2.41324	67.9747	0.015812
ENSG00000203326	ZNF525	2.41179	25.3088	0.015875
ENSG00000132793	LPIN3	2.41095	21.6148	0.015911
ENSG00000103091	WDR59	2.4108	37.3192	0.015917
ENSG00000188486	H2AX	-2.4104	-62.3275	0.015935
ENSG00000183484	GPR132	2.41011	30.5788	0.015948
ENSG00000150045	KLRF1	-2.40778	-246.536	0.01605
ENSG00000223638	RFPL4A	-2.40768	-48.3141	0.016054
ENSG00000162923	WDR26	-2.40711	-401.82	0.016079
ENSG00000138640	FAM13A	2.40666	9.84519	0.016099
ENSG00000161542	PRPSAP1	-2.40651	-110.611	0.016106
ENSG00000167772	ANGPTL4	2.40624	57.2477	0.016118
ENSG00000164111	ANXA5	-2.40546	-9.10252	0.016152
ENSG00000170092	SPDYE5	2.40523	144.886	0.016162
ENSG00000169599	NFU1	-2.4049	-145.46	0.016177
ENSG00000095981	KCNK16	-2.40423	-103.965	0.016206
ENSG00000215183	MSMP	2.40312	111.803	0.016256
ENSG00000107165	TYRP1	-2.40057	-542.087	0.01637
ENSG00000140474	ULK3	2.3994	72.3507	0.016422
ENSG00000151849	CENPJ	2.39856	31.9706	0.01646
ENSG00000132915	PDE6A	-2.39825	-150.192	0.016474
ENSG00000163217	BMP10	2.39799	82.9197	0.016485
ENSG00000088926	F11	-2.39737	-204.379	0.016513
ENSG00000165661	QSOX2	-2.39676	-11.2126	0.016541
ENSG00000131849	ZNF132	-2.39627	-19.0688	0.016563
ENSG00000171962	DRC3	-2.39599	-65.0019	0.016576
ENSG00000113838	TBCCD1	2.39588	49.4757	0.016581
ENSG00000147526	TACC1	2.39241	48.2702	0.016738
ENSG00000102891	MT4	-2.39239	-269.196	0.016739
ENSG00000063245	EPN1	-2.39181	-51.0824	0.016765
ENSG00000137673	MMP7	-2.39161	-7.53882	0.016775
ENSG00000117360	PRPF3	-2.39139	-110.349	0.016785
ENSG00000138271	GPR87	2.39123	96.6454	0.016792
ENSG00000178093	TSSK6	2.39108	105.013	0.016799
ENSG00000137547	MRPL15	2.39049	9.00919	0.016826
ENSG00000122852	SFTPA1	-2.38848	-74.6198	0.016918
ENSG00000052841	TTC17	-2.38799	-223.477	0.016941
ENSG00000204267	TAP2	2.38755	15.8431	0.016961
ENSG00000087502	ERGIC2	-2.38625	-23.3892	0.017021
ENSG00000104643	MTMR9	-2.38546	-53.143	0.017058
ENSG00000285025	MIURF	2.38363	159.09	0.017143
ENSG00000112812	PRSS16	2.38352	223.421	0.017148
ENSG00000172939	OXSR1	2.38342	143.702	0.017153
ENSG00000113302	IL12B	2.38063	79.9853	0.017283
ENSG00000171056	SOX7	2.37894	78.5994	0.017362
ENSG00000168306	ACOX2	-2.37876	-125.369	0.017371
ENSG00000173327	MAP3K11	2.37828	58.9046	0.017394
ENSG00000214290	POU2AF3	-2.37827	-161.145	0.017394
ENSG00000118503	TNFAIP3	-2.37827	-115.31	0.017394
ENSG00000050820	BCAR1	2.37812	52.0748	0.017401
ENSG00000240654	C1QTNF9	2.37712	63.0442	0.017449
ENSG00000187186	ENSG00000187186	2.3769	84.8608	0.017459
ENSG00000075651	PLD1	-2.37635	-18.1166	0.017485
ENSG00000159753	CARMIL2	2.37521	51.4412	0.017539
ENSG00000183682	BMP8A	2.37414	7.81903	0.01759
ENSG00000115446	UNC50	2.37404	56.4418	0.017594
ENSG00000171587	DSCAM	-2.37401	-298.677	0.017596
ENSG00000132953	XPO4	-2.37365	-29.9776	0.017613
ENSG00000122218	COPA	2.37292	44.7328	0.017648
ENSG00000113643	RARS1	-2.3728	-44.5832	0.017654
ENSG00000186432	KPNA4	-2.37139	-244.013	0.017722
ENSG00000146054	TRIM7	2.37091	19.9082	0.017744
ENSG00000204060	FOXO6	2.37079	40.527	0.01775
ENSG00000120533	ENY2	-2.37024	-84.1409	0.017777
ENSG00000049759	NEDD4L	2.36963	30.2409	0.017806
ENSG00000081479	LRP2	-2.36914	-129.676	0.017829
ENSG00000117643	MAN1C1	2.36839	90.4638	0.017866
ENSG00000169129	AFAP1L2	-2.3676	-140.468	0.017904
ENSG00000138376	BARD1	2.36714	8.36872	0.017926
ENSG00000204361	NXPE2	2.36695	309.559	0.017935
ENSG00000164611	PTTG1	-2.36511	-29.2262	0.018025
ENSG00000135838	NPL	2.36502	38.5292	0.018029
ENSG00000099866	MADCAM1	2.36419	127.381	0.01807
ENSG00000047457	CP	-2.36381	-119.055	0.018088
ENSG00000099617	EFNA2	-2.36331	-290.635	0.018113
ENSG00000117215	PLA2G2D	2.36312	307.682	0.018122
ENSG00000120992	LYPLA1	2.3623	44.9736	0.018162
ENSG00000204022	LIPJ	-2.36204	-95.3101	0.018175
ENSG00000104687	GSR	2.36168	23.7196	0.018193
ENSG00000117266	CDK18	2.36112	28.7339	0.01822
ENSG00000110330	BIRC2	2.36036	149.385	0.018257
ENSG00000241839	PLEKHO2	2.35953	34.8352	0.018298
ENSG00000118655	DCLRE1B	2.35837	40.5151	0.018355
ENSG00000160050	CCDC28B	-2.35769	-222.273	0.018389
ENSG00000137806	NDUFAF1	-2.35667	-100.83	0.01844
ENSG00000138185	ENTPD1	2.35644	33.6058	0.018451
ENSG00000143622	RIT1	2.35612	93.5658	0.018467
ENSG00000012232	EXTL3	-2.35568	-48.7288	0.018489
ENSG00000154814	OXNAD1	2.35555	54.7314	0.018495
ENSG00000188290	HES4	2.3553	17.7189	0.018508
ENSG00000073737	DHRS9	-2.35165	-49.6004	0.01869
ENSG00000106302	HYAL4	2.35156	148.508	0.018695
ENSG00000170624	SGCD	2.35121	186.876	0.018712
ENSG00000184344	GDF3	-2.35056	-39.6236	0.018745
ENSG00000110801	PSMD9	2.35049	18.1588	0.018749
ENSG00000026297	RNASET2	2.34917	8.69725	0.018816
ENSG00000170927	PKHD1	-2.3481	-313.633	0.018869
ENSG00000116981	NT5C1A	2.34782	33.859	0.018884
ENSG00000134294	SLC38A2	-2.34677	-90.3254	0.018937
ENSG00000204694	OR11A1	2.34523	470.058	0.019015
ENSG00000184178	SCFD2	-2.34486	-40.3094	0.019034
ENSG00000162458	FBLIM1	2.34479	88.5858	0.019038
ENSG00000126858	RHOT1	-2.3442	-163.334	0.019068
ENSG00000276644	DACH1	2.343	58.4909	0.01913
ENSG00000145592	RPL37	2.34258	46.2056	0.019151
ENSG00000169548	ZNF280A	2.34212	290.724	0.019175
ENSG00000176978	DPP7	2.34201	35.1897	0.01918
ENSG00000135211	TMEM60	2.34173	67.3304	0.019195
ENSG00000137076	TLN1	-2.34126	-310.965	0.019219
ENSG00000114923	SLC4A3	2.34106	118.151	0.019229
ENSG00000035141	FAM136A	2.34102	10.3356	0.019231
ENSG00000013725	CD6	2.34005	89.0361	0.019281
ENSG00000284779	ENSG00000284779	-2.34004	-269.494	0.019282
ENSG00000196388	INCA1	2.33934	88.6047	0.019318
ENSG00000177830	CHID1	-2.33867	-77.4017	0.019352
ENSG00000248712	CCDC153	2.33769	49.8206	0.019403
ENSG00000269825	ENSG00000269825	-2.33734	-16.6328	0.019421
ENSG00000223572	CKMT1A	-2.3371	-303.579	0.019434
ENSG00000111678	C12orf57	-2.33652	-33.1682	0.019464
ENSG00000124226	RNF114	2.33597	43.69	0.019493
ENSG00000255974	CYP2A6	-2.33581	-398.456	0.019501
ENSG00000173175	ADCY5	-2.33537	-269.846	0.019524
ENSG00000136286	MYO1G	2.3351	28.6643	0.019538
ENSG00000284704	SCYGR3	-2.33466	-66.9014	0.019561
ENSG00000127129	EDN2	-2.33438	-137.622	0.019576
ENSG00000240386	LCE1F	-2.33362	-583.918	0.019615
ENSG00000128886	ELL3	2.33352	25.6455	0.019621
ENSG00000204713	TRIM27	-2.3332	-7.8345	0.019637
ENSG00000205060	SLC35B4	-2.33301	-9.86618	0.019648
ENSG00000122778	KIAA1549	-2.33251	-47.5055	0.019674
ENSG00000174992	ZG16	2.33236	161.648	0.019682
ENSG00000180817	PPA1	2.33132	18.8433	0.019737
ENSG00000104972	LILRB1	-2.33114	-40.6562	0.019746
ENSG00000170819	BFSP2	-2.33043	-101.597	0.019783
ENSG00000124145	SDC4	2.33015	38.9629	0.019798
ENSG00000184465	WDR27	-2.32959	-29.7178	0.019828
ENSG00000130433	CACNG6	-2.32956	-21.7415	0.01983
ENSG00000145050	MANF	-2.32922	-64.966	0.019848
ENSG00000187642	PERM1	2.32857	149.763	0.019882
ENSG00000198271	KRTAP4-5	-2.32843	-187.606	0.019889
ENSG00000171060	C8orf74	-2.32658	-97.274	0.019987
ENSG00000183814	LIN9	-2.32638	-41.2508	0.019998
ENSG00000197273	GUCA2A	2.32537	311.401	0.020052
ENSG00000111731	C2CD5	2.32492	54.0922	0.020076
ENSG00000128408	RIBC2	-2.32425	-34.5383	0.020112
ENSG00000104973	MED25	2.32414	49.4003	0.020118
ENSG00000206150	RNASE13	2.32361	131.379	0.020146
ENSG00000275896	PRSS2	2.32356	12.9074	0.020149
ENSG00000139193	CD27	-2.32263	-31.4623	0.020199
ENSG00000196586	MYO6	2.3225	29.0599	0.020206
ENSG00000168542	COL3A1	2.3199	311.373	0.020346
ENSG00000168081	PNOC	-2.31929	-109.974	0.020379
ENSG00000135355	GJA10	2.31906	626.493	0.020392
ENSG00000151065	DCP1B	2.31891	11.9819	0.0204
ENSG00000164076	CAMKV	2.31818	30.9266	0.02044
ENSG00000007520	TSR3	-2.31617	-96.9336	0.020549
ENSG00000183559	C10orf120	2.31595	585.865	0.020561
ENSG00000166562	SEC11C	2.31556	46.64	0.020582
ENSG00000129055	ANAPC13	2.31403	14.2054	0.020666
ENSG00000262179	MYMX	2.31322	12.8395	0.020711
ENSG00000186314	PRELID2	-2.31182	-31.9481	0.020787
ENSG00000128815	WDFY4	2.30971	41.7666	0.020904
ENSG00000172803	SNX32	2.30929	41.755	0.020928
ENSG00000269590	ENSG00000269590	-2.30882	-89.813	0.020953
ENSG00000156521	TYSND1	2.30751	193.662	0.021026
ENSG00000110324	IL10RA	-2.30712	-50.5421	0.021048
ENSG00000173269	MMRN2	-2.30708	-15.3535	0.02105
ENSG00000152253	SPC25	2.30665	67.795	0.021074
ENSG00000050748	MAPK9	2.30567	54.8034	0.021129
ENSG00000212864	RNF208	-2.30551	-68.7856	0.021138
ENSG00000070444	MNT	-2.30486	-104.8	0.021174
ENSG00000111490	TBC1D30	-2.30484	-143.228	0.021176
ENSG00000080007	DDX43	-2.30451	-41.3533	0.021194
ENSG00000257184	ENSG00000257184	-2.3044	-550.247	0.0212
ENSG00000204217	BMPR2	-2.30319	-52.8191	0.021268
ENSG00000109265	CRACD	2.30308	21.8461	0.021274
ENSG00000111897	SERINC1	-2.30308	-20.0936	0.021275
ENSG00000142513	ACP4	-2.30178	-126.365	0.021348
ENSG00000148634	HERC4	2.30083	47.8702	0.021402
ENSG00000143032	BARHL2	2.30018	79.3502	0.021438
ENSG00000215915	ATAD3C	2.29939	357.422	0.021483
ENSG00000128524	ATP6V1F	-2.29923	-87.4329	0.021492
ENSG00000111275	ALDH2	2.29857	52.6139	0.021529
ENSG00000204390	HSPA1L	-2.29801	-10.1764	0.021561
ENSG00000114631	PODXL2	2.29735	67.5198	0.021599
ENSG00000165474	GJB2	-2.29696	-30.2466	0.021621
ENSG00000185627	PSMD13	2.29658	44.8126	0.021643
ENSG00000213999	MEF2B	2.29581	18.4572	0.021686
ENSG00000134812	CBLIF	-2.29566	-367.985	0.021695
ENSG00000101311	FERMT1	-2.29542	-39.9011	0.021709
ENSG00000142961	MOB3C	-2.29469	-11.8939	0.021751
ENSG00000111912	NCOA7	2.29424	39.0571	0.021777
ENSG00000100626	GALNT16	-2.29304	-77.5954	0.021846
ENSG00000198133	TMEM229B	2.29263	31.1193	0.021869
ENSG00000111271	ACAD10	2.29218	115.609	0.021895
ENSG00000102837	OLFM4	2.29157	129.957	0.02193
ENSG00000142751	GPN2	-2.29139	-13.5989	0.021941
ENSG00000203499	IQANK1	2.28964	53.0924	0.022042
ENSG00000137675	MMP27	2.28855	49.6496	0.022106
ENSG00000160791	CCR5	-2.28691	-7.94557	0.022201
ENSG00000167614	TTYH1	2.28648	131.777	0.022226
ENSG00000271271	UGT2A2	2.28549	115.181	0.022284
ENSG00000159176	CSRP1	2.28499	13.1113	0.022313
ENSG00000260027	HOXB7	2.28485	48.0874	0.022321
ENSG00000110492	MDK	2.28448	141.067	0.022343
ENSG00000167654	ATCAY	2.28354	359.778	0.022398
ENSG00000169174	PCSK9	2.28339	134.519	0.022407
ENSG00000174282	ZBTB4	2.28301	106.587	0.02243
ENSG00000079459	FDFT1	2.28184	13.411	0.022499
ENSG00000163121	NEURL3	-2.28044	-375.285	0.022582
ENSG00000165895	ARHGAP42	-2.27993	-49.4006	0.022612
ENSG00000105171	POP4	-2.27942	-122.632	0.022642
ENSG00000111639	MRPL51	-2.27872	-9.30585	0.022684
ENSG00000040633	PHF23	-2.27852	-54.3001	0.022695
ENSG00000204880	KRTAP4-8	-2.27699	-186.335	0.022787
ENSG00000184560	SPEM2	2.2764	237.502	0.022822
ENSG00000166133	RPUSD2	2.27222	21.3969	0.023073
ENSG00000171135	JAGN1	-2.27164	-26.6882	0.023108
ENSG00000257767	ENSG00000257767	-2.27143	-144.922	0.023121
ENSG00000048052	HDAC9	2.27121	194.938	0.023135
ENSG00000185792	NLRP9	2.26958	357.035	0.023233
ENSG00000156502	SUPV3L1	2.26942	99.6496	0.023243
ENSG00000135966	TGFBRAP1	2.2692	28.13	0.023256
ENSG00000182923	CEP63	2.26862	11.0936	0.023292
ENSG00000123836	PFKFB2	2.26734	48.403	0.02337
ENSG00000076321	KLHL20	2.26707	95.9921	0.023386
ENSG00000167065	DUSP18	-2.26685	-27.8049	0.023399
ENSG00000166860	ZBTB39	2.26545	63.7558	0.023485
ENSG00000197253	TPSB2	-2.26523	-430.554	0.023498
ENSG00000182446	NPLOC4	2.26476	36.4241	0.023527
ENSG00000177565	TBL1XR1	2.2646	74.8541	0.023537
ENSG00000227345	PARG	2.26235	175.497	0.023676
ENSG00000169047	IRS1	2.262	68.3631	0.023697
ENSG00000080824	HSP90AA1	-2.2617	-57.0313	0.023716
ENSG00000116584	ARHGEF2	2.26073	50.7711	0.023776
ENSG00000166224	SGPL1	-2.26051	-77.626	0.02379
ENSG00000108557	RAI1	-2.25983	-186.919	0.023832
ENSG00000213782	DDX47	2.25951	131.778	0.023852
ENSG00000167103	PIP5KL1	2.25871	37.3351	0.023901
ENSG00000114354	TFG	2.25852	22.2146	0.023913
ENSG00000166261	ZNF202	2.25776	40.7283	0.02396
ENSG00000138593	SECISBP2L	-2.25598	-38.2756	0.024072
ENSG00000010818	HIVEP2	2.25481	106.998	0.024145
ENSG00000018869	ZNF582	-2.25442	-32.9471	0.02417
ENSG00000181751	MACIR	2.25172	24.5302	0.02434
ENSG00000123933	MXD4	2.25163	46.3041	0.024345
ENSG00000135506	OS9	2.2511	144.332	0.024379
ENSG00000159063	ALG8	-2.2507	-9.86199	0.024404
ENSG00000118729	CASQ2	2.24986	186.872	0.024458
ENSG00000166670	MMP10	-2.24966	-247.421	0.024471
ENSG00000101191	DIDO1	2.24782	66.2815	0.024588
ENSG00000108828	VAT1	-2.24735	-72.4492	0.024618
ENSG00000068137	PLEKHH3	2.24672	16.24	0.024658
ENSG00000121653	MAPK8IP1	-2.24553	-482.215	0.024734
ENSG00000185621	LMLN	-2.24546	-85.9333	0.024739
ENSG00000163209	SPRR3	-2.24516	-69.5435	0.024758
ENSG00000189269	DRICH1	-2.24492	-31.1035	0.024773
ENSG00000177239	MAN1B1	-2.244	-72.3191	0.024833
ENSG00000116191	RALGPS2	2.24368	35.046	0.024853
ENSG00000170264	FAM161A	-2.24358	-34.4085	0.02486
ENSG00000164620	RELL2	-2.24277	-68.2418	0.024912
ENSG00000151379	MSGN1	2.24264	145.89	0.02492
ENSG00000237489	C10orf143	2.24231	29.549	0.024942
ENSG00000167139	TBC1D21	2.24147	146.398	0.024996
ENSG00000122861	PLAU	2.24143	29.4585	0.024998
ENSG00000135451	TROAP	-2.2407	-268.666	0.025045
ENSG00000188554	NBR1	-2.24039	-62.1388	0.025066
ENSG00000111786	SRSF9	2.24011	82.4761	0.025084
ENSG00000144476	ACKR3	-2.23923	-7.07752	0.025141
ENSG00000124574	ABCC10	-2.23881	-31.576	0.025168
ENSG00000158525	CPA5	2.238	38.5784	0.025221
ENSG00000144824	PHLDB2	2.2373	6.03868	0.025267
ENSG00000013583	HEBP1	2.23727	8.39434	0.025269
ENSG00000226314	ZKSCAN8P1	-2.23677	-5.79248	0.025301
ENSG00000126005	MMP24OS	-2.23647	-10.0226	0.025321
ENSG00000183747	ACSM2A	-2.23614	-140.82	0.025343
ENSG00000104763	ASAH1	2.23556	23.4644	0.02538
ENSG00000129562	DAD1	2.23519	15.0881	0.025405
ENSG00000154760	SLFN13	2.2347	38.8643	0.025437
ENSG00000135999	EPC2	-2.23456	-100.001	0.025446
ENSG00000258713	C20orf141	-2.23292	-135.598	0.025554
ENSG00000284969	ENSG00000284969	2.23241	10.0539	0.025588
ENSG00000130695	CEP85	-2.22951	-28.1874	0.02578
ENSG00000106615	RHEB	-2.22915	-79.7093	0.025804
ENSG00000103494	RPGRIP1L	-2.22856	-51.0732	0.025843
ENSG00000268500	SIGLEC5	-2.22828	-54.3911	0.025862
ENSG00000111261	MANSC1	-2.22742	-16.2156	0.025919
ENSG00000115084	SLC35F5	-2.22723	-15.1928	0.025932
ENSG00000104848	KCNA7	-2.22633	-118.597	0.025992
ENSG00000180016	OR1E1	2.22592	209.902	0.02602
ENSG00000163491	NEK10	2.2255	12.125	0.026047
ENSG00000003756	RBM5	-2.22496	-80.5734	0.026084
ENSG00000185507	IRF7	2.22495	15.4866	0.026085
ENSG00000099337	KCNK6	-2.22458	-46.8017	0.02611
ENSG00000178078	STAP2	2.22439	4.5549	0.026122
ENSG00000158062	UBXN11	2.22338	34.9466	0.02619
ENSG00000168993	CPLX1	2.22329	106.438	0.026196
ENSG00000123505	AMD1	-2.22172	-41.3398	0.026302
ENSG00000076685	NT5C2	2.22036	15.0242	0.026395
ENSG00000130518	IQCN	2.22022	17.2068	0.026404
ENSG00000151746	BICD1	-2.22004	-38.165	0.026416
ENSG00000152254	G6PC2	2.22003	165.232	0.026417
ENSG00000257138	TAS2R38	-2.21944	-714.892	0.026457
ENSG00000078399	HOXA9	-2.21915	-74.5656	0.026477
ENSG00000196584	XRCC2	-2.21766	-31.5516	0.026578
ENSG00000141096	DPEP3	2.21766	181.087	0.026578
ENSG00000066422	ZBTB11	2.21715	121.268	0.026613
ENSG00000138035	PNPT1	-2.21673	-39.0753	0.026642
ENSG00000145794	MEGF10	2.21561	614.78	0.026718
ENSG00000187855	ASCL4	-2.21522	-82.165	0.026745
ENSG00000163795	ZNF513	-2.21509	-128.569	0.026754
ENSG00000127415	IDUA	-2.21501	-3.49565	0.02676
ENSG00000186943	OR13C8	2.21474	649.677	0.026778
ENSG00000130396	AFDN	-2.21393	-34.2453	0.026834
ENSG00000141040	ZNF287	-2.2138	-93.8701	0.026843
ENSG00000105996	HOXA2	-2.21229	-117.109	0.026946
ENSG00000100422	CERK	-2.21201	-27.798	0.026966
ENSG00000203972	GLYATL3	2.21149	108.157	0.027002
ENSG00000141279	NPEPPS	-2.21103	-76.1859	0.027034
ENSG00000177082	WDR73	-2.21052	-52.7725	0.027069
ENSG00000161981	SNRNP25	2.21048	10.517	0.027072
ENSG00000156381	ANKRD9	2.21024	38.3443	0.027089
ENSG00000130939	UBE4B	2.20997	162.027	0.027107
ENSG00000178802	MPI	2.20971	39.4866	0.027125
ENSG00000148704	VAX1	-2.20933	-1629.98	0.027152
ENSG00000131153	GINS2	-2.20884	-49.559	0.027186
ENSG00000145723	GIN1	2.20779	14.4772	0.027259
ENSG00000094661	OR1I1	-2.20573	-831.27	0.027403
ENSG00000155363	MOV10	-2.20537	-51.5763	0.027428
ENSG00000167601	AXL	2.20414	57.8552	0.027515
ENSG00000170473	PYM1	-2.20393	-67.4571	0.027529
ENSG00000186910	SERPINA11	2.20379	49.4263	0.027539
ENSG00000165215	CLDN3	2.20294	142.978	0.027599
ENSG00000163611	SPICE1	2.20252	17.5683	0.027628
ENSG00000068079	IFI35	-2.20198	-49.2208	0.027667
ENSG00000100036	SLC35E4	-2.20184	-25.9926	0.027677
ENSG00000188761	BCL2L15	2.20112	13.3784	0.027727
ENSG00000169105	CHST14	-2.20055	-74.237	0.027768
ENSG00000057704	TMCC3	-2.19992	-32.711	0.027813
ENSG00000106178	CCL24	-2.19928	-43.8404	0.027858
ENSG00000107957	SH3PXD2A	-2.19887	-141.715	0.027887
ENSG00000160055	TMEM234	-2.19868	-83.4122	0.027901
ENSG00000066379	POLR1H	-2.19866	-39.5485	0.027902
ENSG00000152457	DCLRE1C	2.19846	62.4502	0.027916
ENSG00000183644	HOATZ	-2.19745	-128.452	0.027988
ENSG00000198356	GET3	2.19577	106.499	0.028109
ENSG00000075673	ATP12A	2.19569	28.7223	0.028114
ENSG00000154174	TOMM70	2.19487	65.6122	0.028173
ENSG00000196876	SCN8A	-2.194	-84.5803	0.028236
ENSG00000128016	ZFP36	2.19378	187.12	0.028251
ENSG00000158859	ADAMTS4	-2.19285	-32.7639	0.028318
ENSG00000149639	SOGA1	-2.19278	-34.7598	0.028323
ENSG00000103275	UBE2I	-2.1923	-44.7752	0.028358
ENSG00000126803	HSPA2	-2.19225	-7.49485	0.028361
ENSG00000113328	CCNG1	2.19211	74.2951	0.028371
ENSG00000205922	ONECUT3	-2.19191	-356.602	0.028386
ENSG00000123154	WDR83	2.19183	93.2724	0.028392
ENSG00000052344	PRSS8	2.19149	170.963	0.028416
ENSG00000156261	CCT8	-2.19092	-22.8797	0.028457
ENSG00000128242	GAL3ST1	2.19071	34.9566	0.028473
ENSG00000100347	SAMM50	-2.19066	-40.4142	0.028477
ENSG00000140287	HDC	2.189	21.8967	0.028597
ENSG00000185347	TEDC1	-2.18883	-83.564	0.028609
ENSG00000105750	ZNF85	2.18877	35.7952	0.028613
ENSG00000108588	CCDC47	2.18775	24.9374	0.028688
ENSG00000070087	PFN2	-2.18771	-126.823	0.028691
ENSG00000163666	HESX1	2.18724	70.2244	0.028725
ENSG00000141391	PRELID3A	-2.18655	-8.11416	0.028775
ENSG00000173511	VEGFB	-2.18632	-87.3955	0.028792
ENSG00000203785	SPRR2E	2.18579	263.993	0.028831
ENSG00000119844	AFTPH	2.18524	244.121	0.028871
ENSG00000118113	MMP8	-2.18446	-35.6937	0.028928
ENSG00000198092	TMPRSS11F	2.18413	354.677	0.028953
ENSG00000089063	TMEM230	-2.18348	-123.389	0.029001
ENSG00000154146	NRGN	-2.18268	-147.328	0.02906
ENSG00000149115	TNKS1BP1	-2.18226	-32.0017	0.02909
ENSG00000067365	METTL22	-2.18106	-25.6829	0.029179
ENSG00000153233	PTPRR	2.18104	174.747	0.029181
ENSG00000232113	TEX50	2.18036	240.45	0.029231
ENSG00000198874	TYW1	-2.1793	-14.415	0.029309
ENSG00000153250	RBMS1	2.17926	29.4857	0.029313
ENSG00000214686	IQCF6	-2.17843	-187.251	0.029374
ENSG00000166170	BAG5	-2.1782	-20.708	0.029391
ENSG00000108947	EFNB3	2.17816	49.2965	0.029394
ENSG00000176714	CCDC121	-2.17788	-45.2862	0.029415
ENSG00000132432	SEC61G	-2.17778	-31.2256	0.029423
ENSG00000120526	NUDCD1	-2.17776	-65.8737	0.029424
ENSG00000008294	SPAG9	-2.17686	-28.7016	0.029491
ENSG00000272636	DOC2B	-2.17659	-67.7027	0.029511
ENSG00000122958	VPS26A	2.17608	59.4452	0.029549
ENSG00000166377	ATP9B	-2.17459	-13.4488	0.029661
ENSG00000272980	ENSG00000272980	2.17427	24.389	0.029685
ENSG00000120733	KDM3B	2.17389	48.8753	0.029713
ENSG00000185231	MC2R	2.17354	50.1591	0.02974
ENSG00000129437	KLK14	2.17309	64.9168	0.029773
ENSG00000124575	H1-3	2.17273	17.5568	0.029801
ENSG00000228594	FNDC10	2.17217	886.505	0.029843
ENSG00000215041	NEURL4	2.17161	21.4133	0.029885
ENSG00000040341	STAU2	2.17113	17.5691	0.029921
ENSG00000103005	USB1	2.171	23.8213	0.029931
ENSG00000266472	MRPS21	-2.17049	-18.0176	0.02997
ENSG00000105655	ISYNA1	2.17018	14.3841	0.029993
ENSG00000007314	SCN4A	2.16968	227.952	0.030031
ENSG00000282988	ENSG00000282988	2.16967	22.0204	0.030032
ENSG00000099910	KLHL22	-2.16959	-160.234	0.030038
ENSG00000214456	PLIN5	-2.16932	-99.4788	0.030058
ENSG00000289762	SMIM46	-2.16877	-43.7215	0.0301
ENSG00000169218	RSPO1	-2.16857	-207.181	0.030115
ENSG00000159210	SNF8	2.16823	40.3494	0.030141
ENSG00000008130	NADK	-2.16714	-65.2824	0.030224
ENSG00000254440	PBOV1	2.16698	291.959	0.030236
ENSG00000124882	EREG	-2.16662	-35.7009	0.030264
ENSG00000095777	MYO3A	-2.16473	-151.589	0.030408
ENSG00000151025	GPR158	2.16438	438.533	0.030435
ENSG00000119917	IFIT3	-2.16412	-20.1345	0.030455
ENSG00000132716	DCAF8	-2.16411	-141.083	0.030456
ENSG00000167257	RNF214	-2.16405	-339.608	0.030461
ENSG00000137074	APTX	-2.1639	-32.8259	0.030472
ENSG00000178538	CA8	-2.16253	-45.458	0.030577
ENSG00000094796	KRT31	2.16225	520.907	0.030599
ENSG00000145861	C1QTNF2	-2.16216	-126.402	0.030606
ENSG00000157303	SUSD3	-2.16052	-20.2884	0.030733
ENSG00000134202	GSTM3	-2.16021	-16.6664	0.030756
ENSG00000172586	CHCHD1	2.15955	187.088	0.030808
ENSG00000176022	B3GALT6	2.15943	68.5933	0.030817
ENSG00000008382	MPND	2.15733	28.6689	0.03098
ENSG00000181752	OR8K5	2.15691	482.433	0.031012
ENSG00000132718	SYT11	-2.15612	-73.4948	0.031074
ENSG00000156232	WHAMM	-2.15582	-63.6778	0.031098
ENSG00000171109	MFN1	2.15579	67.1921	0.0311
ENSG00000032742	IFT88	-2.15578	-6.94842	0.031101
ENSG00000127318	IL22	2.15564	531.039	0.031112
ENSG00000141456	PELP1	-2.15561	-68.34	0.031114
ENSG00000152591	DSPP	2.15522	149.4	0.031144
ENSG00000174446	SNAPC5	2.15451	79.9805	0.0312
ENSG00000142182	DNMT3L	2.15308	339.148	0.031313
ENSG00000249751	ECSCR	2.15099	395.036	0.031477
ENSG00000123610	TNFAIP6	2.15002	40.6437	0.031554
ENSG00000213066	CEP43	2.15	14.2451	0.031556
ENSG00000137825	ITPKA	-2.14892	-25.8961	0.031641
ENSG00000004939	SLC4A1	2.14889	105.026	0.031643
ENSG00000131910	NR0B2	-2.14878	-228.353	0.031652
ENSG00000196427	NBPF4	-2.14813	-140.685	0.031703
ENSG00000125726	CD70	-2.14797	-10.141	0.031716
ENSG00000006282	SPATA20	2.14777	2.54299	0.031732
ENSG00000173080	RXFP4	2.1472	66.9879	0.031778
ENSG00000133059	DSTYK	-2.14679	-85.7024	0.03181
ENSG00000100614	PPM1A	2.14674	61.0042	0.031814
ENSG00000104365	IKBKB	2.14597	135.162	0.031876
ENSG00000143674	MAP3K21	2.14591	21.2167	0.03188
ENSG00000150054	MPP7	2.14578	17.326	0.03189
ENSG00000196805	SPRR2B	-2.14564	-86.2967	0.031902
ENSG00000165672	PRDX3	-2.14563	-49.1771	0.031902
ENSG00000171723	GPHN	2.145	57.59	0.031953
ENSG00000132535	DLG4	2.14465	44.7822	0.031981
ENSG00000133392	MYH11	2.14278	21.704	0.032131
ENSG00000113312	TTC1	-2.14201	-49.3644	0.032192
ENSG00000165899	OTOGL	-2.14156	-204.78	0.032229
ENSG00000145242	EPHA5	-2.14098	-166.388	0.032276
ENSG00000038274	MAT2B	-2.14023	-71.4484	0.032336
ENSG00000138613	APH1B	-2.14005	-32.7944	0.03235
ENSG00000166016	ABTB2	-2.13813	-51.0897	0.032507
ENSG00000273171	ENSG00000273171	-2.13791	-63.528	0.032524
ENSG00000197935	ZNF311	2.13757	8.13227	0.032552
ENSG00000171631	P2RY6	-2.13732	-19.7677	0.032572
ENSG00000138379	MSTN	-2.13628	-96.0633	0.032657
ENSG00000124191	TOX2	2.13623	4.41043	0.03266
ENSG00000139266	MARCHF9	-2.13622	-126.336	0.032662
ENSG00000104886	PLEKHJ1	2.13563	114.676	0.032709
ENSG00000158023	CFAP251	-2.13545	-5.26296	0.032724
ENSG00000121274	TENT4B	2.13533	130.881	0.032734
ENSG00000146676	PURB	-2.13459	-435.908	0.032795
ENSG00000249773	ENSG00000249773	2.13441	6.96987	0.032809
ENSG00000110900	TSPAN11	2.13428	324.654	0.03282
ENSG00000187994	RINL	2.13379	26.7787	0.03286
ENSG00000196453	ZNF777	2.13352	98.7526	0.032882
ENSG00000166851	PLK1	2.13276	212.2	0.032944
ENSG00000290183	ENSG00000290183	2.13233	24.3349	0.03298
ENSG00000183828	NUDT14	2.13231	87.257	0.032981
ENSG00000174953	DHX36	2.13222	56.3452	0.032989
ENSG00000097096	SYDE2	-2.13131	-9.75067	0.033064
ENSG00000158711	ELK4	-2.13044	-50.6675	0.033135
ENSG00000204444	APOM	-2.13043	-182.024	0.033136
ENSG00000105186	ANKRD27	-2.1304	-10.9205	0.033138
ENSG00000143375	CGN	-2.13025	-76.0766	0.033151
ENSG00000127325	BEST3	-2.12911	-16.2106	0.033245
ENSG00000259384	GH1	-2.12884	-52.9864	0.033268
ENSG00000170561	IRX2	2.12862	367.197	0.033286
ENSG00000204435	CSNK2B	-2.12795	-143.584	0.033341
ENSG00000130479	MAP1S	2.12774	10.5028	0.033358
ENSG00000171360	KRT38	-2.12751	-298.875	0.033378
ENSG00000096968	JAK2	-2.12733	-21.487	0.033393
ENSG00000143977	SNRPG	-2.12724	-27.9919	0.0334
ENSG00000138755	CXCL9	-2.12645	-102.828	0.033466
ENSG00000099821	POLRMT	-2.12613	-51.48	0.033492
ENSG00000235098	ANKRD65	2.12597	297.469	0.033505
ENSG00000158435	CNOT11	-2.1259	-154.746	0.033512
ENSG00000115073	ACTR1B	-2.12589	-55.26	0.033512
ENSG00000110717	NDUFS8	2.12576	41.7347	0.033523
ENSG00000076650	GPATCH1	-2.12505	-9.18748	0.033583
ENSG00000225528	TMA7B	-2.12504	-80.939	0.033583
ENSG00000278224	PRICKLE4	-2.12488	-27.6635	0.033597
ENSG00000128340	RAC2	-2.12476	-106.438	0.033607
ENSG00000067248	DHX29	2.12446	52.6855	0.033632
ENSG00000162927	PUS10	-2.12381	-61.334	0.033686
ENSG00000157211	CDCP2	-2.12309	-64.2221	0.033746
ENSG00000086504	MRPL28	2.12277	26.4157	0.033773
ENSG00000124935	SCGB1D2	2.12245	226.708	0.0338
ENSG00000093217	XYLB	-2.12156	-111.608	0.033875
ENSG00000156239	N6AMT1	-2.12143	-42.8956	0.033886
ENSG00000128891	CCDC32	-2.12057	-11.4255	0.033958
ENSG00000117602	RCAN3	-2.12056	-79.9504	0.033959
ENSG00000138964	PARVG	2.11934	15.4721	0.034062
ENSG00000130997	POLN	2.1188	48.9108	0.034107
ENSG00000116199	FAM20B	-2.11835	-36.7287	0.034146
ENSG00000150764	DIXDC1	-2.1181	-52.0845	0.034167
ENSG00000198258	UBL5	2.11783	1340.2	0.034189
ENSG00000142549	IGLON5	-2.11723	-45.633	0.03424
ENSG00000132825	PPP1R3D	-2.11718	-193.512	0.034245
ENSG00000168175	MAPK1IP1L	-2.1171	-154.788	0.034251
ENSG00000174718	RESF1	2.11629	44.0427	0.03432
ENSG00000114349	GNAT1	-2.11606	-48.9775	0.03434
ENSG00000275832	ARHGAP23	2.11483	24.7998	0.034445
ENSG00000137809	ITGA11	-2.11475	-90.7477	0.034452
ENSG00000242110	AMACR	2.11419	18.3619	0.034499
ENSG00000162384	CZIB	-2.11304	-20.8284	0.034597
ENSG00000168925	CTRB1	2.11248	12.9884	0.034645
ENSG00000178096	BOLA1	-2.1124	-64.5262	0.034652
ENSG00000205143	ARID3C	2.1123	80.5171	0.034661
ENSG00000170734	POLH	-2.11076	-235.482	0.034793
ENSG00000189184	PCDH18	-2.11057	-37.0682	0.034809
ENSG00000240771	ARHGEF25	-2.11017	-34.6273	0.034844
ENSG00000249240	ENSG00000249240	2.11001	27.4417	0.034858
ENSG00000164713	BRI3	2.1097	37.2612	0.034884
ENSG00000138614	INTS14	2.10934	235.732	0.034915
ENSG00000173715	C11orf80	-2.10927	-42.8413	0.034922
ENSG00000163581	SLC2A2	-2.10915	-198.877	0.034931
ENSG00000123810	B9D2	2.10868	379.398	0.034972
ENSG00000100034	PPM1F	2.10851	19.7905	0.034987
ENSG00000174437	ATP2A2	2.10833	41.8537	0.035002
ENSG00000206559	ZCWPW2	-2.10761	-205.444	0.035065
ENSG00000057663	ATG5	2.10743	52.5358	0.03508
ENSG00000155052	CNTNAP5	-2.10741	-313.765	0.035082
ENSG00000143257	NR1I3	-2.10695	-46.3919	0.035122
ENSG00000185024	BRF1	2.1066	54.3294	0.035153
ENSG00000253352	TUG1	-2.10652	-115.965	0.035159
ENSG00000118579	MED28	2.10648	25.979	0.035163
ENSG00000214706	IFRD2	2.10629	32.7723	0.035179
ENSG00000204538	PSORS1C2	-2.10623	-30.8169	0.035184
ENSG00000172324	OR5A2	2.10622	389.16	0.035186
ENSG00000196562	SULF2	2.106	35.8324	0.035204
ENSG00000184922	FMNL1	-2.10599	-80.0345	0.035205
ENSG00000147485	PXDNL	2.10567	20.3468	0.035233
ENSG00000160072	ATAD3B	-2.10544	-121.162	0.035253
ENSG00000143258	USP21	-2.10524	-81.1801	0.03527
ENSG00000126457	PRMT1	2.1052	144.133	0.035274
ENSG00000155256	ZFYVE27	-2.10428	-55.4636	0.035354
ENSG00000023902	PLEKHO1	2.10424	30.3151	0.035357
ENSG00000182393	IFNL1	2.1036	144.273	0.035414
ENSG00000115677	HDLBP	2.1028	33.8159	0.035483
ENSG00000154144	TBRG1	2.10161	98.5363	0.035588
ENSG00000133958	UNC79	2.10037	36.0537	0.035696
ENSG00000160117	ANKLE1	2.09995	28.1522	0.035733
ENSG00000100290	BIK	-2.09961	-10.234	0.035763
ENSG00000006576	PHTF2	2.09914	41.6968	0.035805
ENSG00000134744	TUT4	-2.09793	-41.5629	0.035911
ENSG00000176619	LMNB2	-2.09768	-179.241	0.035933
ENSG00000234545	FAM133B	-2.09693	-273.695	0.036
ENSG00000164761	TNFRSF11B	-2.09673	-24.5981	0.036017
ENSG00000035862	TIMP2	2.09623	9.06998	0.036062
ENSG00000105549	THEG	2.09617	159.686	0.036067
ENSG00000287080	H3C3	-2.09586	-68.6434	0.036095
ENSG00000111907	TPD52L1	-2.09552	-30.6653	0.036124
ENSG00000143337	TOR1AIP1	2.09525	184.809	0.036149
ENSG00000183340	JRKL	2.09522	47.0133	0.036151
ENSG00000132669	RIN2	2.09515	52.7383	0.036158
ENSG00000112473	SLC39A7	2.09453	36.7256	0.036213
ENSG00000131462	TUBG1	-2.09432	-59.2506	0.036232
ENSG00000153234	NR4A2	-2.09382	-61.6769	0.036276
ENSG00000186038	HTR3E	-2.0938	-42.1553	0.036278
ENSG00000264230	ANXA8L1	-2.09369	-180.061	0.036287
ENSG00000103257	SLC7A5	2.09342	6.05779	0.036312
ENSG00000092051	JPH4	2.09289	336.331	0.036359
ENSG00000131584	ACAP3	2.09284	166.469	0.036363
ENSG00000213047	DENND1B	2.09281	48.5096	0.036366
ENSG00000184702	SEPTIN5	-2.0928	-278.869	0.036367
ENSG00000136051	WASHC4	-2.09255	-27.054	0.036389
ENSG00000169247	SH3TC2	-2.09233	-118.173	0.036409
ENSG00000125629	INSIG2	-2.09202	-30.9866	0.036437
ENSG00000171401	KRT13	-2.09193	-105.327	0.036445
ENSG00000162068	NTN3	-2.09187	-442.569	0.03645
ENSG00000148057	IDNK	2.09185	28.2973	0.036452
ENSG00000099365	STX1B	-2.09133	-181.67	0.036498
ENSG00000179902	CFAP276	-2.09133	-28.3332	0.036499
ENSG00000167815	PRDX2	2.09087	53.961	0.03654
ENSG00000163053	SLC16A14	2.09048	44.4073	0.036575
ENSG00000174373	RALGAPA1	-2.09006	-31.8974	0.036612
ENSG00000197079	KRT35	-2.08989	-40.5857	0.036628
ENSG00000136295	TTYH3	2.08952	11.1791	0.036661
ENSG00000243317	STMP1	2.08676	41.7644	0.03691
ENSG00000129354	AP1M2	-2.08671	-103.432	0.036914
ENSG00000114391	RPL24	-2.08593	-163.478	0.036985
ENSG00000135387	CAPRIN1	2.08546	66.9574	0.037028
ENSG00000172059	KLF11	-2.08544	-23.8598	0.03703
ENSG00000188997	KCTD21	2.08517	41.9408	0.037054
ENSG00000170584	NUDCD2	-2.08489	-159.599	0.03708
ENSG00000079156	OSBPL6	2.08448	61.99	0.037117
ENSG00000283297	TEX52	-2.08414	-52.9454	0.037147
ENSG00000187475	H1-6	2.08375	42.0687	0.037183
ENSG00000167749	KLK4	-2.0837	-294.145	0.037188
ENSG00000100888	CHD8	2.0833	48.7205	0.037224
ENSG00000132517	SLC52A1	2.08327	57.9077	0.037227
ENSG00000120784	ZFP30	-2.08294	-1.34451	0.037256
ENSG00000162746	FCRLB	-2.08207	-8.17336	0.037336
ENSG00000084623	EIF3I	-2.08188	-99.1675	0.037354
ENSG00000213906	LTB4R2	2.08089	127.993	0.037444
ENSG00000164430	CGAS	-2.08085	-26.892	0.037447
ENSG00000121644	DESI2	-2.08076	-98.9722	0.037456
ENSG00000162630	B3GALT2	2.08073	20.8908	0.037459
ENSG00000101441	CST4	2.08071	111.072	0.037461
ENSG00000100985	MMP9	2.08034	88.2297	0.037495
ENSG00000070669	ASNS	2.07919	31.2253	0.0376
ENSG00000142875	PRKACB	2.07867	189.939	0.037648
ENSG00000218819	TDRD15	-2.07863	-84.7964	0.037652
ENSG00000163001	CFAP36	2.07831	21.4914	0.037681
ENSG00000077420	APBB1IP	-2.07824	-7.54139	0.037687
ENSG00000078699	CBFA2T2	-2.07736	-16.2852	0.037768
ENSG00000129250	KIF1C	2.07664	46.9231	0.037835
ENSG00000111224	PARP11	-2.07601	-58.4613	0.037893
ENSG00000039123	MTREX	2.0758	92.2532	0.037912
ENSG00000142606	MMEL1	2.07528	218.746	0.037961
ENSG00000163374	YY1AP1	2.07521	49.1735	0.037967
ENSG00000205423	CNEP1R1	2.07475	45.3089	0.03801
ENSG00000215912	TTC34	-2.0741	-321.043	0.03807
ENSG00000104870	FCGRT	-2.07363	-28.5726	0.038114
ENSG00000099942	CRKL	2.07343	75.6899	0.038132
ENSG00000189164	ZNF527	2.07297	56.8009	0.038175
ENSG00000166926	MS4A6E	-2.07283	-213.752	0.038188
ENSG00000116954	RRAGC	-2.07234	-132.017	0.038233
ENSG00000242852	ZNF709	-2.0708	-25.7089	0.038378
ENSG00000104901	DKKL1	-2.06958	-76.1613	0.038492
ENSG00000113575	PPP2CA	-2.06954	-129.728	0.038496
ENSG00000254550	OMP	2.06834	72.5705	0.038608
ENSG00000224940	PRRT4	-2.06823	-49.8145	0.038618
ENSG00000170791	CHCHD7	-2.06812	-56.2907	0.038629
ENSG00000150455	TIRAP	2.06811	67.2078	0.03863
ENSG00000127526	SLC35E1	-2.06783	-125.756	0.038656
ENSG00000166689	PLEKHA7	2.06685	19.6309	0.038748
ENSG00000100271	TTLL1	-2.06674	-22.6933	0.038758
ENSG00000171307	ZDHHC16	-2.06654	-110.136	0.038778
ENSG00000242441	GTF2A1L	2.06484	191.875	0.038938
ENSG00000140326	CDAN1	-2.06465	-48.8688	0.038956
ENSG00000010030	ETV7	2.06276	4.39054	0.039135
ENSG00000163714	U2SURP	-2.06129	-129.873	0.039276
ENSG00000135932	CAB39	-2.06121	-74.1429	0.039283
ENSG00000123374	CDK2	-2.06104	-64.9178	0.039299
ENSG00000005436	GCFC2	-2.06081	-39.8556	0.039321
ENSG00000188305	PEAK3	-2.0594	-16.7925	0.039456
ENSG00000072736	NFATC3	2.05852	179.813	0.03954
ENSG00000229544	NKX1-2	2.05845	106.216	0.039547
ENSG00000148795	CYP17A1	-2.05762	-224.723	0.039626
ENSG00000175592	FOSL1	-2.05751	-11.4276	0.039637
ENSG00000221874	ZNF816-ZNF321P	-2.05624	-41.4358	0.03976
ENSG00000162399	BSND	2.05598	225.184	0.039784
ENSG00000124243	BCAS4	2.05568	8.35557	0.039813
ENSG00000085433	WDR47	2.0555	38.7811	0.039831
ENSG00000161944	ASGR2	-2.05466	-29.0425	0.039912
ENSG00000143294	PRCC	-2.0542	-56.4182	0.039956
ENSG00000112149	CD83	-2.05414	-23.3174	0.039963
ENSG00000124942	AHNAK	2.05355	607.23	0.040019
ENSG00000135374	ELF5	-2.0529	-57.3212	0.040083
ENSG00000006468	ETV1	-2.05288	-20.2049	0.040084
ENSG00000118513	MYB	-2.05285	-31.3654	0.040087
ENSG00000203942	C10orf62	-2.05245	-127.791	0.040126
ENSG00000127993	RBM48	-2.0518	-102.972	0.040189
ENSG00000163909	HEYL	2.04966	114.856	0.040397
ENSG00000154721	JAM2	-2.04963	-124.143	0.0404
ENSG00000002549	LAP3	-2.04946	-9.01011	0.040417
ENSG00000166896	ATP23	2.04933	5.17191	0.040429
ENSG00000167632	TRAPPC9	-2.04766	-14.5161	0.040593
ENSG00000197892	KIF13B	-2.0476	-74.8676	0.040599
ENSG00000100815	TRIP11	-2.04757	-92.7484	0.040602
ENSG00000139372	TDG	-2.04705	-26.6603	0.040653
ENSG00000144959	NCEH1	2.04671	15.974	0.040686
ENSG00000069974	RAB27A	-2.04667	-19.2927	0.040691
ENSG00000263528	IKBKE	-2.04593	-4.47358	0.040764
ENSG00000176371	ZSCAN2	-2.04586	-48.0466	0.04077
ENSG00000168710	AHCYL1	-2.04517	-44.7203	0.040838
ENSG00000205038	PKHD1L1	2.04501	181.994	0.040854
ENSG00000163435	ELF3	-2.0445	-151.459	0.040904
ENSG00000188738	FSIP2	2.04413	555.104	0.04094
ENSG00000151287	TEX30	-2.0437	-27.8683	0.040983
ENSG00000080511	RDH8	-2.04316	-142.144	0.041036
ENSG00000214435	AS3MT	-2.0419	-24.7998	0.041162
ENSG00000196526	AFAP1	-2.04154	-0.58543	0.041197
ENSG00000169905	TOR1AIP2	-2.04138	-97.0973	0.041213
ENSG00000171617	ENC1	2.04118	33.6362	0.041233
ENSG00000215695	RSC1A1	-2.04114	-82.9373	0.041237
ENSG00000140497	SCAMP2	2.04065	15.7893	0.041286
ENSG00000137812	KNL1	-2.03952	-36.6254	0.041398
ENSG00000196890	H2BC26	-2.03912	-104.592	0.041438
ENSG00000176922	OR51S1	-2.03801	-426.796	0.041549
ENSG00000184984	CHRM5	2.03765	126.833	0.041585
ENSG00000049540	ELN	2.03731	174.514	0.041619
ENSG00000171867	PRNP	2.03689	31.0236	0.041661
ENSG00000155511	GRIA1	2.03671	111.245	0.041679
ENSG00000196504	PRPF40A	2.03539	29.5383	0.041812
ENSG00000170075	GPR37L1	2.0348	75.5455	0.041871
ENSG00000185339	TCN2	2.03448	13.5603	0.041903
ENSG00000187498	COL4A1	-2.03428	-30.899	0.041924
ENSG00000187866	PABIR1	2.03374	13.7819	0.041977
ENSG00000135164	DMTF1	2.03374	47.7996	0.041978
ENSG00000158163	DZIP1L	-2.03338	-20.2447	0.042014
ENSG00000112053	SLC26A8	2.03308	20.5281	0.042044
ENSG00000169189	NSMCE1	2.03274	24.2937	0.042079
ENSG00000126934	MAP2K2	2.03219	49.6297	0.042134
ENSG00000277258	PCGF2	2.031	62.1277	0.042255
ENSG00000165501	LRR1	2.0308	4.23305	0.042275
ENSG00000156804	FBXO32	-2.0306	-11.8007	0.042296
ENSG00000148136	OR13C4	2.03043	721.267	0.042313
ENSG00000213585	VDAC1	2.03036	30.029	0.042321
ENSG00000107201	RIGI	-2.03032	-48.6128	0.042324
ENSG00000174720	LARP7	2.03029	34.0091	0.042327
ENSG00000163606	CD200R1	-2.029	-18.1091	0.042459
ENSG00000171346	KRT15	-2.0281	-359.127	0.04255
ENSG00000102543	CDADC1	-2.02792	-69.2517	0.042568
ENSG00000263201	DPEP2NB	2.02767	65.035	0.042594
ENSG00000011478	QPCTL	2.0269	90.2227	0.042673
ENSG00000131115	ZNF227	-2.02675	-30.5223	0.042688
ENSG00000125798	FOXA2	-2.02653	-451.208	0.042711
ENSG00000088882	CPXM1	-2.02619	-9.70235	0.042745
ENSG00000184887	BTBD6	-2.02517	-105.302	0.04285
ENSG00000005194	CIAPIN1	2.02476	115.345	0.042892
ENSG00000136856	SLC2A8	-2.02356	-10.8617	0.043016
ENSG00000167723	TRPV3	2.02311	3.81372	0.043062
ENSG00000187446	CHP1	-2.02287	-31.9662	0.043086
ENSG00000167962	ZNF598	-2.02284	-25.2716	0.04309
ENSG00000130590	SAMD10	-2.02278	-20.7699	0.043096
ENSG00000108468	CBX1	2.02267	11.5334	0.043107
ENSG00000188306	LRRIQ4	2.0223	76.9957	0.043146
ENSG00000112592	TBP	-2.02226	-38.3312	0.043149
ENSG00000148965	SAA4	-2.0219	-135.795	0.043187
ENSG00000140320	BAHD1	2.02169	99.7541	0.043209
ENSG00000162591	MEGF6	-2.02125	-51.3929	0.043254
ENSG00000254466	OR4D10	2.02119	299.254	0.04326
ENSG00000144619	CNTN4	2.02115	123.617	0.043264
ENSG00000180921	FAM83H	2.02065	36.4937	0.043316
ENSG00000163349	HIPK1	2.01968	18.3317	0.043416
ENSG00000111291	GPRC5D	-2.0196	-70.4215	0.043425
ENSG00000158296	SLC13A3	2.01895	244.064	0.043492
ENSG00000204084	INPP5B	-2.01891	-44.3015	0.043497
ENSG00000242028	HYPK	2.01857	97.2776	0.043532
ENSG00000111319	SCNN1A	-2.01855	-17.8777	0.043534
ENSG00000146648	EGFR	2.01695	21.4732	0.043701
ENSG00000127528	KLF2	-2.01682	-99.6985	0.043714
ENSG00000204104	TRAF3IP1	-2.01651	-75.0637	0.043747
ENSG00000198740	ZNF652	2.0156	32.3237	0.043841
ENSG00000101638	ST8SIA5	2.01525	42.3325	0.043879
ENSG00000087085	ACHE	-2.01514	-71.0152	0.04389
ENSG00000184988	TMEM106A	2.01473	4.03719	0.043933
ENSG00000184047	DIABLO	2.01465	278.047	0.043941
ENSG00000125520	SLC2A4RG	2.01451	44.1481	0.043956
ENSG00000154856	APCDD1	-2.01439	-14.6221	0.043968
ENSG00000101247	NDUFAF5	-2.01414	-65.089	0.043995
ENSG00000136244	IL6	2.01368	15.3506	0.044043
ENSG00000125787	GNRH2	-2.01257	-30.2905	0.04416
ENSG00000090060	PAPOLA	-2.01233	-66.3515	0.044185
ENSG00000154188	ANGPT1	-2.01182	-17.6044	0.044239
ENSG00000129204	USP6	2.01161	159.9	0.044261
ENSG00000051341	POLQ	2.01152	17.6072	0.044271
ENSG00000185453	ZSWIM9	-2.01145	-40.9388	0.044278
ENSG00000251246	EFNA4-EFNA3	-2.01121	-21.0176	0.044303
ENSG00000132356	PRKAA1	2.01099	21.9711	0.044327
ENSG00000070961	ATP2B1	2.01095	34.2362	0.044331
ENSG00000260272	ENSG00000260272	-2.00934	-187.17	0.044501
ENSG00000255730	ENSG00000255730	2.0093	16.188	0.044505
ENSG00000162542	TMCO4	2.00905	41.1593	0.044531
ENSG00000189233	NUGGC	-2.00885	-6.97068	0.044553
ENSG00000188234	AGAP4	2.00749	212.896	0.044698
ENSG00000100056	ESS2	-2.00717	-5.6156	0.044732
ENSG00000163125	RPRD2	-2.00714	-81.9935	0.044735
ENSG00000048649	RSF1	-2.0068	-153.782	0.044771
ENSG00000132259	CNGA4	2.00591	87.3329	0.044866
ENSG00000147676	MAL2	2.00534	114.183	0.044927
ENSG00000111206	FOXM1	-2.00522	-15.0118	0.04494
ENSG00000112715	VEGFA	-2.00408	-12.0138	0.045062
ENSG00000115607	IL18RAP	-2.00333	-2.89203	0.045142
ENSG00000142507	PSMB6	-2.00324	-81.2973	0.045151
ENSG00000129219	PLD2	-2.00299	-44.9801	0.045179
ENSG00000104774	MAN2B1	2.00282	108.448	0.045197
ENSG00000146674	IGFBP3	2.00262	91.6716	0.045218
ENSG00000125966	MMP24	2.00234	133.403	0.045248
ENSG00000178307	TMEM11	-2.00218	-29.3022	0.045265
ENSG00000198754	OXCT2	2.00199	228.426	0.045286
ENSG00000152954	NRSN1	2.00132	83.1272	0.045358
ENSG00000007062	PROM1	2.00062	86.158	0.045433
ENSG00000283267	FAM237B	-2.00042	-194.607	0.045455
ENSG00000106392	C1GALT1	2.00016	9.26275	0.045483
ENSG00000171794	UTF1	1.99965	82.1206	0.045538
ENSG00000221954	OR4C12	-1.99953	-205.651	0.045551
ENSG00000165660	ABRAXAS2	-1.99884	-145.469	0.045626
ENSG00000216490	IFI30	-1.99878	-132.933	0.045632
ENSG00000183813	CCR4	1.99845	76.6869	0.045668
ENSG00000213417	KRTAP2-4	-1.99822	-103.697	0.045693
ENSG00000160469	BRSK1	-1.99807	-48.2441	0.045709
ENSG00000144589	STK11IP	1.99792	276.906	0.045726
ENSG00000181903	OR4C6	1.99745	420.829	0.045776
ENSG00000064201	TSPAN32	-1.99743	-1.67364	0.045779
ENSG00000089327	FXYD5	-1.99724	-15.6418	0.045799
ENSG00000132330	SCLY	1.99712	27.6019	0.045812
ENSG00000116833	NR5A2	1.99683	312.447	0.045844
ENSG00000173210	ABLIM3	1.99633	55.8757	0.045898
ENSG00000159256	MORC3	1.99622	19.708	0.04591
ENSG00000186832	KRT16	1.99503	376.322	0.046039
ENSG00000173230	GOLGB1	1.99467	38.7496	0.046079
ENSG00000184999	SLC22A10	1.99392	259.455	0.046161
ENSG00000162745	OLFML2B	-1.99367	-78.5563	0.046188
ENSG00000254521	SIGLEC12	1.99332	9.63056	0.046227
ENSG00000182511	FES	1.99271	10.7847	0.046294
ENSG00000198885	ITPRIPL1	-1.99187	-28.0235	0.046386
ENSG00000145725	PPIP5K2	1.99172	10.7251	0.046402
ENSG00000130427	EPO	1.99161	238.095	0.046414
ENSG00000159899	NPR2	-1.99151	-18.6368	0.046425
ENSG00000170279	C7orf33	-1.99053	-385.182	0.046533
ENSG00000152213	ARL11	1.99037	10.322	0.04655
ENSG00000105507	CABP5	1.99033	248.276	0.046554
ENSG00000055483	USP36	1.98989	85.3321	0.046603
ENSG00000147874	HAUS6	-1.98893	-25.1796	0.046709
ENSG00000204264	PSMB8	1.9889	78.1906	0.046712
ENSG00000177302	TOP3A	1.98839	55.8542	0.046769
ENSG00000183397	TEKTIP1	-1.98765	-19.8319	0.046851
ENSG00000116032	GRIN3B	-1.98656	-48.6816	0.046971
ENSG00000181652	ATG9B	-1.98642	-188.068	0.046987
ENSG00000184599	TAFA3	-1.9856	-59.113	0.047078
ENSG00000106367	AP1S1	1.98535	14.0934	0.047106
ENSG00000129159	KCNC1	-1.98504	-75.4734	0.047139
ENSG00000127481	UBR4	1.98463	45.8329	0.047185
ENSG00000142252	GEMIN7	-1.98441	-105.552	0.04721
ENSG00000141034	GID4	1.98326	45.5644	0.047338
ENSG00000256235	SMIM3	1.98253	74.0288	0.04742
ENSG00000139154	AEBP2	1.98212	71.765	0.047465
ENSG00000215440	NPEPL1	1.98188	37.4318	0.047493
ENSG00000011523	CEP68	1.98179	75.2348	0.047503
ENSG00000179580	RNF151	-1.98165	-65.9837	0.047518
ENSG00000142046	TMEM91	1.9815	11.6069	0.047536
ENSG00000176095	IP6K1	-1.9808	-212.183	0.047613
ENSG00000136631	VPS45	-1.98041	-11.7119	0.047658
ENSG00000174165	ZDHHC24	1.98038	22.9166	0.047661
ENSG00000135677	GNS	-1.98001	-22.058	0.047702
ENSG00000111452	ADGRD1	1.97994	35.9894	0.04771
ENSG00000140332	TLE3	-1.97991	-52.4383	0.047714
ENSG00000137941	TTLL7	1.97988	18.8645	0.047717
ENSG00000126856	PRDM7	1.97988	40.9369	0.047717
ENSG00000014824	SLC30A9	1.97942	25.9388	0.047769
ENSG00000138794	CASP6	-1.9794	-23.4764	0.047771
ENSG00000058404	CAMK2B	1.97811	115.084	0.047916
ENSG00000060642	PIGV	-1.97721	-20.8645	0.048018
ENSG00000122952	ZWINT	1.97645	31.9252	0.048104
ENSG00000134318	ROCK2	1.97645	15.7879	0.048104
ENSG00000180509	KCNE1	1.97505	29.2568	0.048262
ENSG00000123384	LRP1	-1.97393	-70.4696	0.04839
ENSG00000158793	NIT1	1.97388	228.594	0.048395
ENSG00000237441	RGL2	-1.97371	-82.8074	0.048415
ENSG00000166856	GPR182	-1.97368	-30.4336	0.048418
ENSG00000138798	EGF	1.97339	116.86	0.048451
ENSG00000136404	TM6SF1	-1.97336	-23.2215	0.048455
ENSG00000120137	PANK3	1.97328	61.0486	0.048464
ENSG00000167644	C19orf33	-1.97273	-60.7783	0.048527
ENSG00000006715	VPS41	1.9723	31.3953	0.048576
ENSG00000122783	CYREN	-1.97219	-13.2432	0.048587
ENSG00000116218	NPHS2	-1.97161	-425.085	0.048654
ENSG00000137693	YAP1	-1.97141	-36.1752	0.048677
ENSG00000165309	ARMC3	1.97004	45.0162	0.048834
ENSG00000102924	CBLN1	1.96994	80.2046	0.048846
ENSG00000148926	ADM	1.96967	44.483	0.048876
ENSG00000161980	POLR3K	-1.96902	-12.8522	0.048951
ENSG00000132773	TOE1	1.96884	65.6825	0.048972
ENSG00000135373	EHF	-1.96882	-35.8609	0.048974
ENSG00000111252	SH2B3	1.96712	315.867	0.04917
ENSG00000109072	VTN	-1.96693	-22.5691	0.049191
ENSG00000180745	CLRN3	-1.96553	-125.961	0.049353
ENSG00000157404	KIT	1.96467	138.895	0.049453
ENSG00000090530	P3H2	-1.96461	-58.675	0.049459
ENSG00000205856	C22orf42	1.96393	151.462	0.049538
ENSG00000125375	DMAC2L	-1.96365	-6.03199	0.04957
ENSG00000004779	NDUFAB1	1.96346	37.1666	0.049593
ENSG00000288611	NPBWR1	1.96303	58.5616	0.049642
ENSG00000204099	NEU4	1.96264	47.429	0.049688
ENSG00000186231	KLHL32	-1.96224	-9.00348	0.049734
ENSG00000196169	KIF19	-1.96219	-21.8351	0.04974
ENSG00000197323	TRIM33	-1.96215	-15.2845	0.049745
ENSG00000132781	MUTYH	1.96087	40.4231	0.049895
ENSG00000221880	KRTAP1-3	-1.96086	-307.989	0.049895
ENSG00000134183	GNAT2	-1.96078	-24.7357	0.049904
ENSG00000177202	SPACA4	1.9599	91.3796	0.050008
ENSG00000110060	PUS3	-1.95951	-12.9506	0.050054
ENSG00000171133	OR2K2	1.95902	399.111	0.05011
ENSG00000114626	ABTB1	1.95888	23.7481	0.050127
ENSG00000148835	TAF5	-1.95856	-14.7815	0.050164
ENSG00000251201	TMED7-TICAM2	-1.95841	-39.7879	0.050182
ENSG00000101544	ADNP2	-1.95776	-19.8973	0.050258
ENSG00000173868	PHOSPHO1	-1.95773	-35.3122	0.050261
ENSG00000166888	STAT6	1.9577	63.301	0.050266
ENSG00000282301	CYP3A7-CYP3A51P	1.95687	430.821	0.050363
ENSG00000109861	CTSC	-1.95687	-8.98621	0.050363
ENSG00000163576	EFHB	1.95673	109.465	0.050379
ENSG00000078246	TULP3	-1.9567	-38.0469	0.050383
ENSG00000064545	TMEM161A	-1.95589	-27.7634	0.050478
ENSG00000139318	DUSP6	-1.95576	-13.98	0.050493
ENSG00000104881	PPP1R13L	-1.95536	-12.6405	0.050541
ENSG00000226174	TEX22	-1.95461	-1509.6	0.050629
ENSG00000182541	LIMK2	-1.9545	-26.9336	0.050642
ENSG00000091831	ESR1	-1.9542	-508.654	0.050677
ENSG00000008018	PSMB1	1.95412	18.3174	0.050688
ENSG00000162407	PLPP3	1.95402	72.2123	0.050699
ENSG00000050405	LIMA1	1.95387	14.2273	0.050717
ENSG00000163283	ALPP	1.95382	88.9674	0.050722
ENSG00000007237	GAS7	-1.95375	-18.6874	0.050731
ENSG00000129465	RIPK3	1.95338	3.89702	0.050774
ENSG00000113407	TARS1	-1.95325	-14.3544	0.050791
ENSG00000186166	CENATAC	1.9527	65.3123	0.050856
ENSG00000244486	SCARF2	-1.95151	-25.9592	0.050996
ENSG00000185187	SIGIRR	1.95148	120.457	0.050999
ENSG00000175643	RMI2	-1.95147	-15.2012	0.051002
ENSG00000125409	TEKT3	1.95103	336.871	0.051053
ENSG00000008128	CDK11A	-1.95098	-163.007	0.051059
ENSG00000116205	TCEANC2	-1.95096	-45.881	0.051061
ENSG00000255071	SAA2-SAA4	-1.95093	-70.0105	0.051065
ENSG00000250374	TRIM75	1.95071	123.014	0.051091
ENSG00000285188	ENSG00000285188	-1.94958	-47.9222	0.051226
ENSG00000132631	SCP2D1	1.94949	245.464	0.051237
ENSG00000185728	YTHDF3	-1.94949	-43.4467	0.051237
ENSG00000168386	FILIP1L	1.94947	75.9188	0.051239
ENSG00000087338	GMCL1	-1.94891	-34.0713	0.051307
ENSG00000164591	MYOZ3	-1.94873	-246.679	0.051328
ENSG00000106089	STX1A	1.9487	30.3169	0.051332
ENSG00000169609	C15orf40	-1.94857	-20.9313	0.051346
ENSG00000133657	ATP13A3	-1.94847	-32.2043	0.051359
ENSG00000133574	GIMAP4	1.94783	25.7398	0.051435
ENSG00000182481	KPNA2	1.94739	25.7769	0.051488
ENSG00000138792	ENPEP	-1.94718	-83.1032	0.051513
ENSG00000099953	MMP11	1.94694	150.804	0.051542
ENSG00000164970	FAM219A	1.9465	74.9187	0.051595
ENSG00000162944	RFTN2	-1.94634	-24.0469	0.051614
ENSG00000244411	KRTAP5-7	1.94619	269.902	0.051632
ENSG00000188906	LRRK2	1.9455	43.016	0.051715
ENSG00000203795	FAM24A	1.94498	134.099	0.051777
ENSG00000109079	TNFAIP1	1.94484	117.503	0.051794
ENSG00000135040	NAA35	1.94459	443.224	0.051824
ENSG00000213416	KRTAP4-12	-1.94398	-54.3542	0.051898
ENSG00000169228	RAB24	-1.94378	-85.4631	0.051922
ENSG00000183963	SMTN	1.94369	6.98109	0.051932
ENSG00000006453	BAIAP2L1	-1.94369	-30.7139	0.051933
ENSG00000177383	MAGEF1	1.94293	13.4519	0.052024
ENSG00000185009	AP3M1	-1.9424	-29.6078	0.052088
ENSG00000204120	GIGYF2	1.94142	18.8513	0.052208
ENSG00000013288	MAN2B2	-1.94103	-35.2446	0.052255
ENSG00000184270	H2AC21	1.94099	153.189	0.05226
ENSG00000103375	AQP8	-1.94006	-219.248	0.052373
ENSG00000144747	TMF1	1.93996	41.0532	0.052385
ENSG00000113638	TTC33	-1.93992	-24.1041	0.05239
ENSG00000177673	TEX44	1.93931	83.4823	0.052463
ENSG00000170035	UBE2E3	1.93848	34.9144	0.052565
ENSG00000064933	PMS1	1.93828	17.7864	0.052589
ENSG00000154803	FLCN	-1.93812	-6.30898	0.052609
ENSG00000186407	CD300E	-1.93679	-100.604	0.052772
ENSG00000168530	MYL1	1.9361	106.383	0.052855
ENSG00000157106	SMG1	-1.93562	-43.4376	0.052914
ENSG00000173432	SAA1	-1.93558	-65.7517	0.052919
ENSG00000166669	ATF7IP2	1.93527	11.1676	0.052957
ENSG00000049239	H6PD	-1.93526	-93.7462	0.052958
ENSG00000082482	KCNK2	1.93506	282.479	0.052983
ENSG00000154162	CDH12	-1.9341	-341.299	0.053101
ENSG00000105011	ASF1B	1.93276	16.8457	0.053266
ENSG00000108443	RPS6KB1	1.93227	30.1802	0.053326
ENSG00000183914	DNAH2	1.93199	64.6188	0.05336
ENSG00000188092	GPR89B	-1.93172	-16.4152	0.053394
ENSG00000172568	FNDC9	-1.93118	-40.0408	0.053461
ENSG00000070610	GBA2	1.93092	19.5073	0.053493
ENSG00000173013	CCDC96	-1.93088	-65.5083	0.053498
ENSG00000204568	MRPS18B	-1.93063	-161.887	0.053529
ENSG00000001084	GCLC	1.93046	18.037	0.05355
ENSG00000143545	RAB13	1.93043	264.074	0.053554
ENSG00000113615	SEC24A	-1.93022	-114.464	0.053579
ENSG00000140955	ADAD2	1.92996	77.7029	0.053611
ENSG00000066044	ELAVL1	1.92986	53.3374	0.053624
ENSG00000148426	PROSER2	-1.92921	-8.90742	0.053705
ENSG00000145506	NKD2	-1.92902	-59.7913	0.053728
ENSG00000167083	GNGT2	-1.92843	-28.9714	0.053801
ENSG00000174279	EVX2	-1.9283	-214.986	0.053818
ENSG00000004866	ST7	1.92792	36.3802	0.053866
ENSG00000156983	BRPF1	1.9272	63.7571	0.053955
ENSG00000225950	NTF4	1.92683	52.0019	0.054001
ENSG00000171219	CDC42BPG	1.92677	12.0571	0.054008
ENSG00000182986	ZNF320	1.92667	12.1771	0.05402
ENSG00000125746	EML2	-1.9264	-5.22339	0.054055
ENSG00000100523	DDHD1	1.92638	14.8074	0.054056
ENSG00000187164	SHTN1	-1.92637	-17.4847	0.054059
ENSG00000152595	MEPE	-1.92547	-160.274	0.05417
ENSG00000064961	HMG20B	-1.92544	-73.9085	0.054175
ENSG00000248385	TARM1	-1.92533	-82.2399	0.054189
ENSG00000100362	PVALB	-1.92525	-136.849	0.054198
ENSG00000120370	GORAB	1.92373	69.0647	0.054389
ENSG00000132677	RHBG	1.92356	193.357	0.054409
ENSG00000186207	LCE5A	1.92262	1324.64	0.054527
ENSG00000104804	TULP2	-1.92238	-10.5869	0.054558
ENSG00000180113	TDRD6	-1.92238	-467.017	0.054558
ENSG00000115616	SLC9A2	1.92217	195.312	0.054584
ENSG00000082196	C1QTNF3	1.92153	16.3096	0.054665
ENSG00000127527	EPS15L1	-1.92117	-63.538	0.05471
ENSG00000156140	ADAMTS3	1.9211	35.184	0.054719
ENSG00000167617	CDC42EP5	-1.92107	-28.6501	0.054723
ENSG00000180190	TDRP	-1.92087	-45.5873	0.054748
ENSG00000131711	MAP1B	1.92079	32.9057	0.054759
ENSG00000068078	FGFR3	1.92069	46.264	0.054771
ENSG00000184436	THAP7	-1.92066	-17.7199	0.054774
ENSG00000074621	SLC24A1	1.92059	105.171	0.054784
ENSG00000073008	PVR	-1.92033	-12.951	0.054817
ENSG00000157510	AFAP1L1	1.92031	18.7239	0.054819
ENSG00000167664	TMIGD2	1.91979	5.3547	0.054884
ENSG00000115464	USP34	-1.91929	-34.6004	0.054948
ENSG00000120057	SFRP5	1.91874	55.3645	0.055018
ENSG00000100445	SDR39U1	-1.91812	-57.4996	0.055096
ENSG00000011295	TTC19	-1.91807	-150.922	0.055103
ENSG00000108924	HLF	-1.91776	-53.2988	0.055141
ENSG00000139718	SETD1B	1.91731	182.745	0.055198
ENSG00000286920	SMIM40	1.91671	138.795	0.055274
ENSG00000141570	CBX8	-1.91621	-28.7923	0.055338
ENSG00000186377	CYP4X1	1.91609	67.0335	0.055353
ENSG00000144130	NT5DC4	-1.91602	-36.7683	0.055363
ENSG00000111196	MAGOHB	1.91595	56.537	0.055371
ENSG00000234511	C5orf58	1.91586	47.8017	0.055383
ENSG00000168743	NPNT	1.91572	260.381	0.0554
ENSG00000213139	CRYGS	1.91542	72.6001	0.055438
ENSG00000158457	TSPAN33	1.91535	11.3634	0.055447
ENSG00000154330	PGM5	-1.91515	-12.9993	0.055473
ENSG00000112584	FAM120B	-1.91456	-46.3692	0.055549
ENSG00000196793	ZNF239	-1.91427	-14.23	0.055586
ENSG00000163092	XIRP2	1.914	633.073	0.055621
ENSG00000118785	SPP1	1.91338	17.8387	0.055699
ENSG00000144566	RAB5A	-1.91297	-12.2775	0.055752
ENSG00000136718	IMP4	-1.91283	-17.6018	0.05577
ENSG00000274750	H3C6	-1.91241	-46.4557	0.055824
ENSG00000062524	LTK	-1.91235	-48.8024	0.055831
ENSG00000070495	JMJD6	-1.91185	-37.1499	0.055895
ENSG00000138161	CUZD1	-1.9113	-70.0383	0.055966
ENSG00000165816	VWA2	-1.9105	-74.9862	0.056069
ENSG00000163736	PPBP	-1.90956	-1.79446	0.05619
ENSG00000138472	GUCA1C	1.9082	390.731	0.056366
ENSG00000064547	LPAR2	1.90817	201.564	0.056369
ENSG00000206013	IFITM5	-1.90768	-30.2121	0.056433
ENSG00000042813	ZPBP	-1.90762	-142.055	0.056441
ENSG00000170426	SDR9C7	-1.90705	-98.7773	0.056514
ENSG00000186891	TNFRSF18	1.90594	74.1694	0.056658
ENSG00000133313	CNDP2	1.90543	4.15997	0.056725
ENSG00000145284	SCD5	-1.90517	-4.85218	0.056758
ENSG00000197721	CR1L	-1.9051	-94.4762	0.056767
ENSG00000166037	CEP57	-1.90502	-14.3874	0.056777
ENSG00000119703	ZC2HC1C	-1.90495	-3.65334	0.056786
ENSG00000126215	XRCC3	-1.90456	-166.593	0.056837
ENSG00000157911	PEX10	1.90421	206.631	0.056883
ENSG00000241837	ATP5PO	-1.90406	-37.5852	0.056902
ENSG00000187492	CDHR4	-1.90398	-274.343	0.056912
ENSG00000136816	TOR1B	1.90356	26.3653	0.056967
ENSG00000134575	ACP2	-1.90355	-23.6388	0.056969
ENSG00000182866	LCK	1.90324	65.6522	0.057009
ENSG00000154839	SKA1	1.90318	30.1197	0.057018
ENSG00000185088	RPS27L	-1.90292	-15.8539	0.057052
ENSG00000087299	L2HGDH	-1.90268	-16.1316	0.057083
ENSG00000188039	NWD1	-1.90207	-25.6427	0.057162
ENSG00000121743	GJA3	-1.90193	-15.749	0.05718
ENSG00000170373	CST1	-1.90124	-21.1019	0.057271
ENSG00000119640	ACYP1	1.90061	17.3898	0.057353
ENSG00000182247	UBE2E2	-1.90041	-18.371	0.057379
ENSG00000151067	CACNA1C	-1.90036	-122.59	0.057385
ENSG00000129596	CDO1	-1.90025	-95.2851	0.0574
ENSG00000127022	CANX	-1.89964	-88.1032	0.05748
ENSG00000198517	MAFK	-1.89931	-134.272	0.057524
ENSG00000044115	CTNNA1	1.89926	6.03184	0.05753
ENSG00000288859	H2AC19	1.89915	226.349	0.057544
ENSG00000197959	DNM3	-1.89915	-12.6152	0.057545
ENSG00000170743	SYT9	1.89906	147.27	0.057556
ENSG00000179071	CCDC89	-1.89882	-159.267	0.057588
ENSG00000159788	RGS12	-1.89872	-23.925	0.057602
ENSG00000141452	RMC1	-1.89867	-10.188	0.057608
ENSG00000163735	CXCL5	-1.8985	-27.3939	0.057631
ENSG00000133661	SFTPD	-1.89807	-90.9518	0.057686
ENSG00000198440	ZNF583	-1.89806	-7.60973	0.057688
ENSG00000258529	ENSG00000258529	1.89761	15.9029	0.057747
ENSG00000131808	FSHB	1.89734	202.619	0.057783
ENSG00000189306	RRP7A	-1.89729	-40.9539	0.057789
ENSG00000112462	OR12D3	-1.89654	-322.834	0.057889
ENSG00000069122	ADGRF5	-1.89556	-169.957	0.058019
ENSG00000176895	OR51A7	-1.8948	-341.547	0.058118
ENSG00000078487	ZCWPW1	-1.89457	-13.8869	0.058149
ENSG00000103269	RHBDL1	-1.89452	-137.704	0.058156
ENSG00000256349	ENSG00000256349	-1.8944	-22.3624	0.058171
ENSG00000249853	HS3ST5	-1.89423	-677.799	0.058194
ENSG00000181867	FTMT	-1.8936	-436.112	0.058278
ENSG00000171804	WDR87	1.89344	76.7509	0.0583
ENSG00000123444	KBTBD4	1.89331	160.054	0.058317
ENSG00000108797	CNTNAP1	1.89309	51.1644	0.058345
ENSG00000175352	NRIP3	-1.89241	-11.9846	0.058436
ENSG00000159164	SV2A	1.89223	120.414	0.05846
ENSG00000125551	PLGLB2	-1.89205	-1019.59	0.058484
ENSG00000146859	TMEM140	-1.89186	-43.6611	0.05851
ENSG00000106290	TAF6	-1.89182	-25.3612	0.058515
ENSG00000128708	HAT1	-1.89174	-10.9002	0.058525
ENSG00000130699	TAF4	1.89169	307.056	0.058532
ENSG00000163840	DTX3L	-1.89158	-41.3705	0.058547
ENSG00000180720	CHRM4	-1.89152	-434.572	0.058554
ENSG00000134247	PTGFRN	-1.89129	-24.899	0.058585
ENSG00000025156	HSF2	1.89122	5.88398	0.058594
ENSG00000103353	UBFD1	-1.89088	-24.972	0.05864
ENSG00000166164	BRD7	-1.8907	-19.4522	0.058664
ENSG00000121297	TSHZ3	1.89012	8.04865	0.058742
ENSG00000221968	FADS3	-1.89001	-25.6806	0.058757
ENSG00000141854	MISP3	-1.88981	-21.6314	0.058784
ENSG00000112183	RBM24	1.88969	81.1362	0.0588
ENSG00000115896	PLCL1	-1.88968	-58.1031	0.0588
ENSG00000188549	CCDC9B	-1.8896	-73.9074	0.058811
ENSG00000142609	CFAP74	1.88915	570.064	0.058872
ENSG00000119801	YPEL5	-1.88902	-48.9737	0.058889
ENSG00000197312	DDI2	-1.88883	-48.9188	0.058914
ENSG00000234284	ZNF879	1.88854	9.62582	0.058954
ENSG00000203872	C6orf163	-1.88854	-57.1837	0.058954
ENSG00000165953	SERPINA12	1.88852	230.078	0.058957
ENSG00000103742	IGDCC4	1.88759	921.98	0.059081
ENSG00000138175	ARL3	1.8875	125.57	0.059093
ENSG00000254505	CHMP4A	1.88749	40.5675	0.059095
ENSG00000115216	NRBP1	1.88705	28.6536	0.059153
ENSG00000168671	UGT3A2	1.88685	70.0686	0.059181
ENSG00000100804	PSMB5	-1.88618	-23.7443	0.059271
ENSG00000187239	FNBP1	-1.88615	-59.1634	0.059275
ENSG00000139289	PHLDA1	-1.88588	-23.6157	0.059312
ENSG00000069011	PITX1	1.88499	67.6364	0.059431
ENSG00000013588	GPRC5A	1.88468	52.6403	0.059473
ENSG00000081913	PHLPP1	1.8846	24.3953	0.059484
ENSG00000008441	NFIX	1.88394	138.53	0.059574
ENSG00000122966	CIT	1.88368	82.927	0.059608
ENSG00000226742	HSBP1L1	-1.88361	-5.18087	0.059617
ENSG00000197587	DMBX1	1.88327	97.9701	0.059663
ENSG00000076944	STXBP2	-1.88278	-21.4907	0.059731
ENSG00000180155	LYNX1	1.88251	39.5259	0.059767
ENSG00000110328	GALNT18	1.88235	56.4645	0.059789
ENSG00000107968	MAP3K8	1.88168	11.658	0.05988
ENSG00000140015	KCNH5	-1.88148	-39.5235	0.059907
ENSG00000186326	RGS9BP	-1.88138	-25.6573	0.05992
ENSG00000236782	ZNF593OS	-1.88137	-33.9317	0.059922
ENSG00000257017	HP	-1.88124	-55.8966	0.059939
ENSG00000137094	DNAJB5	1.88109	55.4782	0.059959
ENSG00000124380	SNRNP27	-1.88103	-44.2126	0.059968
ENSG00000248099	INSL3	1.88058	34.9381	0.060029
ENSG00000183475	ASB7	-1.88055	-1053.69	0.060033
ENSG00000100249	C22orf31	-1.88051	-38.043	0.060039
ENSG00000145375	SPATA5	1.87963	94.8512	0.060159
ENSG00000166869	CHP2	1.87953	504.566	0.060172
ENSG00000164494	PDSS2	1.87926	198.76	0.060209
ENSG00000131941	RHPN2	-1.87856	-14.5571	0.060305
ENSG00000099960	SLC7A4	1.87841	13.679	0.060325
ENSG00000164308	ERAP2	-1.87824	-30.6584	0.060348
ENSG00000143252	SDHC	-1.87772	-26.7347	0.06042
ENSG00000171798	KNDC1	1.87769	24.0421	0.060424
ENSG00000121210	TMEM131L	1.87641	42.2164	0.060599
ENSG00000196544	BORCS6	-1.87633	-61.4483	0.06061
ENSG00000189050	RNFT1	-1.87619	-10.9553	0.060629
ENSG00000172301	COPRS	-1.87578	-27.7038	0.060686
ENSG00000124749	COL21A1	1.8756	89.2803	0.06071
ENSG00000180329	CCDC43	-1.87516	-33.1589	0.060771
ENSG00000120332	TNN	1.87457	95.548	0.060852
ENSG00000288000	ENSG00000288000	-1.87424	-49.7784	0.060897
ENSG00000176244	ACBD7	-1.87395	-20.3464	0.060938
ENSG00000176956	LY6H	1.87318	91.9091	0.061043
ENSG00000251655	PRB1	-1.87266	-142.21	0.061115
ENSG00000196616	ADH1B	-1.87265	-100.286	0.061117
ENSG00000197858	GPAA1	1.87231	204.786	0.061164
ENSG00000123091	RNF11	1.8719	28.9745	0.061221
ENSG00000196260	SFTA2	-1.87169	-199.636	0.06125
ENSG00000285947	ENSG00000285947	1.87156	13.6166	0.061268
ENSG00000186185	KIF18B	1.87119	15.0967	0.061319
ENSG00000139547	RDH16	-1.87104	-258.651	0.06134
ENSG00000180251	SLC9A4	-1.87072	-36.3546	0.061383
ENSG00000155275	TRMT44	1.86988	181.171	0.0615
ENSG00000229637	PRAC2	1.86977	205.736	0.061516
ENSG00000100038	TOP3B	-1.86968	-98.8405	0.061529
ENSG00000156738	MS4A1	1.8692	40.7135	0.061595
ENSG00000126337	KRT36	-1.86854	-12.0594	0.061687
ENSG00000172554	SNTG2	1.86833	116.145	0.061717
ENSG00000148396	SEC16A	1.86793	11.4231	0.061771
ENSG00000147548	NSD3	1.86793	128.604	0.061772
ENSG00000154678	PDE1C	1.86769	57.2353	0.061805
ENSG00000103335	PIEZO1	-1.86663	-23.6772	0.061953
ENSG00000125772	GPCPD1	-1.86654	-29.0961	0.061966
ENSG00000163701	IL17RE	-1.86649	-12.8137	0.061973
ENSG00000178404	CEP295NL	1.86543	17.009	0.062121
ENSG00000165188	RNF183	-1.86482	-94.0613	0.062207
ENSG00000120708	TGFBI	-1.86472	-10.9861	0.062221
ENSG00000165506	DNAAF2	1.8645	6.59976	0.062251
ENSG00000154415	PPP1R3A	1.86439	1434.83	0.062266
ENSG00000150636	CCDC102B	-1.86375	-62.5831	0.062357
ENSG00000137801	THBS1	1.8622	110.253	0.062575
ENSG00000106410	NOBOX	-1.86209	-181.828	0.062591
ENSG00000144559	TAMM41	1.86138	59.9905	0.062691
[truncated: 15,593 more rows]
