# Supplementary material for: scPrediXcan integrates deep learning methods and single-cell data into a cell-type-specific transcriptome-wide association study framework
Source: Cell Genom. 2025 May 14;5(5):100875. doi: 10.1016/j.xgen.2025.100875 (PMC12143334; doi:10.1016/j.xgen.2025.100875)
Supplement: Data S1. Tables S1–S47 [file mmc2.zip › Supplemental_tables/TableS35.xlsx]

## Sheet: Table_S35_naiveThymusderivedCD4
gene	gene_name	zscore	effect_size	pvalue
ENSG00000213719	CLIC1	-21.9105	-319.039	2.06102e-106
ENSG00000137343	ATAT1	17.8136	496.216	5.54e-71
ENSG00000213722	DDAH2	-17.1233	-153.232	9.95e-66
ENSG00000204296	TSBP1	17.0472	300.89	3.66e-65
ENSG00000204542	C6orf15	16.4334	283.118	1.1e-60
ENSG00000213676	ATF6B	16.0872	367.176	3.14e-58
ENSG00000204463	BAG6	-15.7707	-323.138	4.95e-56
ENSG00000204385	SLC44A4	14.9498	339.799	1.56e-50
ENSG00000204290	BTNL2	13.5798	394.677	5.28e-42
ENSG00000137404	NRM	-12.8115	-142.947	1.41e-37
ENSG00000103490	PYCARD	-12.7238	-1691.27	4.36e-37
ENSG00000232629	HLA-DQB2	12.622	41.5037	1.6e-36
ENSG00000196230	TUBB	-12.5625	-272.768	3.39e-36
ENSG00000204421	LY6G6C	-11.8353	-399.246	2.57e-32
ENSG00000228789	HCG22	-11.3908	-137.407	4.65e-30
ENSG00000204420	MPIG6B	-11.3491	-377.56	7.49e-30
ENSG00000204386	NEU1	11.2985	407.803	1.34e-29
ENSG00000168477	TNXB	-11.0845	-243.062	1.49e-28
ENSG00000196747	H2AC13	-11.0018	-366.689	3.74e-28
ENSG00000221988	PPT2	10.8569	212.253	1.85e-27
ENSG00000241404	EGFL8	10.8093	324.612	3.11e-27
ENSG00000166278	C2	10.7871	383.149	3.96e-27
ENSG00000137312	FLOT1	10.6259	173.399	2.26e-26
ENSG00000276903	H2AC16	10.361	89.2723	3.73e-25
ENSG00000278828	H3C10	-10.3594	-353.625	3.79e-25
ENSG00000204498	NFKBIL1	9.98193	73.9253	1.83e-23
ENSG00000274641	H2BC17	9.73749	880.087	2.09e-22
ENSG00000206503	HLA-A	9.62286	48.058	6.4e-22
ENSG00000204388	HSPA1B	9.61273	134.209	7.07e-22
ENSG00000204371	EHMT2	-9.58188	-399.754	9.53e-22
ENSG00000248167	TRIM39-RPP21	-9.54485	-158.197	1.36e-21
ENSG00000242574	HLA-DMB	-9.48445	-233.538	2.44e-21
ENSG00000204256	BRD2	9.4775	123.462	2.6e-21
ENSG00000278637	H4C1	9.45828	85.1341	3.13e-21
ENSG00000237541	HLA-DQA2	9.22467	39.3473	2.84e-20
ENSG00000204305	AGER	-9.1977	-140.509	3.66e-20
ENSG00000204536	CCHCR1	-9.16608	-104.409	4.91e-20
ENSG00000064419	TNPO3	-9.14539	-86.4404	5.94e-20
ENSG00000244255	ENSG00000244255	9.10953	350.059	8.27e-20
ENSG00000232810	TNF	-8.80997	-273.678	1.25e-18
ENSG00000184357	H1-5	8.72548	446.69	2.65e-18
ENSG00000204424	LY6G6F	-8.69643	-210.405	3.43e-18
ENSG00000137338	PGBD1	8.54592	149.706	1.28e-17
ENSG00000185947	ZNF267	-8.44103	-1227.12	3.15e-17
ENSG00000204396	VWA7	8.43647	399.515	3.27e-17
ENSG00000237988	OR2I1P	8.38529	148.886	5.06e-17
ENSG00000186470	BTN3A2	-8.27258	-36.5935	1.31e-16
ENSG00000273542	H4C12	8.26737	194.313	1.37e-16
ENSG00000276368	H2AC14	8.22473	303.281	1.96e-16
ENSG00000213760	ATP6V1G2	7.93702	92.8402	2.07e-15
ENSG00000196735	HLA-DQA1	-7.91995	-2.96284	2.38e-15
ENSG00000276302	ENSG00000276302	7.90152	144.091	2.76e-15
ENSG00000161179	YDJC	7.88999	48.2668	3.02e-15
ENSG00000277224	H2BC7	-7.61384	-92.3702	2.66e-14
ENSG00000183246	RIMBP3C	-7.51943	-247.136	5.5e-14
ENSG00000226979	LTA	-7.49041	-65.6157	6.87e-14
ENSG00000185651	UBE2L3	-7.48948	-245.522	6.91e-14
ENSG00000204472	AIF1	7.444	167.39	9.77e-14
ENSG00000204511	MCCD1	-7.35183	-85.3054	1.96e-13
ENSG00000204516	MICB	7.20139	30.7079	5.96e-13
ENSG00000234745	HLA-B	6.96785	66.0886	3.22e-12
ENSG00000228727	SAPCD1	-6.88235	-164.317	5.89e-12
ENSG00000187626	ZKSCAN4	6.78959	84.8617	1.12e-11
ENSG00000161180	CCDC116	6.60519	170.074	3.97e-11
ENSG00000204701	OR2J3	6.52541	755.63	6.78e-11
ENSG00000204564	C6orf136	6.44377	97.4346	1.17e-10
ENSG00000204681	GABBR1	6.43748	87.6981	1.21e-10
ENSG00000136573	BLK	-6.43275	-47.8274	1.25e-10
ENSG00000197062	ZSCAN26	6.41862	106.963	1.38e-10
ENSG00000213780	GTF2H4	-6.40416	-99.2072	1.51e-10
ENSG00000204576	PRR3	-6.39805	-373.63	1.57e-10
ENSG00000204257	HLA-DMA	-6.2877	-217.987	3.22e-10
ENSG00000158691	ZSCAN12	-6.26756	-16.6605	3.67e-10
ENSG00000070047	PHRF1	-6.26135	-316.533	3.82e-10
ENSG00000156873	PHKG2	6.26108	507.324	3.82e-10
ENSG00000278677	H2AC17	-6.15289	-120.166	7.61e-10
ENSG00000204469	PRRC2A	6.12433	144.245	9.11e-10
ENSG00000137411	VARS2	6.07766	102.242	1.22e-09
ENSG00000204315	FKBPL	-6.06542	-94.9416	1.32e-09
ENSG00000250641	LY6G6F-LY6G6D	-6.01009	-111.982	1.85e-09
ENSG00000124568	SLC17A1	-5.97959	-132.143	2.24e-09
ENSG00000231852	CYP21A2	-5.96324	-2337.13	2.47e-09
ENSG00000137331	IER3	5.91757	95.64	3.27e-09
ENSG00000204539	CDSN	-5.8999	-34.5366	3.64e-09
ENSG00000248993	ENSG00000248993	-5.83843	-95.9366	5.27e-09
ENSG00000168291	PDHB	-5.82093	-71.993	5.85e-09
ENSG00000275221	H2AC15	-5.77221	-32.661	7.82e-09
ENSG00000146112	PPP1R18	-5.6992	-226.202	1.2e-08
ENSG00000185130	H2BC13	5.6838	121.198	1.32e-08
ENSG00000220201	ZGLP1	-5.66919	-142.082	1.43e-08
ENSG00000137185	ZSCAN9	-5.66473	-30.2458	1.47e-08
ENSG00000187837	H1-2	-5.59033	-100.66	2.27e-08
ENSG00000204438	GPANK1	-5.39997	-156.821	6.67e-08
ENSG00000204540	PSORS1C1	5.2453	37.9367	1.56e-07
ENSG00000177710	SLC35G5	5.23182	189.102	1.68e-07
ENSG00000179344	HLA-DQB1	-5.22589	-3.88364	1.73e-07
ENSG00000204695	OR14J1	-5.2229	-215.92	1.76e-07
ENSG00000203747	FCGR3A	5.22269	23.0235	1.76e-07
ENSG00000099365	STX1B	-5.15689	-399.925	2.51e-07
ENSG00000204632	HLA-G	-5.15539	-9.06141	2.53e-07
ENSG00000233822	H2BC15	-5.09473	-30.1342	3.49e-07
ENSG00000204427	ABHD16A	-5.08831	-127.008	3.61e-07
ENSG00000105376	ICAM5	5.08246	27.8139	3.73e-07
ENSG00000089280	FUS	5.05354	248.877	4.34e-07
ENSG00000138378	STAT4	-5.04125	-21.6516	4.63e-07
ENSG00000161405	IKZF3	4.99232	53.2769	5.97e-07
ENSG00000065989	PDE4A	-4.92838	-27.028	8.29e-07
ENSG00000105371	ICAM4	4.91231	78.3733	9e-07
ENSG00000073605	GSDMB	4.84743	16.5196	1.25e-06
ENSG00000267673	FDX2	4.8449	21.4951	1.27e-06
ENSG00000163686	ABHD6	-4.84373	-47.1671	1.27e-06
ENSG00000010704	HFE	4.79458	108.703	1.63e-06
ENSG00000205882	DEFB134	4.78635	108.325	1.7e-06
ENSG00000116698	SMG7	-4.7739	-228.844	1.81e-06
ENSG00000255154	HTD2	-4.77141	-24.2664	1.83e-06
ENSG00000198315	ZKSCAN8	4.74802	33.6219	2.05e-06
ENSG00000204344	STK19	4.72497	110.24	2.3e-06
ENSG00000204301	NOTCH4	4.7098	80.6432	2.48e-06
ENSG00000169896	ITGAM	4.7025	76.485	2.57e-06
ENSG00000277075	H2AC8	4.67302	183.234	2.97e-06
ENSG00000070190	DAPP1	-4.66701	-30.1222	3.06e-06
ENSG00000179958	DCTPP1	-4.65587	-640.816	3.23e-06
ENSG00000273802	H2BC8	4.62829	51.6115	3.69e-06
ENSG00000168298	H1-4	4.62397	89.3889	3.76e-06
ENSG00000146047	H2BC1	-4.57909	-122.36	4.67e-06
ENSG00000287080	H3C3	-4.56664	-110.323	4.96e-06
ENSG00000204287	HLA-DRA	-4.55974	-64.8531	5.12e-06
ENSG00000156858	PRR14	4.53625	1976.09	5.73e-06
ENSG00000126456	IRF3	4.53048	44.9002	5.89e-06
ENSG00000198369	SPRED2	-4.50767	-162.436	6.55e-06
ENSG00000113532	ST8SIA4	-4.44028	-42.1173	8.98e-06
ENSG00000240053	LY6G5B	-4.43927	-82.8703	9.03e-06
ENSG00000111801	BTN3A3	4.42732	66.7393	9.54e-06
ENSG00000166851	PLK1	-4.42226	-234.116	9.77e-06
ENSG00000159314	ARHGAP27	-4.41728	-53.6279	1e-05
ENSG00000120054	CPN1	-4.39618	-194.186	1.1e-05
ENSG00000139370	SLC15A4	4.37758	30.8227	1.2e-05
ENSG00000224586	GPX5	4.3743	167.645	1.22e-05
ENSG00000126453	BCL2L12	4.35829	52.6948	1.31e-05
ENSG00000204616	TRIM31	4.34172	15.9569	1.41e-05
ENSG00000204520	MICA	-4.31891	-12.6062	1.57e-05
ENSG00000141736	ERBB2	-4.30558	-411.205	1.67e-05
ENSG00000124610	H1-1	-4.28428	-49.4292	1.83e-05
ENSG00000124678	TCP11	4.27828	6.16124	1.88e-05
ENSG00000204644	ZFP57	4.27671	11.6794	1.9e-05
ENSG00000186075	ZPBP2	4.26579	64.2502	1.99e-05
ENSG00000233050	DEFB130B	-4.23551	-437.3	2.28e-05
ENSG00000005020	SKAP2	-4.23542	-17.7333	2.28e-05
ENSG00000134369	NAV1	4.21966	56.3546	2.45e-05
ENSG00000129538	RNASE1	-4.21666	-93.037	2.48e-05
ENSG00000276410	H2BC3	-4.21321	-129.388	2.52e-05
ENSG00000164500	SPATA48	-4.20899	-389.872	2.57e-05
ENSG00000254093	PINX1	4.19897	41.1855	2.68e-05
ENSG00000204366	ZBTB12	-4.18552	-143.081	2.85e-05
ENSG00000132185	FCRLA	-4.17772	-113.493	2.94e-05
ENSG00000133265	HSPBP1	-4.17622	-62.5214	2.96e-05
ENSG00000099849	RASSF7	4.16532	79.6541	3.11e-05
ENSG00000274600	RIMBP3B	4.11705	733.332	3.84e-05
ENSG00000164508	H2AC1	-4.1099	-129.893	3.96e-05
ENSG00000205884	DEFB136	4.09863	152.435	4.16e-05
ENSG00000243729	OR5V1	-4.06177	-181.941	4.87e-05
ENSG00000198130	HIBCH	-4.05135	-181.768	5.09e-05
ENSG00000163684	RPP14	-4.03558	-16.366	5.45e-05
ENSG00000099834	CDHR5	4.02338	63.8595	5.74e-05
ENSG00000244355	LY6G6D	4.00576	98.4991	6.18e-05
ENSG00000162676	GFI1	-4.00227	-99.0472	6.27e-05
ENSG00000023191	RNH1	4.00097	92.6337	6.31e-05
ENSG00000174775	HRAS	-3.99172	-16.5697	6.56e-05
ENSG00000177106	EPS8L2	-3.9891	-108.164	6.63e-05
ENSG00000137288	UQCC2	3.98706	97.0678	6.69e-05
ENSG00000103510	KAT8	-3.98432	-153.4	6.77e-05
ENSG00000182010	RTKN2	-3.98074	-8.82962	6.87e-05
ENSG00000145901	TNIP1	-3.97176	-118.801	7.13e-05
ENSG00000197903	H2BC12	-3.95734	-32.5629	7.58e-05
ENSG00000119048	UBE2B	-3.95475	-262.172	7.66e-05
ENSG00000204702	OR2J1	3.95231	176.342	7.74e-05
ENSG00000110435	PDHX	-3.9385	-9.60622	8.2e-05
ENSG00000204248	COL11A2	-3.93697	-123.067	8.25e-05
ENSG00000203910	C1orf146	-3.89595	-138.081	9.78e-05
ENSG00000065060	BLTP3A	-3.88988	-45.6265	0.0001
ENSG00000070031	SCT	-3.88642	-241.952	0.000102
ENSG00000204428	LY6G5C	3.87159	187.065	0.000108
ENSG00000205883	DEFB135	3.81326	120.323	0.000137
ENSG00000204314	PRRT1	3.81259	198.288	0.000138
ENSG00000115009	CCL20	3.80838	56.4795	0.00014
ENSG00000182108	DEXI	-3.80577	-37.1991	0.000141
ENSG00000169900	PYDC1	-3.80153	-30.3332	0.000144
ENSG00000103653	CSK	3.80012	114.965	0.000145
ENSG00000289282	ENSG00000289282	-3.79334	-46.1072	0.000149
ENSG00000162413	KLHL21	-3.79268	-995.396	0.000149
ENSG00000116701	NCF2	-3.78599	-22.7067	0.000153
ENSG00000204599	TRIM39	3.7747	103.372	0.00016
ENSG00000149089	APIP	-3.77261	-7.47193	0.000162
ENSG00000171757	LRRC34	3.76277	71.7921	0.000168
ENSG00000164611	PTTG1	-3.75729	-69.0072	0.000172
ENSG00000254206	NPIPB11	3.75615	151.7	0.000173
ENSG00000149179	CSTPP1	-3.74295	-67.7581	0.000182
ENSG00000042813	ZPBP	-3.72743	-248.268	0.000193
ENSG00000204435	CSNK2B	-3.70994	-435.832	0.000207
ENSG00000137822	TUBGCP4	-3.68687	-155.388	0.000227
ENSG00000163406	SLC15A2	3.68665	69.6812	0.000227
ENSG00000079689	SCGN	-3.68254	-258.67	0.000231
ENSG00000172890	NADSYN1	-3.67927	-27.6658	0.000234
ENSG00000154328	NEIL2	3.67918	9.93686	0.000234
ENSG00000172057	ORMDL3	-3.675	-22.9147	0.000238
ENSG00000163660	CCNL1	-3.67214	-258.019	0.000241
ENSG00000026950	BTN3A1	3.66209	105.104	0.00025
ENSG00000197238	H4C11	3.65826	101.542	0.000254
ENSG00000188739	RBM34	3.65023	224.729	0.000262
ENSG00000197283	SYNGAP1	-3.63078	-125.455	0.000283
ENSG00000078018	MAP2	3.60715	45.7046	0.00031
ENSG00000114982	KANSL3	3.59995	80.5317	0.000318
ENSG00000125691	RPL23	3.59867	451.195	0.00032
ENSG00000006837	CDKL3	3.5874	95.46	0.000334
ENSG00000102962	CCL22	-3.57714	-29.5544	0.000347
ENSG00000096996	IL12RB1	3.57213	50.8484	0.000354
ENSG00000186298	PPP1CC	3.57121	273.276	0.000355
ENSG00000129009	ISLR	3.55987	320.39	0.000371
ENSG00000105063	PPP6R1	3.55278	136.48	0.000381
ENSG00000124160	NCOA5	3.54691	54.8783	0.00039
ENSG00000111321	LTBR	3.54636	42.8342	0.000391
ENSG00000171790	SLFNL1	3.53857	15.6827	0.000402
ENSG00000138439	FAM117B	-3.52961	-109.972	0.000416
ENSG00000137713	PPP2R1B	-3.5264	-53.9059	0.000421
ENSG00000072694	FCGR2B	3.51508	52.7164	0.00044
ENSG00000144451	SPAG16	-3.51499	-33.1121	0.00044
ENSG00000241106	HLA-DOB	-3.50523	-20.7024	0.000456
ENSG00000095794	CREM	-3.49771	-90.4433	0.000469
ENSG00000273983	H3C8	3.49454	40.0949	0.000475
ENSG00000064995	TAF11	-3.47625	-61.1959	0.000508
ENSG00000142224	IL19	-3.47204	-20.8173	0.000517
ENSG00000204538	PSORS1C2	-3.47095	-34.4048	0.000519
ENSG00000107566	ERLIN1	-3.46722	-75.0315	0.000526
ENSG00000163377	TAFA4	3.46673	144.49	0.000527
ENSG00000140678	ITGAX	3.45582	18.4039	0.000549
ENSG00000198704	GPX6	3.4417	184.32	0.000578
ENSG00000168300	PCMTD1	-3.44006	-87.7241	0.000582
ENSG00000112511	PHF1	-3.43252	-272.291	0.000598
ENSG00000213859	KCTD11	3.43136	78.6821	0.000601
ENSG00000140105	WARS1	-3.42948	-12.1423	0.000605
ENSG00000188580	NKAIN2	-3.4278	-209.72	0.000608
ENSG00000158373	H2BC5	-3.42596	-41.4199	0.000613
ENSG00000174611	KY	-3.42345	-60.6703	0.000618
ENSG00000163357	DCST1	-3.41658	-245.422	0.000634
ENSG00000160683	CXCR5	3.41039	28.0605	0.000649
ENSG00000176909	MAMSTR	3.40587	106.292	0.00066
ENSG00000130584	ZBTB46	3.40223	45.1045	0.000668
ENSG00000172680	MOS	-3.39359	-84.2609	0.00069
ENSG00000177225	GATD1	3.39261	94.1494	0.000692
ENSG00000081985	IL12RB2	3.38917	22.0914	0.000701
ENSG00000178226	PRSS36	3.38874	59.3829	0.000702
ENSG00000187288	CIDEC	3.38389	148.02	0.000715
ENSG00000002834	LASP1	3.38266	99.6301	0.000718
ENSG00000232040	SCAND3	-3.37367	-133.654	0.000742
ENSG00000124613	ZNF391	3.36163	44.6996	0.000775
ENSG00000205442	IZUMO3	-3.35453	-193.565	0.000795
ENSG00000197587	DMBX1	3.35058	174.508	0.000806
ENSG00000145861	C1QTNF2	-3.34916	-158.98	0.000811
ENSG00000178852	EFCAB13	-3.34418	-8.45861	0.000825
ENSG00000165997	ARL5B	-3.33661	-39.6234	0.000848
ENSG00000166963	MAP1A	3.33501	117.638	0.000853
ENSG00000149428	HYOU1	-3.32655	-38.8601	0.000879
ENSG00000166947	EPB42	-3.32548	-99.2579	0.000883
ENSG00000198522	GPN1	3.32485	43.2018	0.000885
ENSG00000170145	SIK2	-3.3206	-55.3929	0.000898
ENSG00000112576	CCND3	-3.31611	-121.005	0.000913
ENSG00000181552	EDDM3B	-3.31222	-75.1921	0.000926
ENSG00000177030	DEAF1	-3.30512	-138.472	0.000949
ENSG00000110497	AMBRA1	-3.30443	-458.764	0.000952
ENSG00000278588	H2BC10	-3.30119	-150.267	0.000963
ENSG00000184220	CMSS1	-3.2991	-85.4807	0.00097
ENSG00000125148	MT2A	3.29729	210.5	0.000976
ENSG00000204653	ASPDH	3.28189	38.7944	0.001031
ENSG00000140459	CYP11A1	-3.27837	-177.74	0.001044
ENSG00000164609	SLU7	-3.27741	-27.1347	0.001048
ENSG00000160695	VPS11	-3.27107	-27.5743	0.001071
ENSG00000162738	VANGL2	-3.26692	-77.865	0.001087
ENSG00000141744	PNMT	3.26636	52.7049	0.001089
ENSG00000249715	FER1L5	3.26576	199.482	0.001092
ENSG00000144369	FAM171B	3.25864	31.7034	0.001119
ENSG00000289747	ENSG00000289747	-3.2584	-63.7089	0.00112
ENSG00000167004	PDIA3	-3.25636	-159.432	0.001128
ENSG00000147874	HAUS6	-3.24285	-19.6313	0.001183
ENSG00000137868	STRA6	-3.2364	-40.8703	0.00121
ENSG00000075975	MKRN2	-3.23038	-21.3745	0.001236
ENSG00000167588	GPD1	-3.20932	-170.836	0.00133
ENSG00000088682	COQ9	3.2087	34.9225	0.001333
ENSG00000130653	PNPLA7	3.2084	82.1035	0.001335
ENSG00000107165	TYRP1	-3.20731	-368.571	0.00134
ENSG00000107807	TLX1	3.20573	144.211	0.001347
ENSG00000169169	CPT1C	-3.19777	-17.9766	0.001385
ENSG00000127328	RAB3IP	3.19707	21.0476	0.001388
ENSG00000100154	TTC28	3.19303	12.7457	0.001408
ENSG00000224420	ADM5	-3.19277	-46.3864	0.001409
ENSG00000172345	STARD5	3.1926	65.6296	0.00141
ENSG00000089177	KIF16B	-3.19129	-21.8659	0.001416
ENSG00000291302	ENSG00000291302	-3.18856	-201.727	0.00143
ENSG00000131951	LRRC9	3.18513	37.8954	0.001447
ENSG00000168394	TAP1	-3.18389	-48.6903	0.001453
ENSG00000197279	ZNF165	3.17849	46.6589	0.00148
ENSG00000188290	HES4	3.17467	16.8211	0.0015
ENSG00000112182	BACH2	-3.17169	-132.175	0.001516
ENSG00000196072	BLOC1S2	-3.16951	-96.0217	0.001527
ENSG00000258083	OR9A4	3.16937	232.679	0.001528
ENSG00000134249	ADAM30	3.15941	212.705	0.001581
ENSG00000143226	FCGR2A	3.15745	65.3881	0.001592
ENSG00000156171	DRAM2	3.15415	86.2955	0.00161
ENSG00000255974	CYP2A6	-3.14871	-285.355	0.00164
ENSG00000182264	IZUMO1	-3.14748	-101.71	0.001647
ENSG00000151689	INPP1	-3.14492	-119.678	0.001661
ENSG00000144834	TAGLN3	3.14327	33.4356	0.001671
ENSG00000136634	IL10	-3.13854	-21.3031	0.001698
ENSG00000117266	CDK18	3.13823	60.5674	0.0017
ENSG00000158553	POM121L2	3.13764	61.4716	0.001703
ENSG00000256269	HMBS	-3.137	-41.9764	0.001707
ENSG00000189362	NEMP2	3.13535	13.8212	0.001717
ENSG00000079102	RUNX1T1	3.13507	146.066	0.001718
ENSG00000204544	MUC21	3.12464	59.4024	0.00178
ENSG00000130222	GADD45G	3.12316	10.3415	0.001789
ENSG00000176177	ENTHD1	-3.12144	-60.3808	0.0018
ENSG00000161610	HCRT	-3.11929	-184.341	0.001813
ENSG00000186832	KRT16	-3.1187	-870.926	0.001817
ENSG00000079691	CARMIL1	3.11839	16.6549	0.001818
ENSG00000146858	ZC3HAV1L	-3.10698	-37.0475	0.00189
ENSG00000019995	ZRANB1	-3.10624	-17.6852	0.001895
ENSG00000119760	SUPT7L	3.10543	213.469	0.0019
ENSG00000146151	HMGCLL1	-3.10376	-134.816	0.001911
ENSG00000138379	MSTN	-3.10325	-112.53	0.001914
ENSG00000140259	MFAP1	-3.10062	-198.381	0.001931
ENSG00000104894	CD37	3.09551	14.8759	0.001965
ENSG00000023041	ZDHHC6	3.09444	101.599	0.001972
ENSG00000107551	RASSF4	3.09417	49.6101	0.001974
ENSG00000177830	CHID1	-3.09099	-165.938	0.001995
ENSG00000101019	UQCC1	3.0908	67.6816	0.001996
ENSG00000198642	KLHL9	3.08185	33.7175	0.002057
ENSG00000135333	EPHA7	3.07359	115.879	0.002115
ENSG00000180573	H2AC6	-3.07124	-16.8694	0.002132
ENSG00000115884	SDC1	-3.0704	-75.2551	0.002138
ENSG00000240065	PSMB9	-3.06883	-75.8505	0.002149
ENSG00000131323	TRAF3	3.06591	37.6361	0.00217
ENSG00000140323	DISP2	-3.064	-52.781	0.002184
ENSG00000174951	FUT1	-3.06222	-54.3295	0.002197
ENSG00000198113	TOR4A	-3.06203	-52.932	0.002198
ENSG00000204410	MSH5	3.05672	91.4177	0.002238
ENSG00000254415	SIGLEC14	-3.05431	-41.748	0.002256
ENSG00000104901	DKKL1	-3.05375	-50.6019	0.00226
ENSG00000170166	HOXD4	-3.05244	-106.903	0.00227
ENSG00000066777	ARFGEF1	3.04476	74.0956	0.002329
ENSG00000105245	NUMBL	3.04412	79.27	0.002334
ENSG00000030110	BAK1	-3.04059	-34.6804	0.002361
ENSG00000126215	XRCC3	3.03653	128.849	0.002393
ENSG00000129219	PLD2	-3.03652	-98.4798	0.002393
ENSG00000124564	SLC17A3	-3.03574	-14.3623	0.002399
ENSG00000105401	CDC37	-3.03062	-73.0854	0.002441
ENSG00000143669	LYST	-3.0289	-15.7784	0.002454
ENSG00000105550	FGF21	-3.02568	-128.557	0.002481
ENSG00000116771	AGMAT	3.02375	4.93923	0.002497
ENSG00000128815	WDFY4	3.02261	44.4557	0.002506
ENSG00000091732	ZC3HC1	-3.0221	-269.133	0.00251
ENSG00000182985	CADM1	-3.01868	-72.9249	0.002539
ENSG00000234829	IFNA17	-3.01797	-231.853	0.002545
ENSG00000152240	HAUS1	-3.01733	-9.63617	0.00255
ENSG00000181915	ADO	3.01232	60.4544	0.002593
ENSG00000274286	ADRA2B	3.01118	236.292	0.002602
ENSG00000143032	BARHL2	3.01041	91.9608	0.002609
ENSG00000144642	RBMS3	3.0026	42.9263	0.002677
ENSG00000077157	PPP1R12B	2.99565	43.0449	0.002739
ENSG00000133247	KMT5C	2.99331	119.489	0.00276
ENSG00000206530	CFAP44	2.98685	61.5802	0.002819
ENSG00000164574	GALNT10	-2.98614	-17.1109	0.002825
ENSG00000174915	PTDSS2	2.98516	73.6368	0.002834
ENSG00000162399	BSND	2.98501	156.603	0.002836
ENSG00000171786	NHLH1	2.98426	49.4606	0.002843
ENSG00000129480	DTD2	2.97971	88.1259	0.002885
ENSG00000180044	C3orf80	2.97928	108.87	0.002889
ENSG00000170779	CDCA4	2.97769	53.7236	0.002904
ENSG00000148019	CEP78	-2.97626	-35.9833	0.002918
ENSG00000215695	RSC1A1	-2.97553	-114.197	0.002925
ENSG00000179598	PLD6	2.97427	61.1039	0.002937
ENSG00000147873	IFNA5	2.97155	262.635	0.002963
ENSG00000197965	MPZL1	2.96586	14.5332	0.003018
ENSG00000173991	TCAP	-2.96555	-306.489	0.003021
ENSG00000239697	TNFSF12	-2.96554	-26.0153	0.003022
ENSG00000163602	RYBP	2.96516	124.866	0.003025
ENSG00000072571	HMMR	2.96483	85.5455	0.003028
ENSG00000184719	RNLS	-2.96145	-52.9102	0.003062
ENSG00000124145	SDC4	2.96032	11.0533	0.003073
ENSG00000120937	NPPB	2.95842	105.556	0.003092
ENSG00000235109	ZSCAN31	2.95693	87.4728	0.003107
ENSG00000268500	SIGLEC5	-2.95362	-71.092	0.003141
ENSG00000104783	KCNN4	2.95258	59.1935	0.003151
ENSG00000160124	MIX23	2.95247	66.6367	0.003152
ENSG00000011485	PPP5C	-2.95236	-7.09637	0.003154
ENSG00000159495	TGM7	-2.95166	-242.678	0.003161
ENSG00000138185	ENTPD1	2.94861	249.395	0.003192
ENSG00000125686	MED1	2.94831	27.7885	0.003195
ENSG00000204610	TRIM15	-2.94713	-131.426	0.003207
ENSG00000288625	ENSG00000288625	2.94612	328.027	0.003218
ENSG00000130511	SSBP4	2.94202	27.3911	0.003261
ENSG00000188283	ZNF383	-2.94103	-61.6532	0.003271
ENSG00000171587	DSCAM	-2.94023	-348.141	0.00328
ENSG00000101464	PIGU	-2.93911	-58.5455	0.003292
ENSG00000186146	DEFB131A	-2.93901	-1173.89	0.003293
ENSG00000167397	VKORC1	2.93633	108.111	0.003321
ENSG00000065518	NDUFB4	2.93082	247.104	0.003381
ENSG00000104687	GSR	2.92972	42.5903	0.003393
ENSG00000162928	PEX13	-2.92954	-37.5896	0.003395
ENSG00000254726	MEX3A	-2.92951	-529.662	0.003395
ENSG00000151967	SCHIP1	-2.92809	-82.4808	0.003411
ENSG00000139133	ALG10	-2.92262	-38.0598	0.003471
ENSG00000051009	FHIP1B	2.92175	42.1184	0.003481
ENSG00000188784	PLA2G2E	2.91924	119.584	0.003509
ENSG00000111832	RWDD1	2.91752	39.3572	0.003528
ENSG00000074219	TEAD2	-2.91376	-56.9525	0.003571
ENSG00000204842	ATXN2	-2.90944	-100.286	0.003621
ENSG00000170802	FOXN2	2.9074	29.7073	0.003644
ENSG00000065361	ERBB3	-2.90631	-197.287	0.003657
ENSG00000276293	PIP4K2B	2.90153	154.624	0.003713
ENSG00000013523	ANGEL1	2.90023	16.158	0.003729
ENSG00000205835	GMNC	2.89905	28.5906	0.003743
ENSG00000125386	FAM193A	-2.89669	-232.938	0.003771
ENSG00000170322	NFRKB	2.89515	43.1518	0.00379
ENSG00000140265	ZSCAN29	-2.88981	-120726	0.003855
ENSG00000054967	RELT	2.88872	60.7372	0.003868
ENSG00000164151	ICE1	-2.88858	-60.9151	0.00387
ENSG00000181315	ZNF322	-2.8878	-60.5012	0.00388
ENSG00000213578	CPLX3	2.88551	178.669	0.003908
ENSG00000170606	HSPA4	2.88262	62.223	0.003944
ENSG00000171798	KNDC1	-2.87877	-51.1517	0.003992
ENSG00000137872	SEMA6D	2.87665	159.109	0.004019
ENSG00000197562	RAB40C	-2.87654	-68.5695	0.004021
ENSG00000237330	RNF223	2.87608	157.436	0.004026
ENSG00000161395	PGAP3	2.87434	63.508	0.004049
ENSG00000174938	SEZ6L2	-2.87311	-17.8938	0.004064
ENSG00000143368	SF3B4	2.8727	785.306	0.00407
ENSG00000122986	HVCN1	2.8719	16.434	0.00408
ENSG00000177885	GRB2	-2.87188	-45.0135	0.00408
ENSG00000003989	SLC7A2	-2.86844	-43.7299	0.004125
ENSG00000198914	POU3F3	2.86841	111.067	0.004125
ENSG00000177302	TOP3A	2.86649	33.8751	0.004151
ENSG00000131748	STARD3	2.86481	49.2796	0.004173
ENSG00000108306	FBXL20	-2.86217	-76.7585	0.004208
ENSG00000178860	MSC	-2.85848	-10.1655	0.004257
ENSG00000162302	RPS6KA4	2.85793	50.4421	0.004264
ENSG00000095370	SH2D3C	-2.856	-189.958	0.00429
ENSG00000146039	SLC17A4	-2.85541	-150.412	0.004298
ENSG00000112514	CUTA	-2.85367	-115.83	0.004322
ENSG00000108523	RNF167	-2.85029	-125.272	0.004368
ENSG00000132952	USPL1	2.84864	61.127	0.004391
ENSG00000284704	SCYGR3	-2.83727	-114.303	0.00455
ENSG00000244411	KRTAP5-7	2.82888	227.063	0.004671
ENSG00000204952	FBXO47	2.82866	172.275	0.004674
ENSG00000075239	ACAT1	-2.82525	-45.0688	0.004724
ENSG00000164171	ITGA2	-2.82496	-18.5576	0.004729
ENSG00000170917	NUDT6	-2.82491	-17.6033	0.004729
ENSG00000167244	IGF2	-2.82271	-153.171	0.004762
ENSG00000007384	RHBDF1	2.81903	81.9513	0.004817
ENSG00000066422	ZBTB11	2.81902	83.7376	0.004817
ENSG00000099910	KLHL22	-2.81844	-136.597	0.004826
ENSG00000147872	PLIN2	-2.81777	-21.6352	0.004836
ENSG00000131591	C1orf159	2.81766	32.1857	0.004838
ENSG00000253368	TRNP1	-2.81528	-113.271	0.004873
ENSG00000184702	SEPTIN5	-2.81526	-251.22	0.004874
ENSG00000188636	RTL6	2.81479	459.756	0.004881
ENSG00000142102	PGGHG	-2.81425	-18.6086	0.004889
ENSG00000185187	SIGIRR	2.81085	206.272	0.004941
ENSG00000174992	ZG16	2.80967	190.354	0.004959
ENSG00000196655	TRAPPC4	2.80895	46.1771	0.00497
ENSG00000197930	ERO1A	-2.8088	-27.7912	0.004973
ENSG00000084674	APOB	2.80855	72.3315	0.004977
ENSG00000278870	OR51G1	-2.80548	-231.902	0.005024
ENSG00000158023	CFAP251	-2.80436	-3.86008	0.005042
ENSG00000151422	FER	-2.80173	-39.6482	0.005083
ENSG00000143033	MTF2	-2.79902	-51.1909	0.005126
ENSG00000163933	RFT1	2.79849	99.0888	0.005134
ENSG00000151692	RNF144A	-2.79839	-33.7833	0.005136
ENSG00000198326	TMEM239	-2.79749	-410.21	0.00515
ENSG00000126814	TRMT5	2.79595	81.3262	0.005175
ENSG00000129245	FXR2	-2.79532	-262.966	0.005185
ENSG00000172717	GARIN2	2.7948	200.122	0.005193
ENSG00000140464	PML	2.79391	77.3107	0.005208
ENSG00000137310	TCF19	2.79295	14.9982	0.005223
ENSG00000125485	DDX31	2.79221	78.5802	0.005235
ENSG00000143257	NR1I3	-2.79006	-50.9936	0.00527
ENSG00000126603	GLIS2	-2.78699	-97.1071	0.00532
ENSG00000116539	ASH1L	2.78658	308.035	0.005327
ENSG00000185453	ZSWIM9	-2.78275	-69.2947	0.00539
ENSG00000177663	IL17RA	2.78118	25.3231	0.005416
ENSG00000158062	UBXN11	2.77748	34.0177	0.005478
ENSG00000166170	BAG5	-2.77699	-22.5343	0.005487
ENSG00000163235	TGFA	2.77472	23.1388	0.005525
ENSG00000101412	E2F1	-2.77443	-11.8168	0.00553
ENSG00000080166	DCT	-2.77261	-70.1242	0.005561
ENSG00000197724	PHF2	-2.76953	-36.0457	0.005614
ENSG00000148926	ADM	2.76935	73.0978	0.005617
ENSG00000135116	HRK	-2.76831	-36.9563	0.005635
ENSG00000268043	NBPF12	2.76829	587.517	0.005635
ENSG00000160471	COX6B2	2.76416	34.768	0.005707
ENSG00000140153	WDR20	-2.76276	-784.72	0.005732
ENSG00000104626	ERI1	2.76242	39.2441	0.005737
ENSG00000106004	HOXA5	-2.76235	-212.855	0.005739
ENSG00000082175	PGR	2.75966	153.254	0.005786
ENSG00000216588	IGSF23	2.75955	96.0876	0.005788
ENSG00000196466	ZNF799	-2.75817	-42.1477	0.005813
ENSG00000280236	OR12D2	-2.75733	-417.074	0.005828
ENSG00000118985	ELL2	-2.75669	-35.9232	0.005839
ENSG00000204880	KRTAP4-8	-2.75565	-118.368	0.005858
ENSG00000186193	SAPCD2	2.75432	291.167	0.005881
ENSG00000120800	UTP20	2.75408	95.4363	0.005886
ENSG00000131142	CCL25	2.75215	16.8954	0.005921
ENSG00000105549	THEG	2.75041	124.57	0.005952
ENSG00000153317	ASAP1	-2.75002	-51.1406	0.005959
ENSG00000164691	TAGAP	2.74436	7.96867	0.006063
ENSG00000135919	SERPINE2	-2.74234	-11.1885	0.0061
ENSG00000214290	POU2AF3	-2.74167	-70.2047	0.006113
ENSG00000082641	NFE2L1	-2.74147	-87.4101	0.006117
ENSG00000095485	CWF19L1	-2.74122	-43.521	0.006121
ENSG00000204560	DHX16	-2.7408	-108.465	0.006129
ENSG00000137218	FRS3	-2.7406	-30.7937	0.006133
ENSG00000198535	C2CD4A	-2.74058	-13.3594	0.006133
ENSG00000204704	OR2W1	2.73688	113.871	0.006202
ENSG00000137842	TMEM62	2.7361	54.7263	0.006217
ENSG00000119669	IRF2BPL	2.7295	12.6638	0.006343
ENSG00000134389	CFHR5	2.72779	88.2013	0.006376
ENSG00000184163	C1QTNF12	2.72693	57.6055	0.006393
ENSG00000149639	SOGA1	-2.72423	-204.161	0.006445
ENSG00000232113	TEX50	2.72416	167.879	0.006447
ENSG00000186847	KRT14	2.72395	135.346	0.006451
ENSG00000161609	KASH5	2.72389	5.81541	0.006452
ENSG00000105402	NAPA	-2.72368	-103.358	0.006456
ENSG00000117036	ETV3	-2.72358	-94.5267	0.006458
ENSG00000105499	PLA2G4C	2.72343	86.0533	0.006461
ENSG00000171403	KRT9	2.72214	193.992	0.006486
ENSG00000249709	ZNF564	2.71872	20.6096	0.006553
ENSG00000126773	PCNX4	-2.71829	-163.616	0.006562
ENSG00000160563	MED27	2.71676	119.805	0.006592
ENSG00000115211	EIF2B4	-2.71644	-95.3051	0.006599
ENSG00000120645	IQSEC3	-2.71615	-798.074	0.006605
ENSG00000196826	ENSG00000196826	2.71317	24.5348	0.006664
ENSG00000183682	BMP8A	2.71241	10.1695	0.00668
ENSG00000145214	DGKQ	2.71166	11.0832	0.006695
ENSG00000163082	SGPP2	-2.71066	-34.0366	0.006715
ENSG00000189233	NUGGC	-2.7102	-30.428	0.006724
ENSG00000116001	TIA1	-2.70475	-30.2392	0.006836
ENSG00000181867	FTMT	-2.70055	-221.045	0.006922
ENSG00000180257	ZNF816	-2.69871	-75.726	0.006961
ENSG00000165661	QSOX2	-2.69865	-13.3394	0.006962
ENSG00000111231	GPN3	-2.69819	-52.8671	0.006972
ENSG00000130997	POLN	2.69631	133.215	0.007011
ENSG00000185313	SCN10A	-2.69084	-338.595	0.007127
ENSG00000124067	SLC12A4	2.69001	173.049	0.007145
ENSG00000173273	TNKS	2.68655	26.6822	0.007219
ENSG00000143753	DEGS1	-2.6775	-107.533	0.007417
ENSG00000181090	EHMT1	2.67363	104.542	0.007503
ENSG00000179144	GIMAP7	2.67322	54.8075	0.007513
ENSG00000100321	SYNGR1	2.67049	12.3049	0.007574
ENSG00000143772	ITPKB	2.66901	319.637	0.007608
ENSG00000119844	AFTPH	2.66732	132.09	0.007646
ENSG00000196510	ANAPC7	2.66626	47.6245	0.00767
ENSG00000113302	IL12B	2.66529	58.2505	0.007692
ENSG00000134571	MYBPC3	-2.66514	-72.6287	0.007696
ENSG00000258713	C20orf141	-2.66465	-195.178	0.007707
ENSG00000101040	ZMYND8	-2.66294	-86.2642	0.007746
ENSG00000089053	ANAPC5	2.66144	114.215	0.007781
ENSG00000136810	TXN	-2.65858	-11.6208	0.007847
ENSG00000183087	GAS6	-2.65732	-83.3541	0.007876
ENSG00000233954	UQCRHL	-2.65576	-56.662	0.007913
ENSG00000260861	ENSG00000260861	2.65423	10.1189	0.007949
ENSG00000072071	ADGRL1	2.65206	48.8383	0.008
ENSG00000166200	COPS2	-2.65179	-62.9694	0.008007
ENSG00000112079	STK38	-2.65135	-127.773	0.008017
ENSG00000183569	SERHL2	-2.65134	-2.35357	0.008017
ENSG00000144028	SNRNP200	-2.6494	-73.2012	0.008063
ENSG00000181085	MAPK15	-2.64898	-62.7983	0.008073
ENSG00000084734	GCKR	2.64708	94.4583	0.008119
ENSG00000163798	SLC4A1AP	2.64612	67.3179	0.008142
ENSG00000205832	C16orf96	2.64571	138.007	0.008152
ENSG00000164841	TMEM74	-2.64385	-33.788	0.008197
ENSG00000170734	POLH	-2.64201	-372.065	0.008242
ENSG00000136870	ZNF189	2.64099	52.7615	0.008266
ENSG00000164346	NSA2	2.63993	47.4567	0.008292
ENSG00000172724	CCL19	-2.6392	-40.1027	0.00831
ENSG00000171109	MFN1	2.63824	76.3486	0.008334
ENSG00000288675	PANO1	2.6381	95.329	0.008337
ENSG00000138271	GPR87	2.63597	126.45	0.00839
ENSG00000142494	SLC47A1	2.63588	39.2111	0.008392
ENSG00000168484	SFTPC	2.63388	247.92	0.008442
ENSG00000047457	CP	-2.63259	-47.109	0.008474
ENSG00000135541	AHI1	-2.63218	-20.8761	0.008484
ENSG00000172661	WASHC2C	-2.63191	-14.9653	0.008491
ENSG00000101546	RBFA	-2.62965	-35.2291	0.008547
ENSG00000112343	TRIM38	-2.62862	-29.9956	0.008573
ENSG00000072858	SIDT1	2.62841	6.18231	0.008578
ENSG00000151164	RAD9B	-2.62662	-33.0905	0.008624
ENSG00000168806	LCMT2	-2.62643	-16.1973	0.008629
ENSG00000196704	AMZ2	2.62597	20.6695	0.00864
ENSG00000129003	VPS13C	-2.62438	-119.336	0.008681
ENSG00000000938	FGR	2.62255	45.1049	0.008728
ENSG00000160789	LMNA	2.62197	86.0224	0.008742
ENSG00000105186	ANKRD27	-2.6206	-39.6282	0.008778
ENSG00000213626	LBH	-2.62001	-139.665	0.008793
ENSG00000215704	CELA2B	-2.61789	-106.116	0.008848
ENSG00000255307	OR52B2	2.61722	106.076	0.008865
ENSG00000128645	HOXD1	-2.6162	-44.3804	0.008892
ENSG00000175595	ERCC4	-2.61572	-36.3069	0.008904
ENSG00000125965	GDF5	-2.61532	-157.609	0.008914
ENSG00000160075	SSU72	-2.61375	-27.7285	0.008955
ENSG00000047936	ROS1	-2.61249	-71.1586	0.008988
ENSG00000108439	PNPO	-2.61019	-72.9572	0.009049
ENSG00000169397	RNASE3	2.61009	10.481	0.009052
ENSG00000183513	COA5	-2.6095	-53.9556	0.009067
ENSG00000102580	DNAJC3	-2.60769	-67.7698	0.009116
ENSG00000070961	ATP2B1	2.60677	26.1151	0.00914
ENSG00000136286	MYO1G	2.60603	28.2548	0.00916
ENSG00000168631	MUCL3	2.60143	137.14	0.009284
ENSG00000178093	TSSK6	2.60015	512.772	0.009318
ENSG00000167261	DPEP2	2.60013	47.6908	0.009319
ENSG00000253958	CLDN23	2.59964	15.0551	0.009332
ENSG00000146263	MMS22L	-2.5989	-50.6818	0.009352
ENSG00000214216	IQCJ	-2.59753	-211.618	0.00939
ENSG00000103507	BCKDK	2.59677	79.6934	0.009411
ENSG00000204475	NCR3	-2.59639	-47.4462	0.009421
ENSG00000177556	ATOX1	-2.59609	-18.8138	0.009429
ENSG00000124215	CDH26	-2.59593	-198.529	0.009433
ENSG00000162927	PUS10	-2.59543	-65.5449	0.009447
ENSG00000101290	CDS2	2.5939	94.0318	0.009489
ENSG00000101444	AHCY	2.59374	78.5941	0.009494
ENSG00000124574	ABCC10	-2.59356	-18.6543	0.009499
ENSG00000023892	DEF6	-2.59354	-26.2474	0.009499
ENSG00000184270	H2AC21	2.59258	119.783	0.009526
ENSG00000168374	ARF4	2.5925	59.2641	0.009528
ENSG00000110721	CHKA	2.58947	35.4073	0.009612
ENSG00000094661	OR1I1	-2.58919	-301.632	0.00962
ENSG00000128886	ELL3	2.58689	22.1212	0.009685
ENSG00000165474	GJB2	-2.58674	-23.8622	0.009689
ENSG00000176994	SMCR8	2.58673	58.2365	0.009689
ENSG00000173404	INSM1	2.5861	33.4416	0.009707
ENSG00000184939	ZFP90	-2.58557	-8.39984	0.009722
ENSG00000113249	HAVCR1	-2.58342	-56.3279	0.009783
ENSG00000215817	ZC3H11B	-2.58101	-214.627	0.009851
ENSG00000102935	ZNF423	-2.58043	-399.105	0.009868
ENSG00000149218	ENDOD1	-2.58041	-5.84173	0.009868
ENSG00000177042	TMEM80	-2.57986	-77.4692	0.009884
ENSG00000179580	RNF151	-2.57759	-14.4262	0.009949
ENSG00000172568	FNDC9	-2.57669	-25.8156	0.009975
ENSG00000169047	IRS1	2.57623	91.2452	0.009989
ENSG00000154743	TSEN2	-2.57589	-31.0121	0.009998
ENSG00000087302	RTRAF	2.57557	57.9866	0.010008
ENSG00000183161	FANCF	2.57406	32.5366	0.010051
ENSG00000123374	CDK2	-2.57354	-48.1428	0.010067
ENSG00000021355	SERPINB1	2.57338	47.9481	0.010071
ENSG00000143258	USP21	-2.57155	-109.221	0.010125
ENSG00000095932	SMIM24	2.57139	54.3256	0.010129
ENSG00000010818	HIVEP2	2.56657	91.5474	0.010271
ENSG00000127780	OR1E2	2.56397	317.333	0.010348
ENSG00000279000	OR10A6	2.56161	114.909	0.010419
ENSG00000054611	TBC1D22A	-2.55674	-25.8594	0.010566
ENSG00000124074	ENKD1	2.55553	189.575	0.010603
ENSG00000141738	GRB7	2.55552	50.0984	0.010603
ENSG00000241839	PLEKHO2	2.55445	40.1034	0.010636
ENSG00000166128	RAB8B	2.55413	47.6686	0.010645
ENSG00000197728	RPS26	-2.55198	-19.2023	0.010711
ENSG00000116584	ARHGEF2	2.55114	61.9305	0.010737
ENSG00000163823	CCR1	2.54926	36.4042	0.010795
ENSG00000121053	EPX	2.54902	8.65988	0.010803
ENSG00000148541	FAM13C	2.54809	100.237	0.010832
ENSG00000184924	PTRHD1	-2.54495	-47.0486	0.010929
ENSG00000125834	STK35	-2.54451	-40.0428	0.010943
ENSG00000096717	SIRT1	-2.54339	-64.734	0.010978
ENSG00000250067	YJEFN3	2.54317	140.13	0.010985
ENSG00000187475	H1-6	2.54245	35.7738	0.011008
ENSG00000182177	ASB18	2.54242	287.18	0.011009
ENSG00000142686	C1orf216	2.54056	238.074	0.011068
ENSG00000145014	TMEM44	2.54004	50.2459	0.011084
ENSG00000099821	POLRMT	-2.5386	-73.2149	0.01113
ENSG00000116205	TCEANC2	-2.53683	-62.3658	0.011186
ENSG00000168803	ADAL	-2.53509	-15.1987	0.011242
ENSG00000162745	OLFML2B	-2.53408	-42.662	0.011274
ENSG00000183484	GPR132	2.53391	22.9027	0.01128
ENSG00000286522	H3C2	-2.53247	-99.6638	0.011326
ENSG00000067369	TP53BP1	2.53164	21.7733	0.011353
ENSG00000139734	DIAPH3	2.53106	99.1333	0.011372
ENSG00000138092	CENPO	-2.53017	-61.7795	0.011401
ENSG00000003756	RBM5	-2.5293	-67.3914	0.011429
ENSG00000178301	AQP11	-2.52884	-33.7829	0.011444
ENSG00000154719	MRPL39	2.52875	27.7403	0.011447
ENSG00000100100	PIK3IP1	-2.52786	-239.102	0.011476
ENSG00000168090	COPS6	2.52774	113.576	0.01148
ENSG00000145907	G3BP1	2.52734	36.8079	0.011493
ENSG00000196659	TTC30B	-2.52612	-100.533	0.011533
ENSG00000115234	SNX17	-2.52559	-97.7537	0.01155
ENSG00000106927	AMBP	-2.52451	-79.8093	0.011586
ENSG00000101782	RIOK3	-2.52119	-213.993	0.011696
ENSG00000157020	SEC13	2.51913	86.3979	0.011764
ENSG00000147885	IFNA16	-2.51845	-352.411	0.011787
ENSG00000135900	MRPL44	2.51701	81.1221	0.011836
ENSG00000168491	CCDC110	-2.51525	-60.868	0.011895
ENSG00000104213	PDGFRL	2.51248	12.1577	0.011989
ENSG00000146054	TRIM7	2.51155	27.2986	0.01202
ENSG00000135362	PRR5L	2.50995	23.0035	0.012075
ENSG00000164398	ACSL6	2.50902	26.5851	0.012107
ENSG00000132915	PDE6A	-2.50895	-93.5882	0.012109
ENSG00000125780	TGM3	-2.50878	-41.531	0.012115
ENSG00000157303	SUSD3	-2.50833	-21.1303	0.012131
ENSG00000196233	LCOR	-2.50617	-840.922	0.012205
ENSG00000139193	CD27	-2.50518	-43.7718	0.012239
ENSG00000167772	ANGPTL4	2.50499	27.3289	0.012246
ENSG00000101440	ASIP	2.50499	141.061	0.012246
ENSG00000184489	PTP4A3	-2.50498	-9.42355	0.012246
ENSG00000100281	HMGXB4	-2.50471	-120.885	0.012255
ENSG00000204713	TRIM27	-2.50442	-9.62699	0.012265
ENSG00000215041	NEURL4	2.50439	28.143	0.012266
ENSG00000095981	KCNK16	-2.50437	-72.154	0.012267
ENSG00000181666	ZNF875	-2.50372	-165.553	0.012289
ENSG00000136877	FPGS	-2.50284	-18.6177	0.01232
ENSG00000198252	STYX	2.50281	20.4635	0.012321
ENSG00000116748	AMPD1	2.50181	203.42	0.012356
ENSG00000225528	TMA7B	-2.49905	-58.7327	0.012453
ENSG00000152611	CAPSL	-2.4977	-52.8211	0.0125
ENSG00000010017	RANBP9	-2.49639	-32.9315	0.012546
ENSG00000064666	CNN2	2.49522	76.3871	0.012588
ENSG00000100519	PSMC6	-2.49516	-62.9579	0.01259
ENSG00000133321	PLAAT4	-2.49416	-165.459	0.012625
ENSG00000135373	EHF	-2.49121	-27.4805	0.012731
ENSG00000124935	SCGB1D2	2.49086	115.813	0.012744
ENSG00000196358	NTNG2	2.49011	99.9972	0.01277
ENSG00000174371	EXO1	-2.48889	-32.4526	0.012814
ENSG00000112078	KCTD20	2.48883	44.5478	0.012816
ENSG00000135966	TGFBRAP1	2.48783	31.9233	0.012852
ENSG00000174939	ASPHD1	-2.48757	-66.6005	0.012862
ENSG00000283439	SPEM3	2.48747	447.162	0.012865
ENSG00000173110	HSPA6	-2.48478	-31.7348	0.012963
ENSG00000122484	RPAP2	2.48379	80.1946	0.012999
ENSG00000180919	OR56B4	2.48195	331.292	0.013067
ENSG00000169223	LMAN2	-2.48139	-185.621	0.013087
ENSG00000235453	SMIM27	-2.4808	-173.204	0.013109
ENSG00000076685	NT5C2	2.4801	13.3524	0.013134
ENSG00000124787	RPP40	-2.48002	-34.2133	0.013137
ENSG00000120057	SFRP5	2.47969	119.04	0.01315
ENSG00000175520	UBQLN3	2.47948	96.2599	0.013158
ENSG00000111271	ACAD10	2.47922	115.664	0.013167
ENSG00000184571	PIWIL3	2.47839	160.119	0.013198
ENSG00000085274	MYNN	-2.47806	-180.948	0.01321
ENSG00000146839	ZAN	2.47673	31.3662	0.013259
ENSG00000269590	ENSG00000269590	-2.47652	-101.137	0.013267
ENSG00000239998	LILRA2	-2.4765	-19.8214	0.013268
ENSG00000176971	FIBIN	2.47395	204.011	0.013363
ENSG00000064687	ABCA7	2.4738	11.3339	0.013368
ENSG00000065029	ZNF76	-2.46899	-68.3083	0.013549
ENSG00000073737	DHRS9	-2.46792	-47.551	0.01359
ENSG00000112941	TENT4A	2.46754	21.1834	0.013604
ENSG00000184378	ACTRT3	2.46752	66.7974	0.013605
ENSG00000172893	DHCR7	-2.46684	-46.9607	0.013631
ENSG00000105655	ISYNA1	2.46588	24.4352	0.013668
ENSG00000188486	H2AX	-2.46559	-28.5956	0.013679
ENSG00000166603	MC4R	-2.4646	-54.7972	0.013717
ENSG00000275896	PRSS2	2.4644	15.7574	0.013724
ENSG00000255439	ENSG00000255439	2.46298	62.0503	0.013779
ENSG00000169474	SPRR1A	2.46184	69.8604	0.013823
ENSG00000091831	ESR1	-2.4598	-190.65	0.013901
ENSG00000159761	C16orf86	2.45932	267.874	0.01392
ENSG00000113643	RARS1	-2.45689	-42.5354	0.014014
ENSG00000231274	SBK3	-2.45679	-109.711	0.014018
ENSG00000150337	FCGR1A	-2.45603	-2254.37	0.014048
ENSG00000158296	SLC13A3	2.45514	81.6063	0.014083
ENSG00000134871	COL4A2	-2.45421	-53.0749	0.01412
ENSG00000008441	NFIX	2.45377	392.452	0.014137
ENSG00000164077	MON1A	-2.45245	-77.5617	0.014189
ENSG00000132510	KDM6B	-2.45158	-31.8395	0.014223
ENSG00000158869	FCER1G	-2.45085	-20.5028	0.014252
ENSG00000214530	STARD10	-2.45062	-45.4047	0.014261
ENSG00000126858	RHOT1	-2.45061	-89.4565	0.014262
ENSG00000170561	IRX2	2.44885	413.507	0.014331
ENSG00000131791	PRKAB2	-2.44866	-110.244	0.014339
ENSG00000148600	CDHR1	-2.44765	-76.6793	0.014379
ENSG00000259384	GH1	-2.44751	-12.9096	0.014385
ENSG00000121644	DESI2	-2.44722	-127.029	0.014396
ENSG00000052841	TTC17	-2.44526	-178.337	0.014475
ENSG00000144848	ATG3	-2.44473	-83.4746	0.014496
ENSG00000246705	H2AJ	2.44401	17.347	0.014525
ENSG00000215372	ZNF705G	2.44306	1115.66	0.014563
ENSG00000137673	MMP7	-2.44257	-21.2896	0.014583
ENSG00000224940	PRRT4	-2.44187	-51.7332	0.014611
ENSG00000089597	GANAB	2.44179	308.058	0.014615
ENSG00000057663	ATG5	2.44138	72.8725	0.014631
ENSG00000182224	CYB5D1	-2.44119	-51.113	0.014639
ENSG00000104774	MAN2B1	2.4411	100.637	0.014643
ENSG00000124226	RNF114	2.4402	59.1398	0.014679
ENSG00000278224	PRICKLE4	-2.44011	-20.8959	0.014683
ENSG00000079459	FDFT1	2.43979	14.5587	0.014696
ENSG00000138640	FAM13A	2.43931	13.6139	0.014715
ENSG00000187595	ZNF385C	-2.43867	-40.5146	0.014742
ENSG00000171931	FBXW10	-2.43834	-169.256	0.014755
ENSG00000136010	ALDH1L2	2.43778	23.4474	0.014778
ENSG00000112578	BYSL	2.43253	100.853	0.014994
ENSG00000203326	ZNF525	-2.43065	-44.1415	0.015072
ENSG00000148704	VAX1	-2.43052	-344.981	0.015077
ENSG00000204022	LIPJ	-2.42872	-49.3496	0.015152
ENSG00000181616	OR52H1	2.42858	52.8002	0.015158
ENSG00000138346	DNA2	2.42813	29.2663	0.015177
ENSG00000283782	ENSG00000283782	2.42768	14.6545	0.015196
ENSG00000109265	CRACD	2.42596	27.0863	0.015268
ENSG00000173327	MAP3K11	2.42442	75.7402	0.015333
ENSG00000272636	DOC2B	-2.42441	-67.1903	0.015333
ENSG00000179403	VWA1	2.42363	121.833	0.015366
ENSG00000181220	ZNF746	2.42342	293.29	0.015375
ENSG00000165188	RNF183	-2.42275	-64.1373	0.015403
ENSG00000163576	EFHB	2.42239	70.2401	0.015419
ENSG00000121281	ADCY7	-2.4213	-44.977	0.015465
ENSG00000171962	DRC3	-2.42088	-49.3921	0.015483
ENSG00000226314	ZKSCAN8P1	-2.41961	-10.688	0.015537
ENSG00000163959	SLC51A	-2.41839	-78.5369	0.015589
ENSG00000136059	VILL	2.41797	80.4628	0.015607
ENSG00000126457	PRMT1	2.4169	166.197	0.015653
ENSG00000176978	DPP7	2.41683	29.1539	0.015656
ENSG00000129422	MTUS1	-2.41668	-23.6108	0.015663
ENSG00000164111	ANXA5	-2.41474	-3.40422	0.015747
ENSG00000138376	BARD1	2.41447	19.298	0.015758
ENSG00000166762	CATSPER2	-2.41432	-16.3296	0.015765
ENSG00000135040	NAA35	2.41371	319.577	0.015791
ENSG00000066379	POLR1H	-2.4136	-43.2331	0.015796
ENSG00000156381	ANKRD9	2.41256	42.7121	0.015841
ENSG00000198783	ZNF830	-2.41235	-84.9479	0.01585
ENSG00000186314	PRELID2	-2.41224	-51.3038	0.015855
ENSG00000148634	HERC4	2.4116	55.5973	0.015883
ENSG00000171056	SOX7	2.41086	75.8012	0.015915
ENSG00000186891	TNFRSF18	2.41075	75.4746	0.01592
ENSG00000159164	SV2A	-2.40976	-223.02	0.015963
ENSG00000150636	CCDC102B	-2.40948	-127.536	0.015975
ENSG00000122034	GTF3A	-2.40865	-44.1041	0.016011
ENSG00000241399	CD302	-2.40783	-37.3159	0.016047
ENSG00000176927	EFCAB5	-2.40743	-317.603	0.016065
ENSG00000099337	KCNK6	-2.40674	-89.1314	0.016096
ENSG00000205922	ONECUT3	-2.40576	-442.222	0.016139
ENSG00000284873	OOSP1	2.4055	173.523	0.016151
ENSG00000149929	HIRIP3	-2.40263	-240.004	0.016278
ENSG00000136897	MRPL50	2.40219	78.9204	0.016297
ENSG00000257184	ENSG00000257184	-2.40172	-237.533	0.016318
ENSG00000165475	CRYL1	-2.40161	-12.1265	0.016323
ENSG00000126432	PRDX5	-2.40005	-114.105	0.016393
ENSG00000132773	TOE1	2.39918	90.3642	0.016432
ENSG00000083444	PLOD1	2.39769	10.3206	0.016499
ENSG00000178802	MPI	2.39504	34.095	0.016619
ENSG00000136856	SLC2A8	-2.395	-14.348	0.016621
ENSG00000049540	ELN	2.39448	214.034	0.016644
ENSG00000090530	P3H2	-2.39435	-35.7259	0.01665
ENSG00000106615	RHEB	-2.39388	-75.6327	0.016671
ENSG00000205356	TECPR1	2.39297	31.4809	0.016713
ENSG00000115138	POMC	2.39198	125.328	0.016758
ENSG00000110324	IL10RA	-2.39119	-49.0508	0.016794
ENSG00000087074	PPP1R15A	2.39055	23.4531	0.016823
ENSG00000003987	MTMR7	2.3898	80.3891	0.016858
ENSG00000255804	OR6J1	2.38885	138.638	0.016901
ENSG00000079277	MKNK1	2.38873	58.7897	0.016907
ENSG00000052749	RRP12	2.38862	16.7877	0.016912
ENSG00000168131	OR2B2	-2.38859	-138.939	0.016913
ENSG00000013725	CD6	2.38858	58.2233	0.016914
ENSG00000171133	OR2K2	2.38839	263.836	0.016922
ENSG00000058404	CAMK2B	2.38769	115.619	0.016955
ENSG00000223638	RFPL4A	-2.38747	-34.6042	0.016965
ENSG00000027847	B4GALT7	-2.38702	-146.452	0.016986
ENSG00000086848	ALG9	2.3864	223.751	0.017014
ENSG00000075651	PLD1	-2.38545	-33.0243	0.017058
ENSG00000120526	NUDCD1	-2.3829	-78.0033	0.017177
ENSG00000285446	ENSG00000285446	2.38245	87.722	0.017198
ENSG00000157992	KRTCAP3	-2.38238	-197.996	0.017201
ENSG00000124657	OR2B6	-2.38225	-98.381	0.017207
ENSG00000115084	SLC35F5	-2.38143	-19.032	0.017246
ENSG00000198083	KRTAP9-9	-2.38142	-547.852	0.017246
ENSG00000107902	LHPP	-2.38111	-9.17003	0.017261
ENSG00000064933	PMS1	2.38064	25.4753	0.017282
ENSG00000284667	SCYGR5	-2.38021	-153.567	0.017303
ENSG00000158050	DUSP2	2.38012	46.3107	0.017307
ENSG00000142751	GPN2	-2.37969	-18.1492	0.017327
ENSG00000087077	TRIP6	2.37957	29.8759	0.017333
ENSG00000135164	DMTF1	2.37838	68.7724	0.017389
ENSG00000008018	PSMB1	2.37781	33.1438	0.017416
ENSG00000140525	FANCI	-2.37771	-79.7848	0.017421
ENSG00000259956	RBM15B	-2.3776	-233.876	0.017426
ENSG00000185522	LMNTD2	-2.37751	-56.3588	0.01743
ENSG00000157445	CACNA2D3	2.37738	67.2679	0.017436
ENSG00000091879	ANGPT2	2.37607	63.2582	0.017498
ENSG00000189079	ARID2	2.37487	103.649	0.017555
ENSG00000173269	MMRN2	-2.37479	-17.0425	0.017559
ENSG00000243364	EFNA4	-2.37436	-33.7554	0.017579
ENSG00000183760	ACP7	-2.37322	-25.8688	0.017634
ENSG00000129562	DAD1	2.37292	14.8769	0.017648
ENSG00000130433	CACNG6	-2.37262	-9.01673	0.017662
ENSG00000122481	RWDD3	2.37235	17.9213	0.017676
ENSG00000087502	ERGIC2	-2.37133	-26.1954	0.017724
ENSG00000271271	UGT2A2	2.37088	111.201	0.017746
ENSG00000171060	C8orf74	-2.3695	-67.5995	0.017812
ENSG00000099617	EFNA2	-2.36857	-504.457	0.017857
ENSG00000178691	SUZ12	2.36818	145.634	0.017876
ENSG00000187498	COL4A1	-2.36767	-58.5874	0.017901
ENSG00000204580	DDR1	-2.36581	-21.9492	0.01799
ENSG00000140968	IRF8	2.36523	33.7011	0.018019
ENSG00000149485	FADS1	-2.36378	-34.2643	0.018089
ENSG00000110801	PSMD9	2.3637	24.2089	0.018093
ENSG00000196586	MYO6	2.36285	19.1666	0.018135
ENSG00000138688	BLTP1	-2.36271	-49.9829	0.018142
ENSG00000121653	MAPK8IP1	-2.36246	-652.995	0.018154
ENSG00000102837	OLFM4	2.36165	111.901	0.018194
ENSG00000113810	SMC4	2.36149	30.5412	0.018201
ENSG00000103199	ZNF500	-2.35885	-35.1572	0.018332
ENSG00000165644	COMTD1	-2.35824	-21.1571	0.018362
ENSG00000112149	CD83	-2.35671	-28.8232	0.018438
ENSG00000123154	WDR83	2.35621	84.3169	0.018462
ENSG00000242372	EIF6	-2.35617	-26.8987	0.018465
ENSG00000113328	CCNG1	2.35608	81.5397	0.018469
ENSG00000196812	ZSCAN16	-2.35436	-75.4933	0.018555
ENSG00000141741	MIEN1	-2.35354	-70.0437	0.018595
ENSG00000185347	TEDC1	-2.35266	-92.7297	0.018639
ENSG00000221874	ZNF816-ZNF321P	-2.35243	-40.7493	0.018651
ENSG00000118420	UBE3D	-2.35239	-38.9397	0.018653
ENSG00000135355	GJA10	2.3513	216.627	0.018708
ENSG00000159202	UBE2Z	-2.34996	-48.1088	0.018775
ENSG00000144476	ACKR3	-2.34918	-7.26629	0.018815
ENSG00000235376	RPEL1	-2.34755	-382.168	0.018897
ENSG00000111897	SERINC1	-2.34678	-20.6689	0.018936
ENSG00000250305	TRMT9B	-2.34641	-73.807	0.018955
ENSG00000114786	ABHD14A-ACY1	-2.34492	-378.144	0.019031
ENSG00000159335	PTMS	2.34474	24.6039	0.019041
ENSG00000196923	PDLIM7	-2.34429	-32.9637	0.019063
ENSG00000205476	CCDC85C	-2.34421	-34.3049	0.019067
ENSG00000125900	SIRPD	2.34339	103.175	0.019109
ENSG00000203546	ENSG00000203546	2.34118	97.7247	0.019223
ENSG00000077935	SMC1B	-2.33946	-24.343	0.019312
ENSG00000290292	HOMEZ	-2.33767	-39.6558	0.019405
ENSG00000257923	CUX1	2.33414	59.9468	0.019588
ENSG00000185070	FLRT2	2.33074	62.5178	0.019767
ENSG00000106367	AP1S1	2.33006	18.4663	0.019803
ENSG00000204217	BMPR2	-2.32994	-35.8287	0.019809
ENSG00000179546	HTR1D	2.32877	92.8562	0.019871
ENSG00000066117	SMARCD1	-2.3282	-61.7061	0.019901
ENSG00000141522	ARHGDIA	2.32654	418.674	0.01999
ENSG00000138964	PARVG	2.32502	17.771	0.020071
ENSG00000077152	UBE2T	-2.32488	-86.1437	0.020078
ENSG00000177238	TRIM72	-2.32432	-83.9303	0.020108
ENSG00000081479	LRP2	-2.3224	-34.9444	0.020212
ENSG00000168028	RPSA	2.3218	37.9107	0.020244
ENSG00000163581	SLC2A2	-2.32158	-168.509	0.020255
ENSG00000060718	COL11A1	2.32101	195.474	0.020286
ENSG00000244242	IFITM10	2.32014	97.9574	0.020333
ENSG00000081059	TCF7	2.31865	15.5612	0.020414
ENSG00000227059	ANHX	2.31829	40.2446	0.020433
ENSG00000206559	ZCWPW2	-2.31754	-46.6143	0.020475
ENSG00000258724	PINX1	2.31707	32.3921	0.0205
ENSG00000183607	GKN2	2.31615	118.683	0.02055
ENSG00000072110	ACTN1	2.31595	18.6258	0.020561
ENSG00000288678	ENSG00000288678	-2.31516	-74.4239	0.020604
ENSG00000153551	CMTM7	-2.31479	-50.2296	0.020624
ENSG00000040341	STAU2	2.31461	24.5981	0.020634
ENSG00000198670	LPA	2.31347	167.289	0.020697
ENSG00000167103	PIP5KL1	2.31343	24.1744	0.020699
ENSG00000165526	RPUSD4	2.31233	58.0963	0.020759
ENSG00000204913	LRRC3C	-2.31223	-9.60415	0.020765
ENSG00000204264	PSMB8	2.31188	107.99	0.020784
ENSG00000170889	RPS9	2.31173	7.69055	0.020793
ENSG00000090013	BLVRB	-2.31147	-53.8888	0.020807
ENSG00000110330	BIRC2	2.31135	100.784	0.020813
ENSG00000183251	OR51B4	2.31086	164.034	0.020841
ENSG00000153294	ADGRF4	-2.31067	-52.34	0.020851
ENSG00000257138	TAS2R38	-2.31045	-331.36	0.020863
ENSG00000234284	ZNF879	-2.31031	-82.3821	0.020871
ENSG00000184986	TMEM121	-2.30939	-166.583	0.020922
ENSG00000142182	DNMT3L	2.30929	379.139	0.020928
ENSG00000124939	SCGB2A1	2.30785	133.817	0.021007
ENSG00000105750	ZNF85	2.30726	58.0646	0.021041
ENSG00000078328	RBFOX1	2.3071	166.208	0.021049
ENSG00000112053	SLC26A8	2.30691	17.4407	0.02106
ENSG00000105559	PLEKHA4	-2.30689	-23.5108	0.021061
ENSG00000125457	MIF4GD	2.30668	10.1067	0.021073
ENSG00000153107	ANAPC1	2.30661	37.2833	0.021077
ENSG00000146477	SLC22A3	-2.30551	-216.44	0.021138
ENSG00000196805	SPRR2B	-2.30513	-52.2208	0.021159
ENSG00000140474	ULK3	2.30421	48.3991	0.021211
ENSG00000004534	RBM6	-2.30322	-113.006	0.021267
ENSG00000269825	ENSG00000269825	-2.30264	-5.34759	0.021299
ENSG00000082212	ME2	-2.30224	-30.576	0.021322
ENSG00000063245	EPN1	-2.30098	-55.3325	0.021393
ENSG00000106236	NPTX2	2.30021	88.3221	0.021436
ENSG00000152910	CNTNAP4	-2.3	-233.234	0.021448
ENSG00000151117	TMEM86A	2.29977	14.822	0.021461
ENSG00000166860	ZBTB39	2.2995	70.9369	0.021477
ENSG00000091436	MAP3K20	2.29834	63.1132	0.021543
ENSG00000113838	TBCCD1	2.29788	67.88	0.021569
ENSG00000136021	SCYL2	2.29746	35.0837	0.021593
ENSG00000124641	MED20	2.29738	12.8437	0.021597
ENSG00000230667	SETSIP	2.29727	223.154	0.021603
ENSG00000128604	IRF5	2.29665	18.6645	0.021639
ENSG00000129055	ANAPC13	2.29643	20.4351	0.021651
ENSG00000071677	PRLH	2.29572	78.0941	0.021692
ENSG00000274810	NPHP3-ACAD11	2.29568	111.204	0.021694
ENSG00000186908	ZDHHC17	-2.29565	-169.564	0.021696
ENSG00000180957	PITPNB	-2.29464	-42.0209	0.021754
ENSG00000070540	WIPI1	2.29417	17.7277	0.021781
ENSG00000143001	TMEM61	2.29311	31.2706	0.021841
ENSG00000100346	CACNA1I	2.29277	330.592	0.021861
ENSG00000134569	LRP4	-2.29204	-152.482	0.021903
ENSG00000159176	CSRP1	2.29186	8.71594	0.021914
ENSG00000132669	RIN2	2.29102	31.5076	0.021962
ENSG00000100554	ATP6V1D	-2.29036	-229.66	0.022001
ENSG00000138395	CDK15	-2.2903	-45.6084	0.022004
ENSG00000186326	RGS9BP	-2.29001	-44.9393	0.02202
ENSG00000134824	FADS2	-2.29	-3.55255	0.022022
ENSG00000196126	HLA-DRB1	-2.28963	-15.8418	0.022043
ENSG00000135974	C2orf49	2.28764	37.6814	0.022158
ENSG00000178184	PARD6G	-2.28737	-38.4584	0.022174
ENSG00000166869	CHP2	2.2847	67.788	0.022331
ENSG00000140006	WDR89	2.28461	30.0146	0.022336
ENSG00000172809	RPL38	-2.28445	-275.764	0.022345
ENSG00000113583	C5orf15	-2.28394	-68.0939	0.022375
ENSG00000100888	CHD8	2.2835	31.408	0.022401
ENSG00000089225	TBX5	2.28297	308.446	0.022432
ENSG00000184465	WDR27	-2.28283	-19.6388	0.02244
ENSG00000166272	WBP1L	2.28227	65.5338	0.022474
ENSG00000093217	XYLB	-2.28206	-170.589	0.022486
ENSG00000172273	HINFP	-2.27945	-24.1416	0.02264
ENSG00000079332	SAR1A	2.27932	114.834	0.022648
ENSG00000114745	GORASP1	-2.27795	-211.92	0.022729
ENSG00000135374	ELF5	-2.2767	-36.3869	0.022804
ENSG00000214688	C10orf105	-2.27647	-45.1286	0.022818
ENSG00000064999	ANKS1A	-2.27642	-93.6281	0.022821
ENSG00000128917	DLL4	-2.27584	-196.355	0.022856
ENSG00000164828	SUN1	-2.27568	-7.66995	0.022865
ENSG00000149516	MS4A3	-2.27553	-25.1117	0.022874
ENSG00000159217	IGF2BP1	-2.27464	-196.548	0.022927
ENSG00000116032	GRIN3B	-2.27424	-43.1401	0.022951
ENSG00000180346	TIGD2	2.27247	347.916	0.023058
ENSG00000050748	MAPK9	2.27223	45.9054	0.023072
ENSG00000145879	SPINK7	-2.2722	-264.864	0.023075
ENSG00000103275	UBE2I	-2.27194	-17.3755	0.02309
ENSG00000198929	NOS1AP	2.27187	64.9043	0.023094
ENSG00000197273	GUCA2A	2.27163	186.596	0.023109
ENSG00000290217	ENSG00000290217	-2.27151	-158.201	0.023116
ENSG00000133466	C1QTNF6	2.27087	22.3099	0.023155
ENSG00000169218	RSPO1	-2.27082	-61.732	0.023158
ENSG00000197818	SLC9A8	2.26936	46.8588	0.023247
ENSG00000106331	PAX4	2.26918	196.384	0.023257
ENSG00000006576	PHTF2	2.26882	60.7832	0.023279
ENSG00000120137	PANK3	2.26827	57.075	0.023313
ENSG00000068745	IP6K2	-2.26824	-125.792	0.023315
ENSG00000160179	ABCG1	2.26808	28.5737	0.023324
ENSG00000177239	MAN1B1	-2.26774	-72.9145	0.023345
ENSG00000172232	AZU1	2.26767	39.8323	0.023349
ENSG00000178078	STAP2	2.26747	4.9328	0.023362
ENSG00000147526	TACC1	2.26622	28.4559	0.023438
ENSG00000253352	TUG1	-2.26316	-141.924	0.023626
ENSG00000132716	DCAF8	-2.26094	-44.9075	0.023763
ENSG00000159063	ALG8	-2.26012	-12.7095	0.023814
ENSG00000070444	MNT	-2.25831	-64.5766	0.023926
ENSG00000122958	VPS26A	2.25697	55.9757	0.02401
ENSG00000198874	TYW1	-2.25693	-20.3727	0.024012
ENSG00000182263	FIGN	-2.25634	-192.106	0.024049
ENSG00000184922	FMNL1	-2.25634	-73.732	0.02405
ENSG00000170473	PYM1	-2.25574	-73.8249	0.024087
ENSG00000139218	SCAF11	-2.25571	-69.5133	0.024089
ENSG00000149289	ZC3H12C	-2.25569	-27.1428	0.02409
ENSG00000115226	FNDC4	-2.25538	-90.1868	0.024109
ENSG00000238227	TMEM250	2.25493	129.961	0.024138
ENSG00000067248	DHX29	2.25488	83.6945	0.024141
ENSG00000180043	GARIN5B	2.25482	79.0629	0.024144
ENSG00000171812	COL8A2	-2.25449	-268.61	0.024165
ENSG00000008300	CELSR3	-2.25414	-569.444	0.024187
ENSG00000130559	CAMSAP1	2.254	33.1892	0.024196
ENSG00000160791	CCR5	-2.25375	-4.03124	0.024212
ENSG00000180626	ZNF594	2.25358	156.844	0.024223
ENSG00000148459	PDSS1	-2.25321	-13.9562	0.024246
ENSG00000006282	SPATA20	2.25261	4.30769	0.024284
ENSG00000114030	KPNA1	2.25251	44.3319	0.02429
ENSG00000116199	FAM20B	-2.25221	-25.9673	0.024309
ENSG00000233087	RAB6D	-2.25155	-179.265	0.024351
ENSG00000101680	LAMA1	2.251	135.331	0.024386
ENSG00000150510	FAM124A	-2.25047	-43.6099	0.024419
ENSG00000111452	ADGRD1	2.25046	77.1746	0.02442
ENSG00000180574	EIF2S3B	2.24983	37.1926	0.02446
ENSG00000196305	IARS1	2.24959	74.6566	0.024475
ENSG00000188554	NBR1	-2.24882	-46.4983	0.024524
ENSG00000145050	MANF	-2.24852	-73.3197	0.024543
ENSG00000106410	NOBOX	-2.24837	-104.645	0.024552
ENSG00000154146	NRGN	-2.24826	-143.039	0.02456
ENSG00000223658	C1GALT1C1L	-2.24789	-9.70634	0.024583
ENSG00000154760	SLFN13	2.2472	35.8387	0.024628
ENSG00000167617	CDC42EP5	-2.24592	-29.9034	0.024709
ENSG00000258644	SYNJ2BP-COX16	2.24466	12.628	0.02479
ENSG00000169609	C15orf40	-2.24426	-27.5773	0.024816
ENSG00000077585	GPR137B	-2.24411	-94.0945	0.024825
ENSG00000137337	MDC1	2.24341	29.2248	0.02487
ENSG00000274750	H3C6	-2.24336	-38.4171	0.024874
ENSG00000167767	KRT80	-2.24297	-41.1366	0.024899
ENSG00000099282	TSPAN15	-2.24186	-15.2784	0.02497
ENSG00000001461	NIPAL3	-2.24157	-14.3073	0.024989
ENSG00000012232	EXTL3	-2.24093	-49.7457	0.025031
ENSG00000005981	ASB4	2.24066	145.394	0.025048
ENSG00000124191	TOX2	2.2404	6.1738	0.025065
ENSG00000134812	CBLIF	-2.24002	-284.035	0.02509
ENSG00000171199	OPRPN	2.23943	111.237	0.025128
ENSG00000161981	SNRNP25	2.23938	12.1438	0.025131
ENSG00000167257	RNF214	-2.23933	-397.58	0.025135
ENSG00000155827	RNF20	-2.23835	-32.1533	0.025198
ENSG00000266472	MRPS21	-2.23749	-20.5516	0.025255
ENSG00000178498	DTX3	-2.23729	-36.0981	0.025267
ENSG00000168515	SCGB1D1	-2.2372	-92.7709	0.025273
ENSG00000147488	ST18	-2.23638	-144.559	0.025327
ENSG00000162384	CZIB	-2.23637	-27.1276	0.025328
ENSG00000150764	DIXDC1	-2.23595	-190.59	0.025355
ENSG00000131480	AOC2	-2.23585	-573.992	0.025362
ENSG00000166166	TRMT61A	-2.23347	-81.4566	0.025518
ENSG00000132031	MATN3	-2.23342	-70.5661	0.025521
ENSG00000111275	ALDH2	2.23342	36.703	0.025522
ENSG00000089327	FXYD5	-2.23319	-16.6303	0.025536
ENSG00000204655	MOG	2.2321	69.9858	0.025608
ENSG00000181631	P2RY13	2.23191	54.2158	0.025621
ENSG00000182771	GRID1	-2.23183	-60.5904	0.025626
ENSG00000203663	OR2L2	-2.2306	-83.5488	0.025708
ENSG00000170791	CHCHD7	-2.23015	-68.2202	0.025737
ENSG00000134294	SLC38A2	-2.23012	-75.5456	0.025739
ENSG00000102897	LYRM1	2.22904	84.261	0.025811
ENSG00000090539	CHRD	2.22769	34.0558	0.025901
ENSG00000163072	NOSTRIN	-2.22691	-27.3125	0.025953
ENSG00000139547	RDH16	-2.22519	-109.427	0.026069
ENSG00000094796	KRT31	2.22499	395.057	0.026082
ENSG00000106034	CPED1	2.22442	81.0119	0.02612
ENSG00000118113	MMP8	-2.22277	-36.4616	0.026231
ENSG00000072736	NFATC3	2.22234	155.755	0.026261
ENSG00000116990	MYCL	2.2212	136.38	0.026338
ENSG00000122218	COPA	2.21993	88.5194	0.026424
ENSG00000138468	SENP7	-2.21825	-38.2649	0.026538
ENSG00000196876	SCN8A	-2.21821	-159.229	0.02654
ENSG00000183831	ANKRD45	2.21807	45.3234	0.02655
ENSG00000187258	NPSR1	2.21701	147.083	0.026622
ENSG00000164076	CAMKV	2.217	21.8652	0.026623
ENSG00000126005	MMP24OS	-2.21629	-19.6198	0.026672
ENSG00000114349	GNAT1	-2.2161	-50.5805	0.026685
ENSG00000248871	TNFSF12-TNFSF13	-2.21545	-29.3911	0.026729
ENSG00000136295	TTYH3	2.21481	19.8684	0.026773
ENSG00000159753	CARMIL2	2.21476	71.2069	0.026777
ENSG00000185760	KCNQ5	2.21424	32.1598	0.026812
ENSG00000120992	LYPLA1	2.21363	48.1428	0.026854
ENSG00000163209	SPRR3	-2.21348	-95.8505	0.026865
ENSG00000168301	KCTD6	-2.21288	-190.774	0.026906
ENSG00000104365	IKBKB	2.21205	159.111	0.026963
ENSG00000100985	MMP9	2.21167	35.1318	0.026989
ENSG00000267748	ENSG00000267748	2.20961	9.59939	0.027132
ENSG00000187492	CDHR4	-2.20924	-213.853	0.027158
ENSG00000171631	P2RY6	-2.20913	-12.338	0.027165
ENSG00000161980	POLR3K	-2.20913	-13.7783	0.027166
ENSG00000132003	ZSWIM4	2.2081	72.4548	0.027237
ENSG00000130475	FCHO1	-2.20809	-32.4225	0.027238
ENSG00000171794	UTF1	2.20725	156.493	0.027297
ENSG00000109685	NSD2	2.20602	495.779	0.027383
ENSG00000183914	DNAH2	2.20572	50.874	0.027404
ENSG00000141858	SAMD1	2.20354	76.6354	0.027557
ENSG00000108622	ICAM2	-2.20315	-421.262	0.027584
ENSG00000140505	CYP1A2	2.20308	284.429	0.027589
ENSG00000171135	JAGN1	-2.20294	-33.0108	0.027599
ENSG00000153234	NR4A2	-2.20258	-82.4152	0.027624
ENSG00000128408	RIBC2	-2.20095	-15.4647	0.02774
ENSG00000162923	WDR26	-2.20071	-275.575	0.027757
ENSG00000127472	PLA2G5	2.20041	40.8853	0.027778
ENSG00000145592	RPL37	2.19959	39.7664	0.027836
ENSG00000168958	MFF	-2.19938	-33.1233	0.027851
ENSG00000275379	H3C11	2.19935	65.1702	0.027853
ENSG00000188343	CIBAR1	-2.19915	-83.1361	0.027867
ENSG00000250254	PTTG2	-2.19881	-25.9014	0.027892
ENSG00000206262	FOXL2NB	-2.19862	-120.26	0.027905
ENSG00000100612	DHRS7	-2.19693	-63.953	0.028025
ENSG00000174502	SLC26A9	-2.19499	-121.516	0.028165
ENSG00000175352	NRIP3	-2.19491	-12.5916	0.02817
ENSG00000180104	EXOC3	-2.19432	-25.3527	0.028213
ENSG00000172586	CHCHD1	2.19428	105.66	0.028215
ENSG00000085433	WDR47	2.19337	38.4132	0.02828
ENSG00000137501	SYTL2	2.19337	10.8811	0.028281
ENSG00000141034	GID4	2.19279	69.9417	0.028322
ENSG00000139531	SUOX	2.19276	31.8653	0.028324
ENSG00000013588	GPRC5A	2.19273	51.7714	0.028327
ENSG00000103091	WDR59	2.18867	30.5341	0.028621
ENSG00000105278	ZFR2	2.18751	95.806	0.028706
ENSG00000188505	NCCRP1	-2.18745	-142.423	0.02871
ENSG00000166377	ATP9B	-2.18632	-11.9495	0.028793
ENSG00000109846	CRYAB	2.18622	122.914	0.0288
ENSG00000139266	MARCHF9	-2.18579	-132.254	0.028831
ENSG00000168412	MTNR1A	2.18542	259.595	0.028858
ENSG00000104969	SGTA	2.1854	198.584	0.028859
ENSG00000213047	DENND1B	2.18536	52.7827	0.028862
ENSG00000186910	SERPINA11	2.18519	44.8944	0.028875
ENSG00000130669	PAK4	-2.18475	-35.8628	0.028908
ENSG00000173239	LIPM	2.18415	135.85	0.028951
ENSG00000117602	RCAN3	-2.18401	-65.1198	0.028961
ENSG00000176797	DEFB103A	-2.18387	-4950.03	0.028972
ENSG00000285188	ENSG00000285188	-2.18382	-20.5966	0.028976
ENSG00000164175	SLC45A2	-2.18333	-46.8079	0.029012
ENSG00000173868	PHOSPHO1	-2.18316	-48.1936	0.029024
ENSG00000289762	SMIM46	-2.18309	-53.2751	0.029029
ENSG00000204160	ZDHHC18	-2.18307	-113.494	0.029031
ENSG00000152214	RIT2	2.18302	147.804	0.029034
ENSG00000100036	SLC35E4	-2.18289	-23.8207	0.029044
ENSG00000099942	CRKL	2.18233	61.1062	0.029085
ENSG00000035141	FAM136A	2.18212	19.7349	0.029101
ENSG00000112473	SLC39A7	2.18194	38.8002	0.029114
ENSG00000185043	CIB1	2.18181	31.892	0.029124
ENSG00000185056	C5orf47	2.18176	142.839	0.029127
ENSG00000112033	PPARD	2.18133	32.6556	0.029159
ENSG00000116212	LRRC42	2.18091	94.9174	0.02919
ENSG00000123179	EBPL	-2.17912	-7.01509	0.029323
ENSG00000105538	RASIP1	2.17852	106.465	0.029367
ENSG00000182923	CEP63	2.1782	21.6182	0.029391
ENSG00000227729	RD3L	2.1774	25.1886	0.029451
ENSG00000182836	PLCXD3	2.17669	114.872	0.029504
ENSG00000185385	OR7A17	2.17608	68.6075	0.029549
ENSG00000148426	PROSER2	-2.17566	-28.5942	0.029581
ENSG00000180386	KRTAP9-7	-2.1752	-625.527	0.029615
ENSG00000204060	FOXO6	2.17469	30.4991	0.029653
ENSG00000163666	HESX1	2.17398	30.1867	0.029707
ENSG00000124882	EREG	-2.17283	-35.5306	0.029793
ENSG00000165215	CLDN3	2.17263	73.7872	0.029809
ENSG00000076650	GPATCH1	-2.17196	-8.89011	0.029859
ENSG00000177565	TBL1XR1	2.17159	83.2353	0.029886
ENSG00000115446	UNC50	2.17141	59.7435	0.029901
ENSG00000167258	CDK12	-2.17083	-199.174	0.029944
ENSG00000138794	CASP6	-2.17044	-20.1297	0.029974
ENSG00000105849	POLR1F	-2.17018	-37.9284	0.029993
ENSG00000123505	AMD1	-2.17003	-58.5794	0.030005
ENSG00000180817	PPA1	2.16933	20.8055	0.030058
ENSG00000166670	MMP10	-2.16914	-181.481	0.030072
ENSG00000114923	SLC4A3	2.16879	150.69	0.030099
ENSG00000134575	ACP2	-2.16824	-35.3232	0.030141
ENSG00000152591	DSPP	2.1679	179.153	0.030167
ENSG00000160181	TFF2	-2.16778	-92.7679	0.030176
ENSG00000164713	BRI3	2.16755	23.8756	0.030193
ENSG00000196562	SULF2	2.16675	57.6231	0.030254
ENSG00000136631	VPS45	-2.16648	-19.0629	0.030274
ENSG00000121743	GJA3	-2.16562	-11.7071	0.03034
ENSG00000174279	EVX2	-2.16552	-109.626	0.030348
ENSG00000151065	DCP1B	2.16544	23.3773	0.030354
ENSG00000184344	GDF3	-2.16469	-19.5685	0.030412
ENSG00000249240	ENSG00000249240	2.16416	23.4228	0.030452
ENSG00000136051	WASHC4	-2.16386	-30.7737	0.030475
ENSG00000138613	APH1B	-2.16252	-23.6655	0.030578
ENSG00000123444	KBTBD4	2.16205	227.167	0.030614
ENSG00000186943	OR13C8	2.16155	225.549	0.030653
ENSG00000111731	C2CD5	2.16116	63.0629	0.030683
ENSG00000125484	GTF3C4	2.16081	107.402	0.03071
ENSG00000089063	TMEM230	-2.16037	-157.241	0.030744
ENSG00000128965	CHAC1	-2.15913	-166.196	0.03084
ENSG00000125726	CD70	-2.15906	-16.5098	0.030845
ENSG00000116668	SWT1	-2.159	-170.833	0.03085
ENSG00000126803	HSPA2	-2.15731	-5.95518	0.030981
ENSG00000150361	KLHL1	2.15726	260.314	0.030985
ENSG00000164620	RELL2	-2.15718	-65.6089	0.030992
ENSG00000183313	OR52L1	2.15718	294.099	0.030992
ENSG00000183153	GJD3	-2.15697	-162.982	0.031008
ENSG00000005073	HOXA11	2.15671	171.716	0.031028
ENSG00000132953	XPO4	-2.15663	-21.7248	0.031034
ENSG00000163599	CTLA4	-2.1564	-11.3683	0.031052
ENSG00000111490	TBC1D30	-2.15609	-27.8502	0.031077
ENSG00000004975	DVL2	-2.15516	-89.6081	0.031149
ENSG00000188747	NOXA1	-2.15472	-19.1587	0.031184
ENSG00000129968	ABHD17A	2.15443	75.1451	0.031206
ENSG00000181752	OR8K5	2.1544	168.129	0.031209
ENSG00000178096	BOLA1	-2.15429	-39.5802	0.031218
ENSG00000151287	TEX30	-2.15383	-29.6781	0.031253
ENSG00000105479	ODAD1	-2.15237	-19.1499	0.031369
ENSG00000169635	HIC2	-2.15209	-252.573	0.03139
ENSG00000120533	ENY2	-2.1514	-77.9928	0.031445
ENSG00000100558	PLEK2	-2.15093	-47.8696	0.031482
ENSG00000133597	ADCK2	2.1503	41.0753	0.031531
ENSG00000142606	MMEL1	2.15023	32.377	0.031537
ENSG00000160055	TMEM234	-2.14909	-55.9343	0.031627
ENSG00000144824	PHLDB2	2.1487	11.8795	0.031658
ENSG00000188215	DCUN1D3	2.14839	52.7746	0.031683
ENSG00000167815	PRDX2	2.14786	52.3781	0.031725
ENSG00000137547	MRPL15	2.14751	14.2268	0.031752
ENSG00000185627	PSMD13	2.1467	34.4578	0.031817
ENSG00000168530	MYL1	2.14657	86.9922	0.031827
ENSG00000205362	MT1A	-2.14577	-59.6035	0.031892
ENSG00000273111	LYPD4	2.14571	99.7533	0.031896
ENSG00000151726	ACSL1	-2.14567	-42.1359	0.0319
ENSG00000167632	TRAPPC9	-2.14488	-7.71072	0.031962
ENSG00000138796	HADH	2.14443	54.7627	0.031999
ENSG00000141279	NPEPPS	-2.14321	-79.4449	0.032096
ENSG00000166562	SEC11C	2.1422	48.0497	0.032177
ENSG00000166033	HTRA1	-2.14169	-47.847	0.032218
ENSG00000163125	RPRD2	-2.14069	-66.2105	0.032299
ENSG00000104763	ASAH1	2.14038	21.7014	0.032324
ENSG00000038295	TLL1	-2.14037	-159.262	0.032325
ENSG00000144724	PTPRG	-2.14036	-61.0091	0.032325
ENSG00000120733	KDM3B	2.14001	43.9615	0.032354
ENSG00000154678	PDE1C	2.1399	54.7833	0.032363
ENSG00000242852	ZNF709	-2.13969	-46.6125	0.03238
ENSG00000124557	BTN1A1	2.13919	10.9618	0.03242
ENSG00000197275	RAD54B	-2.13878	-110.972	0.032453
ENSG00000116191	RALGPS2	2.13847	28.9988	0.032479
ENSG00000018869	ZNF582	-2.13845	-20.2757	0.03248
ENSG00000259207	ITGB3	-2.13805	-28.1836	0.032512
ENSG00000198945	L3MBTL3	2.13802	41.3903	0.032515
ENSG00000180089	TMEM86B	-2.13761	-48.562	0.032549
ENSG00000160087	UBE2J2	2.13738	108.824	0.032567
ENSG00000113140	SPARC	-2.13695	-63.1332	0.032602
ENSG00000277258	PCGF2	2.13653	99.8443	0.032636
ENSG00000260027	HOXB7	2.13577	79.0153	0.032698
ENSG00000155755	TMEM237	2.1352	14.909	0.032745
ENSG00000144031	ANKRD53	-2.13361	-60.7204	0.032874
ENSG00000143473	KCNH1	-2.1334	-73.2027	0.032892
ENSG00000164761	TNFRSF11B	-2.13277	-16.4583	0.032943
ENSG00000139289	PHLDA1	-2.13137	-22.8826	0.033059
ENSG00000143595	AQP10	-2.13102	-86.2793	0.033087
ENSG00000103460	TOX3	2.13048	309.629	0.033132
ENSG00000111319	SCNN1A	-2.12985	-33.7731	0.033184
ENSG00000188997	KCTD21	2.12966	64.2751	0.0332
ENSG00000186105	LRRC70	2.1284	90.9857	0.033304
ENSG00000153113	CAST	2.12804	40.245	0.033333
ENSG00000078399	HOXA9	-2.12678	-94.3829	0.033439
ENSG00000122952	ZWINT	-2.12572	-106.812	0.033526
ENSG00000163121	NEURL3	-2.12558	-181.627	0.033538
ENSG00000180921	FAM83H	2.12519	51.5126	0.033571
ENSG00000131196	NFATC1	-2.12514	-9.4051	0.033575
ENSG00000197312	DDI2	-2.12505	-68.2664	0.033583
ENSG00000076321	KLHL20	2.12488	59.5982	0.033597
ENSG00000171867	PRNP	2.12487	22.4805	0.033597
ENSG00000166923	GREM1	2.12454	53.1595	0.033625
ENSG00000135547	HEY2	2.12429	38.2521	0.033646
ENSG00000095713	CRTAC1	2.12378	135.243	0.033689
ENSG00000116981	NT5C1A	2.12278	20.0366	0.033772
ENSG00000237441	RGL2	-2.1221	-96.6591	0.03383
ENSG00000163491	NEK10	2.12172	14.348	0.033861
ENSG00000165066	NKX6-3	2.12137	61.9055	0.033891
ENSG00000188316	ENO4	2.12116	35.0432	0.033908
ENSG00000153487	ING1	-2.12072	-72.8861	0.033946
ENSG00000171132	PRKCE	2.12069	19.0607	0.033948
ENSG00000156261	CCT8	-2.12068	-55.9572	0.033948
ENSG00000008382	MPND	2.12064	57.7024	0.033952
ENSG00000167601	AXL	2.12016	16.3402	0.033993
ENSG00000134201	GSTM5	-2.11921	-28.6183	0.034073
ENSG00000162897	FCAMR	2.11877	48.7209	0.03411
ENSG00000164136	IL15	-2.11812	-47.7282	0.034165
ENSG00000135211	TMEM60	2.1178	57.3989	0.034192
ENSG00000197721	CR1L	-2.11726	-59.8583	0.034238
ENSG00000154188	ANGPT1	-2.1172	-23.9759	0.034243
ENSG00000165806	CASP7	2.11717	21.9511	0.034245
ENSG00000134007	ADAM20	-2.1167	-169.284	0.034285
ENSG00000128294	TPST2	-2.11596	-43.315	0.034349
ENSG00000189068	VSTM1	-2.11592	-12.6964	0.034352
ENSG00000091262	ABCC6	-2.11548	-258.63	0.034389
ENSG00000242866	STRC	2.11458	107.32	0.034465
ENSG00000184743	ATL3	-2.11445	-38.3152	0.034477
ENSG00000147676	MAL2	2.11403	87.5311	0.034513
ENSG00000063180	CA11	2.11354	60.2959	0.034554
ENSG00000171360	KRT38	-2.11317	-208.142	0.034587
ENSG00000165672	PRDX3	-2.11291	-44.6994	0.034609
ENSG00000182979	MTA1	-2.11253	-322.039	0.034641
ENSG00000275126	H4C13	-2.11174	-93.4272	0.034709
ENSG00000180509	KCNE1	2.11119	44.9471	0.034756
ENSG00000284969	ENSG00000284969	2.11116	7.56431	0.034758
ENSG00000289490	ENSG00000289490	-2.11111	-25.4896	0.034763
ENSG00000127481	UBR4	2.11062	66.562	0.034805
ENSG00000122861	PLAU	2.10985	36.1943	0.034872
ENSG00000131584	ACAP3	2.10971	90.5559	0.034883
ENSG00000108773	KAT2A	-2.10886	-281.42	0.034957
ENSG00000230657	PRB4	-2.10786	-224.875	0.035043
ENSG00000165061	ZMAT4	2.10559	63.0444	0.03524
ENSG00000106392	C1GALT1	2.10545	7.57916	0.035252
ENSG00000068079	IFI35	-2.10534	-38.5147	0.035262
ENSG00000133195	SLC39A11	2.10329	59.1406	0.03544
ENSG00000187866	PABIR1	2.10304	15.6239	0.035462
ENSG00000150054	MPP7	2.10272	21.3174	0.03549
ENSG00000196504	PRPF40A	2.10243	29.2863	0.035515
ENSG00000151572	ANO4	-2.10197	-143.197	0.035556
ENSG00000105011	ASF1B	2.10165	18.8719	0.035584
ENSG00000167645	YIF1B	-2.10135	-89.4532	0.035611
ENSG00000163702	IL17RC	-2.10058	-18.062	0.035678
ENSG00000196666	FAM180B	2.10036	99.3199	0.035697
ENSG00000183098	GPC6	2.0998	58.4387	0.035747
ENSG00000165915	SLC39A13	-2.09808	-63.216	0.035898
ENSG00000197892	KIF13B	-2.09708	-82.3055	0.035986
ENSG00000183049	CAMK1D	2.09686	47.499	0.036006
ENSG00000169129	AFAP1L2	-2.09654	-63.0346	0.036035
ENSG00000168610	STAT3	2.09653	130.768	0.036035
ENSG00000181610	MRPS23	-2.0964	-104.264	0.036047
ENSG00000155719	OTOA	2.0957	309.345	0.036109
ENSG00000162944	RFTN2	-2.09524	-18.4871	0.03615
ENSG00000254466	OR4D10	2.09522	153.315	0.036152
ENSG00000159516	SPRR2G	-2.0951	-143.821	0.036162
ENSG00000143434	SEMA6C	-2.09492	-89.4318	0.036178
ENSG00000011478	QPCTL	2.09482	102.329	0.036187
ENSG00000122592	HOXA7	2.0948	75.6644	0.036189
ENSG00000006530	AGK	-2.09425	-113.526	0.036238
ENSG00000203499	IQANK1	2.0928	156.734	0.036367
ENSG00000160808	MYL3	2.09163	258.445	0.036471
ENSG00000178773	CPNE7	-2.09153	-49.5002	0.03648
ENSG00000115073	ACTR1B	-2.09099	-64.2545	0.036529
ENSG00000111261	MANSC1	-2.09098	-15.5625	0.03653
ENSG00000144747	TMF1	2.09008	70.7566	0.03661
ENSG00000170819	BFSP2	-2.09005	-46.9858	0.036613
ENSG00000235718	MFRP	-2.08976	-106.837	0.036639
ENSG00000143622	RIT1	2.08832	83.3514	0.036769
ENSG00000160883	HK3	2.08795	32.9701	0.036802
ENSG00000137825	ITPKA	-2.0876	-40.6411	0.036834
ENSG00000148942	SLC5A12	2.0873	86.526	0.036861
ENSG00000140497	SCAMP2	2.08531	9.85848	0.037041
ENSG00000197079	KRT35	-2.08526	-40.3397	0.037046
ENSG00000215183	MSMP	2.08509	136.074	0.037061
ENSG00000183638	RP1L1	2.08498	192.221	0.037071
ENSG00000170515	PA2G4	2.0848	197.572	0.037087
ENSG00000198356	GET3	2.08379	102.644	0.037179
ENSG00000054803	CBLN4	-2.08323	-241.083	0.037231
ENSG00000139890	REM2	-2.08313	-51.6728	0.037239
ENSG00000163840	DTX3L	-2.08226	-48.6196	0.037319
ENSG00000130695	CEP85	-2.08221	-8.11605	0.037323
ENSG00000115677	HDLBP	2.08156	32.678	0.037383
ENSG00000157350	ST3GAL2	2.08152	86.4479	0.037386
ENSG00000118579	MED28	2.08006	32.2358	0.03752
ENSG00000129159	KCNC1	-2.07981	-55.1516	0.037543
ENSG00000138755	CXCL9	-2.07972	-120.695	0.037551
ENSG00000240771	ARHGEF25	-2.07964	-25.3693	0.037558
ENSG00000136816	TOR1B	2.07823	76.2521	0.037688
ENSG00000096433	ITPR3	-2.07791	-27.8395	0.037718
ENSG00000040633	PHF23	-2.07755	-62.1229	0.03775
ENSG00000113312	TTC1	-2.07671	-51.4778	0.037829
ENSG00000231738	TSPAN19	2.07664	224.361	0.037834
ENSG00000105523	FAM83E	2.0753	92.2964	0.037959
ENSG00000251287	ALG1L2	-2.0752	-72.0253	0.037968
ENSG00000160753	RUSC1	-2.07489	-172.888	0.037996
ENSG00000177383	MAGEF1	2.07476	14.9143	0.038009
ENSG00000218336	TENM3	-2.07394	-156.69	0.038085
ENSG00000105613	MAST1	-2.07368	-240.902	0.03811
ENSG00000227345	PARG	2.07321	182.574	0.038153
ENSG00000134202	GSTM3	-2.07246	-12.7782	0.038222
ENSG00000183625	CCR3	-2.07229	-35.2163	0.038238
ENSG00000117215	PLA2G2D	2.07192	142.48	0.038273
ENSG00000169905	TOR1AIP2	-2.07109	-78.6564	0.038351
ENSG00000135506	OS9	2.07087	126.476	0.038371
ENSG00000174373	RALGAPA1	-2.06992	-30.3618	0.03846
ENSG00000131153	GINS2	2.06934	51.9931	0.038514
ENSG00000197323	TRIM33	-2.0693	-26.433	0.038518
ENSG00000106178	CCL24	-2.06907	-21.9801	0.03854
ENSG00000283297	TEX52	-2.06885	-37.5031	0.03856
ENSG00000109736	MFSD10	2.06842	69.9533	0.038601
ENSG00000132356	PRKAA1	2.06781	12.5561	0.038658
ENSG00000183963	SMTN	2.06766	9.87959	0.038672
ENSG00000185728	YTHDF3	-2.06689	-44.2203	0.038745
ENSG00000123836	PFKFB2	2.06618	91.3476	0.038811
ENSG00000169189	NSMCE1	2.06611	35.1847	0.038818
ENSG00000077420	APBB1IP	-2.0637	-5.8688	0.039046
ENSG00000100599	RIN3	2.06346	98.8052	0.039069
ENSG00000198363	ASPH	-2.06345	-6.89422	0.039069
ENSG00000128185	DGCR6L	2.06314	97.7416	0.0391
ENSG00000140287	HDC	2.06278	13.7597	0.039134
ENSG00000120251	GRIA2	-2.062	-284.565	0.039207
ENSG00000198521	ZNF43	2.06038	38.3526	0.039363
ENSG00000198556	ZNF789	-2.0598	-42.3049	0.039417
ENSG00000183397	TEKTIP1	-2.05969	-39.0021	0.039428
ENSG00000101425	BPI	2.05934	66.3372	0.039461
ENSG00000205038	PKHD1L1	2.05902	126.103	0.039493
ENSG00000219607	PPP1R3G	2.05684	54.4561	0.039702
ENSG00000213588	ZBTB9	2.05678	57.6731	0.039708
ENSG00000101544	ADNP2	-2.05663	-20.386	0.039722
ENSG00000160062	ZBTB8A	2.05635	138.693	0.039749
ENSG00000169972	PUSL1	2.05607	106.387	0.039776
ENSG00000103035	PSMD7	-2.05592	-161.398	0.03979
ENSG00000174946	GPR171	2.05558	37.4263	0.039823
ENSG00000170615	SLC26A5	2.05428	52.8543	0.039949
ENSG00000167654	ATCAY	2.05407	140.426	0.039969
ENSG00000133657	ATP13A3	-2.0534	-35.8211	0.040033
ENSG00000169621	APLF	-2.05306	-72.4728	0.040067
ENSG00000137806	NDUFAF1	-2.05248	-38.8637	0.040123
ENSG00000258529	ENSG00000258529	2.05218	16.9083	0.040152
ENSG00000115896	PLCL1	-2.05206	-34.5965	0.040164
ENSG00000255730	ENSG00000255730	2.05106	10.4596	0.040261
ENSG00000187664	HAPLN4	2.05052	49.3575	0.040314
ENSG00000187855	ASCL4	-2.05049	-59.9447	0.040316
ENSG00000184979	USP18	2.05043	23.9206	0.040322
ENSG00000111142	METAP2	-2.0503	-39.5123	0.040335
ENSG00000168710	AHCYL1	-2.05009	-25.0765	0.040356
ENSG00000131115	ZNF227	-2.05008	-21.2793	0.040356
ENSG00000163518	FCRL4	2.04955	47.5634	0.040408
ENSG00000125375	DMAC2L	-2.04939	-11.3846	0.040424
ENSG00000143543	JTB	2.04899	116.499	0.040463
ENSG00000111786	SRSF9	2.04857	62.3085	0.040504
ENSG00000144589	STK11IP	2.04783	96.7675	0.040576
ENSG00000114354	TFG	2.04768	11.5011	0.040592
ENSG00000183977	PP2D1	-2.04709	-24.8774	0.040649
ENSG00000100034	PPM1F	2.04578	19.6721	0.040778
ENSG00000127527	EPS15L1	-2.04506	-64.7713	0.040849
ENSG00000184988	TMEM106A	2.04446	3.11544	0.040908
ENSG00000204815	ODAD4	2.04418	79.4371	0.040936
ENSG00000242441	GTF2A1L	2.04359	18.5945	0.040995
ENSG00000169876	MUC17	-2.04249	-77.0577	0.041103
ENSG00000163631	ALB	2.04248	479.838	0.041104
ENSG00000204414	CSHL1	2.04247	47.4567	0.041105
ENSG00000162891	IL20	-2.04205	-139.534	0.041147
ENSG00000136697	IL1F10	-2.04164	-115.305	0.041187
ENSG00000168925	CTRB1	2.04083	7.29958	0.041267
ENSG00000111206	FOXM1	-2.03882	-11.2935	0.041468
ENSG00000119321	FKBP15	2.03845	33.8208	0.041505
ENSG00000282881	TMEM275	2.03804	64.9977	0.041546
ENSG00000166126	AMN	-2.03734	-15.9598	0.041616
ENSG00000282218	ENSG00000282218	-2.03724	-56.6677	0.041626
ENSG00000120332	TNN	2.03607	87.9924	0.041743
ENSG00000072415	PALS1	2.03591	116.105	0.041759
ENSG00000012171	SEMA3B	2.03557	97.6868	0.041794
ENSG00000143294	PRCC	-2.03554	-53.8113	0.041797
ENSG00000186207	LCE5A	2.03522	576.191	0.041829
ENSG00000107447	DNTT	2.03493	27.0134	0.041858
ENSG00000196526	AFAP1	-2.03473	-0.63404	0.041878
ENSG00000229809	ZNF688	2.03408	196.89	0.041944
ENSG00000173726	TOMM20	2.03333	55.9017	0.042019
ENSG00000167083	GNGT2	-2.0332	-44.3726	0.042032
ENSG00000196793	ZNF239	-2.03305	-16.9912	0.042047
ENSG00000235942	LCE6A	2.03285	465.652	0.042068
ENSG00000008130	NADK	-2.03278	-60.0279	0.042075
ENSG00000179902	CFAP276	-2.03221	-79.084	0.042133
ENSG00000181903	OR4C6	2.0318	188.713	0.042174
ENSG00000130396	AFDN	-2.03145	-35.7411	0.04221
ENSG00000159496	RGL4	2.03138	112.393	0.042217
ENSG00000168487	BMP1	2.03128	29.5324	0.042227
ENSG00000206107	KRTAP27-1	-2.03095	-233.949	0.04226
ENSG00000165506	DNAAF2	2.03059	5.96233	0.042297
ENSG00000104899	AMH	2.03046	33.933	0.04231
ENSG00000101557	USP14	2.03042	78.0103	0.042314
ENSG00000283227	SPRR5	2.03042	209.029	0.042314
ENSG00000072818	ACAP1	-2.02996	-29.944	0.04236
ENSG00000096088	PGC	-2.02979	-112.724	0.042378
ENSG00000115705	TPO	2.02962	56.5238	0.042395
ENSG00000163001	CFAP36	2.02921	20.7471	0.042437
ENSG00000164850	GPER1	2.02861	117.232	0.042498
ENSG00000159871	LYPD5	2.0281	29.4303	0.04255
ENSG00000004779	NDUFAB1	2.02703	34.2192	0.04266
ENSG00000144134	RABL2A	2.02672	28.6498	0.042691
ENSG00000183023	SLC8A1	-2.02658	-42.6343	0.042705
ENSG00000110900	TSPAN11	2.02632	157.804	0.042732
ENSG00000178665	ZNF713	2.02574	9.9785	0.042792
ENSG00000242028	HYPK	2.02383	114.418	0.042988
ENSG00000188070	ZFTA	2.02359	41.782	0.043013
ENSG00000265817	FSBP	-2.02302	-41.4636	0.043071
ENSG00000159256	MORC3	2.023	18.2202	0.043073
ENSG00000181323	SPEM1	-2.02259	-104.75	0.043115
ENSG00000132535	DLG4	2.02203	52.2355	0.043173
ENSG00000158163	DZIP1L	-2.02201	-10.776	0.043175
ENSG00000182481	KPNA2	2.02192	26.6205	0.043184
ENSG00000099994	SUSD2	2.02131	58.1716	0.043248
ENSG00000002549	LAP3	-2.02117	-18.4813	0.043262
ENSG00000124134	KCNS1	2.02117	111.258	0.043262
ENSG00000182963	GJC1	-2.02108	-90.0654	0.043272
ENSG00000184178	SCFD2	-2.02099	-19.8488	0.043281
ENSG00000248235	ENSG00000248235	-2.02073	-18.5158	0.043307
ENSG00000110917	MLEC	-2.02026	-82.7311	0.043356
ENSG00000138593	SECISBP2L	-2.02017	-18.0468	0.043365
ENSG00000136938	ANP32B	-2.02013	-85.8407	0.04337
ENSG00000066813	ACSM2B	2.01927	267.156	0.043459
ENSG00000084623	EIF3I	-2.01911	-72.8706	0.043476
ENSG00000101204	CHRNA4	-2.01838	-63.2769	0.043552
ENSG00000136244	IL6	2.01799	15.9573	0.043592
ENSG00000007314	SCN4A	2.01772	178.464	0.043621
ENSG00000172922	RNASEH2C	-2.01765	-211.393	0.043628
ENSG00000144559	TAMM41	2.01607	60.9018	0.043792
ENSG00000165244	ZNF367	2.01574	59.4932	0.043827
ENSG00000251201	TMED7-TICAM2	-2.01512	-17.5998	0.043892
ENSG00000277157	H4C4	2.01492	12.5044	0.043913
ENSG00000180318	ALX1	2.0149	242.704	0.043916
ENSG00000182463	TSHZ2	-2.01445	-65.6025	0.043962
ENSG00000100926	TM9SF1	2.01397	52.3906	0.044012
ENSG00000175093	SPSB4	2.01296	104.427	0.044119
ENSG00000189184	PCDH18	-2.01208	-26.1824	0.044212
ENSG00000135643	KCNMB4	-2.01183	-28.8837	0.044238
ENSG00000168490	PHYHIP	-2.01137	-128.491	0.044286
ENSG00000167723	TRPV3	2.01126	3.33756	0.044298
ENSG00000128891	CCDC32	-2.01124	-10.4359	0.0443
ENSG00000163374	YY1AP1	2.01048	45.93	0.044381
ENSG00000166037	CEP57	-2.00994	-16.8925	0.044438
ENSG00000127325	BEST3	-2.00976	-15.8659	0.044456
ENSG00000165501	LRR1	2.00945	4.06079	0.04449
ENSG00000104047	DTWD1	-2.00941	-62.2753	0.044494
ENSG00000166971	AKTIP	2.00897	58.4793	0.044541
ENSG00000138031	ADCY3	2.00738	19.0497	0.04471
ENSG00000254521	SIGLEC12	2.00645	9.25135	0.044808
ENSG00000128881	TTBK2	2.00624	89.2091	0.04483
ENSG00000213218	CSH2	2.00585	119.685	0.044873
ENSG00000213398	LCAT	2.00522	58.5791	0.044939
ENSG00000185721	DRG1	-2.00514	-100.648	0.044948
ENSG00000284791	SMIM41	-2.00511	-75.4436	0.044951
ENSG00000147485	PXDNL	2.00503	54.9662	0.04496
ENSG00000118513	MYB	-2.00484	-17.4439	0.04498
ENSG00000157060	SHCBP1L	2.00482	249.748	0.044982
ENSG00000197506	SLC28A3	-2.00343	-30.5526	0.045131
ENSG00000131910	NR0B2	-2.00342	-80.0731	0.045133
ENSG00000140688	RUSF1	2.00163	43.2574	0.045325
ENSG00000141298	SSH2	-2.00144	-80.0101	0.045345
ENSG00000167874	TMEM88	2.00091	40.2832	0.045402
ENSG00000139117	CPNE8	2.0009	11.2176	0.045403
ENSG00000240654	C1QTNF9	2.00081	53.9675	0.045413
ENSG00000163735	CXCL5	-2.00057	-29.8144	0.045439
ENSG00000132781	MUTYH	2.00021	42.5758	0.045477
ENSG00000177733	HNRNPA0	1.99993	213.931	0.045508
ENSG00000173511	VEGFB	-1.999	-44.5321	0.045608
ENSG00000145242	EPHA5	-1.99833	-42.7395	0.045681
ENSG00000131778	CHD1L	1.9976	25.0489	0.04576
ENSG00000104848	KCNA7	-1.99688	-105.698	0.045839
ENSG00000153187	HNRNPU	1.99671	684.376	0.045857
ENSG00000171307	ZDHHC16	-1.99662	-96.7918	0.045867
ENSG00000131849	ZNF132	-1.99592	-127.45	0.045943
ENSG00000060069	CTDP1	1.99585	31.6078	0.045951
ENSG00000185088	RPS27L	-1.99539	-14.8273	0.046001
ENSG00000147364	FBXO25	1.99518	26.8352	0.046023
ENSG00000108947	EFNB3	1.99489	28.6959	0.046055
ENSG00000171105	INSR	-1.9938	-35.0016	0.046174
ENSG00000176922	OR51S1	-1.99357	-109.396	0.046199
ENSG00000115204	MPV17	1.99338	271.393	0.046219
ENSG00000243317	STMP1	1.99209	34.0023	0.046361
ENSG00000137960	GIPC2	1.99075	98.6667	0.046508
ENSG00000166741	NNMT	-1.99044	-89.6631	0.046543
ENSG00000169018	FEM1B	-1.98993	-125.236	0.046598
ENSG00000168175	MAPK1IP1L	-1.9899	-139.298	0.046602
ENSG00000178038	ALS2CL	1.98812	9.95462	0.046798
ENSG00000115355	CCDC88A	-1.98747	-23.461	0.04687
ENSG00000179165	PXT1	1.98729	76.5522	0.04689
ENSG00000104321	TRPA1	1.98646	89.4795	0.046982
ENSG00000066468	FGFR2	1.98555	82.3399	0.047084
ENSG00000163126	ANKRD23	-1.98552	-369.881	0.047087
ENSG00000089234	BRAP	-1.98541	-98.6646	0.047099
ENSG00000078699	CBFA2T2	-1.9846	-18.0339	0.047189
ENSG00000069974	RAB27A	-1.98382	-20.4643	0.047275
ENSG00000011295	TTC19	-1.98372	-143.056	0.047287
ENSG00000133119	RFC3	1.98364	135.674	0.047296
ENSG00000176895	OR51A7	-1.98358	-141.277	0.047303
ENSG00000188883	KLRG2	1.98255	9.10231	0.047418
ENSG00000100614	PPM1A	1.98117	60.648	0.047572
ENSG00000073008	PVR	-1.98083	-15.0572	0.04761
ENSG00000167881	SRP68	1.98069	386.065	0.047626
ENSG00000143851	PTPN7	-1.98067	-10.7668	0.047628
ENSG00000166257	SCN3B	1.98056	8.23083	0.047641
ENSG00000175467	SART1	1.98042	41.1504	0.047657
ENSG00000127415	IDUA	1.9803	8.31461	0.04767
ENSG00000113905	HRG	1.98025	114.244	0.047675
ENSG00000213782	DDX47	1.98011	74.8931	0.047691
ENSG00000104442	ARMC1	1.98007	13.7684	0.047696
ENSG00000104332	SFRP1	-1.97995	-169.366	0.047709
ENSG00000111678	C12orf57	-1.97967	-20.0926	0.047741
ENSG00000164082	GRM2	-1.9794	-77.5949	0.047771
ENSG00000144677	CTDSPL	-1.97892	-102.893	0.047825
ENSG00000008294	SPAG9	-1.97888	-38.0247	0.047829
ENSG00000175866	BAIAP2	1.97845	27.7299	0.047878
ENSG00000125991	ERGIC3	-1.97845	-78.5383	0.047878
ENSG00000075673	ATP12A	1.97841	11.5534	0.047882
ENSG00000197136	PCNX3	-1.97749	-68.4078	0.047986
ENSG00000172689	MS4A10	1.97686	46.419	0.048058
ENSG00000119866	BCL11A	1.97636	41.6202	0.048114
ENSG00000189269	DRICH1	-1.97632	-32.0245	0.048118
ENSG00000010438	PRSS3	1.9759	93.4082	0.048166
ENSG00000171680	PLEKHG5	1.97552	37.754	0.048209
ENSG00000178562	CD28	-1.97549	-35.5756	0.048213
ENSG00000099860	GADD45B	-1.97524	-26.3851	0.048241
ENSG00000189308	LIN54	-1.97517	-130.883	0.048249
ENSG00000131462	TUBG1	-1.97431	-40.5878	0.048346
ENSG00000187735	TCEA1	1.97371	920.012	0.048415
ENSG00000165899	OTOGL	-1.97331	-112.063	0.04846
ENSG00000184999	SLC22A10	1.9724	176.789	0.048564
ENSG00000103023	PRSS54	-1.97159	-62.4821	0.048657
ENSG00000021574	SPAST	-1.97147	-133.639	0.048671
ENSG00000137634	NXPE4	1.97091	252.337	0.048734
ENSG00000088926	F11	-1.97004	-55.7426	0.048834
ENSG00000006116	CACNG3	-1.96987	-124.602	0.048853
ENSG00000137720	CFAP68	1.9697	34.5662	0.048873
ENSG00000138496	PARP9	-1.96912	-34.6565	0.048939
ENSG00000130508	PXDN	1.96898	79.8157	0.048956
ENSG00000206013	IFITM5	-1.96881	-18.2787	0.048975
ENSG00000182247	UBE2E2	-1.96861	-13.7189	0.048998
ENSG00000284631	SCYGR4	-1.96832	-64.6034	0.049031
ENSG00000162746	FCRLB	-1.96811	-10.056	0.049056
ENSG00000145354	CISD2	-1.96782	-42.5759	0.049089
ENSG00000172320	OR5A1	1.9676	165.067	0.049114
ENSG00000164430	CGAS	-1.96758	-19.7275	0.049116
ENSG00000290183	ENSG00000290183	1.96752	37.8911	0.049123
ENSG00000143674	MAP3K21	1.96671	27.3196	0.049216
ENSG00000221968	FADS3	-1.96596	-28.0807	0.049304
ENSG00000121297	TSHZ3	1.96594	10.6933	0.049305
ENSG00000152213	ARL11	1.96486	143.907	0.04943
ENSG00000182511	FES	1.96471	10.8564	0.049447
ENSG00000145002	FAM86B2	1.96443	384.882	0.049481
ENSG00000198920	KIAA0753	1.96441	34.0094	0.049483
ENSG00000162545	CAMK2N1	-1.96416	-29.9839	0.049512
ENSG00000108592	FTSJ3	1.96406	21.6912	0.049523
ENSG00000126353	CCR7	-1.96379	-101.038	0.049555
ENSG00000060656	PTPRU	1.96358	108.688	0.049578
ENSG00000138162	TACC2	-1.96349	-34.8836	0.04959
ENSG00000119703	ZC2HC1C	-1.96311	-2.49313	0.049633
ENSG00000214456	PLIN5	-1.96269	-45.3995	0.049683
ENSG00000133313	CNDP2	1.96267	4.8955	0.049684
ENSG00000152595	MEPE	-1.96259	-89.5713	0.049694
ENSG00000162630	B3GALT2	1.96093	18.9292	0.049887
ENSG00000108828	VAT1	-1.96087	-15.7257	0.049894
ENSG00000156398	SFXN2	1.9604	17.4193	0.049949
ENSG00000171401	KRT13	-1.9603	-129.433	0.049961
ENSG00000166359	WDR88	-1.96022	-73.1228	0.04997
ENSG00000066697	MSANTD3	1.96022	19.1711	0.049971
ENSG00000111224	PARP11	-1.96021	-56.6863	0.049971
ENSG00000160117	ANKLE1	1.95943	48.2982	0.050062
ENSG00000076944	STXBP2	-1.95918	-30.7969	0.050092
ENSG00000132646	PCNA	1.9591	45.7128	0.050101
ENSG00000043514	TRIT1	-1.95902	-23.4291	0.05011
ENSG00000163453	IGFBP7	1.95855	16.1248	0.050165
ENSG00000133067	LGR6	1.95836	56.7793	0.050188
ENSG00000105227	PRX	-1.95787	-16.7294	0.050245
ENSG00000184967	NOC4L	-1.95692	-82.0454	0.050357
ENSG00000100804	PSMB5	-1.95642	-23.5111	0.050416
ENSG00000168546	GFRA2	-1.95624	-210.597	0.050437
ENSG00000142233	NTN5	-1.95613	-191.802	0.05045
ENSG00000175216	CKAP5	1.95601	92.8192	0.050464
ENSG00000173421	IHO1	-1.95538	-120.255	0.050538
ENSG00000116685	KIAA2013	1.95522	61.1681	0.050558
ENSG00000039537	C6	1.9552	151.084	0.050559
ENSG00000014824	SLC30A9	1.9551	29.2204	0.050571
ENSG00000162408	NOL9	-1.95455	-19.2076	0.050636
ENSG00000064201	TSPAN32	-1.95447	-1.87241	0.050646
ENSG00000159792	PSKH1	1.95441	46.6848	0.050653
ENSG00000049239	H6PD	-1.95416	-34.228	0.050682
ENSG00000152254	G6PC2	1.95379	158.598	0.050726
ENSG00000143457	GOLPH3L	-1.95379	-150.368	0.050726
ENSG00000204267	TAP2	1.95349	8.66194	0.050761
ENSG00000130427	EPO	1.9534	138.729	0.050772
ENSG00000145284	SCD5	-1.95329	-10.0269	0.050786
ENSG00000171219	CDC42BPG	1.95324	21.7742	0.050791
ENSG00000204120	GIGYF2	1.95324	15.6138	0.050792
ENSG00000166164	BRD7	-1.95282	-10.0222	0.050841
ENSG00000168062	BATF2	1.95191	50.195	0.05095
ENSG00000140955	ADAD2	1.95113	80.8885	0.051042
ENSG00000170835	CEL	-1.95028	-344.523	0.051143
ENSG00000088882	CPXM1	-1.95017	-12.3034	0.051156
ENSG00000101191	DIDO1	1.94975	39.077	0.051205
ENSG00000139445	FOXN4	1.94907	128.933	0.051287
ENSG00000100523	DDHD1	1.94834	11.7512	0.051375
ENSG00000141040	ZNF287	-1.94774	-43.3525	0.051446
ENSG00000145451	GLRA3	1.94634	90.5569	0.051613
ENSG00000214435	AS3MT	-1.94533	-20.5316	0.051735
ENSG00000117360	PRPF3	-1.94533	-89.8108	0.051735
ENSG00000137265	IRF4	-1.94511	-23.2134	0.051762
ENSG00000104413	ESRP1	1.94463	33.009	0.051819
ENSG00000086504	MRPL28	1.94459	41.1228	0.051825
ENSG00000178177	LCORL	-1.94412	-19.3028	0.051881
ENSG00000159961	OR3A3	1.94356	120.981	0.051949
ENSG00000116679	IVNS1ABP	1.94259	304.663	0.052066
ENSG00000141503	MINK1	-1.94243	-59.6414	0.052085
ENSG00000284762	ENSG00000284762	1.94216	33.3072	0.052117
ENSG00000114626	ABTB1	1.94213	26.1671	0.052121
ENSG00000212864	RNF208	-1.94212	-122.435	0.052123
ENSG00000130939	UBE4B	1.94202	91.1723	0.052135
ENSG00000116985	BMP8B	1.94161	15.1231	0.052185
ENSG00000104218	CSPP1	-1.9411	-102.959	0.052246
ENSG00000135677	GNS	-1.93998	-24.0207	0.052382
ENSG00000148835	TAF5	-1.93997	-11.8564	0.052383
ENSG00000127022	CANX	-1.93987	-91.851	0.052395
ENSG00000189181	OR14I1	-1.9398	-82.0942	0.052404
ENSG00000165533	TTC8	1.9397	40.7802	0.052416
ENSG00000206026	SMIM21	1.9396	118.954	0.052428
ENSG00000005249	PRKAR2B	-1.93933	-27.4046	0.052461
ENSG00000108468	CBX1	1.93924	14.7285	0.052472
ENSG00000102543	CDADC1	-1.93907	-19.267	0.052493
ENSG00000145725	PPIP5K2	-1.93881	-21.2168	0.052525
ENSG00000154856	APCDD1	-1.9382	-18.9087	0.052599
ENSG00000128340	RAC2	-1.93778	-79.9034	0.05265
ENSG00000025156	HSF2	1.93778	10.0059	0.05265
ENSG00000104722	NEFM	-1.93657	-80.9723	0.052798
ENSG00000169902	TPST1	1.9361	25.8038	0.052855
ENSG00000188620	HMX3	-1.93536	-347.033	0.052946
ENSG00000163806	SPDYA	1.93481	76.7692	0.053014
ENSG00000057019	DCBLD2	-1.93443	-21.742	0.05306
ENSG00000167614	TTYH1	1.93441	87.6124	0.053062
ENSG00000164532	TBX20	-1.93434	-86.517	0.053071
ENSG00000145029	NICN1	1.93413	57.8158	0.053097
ENSG00000197153	H3C12	1.93372	32.8994	0.053148
ENSG00000061938	TNK2	-1.93344	-17.8142	0.053182
ENSG00000174165	ZDHHC24	1.93252	21.4934	0.053295
ENSG00000179387	ELMOD2	-1.93217	-56.8923	0.053338
ENSG00000186038	HTR3E	-1.93121	-20.4025	0.053458
ENSG00000170417	TMEM182	1.93058	25.5165	0.053535
ENSG00000185009	AP3M1	-1.93056	-33.6785	0.053538
ENSG00000134318	ROCK2	1.93054	33.699	0.05354
ENSG00000172139	SLC9C1	-1.93049	-21.8569	0.053546
ENSG00000182393	IFNL1	1.93042	98.6699	0.053554
ENSG00000162368	CMPK1	1.93011	33.9806	0.053593
ENSG00000108443	RPS6KB1	1.92984	33.1267	0.053626
ENSG00000132330	SCLY	1.92905	29.976	0.053725
ENSG00000186377	CYP4X1	1.92883	32.9429	0.053752
ENSG00000172992	DCAKD	1.92741	6.98594	0.053929
ENSG00000166896	ATP23	1.92726	3.22565	0.053948
ENSG00000185267	CDNF	1.92673	103.835	0.054014
ENSG00000180113	TDRD6	-1.92646	-283.555	0.054047
ENSG00000174456	C12orf76	-1.92619	-58.0272	0.054081
ENSG00000103479	RBL2	-1.92563	-145.959	0.054151
ENSG00000115155	OTOF	-1.92486	-109.148	0.054247
ENSG00000226742	HSBP1L1	-1.9248	-4.52907	0.054254
ENSG00000136159	NUDT15	-1.92466	-26.4645	0.054272
ENSG00000170075	GPR37L1	1.92447	61.5586	0.054296
ENSG00000213999	MEF2B	-1.92383	-30.7148	0.054375
ENSG00000167531	LALBA	-1.92374	-130.395	0.054387
ENSG00000171045	TSNARE1	1.92353	90.7789	0.054413
ENSG00000167264	DUS2	1.92326	72.2463	0.054447
ENSG00000109519	GRPEL1	1.92319	54.7422	0.054456
ENSG00000187240	DYNC2H1	1.92184	128.096	0.054626
ENSG00000145692	BHMT	1.92139	115.957	0.054683
ENSG00000099960	SLC7A4	1.921	33.7334	0.054732
ENSG00000206474	OR10C1	1.92086	78.7925	0.05475
ENSG00000268964	ERVV-2	1.92084	34.1028	0.054752
ENSG00000236104	ZBTB22	1.9207	113.195	0.054769
ENSG00000140691	ARMC5	-1.92044	-76.0583	0.054802
ENSG00000174718	RESF1	1.9201	40.3496	0.054846
ENSG00000139926	FRMD6	1.91981	8.3723	0.054882
ENSG00000244020	MT1HL1	1.91908	265.831	0.054974
ENSG00000174358	SLC6A19	-1.91875	-65.8338	0.055016
ENSG00000128708	HAT1	-1.91868	-11.7859	0.055024
ENSG00000133958	UNC79	1.91855	29.0403	0.055042
ENSG00000181652	ATG9B	-1.91851	-104.323	0.055046
ENSG00000148153	INIP	1.91764	73.6172	0.055157
ENSG00000162337	LRP5	-1.91702	-111.041	0.055235
ENSG00000182541	LIMK2	-1.91676	-27.9009	0.055268
ENSG00000159055	MIS18A	-1.91633	-136.544	0.055323
ENSG00000068137	PLEKHH3	1.91581	35.8551	0.05539
ENSG00000163743	RCHY1	-1.9157	-128.046	0.055404
ENSG00000254440	PBOV1	1.91566	118.64	0.055408
ENSG00000204381	LAYN	1.91545	12.778	0.055436
ENSG00000108588	CCDC47	1.91539	24.6867	0.055443
ENSG00000081721	DUSP12	1.91538	38.5264	0.055444
ENSG00000110777	POU2AF1	-1.91508	-12.0053	0.055482
ENSG00000167962	ZNF598	-1.91484	-18.5473	0.055513
ENSG00000154370	TRIM11	-1.91483	-85.664	0.055515
ENSG00000130818	ZNF426	-1.91434	-193.762	0.055577
ENSG00000276644	DACH1	1.91407	25.5379	0.055611
ENSG00000121274	TENT4B	1.91392	58.5881	0.05563
ENSG00000157693	TMEM268	1.91318	20.805	0.055725
ENSG00000130590	SAMD10	-1.91309	-16.9263	0.055737
ENSG00000133661	SFTPD	-1.91298	-98.0611	0.055751
ENSG00000198502	HLA-DRB5	-1.91251	-6.41026	0.055811
ENSG00000050555	LAMC3	1.91243	62.7195	0.055822
ENSG00000023287	RB1CC1	-1.9123	-102.004	0.055838
ENSG00000151025	GPR158	1.91216	110.741	0.055856
ENSG00000249773	ENSG00000249773	1.91159	10.9253	0.055929
ENSG00000119640	ACYP1	1.91147	9.27271	0.055944
ENSG00000213585	VDAC1	1.91129	30.6191	0.055967
ENSG00000170419	VSTM2A	-1.91092	-124.234	0.056015
ENSG00000142961	MOB3C	-1.91043	-56.7794	0.056078
ENSG00000213066	CEP43	1.9102	18.8543	0.056107
ENSG00000183258	DDX41	-1.90992	-243.043	0.056143
ENSG00000272980	ENSG00000272980	1.90981	28.355	0.056158
ENSG00000167139	TBC1D21	1.90971	69.6018	0.05617
ENSG00000173210	ABLIM3	1.90919	50.8887	0.056237
ENSG00000103335	PIEZO1	-1.9091	-17.6682	0.056249
ENSG00000141977	CIB3	-1.90902	-26.1067	0.05626
ENSG00000137776	SLTM	-1.90889	-62.8758	0.056276
ENSG00000175984	DENND2C	1.90838	61.496	0.056342
ENSG00000241837	ATP5PO	-1.90831	-31.5128	0.056351
ENSG00000185621	LMLN	-1.90828	-48.3335	0.056355
ENSG00000171792	RHNO1	-1.90825	-51.1122	0.056359
ENSG00000075275	CELSR1	1.90795	51.0612	0.056398
ENSG00000096968	JAK2	-1.90764	-17.1593	0.056438
ENSG00000173715	C11orf80	-1.90721	-44.9692	0.056494
ENSG00000124380	SNRNP27	-1.90711	-38.7205	0.056506
ENSG00000140395	SKIC8	1.90707	25.4912	0.056512
ENSG00000139372	TDG	-1.90682	-12.0192	0.056544
ENSG00000081041	CXCL2	-1.90671	-55.3314	0.056558
ENSG00000104728	ARHGEF10	1.9063	38.8638	0.056611
ENSG00000087299	L2HGDH	-1.90617	-15.1144	0.056629
ENSG00000141750	STAC2	-1.90533	-84.674	0.056738
ENSG00000225950	NTF4	1.90504	49.0837	0.056774
ENSG00000116833	NR5A2	1.90497	110.838	0.056783
ENSG00000151131	NOPCHAP1	-1.90483	-18.7338	0.056802
ENSG00000196099	OR6M1	-1.90478	-281.847	0.056809
ENSG00000092201	SUPT16H	-1.90476	-22.6928	0.056812
ENSG00000130856	ZNF236	1.90468	83.7011	0.056822
ENSG00000149115	TNKS1BP1	-1.90465	-13.6408	0.056826
ENSG00000070495	JMJD6	-1.90453	-41.0948	0.056841
ENSG00000121210	TMEM131L	1.90436	48.9591	0.056863
ENSG00000133574	GIMAP4	1.90434	24.7501	0.056865
ENSG00000174953	DHX36	1.90392	82.5365	0.056921
ENSG00000105974	CAV1	-1.90381	-116.324	0.056935
ENSG00000124092	CTCFL	1.90369	45.7431	0.056951
ENSG00000055483	USP36	1.90358	42.3935	0.056964
ENSG00000145779	TNFAIP8	-1.90336	-14.5656	0.056994
ENSG00000141255	SPATA22	-1.90334	-190.085	0.056997
ENSG00000168228	ZCCHC4	1.90319	7.18098	0.057015
ENSG00000235098	ANKRD65	1.90319	102.293	0.057016
ENSG00000170920	OR7G3	1.90265	149.145	0.057086
ENSG00000205423	CNEP1R1	1.90178	18.305	0.057199
ENSG00000006453	BAIAP2L1	-1.90131	-40.0155	0.057262
ENSG00000184897	H1-10	1.90115	60.5221	0.057282
ENSG00000144741	SLC25A26	-1.9003	-48.6836	0.057393
ENSG00000088543	C3orf18	-1.89918	-31.1082	0.05754
ENSG00000078487	ZCWPW1	-1.89895	-15.4335	0.057571
ENSG00000169548	ZNF280A	1.89874	139.137	0.057599
ENSG00000106290	TAF6	-1.8984	-24.1369	0.057643
ENSG00000185442	FAM174B	1.89762	22.8174	0.057746
ENSG00000125409	TEKT3	1.89755	50.438	0.057756
ENSG00000155366	RHOC	-1.89703	-14.9558	0.057824
ENSG00000168234	TTC39C	1.89666	35.1882	0.057873
ENSG00000140332	TLE3	-1.89571	-50.8136	0.057998
ENSG00000103005	USB1	1.89508	28.3665	0.058082
ENSG00000165972	CCDC38	-1.89489	-12.3441	0.058107
ENSG00000111537	IFNG	-1.89451	-14.7018	0.058157
ENSG00000189134	NKAPL	-1.8944	-30.3514	0.058171
ENSG00000112763	BTN2A1	1.89421	12.1065	0.058197
ENSG00000229637	PRAC2	1.89403	91.1947	0.058222
ENSG00000114790	ARHGEF26	-1.89362	-53.2669	0.058275
ENSG00000136867	SLC31A2	-1.8934	-12.2508	0.058305
ENSG00000162892	IL24	1.89309	54.3216	0.058346
ENSG00000196110	ZNF699	-1.89237	-50.2748	0.058442
ENSG00000185823	NPAP1	-1.89229	-96.9191	0.058453
ENSG00000132259	CNGA4	1.89194	66.9013	0.058499
ENSG00000131931	THAP1	-1.89193	-48.734	0.0585
ENSG00000185290	NUPR2	-1.89183	-32.0111	0.058514
ENSG00000159182	PRAC1	-1.89053	-123.395	0.058688
ENSG00000007237	GAS7	-1.89044	-14.262	0.058699
ENSG00000107201	RIGI	-1.88967	-37.7275	0.058802
ENSG00000178295	GEN1	1.88959	53.9181	0.058813
ENSG00000185662	SMIM23	-1.88956	-167.63	0.058817
ENSG00000111817	DSE	1.88936	22.8451	0.058843
ENSG00000140854	KATNB1	1.88925	16.0419	0.058859
ENSG00000185324	CDK10	-1.88924	-13.2975	0.05886
ENSG00000119608	PROX2	1.88811	13.0069	0.059012
ENSG00000203795	FAM24A	1.88806	59.4588	0.059018
ENSG00000148136	OR13C4	1.88733	194.479	0.059116
ENSG00000154814	OXNAD1	1.8866	23.7143	0.059214
ENSG00000099953	MMP11	1.88654	180.09	0.059222
ENSG00000132692	BCAN	1.88524	125.509	0.059397
ENSG00000184436	THAP7	-1.88507	-14.0748	0.05942
ENSG00000070610	GBA2	1.88454	17.8535	0.059492
ENSG00000273154	ENSG00000273154	1.88439	144.612	0.059512
ENSG00000176890	TYMS	-1.88434	-6.28647	0.059519
ENSG00000130635	COL5A1	-1.88432	-86.3023	0.059522
ENSG00000189050	RNFT1	-1.8843	-13.3781	0.059524
ENSG00000214510	SPINK13	-1.88385	-320.363	0.059585
ENSG00000145819	ARHGAP26	1.88362	71.0831	0.059616
ENSG00000100362	PVALB	-1.88356	-59.618	0.059625
ENSG00000165669	FAM204A	-1.88334	-42.6213	0.059654
ENSG00000103494	RPGRIP1L	-1.88296	-45.9324	0.059705
ENSG00000174255	ZNF80	-1.88289	-30.3875	0.059715
ENSG00000239306	RBM14	-1.88272	-101.566	0.059739
ENSG00000085465	OVGP1	1.88257	52.7257	0.059759
ENSG00000198553	KCNRG	1.88236	20.2775	0.059788
ENSG00000177548	RABEP2	1.88232	95.3898	0.059792
ENSG00000103024	NME3	1.88188	184.292	0.059852
ENSG00000128242	GAL3ST1	1.88165	37.5626	0.059884
ENSG00000103375	AQP8	-1.88164	-138.389	0.059885
ENSG00000131941	RHPN2	-1.88156	-9.8018	0.059895
ENSG00000214097	SMCO1	-1.88115	-57.5843	0.059952
ENSG00000114631	PODXL2	1.88101	93.117	0.05997
ENSG00000258223	PRSS58	-1.88099	-109.07	0.059973
ENSG00000184445	KNTC1	-1.88072	-40.6954	0.06001
ENSG00000165970	SLC6A5	-1.88059	-64.6959	0.060028
ENSG00000162618	ADGRL4	-1.88049	-225.898	0.060041
ENSG00000140320	BAHD1	1.88023	107.78	0.060077
ENSG00000188373	GPR15LG	-1.87934	-35.5935	0.060198
ENSG00000143314	MRPL24	-1.87907	-71.6538	0.060235
ENSG00000206150	RNASE13	1.87895	108.095	0.060251
ENSG00000008283	CYB561	-1.87862	-42.5527	0.060296
ENSG00000104886	PLEKHJ1	1.87844	111.079	0.060321
ENSG00000132517	SLC52A1	1.87817	37.5418	0.060357
ENSG00000164512	ANKRD55	-1.8781	-53.9197	0.060367
ENSG00000165309	ARMC3	1.87806	21.8928	0.060372
ENSG00000215343	ZNF705D	-1.87793	-778.415	0.06039
ENSG00000104613	INTS10	-1.87793	-49.2973	0.060391
ENSG00000152953	STK32B	1.87782	47.4318	0.060406
ENSG00000119638	NEK9	-1.87762	-5.89251	0.060434
ENSG00000001617	SEMA3F	-1.87753	-96.063	0.060446
ENSG00000186118	TEX38	-1.87747	-50.3471	0.060454
ENSG00000198740	ZNF652	1.87733	23.8977	0.060473
ENSG00000169688	MT1B	1.87718	46.5373	0.060493
ENSG00000127074	RGS13	1.87647	87.6316	0.060592
ENSG00000103145	HCFC1R1	1.87516	56.1922	0.06077
ENSG00000278505	C17orf78	-1.87515	-36.0279	0.060772
ENSG00000103353	UBFD1	-1.87514	-17.5336	0.060774
ENSG00000090104	RGS1	1.87503	14.8707	0.060789
ENSG00000103313	MEFV	-1.87479	-9.33247	0.060822
ENSG00000105996	HOXA2	-1.87396	-126.084	0.060936
ENSG00000254550	OMP	1.87381	136.228	0.060957
ENSG00000130176	CNN1	1.87368	36.2161	0.060975
ENSG00000170571	EMB	-1.87324	-7.65598	0.061036
ENSG00000170091	NSG2	-1.87282	-106.989	0.061094
ENSG00000122783	CYREN	-1.87224	-13.2076	0.061174
ENSG00000186599	DEFB105B	-1.87213	-3435.64	0.061189
ENSG00000132698	RAB25	-1.87203	-210.871	0.061202
ENSG00000165714	BORCS5	-1.87203	-24.2944	0.061203
ENSG00000175077	RTP1	1.87198	185.508	0.061209
ENSG00000138798	EGF	1.8718	39.3288	0.061235
ENSG00000153391	INO80C	1.87148	10.1688	0.061279
ENSG00000095637	SORBS1	1.87147	47.5492	0.06128
ENSG00000138614	INTS14	1.87135	96.2879	0.061296
ENSG00000057593	F7	1.87134	29.441	0.061298
ENSG00000176204	LRRTM4	1.87122	52.3555	0.061315
ENSG00000133069	TMCC2	1.8711	129.429	0.061331
ENSG00000215912	TTC34	-1.87065	-95.3133	0.061393
ENSG00000172543	CTSW	-1.87038	-6.2696	0.061431
ENSG00000164465	DCBLD1	-1.87032	-20.3447	0.061439
ENSG00000196782	MAML3	1.86996	29.6994	0.061489
ENSG00000167664	TMIGD2	1.86989	7.6542	0.061499
ENSG00000140043	PTGR2	1.86989	17.5497	0.0615
ENSG00000204392	LSM2	1.86965	41.7371	0.061533
ENSG00000181143	MUC16	-1.86956	-335.752	0.061545
ENSG00000044115	CTNNA1	1.86902	2.47813	0.06162
ENSG00000148396	SEC16A	1.8689	13.1567	0.061636
[truncated: 15,766 more rows]
