# Supplementary material for: scPrediXcan integrates deep learning methods and single-cell data into a cell-type-specific transcriptome-wide association study framework
Source: Cell Genom. 2025 May 14;5(5):100875. doi: 10.1016/j.xgen.2025.100875 (PMC12143334; doi:10.1016/j.xgen.2025.100875)
Supplement: Data S1. Tables S1–S47 [file mmc2.zip › Supplemental_tables/TableS40.xlsx]

## Sheet: Table_S40_plasmacytoidDendritic
gene	gene_name	zscore	effect_size	pvalue
ENSG00000213722	DDAH2	-19.2116	-208.555	2.96e-82
ENSG00000204463	BAG6	-18.8083	-476.979	6.46e-79
ENSG00000204385	SLC44A4	16.0716	276.997	4.03e-58
ENSG00000137343	ATAT1	14.4707	595.107	1.86e-47
ENSG00000204296	TSBP1	14.2627	686.199	3.74e-46
ENSG00000204427	ABHD16A	-14.2111	-535.031	7.81e-46
ENSG00000204386	NEU1	12.8054	446.466	1.53e-37
ENSG00000196230	TUBB	-12.7705	-433.103	2.4e-37
ENSG00000228789	HCG22	-12.5675	-158.771	3.19e-36
ENSG00000196747	H2AC13	-12.419	-211.674	2.06e-35
ENSG00000204542	C6orf15	12.2527	915.114	1.62e-34
ENSG00000166278	C2	12.1555	428.932	5.36e-34
ENSG00000232629	HLA-DQB2	12.0512	31.3949	1.91e-33
ENSG00000196735	HLA-DQA1	-11.7891	-10.47	4.44e-32
ENSG00000204305	AGER	11.5949	186.309	4.37e-31
ENSG00000221988	PPT2	11.5126	72.6159	1.14e-30
ENSG00000234745	HLA-B	11.2904	78.07	1.46e-29
ENSG00000204421	LY6G6C	-10.9867	-245.722	4.43e-28
ENSG00000169896	ITGAM	-10.7345	-551.517	7.01e-27
ENSG00000276903	H2AC16	10.537	51.4792	5.83e-26
ENSG00000273703	H2BC14	-10.4492	-421.028	1.48e-25
ENSG00000233822	H2BC15	-10.396	-87.7686	2.58e-25
ENSG00000196126	HLA-DRB1	10.2691	311.826	9.71e-25
ENSG00000204498	NFKBIL1	10.1636	77.8853	2.88e-24
ENSG00000204525	HLA-C	10.0381	150.503	1.04e-23
ENSG00000278637	H4C1	9.78609	58.7084	1.29e-22
ENSG00000226979	LTA	-9.78175	-101.842	1.35e-22
ENSG00000197062	ZSCAN26	9.75154	231.417	1.82e-22
ENSG00000137185	ZSCAN9	-9.66119	-110.545	4.41e-22
ENSG00000204256	BRD2	9.56258	237.859	1.15e-21
ENSG00000276368	H2AC14	-9.53364	-141.777	1.52e-21
ENSG00000184357	H1-5	9.41944	448.64	4.54e-21
ENSG00000204420	MPIG6B	-9.40889	-178.132	5.01e-21
ENSG00000112337	SLC17A2	9.23425	433.301	2.6e-20
ENSG00000204257	HLA-DMA	-9.19811	-479.881	3.64e-20
ENSG00000204424	LY6G6F	-9.1126	-270.351	8.04e-20
ENSG00000186470	BTN3A2	-8.9098	-45.4525	5.11e-19
ENSG00000248167	TRIM39-RPP21	-8.8601	-126.67	7.99e-19
ENSG00000278828	H3C10	-8.83733	-359.412	9.8e-19
ENSG00000241404	EGFL8	8.83448	421.182	1.01e-18
ENSG00000206503	HLA-A	8.60066	31.9747	7.93e-18
ENSG00000213676	ATF6B	8.51454	392.502	1.67e-17
ENSG00000277224	H2BC7	-8.51056	-86.4817	1.73e-17
ENSG00000204616	TRIM31	8.46625	51.3759	2.53e-17
ENSG00000274641	H2BC17	8.32049	1027.55	8.76e-17
ENSG00000204540	PSORS1C1	8.15138	81.0577	3.6e-16
ENSG00000204388	HSPA1B	7.94121	93.8404	2e-15
ENSG00000204681	GABBR1	7.92933	93.3233	2.2e-15
ENSG00000275221	H2AC15	-7.89693	-46.8056	2.86e-15
ENSG00000137404	NRM	-7.82881	-135.169	4.93e-15
ENSG00000161179	YDJC	7.77211	33.8356	7.72e-15
ENSG00000250641	LY6G6F-LY6G6D	-7.73875	-164.323	1e-14
ENSG00000196260	SFTA2	-7.67078	-1526.95	1.71e-14
ENSG00000232810	TNF	-7.65377	-175.371	1.95e-14
ENSG00000185651	UBE2L3	-7.64236	-155.1	2.13e-14
ENSG00000204428	LY6G5C	-7.57308	-351.281	3.64e-14
ENSG00000237988	OR2I1P	7.47022	458.317	8.01e-14
ENSG00000168477	TNXB	-7.43041	-85.7654	1.08e-13
ENSG00000204576	PRR3	-7.40064	-696.503	1.36e-13
ENSG00000156873	PHKG2	7.39431	900.708	1.42e-13
ENSG00000213760	ATP6V1G2	7.23807	115.702	4.55e-13
ENSG00000197279	ZNF165	7.19191	76.1008	6.39e-13
ENSG00000204410	MSH5	-7.17659	-63.6317	7.15e-13
ENSG00000183246	RIMBP3C	-7.02395	-426.958	2.16e-12
ENSG00000241106	HLA-DOB	-6.88799	-18.5998	5.66e-12
ENSG00000204516	MICB	6.66451	17.2182	2.66e-11
ENSG00000197153	H3C12	-6.64229	-152.447	3.09e-11
ENSG00000196812	ZSCAN16	6.44109	190.633	1.19e-10
ENSG00000204590	GNL1	-6.43342	-538.941	1.25e-10
ENSG00000137338	PGBD1	6.40427	117.735	1.51e-10
ENSG00000237541	HLA-DQA2	6.35308	5.2429	2.11e-10
ENSG00000116698	SMG7	-6.34935	-194.04	2.16e-10
ENSG00000204688	OR2H1	6.32022	1716.48	2.61e-10
ENSG00000204348	DXO	-6.2651	-211.06	3.73e-10
ENSG00000276180	H4C9	-6.15554	-218.535	7.48e-10
ENSG00000070047	PHRF1	-6.1259	-216.952	9.02e-10
ENSG00000204599	TRIM39	6.1145	311.935	9.69e-10
ENSG00000223865	HLA-DPB1	-5.97291	-73.8632	2.33e-09
ENSG00000124568	SLC17A1	-5.96099	-255.969	2.51e-09
ENSG00000204544	MUC21	5.94746	525.72	2.72e-09
ENSG00000204511	MCCD1	-5.93829	-157.191	2.88e-09
ENSG00000224586	GPX5	5.86314	844.14	4.54e-09
ENSG00000158691	ZSCAN12	-5.79428	-38.2855	6.86e-09
ENSG00000146109	ABT1	5.78557	180.403	7.23e-09
ENSG00000204267	TAP2	-5.73825	-91.6265	9.57e-09
ENSG00000064419	TNPO3	-5.71671	-86.9088	1.09e-08
ENSG00000204560	DHX16	-5.65128	-234.938	1.59e-08
ENSG00000137331	IER3	-5.65062	-126.494	1.6e-08
ENSG00000187837	H1-2	-5.64207	-87.1076	1.68e-08
ENSG00000235109	ZSCAN31	5.56542	186.492	2.62e-08
ENSG00000204531	POU5F1	5.50372	70.254	3.72e-08
ENSG00000099849	RASSF7	5.49697	68.8883	3.86e-08
ENSG00000138378	STAT4	-5.44982	-12.4234	5.04e-08
ENSG00000178226	PRSS36	5.43651	76.4805	5.43e-08
ENSG00000143226	FCGR2A	5.38465	70.386	7.26e-08
ENSG00000204701	OR2J3	5.3562	2082	8.5e-08
ENSG00000203747	FCGR3A	5.25036	16.0879	1.52e-07
ENSG00000204538	PSORS1C2	-5.21218	-71.191	1.87e-07
ENSG00000196821	ILRUN	-5.20989	-490.224	1.89e-07
ENSG00000204301	NOTCH4	5.20922	68.4903	1.9e-07
ENSG00000146047	H2BC1	-5.18397	-626.521	2.17e-07
ENSG00000198315	ZKSCAN8	5.1365	42.4996	2.8e-07
ENSG00000204657	OR2H2	5.13452	843.878	2.83e-07
ENSG00000267673	FDX2	5.12597	26.6583	2.96e-07
ENSG00000103510	KAT8	-5.10543	-270.509	3.3e-07
ENSG00000172057	ORMDL3	-5.08069	-60.8588	3.76e-07
ENSG00000010704	HFE	5.02726	53.566	4.98e-07
ENSG00000204482	LST1	5.00552	65.5455	5.57e-07
ENSG00000158553	POM121L2	4.95628	101.1	7.19e-07
ENSG00000204632	HLA-G	-4.93233	-11.3957	8.13e-07
ENSG00000278677	H2AC17	-4.92474	-170.895	8.45e-07
ENSG00000255154	HTD2	-4.88167	-43.3901	1.05e-06
ENSG00000064995	TAF11	-4.87434	-91.3529	1.09e-06
ENSG00000161405	IKZF3	4.83118	74.1848	1.36e-06
ENSG00000286522	H3C2	-4.77446	-423.968	1.8e-06
ENSG00000204290	BTNL2	-4.7615	-260.905	1.92e-06
ENSG00000160683	CXCR5	4.72178	43.5788	2.34e-06
ENSG00000204564	C6orf136	4.71892	120.024	2.37e-06
ENSG00000213859	KCTD11	4.71118	135.588	2.46e-06
ENSG00000287080	H3C3	-4.708	-266.805	2.5e-06
ENSG00000120054	CPN1	-4.70033	-344.533	2.6e-06
ENSG00000274600	RIMBP3B	4.6997	888.895	2.61e-06
ENSG00000204308	RNF5	-4.69592	-192.949	2.65e-06
ENSG00000141738	GRB7	4.695	90.2965	2.67e-06
ENSG00000126456	IRF3	4.63555	46.1387	3.56e-06
ENSG00000243729	OR5V1	-4.63365	-685.712	3.59e-06
ENSG00000205882	DEFB134	4.62699	209.599	3.71e-06
ENSG00000179344	HLA-DQB1	-4.59787	-6.64555	4.27e-06
ENSG00000168394	TAP1	-4.57767	-62.2648	4.7e-06
ENSG00000221886	FAM200C	-4.54596	-63.9689	5.47e-06
ENSG00000240053	LY6G5B	-4.52323	-116.899	6.09e-06
ENSG00000186075	ZPBP2	4.50991	38.7834	6.49e-06
ENSG00000126453	BCL2L12	4.49482	59.7477	6.96e-06
ENSG00000254093	PINX1	4.49151	121.091	7.07e-06
ENSG00000136573	BLK	-4.4914	-90.98	7.08e-06
ENSG00000169900	PYDC1	-4.45929	-31.8203	8.22e-06
ENSG00000065989	PDE4A	-4.4583	-32.3277	8.26e-06
ENSG00000132185	FCRLA	-4.44476	-18.2924	8.8e-06
ENSG00000204644	ZFP57	4.44335	20.1862	8.86e-06
ENSG00000065060	BLTP3A	-4.41548	-132.973	1.01e-05
ENSG00000137312	FLOT1	4.40312	67.2702	1.07e-05
ENSG00000105376	ICAM5	4.39767	25.3949	1.09e-05
ENSG00000135333	EPHA7	4.36853	328.051	1.25e-05
ENSG00000168298	H1-4	4.36505	57.3764	1.27e-05
ENSG00000215343	ZNF705D	4.2987	1442.27	1.72e-05
ENSG00000280236	OR12D2	-4.28916	-1150.66	1.79e-05
ENSG00000124678	TCP11	4.26535	6.06611	2e-05
ENSG00000164609	SLU7	-4.2519	-19.8291	2.12e-05
ENSG00000133247	KMT5C	4.24012	287.098	2.23e-05
ENSG00000204390	HSPA1L	-4.22842	-13.6131	2.35e-05
ENSG00000204439	C6orf47	-4.16861	-143.021	3.06e-05
ENSG00000198704	GPX6	4.15877	830.917	3.2e-05
ENSG00000258724	PINX1	4.15022	140.102	3.32e-05
ENSG00000273983	H3C8	4.14438	52.0531	3.41e-05
ENSG00000180044	C3orf80	4.13515	177.598	3.55e-05
ENSG00000187475	H1-6	4.12529	63.6557	3.7e-05
ENSG00000204248	COL11A2	-4.12417	-45.3878	3.72e-05
ENSG00000278588	H2BC10	-4.11924	-60.2817	3.8e-05
ENSG00000073605	GSDMB	4.09335	18.6322	4.25e-05
ENSG00000232040	SCAND3	-4.09326	-299.807	4.25e-05
ENSG00000042813	ZPBP	-4.06039	-676.516	4.9e-05
ENSG00000174775	HRAS	-4.02527	-11.8812	5.69e-05
ENSG00000005020	SKAP2	-4.02507	-11.9466	5.7e-05
ENSG00000116014	KISS1R	-4.01857	-279.447	5.86e-05
ENSG00000163686	ABHD6	-4.01602	-59.8631	5.92e-05
ENSG00000182010	RTKN2	-4.00934	-9.30145	6.09e-05
ENSG00000204396	VWA7	-3.99414	-60.5856	6.49e-05
ENSG00000204695	OR14J1	-3.97771	-545.533	6.96e-05
ENSG00000204702	OR2J1	3.95211	728.931	7.75e-05
ENSG00000105371	ICAM4	3.94589	19.6926	7.95e-05
ENSG00000187626	ZKSCAN4	3.92379	110.476	8.72e-05
ENSG00000141736	ERBB2	-3.91855	-295.834	8.91e-05
ENSG00000146112	PPP1R18	3.88761	86.7365	0.000101
ENSG00000103021	CCDC113	-3.87762	-72.652	0.000105
ENSG00000108439	PNPO	-3.8712	-66.1963	0.000108
ENSG00000213780	GTF2H4	-3.86744	-44.2135	0.00011
ENSG00000225190	PLEKHM1	3.85587	92.6657	0.000115
ENSG00000129538	RNASE1	-3.85068	-53.6165	0.000118
ENSG00000227507	LTB	-3.81225	-147.212	0.000138
ENSG00000163684	RPP14	-3.80696	-28.086	0.000141
ENSG00000154328	NEIL2	3.79755	6.02107	0.000146
ENSG00000110435	PDHX	-3.78448	-11.4996	0.000154
ENSG00000171757	LRRC34	3.76563	41.2802	0.000166
ENSG00000144451	SPAG16	-3.75037	-71.2491	0.000177
ENSG00000182952	HMGN4	3.74667	100.813	0.000179
ENSG00000197903	H2BC12	-3.74049	-17.5371	0.000184
ENSG00000006837	CDKL3	3.73888	74.338	0.000185
ENSG00000254206	NPIPB11	3.72998	184.685	0.000191
ENSG00000057657	PRDM1	3.70696	82.7842	0.00021
ENSG00000149179	CSTPP1	-3.69664	-36.383	0.000218
ENSG00000103653	CSK	3.69426	81.0879	0.000221
ENSG00000111321	LTBR	3.68488	7.51355	0.000229
ENSG00000188739	RBM34	3.67776	130.279	0.000235
ENSG00000153064	BANK1	-3.66754	-71.9053	0.000245
ENSG00000166851	PLK1	-3.6543	-97.3446	0.000258
ENSG00000070770	CSNK2A2	-3.64562	-44.245	0.000267
ENSG00000232113	TEX50	3.63918	990.303	0.000274
ENSG00000290217	ENSG00000290217	-3.6372	-700.817	0.000276
ENSG00000137288	UQCC2	3.62027	39.3889	0.000294
ENSG00000285085	ENSG00000285085	3.61784	18.7593	0.000297
ENSG00000172890	NADSYN1	-3.61142	-33.1065	0.000305
ENSG00000196787	H2AC11	-3.59433	-240.392	0.000325
ENSG00000164500	SPATA48	3.59027	395.234	0.00033
ENSG00000203910	C1orf146	-3.57906	-482.618	0.000345
ENSG00000170145	SIK2	-3.57868	-196.923	0.000345
ENSG00000220201	ZGLP1	-3.57591	-86.1775	0.000349
ENSG00000144369	FAM171B	3.54853	17.6543	0.000387
ENSG00000180573	H2AC6	-3.54153	-24.1614	0.000398
ENSG00000161180	CCDC116	3.54017	89.5982	0.0004
ENSG00000149089	APIP	-3.53389	-9.52696	0.000409
ENSG00000134250	NOTCH2	-3.52688	-1067.48	0.00042
ENSG00000152254	G6PC2	3.51891	864.012	0.000433
ENSG00000137822	TUBGCP4	-3.50086	-307.686	0.000464
ENSG00000188227	ZNF793	-3.49658	-31.6313	0.000471
ENSG00000181315	ZNF322	-3.49208	-29.2535	0.000479
ENSG00000206140	TMEM191C	3.4876	269.453	0.000487
ENSG00000139370	SLC15A4	3.46942	61.5236	0.000522
ENSG00000096996	IL12RB1	3.46714	32.9152	0.000526
ENSG00000095794	CREM	-3.46264	-150.509	0.000535
ENSG00000198130	HIBCH	-3.46161	-175.242	0.000537
ENSG00000256269	HMBS	-3.44623	-70.2485	0.000568
ENSG00000134744	TUT4	-3.4339	-148.574	0.000595
ENSG00000164508	H2AC1	-3.42741	-559.757	0.000609
ENSG00000116701	NCF2	-3.41979	-22.2767	0.000627
ENSG00000158373	H2BC5	-3.39639	-52.1761	0.000683
ENSG00000134249	ADAM30	3.39542	813.201	0.000685
ENSG00000163660	CCNL1	-3.39486	-109.017	0.000687
ENSG00000205442	IZUMO3	-3.39347	-471.102	0.00069
ENSG00000171790	SLFNL1	3.39126	29.6676	0.000696
ENSG00000120937	NPPB	3.3893	358.081	0.000701
ENSG00000176177	ENTHD1	-3.38619	-122.628	0.000709
ENSG00000176971	FIBIN	3.38519	305.264	0.000711
ENSG00000079332	SAR1A	3.38401	185.283	0.000714
ENSG00000114982	KANSL3	3.38337	86.3617	0.000716
ENSG00000189362	NEMP2	3.37595	17.7626	0.000736
ENSG00000169169	CPT1C	-3.37466	-8.67348	0.000739
ENSG00000109736	MFSD10	3.36783	114.362	0.000758
ENSG00000186298	PPP1CC	3.34766	183.784	0.000815
ENSG00000081721	DUSP12	3.34728	75.2053	0.000816
ENSG00000239697	TNFSF12	-3.34559	-20.8204	0.000821
ENSG00000142224	IL19	-3.33184	-10.7784	0.000863
ENSG00000146039	SLC17A4	-3.32825	-499.239	0.000874
ENSG00000198522	GPN1	3.32684	54.3095	0.000878
ENSG00000130584	ZBTB46	3.32413	58.1728	0.000887
ENSG00000100290	BIK	-3.32038	-15.3515	0.000899
ENSG00000112343	TRIM38	3.32018	56.4742	0.0009
ENSG00000076321	KLHL20	3.31263	108.063	0.000924
ENSG00000181552	EDDM3B	-3.31064	-136.357	0.000931
ENSG00000162738	VANGL2	-3.30218	-57.4661	0.000959
ENSG00000105810	CDK6	-3.30201	-1150.17	0.00096
ENSG00000160695	VPS11	-3.30151	-34.1811	0.000962
ENSG00000079689	SCGN	-3.30087	-602.373	0.000964
ENSG00000241370	RPP21	3.2958	24.4063	0.000981
ENSG00000176473	WDR25	-3.29293	-26.0098	0.000991
ENSG00000002834	LASP1	3.28108	93.3863	0.001034
ENSG00000147874	HAUS6	-3.27766	-25.3589	0.001047
ENSG00000164611	PTTG1	-3.27407	-26.112	0.00106
ENSG00000158406	H4C8	3.27032	9.1792	0.001074
ENSG00000286102	FAM246A	3.26765	8723.52	0.001084
ENSG00000176909	MAMSTR	3.25172	60.7859	0.001147
ENSG00000174951	FUT1	-3.24526	-48.9546	0.001173
ENSG00000258102	MAP1LC3B2	3.24385	49.6985	0.001179
ENSG00000117036	ETV3	-3.24242	-96.7721	0.001185
ENSG00000185522	LMNTD2	3.2412	73.4464	0.00119
ENSG00000075975	MKRN2	-3.24019	-19.2215	0.001194
ENSG00000224420	ADM5	-3.23932	-29.3305	0.001198
ENSG00000273802	H2BC8	3.2389	50.6202	0.0012
ENSG00000179958	DCTPP1	-3.23719	-217.153	0.001207
ENSG00000022355	GABRA1	-3.23477	-698.2	0.001217
ENSG00000007384	RHBDF1	3.23044	74.2212	0.001236
ENSG00000111832	RWDD1	3.22901	48.128	0.001242
ENSG00000244355	LY6G6D	3.22366	41.5431	0.001266
ENSG00000166963	MAP1A	3.22056	72.653	0.001279
ENSG00000165997	ARL5B	-3.21986	-43.0664	0.001283
ENSG00000196967	ZNF585A	3.21961	147.194	0.001284
ENSG00000166947	EPB42	-3.21336	-114.524	0.001312
ENSG00000066117	SMARCD1	-3.21205	-187.761	0.001318
ENSG00000205089	CCNI2	-3.20424	-118.176	0.001354
ENSG00000096872	IFT74	3.19999	52.8682	0.001374
ENSG00000112511	PHF1	-3.1977	-221.935	0.001385
ENSG00000143669	LYST	-3.18228	-26.2903	0.001461
ENSG00000130222	GADD45G	3.18032	7.70528	0.001471
ENSG00000088682	COQ9	3.1734	43.8901	0.001507
ENSG00000152240	HAUS1	-3.17168	-8.28088	0.001516
ENSG00000204435	CSNK2B	-3.17007	-172.699	0.001524
ENSG00000127780	OR1E2	3.15756	724.803	0.001591
ENSG00000030110	BAK1	-3.15259	-53.0401	0.001618
ENSG00000204287	HLA-DRA	3.15095	202.014	0.001627
ENSG00000124160	NCOA5	3.14081	78.817	0.001685
ENSG00000178852	EFCAB13	-3.13988	-4.27709	0.00169
ENSG00000143434	SEMA6C	-3.13542	-79.4125	0.001716
ENSG00000142102	PGGHG	-3.13194	-27.362	0.001737
ENSG00000137713	PPP2R1B	-3.13117	-31.1526	0.001741
ENSG00000167004	PDIA3	-3.12891	-81.8909	0.001755
ENSG00000168131	OR2B2	-3.12843	-147.617	0.001757
ENSG00000197965	MPZL1	3.12747	25.9556	0.001763
ENSG00000151005	TKTL2	3.12479	724.374	0.001779
ENSG00000177106	EPS8L2	3.12368	76.8772	0.001786
ENSG00000105538	RASIP1	-3.12277	-40.7335	0.001792
ENSG00000019995	ZRANB1	-3.12163	-49.8195	0.001799
ENSG00000023191	RNH1	3.12055	120.708	0.001805
ENSG00000167244	IGF2	-3.11983	-251.114	0.00181
ENSG00000069696	DRD4	-3.11613	-129.205	0.001832
ENSG00000170917	NUDT6	-3.10904	-20.3802	0.001877
ENSG00000100154	TTC28	3.10763	9.42446	0.001886
ENSG00000225526	MKRN2OS	3.10534	75.0991	0.001901
ENSG00000197930	ERO1A	-3.10489	-46.6752	0.001904
ENSG00000101464	PIGU	-3.09793	-43.604	0.001949
ENSG00000078018	MAP2	3.09269	27.4715	0.001984
ENSG00000129245	FXR2	-3.08631	-456.608	0.002027
ENSG00000149428	HYOU1	-3.08543	-91.9879	0.002033
ENSG00000138623	SEMA7A	3.07145	56.4044	0.00213
ENSG00000112584	FAM120B	-3.06778	-57.1445	0.002157
ENSG00000188580	NKAIN2	-3.06681	-162.392	0.002164
ENSG00000149300	C11orf52	-3.06539	-388.483	0.002174
ENSG00000099282	TSPAN15	-3.06409	-18.8363	0.002183
ENSG00000183087	GAS6	-3.05856	-97.553	0.002224
ENSG00000174938	SEZ6L2	-3.05748	-13.8611	0.002232
ENSG00000164951	PDP1	3.05089	72.2296	0.002282
ENSG00000166016	ABTB2	-3.04116	-81.0875	0.002357
ENSG00000229809	ZNF688	3.03912	331.011	0.002373
ENSG00000228727	SAPCD1	-3.03427	-81.6787	0.002411
ENSG00000146151	HMGCLL1	-3.03378	-618.317	0.002415
ENSG00000124939	SCGB2A1	3.03334	310.278	0.002419
ENSG00000072818	ACAP1	-3.02683	-51.1354	0.002471
ENSG00000237330	RNF223	3.0233	286	0.0025
ENSG00000137700	SLC37A4	-3.02095	-14.3549	0.00252
ENSG00000165644	COMTD1	-3.01901	-43.1275	0.002536
ENSG00000011485	PPP5C	-3.01893	-10.3559	0.002537
ENSG00000146858	ZC3HAV1L	-3.01887	-24.1798	0.002537
ENSG00000136634	IL10	-3.01394	-17.135	0.002579
ENSG00000131951	LRRC9	3.01335	20.7528	0.002584
ENSG00000162909	CAPN2	-3.01302	-57.5093	0.002587
ENSG00000070961	ATP2B1	3.01002	39.1384	0.002612
ENSG00000111912	NCOA7	3.00797	165.072	0.00263
ENSG00000184378	ACTRT3	3.00085	33.6275	0.002692
ENSG00000065000	AP3D1	2.99651	205.996	0.002731
ENSG00000189269	DRICH1	-2.99596	-114.936	0.002736
ENSG00000125170	DOK4	2.99413	11.5739	0.002752
ENSG00000108306	FBXL20	-2.98892	-68.1851	0.0028
ENSG00000254415	SIGLEC14	-2.98577	-16.8708	0.002829
ENSG00000204392	LSM2	2.98335	67.0025	0.002851
ENSG00000161395	PGAP3	2.97452	40.1523	0.002934
ENSG00000253958	CLDN23	2.97217	7.10522	0.002957
ENSG00000005073	HOXA11	2.97152	188.444	0.002963
ENSG00000213626	LBH	-2.97084	-23.2742	0.00297
ENSG00000105401	CDC37	-2.97068	-47.1537	0.002971
ENSG00000187987	ZSCAN23	2.97043	41.6944	0.002974
ENSG00000101019	UQCC1	2.9692	66.2282	0.002986
ENSG00000119508	NR4A3	-2.96832	-55.7576	0.002994
ENSG00000164082	GRM2	-2.96579	-359.762	0.003019
ENSG00000162104	ADCY9	2.96502	64.8151	0.003027
ENSG00000105550	FGF21	-2.95912	-96.4547	0.003085
ENSG00000104969	SGTA	2.95521	368.514	0.003125
ENSG00000283149	ENSG00000283149	-2.95332	-165.373	0.003144
ENSG00000234829	IFNA17	-2.94735	-126.851	0.003205
ENSG00000130176	CNN1	2.94533	501.938	0.003226
ENSG00000282988	ENSG00000282988	-2.94524	-29.8472	0.003227
ENSG00000125686	MED1	2.94342	40.1829	0.003246
ENSG00000196704	AMZ2	2.93855	32.0362	0.003298
ENSG00000164574	GALNT10	-2.9382	-22.1853	0.003301
ENSG00000112182	BACH2	-2.92932	-49.7629	0.003397
ENSG00000079102	RUNX1T1	2.92858	93.7657	0.003405
ENSG00000159648	TEPP	2.92825	331.195	0.003409
ENSG00000124564	SLC17A3	-2.92607	-48.8612	0.003433
ENSG00000160471	COX6B2	2.92295	38.6515	0.003467
ENSG00000159224	GIP	2.92108	524.737	0.003488
ENSG00000168491	CCDC110	-2.91999	-35.3841	0.0035
ENSG00000159217	IGF2BP1	-2.91856	-429.516	0.003516
ENSG00000187051	RPS19BP1	-2.91687	-203.613	0.003536
ENSG00000263020	ENSG00000263020	2.91573	105.743	0.003549
ENSG00000213588	ZBTB9	2.91457	46.7142	0.003562
ENSG00000112659	CUL9	-2.9138	-59.1678	0.003571
ENSG00000149403	GRIK4	2.9128	179.011	0.003582
ENSG00000138468	SENP7	-2.90655	-73.2202	0.003654
ENSG00000096654	ZNF184	-2.90437	-52.5465	0.00368
ENSG00000147364	FBXO25	2.90134	28.4114	0.003716
ENSG00000255974	CYP2A6	-2.89998	-742.468	0.003732
ENSG00000170166	HOXD4	-2.8954	-216.718	0.003787
ENSG00000158987	RAPGEF6	-2.89353	-78.7652	0.003809
ENSG00000196358	NTNG2	2.89068	144.302	0.003844
ENSG00000124140	SLC12A5	-2.88715	-533.504	0.003887
ENSG00000163485	ADORA1	2.88444	63.8792	0.003921
ENSG00000186314	PRELID2	-2.88301	-56.9882	0.003939
ENSG00000184445	KNTC1	-2.88094	-293.848	0.003965
ENSG00000167588	GPD1	-2.87751	-90.844	0.004008
ENSG00000054967	RELT	2.87533	62.6578	0.004036
ENSG00000157303	SUSD3	-2.87517	-22.3785	0.004038
ENSG00000170606	HSPA4	2.87378	57.3755	0.004056
ENSG00000078098	FAP	-2.87326	-854.336	0.004063
ENSG00000204610	TRIM15	2.87107	149.32	0.004091
ENSG00000125454	SLC25A19	2.86914	63.0882	0.004116
ENSG00000151689	INPP1	2.86687	125.939	0.004146
ENSG00000153113	CAST	2.86308	80.8728	0.004195
ENSG00000105063	PPP6R1	2.86002	214.671	0.004236
ENSG00000140105	WARS1	-2.85962	-40.4185	0.004241
ENSG00000283782	ENSG00000283782	2.85906	13.4148	0.004249
ENSG00000165061	ZMAT4	2.85885	173.522	0.004252
ENSG00000116771	AGMAT	2.85691	10.2658	0.004278
ENSG00000072694	FCGR2B	2.85461	13.3444	0.004309
ENSG00000124493	GRM4	2.85207	119.392	0.004344
ENSG00000136021	SCYL2	2.85203	76.7161	0.004344
ENSG00000145014	TMEM44	2.85199	21.764	0.004345
ENSG00000104783	KCNN4	2.85068	53.6206	0.004363
ENSG00000138439	FAM117B	-2.85047	-37.9728	0.004365
ENSG00000174939	ASPHD1	-2.84477	-33.5365	0.004444
ENSG00000112576	CCND3	-2.84278	-159.336	0.004472
ENSG00000124935	SCGB1D2	2.83898	281.455	0.004526
ENSG00000140678	ITGAX	2.83741	13.9681	0.004548
ENSG00000168297	PXK	2.8369	19.2669	0.004555
ENSG00000066777	ARFGEF1	2.83412	110.469	0.004595
ENSG00000205090	TMEM240	2.83312	149.272	0.00461
ENSG00000084734	GCKR	2.82712	225.903	0.004697
ENSG00000139218	SCAF11	-2.82705	-170.511	0.004698
ENSG00000089597	GANAB	2.82472	114.154	0.004732
ENSG00000077152	UBE2T	-2.82427	-115.359	0.004739
ENSG00000136810	TXN	-2.81893	-16.6889	0.004818
ENSG00000134571	MYBPC3	-2.81875	-133.41	0.004821
ENSG00000180596	H2BC4	-2.81401	-76.3759	0.004893
ENSG00000084674	APOB	2.81161	107.41	0.004929
ENSG00000157992	KRTCAP3	-2.81037	-56.1218	0.004948
ENSG00000170276	HSPB2	-2.80842	-70.3907	0.004979
ENSG00000126603	GLIS2	-2.80766	-42.6429	0.00499
ENSG00000072858	SIDT1	2.8075	7.91786	0.004993
ENSG00000064666	CNN2	2.80657	52.1281	0.005007
ENSG00000184163	C1QTNF12	2.80567	97.3898	0.005021
ENSG00000178860	MSC	-2.79777	-9.14398	0.005146
ENSG00000070019	GUCY2C	2.79772	230.866	0.005147
ENSG00000149269	PAK1	2.79748	64.5562	0.00515
ENSG00000180347	ITPRID1	-2.79655	-434.021	0.005165
ENSG00000197724	PHF2	-2.79645	-46.5302	0.005167
ENSG00000130511	SSBP4	2.79405	26.5998	0.005205
ENSG00000241399	CD302	-2.79028	-40.7563	0.005266
ENSG00000140474	ULK3	2.78833	88.1633	0.005298
ENSG00000163406	SLC15A2	2.78827	61.2797	0.005299
ENSG00000188386	PPP3R2	2.78747	356.475	0.005312
ENSG00000143032	BARHL2	2.78538	150.925	0.005346
ENSG00000164187	LMBRD2	-2.7845	-61.9854	0.005361
ENSG00000205883	DEFB135	2.78271	105.252	0.005391
ENSG00000138379	MSTN	-2.78028	-160.408	0.005431
ENSG00000284779	ENSG00000284779	-2.77097	-212.422	0.005589
ENSG00000100191	SLC5A4	-2.76771	-443.355	0.005645
ENSG00000124613	ZNF391	2.76667	14.2574	0.005663
ENSG00000204655	MOG	-2.76436	-454.911	0.005703
ENSG00000115009	CCL20	2.76264	128.654	0.005734
ENSG00000129480	DTD2	2.76173	106.948	0.00575
ENSG00000100281	HMGXB4	-2.75907	-208.503	0.005797
ENSG00000074219	TEAD2	-2.75712	-45.2467	0.005831
ENSG00000172680	MOS	-2.75545	-203.154	0.005861
ENSG00000125900	SIRPD	2.75504	262.082	0.005868
ENSG00000065518	NDUFB4	2.74642	125.265	0.006025
ENSG00000152611	CAPSL	-2.74627	-179.981	0.006028
ENSG00000163798	SLC4A1AP	2.7458	61.4479	0.006036
ENSG00000100321	SYNGR1	2.74563	6.4379	0.006039
ENSG00000119669	IRF2BPL	2.74365	10.539	0.006076
ENSG00000168356	SCN11A	2.74357	39.4624	0.006077
ENSG00000171786	NHLH1	2.74309	109.311	0.006086
ENSG00000128891	CCDC32	-2.7422	-14.469	0.006103
ENSG00000173706	HEG1	2.74003	33.7606	0.006143
ENSG00000162676	GFI1	-2.73549	-104.646	0.006229
ENSG00000145214	DGKQ	2.73522	5.51324	0.006234
ENSG00000227877	MRLN	2.73508	156.267	0.006237
ENSG00000137693	YAP1	-2.73359	-43.0725	0.006265
ENSG00000196655	TRAPPC4	2.73236	40.5069	0.006288
ENSG00000189164	ZNF527	-2.73051	-86.8125	0.006324
ENSG00000164398	ACSL6	2.73047	79.0913	0.006325
ENSG00000162399	BSND	2.72817	235.977	0.006369
ENSG00000144868	TMEM108	2.72788	185.032	0.006374
ENSG00000232838	PET117	2.72605	118.904	0.00641
ENSG00000170322	NFRKB	2.72587	26.9519	0.006413
ENSG00000104213	PDGFRL	2.72582	12.9765	0.006414
ENSG00000115211	EIF2B4	-2.72449	-101.359	0.00644
ENSG00000135541	AHI1	-2.72075	-14.6699	0.006513
ENSG00000075651	PLD1	-2.71951	-25.8446	0.006538
ENSG00000136444	RSAD1	-2.71949	-70.8128	0.006538
ENSG00000130559	CAMSAP1	2.71921	25.6837	0.006544
ENSG00000182985	CADM1	-2.71686	-64.7637	0.006591
ENSG00000288611	NPBWR1	2.71614	47.7741	0.006605
ENSG00000181751	MACIR	2.71428	28.6013	0.006642
ENSG00000204060	FOXO6	2.71348	31.9379	0.006658
ENSG00000165238	WNK2	-2.71347	-101.881	0.006658
ENSG00000249709	ZNF564	2.7133	18.0989	0.006662
ENSG00000178802	MPI	2.71324	38.2115	0.006663
ENSG00000135362	PRR5L	2.71308	21.3142	0.006666
ENSG00000183682	BMP8A	2.71087	39.8386	0.006711
ENSG00000105750	ZNF85	2.70943	48.5651	0.00674
ENSG00000163377	TAFA4	2.70934	744.108	0.006742
ENSG00000135736	CCDC102A	2.70921	15.1913	0.006744
ENSG00000089177	KIF16B	-2.70422	-9.6098	0.006847
ENSG00000187642	PERM1	2.70367	193.916	0.006858
ENSG00000160124	MIX23	2.70133	52.1515	0.006906
ENSG00000100362	PVALB	-2.7	-101.914	0.006934
ENSG00000120278	PLEKHG1	-2.6972	-30.8356	0.006993
ENSG00000021355	SERPINB1	2.69661	24.9075	0.007005
ENSG00000131591	C1orf159	2.69599	10.784	0.007018
ENSG00000172661	WASHC2C	-2.69545	-17.4234	0.007029
ENSG00000158869	FCER1G	-2.69533	-21.0878	0.007032
ENSG00000185187	SIGIRR	2.69513	216.413	0.007036
ENSG00000162456	KNCN	2.69512	494.822	0.007036
ENSG00000124226	RNF114	2.69257	87.9245	0.00709
ENSG00000205517	RGL3	2.69134	101.267	0.007117
ENSG00000196826	ENSG00000196826	2.69102	19.4374	0.007123
ENSG00000198535	C2CD4A	-2.69062	-33.4176	0.007132
ENSG00000128815	WDFY4	2.68902	80.6988	0.007166
ENSG00000182177	ASB18	2.6869	252.282	0.007212
ENSG00000100519	PSMC6	-2.68511	-67.2897	0.007251
ENSG00000130724	CHMP2A	2.68393	283.03	0.007276
ENSG00000198914	POU3F3	2.68298	245.576	0.007297
ENSG00000007520	TSR3	-2.68264	-128.12	0.007304
ENSG00000106927	AMBP	-2.68233	-137.884	0.007311
ENSG00000133328	PLAAT2	2.67887	35.6448	0.007387
ENSG00000163823	CCR1	2.67829	30.5893	0.0074
ENSG00000135116	HRK	-2.67723	-32.0821	0.007423
ENSG00000169397	RNASE3	2.6753	11.147	0.007466
ENSG00000063245	EPN1	-2.67415	-62.1823	0.007492
ENSG00000087076	HSD17B14	-2.67045	-38.0099	0.007575
ENSG00000072415	PALS1	2.66815	231.018	0.007627
ENSG00000188283	ZNF383	-2.66568	-104.16	0.007683
ENSG00000215817	ZC3H11B	-2.66322	-121.76	0.00774
ENSG00000183625	CCR3	-2.66112	-46.6464	0.007788
ENSG00000179580	RNF151	-2.66081	-18.2109	0.007795
ENSG00000198380	GFPT1	-2.66037	-37.7824	0.007806
ENSG00000177556	ATOX1	-2.6588	-21.0388	0.007842
ENSG00000167641	PPP1R14A	-2.65743	-37.7322	0.007874
ENSG00000157211	CDCP2	-2.65693	-81.4089	0.007885
ENSG00000161609	KASH5	2.65614	4.16431	0.007904
ENSG00000158104	HPD	-2.65531	-21.5693	0.007923
ENSG00000138271	GPR87	2.65504	59.3293	0.00793
ENSG00000125798	FOXA2	-2.65438	-827.134	0.007946
ENSG00000014914	MTMR11	-2.65327	-262.502	0.007971
ENSG00000104972	LILRB1	-2.65208	-112.804	0.008
ENSG00000124635	H2BC11	-2.65192	-192.667	0.008003
ENSG00000188636	RTL6	2.65131	52.0905	0.008018
ENSG00000090060	PAPOLA	-2.65116	-88.6396	0.008022
ENSG00000180053	NKX2-6	2.65106	305.043	0.008024
ENSG00000186847	KRT14	2.64975	110.606	0.008055
ENSG00000124574	ABCC10	-2.64772	-28.4707	0.008104
ENSG00000066468	FGFR2	2.64751	56.0303	0.008109
ENSG00000205362	MT1A	-2.64561	-195.262	0.008154
ENSG00000155827	RNF20	-2.64547	-47.7859	0.008158
ENSG00000131480	AOC2	-2.64305	-215.667	0.008216
ENSG00000140265	ZSCAN29	2.63934	414.44	0.008307
ENSG00000166128	RAB8B	2.6393	65.1471	0.008308
ENSG00000213793	ZNF888	-2.63808	-17.8363	0.008338
ENSG00000165526	RPUSD4	2.63682	33.7112	0.008369
ENSG00000101412	E2F1	-2.63213	-18.1366	0.008485
ENSG00000111801	BTN3A3	2.6301	33.0291	0.008536
ENSG00000171403	KRT9	-2.63001	-787.004	0.008538
ENSG00000174989	FBXW8	-2.62668	-46.6212	0.008622
ENSG00000214216	IQCJ	-2.62592	-1245.09	0.008642
ENSG00000197323	TRIM33	-2.6257	-99.1058	0.008647
ENSG00000166224	SGPL1	-2.62497	-84.517	0.008666
ENSG00000125148	MT2A	2.62449	74.4577	0.008678
ENSG00000114378	HYAL1	2.62343	40.5679	0.008705
ENSG00000138092	CENPO	-2.62336	-66.0643	0.008707
ENSG00000080166	DCT	-2.62181	-361.005	0.008746
ENSG00000152214	RIT2	-2.6217	-239.738	0.008749
ENSG00000075223	SEMA3C	2.62073	14.1614	0.008774
ENSG00000143401	ANP32E	2.61773	109.705	0.008852
ENSG00000184743	ATL3	-2.61712	-53.4336	0.008868
ENSG00000175595	ERCC4	-2.61574	-42.9093	0.008903
ENSG00000179055	OR13D1	-2.61313	-122.873	0.008972
ENSG00000101680	LAMA1	2.6129	40.3576	0.008978
ENSG00000065361	ERBB3	-2.61283	-22.8862	0.00898
ENSG00000139133	ALG10	-2.61217	-39.8513	0.008997
ENSG00000197386	HTT	2.60982	82.2755	0.009059
ENSG00000118420	UBE3D	-2.60704	-64.8142	0.009133
ENSG00000204580	DDR1	-2.60648	-19.6315	0.009148
ENSG00000167261	DPEP2	2.60321	43.4603	0.009236
ENSG00000104691	UBXN8	-2.60262	-24.5197	0.009251
ENSG00000107566	ERLIN1	-2.60148	-76.2018	0.009282
ENSG00000110395	CBL	-2.59992	-114.27	0.009325
ENSG00000204880	KRTAP4-8	-2.59912	-131.417	0.009346
ENSG00000130818	ZNF426	-2.59911	-153.475	0.009346
ENSG00000122034	GTF3A	-2.59858	-24.3418	0.009361
ENSG00000173404	INSM1	2.59855	21.1547	0.009362
ENSG00000005059	MCUB	-2.59782	-184.485	0.009382
ENSG00000204381	LAYN	2.59755	19.8214	0.009389
ENSG00000183569	SERHL2	-2.59589	-5.54347	0.009435
ENSG00000154162	CDH12	-2.59387	-170.686	0.00949
ENSG00000184939	ZFP90	-2.59187	-13.4109	0.009545
ENSG00000164112	SMIM43	-2.59132	-351.047	0.009561
ENSG00000180113	TDRD6	-2.59123	-98.9193	0.009563
ENSG00000105559	PLEKHA4	-2.59103	-18.8261	0.009569
ENSG00000089053	ANAPC5	2.59054	191.349	0.009582
ENSG00000171522	PTGER4	-2.58913	-53.1299	0.009622
ENSG00000104894	CD37	2.5878	27.5115	0.009659
ENSG00000250067	YJEFN3	2.58553	105.11	0.009723
ENSG00000204539	CDSN	-2.58473	-58.9398	0.009745
ENSG00000131142	CCL25	2.58408	17.9532	0.009764
ENSG00000179546	HTR1D	2.58342	167.872	0.009783
ENSG00000123374	CDK2	-2.58298	-45.9278	0.009795
ENSG00000169905	TOR1AIP2	-2.58277	-89.6606	0.009801
ENSG00000107902	LHPP	-2.58167	-8.38152	0.009832
ENSG00000178665	ZNF713	2.57985	13.4543	0.009884
ENSG00000279000	OR10A6	2.57969	295.332	0.009889
ENSG00000137842	TMEM62	2.57938	77.5638	0.009898
ENSG00000275832	ARHGAP23	2.57734	75.7303	0.009956
ENSG00000125967	NECAB3	2.57711	51.3162	0.009963
ENSG00000068079	IFI35	-2.57601	-42.3575	0.009995
ENSG00000054611	TBC1D22A	-2.57552	-30.963	0.010009
ENSG00000158711	ELK4	-2.57419	-31.3539	0.010047
ENSG00000147873	IFNA5	2.57279	188.667	0.010088
ENSG00000169955	ZNF747	-2.57197	-356.085	0.010112
ENSG00000072110	ACTN1	2.57115	26.0548	0.010136
ENSG00000188290	HES4	2.56809	15.7252	0.010226
ENSG00000173269	MMRN2	-2.56705	-20.4555	0.010257
ENSG00000132517	SLC52A1	2.56683	52.4383	0.010263
ENSG00000148926	ADM	2.5664	84.5171	0.010276
ENSG00000258083	OR9A4	2.56553	250.351	0.010302
ENSG00000166888	STAT6	2.56526	103.654	0.01031
ENSG00000151422	FER	-2.56356	-67.8096	0.01036
ENSG00000225921	NOL7	2.56168	165.013	0.010417
ENSG00000163082	SGPP2	-2.56146	-23.6903	0.010423
ENSG00000138115	CYP2C8	-2.55983	-119.981	0.010472
ENSG00000000938	FGR	2.55709	53.3044	0.010555
ENSG00000064687	ABCA7	2.55596	10.7358	0.010589
ENSG00000111252	SH2B3	2.55437	121.601	0.010638
ENSG00000198252	STYX	2.55314	26.3719	0.010676
ENSG00000089327	FXYD5	-2.55279	-46.7223	0.010686
ENSG00000223638	RFPL4A	-2.55276	-77.8043	0.010687
ENSG00000146263	MMS22L	-2.55197	-94.5253	0.010712
ENSG00000087074	PPP1R15A	2.54589	50.6996	0.0109
ENSG00000229544	NKX1-2	2.54538	501.177	0.010916
ENSG00000198929	NOS1AP	2.54408	71.1049	0.010957
ENSG00000111678	C12orf57	-2.54381	-21.3451	0.010965
ENSG00000125780	TGM3	-2.54294	-27.3446	0.010992
ENSG00000196876	SCN8A	-2.54029	-84.3739	0.011076
ENSG00000146839	ZAN	2.53853	68.3429	0.011132
ENSG00000132510	KDM6B	-2.53759	-381.156	0.011162
ENSG00000132906	CASP9	-2.53754	-163.75	0.011163
ENSG00000137218	FRS3	-2.53724	-21.4338	0.011173
ENSG00000275896	PRSS2	2.53697	14.1343	0.011182
ENSG00000250374	TRIM75	2.53379	259.544	0.011284
ENSG00000185760	KCNQ5	2.52979	66.4621	0.011413
ENSG00000113583	C5orf15	-2.52979	-110.515	0.011413
ENSG00000132329	RAMP1	2.52839	20.6457	0.011459
ENSG00000166971	AKTIP	2.52832	115.864	0.011461
ENSG00000197798	FAM118B	2.52721	29.8034	0.011497
ENSG00000184986	TMEM121	-2.52605	-97.0589	0.011535
ENSG00000239998	LILRA2	-2.52563	-23.7537	0.011549
ENSG00000165661	QSOX2	-2.52519	-26.316	0.011564
ENSG00000124145	SDC4	2.52501	15.2336	0.01157
ENSG00000135604	STX11	-2.52464	-110.704	0.011582
ENSG00000178301	AQP11	-2.52434	-12.1457	0.011591
ENSG00000154678	PDE1C	2.52403	38.7458	0.011602
ENSG00000095585	BLNK	2.52255	65.8592	0.011651
ENSG00000130479	MAP1S	2.52151	19.1274	0.011685
ENSG00000126460	PRRG2	-2.52066	-138.225	0.011713
ENSG00000248871	TNFSF12-TNFSF13	-2.52009	-28.97	0.011732
ENSG00000101546	RBFA	-2.51867	-32.5882	0.01178
ENSG00000153107	ANAPC1	2.51679	50.4261	0.011843
ENSG00000166575	TMEM135	2.51526	34.0982	0.011894
ENSG00000108828	VAT1	-2.51463	-44.3881	0.011916
ENSG00000090339	ICAM1	2.51401	22.1	0.011937
ENSG00000221866	PLXNA4	-2.51184	-122.783	0.01201
ENSG00000197728	RPS26	-2.51117	-24.5301	0.012033
ENSG00000170419	VSTM2A	-2.51031	-366.787	0.012062
ENSG00000170264	FAM161A	-2.50912	-33.6522	0.012103
ENSG00000197587	DMBX1	2.50778	226.8	0.012149
ENSG00000120235	IFNA6	-2.50622	-1178.47	0.012203
ENSG00000148180	GSN	2.50577	89.2415	0.012219
ENSG00000111490	TBC1D30	-2.50561	-53.3564	0.012224
ENSG00000141298	SSH2	-2.50547	-162.031	0.012229
ENSG00000163687	DNASE1L3	-2.50501	-21.9133	0.012245
ENSG00000177225	GATD1	2.50401	131.255	0.01228
ENSG00000104626	ERI1	-2.50368	-36.2813	0.012291
ENSG00000126432	PRDX5	-2.50224	-146.907	0.012341
ENSG00000115446	UNC50	2.50141	108.13	0.01237
ENSG00000140323	DISP2	-2.49991	-68.1737	0.012423
ENSG00000171307	ZDHHC16	-2.49938	-119.582	0.012441
ENSG00000251246	EFNA4-EFNA3	-2.49646	-29.7957	0.012544
ENSG00000105849	POLR1F	-2.49612	-21.5892	0.012556
ENSG00000171109	MFN1	2.49527	51.5525	0.012586
ENSG00000133392	MYH11	2.49488	10.4809	0.0126
ENSG00000182150	ERCC6L2	-2.49409	-32.6518	0.012628
ENSG00000087077	TRIP6	2.4904	71.5896	0.01276
ENSG00000240386	LCE1F	-2.49012	-452.852	0.01277
ENSG00000205832	C16orf96	2.48931	839.168	0.012799
ENSG00000177663	IL17RA	2.48926	40.0975	0.012801
ENSG00000204217	BMPR2	-2.48897	-63.0373	0.012811
ENSG00000204859	ZBTB48	-2.48894	-83.6014	0.012813
ENSG00000155097	ATP6V1C1	-2.48873	-68.7238	0.01282
ENSG00000127328	RAB3IP	2.48778	9.03481	0.012854
ENSG00000178093	TSSK6	2.48711	85.4321	0.012878
ENSG00000054803	CBLN4	-2.48652	-509.316	0.0129
ENSG00000146072	TNFRSF21	-2.4861	-54.1616	0.012915
ENSG00000155629	PIK3AP1	-2.48549	-114.294	0.012937
ENSG00000177202	SPACA4	2.48544	93.3256	0.012939
ENSG00000162745	OLFML2B	-2.48491	-61.8733	0.012959
ENSG00000253797	UTP14C	2.48482	97.3762	0.012962
ENSG00000116191	RALGPS2	2.48374	49.9462	0.013001
ENSG00000138035	PNPT1	-2.4826	-50.2156	0.013043
ENSG00000051009	FHIP1B	2.48168	123.645	0.013076
ENSG00000161542	PRPSAP1	-2.48015	-116.595	0.013133
ENSG00000255307	OR52B2	2.48	295.978	0.013138
ENSG00000112941	TENT4A	2.479	17.5614	0.013175
ENSG00000122218	COPA	2.47878	42.8274	0.013183
ENSG00000187257	RSBN1L	-2.47647	-207.723	0.013269
ENSG00000259384	GH1	-2.4745	-19.4097	0.013342
ENSG00000183166	CALN1	-2.4741	-1854.35	0.013357
ENSG00000204022	LIPJ	-2.47407	-218.166	0.013359
ENSG00000267748	ENSG00000267748	2.4739	20.7226	0.013365
ENSG00000132953	XPO4	-2.47377	-26.2787	0.01337
ENSG00000187239	FNBP1	-2.47352	-105.706	0.013379
ENSG00000143622	RIT1	2.47306	96.252	0.013396
ENSG00000182224	CYB5D1	-2.4729	-75.7046	0.013402
ENSG00000119321	FKBP15	2.47246	55.8095	0.013419
ENSG00000149516	MS4A3	-2.47142	-17.7959	0.013458
ENSG00000113302	IL12B	2.47112	48.5189	0.013469
ENSG00000111907	TPD52L1	-2.47069	-25.2762	0.013485
ENSG00000145907	G3BP1	2.47058	27.7554	0.01349
ENSG00000172771	EFCAB12	2.4702	106.643	0.013504
ENSG00000124575	H1-3	2.4694	45.1507	0.013534
ENSG00000025434	NR1H3	-2.46784	-29.9536	0.013593
ENSG00000069020	MAST4	2.46761	25.346	0.013602
ENSG00000072071	ADGRL1	2.46696	233.874	0.013627
ENSG00000181616	OR52H1	2.46473	182.806	0.013711
ENSG00000168806	LCMT2	-2.46392	-19.9893	0.013743
ENSG00000164600	NEUROD6	-2.46388	-510.014	0.013744
ENSG00000116001	TIA1	-2.46306	-47.1976	0.013776
ENSG00000090013	BLVRB	-2.46301	-69.45	0.013778
ENSG00000279012	OR51B2	-2.4619	-539.788	0.01382
ENSG00000099381	SETD1A	-2.46132	-143.197	0.013843
ENSG00000131462	TUBG1	-2.45955	-77.0828	0.013911
ENSG00000164061	BSN	-2.45807	-354.27	0.013969
ENSG00000171135	JAGN1	-2.45789	-26.3325	0.013976
ENSG00000179869	ABCA13	-2.45665	-299.584	0.014024
ENSG00000144642	RBMS3	2.45626	31.5229	0.014039
ENSG00000143674	MAP3K21	2.45528	16.9104	0.014077
ENSG00000144848	ATG3	-2.45504	-121.938	0.014087
ENSG00000100294	MCAT	2.45433	18.1212	0.014115
ENSG00000154743	TSEN2	-2.45218	-14.7657	0.0142
ENSG00000172724	CCL19	-2.45027	-13.8747	0.014275
ENSG00000132680	KHDC4	-2.44984	-31.7935	0.014292
ENSG00000198785	GRIN3A	-2.44945	-250.649	0.014308
ENSG00000188032	C19orf67	2.44804	152.632	0.014364
ENSG00000177885	GRB2	-2.44794	-42.4363	0.014368
ENSG00000197892	KIF13B	-2.44741	-99.3552	0.014389
ENSG00000162885	B3GALNT2	-2.44723	-5.90291	0.014396
ENSG00000186792	HYAL3	-2.44662	-22.3142	0.01442
ENSG00000255071	SAA2-SAA4	-2.44541	-38.0249	0.014469
ENSG00000178184	PARD6G	-2.44394	-43.9796	0.014528
ENSG00000135919	SERPINE2	-2.44273	-4.94636	0.014577
ENSG00000214686	IQCF6	-2.442	-273.985	0.014606
ENSG00000138796	HADH	2.44109	66.4421	0.014643
ENSG00000180346	TIGD2	2.43974	50.9695	0.014698
ENSG00000076685	NT5C2	2.43962	16.5561	0.014703
ENSG00000198944	SOWAHA	2.43892	136.815	0.014731
ENSG00000151164	RAD9B	-2.43702	-38.8428	0.014809
ENSG00000114742	WDR48	2.43583	46.2431	0.014858
ENSG00000088538	DOCK3	2.43543	196.987	0.014874
ENSG00000204520	MICA	-2.43507	-5.69027	0.014889
ENSG00000141540	TTYH2	-2.43474	-58.4307	0.014902
ENSG00000125485	DDX31	2.43446	111.66	0.014914
ENSG00000156171	DRAM2	2.43387	48.9114	0.014939
ENSG00000112304	ACOT13	-2.4336	-46.1087	0.01495
ENSG00000141391	PRELID3A	-2.43044	-10.0338	0.015081
ENSG00000128322	IGLL1	2.42974	17.0898	0.01511
ENSG00000003987	MTMR7	2.42776	51.0931	0.015192
ENSG00000171631	P2RY6	-2.42708	-4.16219	0.015221
ENSG00000095485	CWF19L1	-2.42649	-35.4771	0.015245
ENSG00000121053	EPX	2.42523	4.46575	0.015299
ENSG00000171033	PKIA	-2.42473	-22.2582	0.01532
ENSG00000151849	CENPJ	2.42472	65.6316	0.01532
ENSG00000130433	CACNG6	-2.42371	-7.39925	0.015363
ENSG00000213416	KRTAP4-12	-2.42265	-61.6127	0.015408
ENSG00000223658	C1GALT1C1L	-2.42243	-59.2956	0.015417
ENSG00000156502	SUPV3L1	2.42236	111.602	0.01542
ENSG00000129562	DAD1	2.42201	9.51744	0.015435
ENSG00000181562	EDDM3A	2.42098	105.186	0.015479
ENSG00000133265	HSPBP1	-2.42068	-40.1866	0.015492
ENSG00000168306	ACOX2	-2.41986	-44.7063	0.015527
ENSG00000162928	PEX13	-2.41935	-62.5391	0.015548
ENSG00000137825	ITPKA	-2.41841	-51.2402	0.015589
ENSG00000138472	GUCA1C	2.41742	406.609	0.015631
ENSG00000163630	SYNPR	-2.416	-258.211	0.015692
ENSG00000111261	MANSC1	-2.41499	-16.0625	0.015736
ENSG00000153250	RBMS1	2.41206	29.4199	0.015863
ENSG00000005194	CIAPIN1	-2.4118	-83.0083	0.015874
ENSG00000070444	MNT	-2.41093	-101.903	0.015912
ENSG00000165475	CRYL1	-2.41081	-32.8187	0.015917
ENSG00000066422	ZBTB11	2.40898	68.2389	0.015997
ENSG00000164111	ANXA5	-2.40686	-6.989	0.01609
ENSG00000167139	TBC1D21	2.40463	243.144	0.016189
ENSG00000129354	AP1M2	-2.40458	-141.409	0.016191
ENSG00000174371	EXO1	-2.40358	-28.8253	0.016235
ENSG00000166200	COPS2	-2.40317	-72.6766	0.016254
ENSG00000154856	APCDD1	-2.4018	-18.2217	0.016315
ENSG00000175029	CTBP2	2.40068	42.2061	0.016364
ENSG00000134824	FADS2	-2.40002	-11.345	0.016394
ENSG00000179930	ZNF648	2.39991	334.584	0.016399
ENSG00000204264	PSMB8	2.39968	118.824	0.016409
ENSG00000040633	PHF23	-2.39963	-52.2067	0.016412
ENSG00000215704	CELA2B	-2.39859	-125.657	0.016458
ENSG00000125386	FAM193A	-2.39711	-184.792	0.016525
ENSG00000164318	EGFLAM	-2.39704	-435.448	0.016528
ENSG00000188784	PLA2G2E	2.397	220.136	0.01653
ENSG00000185043	CIB1	2.39694	34.8306	0.016533
ENSG00000132003	ZSWIM4	2.39518	67.2042	0.016612
ENSG00000115159	GPD2	-2.39504	-50.0332	0.016619
ENSG00000184056	VPS33B	2.39463	123.196	0.016637
ENSG00000130590	SAMD10	-2.39346	-21.5658	0.01669
ENSG00000185627	PSMD13	2.393	40.9021	0.016711
ENSG00000101191	DIDO1	2.39213	71.8858	0.016751
ENSG00000146197	SCUBE3	2.39179	168.011	0.016767
ENSG00000138162	TACC2	-2.39096	-86.2222	0.016805
ENSG00000013583	HEBP1	2.39068	12.5826	0.016817
ENSG00000211445	GPX3	2.38941	34.8291	0.016875
ENSG00000205038	PKHD1L1	2.38931	53.4611	0.01688
ENSG00000150054	MPP7	2.38763	28.1995	0.016957
ENSG00000140287	HDC	2.38759	14.4124	0.016959
ENSG00000197283	SYNGAP1	-2.38687	-96.5659	0.016992
ENSG00000152591	DSPP	2.38634	628.577	0.017017
ENSG00000075239	ACAT1	-2.38599	-74.5431	0.017033
ENSG00000156381	ANKRD9	2.38306	45.1817	0.017169
ENSG00000113249	HAVCR1	-2.38188	-142.878	0.017224
ENSG00000125726	CD70	-2.38053	-14.5017	0.017288
ENSG00000167767	KRT80	-2.38014	-37.8555	0.017306
ENSG00000110448	CD5	-2.37967	-98.0278	0.017328
ENSG00000183484	GPR132	2.37835	19.0603	0.01739
ENSG00000198182	ZNF607	-2.37794	-22.5723	0.01741
ENSG00000129009	ISLR	2.37668	70.9307	0.017469
ENSG00000132793	LPIN3	2.37651	30.1703	0.017477
ENSG00000124772	CPNE5	2.37586	190.078	0.017508
ENSG00000165474	GJB2	-2.37586	-16.3131	0.017508
ENSG00000081181	ARG2	2.37582	55.6071	0.01751
ENSG00000114757	PEX5L	-2.37454	-117.2	0.017571
ENSG00000196388	INCA1	2.37367	20.6026	0.017612
ENSG00000144452	ABCA12	-2.37305	-798.712	0.017642
ENSG00000113838	TBCCD1	2.37044	34.001	0.017767
ENSG00000099617	EFNA2	-2.36922	-529.333	0.017826
ENSG00000142961	MOB3C	-2.36913	-11.5244	0.01783
ENSG00000198885	ITPRIPL1	-2.36904	-46.1148	0.017834
ENSG00000064042	LIMCH1	-2.36806	-149.054	0.017881
ENSG00000185069	KRT76	-2.36786	-507.24	0.017892
ENSG00000129437	KLK14	2.36785	52.7988	0.017892
ENSG00000168487	BMP1	2.36616	20.5641	0.017973
ENSG00000181631	P2RY13	2.36576	14.2874	0.017993
ENSG00000183150	GPR19	2.36471	79.2602	0.018044
ENSG00000205502	C2CD4B	2.36429	60.1492	0.018065
ENSG00000167601	AXL	2.36301	15.533	0.018127
ENSG00000183760	ACP7	-2.36224	-22.8719	0.018165
ENSG00000189079	ARID2	2.36218	347.065	0.018168
ENSG00000048649	RSF1	-2.36142	-213.146	0.018205
ENSG00000177692	DNAJC28	-2.36115	-36.7867	0.018218
ENSG00000110330	BIRC2	2.36074	98.7484	0.018239
ENSG00000130749	ZC3H4	2.35982	193.132	0.018284
ENSG00000102904	TSNAXIP1	2.35971	130.765	0.018289
ENSG00000241360	PDXP	-2.3593	-182.757	0.01831
ENSG00000276644	DACH1	2.35868	44.4775	0.01834
ENSG00000170889	RPS9	2.35656	9.28758	0.018445
ENSG00000111639	MRPL51	-2.3564	-5.4356	0.018453
ENSG00000162009	SSTR5	-2.35563	-436.761	0.018491
ENSG00000166170	BAG5	-2.35553	-26.94	0.018496
ENSG00000288671	ENSG00000288671	-2.35547	-271.591	0.018499
ENSG00000143344	RGL1	-2.35502	-49.4042	0.018522
ENSG00000165899	OTOGL	-2.35465	-487.988	0.01854
ENSG00000091664	SLC17A6	2.35438	596.775	0.018554
ENSG00000213047	DENND1B	2.35409	114.27	0.018568
ENSG00000142182	DNMT3L	2.35394	754.566	0.018576
ENSG00000137806	NDUFAF1	-2.35238	-12.8647	0.018654
ENSG00000212722	KRTAP4-9	-2.3518	-512.501	0.018683
ENSG00000006576	PHTF2	2.35128	66.4266	0.018709
ENSG00000122481	RWDD3	2.35121	25.1989	0.018713
ENSG00000170412	GPRC5C	-2.35104	-65.0796	0.018721
ENSG00000183785	TUBA8	-2.35057	-34.494	0.018745
ENSG00000145604	SKP2	-2.35031	-37.3411	0.018758
ENSG00000162302	RPS6KA4	2.34986	35.0555	0.018781
ENSG00000196890	H2BC26	-2.34982	-172.611	0.018782
ENSG00000164151	ICE1	-2.34908	-63.7329	0.01882
ENSG00000138376	BARD1	2.34821	13.8538	0.018864
ENSG00000249773	ENSG00000249773	2.34818	11.242	0.018865
ENSG00000172717	GARIN2	2.3475	118.878	0.0189
ENSG00000169474	SPRR1A	2.34532	142.765	0.019011
ENSG00000188549	CCDC9B	-2.34521	-90.604	0.019016
ENSG00000159063	ALG8	-2.34488	-9.41455	0.019033
ENSG00000063244	U2AF2	-2.34479	-107.381	0.019038
ENSG00000004975	DVL2	-2.34405	-62.0574	0.019076
ENSG00000188215	DCUN1D3	2.34291	62.1188	0.019134
ENSG00000115234	SNX17	-2.34234	-81.4883	0.019163
ENSG00000155926	SLA	-2.34233	-36.4486	0.019164
ENSG00000187288	CIDEC	2.34219	101.428	0.019171
ENSG00000206559	ZCWPW2	-2.34197	-50.1137	0.019182
ENSG00000167664	TMIGD2	2.34038	13.1131	0.019264
ENSG00000162897	FCAMR	2.33774	36.7772	0.019401
ENSG00000173083	HPSE	2.33746	13.9934	0.019415
ENSG00000106571	GLI3	2.33655	76.4293	0.019463
ENSG00000215695	RSC1A1	-2.33631	-170.068	0.019475
ENSG00000173273	TNKS	2.33629	42.1285	0.019476
ENSG00000179144	GIMAP7	2.33527	46.3697	0.01953
ENSG00000162892	IL24	2.33471	45.5693	0.019559
ENSG00000134461	ANKRD16	-2.33466	-37.5391	0.019561
ENSG00000102897	LYRM1	2.33395	57.594	0.019598
ENSG00000141456	PELP1	-2.33388	-176.166	0.019602
ENSG00000134339	SAA2	-2.33345	-23.1952	0.019625
ENSG00000080007	DDX43	-2.33324	-51.7596	0.019635
ENSG00000203785	SPRR2E	2.33314	225.003	0.019641
ENSG00000135900	MRPL44	2.33276	62.0619	0.019661
ENSG00000168484	SFTPC	2.33234	447.39	0.019683
ENSG00000170092	SPDYE5	2.33229	141.438	0.019685
ENSG00000137078	SIT1	-2.33189	-99.682	0.019706
ENSG00000173110	HSPA6	-2.33173	-13.2099	0.019715
ENSG00000108798	ABI3	-2.33154	-68.2599	0.019725
ENSG00000147885	IFNA16	-2.33113	-275.224	0.019746
ENSG00000203499	IQANK1	2.3306	67.1403	0.019774
ENSG00000184924	PTRHD1	-2.33048	-56.0822	0.019781
ENSG00000250254	PTTG2	-2.33002	-14.4775	0.019805
ENSG00000170802	FOXN2	2.32961	46.7861	0.019827
ENSG00000168564	CDKN2AIP	-2.32846	-53.5748	0.019887
ENSG00000175520	UBQLN3	2.32807	369.421	0.019908
ENSG00000174953	DHX36	2.32773	91.9535	0.019927
ENSG00000186106	ANKRD46	2.32709	51.7091	0.01996
ENSG00000197077	KIAA1671	-2.32694	-231.456	0.019969
ENSG00000069702	TGFBR3	2.32659	66.8923	0.019987
ENSG00000188895	MSL1	2.32572	349.39	0.020033
ENSG00000124610	H1-1	-2.3256	-24.9596	0.02004
ENSG00000262179	MYMX	2.32324	20.9466	0.020166
ENSG00000284791	SMIM41	-2.3231	-48.452	0.020174
ENSG00000268500	SIGLEC5	-2.3231	-38.1633	0.020174
ENSG00000170927	PKHD1	-2.32253	-224.607	0.020204
ENSG00000263874	LASP1NB	-2.32251	-71.6919	0.020206
ENSG00000128694	OSGEPL1	2.32204	146.237	0.020231
ENSG00000047932	GOPC	2.32066	25.4227	0.020305
ENSG00000167654	ATCAY	2.31986	221.945	0.020349
ENSG00000116748	AMPD1	2.3192	159.714	0.020384
ENSG00000066279	ASPM	-2.31767	-450.049	0.020467
ENSG00000132972	RNF17	2.31705	298.923	0.020501
ENSG00000080511	RDH8	-2.31678	-341.007	0.020516
ENSG00000187997	C17orf99	-2.31619	-37.2123	0.020548
ENSG00000145723	GIN1	2.31616	63.7377	0.02055
ENSG00000149308	NPAT	2.31565	42.9953	0.020577
ENSG00000136870	ZNF189	2.31378	49.666	0.02068
ENSG00000039123	MTREX	2.31286	56.4591	0.020731
ENSG00000163714	U2SURP	-2.31258	-394.391	0.020746
ENSG00000112592	TBP	-2.31189	-50.191	0.020784
ENSG00000260325	HSPB9	2.31128	179.079	0.020817
ENSG00000184344	GDF3	-2.31079	-18.8203	0.020845
ENSG00000125734	GPR108	2.30972	42.8266	0.020904
ENSG00000068137	PLEKHH3	2.30912	27.714	0.020937
ENSG00000169223	LMAN2	-2.30749	-169.196	0.021027
ENSG00000188807	TMEM201	-2.30693	-277.4	0.021058
ENSG00000143033	MTF2	-2.30631	-96.8873	0.021093
ENSG00000136856	SLC2A8	-2.3061	-12.1369	0.021105
ENSG00000204642	HLA-F	2.30524	16.903	0.021153
ENSG00000153391	INO80C	2.30471	15.5793	0.021183
ENSG00000055813	CCDC85A	2.30432	30.9454	0.021205
ENSG00000001460	STPG1	2.30248	23.5948	0.021308
ENSG00000090530	P3H2	-2.30037	-25.2159	0.021427
ENSG00000172893	DHCR7	-2.29979	-52.1398	0.02146
ENSG00000144741	SLC25A26	-2.29949	-75.5752	0.021477
ENSG00000268964	ERVV-2	2.29848	159.599	0.021535
ENSG00000164434	FABP7	-2.2982	-467.947	0.02155
ENSG00000177302	TOP3A	2.29749	51.5693	0.021591
ENSG00000205835	GMNC	2.29691	28.2851	0.021624
ENSG00000132294	EFR3A	2.29599	52.1159	0.021677
ENSG00000100139	MICALL1	2.29588	156.458	0.021683
ENSG00000124191	TOX2	2.29563	8.68219	0.021697
ENSG00000184489	PTP4A3	-2.29345	-13.0227	0.021822
ENSG00000129055	ANAPC13	2.29319	16.4483	0.021837
ENSG00000104848	KCNA7	-2.29318	-107.775	0.021838
ENSG00000167065	DUSP18	-2.29292	-33.821	0.021852
ENSG00000135966	TGFBRAP1	2.29288	42.1866	0.021855
ENSG00000116212	LRRC42	2.29145	46.1639	0.021937
ENSG00000212659	KRTAP9-6	2.29089	637.24	0.02197
ENSG00000097096	SYDE2	-2.29067	-11.4746	0.021983
ENSG00000106392	C1GALT1	2.28994	7.30036	0.022025
ENSG00000111276	CDKN1B	2.28969	152.981	0.022039
ENSG00000146067	FAM193B	2.28831	78.959	0.02212
ENSG00000151065	DCP1B	2.28724	20.1535	0.022182
ENSG00000170779	CDCA4	2.28716	22.0753	0.022186
ENSG00000090539	CHRD	-2.28573	-42.3783	0.02227
ENSG00000291309	LY6S	2.28567	56.5617	0.022274
ENSG00000136878	USP20	2.2856	36.4751	0.022278
ENSG00000278224	PRICKLE4	-2.28528	-11.8297	0.022296
ENSG00000184719	RNLS	-2.28473	-47.6503	0.022328
ENSG00000205126	ACCSL	-2.28291	-38.1166	0.022436
ENSG00000215183	MSMP	2.28234	84.854	0.022469
ENSG00000284635	SCYGR8	2.28233	76.7068	0.02247
ENSG00000128917	DLL4	-2.28153	-263.777	0.022517
ENSG00000242574	HLA-DMB	-2.28132	-131.379	0.022529
ENSG00000126814	TRMT5	2.27982	49.6964	0.022618
ENSG00000143977	SNRPG	-2.27941	-37.0318	0.022643
ENSG00000124641	MED20	2.27828	20.3504	0.02271
ENSG00000050748	MAPK9	2.27775	35.4683	0.022742
ENSG00000180817	PPA1	2.27603	37.3133	0.022844
ENSG00000068383	INPP5A	2.27588	88.3826	0.022853
ENSG00000179403	VWA1	2.27406	108.603	0.022963
ENSG00000178878	APOLD1	2.27362	41.8693	0.022989
ENSG00000187595	ZNF385C	-2.2735	-44.231	0.022996
ENSG00000177455	CD19	-2.27336	-140.972	0.023005
ENSG00000160563	MED27	2.27241	63.1406	0.023062
ENSG00000158859	ADAMTS4	-2.27184	-80.9751	0.023096
ENSG00000093217	XYLB	-2.27166	-139.889	0.023107
ENSG00000013293	SLC7A14	-2.27135	-1032.7	0.023126
ENSG00000103275	UBE2I	-2.27122	-56.7362	0.023134
ENSG00000129422	MTUS1	-2.27027	-34.9421	0.023191
ENSG00000139266	MARCHF9	-2.26926	-129.074	0.023253
ENSG00000163743	RCHY1	-2.26867	-99.5707	0.023288
ENSG00000110801	PSMD9	2.26687	32.1333	0.023398
ENSG00000271271	UGT2A2	2.26618	514.668	0.02344
ENSG00000116985	BMP8B	2.26593	10.6714	0.023456
ENSG00000099910	KLHL22	-2.26457	-109.711	0.023539
ENSG00000204120	GIGYF2	2.2643	25.5807	0.023555
ENSG00000147872	PLIN2	-2.26425	-20.9124	0.023559
ENSG00000203663	OR2L2	2.26332	180.828	0.023616
ENSG00000078725	BRINP1	2.26321	306.102	0.023623
ENSG00000147488	ST18	-2.2627	-531.67	0.023654
ENSG00000157350	ST3GAL2	2.26248	144.538	0.023668
ENSG00000170417	TMEM182	2.26246	70.0754	0.023669
ENSG00000204653	ASPDH	2.2612	24.4484	0.023747
ENSG00000101544	ADNP2	-2.25949	-26.3281	0.023853
ENSG00000164970	FAM219A	2.25767	73.7493	0.023966
ENSG00000170624	SGCD	2.25688	203.022	0.024016
ENSG00000115084	SLC35F5	-2.25616	-19.433	0.024061
ENSG00000131435	PDLIM4	-2.25577	-127.061	0.024085
ENSG00000128408	RIBC2	-2.25575	-29.4359	0.024086
ENSG00000125834	STK35	-2.25407	-59.7198	0.024192
ENSG00000115207	GTF3C2	-2.25312	-85.9531	0.024252
ENSG00000142751	GPN2	-2.25197	-18.0041	0.024324
ENSG00000149218	ENDOD1	-2.25116	-4.26316	0.024376
ENSG00000169688	MT1B	2.25107	162.157	0.024381
ENSG00000188976	NOC2L	-2.25022	-60.5508	0.024435
ENSG00000138185	ENTPD1	2.25006	37.7802	0.024445
ENSG00000105499	PLA2G4C	2.24998	51.2499	0.02445
ENSG00000118017	A4GNT	2.2481	411.423	0.02457
ENSG00000157895	C12orf43	-2.24792	-34.8744	0.024581
ENSG00000143595	AQP10	-2.24754	-83.8011	0.024606
ENSG00000127578	WFIKKN1	2.24579	58.2441	0.024717
ENSG00000274286	ADRA2B	2.24547	281.615	0.024738
ENSG00000273047	ENSG00000273047	2.24362	69.1082	0.024857
ENSG00000096968	JAK2	-2.24335	-52.1706	0.024874
ENSG00000184967	NOC4L	-2.24306	-178.667	0.024893
ENSG00000230873	STMND1	-2.24219	-91.9291	0.024949
ENSG00000111424	VDR	-2.24154	-37.8175	0.024991
ENSG00000157064	NMNAT2	2.24144	524.098	0.024998
ENSG00000182923	CEP63	2.24069	28.9763	0.025046
ENSG00000167614	TTYH1	2.24044	122.057	0.025062
ENSG00000258989	ENSG00000258989	2.23944	21.6541	0.025128
ENSG00000275572	GRIFIN	2.23906	103.771	0.025152
ENSG00000019582	CD74	2.23903	38.3902	0.025154
ENSG00000100815	TRIP11	-2.23746	-113.496	0.025256
ENSG00000175077	RTP1	2.23583	701.389	0.025363
ENSG00000215912	TTC34	-2.23564	-73.7911	0.025375
ENSG00000162746	FCRLB	-2.23552	-7.29897	0.025383
ENSG00000067248	DHX29	2.23457	74.605	0.025445
ENSG00000171792	RHNO1	-2.23441	-72.9936	0.025456
ENSG00000141279	NPEPPS	-2.23434	-157.717	0.025461
ENSG00000229924	FAM90A26	-2.23313	-374.933	0.025541
ENSG00000082175	PGR	2.23256	363.592	0.025578
ENSG00000283288	SMIM33	-2.23251	-77.0747	0.025581
ENSG00000135823	STX6	2.23232	41.1445	0.025594
ENSG00000102471	NDFIP2	-2.23223	-35.0689	0.0256
ENSG00000100918	REC8	-2.2322	-38.9668	0.025601
ENSG00000198356	GET3	2.23196	134.023	0.025617
ENSG00000204099	NEU4	2.23139	39.3485	0.025656
ENSG00000168090	COPS6	2.23125	152.274	0.025665
ENSG00000111897	SERINC1	-2.23115	-19.8086	0.025671
ENSG00000188833	ENTPD8	-2.23036	-267.763	0.025724
ENSG00000227729	RD3L	2.22919	8.69092	0.025802
ENSG00000163491	NEK10	2.22915	10.3047	0.025804
ENSG00000168813	ZNF507	2.22788	79.5707	0.025889
ENSG00000164346	NSA2	2.22768	39.5692	0.025902
ENSG00000150045	KLRF1	-2.22641	-379.221	0.025987
ENSG00000167107	ACSF2	-2.22624	-112.958	0.025998
ENSG00000169599	NFU1	-2.22596	-121.828	0.026017
ENSG00000120526	NUDCD1	-2.22532	-77.6878	0.02606
ENSG00000109072	VTN	-2.2253	-46.056	0.026061
ENSG00000197275	RAD54B	-2.22418	-60.7691	0.026136
ENSG00000104901	DKKL1	-2.22317	-80.0123	0.026204
ENSG00000144354	CDCA7	2.22317	33.4326	0.026204
ENSG00000118503	TNFAIP3	-2.22217	-191.381	0.026272
ENSG00000144134	RABL2A	2.21848	42.4301	0.026522
ENSG00000125966	MMP24	2.21842	196.926	0.026526
ENSG00000203546	ENSG00000203546	2.21761	58.2559	0.026581
ENSG00000103024	NME3	2.21694	44.5679	0.026627
ENSG00000148426	PROSER2	-2.21686	-14.8296	0.026633
ENSG00000111652	COPS7A	2.21667	25.6564	0.026646
ENSG00000081479	LRP2	-2.21497	-32.5796	0.026762
ENSG00000101440	ASIP	2.21466	166.943	0.026783
ENSG00000230657	PRB4	-2.21411	-770.658	0.026821
ENSG00000180777	ANKRD30B	2.21385	203.098	0.026839
ENSG00000142513	ACP4	-2.21375	-131.313	0.026846
ENSG00000006282	SPATA20	2.21348	3.16885	0.026865
ENSG00000196387	ZNF140	-2.21328	-82.1943	0.026879
ENSG00000130396	AFDN	-2.21314	-32.4362	0.026888
ENSG00000102962	CCL22	-2.21293	-9.15574	0.026903
ENSG00000288649	ACTL10	2.21254	45.1586	0.026929
ENSG00000284704	SCYGR3	-2.21146	-143.2	0.027004
ENSG00000169609	C15orf40	-2.21058	-20.8444	0.027065
ENSG00000164761	TNFRSF11B	-2.2104	-12.0838	0.027078
ENSG00000164850	GPER1	2.21039	74.0359	0.027078
ENSG00000162878	PKDCC	-2.20924	-113.893	0.027158
ENSG00000250305	TRMT9B	-2.20919	-182.82	0.027162
ENSG00000172995	ARPP21	-2.20877	-70.4109	0.027191
ENSG00000150510	FAM124A	-2.20832	-26.9779	0.027222
ENSG00000158528	PPP1R9A	2.20764	59.0849	0.027269
ENSG00000176230	OR4K17	-2.20733	-418.403	0.027291
ENSG00000189233	NUGGC	-2.20729	-10.7772	0.027294
ENSG00000100888	CHD8	2.20687	30.5699	0.027323
ENSG00000012822	CALCOCO1	2.20576	78.9691	0.0274
ENSG00000100324	TAB1	-2.20527	-45.1914	0.027435
ENSG00000160075	SSU72	-2.20482	-77.2213	0.027466
ENSG00000018869	ZNF582	-2.2047	-21.9985	0.027475
ENSG00000171680	PLEKHG5	2.20455	14.6639	0.027486
ENSG00000072422	RHOBTB1	2.20448	40.4073	0.027491
ENSG00000164828	SUN1	-2.20437	-19.1613	0.027499
ENSG00000164742	ADCY1	2.20428	323.998	0.027504
ENSG00000181666	ZNF875	-2.20357	-69.0672	0.027554
ENSG00000172803	SNX32	2.20347	21.227	0.027562
ENSG00000141040	ZNF287	-2.20323	-36.6229	0.027579
ENSG00000263528	IKBKE	-2.20313	-5.62262	0.027585
ENSG00000242372	EIF6	-2.20259	-18.173	0.027623
ENSG00000088827	SIGLEC1	-2.20227	-105.114	0.027646
ENSG00000275410	HNF1B	-2.20094	-75.4343	0.02774
ENSG00000124181	PLCG1	-2.20052	-32.0628	0.02777
ENSG00000136697	IL1F10	-2.19876	-185.311	0.027895
ENSG00000008018	PSMB1	2.19867	48.9927	0.027901
ENSG00000158525	CPA5	2.19856	36.9167	0.027909
ENSG00000148634	HERC4	2.19704	32.9205	0.028018
ENSG00000160182	TFF1	-2.19664	-132.386	0.028046
ENSG00000134108	ARL8B	2.19659	74.7135	0.02805
ENSG00000167874	TMEM88	2.19626	59.16	0.028073
ENSG00000114670	NEK11	-2.19491	-21.0015	0.02817
ENSG00000115363	EVA1A	2.19432	67.2158	0.028212
ENSG00000176890	TYMS	-2.19424	-6.277	0.028219
ENSG00000148057	IDNK	2.19307	60.278	0.028302
ENSG00000264522	OTUD7B	-2.19287	-44.5316	0.028317
ENSG00000183747	ACSM2A	-2.19245	-90.6557	0.028347
ENSG00000167103	PIP5KL1	2.19242	27.4104	0.028349
ENSG00000105655	ISYNA1	2.1917	14.4452	0.028401
ENSG00000129250	KIF1C	2.19168	44.6566	0.028403
ENSG00000149485	FADS1	-2.19103	-37.7001	0.028449
ENSG00000266472	MRPS21	-2.19084	-21.5611	0.028463
ENSG00000187498	COL4A1	-2.19076	-28.0879	0.028469
ENSG00000121274	TENT4B	2.19056	225.306	0.028484
ENSG00000126821	SGPP1	2.19055	122.185	0.028484
ENSG00000174282	ZBTB4	2.18885	39.8603	0.028608
ENSG00000120533	ENY2	-2.18696	-79.4752	0.028746
ENSG00000108773	KAT2A	-2.18674	-99.1006	0.028761
ENSG00000257184	ENSG00000257184	-2.18585	-542.974	0.028827
ENSG00000112053	SLC26A8	2.1855	14.5224	0.028852
ENSG00000138395	CDK15	-2.18546	-120.893	0.028855
ENSG00000149115	TNKS1BP1	-2.1848	-33.2227	0.028904
ENSG00000128394	APOBEC3F	-2.18423	-76.5157	0.028945
ENSG00000032742	IFT88	-2.18412	-13.2145	0.028953
ENSG00000148459	PDSS1	-2.18406	-50.625	0.028958
ENSG00000197702	PARVA	-2.18383	-53.853	0.028975
ENSG00000172410	INSL5	2.18376	207.199	0.02898
ENSG00000182742	HOXB4	2.18272	40.3046	0.029056
ENSG00000144834	TAGLN3	2.18264	6.19011	0.029062
ENSG00000236104	ZBTB22	2.18243	136.656	0.029078
ENSG00000164713	BRI3	2.18233	31.7825	0.029085
ENSG00000171102	OBP2B	2.18205	92.9393	0.029106
ENSG00000169247	SH3TC2	-2.18173	-41.104	0.029129
ENSG00000183153	GJD3	-2.181	-158.955	0.029183
ENSG00000173511	VEGFB	-2.18049	-152.079	0.029221
ENSG00000003989	SLC7A2	-2.17897	-41.3966	0.029334
ENSG00000144589	STK11IP	2.17861	95.2457	0.029361
ENSG00000109519	GRPEL1	2.17579	38.9754	0.029571
ENSG00000132432	SEC61G	-2.17561	-51.439	0.029585
ENSG00000157020	SEC13	2.17513	57.9596	0.029621
ENSG00000184984	CHRM5	2.1751	106.589	0.029622
ENSG00000100804	PSMB5	-2.175	-24.704	0.02963
ENSG00000164077	MON1A	-2.17445	-47.1274	0.029671
ENSG00000185792	NLRP9	2.17355	562.859	0.029739
ENSG00000142549	IGLON5	-2.17334	-58.5003	0.029755
ENSG00000040341	STAU2	2.17275	37.0223	0.029799
ENSG00000178538	CA8	-2.17222	-12.4337	0.029839
ENSG00000006468	ETV1	-2.17218	-14.1489	0.029842
ENSG00000116199	FAM20B	-2.17137	-23.8809	0.029903
ENSG00000106299	WASL	2.17046	68.2251	0.029972
ENSG00000134202	GSTM3	-2.17028	-49.1153	0.029986
ENSG00000163666	HESX1	2.17015	63.3706	0.029995
ENSG00000163374	YY1AP1	2.16937	71.1846	0.030055
ENSG00000122852	SFTPA1	-2.16936	-28.8081	0.030055
ENSG00000117360	PRPF3	-2.16842	-79.0876	0.030127
ENSG00000184979	USP18	2.16801	24.343	0.030158
ENSG00000156140	ADAMTS3	2.16708	22.6517	0.030229
ENSG00000119541	VPS4B	2.16633	159.647	0.030286
ENSG00000152689	RASGRP3	2.16626	54.1924	0.030291
ENSG00000125124	BBS2	2.166	40.163	0.030311
ENSG00000115977	AAK1	-2.16581	-188.891	0.030326
ENSG00000120784	ZFP30	-2.1657	-2.93027	0.030334
ENSG00000120333	MRPS14	2.16553	104.546	0.030347
ENSG00000183873	SCN5A	-2.16496	-63.2282	0.030391
ENSG00000161381	PLXDC1	-2.16433	-30.6747	0.030439
ENSG00000113532	ST8SIA4	-2.16422	-44.4835	0.030448
ENSG00000281106	TMEM272	2.16416	82.997	0.030452
ENSG00000110717	NDUFS8	2.16313	30.4876	0.030531
ENSG00000154188	ANGPT1	-2.16313	-21.4399	0.030531
ENSG00000162545	CAMK2N1	-2.1627	-89.3693	0.030564
ENSG00000179002	TAS1R2	2.16245	215.534	0.030584
ENSG00000214435	AS3MT	-2.16174	-39.2888	0.030638
ENSG00000138792	ENPEP	-2.15952	-169.198	0.03081
ENSG00000179284	DAND5	-2.15947	-485.551	0.030814
ENSG00000198945	L3MBTL3	2.15883	46.7884	0.030864
ENSG00000166166	TRMT61A	-2.15879	-90.993	0.030867
ENSG00000242616	GNG10	-2.15675	-15.2811	0.031025
ENSG00000108588	CCDC47	2.15549	40.6722	0.031124
ENSG00000187054	TMPRSS11A	2.15496	129.904	0.031165
ENSG00000266967	AARSD1	2.15485	106.21	0.031173
ENSG00000164841	TMEM74	-2.15379	-32.7226	0.031256
ENSG00000197721	CR1L	-2.15374	-72.4525	0.031261
ENSG00000144655	CSRNP1	2.15335	4.78655	0.031291
ENSG00000165669	FAM204A	-2.15178	-62.8222	0.031414
ENSG00000165672	PRDX3	-2.15167	-33.4956	0.031423
ENSG00000134201	GSTM5	-2.1516	-21.8664	0.031429
ENSG00000090686	USP48	2.14954	71.211	0.031592
ENSG00000140497	SCAMP2	2.14894	7.45546	0.031639
ENSG00000170515	PA2G4	2.14873	158.327	0.031656
ENSG00000158023	CFAP251	2.14816	19.3059	0.031701
ENSG00000129219	PLD2	-2.14773	-25.3014	0.031735
ENSG00000188747	NOXA1	2.14683	9.01829	0.031806
ENSG00000169972	PUSL1	2.14658	68.054	0.031827
ENSG00000128652	HOXD3	2.14586	607.159	0.031884
ENSG00000177239	MAN1B1	-2.14581	-76.2536	0.031888
ENSG00000083838	ZNF446	-2.14483	-44.1617	0.031967
ENSG00000166896	ATP23	2.14381	1.46438	0.032048
ENSG00000243364	EFNA4	-2.14371	-24.6118	0.032056
ENSG00000163576	EFHB	2.14269	93.3018	0.032138
ENSG00000100523	DDHD1	2.14247	25.3401	0.032155
ENSG00000137073	UBAP2	-2.14115	-63.3343	0.032262
ENSG00000170791	CHCHD7	-2.14089	-63.0879	0.032283
ENSG00000114805	PLCH1	2.13962	78.5531	0.032386
ENSG00000253457	SMIM18	-2.13942	-19.701	0.032402
ENSG00000142546	NOSIP	-2.13936	-68.4291	0.032407
ENSG00000056291	NPFFR2	2.13898	205.703	0.032437
ENSG00000104899	AMH	2.13896	37.1443	0.032439
ENSG00000137547	MRPL15	2.13882	13.833	0.03245
ENSG00000205356	TECPR1	2.13783	19.683	0.032531
ENSG00000166377	ATP9B	-2.13766	-12.9476	0.032544
ENSG00000158163	DZIP1L	-2.13756	-40.5212	0.032553
ENSG00000196072	BLOC1S2	2.13755	41.417	0.032553
ENSG00000125746	EML2	-2.13705	-4.75879	0.032594
ENSG00000198326	TMEM239	-2.13636	-366.558	0.03265
ENSG00000288675	PANO1	2.13601	116.917	0.032678
ENSG00000183778	B3GALT5	2.13577	255.883	0.032698
ENSG00000003756	RBM5	-2.13433	-65.4277	0.032816
ENSG00000062524	LTK	-2.13395	-76.148	0.032847
ENSG00000140350	ANP32A	2.13345	357.787	0.032888
ENSG00000130449	ZSWIM6	-2.13281	-69.7514	0.03294
ENSG00000101292	PROKR2	2.13273	169.066	0.032947
ENSG00000119801	YPEL5	-2.13266	-47.7406	0.032953
ENSG00000094661	OR1I1	-2.1306	-739.007	0.033122
ENSG00000205423	CNEP1R1	2.13053	33.104	0.033128
ENSG00000165660	ABRAXAS2	-2.13053	-168.601	0.033128
ENSG00000289282	ENSG00000289282	-2.12837	-25.1569	0.033307
ENSG00000035141	FAM136A	2.12776	17.4841	0.033357
ENSG00000091483	FH	-2.12733	-66.9499	0.033393
ENSG00000104763	ASAH1	2.1267	35.9345	0.033445
ENSG00000140718	FTO	-2.12638	-87.5043	0.033472
ENSG00000120057	SFRP5	-2.12476	-238.834	0.033607
ENSG00000198517	MAFK	-2.12397	-87.8235	0.033672
ENSG00000187066	TMEM262	-2.12283	-363.722	0.033768
ENSG00000104312	RIPK2	-2.12275	-70.382	0.033775
ENSG00000166860	ZBTB39	2.12248	46.9209	0.033797
ENSG00000175662	TOM1L2	2.1224	61.3579	0.033805
ENSG00000078549	ADCYAP1R1	-2.12208	-241.478	0.033831
ENSG00000141034	GID4	2.12155	40.3497	0.033875
ENSG00000008294	SPAG9	-2.12115	-44.53	0.033909
ENSG00000070190	DAPP1	-2.11998	-20.7898	0.034008
ENSG00000155363	MOV10	-2.11866	-50.2175	0.034119
ENSG00000124243	BCAS4	2.11842	9.40237	0.034139
ENSG00000157613	CREB3L1	-2.11774	-127.916	0.034197
ENSG00000114349	GNAT1	-2.11759	-18.4548	0.03421
ENSG00000205143	ARID3C	2.11688	31.4004	0.03427
ENSG00000167632	TRAPPC9	-2.1168	-6.20088	0.034277
ENSG00000145331	TRMT10A	-2.11643	-35.2641	0.034309
ENSG00000105227	PRX	-2.11597	-18.0996	0.034348
ENSG00000146676	PURB	2.11533	124.378	0.034402
ENSG00000162670	BRINP3	-2.11379	-412.644	0.034533
ENSG00000106615	RHEB	-2.11375	-45.9319	0.034537
ENSG00000104643	MTMR9	-2.11241	-53.9007	0.034651
ENSG00000289763	ENSG00000289763	2.10955	41.3613	0.034897
ENSG00000187961	KLHL17	-2.10881	-17.519	0.034961
ENSG00000277972	CISD3	-2.10868	-91.9988	0.034972
ENSG00000167962	ZNF598	-2.10847	-33.0465	0.03499
ENSG00000254466	OR4D10	2.10771	362.94	0.035056
ENSG00000140332	TLE3	-2.10764	-90.0022	0.035062
ENSG00000106178	CCL24	-2.1074	-27.497	0.035083
ENSG00000182963	GJC1	-2.10738	-143.266	0.035084
ENSG00000100271	TTLL1	-2.10731	-19.3032	0.03509
ENSG00000162630	B3GALT2	2.10553	30.5836	0.035245
ENSG00000012232	EXTL3	-2.10521	-47.6816	0.035273
ENSG00000163527	STT3B	-2.10436	-78.1599	0.035347
ENSG00000121270	ABCC11	-2.10422	-102.178	0.035359
ENSG00000248712	CCDC153	2.10387	55.157	0.035389
ENSG00000100926	TM9SF1	2.10372	33.4287	0.035403
ENSG00000118579	MED28	2.10324	28.6423	0.035445
ENSG00000204335	SP5	-2.10248	-65.8798	0.035511
ENSG00000131115	ZNF227	-2.10225	-51.8787	0.035532
ENSG00000118513	MYB	-2.1019	-67.5361	0.035562
ENSG00000101639	CEP192	-2.10157	-23.9201	0.035591
ENSG00000243543	WFDC6	2.10153	386.005	0.035595
ENSG00000141642	ELAC1	-2.10095	-189.512	0.035645
ENSG00000129451	KLK10	2.10051	61.0059	0.035684
ENSG00000154415	PPP1R3A	2.10014	1999.18	0.035716
ENSG00000163611	SPICE1	2.09967	21.3706	0.035758
ENSG00000180921	FAM83H	2.09952	56.0691	0.035771
ENSG00000198754	OXCT2	2.09947	96.9129	0.035776
ENSG00000140030	GPR65	2.09945	14.5043	0.035777
ENSG00000105278	ZFR2	2.09909	855.489	0.035809
ENSG00000106302	HYAL4	2.09865	202.106	0.035847
ENSG00000118785	SPP1	2.09747	12.2192	0.035952
ENSG00000099834	CDHR5	2.09678	29.5877	0.036014
ENSG00000164707	SLC13A4	2.09639	140.799	0.036048
ENSG00000170759	KIF5B	-2.09593	-62.7712	0.036088
ENSG00000196510	ANAPC7	2.09443	38.772	0.036222
ENSG00000126005	MMP24OS	-2.09441	-9.48083	0.036224
ENSG00000145779	TNFAIP8	2.09233	27.2326	0.036409
ENSG00000143947	RPS27A	-2.09166	-76.9781	0.036469
ENSG00000205078	SYCE1L	-2.0902	-49.2296	0.0366
ENSG00000188038	NRN1L	2.09012	99.838	0.036607
ENSG00000213020	ZNF611	2.09001	8.97361	0.036617
ENSG00000173991	TCAP	2.08991	61.081	0.036625
ENSG00000140464	PML	2.08976	78.0578	0.036639
ENSG00000154146	NRGN	-2.08959	-94.5606	0.036654
ENSG00000035862	TIMP2	2.08881	12.2135	0.036725
ENSG00000204713	TRIM27	-2.08881	-9.97194	0.036725
ENSG00000267140	ENSG00000267140	2.08864	6.48158	0.03674
ENSG00000113643	RARS1	-2.08862	-33.5814	0.036742
ENSG00000109956	B3GAT1	-2.08857	-93.3415	0.036747
ENSG00000278463	H2AC4	2.08854	77.7053	0.036749
ENSG00000105171	POP4	-2.08827	-42.7365	0.036773
ENSG00000143257	NR1I3	-2.08809	-253.524	0.036789
ENSG00000164691	TAGAP	2.0879	9.58004	0.036807
ENSG00000173726	TOMM20	2.0874	16.7175	0.036852
ENSG00000125735	TNFSF14	2.08576	67.4107	0.037
ENSG00000113638	TTC33	-2.0856	-21.6558	0.037014
ENSG00000125991	ERGIC3	-2.08515	-89.0207	0.037056
ENSG00000039319	ZFYVE16	2.08431	40.5535	0.037132
ENSG00000135916	ITM2C	2.08252	11.7481	0.037295
ENSG00000118985	ELL2	-2.08218	-27.5607	0.037326
ENSG00000111696	NT5DC3	2.07961	11.2955	0.037561
ENSG00000106038	EVX1	2.07898	362.522	0.03762
ENSG00000133433	GSTT2B	-2.07873	-35.879	0.037642
ENSG00000126856	PRDM7	2.07827	29.5583	0.037684
ENSG00000133818	RRAS2	2.0778	37.3267	0.037728
ENSG00000166762	CATSPER2	-2.077	-14.1947	0.037801
ENSG00000163378	EOGT	2.07698	47.0525	0.037803
ENSG00000186231	KLHL32	-2.0768	-18.483	0.03782
ENSG00000159398	CES5A	2.07673	317.461	0.037827
ENSG00000213578	CPLX3	2.07666	394.845	0.037833
ENSG00000139547	RDH16	2.07664	400.776	0.037834
ENSG00000114650	SCAP	-2.0764	-486.093	0.037857
ENSG00000243943	ZNF512	-2.07615	-94.6632	0.03788
ENSG00000198087	CD2AP	2.07554	44.4985	0.037937
ENSG00000204518	AADACL4	-2.07445	-415.049	0.038037
ENSG00000245680	ZNF585B	2.07432	34.1807	0.03805
ENSG00000217236	SP9	2.07388	114.314	0.038091
ENSG00000189068	VSTM1	-2.07373	-23.2578	0.038104
ENSG00000180855	ZNF443	2.07346	41.479	0.038129
ENSG00000212721	KRTAP4-11	-2.07261	-114.39	0.038209
ENSG00000102891	MT4	-2.07227	-519.858	0.038241
ENSG00000149357	LAMTOR1	2.07226	460.463	0.038241
ENSG00000100034	PPM1F	2.0716	12.361	0.038303
ENSG00000183023	SLC8A1	-2.07117	-94.3682	0.038343
ENSG00000185101	ANO9	2.07096	12.6183	0.038363
ENSG00000186432	KPNA4	-2.07033	-75.2181	0.038421
ENSG00000085831	TTC39A	2.07008	109.861	0.038445
ENSG00000146013	GFRA3	2.0692	114.988	0.038528
ENSG00000085871	MGST2	-2.06882	-24.6385	0.038563
ENSG00000178789	CD300LB	2.06797	30.4594	0.038643
ENSG00000168944	CEP120	2.06602	40.1866	0.038827
ENSG00000002549	LAP3	-2.06553	-15.2238	0.038873
ENSG00000166856	GPR182	-2.06519	-36.3715	0.038905
ENSG00000167815	PRDX2	2.06457	24.2018	0.038964
ENSG00000234284	ZNF879	2.06426	8.50469	0.038993
ENSG00000256797	KLRF2	-2.06396	-67.8262	0.039022
ENSG00000123610	TNFAIP6	2.06342	54.1157	0.039073
ENSG00000128228	SDF2L1	-2.06298	-49.2592	0.039115
ENSG00000168393	DTYMK	-2.06166	-284.254	0.03924
ENSG00000127241	MASP1	2.06147	92.3842	0.039258
ENSG00000103066	PLA2G15	-2.06118	-53.8379	0.039286
ENSG00000159176	CSRP1	2.06064	16.3439	0.039338
ENSG00000133069	TMCC2	2.06063	118.654	0.039339
ENSG00000285446	ENSG00000285446	2.06047	20.0727	0.039353
ENSG00000079277	MKNK1	2.06043	48.4329	0.039358
ENSG00000204634	TBC1D8	-2.0584	-9.2322	0.039552
ENSG00000142606	MMEL1	2.05815	384.969	0.039576
ENSG00000285947	ENSG00000285947	2.0579	16.2186	0.039599
ENSG00000171201	SMR3B	2.05668	59.1033	0.039717
ENSG00000198301	SDAD1	-2.0558	-44.6857	0.039802
ENSG00000115415	STAT1	2.0557	30.1427	0.039812
ENSG00000159618	ADGRG5	2.05515	17.6479	0.039864
ENSG00000089225	TBX5	2.05479	369.491	0.039899
ENSG00000177082	WDR73	-2.05462	-37.1054	0.039916
ENSG00000105479	ODAD1	-2.05428	-11.654	0.039949
ENSG00000126070	AGO3	2.05425	773.451	0.039952
ENSG00000255855	KDM4F	-2.05421	-321.481	0.039955
ENSG00000151687	ANKAR	-2.05342	-78.3963	0.040032
ENSG00000136897	MRPL50	2.0534	61.4355	0.040034
ENSG00000154813	DPH3	2.05283	17.0103	0.040089
ENSG00000146910	CNPY1	2.05183	146.151	0.040186
ENSG00000135355	GJA10	2.05178	404.286	0.040191
ENSG00000136383	ALPK3	2.05097	24.1854	0.04027
ENSG00000088386	SLC15A1	-2.05073	-51.5636	0.040293
ENSG00000088543	C3orf18	-2.05049	-15.5523	0.040316
ENSG00000126337	KRT36	-2.04868	-21.1253	0.040493
ENSG00000113916	BCL6	2.04832	12.6989	0.040529
ENSG00000077935	SMC1B	-2.04826	-39.3516	0.040534
ENSG00000087302	RTRAF	2.04826	45.1712	0.040535
ENSG00000114450	GNB4	-2.0482	-14.9244	0.040541
ENSG00000109079	TNFAIP1	2.04762	114.213	0.040597
ENSG00000096433	ITPR3	-2.04693	-50.9567	0.040665
ENSG00000005844	ITGAL	-2.04617	-74.5606	0.04074
ENSG00000164778	EN2	-2.04579	-734.705	0.040777
ENSG00000251287	ALG1L2	-2.04509	-57.4296	0.040846
ENSG00000258644	SYNJ2BP-COX16	2.04492	9.24918	0.040863
ENSG00000182511	FES	2.04476	8.93619	0.040878
ENSG00000101290	CDS2	2.04454	93.6856	0.0409
ENSG00000213066	CEP43	2.04379	18.8439	0.040974
ENSG00000164124	TMEM144	2.04337	40.3811	0.041016
ENSG00000112715	VEGFA	-2.04326	-17.474	0.041027
ENSG00000151379	MSGN1	2.04208	78.5446	0.041144
ENSG00000128928	IVD	-2.04202	-29.621	0.04115
ENSG00000070081	NUCB2	2.04123	34.4242	0.041228
ENSG00000104687	GSR	2.04029	128.855	0.041321
ENSG00000197079	KRT35	-2.03883	-85.2192	0.041467
ENSG00000143153	ATP1B1	2.038	39.3817	0.04155
ENSG00000108468	CBX1	2.03794	14.615	0.041556
ENSG00000198824	CHAMP1	-2.03784	-69.4139	0.041566
ENSG00000129925	PGAP6	2.03759	41.2818	0.041591
ENSG00000163518	FCRL4	2.03652	18.3568	0.041698
ENSG00000136819	C9orf78	2.03616	41.8637	0.041734
ENSG00000162490	DRAXIN	-2.03597	-69.0026	0.041753
ENSG00000125733	TRIP10	2.03533	27.6166	0.041817
ENSG00000187664	HAPLN4	2.03525	177.374	0.041825
ENSG00000112561	TFEB	-2.0351	-27.674	0.041841
ENSG00000145794	MEGF10	2.03485	570.426	0.041866
ENSG00000140600	SH3GL3	2.03438	55.1599	0.041913
ENSG00000288681	ENSG00000288681	2.03432	22.0152	0.041919
ENSG00000102924	CBLN1	2.03367	57.1894	0.041985
ENSG00000186891	TNFRSF18	2.03346	34.6166	0.042006
ENSG00000197982	C1orf122	-2.03299	-108.78	0.042053
ENSG00000173080	RXFP4	-2.03262	-190.337	0.042091
ENSG00000125787	GNRH2	-2.03232	-47.4298	0.042122
ENSG00000125304	TM9SF2	-2.0322	-119.287	0.042133
ENSG00000183397	TEKTIP1	-2.03144	-31.7491	0.042211
ENSG00000143771	CNIH4	2.0308	65.0059	0.042275
ENSG00000103145	HCFC1R1	2.03062	52.1562	0.042293
ENSG00000168743	NPNT	2.03052	102.736	0.042304
ENSG00000150764	DIXDC1	-2.03045	-101.523	0.042311
ENSG00000161980	POLR3K	-2.02954	-9.67326	0.042403
ENSG00000116981	NT5C1A	2.02942	19.543	0.042416
ENSG00000104427	ZC2HC1A	-2.02863	-4.00161	0.042496
ENSG00000148572	NRBF2	2.02819	69.4486	0.042541
ENSG00000111537	IFNG	-2.02789	-56.6782	0.042571
ENSG00000206150	RNASE13	2.0274	244.058	0.042621
ENSG00000127081	ZNF484	-2.02702	-35.9615	0.04266
ENSG00000122033	MTIF3	2.02688	38.355	0.042674
ENSG00000186453	FAM228A	2.02653	52.2842	0.04271
ENSG00000064201	TSPAN32	-2.02648	-2.06436	0.042716
ENSG00000170920	OR7G3	2.02606	156.68	0.042758
ENSG00000115364	MRPL19	-2.02601	-21.1513	0.042764
ENSG00000243317	STMP1	2.02581	34.2498	0.042784
ENSG00000196526	AFAP1	-2.02532	-1.18081	0.042835
ENSG00000070610	GBA2	2.02388	20.5421	0.042983
ENSG00000112297	CRYBG1	-2.02385	-38.1371	0.042986
ENSG00000162944	RFTN2	-2.0235	-18.4982	0.043022
ENSG00000133805	AMPD3	2.02341	18.5094	0.043031
ENSG00000181927	OR4P4	-2.02313	-876.142	0.04306
ENSG00000182771	GRID1	-2.02309	-80.4584	0.043064
ENSG00000132781	MUTYH	2.02296	47.097	0.043077
ENSG00000264230	ANXA8L1	-2.02291	-80.2906	0.043083
ENSG00000004139	SARM1	-2.02271	-25.1318	0.043103
ENSG00000107447	DNTT	2.0224	39.9491	0.043135
ENSG00000122304	PRM2	2.02213	47.0944	0.043163
ENSG00000078699	CBFA2T2	-2.02162	-20.8605	0.043216
ENSG00000105122	RASAL3	-2.02055	-28.2013	0.043326
ENSG00000118997	DNAH7	2.01967	10.7158	0.043418
ENSG00000114354	TFG	2.01966	18.3681	0.043419
ENSG00000139908	TSSK4	2.01963	57.8845	0.043422
ENSG00000109846	CRYAB	-2.01919	-74.1398	0.043468
ENSG00000156983	BRPF1	2.01914	157.742	0.043473
ENSG00000168490	PHYHIP	-2.0181	-114.329	0.043581
ENSG00000136159	NUDT15	-2.01775	-24.8569	0.043617
ENSG00000187866	PABIR1	2.01738	22.8703	0.043656
ENSG00000067900	ROCK1	2.01735	268.997	0.043659
ENSG00000196460	RFX8	-2.01722	-10.8474	0.043672
ENSG00000184988	TMEM106A	2.01716	3.33382	0.043679
ENSG00000123179	EBPL	-2.01696	-9.60288	0.0437
ENSG00000168556	ING2	2.01688	118.119	0.043708
ENSG00000131370	SH3BP5	-2.0152	-33.731	0.043883
ENSG00000105011	ASF1B	2.01513	19.4232	0.043891
ENSG00000146215	CRIP3	-2.01499	-29.2332	0.043906
ENSG00000185621	LMLN	-2.01497	-81.4548	0.043908
ENSG00000099942	CRKL	2.01467	105.555	0.043939
ENSG00000111731	C2CD5	2.0141	16.1234	0.043999
ENSG00000166317	SYNPO2L	-2.01409	-17.1639	0.044001
ENSG00000257921	ENSG00000257921	-2.01394	-76.4114	0.044016
ENSG00000067369	TP53BP1	2.01374	16.4295	0.044037
ENSG00000118729	CASQ2	2.01322	92.4165	0.044091
ENSG00000189184	PCDH18	-2.0131	-24.8585	0.044104
ENSG00000164933	SLC25A32	-2.01258	-48.0997	0.044159
ENSG00000169189	NSMCE1	2.01258	28.1537	0.044159
ENSG00000165506	DNAAF2	2.01254	3.17925	0.044163
ENSG00000183814	LIN9	-2.01253	-34.1919	0.044164
ENSG00000255730	ENSG00000255730	2.01167	7.15894	0.044255
ENSG00000117215	PLA2G2D	2.01141	108.533	0.044282
ENSG00000131791	PRKAB2	-2.01089	-48.9391	0.044337
ENSG00000100890	PRORP	-2.01086	-26.0257	0.04434
ENSG00000127481	UBR4	2.01017	79.8919	0.044413
ENSG00000140022	STON2	2.00996	28.1634	0.044435
ENSG00000131323	TRAF3	2.00896	44.5058	0.044541
ENSG00000121410	A1BG	2.00873	28.9305	0.044566
ENSG00000186442	KRT3	-2.00817	-477.827	0.044625
ENSG00000130695	CEP85	-2.00799	-17.6831	0.044644
ENSG00000130669	PAK4	-2.00787	-44.8633	0.044657
ENSG00000155876	RRAGA	2.00708	38.5178	0.044741
ENSG00000165501	LRR1	2.00697	4.20762	0.044752
ENSG00000087502	ERGIC2	-2.00676	-17.3224	0.044775
ENSG00000149639	SOGA1	-2.00665	-54.178	0.044786
ENSG00000213316	LTC4S	2.00651	43.4255	0.044802
ENSG00000182836	PLCXD3	2.00604	167.444	0.044851
ENSG00000138031	ADCY3	2.00503	28.8949	0.044959
ENSG00000122783	CYREN	-2.00452	-42.2715	0.045015
ENSG00000133466	C1QTNF6	2.00447	4.62967	0.045019
ENSG00000221947	XKR9	-2.00349	-100.235	0.045125
ENSG00000167644	C19orf33	-2.00221	-30.36	0.045262
ENSG00000138814	PPP3CA	-2.00214	-23.9024	0.04527
ENSG00000111206	FOXM1	-2.00165	-16.2229	0.045323
ENSG00000085433	WDR47	2.00105	32.0678	0.045387
ENSG00000132589	FLOT2	-2.00005	-193.596	0.045495
ENSG00000073737	DHRS9	-1.99944	-35.0698	0.04556
ENSG00000157703	SVOPL	-1.99888	-288.768	0.045621
ENSG00000273899	NOL12	-1.99881	-169.171	0.045629
ENSG00000184956	MUC6	-1.99849	-172.364	0.045664
ENSG00000120332	TNN	1.99848	201.508	0.045665
ENSG00000221932	HEPN1	-1.99811	-277.165	0.045704
ENSG00000213390	ARHGAP19	1.99784	14.4274	0.045734
ENSG00000184999	SLC22A10	1.9973	289.602	0.045792
ENSG00000184436	THAP7	-1.99704	-13.5371	0.045821
ENSG00000184060	ADAP2	-1.99699	-41.5189	0.045826
ENSG00000172059	KLF11	-1.99677	-8.50476	0.04585
ENSG00000100241	SBF1	1.99666	25.8666	0.045863
ENSG00000285025	MIURF	1.99492	23.3686	0.046051
ENSG00000143294	PRCC	-1.9948	-75.1893	0.046064
ENSG00000196805	SPRR2B	-1.99476	-113.075	0.046069
ENSG00000198452	OR14L1P	1.99466	606.109	0.04608
ENSG00000171401	KRT13	-1.99428	-172.303	0.046121
ENSG00000168710	AHCYL1	-1.99368	-38.5472	0.046187
ENSG00000198515	CNGA1	-1.99361	-6.82913	0.046195
ENSG00000014824	SLC30A9	1.99358	30.8577	0.046198
ENSG00000122786	CALD1	1.99303	214.752	0.046258
ENSG00000184922	FMNL1	-1.99264	-57.623	0.046301
ENSG00000146205	ANO7	-1.9924	-45.3958	0.046328
ENSG00000151287	TEX30	-1.99217	-21.6122	0.046352
ENSG00000277556	OR13C5	-1.9921	-252.226	0.046361
ENSG00000153956	CACNA2D1	-1.9919	-42.5644	0.046382
ENSG00000105492	SIGLEC6	-1.99178	-25.5822	0.046395
ENSG00000115353	TACR1	1.9915	34.9057	0.046426
ENSG00000135750	KCNK1	-1.99053	-40.9457	0.046533
ENSG00000123268	ATF1	1.98992	20.1127	0.0466
ENSG00000150637	CD226	1.98983	59.2719	0.04661
ENSG00000127325	BEST3	-1.98897	-13.9646	0.046704
ENSG00000196227	FAM217B	-1.98805	-78.9362	0.046806
ENSG00000067182	TNFRSF1A	-1.98724	-211.49	0.046896
ENSG00000088179	PTPN4	-1.98721	-20.0144	0.046899
ENSG00000205364	MT1M	1.98673	102.508	0.046952
ENSG00000100346	CACNA1I	1.98601	177.698	0.047032
ENSG00000121552	CSTA	1.98597	6.42092	0.047037
ENSG00000164323	CFAP97	1.9858	26.3507	0.047056
ENSG00000164362	TERT	1.98574	57.066	0.047062
ENSG00000169777	TAS2R1	1.98564	684.539	0.047074
ENSG00000128645	HOXD1	-1.98495	-105.953	0.04715
ENSG00000163885	CFAP100	1.98493	222.264	0.047153
ENSG00000180329	CCDC43	-1.98371	-45.6144	0.047288
ENSG00000221843	C2orf16	-1.98303	-201.543	0.047364
ENSG00000178307	TMEM11	-1.98252	-23.2683	0.047421
ENSG00000204414	CSHL1	1.98244	65.4241	0.04743
ENSG00000165714	BORCS5	-1.98211	-32.0566	0.047466
ENSG00000188883	KLRG2	1.98203	14.7569	0.047475
ENSG00000163736	PPBP	-1.98163	-2.24198	0.047521
ENSG00000156261	CCT8	-1.98143	-29.2681	0.047543
ENSG00000284969	ENSG00000284969	1.98074	4.28775	0.047621
ENSG00000166257	SCN3B	1.98027	20.8281	0.047673
ENSG00000197506	SLC28A3	-1.97999	-32.0012	0.047705
ENSG00000128965	CHAC1	1.97987	224.303	0.047718
ENSG00000198874	TYW1	-1.9796	-16.2348	0.047749
ENSG00000164647	STEAP1	-1.97816	-60.8691	0.04791
ENSG00000120733	KDM3B	1.97774	74.7601	0.047958
ENSG00000171199	OPRPN	1.97706	161.529	0.048035
ENSG00000139675	HNRNPA1L2	-1.97702	-49.3162	0.048039
ENSG00000196584	XRCC2	-1.97693	-31.7629	0.04805
ENSG00000126934	MAP2K2	1.97623	76.9524	0.048128
ENSG00000122483	CCDC18	1.97537	46.7309	0.048226
ENSG00000180509	KCNE1	1.97291	13.7961	0.048506
ENSG00000124215	CDH26	-1.9726	-99.0097	0.048541
ENSG00000052841	TTC17	-1.97258	-100.627	0.048543
ENSG00000130939	UBE4B	1.97192	87.4922	0.048619
ENSG00000182463	TSHZ2	-1.97149	-47.6606	0.048667
ENSG00000111817	DSE	1.97072	13.1817	0.048756
ENSG00000185453	ZSWIM9	-1.9707	-67.9496	0.048758
ENSG00000196793	ZNF239	-1.97005	-12.3209	0.048832
ENSG00000272636	DOC2B	-1.97003	-32.9917	0.048834
ENSG00000179059	ZFP42	1.96992	277.357	0.048848
ENSG00000172320	OR5A1	1.96919	304.23	0.048931
ENSG00000134389	CFHR5	-1.96899	-95.7458	0.048954
ENSG00000140688	RUSF1	1.96877	48.4315	0.04898
ENSG00000072832	CRMP1	-1.96863	-178.566	0.048996
ENSG00000181610	MRPS23	-1.96774	-93.7427	0.049098
ENSG00000123297	TSFM	-1.96697	-81.209	0.049187
ENSG00000167186	COQ7	-1.96677	-25.6127	0.049209
ENSG00000172500	FIBP	1.96574	83.0458	0.049329
ENSG00000136883	KIF12	-1.96551	-123.525	0.049355
ENSG00000126231	PROZ	-1.9647	-39.3074	0.049449
ENSG00000108947	EFNB3	1.96466	51.4314	0.049453
ENSG00000158467	AHCYL2	1.96446	109.645	0.049477
ENSG00000069122	ADGRF5	-1.96435	-113.947	0.04949
ENSG00000112761	CCN6	1.96392	66.2445	0.049539
ENSG00000173480	ZNF417	1.96385	21.8992	0.049548
ENSG00000144566	RAB5A	-1.96337	-24.0996	0.049603
ENSG00000172568	FNDC9	-1.96295	-14.5468	0.049652
ENSG00000165533	TTC8	1.9628	27.1008	0.04967
ENSG00000182481	KPNA2	1.96253	33.8529	0.0497
ENSG00000011260	UTP18	1.96153	49.177	0.049817
ENSG00000137142	IGFBPL1	1.9615	173.977	0.049821
ENSG00000023902	PLEKHO1	1.96038	19.9861	0.049951
ENSG00000182816	KRTAP13-2	-1.9601	-500.471	0.049984
ENSG00000144152	FBLN7	1.95999	98.2612	0.049997
ENSG00000070495	JMJD6	-1.95915	-45.0854	0.050095
ENSG00000136866	ZFP37	-1.95869	-30.4993	0.050149
ENSG00000141385	AFG3L2	-1.95867	-50.3283	0.050152
ENSG00000171587	DSCAM	-1.95829	-238.051	0.050196
ENSG00000138101	DTNB	1.9579	33.8569	0.050242
ENSG00000167723	TRPV3	-1.95755	-10.2542	0.050283
ENSG00000132716	DCAF8	-1.95744	-79.968	0.050296
ENSG00000139372	TDG	-1.95737	-21.4404	0.050304
ENSG00000254440	PBOV1	1.95714	507.879	0.050331
ENSG00000172459	OR5AR1	1.95665	291.374	0.050388
ENSG00000159166	LAD1	-1.95664	-111.263	0.05039
ENSG00000170819	BFSP2	-1.95646	-50.3133	0.050411
ENSG00000134318	ROCK2	1.95646	9.42684	0.050411
ENSG00000100036	SLC35E4	-1.95608	-20.3644	0.050456
ENSG00000214782	MS4A18	1.95527	1236.35	0.050551
ENSG00000273706	LHX1	1.95497	347.11	0.050586
ENSG00000216588	IGSF23	1.95459	257.007	0.050631
ENSG00000154175	ABI3BP	-1.95451	-63.8163	0.050641
ENSG00000138964	PARVG	1.95382	16.2332	0.050722
ENSG00000243335	KCTD7	1.95382	9.92419	0.050723
ENSG00000274750	H3C6	-1.95309	-36.8857	0.050808
ENSG00000221880	KRTAP1-3	-1.95239	-373.898	0.050892
ENSG00000161981	SNRNP25	1.95228	9.89691	0.050905
ENSG00000197959	DNM3	-1.952	-23.8878	0.050939
ENSG00000229637	PRAC2	1.95189	142.886	0.050951
ENSG00000132801	ZSWIM3	1.95187	62.3474	0.050954
ENSG00000251201	TMED7-TICAM2	-1.95146	-11.9951	0.051003
ENSG00000212899	KRTAP3-3	1.9511	305.311	0.051045
ENSG00000178078	STAP2	1.9509	8.64923	0.051069
ENSG00000146648	EGFR	1.95071	23.2748	0.051092
ENSG00000137673	MMP7	-1.94992	-17.7314	0.051186
ENSG00000183914	DNAH2	1.94959	31.803	0.051225
ENSG00000167395	ZNF646	-1.94889	-77.5198	0.051308
ENSG00000077420	APBB1IP	-1.94861	-9.25965	0.051342
ENSG00000225950	NTF4	1.9485	62.5459	0.051355
ENSG00000196437	ZNF569	1.94832	28.0737	0.051377
ENSG00000166199	ALKBH3	-1.94767	-35.3348	0.051455
ENSG00000125375	DMAC2L	-1.94729	-8.85859	0.0515
ENSG00000156050	FAM161B	1.94716	49.7312	0.051515
ENSG00000169372	CRADD	1.94678	47.0084	0.051561
ENSG00000169071	ROR2	-1.94644	-67.6579	0.051602
ENSG00000067836	ROGDI	1.94619	13.5668	0.051632
ENSG00000185290	NUPR2	-1.94551	-102.329	0.051714
ENSG00000107957	SH3PXD2A	-1.94517	-33.9697	0.051754
ENSG00000132330	SCLY	1.94511	25.0705	0.051762
ENSG00000110218	PANX1	-1.94492	-13.4034	0.051785
ENSG00000242441	GTF2A1L	1.94471	103.707	0.05181
ENSG00000163001	CFAP36	1.94461	70.0923	0.051822
ENSG00000129159	KCNC1	-1.94448	-97.4214	0.051838
ENSG00000070501	POLB	1.94441	44.2482	0.051846
ENSG00000177383	MAGEF1	1.94354	11.7375	0.051951
ENSG00000174165	ZDHHC24	1.94335	26.7368	0.051974
ENSG00000183475	ASB7	-1.94326	-682.571	0.051985
ENSG00000143258	USP21	-1.94308	-73.3316	0.052007
ENSG00000124818	OPN5	-1.94275	-141.474	0.052047
ENSG00000119703	ZC2HC1C	-1.94268	-2.65969	0.052055
ENSG00000023839	ABCC2	1.9424	293.447	0.052088
ENSG00000149507	OOSP2	-1.94223	-307.15	0.052109
ENSG00000100522	GNPNAT1	-1.94221	-11.6693	0.052112
ENSG00000167705	RILP	1.942	74.1805	0.052137
ENSG00000152767	FARP1	-1.94192	-10.2908	0.052147
ENSG00000198863	RUNDC1	1.94167	50.1814	0.052177
ENSG00000187446	CHP1	-1.94047	-54.0137	0.052322
ENSG00000198670	LPA	1.94013	184.371	0.052363
ENSG00000146856	AGBL3	-1.93965	-80.1077	0.052423
ENSG00000183688	RFLNB	-1.93942	-145.955	0.052451
ENSG00000198740	ZNF652	1.93825	32.9109	0.052593
ENSG00000168314	MOBP	-1.93825	-481.523	0.052593
ENSG00000277481	PKD1L3	-1.9379	-75.4972	0.052636
ENSG00000144747	TMF1	1.93705	23.3727	0.052739
ENSG00000128886	ELL3	1.93684	13.2456	0.052764
ENSG00000111664	GNB3	1.93606	48.168	0.052861
ENSG00000137634	NXPE4	1.93592	583.563	0.052877
ENSG00000182541	LIMK2	-1.93574	-41.2271	0.0529
ENSG00000102753	KPNA3	-1.93559	-31.9923	0.052918
ENSG00000128881	TTBK2	1.93509	66.616	0.052979
ENSG00000135454	B4GALNT1	1.93457	12.0438	0.053043
ENSG00000180574	EIF2S3B	1.93338	131.42	0.053189
ENSG00000118369	USP35	1.93329	56.0566	0.0532
ENSG00000114626	ABTB1	1.93297	14.9142	0.05324
ENSG00000100106	TRIOBP	1.93292	31.9195	0.053246
ENSG00000112893	MAN2A1	1.93175	23.2113	0.053391
ENSG00000173210	ABLIM3	1.93104	86.3485	0.053478
ENSG00000168671	UGT3A2	1.93041	132.05	0.053557
ENSG00000256349	ENSG00000256349	-1.93035	-17.5087	0.053563
ENSG00000142615	CELA2A	-1.93008	-50.4826	0.053597
ENSG00000146143	PRIM2	-1.92952	-33.5256	0.053666
ENSG00000145284	SCD5	-1.92938	-4.69839	0.053683
ENSG00000179902	CFAP276	-1.92885	-52.2431	0.053749
ENSG00000173933	RBM4	-1.92884	-180.609	0.053751
ENSG00000168925	CTRB1	1.92879	7.54743	0.053757
ENSG00000196427	NBPF4	-1.92833	-243.709	0.053814
ENSG00000124570	SERPINB6	1.92816	11.0886	0.053835
ENSG00000143970	ASXL2	1.92815	63.2236	0.053836
ENSG00000161692	DBF4B	-1.92805	-37.161	0.053849
ENSG00000025156	HSF2	1.92738	7.76483	0.053932
ENSG00000133313	CNDP2	1.92734	5.48702	0.053938
ENSG00000163599	CTLA4	-1.92722	-17.5865	0.053952
ENSG00000205978	NYNRIN	1.92638	27.9456	0.054057
ENSG00000256235	SMIM3	1.92603	59.0398	0.054101
ENSG00000081913	PHLPP1	1.92596	29.6755	0.054109
ENSG00000258529	ENSG00000258529	1.92588	15.2277	0.054119
ENSG00000185009	AP3M1	-1.92567	-40.816	0.054146
ENSG00000076650	GPATCH1	-1.92556	-7.79911	0.05416
ENSG00000140522	RLBP1	-1.92539	-260.657	0.054181
ENSG00000137941	TTLL7	1.9238	10.1693	0.054379
ENSG00000114786	ABHD14A-ACY1	-1.92358	-344.927	0.054408
ENSG00000182318	ZSCAN22	-1.92356	-52.0925	0.05441
ENSG00000157017	GHRL	-1.92336	-59.5484	0.054435
ENSG00000132356	PRKAA1	1.92313	12.0784	0.054464
ENSG00000064703	DDX20	1.92258	30.9397	0.054533
ENSG00000049540	ELN	1.92238	68.3741	0.054558
ENSG00000113407	TARS1	-1.9218	-7.57198	0.054631
ENSG00000204193	TXNDC8	-1.92167	-543.6	0.054648
ENSG00000186684	CYP27C1	1.92074	270.569	0.054765
ENSG00000162006	MSLNL	1.9207	80.1595	0.054769
ENSG00000169442	CD52	1.92059	3.0649	0.054784
ENSG00000126803	HSPA2	-1.92043	-6.72718	0.054803
ENSG00000131620	ANO1	-1.92016	-63.8974	0.054838
ENSG00000114737	CISH	-1.92004	-18.592	0.054852
ENSG00000170004	CHD3	-1.91908	-148.8	0.054974
ENSG00000079156	OSBPL6	1.91862	60.3547	0.055032
ENSG00000101247	NDUFAF5	-1.9186	-48.6903	0.055035
ENSG00000064961	HMG20B	-1.91837	-112.294	0.055063
ENSG00000148704	VAX1	-1.91799	-657.687	0.055112
ENSG00000214456	PLIN5	-1.9179	-67.8097	0.055123
ENSG00000187867	PALM3	-1.91757	-20.3833	0.055166
ENSG00000185324	CDK10	-1.9175	-9.62247	0.055174
ENSG00000174957	OR5J2	1.9169	642.604	0.055251
ENSG00000107968	MAP3K8	1.91678	16.5274	0.055265
ENSG00000129484	PARP2	1.91671	12.4216	0.055275
ENSG00000042062	RIPOR3	-1.91663	-107.47	0.055285
ENSG00000227868	TEX46	1.91643	30.337	0.05531
ENSG00000172927	MYEOV	1.91633	70.2202	0.055323
ENSG00000115155	OTOF	-1.9161	-93.8875	0.055353
ENSG00000166669	ATF7IP2	1.91603	17.738	0.055361
ENSG00000213741	RPS29	1.91584	99.2075	0.055385
ENSG00000141854	MISP3	-1.91543	-29.0175	0.055438
ENSG00000013523	ANGEL1	1.91538	10.44	0.055444
ENSG00000127324	TSPAN8	1.91493	123.41	0.055502
ENSG00000186814	ZSCAN30	-1.91413	-13.3415	0.055604
ENSG00000161328	LRRC56	1.91387	6.40003	0.055636
ENSG00000128294	TPST2	-1.91382	-39.5564	0.055643
ENSG00000128713	HOXD11	-1.91352	-437.135	0.055681
ENSG00000135677	GNS	-1.91318	-29.3987	0.055725
ENSG00000104881	PPP1R13L	-1.91305	-7.31978	0.055742
ENSG00000146802	TMEM168	1.91296	58.8423	0.055753
ENSG00000152439	ZNF773	1.91264	50.087	0.055793
ENSG00000019505	SYT13	-1.91263	-266.463	0.055795
ENSG00000163217	BMP10	1.91235	62.9276	0.055832
ENSG00000110148	CCKBR	-1.91205	-81.4466	0.055869
ENSG00000196850	PPTC7	-1.91205	-147.438	0.05587
ENSG00000139734	DIAPH3	-1.91129	-59.1946	0.055968
ENSG00000124615	MOCS1	-1.91078	-25.6368	0.056032
ENSG00000132646	PCNA	1.91054	42.8962	0.056064
ENSG00000174915	PTDSS2	1.90915	59.9457	0.056242
ENSG00000132631	SCP2D1	1.90823	295.538	0.056362
ENSG00000105507	CABP5	1.90816	198.633	0.056371
ENSG00000136718	IMP4	-1.90755	-15.5442	0.05645
ENSG00000196169	KIF19	-1.90711	-31.4663	0.056507
ENSG00000254505	CHMP4A	1.90703	37.9714	0.056517
ENSG00000147526	TACC1	1.90648	36.8092	0.056587
ENSG00000103313	MEFV	-1.9058	-17.6676	0.056677
ENSG00000197410	DCHS2	-1.90569	-49.4646	0.056691
ENSG00000131652	THOC6	1.90561	27.8243	0.056701
ENSG00000163840	DTX3L	-1.90545	-37.3521	0.056722
ENSG00000184471	C1QTNF8	-1.90498	-222.948	0.056783
ENSG00000139193	CD27	1.90474	44.146	0.056814
ENSG00000138794	CASP6	-1.90461	-21.5863	0.05683
ENSG00000100749	VRK1	1.9046	37.0169	0.056833
ENSG00000280670	CCDC163	-1.90447	-89.4652	0.056848
ENSG00000164620	RELL2	-1.90339	-46.8728	0.056989
ENSG00000105835	NAMPT	-1.90325	-65.7054	0.057008
ENSG00000138346	DNA2	1.903	21.3004	0.057041
ENSG00000183486	MX2	-1.9029	-32.6556	0.057054
ENSG00000109625	CPZ	1.90264	38.4939	0.057088
ENSG00000143869	GDF7	-1.90231	-26.4982	0.05713
ENSG00000174718	RESF1	1.90222	35.6065	0.057143
ENSG00000116062	MSH6	1.90218	21.926	0.057147
ENSG00000154803	FLCN	-1.9015	-16.7087	0.057237
ENSG00000275713	H2BC9	-1.9013	-71.7337	0.057263
ENSG00000129204	USP6	1.90121	92.016	0.057275
ENSG00000241123	KRTAP10-5	-1.90076	-293.096	0.057334
ENSG00000253276	CCDC71L	1.89996	56.637	0.057439
ENSG00000172339	ALG14	-1.89971	-12.9357	0.057471
ENSG00000155366	RHOC	-1.8997	-12.1425	0.057473
ENSG00000112038	OPRM1	-1.8996	-338.946	0.057486
ENSG00000197238	H4C11	1.89925	56.9776	0.057531
ENSG00000134871	COL4A2	-1.89905	-16.6674	0.057557
ENSG00000152558	TMEM123	-1.8988	-38.2148	0.05759
ENSG00000197136	PCNX3	-1.89874	-58.8989	0.057598
ENSG00000173868	PHOSPHO1	-1.89858	-18.671	0.05762
ENSG00000008516	MMP25	-1.89818	-37.1206	0.057672
ENSG00000243927	MRPS6	1.89806	79.8914	0.057688
ENSG00000288796	ENSG00000288796	-1.89801	-3.27433	0.057695
ENSG00000038532	CLEC16A	-1.89797	-65.1029	0.057699
ENSG00000103042	SLC38A7	-1.8977	-45.3742	0.057736
ENSG00000152457	DCLRE1C	1.89763	39.4455	0.057745
ENSG00000133574	GIMAP4	1.89758	13.7422	0.057751
ENSG00000080824	HSP90AA1	-1.89751	-34.6298	0.057761
ENSG00000055483	USP36	1.89721	51.6081	0.0578
ENSG00000101460	MAP1LC3A	-1.8971	-22.8958	0.057814
ENSG00000170881	RNF139	1.89683	65.4943	0.05785
ENSG00000198363	ASPH	-1.89676	-13.2759	0.05786
ENSG00000106809	OGN	1.89673	21.3311	0.057864
ENSG00000090932	DLL3	1.89668	28.2801	0.05787
ENSG00000182986	ZNF320	1.89576	6.08439	0.057991
ENSG00000119640	ACYP1	1.89575	12.7306	0.057993
ENSG00000166037	CEP57	-1.89504	-25.3195	0.058088
ENSG00000178177	LCORL	-1.89496	-26.2052	0.058098
ENSG00000177830	CHID1	-1.89363	-57.0163	0.058274
ENSG00000162591	MEGF6	-1.89255	-79.4283	0.058418
ENSG00000213782	DDX47	1.89184	76.3231	0.058512
ENSG00000006047	YBX2	-1.8915	-78.1277	0.058557
ENSG00000140525	FANCI	-1.89143	-119.342	0.058568
ENSG00000136877	FPGS	-1.89134	-40.052	0.058579
ENSG00000088766	CRLS1	-1.89126	-33.6669	0.05859
ENSG00000189308	LIN54	-1.89053	-50.7734	0.058687
ENSG00000244411	KRTAP5-7	1.89016	128.045	0.058737
ENSG00000265817	FSBP	-1.89009	-33.5177	0.058745
ENSG00000151151	IPMK	1.89	56.9419	0.058759
ENSG00000090863	GLG1	-1.88995	-177.969	0.058764
ENSG00000171360	KRT38	-1.8891	-262.524	0.058878
ENSG00000067064	IDI1	-1.88898	-23.3888	0.058895
ENSG00000154429	CCSAP	1.88892	22.9935	0.058903
ENSG00000136051	WASHC4	-1.88883	-65.9363	0.058915
ENSG00000277157	H4C4	1.88876	13.1511	0.058924
ENSG00000180957	PITPNB	-1.88695	-41.2176	0.059167
ENSG00000144815	NXPE3	1.88594	9.06448	0.059302
ENSG00000189266	PNRC2	1.88549	78.461	0.059364
ENSG00000181284	TMEM102	-1.88493	-27.5162	0.059439
ENSG00000116685	KIAA2013	1.88484	58.5768	0.059452
ENSG00000084110	HAL	-1.88443	-29.2567	0.059507
ENSG00000180785	OR51E1	1.88402	70.6448	0.059562
ENSG00000162733	DDR2	1.88398	96.1052	0.059568
ENSG00000162384	CZIB	-1.88393	-26.1823	0.059575
ENSG00000108592	FTSJ3	1.88392	44.155	0.059576
ENSG00000176927	EFCAB5	-1.88309	-73.173	0.059688
ENSG00000069275	NUCKS1	1.88301	63.9012	0.059699
ENSG00000166444	DENND2B	1.88274	79.7772	0.059735
ENSG00000152078	TLCD4	1.88259	36.5946	0.059756
ENSG00000072135	PTPN18	1.88251	20.4501	0.059767
ENSG00000184465	WDR27	-1.8823	-22.5766	0.059795
ENSG00000158292	GPR153	-1.88205	-39.9449	0.05983
ENSG00000158106	RHPN1	1.88194	67.3555	0.059844
ENSG00000082212	ME2	-1.88084	-54.3234	0.059994
ENSG00000151131	NOPCHAP1	-1.88057	-32.3177	0.06003
ENSG00000006744	ELAC2	-1.88048	-19.8696	0.060042
ENSG00000130699	TAF4	1.87985	204.928	0.060128
ENSG00000163719	MTMR14	-1.87935	-193.64	0.060196
ENSG00000177732	SOX12	1.87932	28.3219	0.060201
ENSG00000078487	ZCWPW1	-1.87872	-12.9768	0.060283
ENSG00000181803	OR6S1	1.87864	167.944	0.060293
ENSG00000244025	KRTAP19-3	-1.87767	-2198.56	0.060426
ENSG00000188674	C2orf80	-1.87689	-60.3618	0.060533
ENSG00000163359	COL6A3	-1.87661	-22.0016	0.060571
ENSG00000166823	MESP1	1.87637	42.1543	0.060604
ENSG00000211452	DIO1	-1.8762	-37.1901	0.060627
ENSG00000166562	SEC11C	1.87582	31.9562	0.060681
ENSG00000170734	POLH	-1.87561	-187.461	0.060709
ENSG00000198028	ZNF560	-1.87528	-48.0874	0.060754
ENSG00000259431	THTPA	1.87498	198.159	0.060795
ENSG00000112981	NME5	-1.87464	-84.3805	0.060842
ENSG00000142632	ARHGEF19	-1.87421	-56.9254	0.060901
ENSG00000130159	ECSIT	-1.87389	-36.1571	0.060946
ENSG00000188234	AGAP4	1.87365	147.911	0.060979
ENSG00000182551	ADI1	1.87277	7.52184	0.0611
ENSG00000082146	STRADB	-1.87249	-35.7681	0.061139
ENSG00000167914	GSDMA	-1.87235	-5.66219	0.061158
ENSG00000166869	CHP2	1.87222	144.22	0.061176
ENSG00000140285	FGF7	-1.87201	-97.7426	0.061205
ENSG00000168228	ZCCHC4	1.872	22.002	0.061207
ENSG00000160271	RALGDS	-1.87156	-119.758	0.061267
ENSG00000153162	BMP6	1.87149	73.6176	0.061277
ENSG00000131941	RHPN2	-1.87114	-16.5194	0.061326
ENSG00000159788	RGS12	-1.87105	-16.6559	0.061338
ENSG00000107815	TWNK	1.87086	29.5574	0.061365
ENSG00000153048	CARHSP1	-1.87024	-61.7583	0.061451
ENSG00000137766	UNC13C	1.86996	138.768	0.061489
ENSG00000170091	NSG2	-1.86955	-615.03	0.061546
ENSG00000174928	C3orf33	1.86912	39.3389	0.061606
ENSG00000141905	NFIC	-1.86898	-63.1856	0.061626
ENSG00000188486	H2AX	-1.86834	-19.8885	0.061714
ENSG00000175206	NPPA	-1.86793	-59.8445	0.061772
ENSG00000125457	MIF4GD	1.86785	7.89283	0.061783
ENSG00000158050	DUSP2	1.86754	52.5696	0.061826
ENSG00000164404	GDF9	1.8672	92.3613	0.061874
ENSG00000162704	ARPC5	1.86609	60.3686	0.062029
ENSG00000162408	NOL9	-1.86591	-16.6253	0.062054
ENSG00000189007	ADAT2	-1.86575	-42.233	0.062076
ENSG00000132773	TOE1	1.86566	106.717	0.062089
ENSG00000159871	LYPD5	1.86503	51.4859	0.062177
ENSG00000131931	THAP1	-1.86409	-41.8935	0.06231
ENSG00000153234	NR4A2	-1.86402	-32.7169	0.062318
ENSG00000185236	RAB11B	-1.8635	-66.7098	0.062392
ENSG00000164465	DCBLD1	-1.86282	-8.05915	0.062488
ENSG00000128805	ARHGAP22	1.86197	30.1693	0.062607
ENSG00000104313	EYA1	-1.86193	-187.167	0.062613
ENSG00000189181	OR14I1	-1.86113	-375.114	0.062726
ENSG00000189050	RNFT1	-1.86092	-12.6987	0.062755
ENSG00000182580	EPHB3	1.86091	28.7567	0.062756
ENSG00000151092	NGLY1	-1.86058	-201.452	0.062804
ENSG00000169064	ZBBX	1.86039	75.993	0.062831
ENSG00000099860	GADD45B	-1.86016	-58.2419	0.062862
ENSG00000214530	STARD10	1.85956	52.2236	0.062948
ENSG00000101222	SPEF1	1.85946	21.9796	0.062962
ENSG00000110492	MDK	1.85899	107.864	0.063029
ENSG00000272325	NUDT3	-1.85896	-72.0864	0.063033
ENSG00000171133	OR2K2	1.85875	597.128	0.063062
ENSG00000152683	SLC30A6	-1.85806	-42.2021	0.063161
ENSG00000263201	DPEP2NB	1.85799	100.986	0.063171
ENSG00000118894	EEF2KMT	1.85759	60.9011	0.063228
ENSG00000185070	FLRT2	1.85749	147.37	0.063241
ENSG00000224940	PRRT4	-1.85663	-40.5856	0.063364
ENSG00000108797	CNTNAP1	1.85659	25.6151	0.063369
ENSG00000256436	TAS2R31	1.85642	349.775	0.063393
ENSG00000075884	ARHGAP15	1.85631	16.3752	0.063409
ENSG00000178951	ZBTB7A	1.85622	124.596	0.063422
ENSG00000111335	OAS2	1.85617	49.633	0.063429
ENSG00000172273	HINFP	-1.85571	-16.8573	0.063495
ENSG00000087338	GMCL1	-1.85485	-23.029	0.063618
ENSG00000170293	CMTM8	-1.85457	-12.257	0.063657
ENSG00000135956	TMEM127	1.85456	257.859	0.063659
ENSG00000273111	LYPD4	1.85374	94.5381	0.063776
ENSG00000186377	CYP4X1	1.85373	107.302	0.063778
ENSG00000132297	HHLA1	-1.85361	-213.96	0.063796
ENSG00000169371	SNUPN	-1.85319	-38.9918	0.063855
ENSG00000165338	HECTD2	-1.85309	-45.3807	0.063869
ENSG00000205436	EXOC3L4	1.85206	23.5459	0.064017
ENSG00000187855	ASCL4	-1.85198	-94.4226	0.064029
ENSG00000111241	FGF6	1.85174	51.9566	0.064063
ENSG00000122490	SLC66A2	-1.85158	-25.104	0.064087
ENSG00000196620	UGT2B15	1.85157	753.94	0.064088
ENSG00000163453	IGFBP7	1.85083	7.88761	0.064194
ENSG00000065534	MYLK	1.85008	30.2923	0.064302
ENSG00000004866	ST7	1.84996	35.2241	0.06432
ENSG00000049239	H6PD	-1.84972	-34.3217	0.064354
ENSG00000114391	RPL24	-1.84947	-135.226	0.06439
ENSG00000189306	RRP7A	-1.84944	-33.624	0.064394
ENSG00000154814	OXNAD1	1.849	24.0093	0.064458
ENSG00000100916	BRMS1L	-1.84868	-86.5724	0.064504
ENSG00000158555	GDPD5	1.84848	15.503	0.064534
ENSG00000188868	ZNF563	1.84755	126.701	0.064667
ENSG00000167100	SAMD14	-1.84689	-44.615	0.064763
ENSG00000142065	ZFP14	-1.84642	-59.5457	0.064831
ENSG00000185946	RNPC3	-1.84627	-111.05	0.064854
ENSG00000198440	ZNF583	-1.84593	-7.52008	0.064903
ENSG00000182247	UBE2E2	-1.84518	-14.4554	0.065012
ENSG00000168830	HTR1E	1.84487	245.561	0.065056
ENSG00000170035	UBE2E3	1.84475	30.2722	0.065073
ENSG00000285330	ENSG00000285330	-1.84413	-119.69	0.065165
ENSG00000163818	LZTFL1	-1.84408	-12.7884	0.065172
ENSG00000123933	MXD4	1.84385	127.947	0.065205
ENSG00000135373	EHF	-1.8424	-18.3122	0.065416
ENSG00000111319	SCNN1A	-1.84236	-18.1457	0.065423
ENSG00000175467	SART1	1.84231	57.8178	0.06543
ENSG00000117419	ERI3	-1.84217	-80.05	0.06545
ENSG00000130427	EPO	1.84195	244.689	0.065483
ENSG00000095752	IL11	1.84146	39.2501	0.065554
ENSG00000141858	SAMD1	1.84106	73.4219	0.065613
ENSG00000173898	SPTBN2	-1.84103	-276.223	0.065618
ENSG00000122584	NXPH1	-1.841	-109.164	0.065622
ENSG00000083307	GRHL2	-1.84064	-594.135	0.065674
ENSG00000219438	TAFA5	-1.8405	-129.964	0.065696
ENSG00000125730	C3	1.84032	2.19744	0.065721
ENSG00000006116	CACNG3	-1.84022	-381.865	0.065736
ENSG00000225828	FAM229A	-1.84012	-1962.83	0.065751
ENSG00000092964	DPYSL2	1.83993	26.3412	0.065779
ENSG00000112578	BYSL	1.83964	109.368	0.065821
ENSG00000231500	RPS18	1.83951	24.5305	0.06584
ENSG00000136404	TM6SF1	-1.83931	-16.596	0.06587
ENSG00000100373	UPK3A	1.83881	55.1603	0.065943
ENSG00000174950	CD164L2	-1.83863	-62.4713	0.06597
ENSG00000044115	CTNNA1	1.83797	6.29148	0.066067
ENSG00000112183	RBM24	1.83782	111.827	0.066088
ENSG00000144476	ACKR3	-1.83756	-5.83503	0.066127
ENSG00000145780	FEM1C	-1.83743	-16.3556	0.066146
[truncated: 14,908 more rows]
