# Supplementary material for: scPrediXcan integrates deep learning methods and single-cell data into a cell-type-specific transcriptome-wide association study framework
Source: Cell Genom. 2025 May 14;5(5):100875. doi: 10.1016/j.xgen.2025.100875 (PMC12143334; doi:10.1016/j.xgen.2025.100875)
Supplement: Data S1. Tables S1–S47 [file mmc2.zip › Supplemental_tables/TableS41.xlsx]

## Sheet: Table_S41_platelet
gene	gene_name	zscore	effect_size	pvalue
ENSG00000213722	DDAH2	-16.4341	-94.3436	1.09e-60
ENSG00000204290	BTNL2	14.6213	1594.15	2.05e-48
ENSG00000196230	TUBB	-14.5405	-276.636	6.71e-48
ENSG00000137404	NRM	-14.2479	-124.796	4.62e-46
ENSG00000228789	HCG22	-13.3895	-260.687	6.97e-41
ENSG00000196735	HLA-DQA1	-13.2701	-8.70224	3.45e-40
ENSG00000213676	ATF6B	12.9664	291.479	1.9e-38
ENSG00000204296	TSBP1	12.8911	460.893	5.05e-38
ENSG00000204385	SLC44A4	12.7226	226.823	4.43e-37
ENSG00000232629	HLA-DQB2	12.2355	45.2868	2.01e-34
ENSG00000204424	LY6G6F	-11.9007	-259.599	1.17e-32
ENSG00000204498	NFKBIL1	11.8307	152.229	2.71e-32
ENSG00000204344	STK19	11.6612	183.864	2.01e-31
ENSG00000204560	DHX16	-11.2662	-293.054	1.93e-29
ENSG00000221988	PPT2	11.1368	134.393	8.3e-29
ENSG00000137343	ATAT1	10.8335	446.714	2.39e-27
ENSG00000137185	ZSCAN9	-10.6434	-165.922	1.87e-26
ENSG00000064419	TNPO3	-10.0682	-82.4908	7.64e-24
ENSG00000276903	H2AC16	9.99106	70.6973	1.67e-23
ENSG00000204421	LY6G6C	-9.98936	-633.216	1.7e-23
ENSG00000244255	ENSG00000244255	9.87358	404.926	5.42e-23
ENSG00000137411	VARS2	9.8185	128.381	9.37e-23
ENSG00000204472	AIF1	9.80465	152.384	1.08e-22
ENSG00000204463	BAG6	-9.57123	-228.398	1.06e-21
ENSG00000241404	EGFL8	9.54847	682.717	1.32e-21
ENSG00000204256	BRD2	9.52332	119.178	1.68e-21
ENSG00000166278	C2	9.46665	279.297	2.89e-21
ENSG00000278637	H4C1	9.4278	61.5263	4.19e-21
ENSG00000213760	ATP6V1G2	9.19433	46.7747	3.77e-20
ENSG00000206503	HLA-A	9.14845	43.4907	5.78e-20
ENSG00000204308	RNF5	9.09568	272.513	9.4e-20
ENSG00000242574	HLA-DMB	-8.9773	-294.433	2.78e-19
ENSG00000168477	TNXB	-8.95787	-149.195	3.31e-19
ENSG00000248167	TRIM39-RPP21	-8.75211	-111.545	2.09e-18
ENSG00000204348	DXO	-8.73386	-113.506	2.46e-18
ENSG00000197062	ZSCAN26	8.70119	302.787	3.28e-18
ENSG00000204315	FKBPL	-8.65089	-555.466	5.11e-18
ENSG00000197279	ZNF165	-8.46258	-121.804	2.62e-17
ENSG00000204540	PSORS1C1	8.42953	38.4831	3.47e-17
ENSG00000250641	LY6G6F-LY6G6D	-8.21483	-116.479	2.12e-16
ENSG00000240053	LY6G5B	-7.97262	-555.034	1.55e-15
ENSG00000137338	PGBD1	7.95751	137.909	1.76e-15
ENSG00000278677	H2AC17	-7.9567	-106.927	1.77e-15
ENSG00000156873	PHKG2	7.94095	1163.69	2.01e-15
ENSG00000161179	YDJC	7.91937	64.2458	2.39e-15
ENSG00000204410	MSH5	-7.77495	-111.757	7.55e-15
ENSG00000204427	ABHD16A	-7.69531	-220.946	1.41e-14
ENSG00000237541	HLA-DQA2	7.6906	10.7214	1.46e-14
ENSG00000232810	TNF	-7.67154	-165.107	1.7e-14
ENSG00000204681	GABBR1	7.625	84.934	2.44e-14
ENSG00000146109	ABT1	7.61425	166.905	2.65e-14
ENSG00000183246	RIMBP3C	-7.50977	-324.335	5.92e-14
ENSG00000204388	HSPA1B	7.4759	160.29	7.67e-14
ENSG00000186470	BTN3A2	-7.46193	-33.3774	8.53e-14
ENSG00000237988	OR2I1P	7.41245	470.815	1.24e-13
ENSG00000204536	CCHCR1	-7.2514	-43.1257	4.12e-13
ENSG00000234745	HLA-B	7.2351	92.9947	4.65e-13
ENSG00000185651	UBE2L3	-7.05783	-155.12	1.69e-12
ENSG00000248993	ENSG00000248993	-6.99358	-321.809	2.68e-12
ENSG00000158691	ZSCAN12	-6.89911	-34.3559	5.23e-12
ENSG00000228727	SAPCD1	-6.8658	-229.516	6.61e-12
ENSG00000224586	GPX5	6.84528	770.294	7.63e-12
ENSG00000136573	BLK	-6.833	-27.3622	8.32e-12
ENSG00000204576	PRR3	-6.72097	-388.143	1.81e-11
ENSG00000010704	HFE	6.70623	222.791	2e-11
ENSG00000204314	PRRT1	6.61594	124.366	3.69e-11
ENSG00000204542	C6orf15	6.53884	232.918	6.2e-11
ENSG00000276180	H4C9	-6.52208	-183.596	6.93e-11
ENSG00000204257	HLA-DMA	-6.50695	-269.188	7.67e-11
ENSG00000146039	SLC17A4	-6.31527	-586.473	2.7e-10
ENSG00000204516	MICB	6.10812	10.2068	1.01e-09
ENSG00000204539	CDSN	-6.04992	-159.197	1.45e-09
ENSG00000198502	HLA-DRB5	-5.98449	-112.536	2.17e-09
ENSG00000124568	SLC17A1	-5.98374	-234.602	2.18e-09
ENSG00000168298	H1-4	5.9594	240.281	2.53e-09
ENSG00000277224	H2BC7	-5.93776	-23.203	2.89e-09
ENSG00000116698	SMG7	-5.8783	-168.934	4.15e-09
ENSG00000099849	RASSF7	5.81086	28.6127	6.22e-09
ENSG00000291302	ENSG00000291302	-5.79211	-169.357	6.95e-09
ENSG00000185522	LMNTD2	5.7099	47.0017	1.13e-08
ENSG00000220201	ZGLP1	-5.6454	-165.653	1.65e-08
ENSG00000168291	PDHB	-5.64127	-45.1329	1.69e-08
ENSG00000185130	H2BC13	-5.54946	-236.217	2.87e-08
ENSG00000184357	H1-5	5.51223	184.138	3.54e-08
ENSG00000070047	PHRF1	-5.44802	-230.013	5.09e-08
ENSG00000204700	OR2J2	-5.43554	-1585.7	5.46e-08
ENSG00000164611	PTTG1	-5.37605	-75.8896	7.61e-08
ENSG00000198315	ZKSCAN8	5.36804	25.1177	7.96e-08
ENSG00000204305	AGER	-5.31856	-117.646	1.05e-07
ENSG00000204420	MPIG6B	-5.31317	-44.2492	1.08e-07
ENSG00000204287	HLA-DRA	-5.30186	-184.231	1.15e-07
ENSG00000204632	HLA-G	-5.28179	-21.4924	1.28e-07
ENSG00000267673	FDX2	5.27361	33.2367	1.34e-07
ENSG00000204538	PSORS1C2	-5.26302	-82.7373	1.42e-07
ENSG00000273703	H2BC14	5.19377	332.618	2.06e-07
ENSG00000137312	FLOT1	5.17161	124.596	2.32e-07
ENSG00000070031	SCT	-5.16888	-459.721	2.35e-07
ENSG00000275126	H4C13	-5.15361	-235.973	2.56e-07
ENSG00000138378	STAT4	-5.05632	-15.3755	4.27e-07
ENSG00000204564	C6orf136	5.02513	64.4522	5.03e-07
ENSG00000169896	ITGAM	-4.96916	-147.112	6.72e-07
ENSG00000203747	FCGR3A	4.93952	6.30647	7.83e-07
ENSG00000111801	BTN3A3	4.93583	76.7855	7.98e-07
ENSG00000196812	ZSCAN16	-4.8735	-75.4192	1.1e-06
ENSG00000198704	GPX6	4.86988	1072.53	1.12e-06
ENSG00000065989	PDE4A	-4.86829	-28.5266	1.13e-06
ENSG00000161405	IKZF3	4.84961	78.23	1.24e-06
ENSG00000204511	MCCD1	-4.84065	-70.8774	1.29e-06
ENSG00000105376	ICAM5	4.76485	25.6164	1.89e-06
ENSG00000255154	HTD2	-4.71918	-22.4987	2.37e-06
ENSG00000133247	KMT5C	4.65494	165.862	3.24e-06
ENSG00000126456	IRF3	4.64739	37.3767	3.36e-06
ENSG00000172057	ORMDL3	-4.6455	-27.8765	3.39e-06
ENSG00000204469	PRRC2A	4.63936	96.2855	3.49e-06
ENSG00000163686	ABHD6	-4.62587	-98.0155	3.73e-06
ENSG00000030110	BAK1	-4.57573	-71.6597	4.75e-06
ENSG00000213780	GTF2H4	-4.54994	-101.327	5.37e-06
ENSG00000205882	DEFB134	4.53826	289.947	5.67e-06
ENSG00000120054	CPN1	-4.52867	-504.695	5.94e-06
ENSG00000112514	CUTA	-4.49889	-106.311	6.83e-06
ENSG00000204301	NOTCH4	4.49316	83.7202	7.02e-06
ENSG00000204248	COL11A2	-4.46272	-120.46	8.09e-06
ENSG00000204644	ZFP57	4.41955	25.4109	9.89e-06
ENSG00000168131	OR2B2	-4.40539	-265.443	1.06e-05
ENSG00000213654	GPSM3	-4.40424	-376.242	1.06e-05
ENSG00000042813	ZPBP	-4.35793	-443.029	1.31e-05
ENSG00000186075	ZPBP2	4.35273	49.6557	1.34e-05
ENSG00000213859	KCTD11	4.34216	92.6478	1.41e-05
ENSG00000204695	OR14J1	-4.34188	-556.23	1.41e-05
ENSG00000198369	SPRED2	4.30548	110.065	1.67e-05
ENSG00000179344	HLA-DQB1	-4.29977	-7.29042	1.71e-05
ENSG00000163406	SLC15A2	4.28822	76.6918	1.8e-05
ENSG00000124678	TCP11	4.28406	6.45915	1.84e-05
ENSG00000113532	ST8SIA4	-4.25944	-57.6039	2.05e-05
ENSG00000274641	H2BC17	-4.24114	-91.9984	2.22e-05
ENSG00000129538	RNASE1	-4.2176	-96.3209	2.47e-05
ENSG00000278588	H2BC10	-4.21692	-40.3302	2.48e-05
ENSG00000103653	CSK	4.17177	118.009	3.02e-05
ENSG00000174775	HRAS	-4.16134	-15.2615	3.16e-05
ENSG00000005020	SKAP2	-4.15918	-8.84846	3.19e-05
ENSG00000243729	OR5V1	-4.13711	-799.653	3.52e-05
ENSG00000099834	CDHR5	4.13102	62.9198	3.61e-05
ENSG00000182010	RTKN2	-4.10157	-8.35532	4.1e-05
ENSG00000126453	BCL2L12	4.09791	42.5791	4.17e-05
ENSG00000132185	FCRLA	-4.09593	-29.732	4.2e-05
ENSG00000169900	PYDC1	-4.05933	-55.8271	4.92e-05
ENSG00000134369	NAV1	4.05909	36.3398	4.93e-05
ENSG00000233822	H2BC15	-4.05202	-44.3604	5.08e-05
ENSG00000287080	H3C3	-4.03074	-60.5073	5.56e-05
ENSG00000103510	KAT8	-4.01344	-101.375	5.98e-05
ENSG00000244355	LY6G6D	3.99897	58.2506	6.36e-05
ENSG00000161180	CCDC116	3.993	138.29	6.52e-05
ENSG00000168394	TAP1	-3.96081	-32.1943	7.47e-05
ENSG00000140153	WDR20	-3.94185	-356.273	8.09e-05
ENSG00000273983	H3C8	3.93862	40.6228	8.2e-05
ENSG00000135333	EPHA7	3.93744	167.944	8.24e-05
ENSG00000110435	PDHX	-3.92013	-9.20678	8.85e-05
ENSG00000141736	ERBB2	-3.90156	-166.756	9.56e-05
ENSG00000124613	ZNF391	3.88673	44.0267	0.000102
ENSG00000189134	NKAPL	-3.88643	-60.2409	0.000102
ENSG00000154328	NEIL2	3.88625	8.01238	0.000102
ENSG00000163684	RPP14	-3.8725	-8.16044	0.000108
ENSG00000177710	SLC35G5	-3.86992	-431.966	0.000109
ENSG00000182108	DEXI	3.86685	73.4859	0.00011
ENSG00000226979	LTA	-3.86295	-35.02	0.000112
ENSG00000198563	DDX39B	-3.86237	-80.924	0.000112
ENSG00000187626	ZKSCAN4	3.85482	55.5652	0.000116
ENSG00000128917	DLL4	-3.84516	-341.131	0.00012
ENSG00000137310	TCF19	-3.83006	-26.2618	0.000128
ENSG00000070190	DAPP1	-3.82556	-44.8986	0.00013
ENSG00000137822	TUBGCP4	-3.81522	-74.5539	0.000136
ENSG00000233050	DEFB130B	-3.80437	-1727.04	0.000142
ENSG00000149089	APIP	-3.79704	-7.90835	0.000146
ENSG00000203910	C1orf146	-3.78728	-420.763	0.000152
ENSG00000197903	H2BC12	-3.78595	-83.5469	0.000153
ENSG00000178226	PRSS36	3.78219	68.6534	0.000155
ENSG00000274600	RIMBP3B	3.77892	1739.12	0.000158
ENSG00000204544	MUC21	-3.77152	-242.627	0.000162
ENSG00000105245	NUMBL	3.77125	99.6964	0.000162
ENSG00000177030	DEAF1	-3.7537	-155.836	0.000174
ENSG00000073605	GSDMB	3.72877	28.1475	0.000192
ENSG00000171757	LRRC34	3.68784	86.4579	0.000226
ENSG00000078018	MAP2	3.67353	32.4136	0.000239
ENSG00000128294	TPST2	-3.67069	-82.922	0.000242
ENSG00000166851	PLK1	-3.66799	-52.0965	0.000244
ENSG00000163576	EFHB	3.66696	65.897	0.000245
ENSG00000290217	ENSG00000290217	-3.63505	-1252.53	0.000278
ENSG00000160683	CXCR5	3.62547	39.2651	0.000288
ENSG00000205883	DEFB135	3.60895	302.312	0.000307
ENSG00000196126	HLA-DRB1	-3.60319	-58.8113	0.000314
ENSG00000006837	CDKL3	3.60257	141.443	0.000315
ENSG00000111321	LTBR	3.59838	19.7954	0.00032
ENSG00000189164	ZNF527	-3.59015	-101.301	0.00033
ENSG00000116701	NCF2	-3.57886	-12.4939	0.000345
ENSG00000095370	SH2D3C	-3.57315	-312.035	0.000353
ENSG00000112337	SLC17A2	-3.56974	-193.401	0.000357
ENSG00000125170	DOK4	3.56402	10.9982	0.000365
ENSG00000204438	GPANK1	-3.562	-126.653	0.000368
ENSG00000144369	FAM171B	3.55239	24.9719	0.000382
ENSG00000096996	IL12RB1	3.5511	36.5917	0.000384
ENSG00000181915	ADO	3.54614	89.9261	0.000391
ENSG00000146197	SCUBE3	-3.54594	-516.586	0.000391
ENSG00000134249	ADAM30	3.53984	966.437	0.0004
ENSG00000145901	TNIP1	-3.53719	-200.114	0.000404
ENSG00000149179	CSTPP1	-3.53266	-74.8709	0.000411
ENSG00000176177	ENTHD1	-3.5253	-187.134	0.000423
ENSG00000146151	HMGCLL1	-3.52382	-262.798	0.000425
ENSG00000197283	SYNGAP1	-3.51484	-81.6081	0.00044
ENSG00000139370	SLC15A4	3.50837	51.7594	0.000451
ENSG00000051009	FHIP1B	3.49669	56.99	0.000471
ENSG00000130222	GADD45G	3.49295	23.5933	0.000478
ENSG00000172890	NADSYN1	-3.48553	-30.6893	0.000491
ENSG00000065000	AP3D1	3.48178	100.105	0.000498
ENSG00000064999	ANKS1A	-3.47869	-70.2615	0.000504
ENSG00000180573	H2AC6	-3.46998	-73.8593	0.000521
ENSG00000196967	ZNF585A	3.46584	196.588	0.000529
ENSG00000105063	PPP6R1	3.4506	37.6587	0.000559
ENSG00000204428	LY6G5C	-3.44776	-63.7992	0.000565
ENSG00000146047	H2BC1	-3.4476	-467.452	0.000566
ENSG00000224420	ADM5	-3.44641	-36.3348	0.000568
ENSG00000165644	COMTD1	-3.43796	-16.1739	0.000586
ENSG00000204657	OR2H2	3.42742	505.198	0.000609
ENSG00000180346	TIGD2	3.42081	40.4418	0.000624
ENSG00000072694	FCGR2B	3.41877	31.4233	0.000629
ENSG00000159495	TGM7	-3.41648	-334.434	0.000634
ENSG00000124564	SLC17A3	-3.41284	-60.2122	0.000643
ENSG00000165637	VDAC2	-3.40055	-252.463	0.000672
ENSG00000095794	CREM	-3.39744	-63.3479	0.00068
ENSG00000205442	IZUMO3	-3.39131	-510.62	0.000696
ENSG00000141744	PNMT	3.38876	89.3267	0.000702
ENSG00000144451	SPAG16	-3.38609	-40.4449	0.000709
ENSG00000131951	LRRC9	3.38165	22.1659	0.000721
ENSG00000166947	EPB42	-3.37695	-49.6786	0.000733
ENSG00000204653	ASPDH	3.36574	101.558	0.000763
ENSG00000149403	GRIK4	3.35737	111.725	0.000787
ENSG00000130584	ZBTB46	3.3572	58.3103	0.000787
ENSG00000122861	PLAU	3.3549	58.4746	0.000794
ENSG00000156858	PRR14	3.35175	905.878	0.000803
ENSG00000057657	PRDM1	3.35125	33.6506	0.000804
ENSG00000170419	VSTM2A	-3.33973	-277.007	0.000839
ENSG00000170145	SIK2	-3.3385	-128.334	0.000842
ENSG00000161395	PGAP3	3.33679	49.2784	0.000848
ENSG00000198522	GPN1	3.33138	64.2021	0.000864
ENSG00000166963	MAP1A	3.31639	105.194	0.000912
ENSG00000170561	IRX2	3.31623	358.328	0.000912
ENSG00000025434	NR1H3	-3.31611	-77.5628	0.000913
ENSG00000169169	CPT1C	-3.31496	-21.4691	0.000917
ENSG00000078098	FAP	-3.31488	-2031.24	0.000917
ENSG00000171790	SLFNL1	3.30987	26.2463	0.000933
ENSG00000019995	ZRANB1	-3.30467	-75.6218	0.000951
ENSG00000103507	BCKDK	3.30082	176.859	0.000964
ENSG00000112078	KCTD20	3.29389	64.9463	0.000988
ENSG00000172893	DHCR7	-3.28653	-36.5728	0.001014
ENSG00000112511	PHF1	-3.27938	-239.541	0.00104
ENSG00000157895	C12orf43	-3.27369	-68.4203	0.001062
ENSG00000167588	GPD1	-3.27286	-232.738	0.001065
ENSG00000138439	FAM117B	-3.27002	-67.2788	0.001075
ENSG00000184220	CMSS1	-3.26332	-142.926	0.001101
ENSG00000102962	CCL22	-3.262	-27.1707	0.001106
ENSG00000254206	NPIPB11	3.26061	314.686	0.001112
ENSG00000204482	LST1	3.25936	32.2473	0.001117
ENSG00000186298	PPP1CC	3.2563	102.063	0.001129
ENSG00000257411	ENSG00000257411	-3.24752	-176.59	0.001164
ENSG00000178852	EFCAB13	-3.23689	-6.51625	0.001208
ENSG00000112033	PPARD	3.23436	46.3724	0.001219
ENSG00000132952	USPL1	3.23299	62.8085	0.001225
ENSG00000168356	SCN11A	3.2318	243.653	0.00123
ENSG00000174611	KY	-3.23138	-36.519	0.001232
ENSG00000165997	ARL5B	-3.22887	-19.0986	0.001243
ENSG00000163602	RYBP	3.2236	196.89	0.001266
ENSG00000108439	PNPO	-3.22226	-103.84	0.001272
ENSG00000100154	TTC28	3.22211	6.29591	0.001272
ENSG00000128645	HOXD1	-3.21649	-64.2573	0.001298
ENSG00000147874	HAUS6	-3.21424	-14.458	0.001308
ENSG00000254415	SIGLEC14	-3.2079	-43.8412	0.001337
ENSG00000141738	GRB7	3.20533	59.7023	0.001349
ENSG00000075975	MKRN2	-3.20479	-23.2035	0.001352
ENSG00000235109	ZSCAN31	3.20468	22.8714	0.001352
ENSG00000174915	PTDSS2	3.19881	143.887	0.00138
ENSG00000112182	BACH2	-3.198	-184.618	0.001384
ENSG00000079689	SCGN	-3.18671	-762.905	0.001439
ENSG00000124493	GRM4	3.18413	279.257	0.001452
ENSG00000234829	IFNA17	-3.18088	-154.602	0.001468
ENSG00000133265	HSPBP1	-3.18031	-22.2894	0.001471
ENSG00000164113	ADAD1	-3.17439	-2275.02	0.001502
ENSG00000133328	PLAAT2	3.1742	93.5869	0.001503
ENSG00000164574	GALNT10	-3.17294	-20.8184	0.001509
ENSG00000160471	COX6B2	3.1675	60.572	0.001538
ENSG00000050393	MCUR1	-3.16632	-63.9611	0.001544
ENSG00000066379	POLR1H	-3.16613	-43.2285	0.001545
ENSG00000167244	IGF2	-3.16222	-281.89	0.001566
ENSG00000065518	NDUFB4	3.15862	173.849	0.001585
ENSG00000239697	TNFSF12	-3.15814	-26.2533	0.001588
ENSG00000142102	PGGHG	-3.15778	-17.8642	0.00159
ENSG00000115009	CCL20	3.15521	27.1228	0.001604
ENSG00000280236	OR12D2	-3.14673	-861.733	0.001651
ENSG00000158711	ELK4	-3.13897	-59.6973	0.001695
ENSG00000143669	LYST	-3.13695	-18.0293	0.001707
ENSG00000124160	NCOA5	3.1369	31.6933	0.001707
ENSG00000172680	MOS	-3.13011	-287.855	0.001747
ENSG00000150636	CCDC102B	-3.12978	-259.653	0.001749
ENSG00000152240	HAUS1	-3.12951	-21.9454	0.001751
ENSG00000198642	KLHL9	3.12886	36.3016	0.001755
ENSG00000136634	IL10	-3.12343	-17.766	0.001788
ENSG00000125148	MT2A	3.12299	173.105	0.00179
ENSG00000108774	RAB5C	3.12139	539.698	0.0018
ENSG00000205835	GMNC	3.11788	31.6626	0.001822
ENSG00000189298	ZKSCAN3	3.11731	49.467	0.001825
ENSG00000108306	FBXL20	-3.11366	-62.369	0.001848
ENSG00000140320	BAHD1	3.10977	77.8232	0.001872
ENSG00000198130	HIBCH	-3.10885	-44.9048	0.001878
ENSG00000174939	ASPHD1	-3.10702	-33.6704	0.00189
ENSG00000225528	TMA7B	-3.09856	-63.8347	0.001945
ENSG00000124939	SCGB2A1	3.0978	546.173	0.00195
ENSG00000167004	PDIA3	-3.08679	-69.4218	0.002023
ENSG00000112576	CCND3	-3.08172	-100.143	0.002058
ENSG00000140105	WARS1	-3.08101	-10.8695	0.002063
ENSG00000127780	OR1E2	3.07954	679.851	0.002073
ENSG00000105538	RASIP1	-3.07744	-70.7408	0.002088
ENSG00000172939	OXSR1	-3.07075	-178.31	0.002135
ENSG00000079102	RUNX1T1	3.07046	38.6594	0.002137
ENSG00000188739	RBM34	3.06746	144.823	0.002159
ENSG00000104783	KCNN4	3.06688	54.187	0.002163
ENSG00000064995	TAF11	-3.06019	-57.7484	0.002212
ENSG00000181552	EDDM3B	-3.05351	-95.1992	0.002262
ENSG00000147872	PLIN2	-3.05065	-22.2555	0.002283
ENSG00000170917	NUDT6	-3.04779	-35.3695	0.002305
ENSG00000181090	EHMT1	3.04752	112.82	0.002307
ENSG00000144642	RBMS3	3.04681	53.6379	0.002313
ENSG00000204713	TRIM27	-3.04621	-12.8701	0.002317
ENSG00000171403	KRT9	3.04155	185.109	0.002354
ENSG00000125965	GDF5	-3.03508	-79.9267	0.002405
ENSG00000086619	ERO1B	-3.03138	-30.8624	0.002434
ENSG00000197965	MPZL1	3.03129	10.1937	0.002435
ENSG00000168297	PXK	3.02347	9.46169	0.002499
ENSG00000169193	CCDC126	3.01347	81.5169	0.002583
ENSG00000123453	SARDH	3.0066	110.117	0.002642
ENSG00000105402	NAPA	-3.00232	-86.057	0.002679
ENSG00000130511	SSBP4	3.00122	10.516	0.002689
ENSG00000267748	ENSG00000267748	3.00039	53.1535	0.002696
ENSG00000137691	CFAP300	2.99253	236.727	0.002767
ENSG00000152611	CAPSL	-2.99065	-97.4672	0.002784
ENSG00000184378	ACTRT3	2.98774	80.3363	0.00281
ENSG00000101546	RBFA	-2.98696	-8.13863	0.002818
ENSG00000081721	DUSP12	2.98262	70.5368	0.002858
ENSG00000066777	ARFGEF1	2.98019	75.1679	0.002881
ENSG00000005073	HOXA11	2.97946	250.621	0.002888
ENSG00000212722	KRTAP4-9	-2.97734	-360.627	0.002908
ENSG00000241399	CD302	-2.97646	-30.6419	0.002916
ENSG00000182985	CADM1	-2.97352	-62.9505	0.002944
ENSG00000158406	H4C8	2.97213	9.08442	0.002957
ENSG00000160695	VPS11	-2.9691	-70.8724	0.002987
ENSG00000144834	TAGLN3	2.96687	24.7862	0.003008
ENSG00000011485	PPP5C	-2.96458	-8.75067	0.003031
ENSG00000112297	CRYBG1	-2.9643	-85.66	0.003034
ENSG00000245680	ZNF585B	-2.96379	-86.2969	0.003039
ENSG00000001460	STPG1	2.96124	26.2544	0.003064
ENSG00000197587	DMBX1	2.95976	313.616	0.003079
ENSG00000174951	FUT1	-2.95828	-40.255	0.003094
ENSG00000137872	SEMA6D	2.95612	59.668	0.003115
ENSG00000258083	OR9A4	2.9508	481.777	0.00317
ENSG00000177225	GATD1	2.94803	69.7545	0.003198
ENSG00000101019	UQCC1	2.94784	53.1238	0.0032
ENSG00000125686	MED1	2.94702	16.6304	0.003209
ENSG00000165526	RPUSD4	2.943	62.9496	0.00325
ENSG00000184056	VPS33B	2.94018	141.895	0.00328
ENSG00000204390	HSPA1L	-2.93908	-21.5348	0.003292
ENSG00000174938	SEZ6L2	-2.93317	-20.6155	0.003355
ENSG00000284779	ENSG00000284779	-2.93123	-345.813	0.003376
ENSG00000151474	FRMD4A	-2.93079	-97.7756	0.003381
ENSG00000104894	CD37	2.93026	14.3109	0.003387
ENSG00000170166	HOXD4	-2.92904	-300.717	0.0034
ENSG00000142224	IL19	-2.92836	-5.98856	0.003408
ENSG00000197930	ERO1A	-2.9277	-16.6829	0.003415
ENSG00000166741	NNMT	-2.92382	-91.1665	0.003458
ENSG00000074219	TEAD2	-2.92354	-63.9111	0.003461
ENSG00000117036	ETV3	-2.91847	-71.895	0.003518
ENSG00000138185	ENTPD1	2.91518	27.1822	0.003555
ENSG00000116191	RALGPS2	2.91329	91.4466	0.003576
ENSG00000179958	DCTPP1	-2.91289	-96.6866	0.003581
ENSG00000138395	CDK15	-2.91207	-153.279	0.00359
ENSG00000168314	MOBP	-2.91102	-252.074	0.003602
ENSG00000023287	RB1CC1	-2.9094	-360.683	0.003621
ENSG00000131748	STARD3	2.90239	50.1433	0.003703
ENSG00000100985	MMP9	2.90207	23.6592	0.003707
ENSG00000158062	UBXN11	2.90203	27.2145	0.003708
ENSG00000105550	FGF21	-2.90057	-142.491	0.003725
ENSG00000197798	FAM118B	2.90016	74.196	0.00373
ENSG00000185187	SIGIRR	2.89955	177.3	0.003737
ENSG00000094661	OR1I1	-2.89782	-992.283	0.003758
ENSG00000235453	SMIM27	-2.89777	-143.413	0.003758
ENSG00000096654	ZNF184	2.89243	115.047	0.003823
ENSG00000089177	KIF16B	-2.89062	-10.7154	0.003845
ENSG00000072071	ADGRL1	2.88552	100.898	0.003908
ENSG00000110497	AMBRA1	-2.8806	-248.879	0.003969
ENSG00000159164	SV2A	-2.87899	-130.195	0.00399
ENSG00000188807	TMEM201	-2.87299	-316.544	0.004066
ENSG00000143368	SF3B4	2.87247	205.798	0.004073
ENSG00000181751	MACIR	2.87232	14.7699	0.004075
ENSG00000182177	ASB18	2.87112	467.748	0.00409
ENSG00000084674	APOB	2.8625	48.8292	0.004203
ENSG00000139970	RTN1	-2.86065	-149.881	0.004228
ENSG00000188784	PLA2G2E	2.85905	709.879	0.004249
ENSG00000139531	SUOX	2.85784	72.2285	0.004265
ENSG00000157992	KRTCAP3	-2.85778	-100.872	0.004266
ENSG00000204060	FOXO6	2.85773	33.4065	0.004267
ENSG00000188290	HES4	2.85763	9.99738	0.004268
ENSG00000274286	ADRA2B	2.85459	521.35	0.004309
ENSG00000129003	VPS13C	-2.85346	-62.2174	0.004325
ENSG00000111832	RWDD1	2.85304	38.7669	0.00433
ENSG00000104848	KCNA7	-2.85093	-224.039	0.004359
ENSG00000111678	C12orf57	-2.84817	-77.9869	0.004397
ENSG00000122484	RPAP2	2.8446	68.1813	0.004447
ENSG00000124935	SCGB1D2	2.84216	200.723	0.004481
ENSG00000164151	ICE1	-2.84051	-49.3146	0.004504
ENSG00000143434	SEMA6C	-2.83883	-101.13	0.004528
ENSG00000005436	GCFC2	-2.83871	-39.579	0.00453
ENSG00000178860	MSC	-2.83569	-10.1716	0.004573
ENSG00000111231	GPN3	-2.83443	-92.7189	0.004591
ENSG00000162928	PEX13	-2.8328	-31.276	0.004614
ENSG00000172238	ATOH1	2.83148	352.809	0.004633
ENSG00000149428	HYOU1	-2.83066	-43.1886	0.004645
ENSG00000100321	SYNGR1	2.82945	14.0419	0.004663
ENSG00000160124	MIX23	2.82814	51.805	0.004682
ENSG00000003987	MTMR7	2.82806	60.2327	0.004683
ENSG00000166272	WBP1L	2.82593	135.115	0.004714
ENSG00000075239	ACAT1	-2.82538	-58.9366	0.004722
ENSG00000204310	AGPAT1	-2.82462	-31.1608	0.004734
ENSG00000188283	ZNF383	-2.82136	-58.5617	0.004782
ENSG00000213626	LBH	-2.81893	-84.0531	0.004818
ENSG00000214456	PLIN5	-2.81415	-207.16	0.004891
ENSG00000084734	GCKR	2.81282	91.9033	0.004911
ENSG00000138640	FAM13A	2.8116	12.7806	0.00493
ENSG00000126603	GLIS2	-2.80916	-104.358	0.004967
ENSG00000288611	NPBWR1	2.80882	138.275	0.004972
ENSG00000089327	FXYD5	-2.80689	-28.3073	0.005002
ENSG00000139218	SCAF11	-2.80421	-116.333	0.005044
ENSG00000196704	AMZ2	2.80394	25.2912	0.005048
ENSG00000082641	NFE2L1	-2.8032	-73.7638	0.00506
ENSG00000188032	C19orf67	2.8025	226.691	0.005071
ENSG00000090530	P3H2	-2.80141	-44.217	0.005088
ENSG00000278463	H2AC4	2.79556	16.5479	0.005181
ENSG00000066117	SMARCD1	-2.79512	-73.689	0.005188
ENSG00000142494	SLC47A1	2.7929	72.2853	0.005224
ENSG00000168515	SCGB1D1	2.78848	288.021	0.005296
ENSG00000163235	TGFA	2.7831	15.6573	0.005384
ENSG00000154743	TSEN2	-2.78295	-76.0059	0.005387
ENSG00000110721	CHKA	2.78256	144.525	0.005393
ENSG00000101464	PIGU	-2.7808	-68.6114	0.005422
ENSG00000164077	MON1A	-2.77956	-75.1501	0.005443
ENSG00000134389	CFHR5	2.77937	221.446	0.005446
ENSG00000204913	LRRC3C	-2.77934	-19.6789	0.005447
ENSG00000162456	KNCN	2.77854	539.495	0.00546
ENSG00000232948	DEFB130A	2.77663	322.227	0.005493
ENSG00000187288	CIDEC	2.7747	81.0089	0.005525
ENSG00000122986	HVCN1	2.7713	10.3859	0.005583
ENSG00000186832	KRT16	-2.77121	-1152.98	0.005585
ENSG00000131591	C1orf159	2.76885	46.7902	0.005625
ENSG00000113302	IL12B	2.76853	66.974	0.005631
ENSG00000137842	TMEM62	2.76821	33.7724	0.005637
ENSG00000101412	E2F1	-2.76464	-14.6134	0.005699
ENSG00000283782	ENSG00000283782	2.76456	19.5893	0.0057
ENSG00000137288	UQCC2	2.7635	35.2669	0.005719
ENSG00000105401	CDC37	-2.75919	-51.2767	0.005794
ENSG00000180053	NKX2-6	2.75477	386.877	0.005873
ENSG00000184163	C1QTNF12	2.75373	110.988	0.005892
ENSG00000054611	TBC1D22A	-2.75316	-45.4282	0.005902
ENSG00000169397	RNASE3	2.75246	17.0874	0.005915
ENSG00000137868	STRA6	-2.75232	-47.7732	0.005918
ENSG00000170417	TMEM182	2.75053	88.8114	0.00595
ENSG00000189079	ARID2	2.75021	227.275	0.005956
ENSG00000168491	CCDC110	-2.74861	-43.419	0.005985
ENSG00000223638	RFPL4A	-2.74692	-45.8224	0.006016
ENSG00000135919	SERPINE2	-2.74546	-16.6043	0.006043
ENSG00000140287	HDC	2.74266	10.738	0.006094
ENSG00000198113	TOR4A	-2.73778	-67.2202	0.006186
ENSG00000184924	PTRHD1	-2.73767	-45.4756	0.006188
ENSG00000162738	VANGL2	-2.73423	-42.2545	0.006253
ENSG00000114650	SCAP	-2.73391	-62.5141	0.006259
ENSG00000205090	TMEM240	2.73237	101.537	0.006288
ENSG00000054967	RELT	2.73019	57.2435	0.00633
ENSG00000158987	RAPGEF6	-2.72988	-57.3218	0.006336
ENSG00000112462	OR12D3	2.72709	242.128	0.00639
ENSG00000123374	CDK2	-2.727	-32.426	0.006391
ENSG00000127328	RAB3IP	2.72644	10.7049	0.006402
ENSG00000167065	DUSP18	-2.72414	-62.9743	0.006447
ENSG00000135116	HRK	-2.72371	-41.0791	0.006455
ENSG00000162892	IL24	2.71854	50.7369	0.006557
ENSG00000066422	ZBTB11	2.71768	39.4384	0.006574
ENSG00000170802	FOXN2	2.71589	32.6117	0.00661
ENSG00000137674	MMP20	-2.71522	-211.853	0.006623
ENSG00000010017	RANBP9	-2.7134	-49.4128	0.00666
ENSG00000163377	TAFA4	2.71326	373.702	0.006662
ENSG00000160075	SSU72	-2.71325	-56.5974	0.006663
ENSG00000170779	CDCA4	2.71296	35.73	0.006669
ENSG00000268964	ERVV-2	2.71236	105.187	0.006681
ENSG00000255974	CYP2A6	-2.7116	-685.307	0.006696
ENSG00000145217	SLC26A1	-2.71077	-44.4487	0.006713
ENSG00000104691	UBXN8	-2.71059	-37.2033	0.006716
ENSG00000136021	SCYL2	2.70687	31.7994	0.006792
ENSG00000196655	TRAPPC4	2.70626	31.7179	0.006805
ENSG00000232040	SCAND3	-2.70599	-174.847	0.00681
ENSG00000145214	DGKQ	2.70349	10.3702	0.006862
ENSG00000138115	CYP2C8	-2.70262	-238.598	0.00688
ENSG00000101470	TNNC2	-2.69875	-48.8021	0.00696
ENSG00000166257	SCN3B	2.69793	18.58	0.006977
ENSG00000156171	DRAM2	2.69585	37.2891	0.007021
ENSG00000165661	QSOX2	-2.69413	-20.8243	0.007057
ENSG00000130559	CAMSAP1	2.69412	21.2595	0.007058
ENSG00000198914	POU3F3	2.69229	109.22	0.007096
ENSG00000212710	CTAGE1	2.69178	654.876	0.007107
ENSG00000081985	IL12RB2	2.69064	16.2594	0.007132
ENSG00000132680	KHDC4	-2.69063	-29.3538	0.007132
ENSG00000197562	RAB40C	-2.69042	-28.1408	0.007136
ENSG00000241839	PLEKHO2	2.68732	51.9398	0.007203
ENSG00000107551	RASSF4	2.68721	30.0741	0.007205
ENSG00000090013	BLVRB	-2.68433	-78.9189	0.007267
ENSG00000184445	KNTC1	-2.68399	-131.626	0.007275
ENSG00000196358	NTNG2	2.6831	105.134	0.007294
ENSG00000148704	VAX1	-2.68223	-1128.29	0.007313
ENSG00000096872	IFT74	2.68158	32.5451	0.007328
ENSG00000173404	INSM1	2.68129	27.4694	0.007334
ENSG00000180089	TMEM86B	2.68006	186.869	0.007361
ENSG00000158023	CFAP251	-2.6766	-5.15867	0.007437
ENSG00000183569	SERHL2	-2.6765	-9.99612	0.00744
ENSG00000140464	PML	2.67203	43.7861	0.007539
ENSG00000151967	SCHIP1	-2.66812	-72.2798	0.007628
ENSG00000140848	CPNE2	2.66701	39.6978	0.007653
ENSG00000134571	MYBPC3	-2.66634	-126.626	0.007668
ENSG00000138755	CXCL9	-2.66563	-216.952	0.007684
ENSG00000124562	SNRPC	-2.66546	-129.809	0.007688
ENSG00000180113	TDRD6	-2.66539	-269.39	0.00769
ENSG00000285025	MIURF	2.66398	89.8105	0.007722
ENSG00000115211	EIF2B4	-2.66358	-91.8746	0.007731
ENSG00000138468	SENP7	-2.66358	-41.9844	0.007731
ENSG00000197728	RPS26	-2.66268	-17.0452	0.007752
ENSG00000180044	C3orf80	2.66268	95.0266	0.007752
ENSG00000188580	NKAIN2	-2.66113	-101.742	0.007788
ENSG00000118420	UBE3D	-2.66088	-40.2451	0.007794
ENSG00000173269	MMRN2	-2.66025	-26.0228	0.007808
ENSG00000119321	FKBP15	2.6595	40.0416	0.007826
ENSG00000168806	LCMT2	-2.65937	-20.8526	0.007829
ENSG00000158869	FCER1G	-2.65895	-12.3037	0.007838
ENSG00000163823	CCR1	2.65871	41.5821	0.007844
ENSG00000105549	THEG	2.65784	558.937	0.007864
ENSG00000138092	CENPO	-2.65649	-45.6351	0.007896
ENSG00000129562	DAD1	2.65601	16.1998	0.007907
ENSG00000276293	PIP4K2B	2.65586	53.8413	0.007911
ENSG00000198380	GFPT1	-2.65279	-50.7092	0.007983
ENSG00000177673	TEX44	2.65266	204.579	0.007986
ENSG00000104213	PDGFRL	2.65106	19.3139	0.008024
ENSG00000023191	RNH1	2.65094	61.8237	0.008027
ENSG00000177556	ATOX1	-2.64868	-19.3239	0.008081
ENSG00000127415	IDUA	2.64852	3.99726	0.008084
ENSG00000189362	NEMP2	2.64791	12.031	0.008099
ENSG00000159217	IGF2BP1	-2.64601	-446.808	0.008145
ENSG00000079332	SAR1A	2.64554	77.138	0.008156
ENSG00000105750	ZNF85	2.64541	43.6564	0.008159
ENSG00000204702	OR2J1	2.64514	322.234	0.008166
ENSG00000168484	SFTPC	2.64369	569.196	0.008201
ENSG00000163082	SGPP2	-2.64355	-30.6975	0.008204
ENSG00000003756	RBM5	-2.64283	-79.8352	0.008222
ENSG00000161609	KASH5	2.64214	5.10879	0.008238
ENSG00000100324	TAB1	-2.64106	-51.6106	0.008265
ENSG00000000938	FGR	2.63993	41.1829	0.008292
ENSG00000143032	BARHL2	2.63897	139.193	0.008316
ENSG00000072858	SIDT1	2.63192	9.6962	0.00849
ENSG00000169688	MT1B	2.63192	147.527	0.00849
ENSG00000144134	RABL2A	2.63144	47.8714	0.008503
ENSG00000087302	RTRAF	2.62975	46.7409	0.008545
ENSG00000172724	CCL19	-2.62906	-28.2165	0.008562
ENSG00000106031	HOXA13	2.62882	278.875	0.008568
ENSG00000100294	MCAT	2.62841	5.36191	0.008578
ENSG00000184939	ZFP90	-2.62833	-3.86441	0.008581
ENSG00000162009	SSTR5	-2.62737	-1197.35	0.008605
ENSG00000112893	MAN2A1	2.62676	50.9013	0.00862
ENSG00000162302	RPS6KA4	2.62672	49.4695	0.008621
ENSG00000206530	CFAP44	2.62572	72.516	0.008646
ENSG00000198553	KCNRG	2.62475	43.7597	0.008671
ENSG00000173110	HSPA6	-2.6238	-24.0945	0.008696
ENSG00000178184	PARD6G	-2.62334	-74.6508	0.008707
ENSG00000253958	CLDN23	2.62155	6.59171	0.008753
ENSG00000130997	POLN	2.62124	65.3602	0.008761
ENSG00000150054	MPP7	2.62089	33.3286	0.00877
ENSG00000204531	POU5F1	2.6154	26.7311	0.008912
ENSG00000117360	PRPF3	-2.61486	-152.706	0.008926
ENSG00000283288	SMIM33	-2.61479	-90.8778	0.008928
ENSG00000125787	GNRH2	-2.61407	-123.789	0.008947
ENSG00000167654	ATCAY	2.61233	244.979	0.008993
ENSG00000249715	FER1L5	2.60928	323.928	0.009073
ENSG00000167397	VKORC1	2.60705	71.2867	0.009133
ENSG00000177663	IL17RA	2.6068	15.7709	0.009139
ENSG00000163798	SLC4A1AP	2.60646	38.3254	0.009148
ENSG00000080166	DCT	-2.6063	-161.676	0.009153
ENSG00000021355	SERPINB1	2.60503	63.656	0.009187
ENSG00000256269	HMBS	-2.60473	-63.9236	0.009195
ENSG00000140459	CYP11A1	-2.60407	-393.112	0.009212
ENSG00000125879	OTOR	2.60338	543.945	0.009231
ENSG00000197724	PHF2	-2.60129	-20.2915	0.009287
ENSG00000108523	RNF167	-2.59992	-110.396	0.009325
ENSG00000275713	H2BC9	-2.59902	-30.146	0.009349
ENSG00000143257	NR1I3	-2.59688	-123.387	0.009408
ENSG00000143479	DYRK3	2.59603	148.558	0.009431
ENSG00000116001	TIA1	-2.5851	-27.5537	0.009735
ENSG00000140006	WDR89	2.58491	11.1026	0.00974
ENSG00000125780	TGM3	-2.58472	-45.1451	0.009746
ENSG00000130165	ELOF1	2.58231	67.5773	0.009814
ENSG00000262165	C17orf114	-2.58221	-189.76	0.009817
ENSG00000196510	ANAPC7	2.58045	49.4876	0.009867
ENSG00000071994	PDCD2	-2.57867	-36.7224	0.009918
ENSG00000054803	CBLN4	-2.57733	-1206.41	0.009957
ENSG00000135211	TMEM60	2.5772	55.06	0.00996
ENSG00000172324	OR5A2	2.57643	971.774	0.009983
ENSG00000165474	GJB2	-2.57639	-57.3491	0.009984
ENSG00000166170	BAG5	-2.57465	-23.7778	0.010034
ENSG00000185024	BRF1	2.57386	26.0999	0.010057
ENSG00000072415	PALS1	2.57238	111.514	0.0101
ENSG00000124610	H1-1	-2.57205	-42.9719	0.01011
ENSG00000172661	WASHC2C	-2.56794	-26.0267	0.01023
ENSG00000166224	SGPL1	-2.56763	-102.444	0.01024
ENSG00000129480	DTD2	2.56741	72.1628	0.010246
ENSG00000087502	ERGIC2	-2.56721	-28.9798	0.010252
ENSG00000085831	TTC39A	2.56648	153.668	0.010274
ENSG00000131142	CCL25	2.56581	20.5759	0.010294
ENSG00000164841	TMEM74	-2.56514	-39.1599	0.010314
ENSG00000204580	DDR1	-2.56264	-35.5365	0.010388
ENSG00000038274	MAT2B	-2.56055	-86.1403	0.010451
ENSG00000184489	PTP4A3	-2.55961	-27.4442	0.010479
ENSG00000164691	TAGAP	2.55952	12.2236	0.010482
ENSG00000162923	WDR26	-2.55754	-222.358	0.010542
ENSG00000289721	PYDC5	2.55668	111.644	0.010568
ENSG00000172139	SLC9C1	-2.55661	-44.6049	0.01057
ENSG00000125900	SIRPD	2.5565	220.27	0.010573
ENSG00000122481	RWDD3	2.55325	15.3733	0.010672
ENSG00000170606	HSPA4	2.54962	48.0566	0.010784
ENSG00000186847	KRT14	2.54728	163.304	0.010857
ENSG00000102471	NDFIP2	-2.54635	-119.854	0.010886
ENSG00000205832	C16orf96	2.54536	661.141	0.010916
ENSG00000023041	ZDHHC6	2.5434	56.1939	0.010978
ENSG00000167487	KLHL26	2.54314	141.249	0.010986
ENSG00000135541	AHI1	-2.54287	-34.8719	0.010995
ENSG00000185947	ZNF267	-2.54172	-101.051	0.011031
ENSG00000172717	GARIN2	2.54082	123.556	0.011059
ENSG00000075275	CELSR1	2.54038	83.6008	0.011073
ENSG00000164362	TERT	2.53976	239.65	0.011093
ENSG00000183484	GPR132	2.53931	40.766	0.011107
ENSG00000124226	RNF114	2.5357	84.2668	0.011222
ENSG00000157211	CDCP2	-2.53563	-67.576	0.011224
ENSG00000185792	NLRP9	2.53562	596.923	0.011225
ENSG00000132906	CASP9	-2.53448	-164.71	0.011262
ENSG00000186453	FAM228A	2.5325	206.758	0.011325
ENSG00000175820	CCDC168	2.53113	279.415	0.011369
ENSG00000144848	ATG3	-2.53006	-120.123	0.011404
ENSG00000186314	PRELID2	-2.52935	-32.2649	0.011428
ENSG00000184956	MUC6	-2.52835	-445.112	0.01146
ENSG00000180509	KCNE1	2.52821	56.7945	0.011465
ENSG00000171105	INSR	2.52711	51.4744	0.011501
ENSG00000078328	RBFOX1	2.52711	478.772	0.011501
ENSG00000184743	ATL3	-2.52404	-45.5196	0.011602
ENSG00000239998	LILRA2	-2.52292	-14.3145	0.011638
ENSG00000213782	DDX47	2.52073	76.0432	0.011711
ENSG00000176371	ZSCAN2	-2.51972	-161.199	0.011745
ENSG00000134294	SLC38A2	-2.51875	-62.1924	0.011777
ENSG00000146054	TRIM7	2.51871	44.2782	0.011779
ENSG00000145907	G3BP1	2.51818	21.9722	0.011796
ENSG00000198945	L3MBTL3	2.51713	62.9618	0.011832
ENSG00000203814	H2BC18	2.51672	145.976	0.011845
ENSG00000237330	RNF223	2.51656	145.261	0.011851
ENSG00000148600	CDHR1	-2.51582	-126.303	0.011875
ENSG00000002834	LASP1	2.51565	73.4334	0.011881
ENSG00000214688	C10orf105	-2.51506	-52.6646	0.011901
ENSG00000132793	LPIN3	2.51234	19.0164	0.011993
ENSG00000255439	ENSG00000255439	2.512	48.8067	0.012005
ENSG00000004534	RBM6	-2.51177	-119.722	0.012013
ENSG00000128340	RAC2	-2.5106	-91.3856	0.012053
ENSG00000165061	ZMAT4	2.51042	81.689	0.012059
ENSG00000204475	NCR3	-2.50896	-51.6891	0.012109
ENSG00000246705	H2AJ	2.50823	33.9131	0.012134
ENSG00000203326	ZNF525	2.50724	7.76524	0.012168
ENSG00000135916	ITM2C	2.50681	6.44039	0.012183
ENSG00000172803	SNX32	2.50619	58.8115	0.012204
ENSG00000135341	MAP3K7	-2.5058	-54.2117	0.012218
ENSG00000138688	BLTP1	-2.50522	-49.6731	0.012238
ENSG00000143401	ANP32E	-2.50498	-57.2483	0.012246
ENSG00000070770	CSNK2A2	-2.50434	-51.3916	0.012268
ENSG00000214706	IFRD2	2.50343	25.3905	0.0123
ENSG00000129219	PLD2	-2.50213	-36.3534	0.012345
ENSG00000006788	MYH13	2.50163	734.058	0.012362
ENSG00000142182	DNMT3L	2.50062	309.233	0.012398
ENSG00000178802	MPI	2.50032	28.2621	0.012408
ENSG00000260861	ENSG00000260861	2.49943	5.66759	0.012439
ENSG00000168374	ARF4	2.49932	38.8306	0.012443
ENSG00000185043	CIB1	2.49909	21.4822	0.012451
ENSG00000096433	ITPR3	-2.49868	-47.0661	0.012466
ENSG00000070961	ATP2B1	2.49824	31.9617	0.012481
ENSG00000162927	PUS10	-2.49721	-33.3414	0.012518
ENSG00000164011	ZNF691	-2.49635	-69.3574	0.012548
ENSG00000129354	AP1M2	-2.49563	-111.061	0.012573
ENSG00000070444	MNT	-2.49415	-33.4411	0.012626
ENSG00000136810	TXN	-2.49414	-11.5759	0.012626
ENSG00000137825	ITPKA	-2.49304	-37.4873	0.012666
ENSG00000168028	RPSA	2.49087	23.6622	0.012743
ENSG00000112578	BYSL	2.49074	81.0781	0.012748
ENSG00000250374	TRIM75	2.48993	299.36	0.012777
ENSG00000100519	PSMC6	-2.4898	-62.9732	0.012781
ENSG00000068383	INPP5A	2.48884	35.9622	0.012816
ENSG00000198535	C2CD4A	-2.4884	-16.8882	0.012832
ENSG00000183682	BMP8A	2.48584	9.68743	0.012924
ENSG00000155858	LSM11	2.48446	19.1626	0.012975
ENSG00000119669	IRF2BPL	2.4844	9.33206	0.012977
ENSG00000212659	KRTAP9-6	2.48421	488.02	0.012984
ENSG00000215372	ZNF705G	2.4837	5735.98	0.013003
ENSG00000162745	OLFML2B	-2.48274	-68.5877	0.013038
ENSG00000064687	ABCA7	2.48031	9.52153	0.013127
ENSG00000079459	FDFT1	2.47878	11.5399	0.013183
ENSG00000090539	CHRD	2.47863	66.1643	0.013189
ENSG00000063245	EPN1	-2.47841	-47.2024	0.013197
ENSG00000106333	PCOLCE	-2.47727	-183.888	0.013239
ENSG00000101680	LAMA1	2.47668	59.0027	0.013261
ENSG00000003989	SLC7A2	-2.47505	-33.922	0.013322
ENSG00000289763	ENSG00000289763	2.47387	35.6024	0.013366
ENSG00000142961	MOB3C	-2.47273	-9.10834	0.013409
ENSG00000169474	SPRR1A	2.47256	411.087	0.013415
ENSG00000136244	IL6	2.47234	14.8847	0.013423
ENSG00000144724	PTPRG	-2.47198	-77.0793	0.013437
ENSG00000082175	PGR	2.47072	244.479	0.013484
ENSG00000135362	PRR5L	2.47052	26.7803	0.013491
ENSG00000198099	ADH4	2.47026	31.0965	0.013501
ENSG00000116985	BMP8B	2.47004	10.5405	0.01351
ENSG00000121053	EPX	2.46982	10.9075	0.013518
ENSG00000025293	PHF20	2.46961	58.5352	0.013526
ENSG00000162399	BSND	2.46935	318.401	0.013536
ENSG00000214686	IQCF6	-2.46934	-235.057	0.013536
ENSG00000189269	DRICH1	-2.46832	-120.197	0.013575
ENSG00000149485	FADS1	-2.46817	-39.7761	0.013581
ENSG00000013725	CD6	2.46808	66.5031	0.013584
ENSG00000118513	MYB	-2.46753	-29.8404	0.013605
ENSG00000099308	MAST3	-2.46567	-48.6245	0.013676
ENSG00000138376	BARD1	2.46497	17.2984	0.013703
ENSG00000135966	TGFBRAP1	2.46462	14.2158	0.013716
ENSG00000100281	HMGXB4	-2.46404	-132.148	0.013738
ENSG00000154719	MRPL39	2.46368	18.4191	0.013752
ENSG00000142513	ACP4	-2.46307	-175.844	0.013775
ENSG00000128408	RIBC2	-2.463	-26.2792	0.013778
ENSG00000165475	CRYL1	-2.46286	-17.7821	0.013784
ENSG00000167614	TTYH1	2.46209	167.848	0.013813
ENSG00000248871	TNFSF12-TNFSF13	-2.4612	-27.6122	0.013847
ENSG00000104728	ARHGEF10	2.45984	41.005	0.0139
ENSG00000204952	FBXO47	2.45964	213.283	0.013908
ENSG00000122034	GTF3A	-2.45913	-29.1537	0.013928
ENSG00000185760	KCNQ5	2.45894	30.6365	0.013935
ENSG00000206559	ZCWPW2	-2.45796	-18.5033	0.013973
ENSG00000279000	OR10A6	2.45662	263.848	0.014025
ENSG00000100362	PVALB	-2.45547	-126.43	0.01407
ENSG00000166669	ATF7IP2	2.45504	12.2935	0.014087
ENSG00000249773	ENSG00000249773	2.45451	17.8476	0.014108
ENSG00000151065	DCP1B	2.45328	43.7814	0.014156
ENSG00000112079	STK38	-2.45142	-100.859	0.014229
ENSG00000204842	ATXN2	-2.4497	-85.6265	0.014298
ENSG00000182950	ODF3L1	2.4493	198.669	0.014313
ENSG00000141540	TTYH2	-2.4491	-23.7818	0.014321
ENSG00000179055	OR13D1	-2.44817	-102.668	0.014358
ENSG00000115084	SLC35F5	-2.44596	-12.5061	0.014447
ENSG00000159648	TEPP	2.44245	22.3934	0.014588
ENSG00000077935	SMC1B	-2.4419	-33.3143	0.01461
ENSG00000165238	WNK2	-2.44097	-97.917	0.014648
ENSG00000091732	ZC3HC1	-2.44019	-155.216	0.014679
ENSG00000184465	WDR27	-2.43992	-16.2468	0.01469
ENSG00000188747	NOXA1	2.43914	22.5858	0.014722
ENSG00000087074	PPP1R15A	2.43697	22.911	0.014811
ENSG00000100290	BIK	-2.43681	-16.999	0.014817
ENSG00000150510	FAM124A	-2.43641	-74.8077	0.014834
ENSG00000112941	TENT4A	2.43579	13.4622	0.014859
ENSG00000176978	DPP7	2.43521	23.0298	0.014883
ENSG00000177885	GRB2	-2.43505	-35.196	0.01489
ENSG00000122786	CALD1	2.43401	96.2653	0.014932
ENSG00000187475	H1-6	2.43333	62.9361	0.014961
ENSG00000184361	SPATA32	-2.42999	-21.1076	0.015099
ENSG00000066468	FGFR2	2.4299	46.6677	0.015103
ENSG00000001461	NIPAL3	-2.42876	-14.9937	0.015151
ENSG00000110324	IL10RA	-2.4282	-114.131	0.015174
ENSG00000168487	BMP1	2.42778	20.1102	0.015192
ENSG00000189233	NUGGC	-2.42735	-12.5326	0.01521
ENSG00000213886	UBD	2.42515	62.556	0.015302
ENSG00000181666	ZNF875	-2.4246	-35.2318	0.015325
ENSG00000166200	COPS2	-2.42385	-43.9742	0.015357
ENSG00000196747	H2AC13	-2.42346	-174.51	0.015373
ENSG00000164111	ANXA5	-2.42284	-9.02537	0.0154
ENSG00000184647	PRSS55	2.42248	166.104	0.015415
ENSG00000283149	ENSG00000283149	-2.42149	-362.969	0.015457
ENSG00000173273	TNKS	2.41725	19.3437	0.015638
ENSG00000289747	ENSG00000289747	-2.41721	-69.7034	0.01564
ENSG00000249240	ENSG00000249240	2.41721	39.7358	0.01564
ENSG00000110400	NECTIN1	2.41695	43.4954	0.015651
ENSG00000153551	CMTM7	-2.41653	-65.4587	0.015669
ENSG00000223865	HLA-DPB1	-2.41564	-124.441	0.015708
ENSG00000113916	BCL6	2.41536	14.5141	0.01572
ENSG00000099282	TSPAN15	-2.41397	-15.1169	0.01578
ENSG00000076685	NT5C2	2.41138	17.7046	0.015892
ENSG00000166069	TMCO5A	-2.41061	-1542.76	0.015926
ENSG00000108828	VAT1	-2.41028	-123.315	0.01594
ENSG00000169223	LMAN2	-2.40967	-145.875	0.015967
ENSG00000077152	UBE2T	-2.40943	-78.0312	0.015977
ENSG00000118729	CASQ2	2.40937	80.901	0.01598
ENSG00000140525	FANCI	-2.40896	-78.39	0.015998
ENSG00000117215	PLA2G2D	2.40792	254.788	0.016044
ENSG00000092445	TYRO3	-2.40518	-197.714	0.016165
ENSG00000146263	MMS22L	-2.40122	-225.753	0.01634
ENSG00000275896	PRSS2	2.40097	9.30601	0.016352
ENSG00000140474	ULK3	2.40022	54.5827	0.016385
ENSG00000125726	CD70	-2.39978	-9.40256	0.016405
ENSG00000255307	OR52B2	2.39844	294.131	0.016465
ENSG00000143375	CGN	-2.39724	-34.8943	0.016519
ENSG00000082212	ME2	-2.39695	-32.4712	0.016532
ENSG00000141858	SAMD1	2.39676	94.0034	0.016541
ENSG00000164398	ACSL6	2.39601	58.881	0.016574
ENSG00000103199	ZNF500	2.39589	41.2161	0.01658
ENSG00000138796	HADH	2.39435	60.7096	0.01665
ENSG00000230657	PRB4	-2.39424	-646.32	0.016655
ENSG00000171786	NHLH1	2.39355	69.1461	0.016686
ENSG00000204217	BMPR2	-2.39299	-73.1454	0.016712
ENSG00000118432	CNR1	-2.39161	-62.2949	0.016775
ENSG00000241837	ATP5PO	-2.39143	-61.3203	0.016783
ENSG00000167840	ZNF232	2.39002	106.751	0.016847
ENSG00000154174	TOMM70	2.38966	289.308	0.016864
ENSG00000132953	XPO4	-2.389	-17.9445	0.016894
ENSG00000170092	SPDYE5	2.3881	195.277	0.016936
ENSG00000166860	ZBTB39	2.38732	56.4952	0.016972
ENSG00000130433	CACNG6	-2.38668	-11.7857	0.017001
ENSG00000166575	TMEM135	2.38651	36.9122	0.017009
ENSG00000227729	RD3L	2.38639	6.67882	0.017015
ENSG00000111652	COPS7A	2.38468	39.4824	0.017094
ENSG00000167601	AXL	2.38442	12.979	0.017106
ENSG00000108557	RAI1	-2.38279	-125.928	0.017182
ENSG00000060718	COL11A1	2.38267	178.66	0.017187
ENSG00000122218	COPA	2.38267	36.6023	0.017188
ENSG00000168803	ADAL	-2.38221	-18.7791	0.017209
ENSG00000121653	MAPK8IP1	-2.38159	-1347.12	0.017238
ENSG00000067248	DHX29	2.38112	50.3944	0.01726
ENSG00000161980	POLR3K	-2.38104	-8.01828	0.017264
ENSG00000109118	PHF12	2.38011	272.355	0.017307
ENSG00000120526	NUDCD1	-2.37947	-57.1286	0.017338
ENSG00000039123	MTREX	2.37888	80.5781	0.017365
ENSG00000172410	INSL5	2.37866	186.938	0.017376
ENSG00000145861	C1QTNF2	-2.3782	-120.646	0.017398
ENSG00000137331	IER3	2.37778	73.9992	0.017417
ENSG00000179580	RNF151	-2.37765	-59.7833	0.017423
ENSG00000172568	FNDC9	-2.3774	-25.5179	0.017435
ENSG00000172403	SYNPO2	-2.37716	-64.3214	0.017446
ENSG00000179546	HTR1D	2.3762	91.8393	0.017492
ENSG00000055483	USP36	2.37607	44.5596	0.017498
ENSG00000188766	SPRED3	-2.37485	-146.538	0.017556
ENSG00000198515	CNGA1	-2.3745	-7.78579	0.017573
ENSG00000183153	GJD3	-2.37306	-239.193	0.017641
ENSG00000136715	SAP130	-2.36816	-122.943	0.017877
ENSG00000163349	HIPK1	2.36794	26.7448	0.017888
ENSG00000164061	BSN	-2.36705	-339.031	0.01793
ENSG00000068079	IFI35	-2.36659	-56.019	0.017953
ENSG00000095752	IL11	2.36543	43.3615	0.018009
ENSG00000176994	SMCR8	2.3647	60.3212	0.018045
ENSG00000205356	TECPR1	2.36451	15.6467	0.018054
ENSG00000106351	AGFG2	-2.36433	-164.944	0.018063
ENSG00000187498	COL4A1	-2.36363	-37.2406	0.018097
ENSG00000154146	NRGN	-2.36273	-110.384	0.018141
ENSG00000162576	MXRA8	2.36234	121.959	0.01816
ENSG00000105499	PLA2G4C	2.3617	25.8435	0.018191
ENSG00000158050	DUSP2	2.36082	33.3823	0.018234
ENSG00000198252	STYX	2.35988	27.0635	0.018281
ENSG00000129968	ABHD17A	2.35828	62.6608	0.01836
ENSG00000111261	MANSC1	-2.35762	-14.7626	0.018392
ENSG00000147526	TACC1	2.35704	31.8373	0.018421
ENSG00000162545	CAMK2N1	-2.35695	-80.1108	0.018426
ENSG00000187961	KLHL17	-2.35645	-23.0698	0.01845
ENSG00000136010	ALDH1L2	2.35617	23.0342	0.018465
ENSG00000143870	PDIA6	2.35584	90.07	0.018481
ENSG00000113838	TBCCD1	2.3537	22.0704	0.018588
ENSG00000162746	FCRLB	-2.35337	-9.34466	0.018604
ENSG00000120733	KDM3B	2.35289	31.4459	0.018628
ENSG00000172167	MTBP	2.35188	295.9	0.018679
ENSG00000188038	NRN1L	2.35175	97.056	0.018686
ENSG00000130396	AFDN	-2.3503	-29.2611	0.018758
ENSG00000111897	SERINC1	-2.3493	-16.9236	0.018809
ENSG00000204381	LAYN	2.34906	12.5907	0.018821
ENSG00000176714	CCDC121	-2.34896	-17.8311	0.018826
ENSG00000175029	CTBP2	2.34805	9.85523	0.018872
ENSG00000242372	EIF6	-2.34787	-24.009	0.018881
ENSG00000178301	AQP11	-2.34774	-15.9639	0.018888
ENSG00000188215	DCUN1D3	2.34676	28.6406	0.018938
ENSG00000157827	FMNL2	2.34623	96.7608	0.018964
ENSG00000171798	KNDC1	-2.34608	-89.0536	0.018972
ENSG00000137547	MRPL15	2.34525	12.538	0.019014
ENSG00000155329	ZCCHC10	2.34444	51.4696	0.019056
ENSG00000154721	JAM2	-2.34413	-94.2159	0.019072
ENSG00000124641	MED20	2.34411	20.2052	0.019072
ENSG00000160791	CCR5	-2.34367	-8.39209	0.019095
ENSG00000146858	ZC3HAV1L	-2.34325	-39.8435	0.019117
ENSG00000143033	MTF2	-2.34281	-42.0196	0.019139
ENSG00000120278	PLEKHG1	-2.34225	-22.9992	0.019168
ENSG00000163171	CDC42EP3	-2.34215	-65.8355	0.019173
ENSG00000022355	GABRA1	-2.34104	-458.68	0.01923
ENSG00000140259	MFAP1	-2.34092	-731.678	0.019236
ENSG00000289791	ENSG00000289791	2.3403	7.43167	0.019268
ENSG00000102531	FNDC3A	2.34019	52.0535	0.019274
ENSG00000144028	SNRNP200	-2.33909	-256.612	0.019331
ENSG00000164346	NSA2	2.33901	33.1259	0.019335
ENSG00000131153	GINS2	2.3389	118.338	0.01934
ENSG00000172432	GTPBP2	2.33836	89.6346	0.019369
ENSG00000103275	UBE2I	-2.33711	-19.9657	0.019433
ENSG00000121073	SLC35B1	2.33695	55.16	0.019442
ENSG00000151164	RAD9B	-2.33384	-21.5007	0.019604
ENSG00000125864	BFSP1	-2.33258	-60.755	0.01967
ENSG00000113583	C5orf15	-2.33192	-78.6548	0.019705
ENSG00000110237	ARHGEF17	2.32943	41.7714	0.019836
ENSG00000163666	HESX1	2.32839	59.731	0.019891
ENSG00000147364	FBXO25	2.32832	22.3403	0.019895
ENSG00000187595	ZNF385C	-2.32813	-43.8651	0.019905
ENSG00000184979	USP18	2.32765	18.1035	0.019931
ENSG00000138161	CUZD1	-2.32648	-170.529	0.019993
ENSG00000257138	TAS2R38	-2.32529	-1337.07	0.020057
ENSG00000161860	SYCE2	2.32448	127.83	0.0201
ENSG00000175520	UBQLN3	2.32431	309.726	0.020109
ENSG00000243317	STMP1	2.32363	24.6627	0.020145
ENSG00000101040	ZMYND8	-2.32334	-47.6382	0.020161
ENSG00000123505	AMD1	-2.32156	-36.1322	0.020257
ENSG00000143294	PRCC	-2.32155	-38.6886	0.020257
ENSG00000203666	EFCAB2	-2.32068	-184.521	0.020304
ENSG00000140718	FTO	-2.32018	-57.5664	0.020331
ENSG00000113645	WWC1	-2.31998	-66.1858	0.020342
ENSG00000149639	SOGA1	-2.31959	-101.31	0.020363
ENSG00000166869	CHP2	2.31752	182.117	0.020476
ENSG00000064666	CNN2	2.31709	63.0067	0.020499
ENSG00000167772	ANGPTL4	2.31685	23.5933	0.020512
ENSG00000188931	CFAP126	-2.31644	-41.3474	0.020534
ENSG00000277258	PCGF2	2.3158	100.457	0.020569
ENSG00000099617	EFNA2	-2.31576	-558.594	0.020571
ENSG00000131462	TUBG1	-2.31459	-87.0575	0.020635
ENSG00000107902	LHPP	-2.31415	-7.72895	0.02066
ENSG00000124067	SLC12A4	2.31363	57.556	0.020688
ENSG00000106299	WASL	2.31312	46.4796	0.020716
ENSG00000154370	TRIM11	-2.31292	-73.2509	0.020727
ENSG00000146839	ZAN	2.31136	148.567	0.020813
ENSG00000197238	H4C11	2.31093	31.0024	0.020837
ENSG00000197273	GUCA2A	2.31085	1004.65	0.020841
ENSG00000205423	CNEP1R1	2.3103	24.3177	0.020872
ENSG00000204120	GIGYF2	2.30895	20.594	0.020947
ENSG00000174953	DHX36	2.30848	63.5559	0.020973
ENSG00000157303	SUSD3	-2.30825	-20.3121	0.020985
ENSG00000096395	MLN	2.30793	302.457	0.021003
ENSG00000163840	DTX3L	-2.30791	-31.8357	0.021004
ENSG00000111885	MAN1A1	-2.30759	-16.1544	0.021022
ENSG00000035141	FAM136A	2.30745	10.1991	0.02103
ENSG00000128815	WDFY4	2.30734	74.8692	0.021036
ENSG00000008382	MPND	2.30731	47.7885	0.021037
ENSG00000204525	HLA-C	-2.30581	-90.0288	0.021121
ENSG00000213585	VDAC1	2.3053	47.1011	0.02115
ENSG00000116771	AGMAT	2.30447	3.35998	0.021196
ENSG00000115884	SDC1	-2.30374	-44.1184	0.021237
ENSG00000038382	TRIO	-2.30304	-51.1069	0.021276
ENSG00000100888	CHD8	2.30285	11.6195	0.021287
ENSG00000169484	OR4K14	2.30251	392.625	0.021306
ENSG00000068137	PLEKHH3	2.30189	26.0258	0.021341
ENSG00000134825	TMEM258	2.30117	110.298	0.021382
ENSG00000125386	FAM193A	-2.301	-641.84	0.021392
ENSG00000158292	GPR153	-2.30033	-49.9998	0.02143
ENSG00000115421	PAPOLG	2.29733	64.9242	0.0216
ENSG00000117643	MAN1C1	2.29732	61.1281	0.021601
ENSG00000129055	ANAPC13	2.29663	14.1368	0.02164
ENSG00000126432	PRDX5	-2.29624	-147.336	0.021662
ENSG00000112592	TBP	-2.29581	-53.736	0.021687
ENSG00000269590	ENSG00000269590	-2.29553	-95.038	0.021703
ENSG00000126460	PRRG2	-2.29452	-74.0801	0.021761
ENSG00000143674	MAP3K21	2.2945	25.1161	0.021762
ENSG00000168090	COPS6	2.29423	85.3347	0.021777
ENSG00000283439	SPEM3	2.29338	734.347	0.021826
ENSG00000105559	PLEKHA4	-2.29308	-44.619	0.021843
ENSG00000071242	RPS6KA2	-2.29298	-23.7305	0.021849
ENSG00000215915	ATAD3C	2.29294	359.672	0.021851
ENSG00000198326	TMEM239	-2.29289	-597.592	0.021854
ENSG00000139266	MARCHF9	-2.29278	-106.04	0.021861
ENSG00000151239	TWF1	-2.29142	-108.554	0.021939
ENSG00000171680	PLEKHG5	2.29111	18.4287	0.021957
ENSG00000242110	AMACR	2.29087	5.62576	0.021971
ENSG00000273706	LHX1	2.29014	651.524	0.022013
ENSG00000204520	MICA	-2.28914	-9.89203	0.022071
ENSG00000171631	P2RY6	-2.28912	-9.67666	0.022072
ENSG00000116981	NT5C1A	2.28808	19.9271	0.022133
ENSG00000149269	PAK1	2.28761	52.0968	0.02216
ENSG00000184922	FMNL1	-2.28659	-159.875	0.02222
ENSG00000111639	MRPL51	-2.28607	-10.9778	0.02225
ENSG00000254440	PBOV1	2.28598	263.342	0.022255
ENSG00000186329	TMEM212	-2.28529	-68.304	0.022296
ENSG00000102837	OLFM4	2.28479	169.607	0.022325
ENSG00000184719	RNLS	-2.28448	-17.1509	0.022343
ENSG00000138162	TACC2	-2.28375	-138.332	0.022386
ENSG00000137634	NXPE4	2.28346	640.464	0.022403
ENSG00000145244	CORIN	-2.2834	-36.9556	0.022407
ENSG00000122783	CYREN	-2.28317	-30.4953	0.022421
ENSG00000204389	HSPA1A	-2.28251	-22.4054	0.022459
ENSG00000133574	GIMAP4	2.28161	82.4709	0.022512
ENSG00000067533	RRP15	-2.28108	-264.507	0.022544
ENSG00000214290	POU2AF3	-2.28071	-87.509	0.022566
ENSG00000149218	ENDOD1	-2.28054	-4.29392	0.022576
ENSG00000126005	MMP24OS	-2.28001	-21.8758	0.022607
ENSG00000101247	NDUFAF5	-2.27937	-69.6226	0.022645
ENSG00000253276	CCDC71L	2.27912	20.9673	0.02266
ENSG00000196867	ZFP28	2.27882	15.9716	0.022678
ENSG00000101191	DIDO1	2.27843	51.9561	0.022701
ENSG00000171617	ENC1	2.27656	43.2906	0.022813
ENSG00000138964	PARVG	2.27614	12.4485	0.022837
ENSG00000136877	FPGS	2.2758	34.7975	0.022858
ENSG00000142751	GPN2	-2.27568	-17.4097	0.022865
ENSG00000122490	SLC66A2	-2.27515	-21.3177	0.022897
ENSG00000178691	SUZ12	2.27487	73.1583	0.022914
ENSG00000126231	PROZ	-2.27485	-84.2099	0.022915
ENSG00000167103	PIP5KL1	2.27428	18.694	0.022949
ENSG00000095713	CRTAC1	2.27421	145.292	0.022953
ENSG00000111907	TPD52L1	-2.27386	-20.0497	0.022975
ENSG00000181927	OR4P4	-2.27366	-1082.09	0.022986
ENSG00000135355	GJA10	2.27283	549.346	0.023037
ENSG00000106615	RHEB	-2.27249	-53.9596	0.023057
ENSG00000182923	CEP63	2.272	7.5119	0.023086
ENSG00000124145	SDC4	2.27154	52.6575	0.023114
ENSG00000147885	IFNA16	-2.2715	-180.654	0.023117
ENSG00000104643	MTMR9	-2.2713	-17.1541	0.023129
ENSG00000163209	SPRR3	-2.2711	-156.732	0.023141
ENSG00000065057	NTHL1	-2.27109	-229.207	0.023142
ENSG00000125124	BBS2	2.27103	28.0005	0.023145
ENSG00000124191	TOX2	2.27061	4.82585	0.023171
ENSG00000006576	PHTF2	2.27027	58.0914	0.023192
ENSG00000150281	CTF1	-2.26894	-158.104	0.023272
ENSG00000138623	SEMA7A	2.26813	20.1685	0.023321
ENSG00000158553	POM121L2	2.26671	116.743	0.023408
ENSG00000284791	SMIM41	-2.26459	-113.534	0.023538
ENSG00000233954	UQCRHL	-2.2643	-195.445	0.023556
ENSG00000099866	MADCAM1	2.26365	167.04	0.023596
ENSG00000143622	RIT1	2.26107	119.383	0.023755
ENSG00000125975	C20orf173	2.26063	281.442	0.023782
ENSG00000203546	ENSG00000203546	2.25842	51.4705	0.023919
ENSG00000180720	CHRM4	-2.25838	-431.471	0.023922
ENSG00000112715	VEGFA	-2.25801	-20.2861	0.023945
ENSG00000108592	FTSJ3	2.25646	17.9098	0.024042
ENSG00000050748	MAPK9	2.25606	32.9385	0.024067
ENSG00000169777	TAS2R1	2.25558	779.558	0.024097
ENSG00000204392	LSM2	-2.25488	-48.0109	0.024141
ENSG00000160472	TMEM190	2.25452	92.3472	0.024164
ENSG00000138379	MSTN	-2.25392	-88.6696	0.024201
ENSG00000073737	DHRS9	-2.25334	-38.1598	0.024238
ENSG00000006282	SPATA20	2.25303	3.80638	0.024257
ENSG00000173210	ABLIM3	2.25167	38.4943	0.024343
ENSG00000183049	CAMK1D	2.2508	51.3687	0.024398
ENSG00000107447	DNTT	2.25054	37.9351	0.024415
ENSG00000112149	CD83	-2.24942	-41.8449	0.024486
ENSG00000271271	UGT2A2	2.24885	174.563	0.024522
ENSG00000130475	FCHO1	-2.24875	-31.8038	0.024529
ENSG00000149646	CNBD2	-2.24828	-36.8438	0.024558
ENSG00000254550	OMP	2.24828	341.664	0.024559
ENSG00000284969	ENSG00000284969	2.2478	6.90178	0.024589
ENSG00000166762	CATSPER2	-2.24772	-29.9349	0.024594
ENSG00000125834	STK35	-2.24605	-61.1467	0.024701
ENSG00000163485	ADORA1	2.24582	65.0214	0.024716
ENSG00000182224	CYB5D1	-2.24519	-100.12	0.024756
ENSG00000161328	LRRC56	2.24485	12.99	0.024778
ENSG00000075568	TMEM131	-2.24432	-35.0959	0.024812
ENSG00000159753	CARMIL2	2.24429	102.465	0.024813
ENSG00000145723	GIN1	2.24404	19.6709	0.02483
ENSG00000067369	TP53BP1	2.24366	16.0954	0.024855
ENSG00000042317	SPATA7	-2.24364	-64.1391	0.024855
ENSG00000164056	SPRY1	2.24334	30.8696	0.024875
ENSG00000231389	HLA-DPA1	-2.24192	-2.92249	0.024967
ENSG00000269825	ENSG00000269825	-2.24056	-8.26903	0.025055
ENSG00000116212	LRRC42	2.24029	34.3824	0.025072
ENSG00000167100	SAMD14	-2.24019	-184.741	0.025078
ENSG00000213066	CEP43	2.23745	13.5292	0.025257
ENSG00000132003	ZSWIM4	2.23654	35.6127	0.025317
ENSG00000049540	ELN	2.23626	111.719	0.025334
ENSG00000143842	SOX13	2.23541	42.1165	0.02539
ENSG00000216588	IGSF23	2.2349	414.817	0.025424
ENSG00000116199	FAM20B	-2.23443	-13.8045	0.025455
ENSG00000104763	ASAH1	2.23433	17.1437	0.025462
ENSG00000120533	ENY2	-2.23392	-45.5988	0.025488
ENSG00000187492	CDHR4	-2.23382	-219.402	0.025495
ENSG00000159063	ALG8	-2.23278	-9.49956	0.025563
ENSG00000123610	TNFAIP6	2.23087	58.3279	0.02569
ENSG00000196611	MMP1	-2.22993	-118.27	0.025752
ENSG00000276644	DACH1	2.22969	27.1336	0.025768
ENSG00000078804	TP53INP2	2.22924	155.692	0.025798
ENSG00000160883	HK3	2.22912	15.3156	0.025806
ENSG00000254470	AP5B1	-2.22791	-21.6432	0.025886
ENSG00000198440	ZNF583	-2.22732	-12.0932	0.025926
ENSG00000105011	ASF1B	2.22724	16.1496	0.025931
ENSG00000198356	GET3	2.22711	106.036	0.02594
ENSG00000167664	TMIGD2	2.22666	5.60783	0.02597
ENSG00000204518	AADACL4	-2.22623	-249.206	0.025999
ENSG00000099365	STX1B	-2.22595	-219.754	0.026017
ENSG00000113643	RARS1	-2.22528	-21.8791	0.026062
ENSG00000183747	ACSM2A	-2.22517	-165.856	0.02607
ENSG00000179403	VWA1	2.22509	96.8356	0.026075
ENSG00000167139	TBC1D21	2.22483	187.035	0.026093
ENSG00000106392	C1GALT1	2.22482	8.6285	0.026093
ENSG00000167395	ZNF646	-2.22295	-44.425	0.026219
ENSG00000254466	OR4D10	2.22254	261.735	0.026247
ENSG00000178718	RPP25	-2.22078	-104.763	0.026366
ENSG00000255071	SAA2-SAA4	-2.21926	-81.0659	0.026469
ENSG00000123154	WDR83	2.21858	110.725	0.026515
ENSG00000126814	TRMT5	2.21831	76.2021	0.026534
ENSG00000110717	NDUFS8	2.21821	36.657	0.02654
ENSG00000266967	AARSD1	2.21774	167.449	0.026573
ENSG00000032742	IFT88	-2.21708	-7.24399	0.026617
ENSG00000183161	FANCF	2.2169	22.6065	0.02663
ENSG00000183570	PCBP3	2.21625	36.381	0.026675
ENSG00000149516	MS4A3	-2.21496	-17.9646	0.026763
ENSG00000129910	CDH15	-2.21464	-89.359	0.026785
ENSG00000189143	CLDN4	2.21396	108.653	0.026831
ENSG00000188554	NBR1	-2.21315	-46.6771	0.026887
ENSG00000162897	FCAMR	2.21107	72.7639	0.027031
ENSG00000182742	HOXB4	2.21103	25.8668	0.027034
ENSG00000204267	TAP2	2.21067	11.1915	0.027059
ENSG00000118017	A4GNT	2.20985	713.008	0.027116
ENSG00000117266	CDK18	2.20908	22.8196	0.027169
ENSG00000165912	PACSIN3	-2.20886	-55.2394	0.027184
ENSG00000185133	INPP5J	2.20885	118.197	0.027185
ENSG00000108773	KAT2A	-2.20862	-76.2506	0.027201
ENSG00000114354	TFG	2.20698	17.2417	0.027315
ENSG00000163606	CD200R1	-2.20638	-11.6983	0.027358
ENSG00000128713	HOXD11	-2.20598	-484.599	0.027385
ENSG00000240386	LCE1F	-2.20595	-665.073	0.027388
ENSG00000065882	TBC1D1	-2.2048	-73.2623	0.027468
ENSG00000185101	ANO9	2.2045	8.20061	0.027489
ENSG00000171804	WDR87	2.2031	34.3348	0.027588
ENSG00000178538	CA8	-2.20285	-18.3745	0.027606
ENSG00000256235	SMIM3	2.20133	85.1156	0.027713
ENSG00000135373	EHF	-2.20107	-35.0389	0.027731
ENSG00000184986	TMEM121	-2.201	-594.37	0.027736
ENSG00000128891	CCDC32	-2.20073	-10.843	0.027755
ENSG00000132773	TOE1	2.20069	53.1722	0.027758
ENSG00000143595	AQP10	-2.20063	-15.142	0.027762
ENSG00000266472	MRPS21	-2.20051	-15.2269	0.027771
ENSG00000114023	FAM162A	-2.2003	-84.132	0.027785
ENSG00000164761	TNFRSF11B	-2.19944	-11.2126	0.027847
ENSG00000286522	H3C2	2.19872	17.9494	0.027898
ENSG00000198026	ZNF335	2.19797	150.726	0.027951
ENSG00000136059	VILL	2.1975	56.0677	0.027985
ENSG00000126461	SCAF1	2.19672	314.915	0.02804
ENSG00000115234	SNX17	-2.19672	-67.7651	0.02804
ENSG00000149115	TNKS1BP1	-2.19584	-32.5121	0.028103
ENSG00000178665	ZNF713	2.19478	10.6915	0.028179
ENSG00000040633	PHF23	-2.19472	-41.6941	0.028184
ENSG00000206150	RNASE13	2.19404	125.564	0.028232
ENSG00000181631	P2RY13	2.19108	12.0141	0.028446
ENSG00000156261	CCT8	-2.18949	-15.107	0.028561
ENSG00000176153	GPX2	2.18876	87.4254	0.028614
ENSG00000119446	RBM18	2.18821	115.115	0.028654
ENSG00000109736	MFSD10	2.18796	54.4374	0.028673
ENSG00000119977	TCTN3	2.18796	33.9714	0.028673
ENSG00000081479	LRP2	-2.18748	-69.1509	0.028708
ENSG00000285218	ENSG00000285218	-2.18709	-47.3286	0.028736
ENSG00000152591	DSPP	2.18698	332.418	0.028744
ENSG00000128185	DGCR6L	2.18679	81.4812	0.028758
ENSG00000148634	HERC4	2.18605	30.9317	0.028812
ENSG00000124253	PCK1	2.18594	89.4301	0.02882
ENSG00000050730	TNIP3	2.18542	131.639	0.028858
ENSG00000196504	PRPF40A	2.18492	22.1898	0.028895
ENSG00000135999	EPC2	-2.18465	-82.2752	0.028914
ENSG00000088538	DOCK3	2.18434	97.3478	0.028937
ENSG00000018869	ZNF582	-2.18386	-14.308	0.028972
ENSG00000171634	BPTF	-2.18291	-76.8391	0.029042
ENSG00000106331	PAX4	2.18289	417.97	0.029044
ENSG00000183087	GAS6	-2.18285	-50.0636	0.029047
ENSG00000258644	SYNJ2BP-COX16	2.18183	16.0598	0.029122
ENSG00000142606	MMEL1	2.18106	106.03	0.029179
ENSG00000072201	LNX1	-2.18086	-15.4177	0.029194
ENSG00000101337	TM9SF4	2.1806	129.45	0.029213
ENSG00000170791	CHCHD7	-2.1806	-68.5984	0.029213
ENSG00000187997	C17orf99	-2.18036	-23.3619	0.029231
ENSG00000198863	RUNDC1	2.18032	138.505	0.029233
ENSG00000158525	CPA5	2.17976	54.1775	0.029275
ENSG00000095637	SORBS1	2.17963	9.16839	0.029285
ENSG00000145879	SPINK7	-2.1795	-1197.29	0.029295
ENSG00000105643	ARRDC2	-2.17915	-32.3217	0.029321
ENSG00000159202	UBE2Z	-2.17884	-88.4707	0.029343
ENSG00000205502	C2CD4B	2.17877	33.2251	0.029349
ENSG00000109265	CRACD	2.17791	26.0245	0.029413
ENSG00000111490	TBC1D30	-2.17749	-31.5268	0.029444
ENSG00000087076	HSD17B14	-2.17726	-99.0102	0.029461
ENSG00000161610	HCRT	-2.17719	-94.9977	0.029466
ENSG00000184508	HDDC3	2.17685	125.257	0.029492
ENSG00000104973	MED25	2.17627	37.8916	0.029535
ENSG00000159314	ARHGAP27	2.17541	19.5429	0.029599
ENSG00000114670	NEK11	-2.17526	-17.7047	0.029611
ENSG00000122133	PAEP	-2.17511	-652.509	0.029622
ENSG00000163512	AZI2	-2.17502	-21.5075	0.029629
ENSG00000118985	ELL2	-2.17499	-27.9543	0.029631
ENSG00000154678	PDE1C	2.17488	34.2718	0.029639
ENSG00000153048	CARHSP1	-2.17471	-78.4462	0.029652
ENSG00000173083	HPSE	2.1747	17.1019	0.029653
ENSG00000260325	HSPB9	2.17272	181.629	0.029801
ENSG00000105371	ICAM4	2.17255	17.4407	0.029814
ENSG00000183760	ACP7	-2.1724	-30.0498	0.029826
ENSG00000215183	MSMP	2.17239	78.3168	0.029826
ENSG00000134202	GSTM3	-2.1723	-21.5588	0.029833
ENSG00000121281	ADCY7	-2.17185	-59.6504	0.029867
ENSG00000139540	SLC39A5	2.1704	754.778	0.029977
ENSG00000055813	CCDC85A	2.17035	27.7222	0.029981
ENSG00000205362	MT1A	-2.17034	-210.451	0.029981
ENSG00000104613	INTS10	-2.17012	-41.8902	0.029997
ENSG00000198874	TYW1	-2.16951	-9.85841	0.030044
ENSG00000125485	DDX31	2.16904	114.038	0.03008
ENSG00000110801	PSMD9	2.16885	19.4108	0.030094
ENSG00000159403	C1R	2.16841	130.569	0.030128
ENSG00000183397	TEKTIP1	-2.16821	-50.4813	0.030142
ENSG00000198824	CHAMP1	2.16821	97.1838	0.030143
ENSG00000155926	SLA	-2.16816	-17.6939	0.030147
ENSG00000104687	GSR	2.16765	14.5531	0.030185
ENSG00000138593	SECISBP2L	-2.16756	-25.4239	0.030193
ENSG00000138613	APH1B	-2.16702	-14.477	0.030233
ENSG00000130590	SAMD10	-2.1666	-17.9272	0.030266
ENSG00000182771	GRID1	-2.16634	-75.2005	0.030285
ENSG00000171823	FBXL14	2.16605	186.333	0.030307
ENSG00000091879	ANGPT2	2.16556	12.2552	0.030345
ENSG00000169228	RAB24	-2.16538	-45.6016	0.030359
ENSG00000173208	ABCD2	-2.16478	-42.3834	0.030405
ENSG00000177565	TBL1XR1	2.16415	56.7051	0.030453
ENSG00000163743	RCHY1	-2.1639	-93.2902	0.030472
ENSG00000151692	RNF144A	-2.16386	-15.7025	0.030475
ENSG00000123179	EBPL	-2.16318	-7.17172	0.030527
ENSG00000048462	TNFRSF17	2.16181	13.0577	0.030633
ENSG00000138670	RASGEF1B	-2.1618	-39.0076	0.030633
ENSG00000162676	GFI1	-2.16137	-19.4519	0.030667
ENSG00000110900	TSPAN11	2.16025	180.219	0.030753
ENSG00000184344	GDF3	-2.15974	-17.0843	0.030793
ENSG00000124818	OPN5	-2.15763	-68.1518	0.030957
ENSG00000105227	PRX	-2.15733	-24.2908	0.03098
ENSG00000143379	SETDB1	2.15722	134.15	0.030989
ENSG00000187664	HAPLN4	2.15674	158.366	0.031026
ENSG00000110218	PANX1	-2.15535	-44.4241	0.031135
ENSG00000164136	IL15	-2.15508	-68.2723	0.031156
ENSG00000225950	NTF4	2.15485	58.2203	0.031174
ENSG00000173421	IHO1	-2.15375	-229.236	0.031259
ENSG00000179059	ZFP42	2.15371	438.56	0.031263
ENSG00000166311	SMPD1	-2.15361	-118.062	0.031271
ENSG00000164609	SLU7	-2.15345	-11.7345	0.031284
ENSG00000101782	RIOK3	-2.15322	-104.959	0.031301
ENSG00000145592	RPL37	2.15311	34.9074	0.03131
ENSG00000027847	B4GALT7	-2.15244	-111.359	0.031363
ENSG00000147873	IFNA5	2.15235	333.715	0.03137
ENSG00000240654	C1QTNF9	2.15216	86.7121	0.031385
ENSG00000134871	COL4A2	-2.15213	-16.447	0.031387
ENSG00000158528	PPP1R9A	2.15188	41.6101	0.031407
ENSG00000144452	ABCA12	-2.15178	-293.042	0.031414
ENSG00000013583	HEBP1	2.14874	11.681	0.031655
ENSG00000168061	SAC3D1	-2.14854	-37.9347	0.031671
ENSG00000146859	TMEM140	-2.14779	-126.834	0.031731
ENSG00000133069	TMCC2	2.14745	48.8966	0.031758
ENSG00000127578	WFIKKN1	2.14697	33.9868	0.031795
ENSG00000196666	FAM180B	2.14618	159.769	0.031859
ENSG00000223658	C1GALT1C1L	-2.14583	-8.71373	0.031887
ENSG00000183615	FAM167B	2.14569	31.2269	0.031898
ENSG00000111786	SRSF9	2.14419	76.5268	0.032017
ENSG00000256349	ENSG00000256349	-2.1434	-56.3204	0.032081
ENSG00000165244	ZNF367	2.14312	54.6037	0.032104
ENSG00000152953	STK32B	2.14282	77.5086	0.032128
ENSG00000175806	MSRA	2.14262	44.3577	0.032144
ENSG00000183023	SLC8A1	-2.14249	-73.1613	0.032154
ENSG00000183098	GPC6	2.1414	140.09	0.032242
ENSG00000248099	INSL3	2.14138	54.3927	0.032244
ENSG00000004139	SARM1	-2.14108	-24.8889	0.032267
ENSG00000171109	MFN1	2.13889	41.3162	0.032445
ENSG00000268500	SIGLEC5	-2.13861	-44.8951	0.032467
ENSG00000166603	MC4R	-2.1376	-87.7214	0.032549
ENSG00000175093	SPSB4	2.1374	64.0486	0.032565
ENSG00000147684	NDUFB9	2.13724	84.4676	0.032578
ENSG00000196208	GREB1	-2.13683	-12.7085	0.032612
ENSG00000105278	ZFR2	2.13657	359.929	0.032633
ENSG00000147488	ST18	-2.13584	-299.648	0.032693
ENSG00000108588	CCDC47	2.13513	22.1717	0.03275
ENSG00000186910	SERPINA11	2.13444	37.0198	0.032807
ENSG00000002549	LAP3	-2.13404	-6.68964	0.032839
ENSG00000197312	DDI2	-2.13315	-38.2921	0.032912
ENSG00000132432	SEC61G	-2.13232	-29.1439	0.032981
ENSG00000180257	ZNF816	-2.13191	-77.6443	0.033014
ENSG00000157020	SEC13	2.1305	46.169	0.033131
ENSG00000170473	PYM1	-2.13021	-58.674	0.033154
ENSG00000019582	CD74	2.12994	42.6127	0.033177
ENSG00000151025	GPR158	2.12922	214.878	0.033236
ENSG00000141279	NPEPPS	-2.12861	-85.7401	0.033286
ENSG00000103024	NME3	2.12814	40.2591	0.033325
ENSG00000184702	SEPTIN5	-2.12789	-226.594	0.033346
ENSG00000140545	MFGE8	2.12713	8.42631	0.033409
ENSG00000179902	CFAP276	-2.12708	-41.6528	0.033414
ENSG00000134339	SAA2	-2.1266	-54.0177	0.033454
ENSG00000272636	DOC2B	-2.12641	-42.2226	0.033469
ENSG00000181903	OR4C6	2.12588	361.356	0.033513
ENSG00000175352	NRIP3	-2.12511	-14.3724	0.033577
ENSG00000198604	BAZ1A	2.12471	68.2304	0.033611
ENSG00000163599	CTLA4	-2.1244	-16.3173	0.033637
ENSG00000072736	NFATC3	2.12392	114.704	0.033677
ENSG00000188338	SLC38A3	2.1238	78.6562	0.033687
ENSG00000159210	SNF8	2.12059	47.366	0.033956
ENSG00000174165	ZDHHC24	2.12055	35.6978	0.03396
ENSG00000138660	AP1AR	-2.12033	-131.612	0.033978
ENSG00000121552	CSTA	2.11881	5.12103	0.034106
ENSG00000187045	TMPRSS6	2.11878	251.851	0.034109
ENSG00000166261	ZNF202	2.11871	31.9975	0.034115
ENSG00000171136	RLN3	-2.11823	-37.7822	0.034156
ENSG00000081181	ARG2	2.11791	38.5528	0.034182
ENSG00000000971	CFH	-2.11777	-52.3432	0.034194
ENSG00000153294	ADGRF4	-2.11736	-105.202	0.034229
ENSG00000198182	ZNF607	-2.11683	-26.0561	0.034274
ENSG00000129437	KLK14	2.11677	83.2899	0.034279
ENSG00000121274	TENT4B	2.11605	50.3255	0.03434
ENSG00000111224	PARP11	-2.11487	-43.2839	0.034441
ENSG00000166971	AKTIP	2.11477	38.2183	0.034449
ENSG00000180817	PPA1	2.11449	40.0611	0.034474
ENSG00000163931	TKT	-2.11393	-52.1345	0.034521
ENSG00000180921	FAM83H	2.11271	40.9356	0.034625
ENSG00000168135	KCNJ4	2.11218	130.633	0.034671
ENSG00000290183	ENSG00000290183	2.11215	10.3017	0.034674
ENSG00000136206	SPDYE1	-2.1121	-224.616	0.034678
ENSG00000012232	EXTL3	-2.11169	-28.8187	0.034713
ENSG00000260027	HOXB7	2.11131	59.9398	0.034746
ENSG00000113328	CCNG1	2.11041	50.7443	0.034823
ENSG00000215912	TTC34	-2.10992	-249.25	0.034865
ENSG00000102897	LYRM1	2.10939	40.8554	0.034911
ENSG00000177239	MAN1B1	-2.10921	-77.9451	0.034926
ENSG00000196805	SPRR2B	-2.10911	-68.821	0.034935
ENSG00000085871	MGST2	-2.10896	-26.9318	0.034948
ENSG00000124882	EREG	-2.10879	-15.455	0.034963
ENSG00000078725	BRINP1	2.10859	294.995	0.03498
ENSG00000137078	SIT1	-2.10852	-66.215	0.034986
ENSG00000248405	PRR5-ARHGAP8	2.10737	17.6363	0.035086
ENSG00000158163	DZIP1L	-2.1072	-22.3135	0.0351
ENSG00000167632	TRAPPC9	-2.10696	-6.68784	0.035121
ENSG00000248767	FOXL3	-2.10684	-2295.62	0.035132
ENSG00000174718	RESF1	2.10657	28.2004	0.035154
ENSG00000166377	ATP9B	-2.10577	-7.53031	0.035224
ENSG00000162383	SLC1A7	-2.10558	-91.0917	0.035241
ENSG00000162384	CZIB	-2.1041	-27.309	0.03537
ENSG00000160563	MED27	2.10369	30.348	0.035405
ENSG00000120217	CD274	-2.10328	-13.8606	0.035442
ENSG00000196427	NBPF4	-2.10319	-314.674	0.035449
ENSG00000100191	SLC5A4	-2.10312	-348.208	0.035456
ENSG00000064201	TSPAN32	-2.10246	-2.97578	0.035513
ENSG00000272980	ENSG00000272980	2.10244	14.348	0.035515
ENSG00000260272	ENSG00000260272	-2.10232	-311.328	0.035525
ENSG00000114383	TUSC2	2.10224	63.3876	0.035532
ENSG00000070610	GBA2	2.1021	18.3055	0.035544
ENSG00000182511	FES	2.10186	6.76443	0.035566
ENSG00000171102	OBP2B	2.10144	121.942	0.035603
ENSG00000165672	PRDX3	-2.09997	-40.3051	0.035732
ENSG00000183828	NUDT14	2.09904	280.607	0.035813
ENSG00000164647	STEAP1	-2.09881	-64.8286	0.035833
ENSG00000173327	MAP3K11	2.09868	42.9613	0.035845
ENSG00000177106	EPS8L2	-2.09851	-36.6528	0.035861
ENSG00000188234	AGAP4	2.09796	350.531	0.035909
ENSG00000143977	SNRPG	-2.09778	-23.8825	0.035925
ENSG00000177082	WDR73	-2.09729	-25.6396	0.035968
ENSG00000229637	PRAC2	2.09728	167.846	0.035969
ENSG00000129159	KCNC1	-2.0972	-48.1614	0.035976
ENSG00000236104	ZBTB22	2.09677	76.6356	0.036014
ENSG00000234284	ZNF879	2.09659	6.94468	0.03603
ENSG00000161958	FGF11	2.09606	44.5067	0.036077
ENSG00000143869	GDF7	-2.09588	-40.2116	0.036093
ENSG00000173511	VEGFB	-2.09581	-80.4383	0.036099
ENSG00000196793	ZNF239	-2.09552	-19.1332	0.036125
ENSG00000103599	IQCH	-2.09547	-37.7423	0.036129
ENSG00000167767	KRT80	-2.0952	-28.212	0.036153
ENSG00000125952	MAX	-2.09451	-56.2964	0.036214
ENSG00000170889	RPS9	2.09376	5.25915	0.036281
ENSG00000148136	OR13C4	2.0937	831.661	0.036287
ENSG00000124508	BTN2A2	2.09297	15.4573	0.036352
ENSG00000168306	ACOX2	-2.09281	-50.8548	0.036366
ENSG00000203499	IQANK1	2.09203	91.0441	0.036436
ENSG00000185070	FLRT2	2.09173	117.073	0.036463
ENSG00000134744	TUT4	-2.0915	-52.1367	0.036484
ENSG00000114923	SLC4A3	2.09136	137.983	0.036496
ENSG00000182393	IFNL1	2.09136	394.773	0.036496
ENSG00000166126	AMN	-2.0908	-22.1965	0.036546
ENSG00000162994	CLHC1	2.09028	53.6375	0.036593
ENSG00000169609	C15orf40	-2.08926	-21.2914	0.036685
ENSG00000148143	ZNF462	-2.08865	-84.5852	0.03674
ENSG00000140497	SCAMP2	2.08852	12.803	0.036751
ENSG00000168710	AHCYL1	-2.08805	-25.1554	0.036793
ENSG00000183963	SMTN	2.08681	5.06723	0.036906
ENSG00000089053	ANAPC5	2.08643	84.9233	0.03694
ENSG00000089225	TBX5	2.08542	675.84	0.037031
ENSG00000115677	HDLBP	2.0848	29.3312	0.037087
ENSG00000166896	ATP23	2.08403	1.60398	0.037157
ENSG00000110104	CCDC86	2.08304	65.9468	0.037248
ENSG00000112053	SLC26A8	2.0828	15.8345	0.037269
ENSG00000168925	CTRB1	2.08243	14.6501	0.037303
ENSG00000004779	NDUFAB1	2.08236	33.0679	0.03731
ENSG00000100335	MIEF1	2.08196	44.7257	0.037346
ENSG00000227059	ANHX	2.08189	74.872	0.037353
ENSG00000205476	CCDC85C	-2.08145	-27.6346	0.037392
ENSG00000141040	ZNF287	-2.08084	-42.7491	0.037448
ENSG00000115183	TANC1	2.08054	17.8368	0.037476
ENSG00000064545	TMEM161A	-2.07983	-31.9826	0.037542
ENSG00000065154	OAT	-2.07918	-14.4902	0.037601
ENSG00000165506	DNAAF2	2.07814	5.32061	0.037696
ENSG00000100379	KCTD17	-2.07761	-19.7887	0.037746
ENSG00000033011	ALG1	2.07754	97.784	0.037752
ENSG00000163491	NEK10	2.07733	10.2905	0.037771
ENSG00000104859	CLASRP	2.07729	74.2601	0.037775
ENSG00000187678	SPRY4	2.07624	64.4759	0.037872
ENSG00000049239	H6PD	-2.07575	-11.1686	0.037917
ENSG00000172123	SLFN12	2.07534	11.7517	0.037955
ENSG00000196923	PDLIM7	-2.07509	-95.792	0.037979
ENSG00000165816	VWA2	-2.07492	-15.1323	0.037994
ENSG00000011260	UTP18	2.07461	41.6467	0.038023
ENSG00000141570	CBX8	-2.074	-64.687	0.038079
ENSG00000158296	SLC13A3	2.07365	219.398	0.038112
ENSG00000162062	TEDC2	2.07363	1167.23	0.038114
ENSG00000203737	GPR52	-2.07359	-109.634	0.038118
ENSG00000133313	CNDP2	2.07277	5.97758	0.038194
ENSG00000134986	NREP	-2.07182	-97.8347	0.038283
ENSG00000125375	DMAC2L	-2.07171	-7.30814	0.038293
ENSG00000167723	TRPV3	2.07164	5.90551	0.038299
ENSG00000099260	PALMD	2.06986	41.1566	0.038466
ENSG00000213658	LAT	-2.06965	-197.444	0.038485
ENSG00000120156	TEK	-2.06948	-60.8803	0.038501
ENSG00000069020	MAST4	2.06903	19.6444	0.038544
ENSG00000122692	SMU1	-2.06746	-75.7314	0.038691
ENSG00000284704	SCYGR3	-2.06665	-97.2903	0.038767
ENSG00000167641	PPP1R14A	-2.06571	-27.8466	0.038856
ENSG00000189184	PCDH18	-2.06478	-30.0068	0.038944
ENSG00000112584	FAM120B	-2.06474	-26.912	0.038948
ENSG00000285947	ENSG00000285947	2.06438	11.3117	0.038982
ENSG00000146910	CNPY1	2.0643	99.87	0.038989
ENSG00000171812	COL8A2	-2.06316	-190.852	0.039098
ENSG00000196876	SCN8A	-2.06314	-129.514	0.039099
ENSG00000103326	CAPN15	-2.06294	-287.28	0.039118
ENSG00000185818	NAT8L	2.06257	401.018	0.039153
ENSG00000187855	ASCL4	-2.06214	-213.789	0.039194
ENSG00000112655	PTK7	2.06188	118.147	0.039219
ENSG00000178307	TMEM11	-2.06107	-14.4271	0.039296
ENSG00000105974	CAV1	-2.06058	-39.9511	0.039343
ENSG00000089597	GANAB	2.05844	117.823	0.039548
ENSG00000132330	SCLY	2.05829	17.5584	0.039562
ENSG00000180043	GARIN5B	2.05732	137.782	0.039656
ENSG00000174502	SLC26A9	-2.05726	-114.213	0.039661
ENSG00000140107	SLC25A47	2.05712	100.9	0.039675
ENSG00000251246	EFNA4-EFNA3	-2.05626	-19.8596	0.039757
ENSG00000264230	ANXA8L1	-2.05602	-126.648	0.039781
ENSG00000165660	ABRAXAS2	-2.0545	-87.1774	0.039927
ENSG00000159166	LAD1	-2.05402	-158.772	0.039974
ENSG00000164713	BRI3	2.05396	22.3011	0.03998
ENSG00000178078	STAP2	2.05146	4.91941	0.040222
ENSG00000221954	OR4C12	-2.05083	-341.628	0.040283
ENSG00000109861	CTSC	-2.05081	-11.827	0.040285
ENSG00000205358	MT1H	2.0507	203.86	0.040296
ENSG00000188883	KLRG2	2.05043	14.1312	0.040323
ENSG00000159176	CSRP1	2.05025	11.7482	0.04034
ENSG00000162066	AMDHD2	-2.04877	-1075.68	0.040484
ENSG00000077420	APBB1IP	-2.04866	-4.75439	0.040495
ENSG00000168175	MAPK1IP1L	-2.04809	-120.165	0.040551
ENSG00000168300	PCMTD1	-2.04729	-20.7842	0.04063
ENSG00000118579	MED28	2.04722	28.1666	0.040637
ENSG00000107281	NPDC1	-2.04711	-37.3656	0.040647
ENSG00000132716	DCAF8	-2.04657	-108.146	0.040701
ENSG00000122852	SFTPA1	-2.04577	-55.6119	0.040779
ENSG00000166317	SYNPO2L	-2.04428	-18.721	0.040926
ENSG00000169764	UGP2	-2.04403	-36.8677	0.04095
ENSG00000100271	TTLL1	-2.04354	-40.7078	0.040999
ENSG00000182318	ZSCAN22	-2.0435	-90.3534	0.041003
ENSG00000131196	NFATC1	-2.04341	-8.5484	0.041012
ENSG00000173013	CCDC96	-2.04256	-65.5044	0.041096
ENSG00000170927	PKHD1	-2.04256	-263.124	0.041096
ENSG00000091831	ESR1	-2.04123	-532.724	0.041228
ENSG00000183625	CCR3	-2.04114	-34.2161	0.041237
ENSG00000130818	ZNF426	-2.04084	-61.1047	0.041267
ENSG00000100890	PRORP	-2.04084	-10.1959	0.041267
ENSG00000154162	CDH12	-2.04074	-151.197	0.041277
ENSG00000175077	RTP1	2.04029	866.799	0.041322
ENSG00000237649	KIFC1	-2.04024	-77.836	0.041326
ENSG00000124575	H1-3	2.03976	12.8938	0.041374
ENSG00000169129	AFAP1L2	-2.03954	-37.9301	0.041396
ENSG00000118308	IRAG2	-2.0392	-85.2956	0.04143
ENSG00000168092	PAFAH1B2	-2.03916	-50.5993	0.041434
ENSG00000181072	CHRM2	2.03889	128.244	0.041461
ENSG00000177200	CHD9	-2.03845	-63.0292	0.041505
ENSG00000132915	PDE6A	-2.03675	-223.395	0.041675
ENSG00000112659	CUL9	-2.03647	-37.0002	0.041703
ENSG00000176956	LY6H	2.0353	67.6506	0.041821
ENSG00000156471	PTDSS1	-2.03528	-58.544	0.041823
ENSG00000196526	AFAP1	-2.0344	-0.54621	0.041911
ENSG00000113249	HAVCR1	-2.03431	-79.5908	0.04192
ENSG00000197079	KRT35	-2.03348	-78.9185	0.042004
ENSG00000169218	RSPO1	-2.03243	-234.318	0.04211
ENSG00000276410	H2BC3	2.03166	15.5152	0.042188
ENSG00000125966	MMP24	2.03163	241.962	0.042191
ENSG00000052841	TTC17	-2.03119	-110.318	0.042236
ENSG00000204599	TRIM39	2.03077	56.0219	0.042278
ENSG00000154856	APCDD1	-2.03018	-25.8196	0.042338
ENSG00000237441	RGL2	-2.03009	-121.318	0.042347
ENSG00000186377	CYP4X1	2.02929	30.2021	0.042429
ENSG00000105655	ISYNA1	2.02887	32.436	0.042472
ENSG00000278870	OR51G1	-2.02791	-545.024	0.04257
ENSG00000139574	NPFF	-2.02759	-394.405	0.042603
ENSG00000040341	STAU2	2.02729	14.9929	0.042633
ENSG00000122958	VPS26A	2.02727	97.8115	0.042634
ENSG00000133958	UNC79	2.02549	30.0758	0.042817
ENSG00000184988	TMEM106A	2.02506	1.56966	0.042862
ENSG00000106178	CCL24	-2.02505	-24.9775	0.042862
ENSG00000196562	SULF2	2.02475	55.598	0.042893
ENSG00000105810	CDK6	-2.02436	-53.4927	0.042933
ENSG00000163885	CFAP100	2.02431	82.2439	0.042938
ENSG00000108179	PPIF	2.02394	18.8842	0.042977
ENSG00000133321	PLAAT4	-2.02387	-88.106	0.042983
ENSG00000213047	DENND1B	2.0223	50.8949	0.043146
ENSG00000100796	PPP4R3A	2.02141	102.77	0.043237
ENSG00000156384	SFR1	2.02055	22.7837	0.043326
ENSG00000186814	ZSCAN30	-2.02046	-12.4446	0.043336
ENSG00000133433	GSTT2B	-2.01985	-40.0405	0.043399
ENSG00000163518	FCRL4	2.01882	25.7095	0.043506
ENSG00000090863	GLG1	-2.01733	-111.769	0.043661
ENSG00000134760	DSG1	-2.0157	-350.624	0.043832
ENSG00000119844	AFTPH	2.01569	66.7386	0.043832
ENSG00000129636	ITFG1	2.01519	90.2325	0.043885
ENSG00000080511	RDH8	-2.01488	-184.951	0.043917
ENSG00000109047	RCVRN	2.01453	91.096	0.043954
ENSG00000101290	CDS2	2.01424	85.5539	0.043985
ENSG00000212864	RNF208	-2.01406	-98.0757	0.044003
ENSG00000163430	FSTL1	2.01301	26.9572	0.044113
ENSG00000023902	PLEKHO1	2.01293	15.0854	0.044122
ENSG00000105647	PIK3R2	-2.01289	-16.8008	0.044126
ENSG00000123545	NDUFAF4	2.01131	44.2344	0.044293
ENSG00000174946	GPR171	2.01119	54.1176	0.044305
ENSG00000144524	COPS7B	2.01109	84.6315	0.044316
ENSG00000100347	SAMM50	-2.01076	-75.2613	0.044351
ENSG00000104312	RIPK2	-2.01045	-31.9779	0.044384
ENSG00000132781	MUTYH	2.01002	33.8044	0.044429
ENSG00000146215	CRIP3	-2.00868	-57.5319	0.044571
ENSG00000251287	ALG1L2	-2.00857	-92.9862	0.044583
ENSG00000143252	SDHC	-2.00843	-28.1939	0.044597
ENSG00000176890	TYMS	-2.0081	-3.99124	0.044633
ENSG00000155254	MARVELD1	2.00808	17.4532	0.044635
ENSG00000091483	FH	2.00778	73.3371	0.044667
ENSG00000189068	VSTM1	-2.0075	-22.2295	0.044697
ENSG00000173715	C11orf80	-2.00729	-29.9218	0.044719
ENSG00000198523	PLN	-2.00724	-41.228	0.044724
ENSG00000144868	TMEM108	2.0072	59.8674	0.044729
ENSG00000105479	ODAD1	-2.00661	-17.0546	0.044791
ENSG00000205038	PKHD1L1	2.00649	86.8182	0.044804
ENSG00000136051	WASHC4	-2.00622	-22.9551	0.044833
ENSG00000104427	ZC2HC1A	-2.0061	-11.2737	0.044845
ENSG00000104774	MAN2B1	2.0059	91.6467	0.044867
ENSG00000131115	ZNF227	-2.00562	-22.7654	0.044897
ENSG00000171864	PRND	2.00532	92.9911	0.044929
ENSG00000164076	CAMKV	2.00512	21.2587	0.04495
ENSG00000088827	SIGLEC1	-2.00496	-177.772	0.044968
ENSG00000135736	CCDC102A	2.00478	10.5319	0.044986
ENSG00000186187	ZNRF1	-2.00405	-65.0582	0.045064
ENSG00000165501	LRR1	2.00353	3.31919	0.04512
ENSG00000166359	WDR88	-2.00333	-51.6347	0.045141
ENSG00000198783	ZNF830	-2.00302	-67.6819	0.045175
ENSG00000115998	C2orf42	-2.00276	-16.8763	0.045204
ENSG00000125746	EML2	-2.00265	-2.57466	0.045215
ENSG00000184599	TAFA3	-2.0019	-65.4571	0.045295
ENSG00000064933	PMS1	2.00181	15.0973	0.045306
ENSG00000123384	LRP1	-2.00175	-14.1813	0.045312
ENSG00000100926	TM9SF1	2.00172	50.7802	0.045315
ENSG00000079277	MKNK1	2.00098	33.0271	0.045394
ENSG00000099860	GADD45B	-2.00061	-45.4341	0.045435
ENSG00000171219	CDC42BPG	1.99995	15.2463	0.045505
ENSG00000070495	JMJD6	-1.99964	-26.5578	0.045539
ENSG00000128928	IVD	-1.99932	-24.3811	0.045574
ENSG00000221874	ZNF816-ZNF321P	-1.99931	-73.6448	0.045575
ENSG00000214736	TOMM6	1.99919	107.907	0.045588
ENSG00000118997	DNAH7	1.99812	15.3525	0.045703
ENSG00000182481	KPNA2	1.99731	27.5806	0.045791
ENSG00000165533	TTC8	1.99646	45.8467	0.045884
ENSG00000197506	SLC28A3	-1.99582	-29.8608	0.045953
ENSG00000288614	ENSG00000288614	-1.99557	-40.7432	0.04598
ENSG00000099625	CBARP	-1.99554	-137.994	0.045984
ENSG00000174788	PCP2	-1.99487	-124.546	0.046057
ENSG00000111664	GNB3	1.99467	49.5243	0.046079
ENSG00000285188	ENSG00000285188	-1.99438	-40.4894	0.04611
ENSG00000164828	SUN1	-1.994	-3.97324	0.046152
ENSG00000076321	KLHL20	1.99398	157.046	0.046155
ENSG00000101327	PDYN	-1.99371	-284.649	0.046183
ENSG00000184967	NOC4L	-1.99347	-196.639	0.04621
ENSG00000105556	MIER2	1.9934	123.747	0.046218
ENSG00000272325	NUDT3	-1.99317	-43.8727	0.046243
ENSG00000164171	ITGA2	-1.99281	-8.63442	0.046282
ENSG00000076650	GPATCH1	-1.99231	-8.28612	0.046337
ENSG00000125629	INSIG2	-1.99164	-9.91077	0.046411
ENSG00000175600	SUGCT	-1.99128	-104.624	0.04645
ENSG00000182963	GJC1	-1.99113	-80.7223	0.046466
ENSG00000120251	GRIA2	-1.99083	-596.378	0.0465
ENSG00000197323	TRIM33	-1.99013	-63.3868	0.046577
ENSG00000262664	OVCA2	1.98976	20.1042	0.046618
ENSG00000186352	ANKRD37	-1.9893	-13.8232	0.046668
ENSG00000138271	GPR87	1.98747	127.179	0.046871
ENSG00000196169	KIF19	-1.98615	-32.4336	0.047017
ENSG00000174446	SNAPC5	1.98573	45.6682	0.047063
ENSG00000128581	IFT22	-1.98564	-30.5697	0.047073
ENSG00000070019	GUCY2C	1.98509	220.969	0.047134
ENSG00000173480	ZNF417	1.98475	27.6279	0.047172
ENSG00000221866	PLXNA4	-1.98412	-54.6749	0.047242
ENSG00000174373	RALGAPA1	-1.98379	-26.4943	0.047279
ENSG00000126787	DLGAP5	1.98316	31.5434	0.047349
ENSG00000186628	FSD2	1.9829	35.6146	0.047378
ENSG00000290292	HOMEZ	-1.9826	-5.47085	0.047412
ENSG00000183831	ANKRD45	1.98198	46.1396	0.047482
ENSG00000166133	RPUSD2	1.98151	11.3961	0.047534
ENSG00000170500	LONRF2	-1.98148	-54.9696	0.047538
ENSG00000025156	HSF2	1.98144	6.95141	0.047543
ENSG00000206474	OR10C1	1.98141	135.111	0.047545
ENSG00000163072	NOSTRIN	-1.98114	-7.76738	0.047576
ENSG00000205922	ONECUT3	-1.98059	-572.871	0.047637
ENSG00000151131	NOPCHAP1	-1.98031	-39.6169	0.047669
ENSG00000131584	ACAP3	1.98004	42.5069	0.047699
ENSG00000176895	OR51A7	-1.97946	-412.37	0.047764
ENSG00000086504	MRPL28	1.97928	41.9591	0.047784
ENSG00000146918	NCAPG2	-1.97879	-83.9927	0.04784
ENSG00000124140	SLC12A5	-1.9786	-132.949	0.047861
ENSG00000137218	FRS3	-1.97797	-29.1836	0.047932
ENSG00000186193	SAPCD2	1.97779	34.0862	0.047952
ENSG00000112379	ARFGEF3	-1.97704	-86.4405	0.048037
ENSG00000051341	POLQ	-1.97702	-35.7645	0.04804
ENSG00000115307	AUP1	-1.97635	-187.935	0.048116
ENSG00000126803	HSPA2	-1.9763	-3.81778	0.048121
ENSG00000250305	TRMT9B	-1.97524	-160.008	0.048241
ENSG00000189181	OR14I1	-1.97498	-330.295	0.048271
ENSG00000149260	CAPN5	-1.97496	-45.9089	0.048273
ENSG00000064309	CDON	1.9746	8.7898	0.048313
ENSG00000115317	HTRA2	-1.97436	-119.179	0.04834
ENSG00000148180	GSN	1.97415	248.925	0.048365
ENSG00000189306	RRP7A	-1.97393	-33.0736	0.04839
ENSG00000185290	NUPR2	-1.97325	-85.0101	0.048467
ENSG00000124225	PMEPA1	1.97293	18.7771	0.048503
ENSG00000170412	GPRC5C	-1.97237	-92.1256	0.048567
ENSG00000132677	RHBG	1.97231	75.005	0.048574
ENSG00000150764	DIXDC1	-1.97231	-53.5469	0.048574
ENSG00000125734	GPR108	1.97203	23.0207	0.048606
ENSG00000122592	HOXA7	1.97139	95.3905	0.04868
ENSG00000118113	MMP8	-1.97137	-31.6963	0.048682
ENSG00000138347	MYPN	-1.97131	-143.126	0.048689
ENSG00000106410	NOBOX	-1.97122	-381.14	0.048699
ENSG00000174749	FAM241A	-1.97119	-34.2868	0.048702
ENSG00000156381	ANKRD9	1.97096	39.4696	0.048728
ENSG00000122008	POLK	-1.97083	-72.1434	0.048743
ENSG00000064703	DDX20	1.97017	12.6615	0.048819
ENSG00000141034	GID4	1.97007	36.91	0.04883
ENSG00000242866	STRC	1.96979	531.594	0.048862
ENSG00000184270	H2AC21	1.96974	140.085	0.048868
ENSG00000265817	FSBP	-1.96932	-20.6315	0.048917
ENSG00000163001	CFAP36	1.9693	69.7827	0.048919
ENSG00000182247	UBE2E2	-1.96922	-7.43106	0.048928
ENSG00000182463	TSHZ2	-1.96908	-59.4845	0.048944
ENSG00000198929	NOS1AP	1.96895	24.7479	0.048959
ENSG00000203757	OR6K3	1.96872	211.017	0.048985
ENSG00000078399	HOXA9	-1.96843	-43.9732	0.049018
ENSG00000164933	SLC25A32	-1.96804	-29.9327	0.049063
ENSG00000182150	ERCC6L2	1.96783	41.795	0.049087
ENSG00000143768	LEFTY2	-1.96742	-90.5097	0.049135
ENSG00000134323	MYCN	1.96684	56.155	0.049202
ENSG00000263020	ENSG00000263020	1.96648	68.1476	0.049243
ENSG00000135677	GNS	-1.96642	-22.8962	0.04925
ENSG00000130939	UBE4B	1.96608	34.0448	0.04929
ENSG00000104899	AMH	-1.96585	-196.115	0.049316
ENSG00000163736	PPBP	-1.96453	-21.1485	0.049469
ENSG00000088882	CPXM1	-1.96439	-5.57823	0.049484
ENSG00000124772	CPNE5	1.96421	134.46	0.049506
ENSG00000141741	MIEN1	-1.9639	-83.4669	0.049542
ENSG00000181982	CCDC149	1.96377	7.12903	0.049557
ENSG00000144824	PHLDB2	1.96376	2.53124	0.049558
ENSG00000127324	TSPAN8	1.96373	98.8576	0.049561
ENSG00000124181	PLCG1	-1.96346	-31.7228	0.049593
ENSG00000288675	PANO1	1.96304	42.0331	0.049641
ENSG00000196544	BORCS6	-1.96276	-34.8215	0.049674
ENSG00000153283	CD96	-1.96129	-40.6507	0.049845
ENSG00000137776	SLTM	-1.96095	-51.8776	0.049885
ENSG00000184436	THAP7	-1.96022	-19.0794	0.049971
ENSG00000198517	MAFK	-1.9598	-60.762	0.050019
ENSG00000198271	KRTAP4-5	-1.95974	-324.422	0.050026
ENSG00000171867	PRNP	1.95888	25.7798	0.050126
ENSG00000143753	DEGS1	-1.9587	-94.1336	0.050148
ENSG00000159788	RGS12	-1.95853	-33.8913	0.050167
ENSG00000136866	ZFP37	-1.95806	-37.4831	0.050223
ENSG00000148057	IDNK	1.95758	15.0872	0.05028
ENSG00000221968	FADS3	-1.95685	-39.0595	0.050365
ENSG00000157703	SVOPL	-1.95659	-195.781	0.050396
ENSG00000160181	TFF2	-1.95635	-228.211	0.050424
ENSG00000104969	SGTA	1.956	133.077	0.050465
ENSG00000113525	IL5	-1.95579	-143.84	0.05049
ENSG00000128654	MTX2	-1.95563	-125.591	0.050509
ENSG00000004866	ST7	1.95553	28.189	0.050521
ENSG00000140564	FURIN	-1.95516	-4.98447	0.050565
ENSG00000240771	ARHGEF25	-1.95514	-50.9681	0.050566
ENSG00000213416	KRTAP4-12	-1.95462	-45.7331	0.050628
ENSG00000141905	NFIC	-1.95442	-54.6397	0.050651
ENSG00000072135	PTPN18	1.95429	18.1432	0.050667
ENSG00000116176	TPSG1	-1.95398	-269.558	0.050703
ENSG00000266412	NCOA4	1.95321	111.427	0.050795
ENSG00000155897	ADCY8	1.95319	1353.72	0.050798
ENSG00000197275	RAD54B	-1.95265	-21.7078	0.050861
ENSG00000156983	BRPF1	1.95191	45.7583	0.050949
ENSG00000122952	ZWINT	-1.95125	-59.6007	0.051027
ENSG00000134308	YWHAQ	1.95108	49.3957	0.051048
ENSG00000069696	DRD4	1.95081	76.7379	0.05108
ENSG00000171587	DSCAM	-1.95076	-247.459	0.051086
ENSG00000163283	ALPP	1.94992	119.341	0.051185
ENSG00000103042	SLC38A7	-1.94986	-41.6899	0.051193
ENSG00000127481	UBR4	1.94953	49.7809	0.051232
ENSG00000080709	KCNN2	-1.94936	-76.1585	0.051252
ENSG00000116685	KIAA2013	1.94932	27.788	0.051258
ENSG00000162630	B3GALT2	1.94874	27.8754	0.051326
ENSG00000178177	LCORL	-1.94793	-10.6108	0.051423
ENSG00000242616	GNG10	-1.94726	-17.0819	0.051503
ENSG00000140323	DISP2	-1.94702	-42.125	0.051532
ENSG00000169139	UBE2V2	-1.94697	-102.195	0.051538
ENSG00000148459	PDSS1	-1.9468	-32.8131	0.051558
ENSG00000134900	TPP2	1.94659	44.5159	0.051584
ENSG00000243646	IL10RB	1.94625	34.0941	0.051625
ENSG00000187239	FNBP1	-1.94601	-53.1889	0.051654
ENSG00000135100	HNF1A	1.94565	146.757	0.051696
ENSG00000163374	YY1AP1	1.94528	40.2856	0.051741
ENSG00000186038	HTR3E	-1.94492	-35.7819	0.051784
ENSG00000180329	CCDC43	-1.94407	-38.4422	0.051887
ENSG00000171017	LRRC8E	1.9437	29.3693	0.051931
ENSG00000099956	SMARCB1	1.94353	106.084	0.051952
ENSG00000128886	ELL3	1.94259	15.7712	0.052066
ENSG00000108342	CSF3	-1.94243	-28.594	0.052085
ENSG00000111850	SMIM8	-1.94223	-15.1091	0.05211
ENSG00000100523	DDHD1	1.94097	16.7255	0.052262
ENSG00000140104	CLBA1	1.94097	65.9543	0.052262
ENSG00000165097	KDM1B	1.94075	93.9184	0.052288
ENSG00000258223	PRSS58	-1.94069	-280.78	0.052296
ENSG00000213578	CPLX3	1.94024	443.524	0.05235
ENSG00000124380	SNRNP27	-1.9397	-31.1116	0.052416
ENSG00000152078	TLCD4	1.93936	31.209	0.052458
ENSG00000063169	BICRA	-1.93917	-44.3724	0.052481
ENSG00000106526	ACTR3C	-1.93915	-52.5757	0.052483
ENSG00000130479	MAP1S	1.93912	6.81729	0.052486
ENSG00000148396	SEC16A	1.93912	12.0387	0.052486
ENSG00000178999	AURKB	1.93815	160.041	0.052604
ENSG00000014824	SLC30A9	1.93795	32.0188	0.052629
ENSG00000106367	AP1S1	1.93727	18.0351	0.052713
ENSG00000291315	ENSG00000291315	-1.93712	-37.9776	0.05273
ENSG00000090060	PAPOLA	-1.93657	-53.8938	0.052797
ENSG00000145725	PPIP5K2	1.93617	10.0079	0.052847
ENSG00000187866	PABIR1	1.93565	15.9406	0.052911
ENSG00000153391	INO80C	1.93531	22.1212	0.052952
ENSG00000119703	ZC2HC1C	-1.93469	-1.60946	0.053028
ENSG00000257017	HP	-1.93463	-42.3931	0.053036
ENSG00000166926	MS4A6E	-1.93424	-410.906	0.053084
ENSG00000160256	SLX9	1.93336	20.0751	0.053192
ENSG00000027869	SH2D2A	1.93314	45.5069	0.053219
ENSG00000108947	EFNB3	1.9327	36.0106	0.053274
ENSG00000125733	TRIP10	1.93218	12.023	0.053337
ENSG00000131910	NR0B2	-1.93215	-37.3686	0.053341
ENSG00000059588	TARBP1	-1.9321	-14.1529	0.053347
ENSG00000083444	PLOD1	1.93181	26.1657	0.053383
ENSG00000118156	ZNF541	1.93067	55.5568	0.053523
ENSG00000101000	PROCR	-1.92948	-44.795	0.053671
ENSG00000181616	OR52H1	1.92945	101.518	0.053675
ENSG00000174175	SELP	-1.92936	-29.0863	0.053686
ENSG00000166863	TAC3	-1.92855	-108.886	0.053787
ENSG00000019144	PHLDB1	1.92854	21.7281	0.053788
ENSG00000149761	NUDT22	1.92841	97.3801	0.053805
ENSG00000143344	RGL1	-1.92832	-32.4885	0.053815
ENSG00000172009	THOP1	1.92811	169.994	0.053841
ENSG00000109625	CPZ	1.92691	32.9564	0.053991
ENSG00000250067	YJEFN3	1.92638	66.0126	0.054057
ENSG00000111206	FOXM1	-1.92636	-70.3025	0.054059
ENSG00000144476	ACKR3	-1.92577	-5.46265	0.054133
ENSG00000129204	USP6	1.92548	102.012	0.054169
ENSG00000196466	ZNF799	-1.9254	-95.655	0.054179
ENSG00000168763	CNNM3	1.92485	59.7631	0.054249
ENSG00000106701	FSD1L	-1.92478	-6.80562	0.054257
ENSG00000186118	TEX38	-1.92475	-73.0144	0.054261
ENSG00000289282	ENSG00000289282	-1.92459	-175.708	0.05428
ENSG00000182541	LIMK2	-1.92453	-29.508	0.054288
ENSG00000166510	CCDC68	-1.92421	-19.4018	0.054329
ENSG00000130449	ZSWIM6	-1.9239	-57.2264	0.054367
ENSG00000186980	KRTAP23-1	1.92315	754.155	0.054461
ENSG00000261272	MUC22	-1.92256	-78.7215	0.054535
ENSG00000095627	TDRD1	-1.92224	-662.299	0.054575
ENSG00000102580	DNAJC3	-1.92222	-49.6448	0.054578
ENSG00000170948	MBD3L1	-1.92168	-66.1035	0.054646
ENSG00000113810	SMC4	1.92152	29.6591	0.054666
ENSG00000149196	HIKESHI	-1.91978	-20.2985	0.054885
ENSG00000197892	KIF13B	-1.91965	-58.4204	0.054902
ENSG00000104901	DKKL1	-1.91962	-77.7869	0.054906
ENSG00000082805	ERC1	1.91916	35.0934	0.054964
ENSG00000095485	CWF19L1	-1.91901	-26.2927	0.054984
ENSG00000140386	SCAPER	1.9189	54.4989	0.054997
ENSG00000136383	ALPK3	1.91868	76.9116	0.055024
ENSG00000112183	RBM24	1.9185	62.8166	0.055048
ENSG00000216490	IFI30	-1.91764	-54.6492	0.055156
ENSG00000089356	FXYD3	-1.91749	-124.6	0.055176
ENSG00000177192	PUS1	-1.91735	-61.0834	0.055194
ENSG00000127325	BEST3	-1.91721	-41.3035	0.055212
ENSG00000157510	AFAP1L1	1.91695	13.4297	0.055244
ENSG00000204219	TCEA3	1.91664	6.82611	0.055284
ENSG00000198740	ZNF652	1.91629	25.0014	0.055328
ENSG00000183873	SCN5A	-1.91622	-66.4261	0.055337
ENSG00000157350	ST3GAL2	1.91607	60.6744	0.055356
ENSG00000145014	TMEM44	1.91568	29.2713	0.055405
ENSG00000109072	VTN	-1.91552	-20.3066	0.055426
ENSG00000100604	CHGA	-1.9153	-138.77	0.055455
ENSG00000142549	IGLON5	-1.91528	-113.785	0.055457
ENSG00000153234	NR4A2	-1.91519	-63.0923	0.055468
ENSG00000235194	PPP1R3E	1.9151	37.7995	0.05548
ENSG00000166199	ALKBH3	-1.91491	-15.9969	0.055504
ENSG00000257184	ENSG00000257184	-1.91409	-310.871	0.055608
ENSG00000171360	KRT38	-1.91357	-242.093	0.055675
ENSG00000188738	FSIP2	1.91345	182.55	0.05569
ENSG00000130522	JUND	1.91336	16.1879	0.055701
ENSG00000181323	SPEM1	1.91332	541.146	0.055708
ENSG00000069974	RAB27A	-1.91309	-19.3237	0.055736
ENSG00000122304	PRM2	1.91307	76.3018	0.05574
ENSG00000213999	MEF2B	-1.91293	-29.8327	0.055758
ENSG00000106290	TAF6	-1.91283	-19.33	0.05577
ENSG00000108797	CNTNAP1	1.91279	36.7738	0.055774
ENSG00000135604	STX11	-1.91272	-31.3997	0.055784
ENSG00000043514	TRIT1	-1.91249	-15.6723	0.055814
ENSG00000154188	ANGPT1	-1.91238	-12.8928	0.055827
ENSG00000188833	ENTPD8	-1.91177	-195.209	0.055906
ENSG00000168564	CDKN2AIP	-1.9117	-29.4115	0.055915
ENSG00000078814	MYH7B	1.91079	22.818	0.056032
ENSG00000108468	CBX1	1.91062	15.2568	0.056054
ENSG00000146373	RNF217	-1.91061	-33.2517	0.056055
ENSG00000243364	EFNA4	-1.91025	-16.5431	0.056101
ENSG00000179965	ZNF771	-1.90983	-62.483	0.056155
ENSG00000166037	CEP57	-1.90833	-12.388	0.056349
ENSG00000169189	NSMCE1	1.90825	24.7918	0.056359
ENSG00000100077	GRK3	1.90797	35.6514	0.056396
ENSG00000164512	ANKRD55	-1.90791	-100.79	0.056403
ENSG00000129226	CD68	-1.90765	-87.014	0.056437
ENSG00000112761	CCN6	1.90737	52.0588	0.056473
ENSG00000213020	ZNF611	1.90703	7.85812	0.056516
ENSG00000119640	ACYP1	1.90678	16.9881	0.056548
ENSG00000183486	MX2	-1.90647	-19.563	0.056589
ENSG00000136444	RSAD1	-1.90579	-64.6122	0.056678
ENSG00000256537	SMIM10L1	-1.90541	-47.5958	0.056727
ENSG00000276966	H4C5	-1.9049	-13.2979	0.056794
ENSG00000203785	SPRR2E	1.90463	169.585	0.056828
ENSG00000224940	PRRT4	-1.9043	-84.0133	0.05687
ENSG00000110060	PUS3	-1.90396	-10.57	0.056915
ENSG00000162408	NOL9	-1.90339	-19.3648	0.056989
ENSG00000185009	AP3M1	-1.9032	-26.0662	0.057014
ENSG00000103145	HCFC1R1	1.90157	53.7326	0.057228
ENSG00000173338	KCNK7	-1.90072	-13.8708	0.057339
ENSG00000164123	C4orf45	1.90022	112.366	0.057404
ENSG00000288593	ENSG00000288593	-1.89997	-55.1356	0.057437
ENSG00000114626	ABTB1	1.89957	10.2917	0.057489
ENSG00000213853	EMP2	-1.89931	-29.3142	0.057523
ENSG00000164729	SLC35G3	1.899	528.209	0.057565
ENSG00000158457	TSPAN33	1.89898	8.35024	0.057567
ENSG00000100034	PPM1F	1.89873	18.7053	0.0576
ENSG00000153214	TMEM87B	-1.89861	-12.5552	0.057616
ENSG00000125991	ERGIC3	-1.89816	-69.5957	0.057676
ENSG00000179431	FJX1	1.89767	35.3223	0.05774
ENSG00000179151	EDC3	-1.89717	-94.1357	0.057806
ENSG00000115977	AAK1	-1.89717	-75.6916	0.057806
ENSG00000164620	RELL2	-1.89696	-34.7154	0.057833
ENSG00000181652	ATG9B	-1.89622	-124.37	0.057931
ENSG00000197077	KIAA1671	-1.89545	-29.4509	0.058033
ENSG00000151287	TEX30	-1.89519	-15.3928	0.058067
ENSG00000181803	OR6S1	1.89482	105.69	0.058116
ENSG00000119508	NR4A3	-1.89381	-162.35	0.05825
ENSG00000288796	ENSG00000288796	-1.89311	-29.2832	0.058343
ENSG00000083838	ZNF446	-1.89291	-22.2836	0.05837
ENSG00000121297	TSHZ3	1.89288	7.91908	0.058374
ENSG00000174013	FBXO45	-1.89222	-27.7139	0.058462
ENSG00000189050	RNFT1	-1.89172	-10.0357	0.058528
ENSG00000069275	NUCKS1	1.89164	53.8226	0.058539
ENSG00000143001	TMEM61	1.89135	51.8718	0.058578
ENSG00000148019	CEP78	-1.89124	-58.8932	0.058593
ENSG00000150540	HNMT	-1.89089	-37.1602	0.058639
ENSG00000160179	ABCG1	1.89066	26.1507	0.05867
ENSG00000107968	MAP3K8	1.89064	9.64466	0.058673
ENSG00000166164	BRD7	-1.89059	-3.46089	0.058679
ENSG00000196460	RFX8	-1.88979	-11.2183	0.058787
ENSG00000145050	MANF	-1.88978	-55.6103	0.058787
ENSG00000164039	BDH2	-1.88963	-8.59782	0.058808
ENSG00000242259	C22orf39	-1.88916	-102.054	0.05887
ENSG00000172992	DCAKD	1.88897	11.2819	0.058895
ENSG00000288681	ENSG00000288681	1.88888	11.3468	0.058908
ENSG00000127241	MASP1	-1.88831	-25.7454	0.058984
ENSG00000115488	NEU2	1.8878	329.89	0.059053
ENSG00000149782	PLCB3	1.88768	18.4116	0.059069
ENSG00000212899	KRTAP3-3	1.88741	216.346	0.059106
ENSG00000143412	ANXA9	-1.8874	-20.5571	0.059106
ENSG00000140807	NKD1	-1.88733	-164.646	0.059116
ENSG00000004478	FKBP4	1.88726	36.4457	0.059125
ENSG00000159792	PSKH1	1.88715	22.2032	0.05914
ENSG00000269404	SPIB	1.88711	40.9361	0.059146
ENSG00000188895	MSL1	1.88676	146.033	0.059193
ENSG00000129250	KIF1C	1.88661	47.6067	0.059213
ENSG00000172382	PRSS27	1.88643	113.499	0.059237
ENSG00000181143	MUC16	-1.88626	-456.693	0.05926
ENSG00000133466	C1QTNF6	1.88599	5.25923	0.059296
ENSG00000111291	GPRC5D	-1.88529	-60.6717	0.059391
ENSG00000180016	OR1E1	1.88466	319.578	0.059476
ENSG00000227124	ZNF717	-1.88443	-59.1824	0.059507
ENSG00000162944	RFTN2	-1.88431	-13.9389	0.059523
ENSG00000142615	CELA2A	-1.88378	-32.4872	0.059594
ENSG00000145284	SCD5	-1.88368	-7.57654	0.059608
ENSG00000155275	TRMT44	1.88346	166.192	0.059638
ENSG00000163293	NIPAL1	-1.88306	-6.61904	0.059692
ENSG00000081248	CACNA1S	1.88292	43.1171	0.059711
ENSG00000145780	FEM1C	-1.88249	-11.7916	0.059769
ENSG00000258227	CLEC5A	-1.88232	-23.6909	0.059793
ENSG00000137673	MMP7	-1.88222	-9.54614	0.059806
ENSG00000128881	TTBK2	1.88194	68.7169	0.059845
ENSG00000087299	L2HGDH	-1.88157	-7.00795	0.059895
ENSG00000184838	PRR16	1.88055	44.0068	0.060033
ENSG00000170279	C7orf33	-1.88042	-634.975	0.060051
ENSG00000165899	OTOGL	-1.88021	-156.508	0.06008
ENSG00000143921	ABCG8	-1.88019	-375.49	0.060082
ENSG00000165714	BORCS5	-1.88015	-21.276	0.060087
ENSG00000100941	PNN	1.88004	28.7524	0.060103
ENSG00000213185	FAM24B	1.87964	144.44	0.060157
ENSG00000285733	ENSG00000285733	-1.87946	-13.8222	0.060181
ENSG00000171819	ANGPTL7	-1.87934	-269.919	0.060198
ENSG00000175048	ZDHHC14	1.87923	22.5535	0.060212
ENSG00000167822	OR8J3	1.87898	473.77	0.060248
ENSG00000115216	NRBP1	1.87847	15.515	0.060317
ENSG00000113761	ZNF346	1.87845	24.4853	0.060319
ENSG00000149781	FERMT3	1.87843	48.0238	0.060323
ENSG00000093009	CDC45	1.87797	242.894	0.060385
ENSG00000129009	ISLR	1.87795	208.7	0.060388
ENSG00000164327	RICTOR	1.8777	78.3145	0.060422
ENSG00000008018	PSMB1	1.87767	21.3589	0.060426
ENSG00000111335	OAS2	1.87748	57.7933	0.060452
ENSG00000170270	GON7	-1.87729	-44.6927	0.060479
ENSG00000180891	CUEDC1	-1.87677	-52.0329	0.06055
ENSG00000172320	OR5A1	1.87647	389.676	0.06059
ENSG00000057663	ATG5	1.87619	31.0464	0.060629
ENSG00000136286	MYO1G	1.87583	47.1086	0.060678
ENSG00000055118	KCNH2	1.87575	169.411	0.060689
ENSG00000160087	UBE2J2	1.8754	61.2068	0.060737
ENSG00000283297	TEX52	-1.87474	-47.879	0.060828
ENSG00000187959	CPSF4L	1.87469	176.274	0.060836
ENSG00000115155	OTOF	-1.87425	-176.299	0.060896
ENSG00000180398	MCFD2	1.87412	56.1493	0.060914
ENSG00000010818	HIVEP2	1.87332	77.5436	0.061025
ENSG00000178498	DTX3	-1.87301	-27.7379	0.061067
ENSG00000163630	SYNPR	-1.87217	-392.54	0.061183
ENSG00000096060	FKBP5	-1.87187	-79.0499	0.061225
ENSG00000092201	SUPT16H	-1.87177	-139.309	0.061238
ENSG00000248144	ADH1C	1.87173	32.0162	0.061243
ENSG00000057704	TMCC3	-1.87165	-9.09968	0.061255
ENSG00000204856	FAM216A	1.87145	58.5731	0.061283
ENSG00000104219	ZDHHC2	1.87142	16.3193	0.061286
ENSG00000103811	CTSH	-1.87141	-9.12396	0.061289
ENSG00000111275	ALDH2	1.87124	17.1703	0.061312
ENSG00000124657	OR2B6	-1.8712	-147.257	0.061317
ENSG00000114982	KANSL3	1.87001	69.7948	0.061482
ENSG00000185324	CDK10	-1.86872	-8.17964	0.061662
ENSG00000124615	MOCS1	-1.86871	-17.2157	0.061663
ENSG00000128708	HAT1	-1.86809	-9.06276	0.061749
ENSG00000124193	SRSF6	-1.8676	-42.3489	0.061817
ENSG00000186231	KLHL32	-1.86737	-6.78047	0.06185
ENSG00000259384	GH1	-1.86733	-39.6243	0.061856
ENSG00000144550	CPNE9	-1.86733	-82.4055	0.061856
ENSG00000169371	SNUPN	-1.86722	-37.1844	0.06187
ENSG00000227868	TEX46	1.86699	48.4317	0.061903
ENSG00000154252	GAL3ST2	-1.8669	-272.874	0.061915
ENSG00000106038	EVX1	1.86636	316.439	0.061991
ENSG00000126337	KRT36	-1.8659	-14.9841	0.062055
ENSG00000108443	RPS6KB1	1.86508	25.8673	0.062171
ENSG00000181752	OR8K5	1.86472	404.021	0.06222
ENSG00000182551	ADI1	1.86468	5.14996	0.062226
ENSG00000197153	H3C12	-1.86462	-83.145	0.062234
ENSG00000141298	SSH2	-1.86461	-77.7706	0.062236
ENSG00000157110	RBPMS	-1.86345	-9.89349	0.062399
ENSG00000159871	LYPD5	1.86332	70.5482	0.062417
ENSG00000181031	RPH3AL	1.86324	38.3873	0.062429
ENSG00000103313	MEFV	-1.86316	-13.997	0.06244
ENSG00000188155	KRTAP10-6	-1.86306	-26.3219	0.062454
ENSG00000159167	STC1	1.86189	439.206	0.062618
ENSG00000166349	RAG1	-1.86186	-124.501	0.062622
ENSG00000135454	B4GALNT1	1.86163	13.3408	0.062655
ENSG00000182179	UBA7	-1.86039	-71.8135	0.06283
ENSG00000096696	DSP	1.8595	33.6497	0.062956
ENSG00000084072	PPIE	-1.85942	-7.64527	0.062968
ENSG00000102539	MLNR	-1.85913	-44.142	0.063009
ENSG00000141084	RANBP10	-1.85912	-146.564	0.06301
ENSG00000170615	SLC26A5	1.85885	97.6973	0.063048
ENSG00000151502	VPS26B	1.85882	12.5127	0.063053
ENSG00000147649	MTDH	-1.85866	-159.809	0.063076
ENSG00000174371	EXO1	-1.85859	-31.7623	0.063085
ENSG00000176974	SHMT1	1.85835	8.61088	0.06312
ENSG00000114030	KPNA1	1.85832	33.2005	0.063123
ENSG00000075673	ATP12A	1.85811	16.2748	0.063154
ENSG00000135821	GLUL	1.85743	29.341	0.06325
ENSG00000170571	EMB	-1.85741	-5.32548	0.063253
ENSG00000169972	PUSL1	1.8574	27.1517	0.063254
ENSG00000125798	FOXA2	-1.85678	-300.961	0.063342
ENSG00000170373	CST1	-1.85677	-53.3413	0.063344
ENSG00000169442	CD52	1.85637	6.95498	0.063401
ENSG00000214357	NEURL1B	1.85619	40.291	0.063426
ENSG00000275835	TUBGCP5	-1.85609	-37.3658	0.06344
ENSG00000100902	PSMA6	-1.85546	-17.2995	0.06353
ENSG00000180287	PLD5	-1.85521	-121.932	0.063566
[truncated: 15,072 more rows]
