# Supplementary material for: scPrediXcan integrates deep learning methods and single-cell data into a cell-type-specific transcriptome-wide association study framework
Source: Cell Genom. 2025 May 14;5(5):100875. doi: 10.1016/j.xgen.2025.100875 (PMC12143334; doi:10.1016/j.xgen.2025.100875)
Supplement: Data S1. Tables S1–S47 [file mmc2.zip › Supplemental_tables/TableS2.xlsx]

## Sheet: Table_S2
Table 2: Genes predicted in canonical TWAS/ scPrediXcan
Dataset	Cell types	Number of genes for training	Number of genes converged in canonical TWAS (PEN)	Number of genes converged in canonical scPrediXcan(l-ctPred)
T2D	Acinar	19298	319	18586
T2D	Activated stellate	19298	326	18625
T2D	Alpha	19298	355	18594
T2D	Beta	19298	372	18612
T2D	Delta	19298	435	18565
T2D	Ductal	19298	354	18615
T2D	Endothelial	19298	411	18614
T2D	Gamma	19298	328	18612
T2D	Immune cell	19298	370	18614
T2D	Quiescent stellate	19298	375	18618
OneK1K	CD4-positive_alpha-beta_cytotoxic_T_cell	19026	564	17186
OneK1K	CD4-positive_alpha-beta_T_cell	19026	1143	17051
OneK1K	CD8-positive_alpha-beta_T_cell	19026	952	17415
OneK1K	Conventional_dendritic_cell	19026	573	16671
OneK1K	CD14-low_CD16-positive_monocyte	19026	683	17114
OneK1K	CD14-positive_monocyte	19026	659	17762
OneK1K	CD16-negative_CD56-bright_natural_killer_cell	19026	506	17761
OneK1K	Central_memory_CD4-positive_alpha-beta_T_cell	19026	1787	17826
OneK1K	Central_memory_CD8-positive_alpha-beta_T_cell	19026	533	17268
OneK1K	Double_negative_thymocyte	19026	789	17593
OneK1K	Effector_memory_CD4-positive_alpha-beta_T_cell	19026	696	16988
OneK1K	Effector_memory_CD8-positive_alpha-beta_T_cell	19026	1027	17312
OneK1K	Erythrocyte	19026	996	16310
OneK1K	Gamma-delta_T_cell	19026	753	17119
OneK1K	Hematopoietic_precursor_cell	19026	711	17696
OneK1K	Innate_lymphoid_cell	19026	963	17207
OneK1K	Memory_B_cell	19026	703	16871
OneK1K	Mucosal_invariant_T_cell	19026	521	17703
OneK1K	Naive_B_cell	19026	824	16866
OneK1K	Naive_thymus-derived_CD4-positive_alpha-beta_T_cell	19026	1319	17766
OneK1K	Naive_thymus-derived_CD8-positive_alpha-beta_T_cell	19026	661	17700
OneK1K	Natural_killer_cell	19026	1230	17782
OneK1K	Dendritic_cell	19026	1053	15557
OneK1K	Peripheral_blood_mononuclear_cell	19026	891	16787
OneK1K	Plasmablast	19026	650	17643
OneK1K	Plasmacytoid_dendritic_cell	19026	729	16908
OneK1K	Platelet	19026	970	17072
OneK1K	Regulatory_T_cell	19026	636	16989
OneK1K	Transitional_stage_B_cell	19026	670	17757
