# Supplementary material for: scPrediXcan integrates deep learning methods and single-cell data into a cell-type-specific transcriptome-wide association study framework
Source: Cell Genom. 2025 May 14;5(5):100875. doi: 10.1016/j.xgen.2025.100875 (PMC12143334; doi:10.1016/j.xgen.2025.100875)
Supplement: Data S1. Tables S1–S47 [file mmc2.zip › Supplemental_tables/TableS32.xlsx]

## Sheet: Table_S32_memoryBcell
gene	gene_name	zscore	effect_size	pvalue
ENSG00000213719	CLIC1	-23.3425	-281.979	1.64144e-120
ENSG00000213722	DDAH2	-18.3257	-129.928	5.16e-75
ENSG00000137343	ATAT1	17.4777	546.147	2.12e-68
ENSG00000204421	LY6G6C	-16.9276	-617.071	2.82e-64
ENSG00000204296	TSBP1	16.609	275.921	6e-62
ENSG00000204542	C6orf15	16.5577	224.393	1.41e-61
ENSG00000204290	BTNL2	14.9106	474.928	2.81e-50
ENSG00000204386	NEU1	14.5244	563.115	8.48e-48
ENSG00000204463	BAG6	-13.9009	-442.049	6.25e-44
ENSG00000204427	ABHD16A	-13.8646	-515.554	1.04e-43
ENSG00000196735	HLA-DQA1	-13.2372	-23.7003	5.35e-40
ENSG00000204420	MPIG6B	-12.4285	-308.286	1.83e-35
ENSG00000166278	C2	12.4099	590.915	2.31e-35
ENSG00000232629	HLA-DQB2	12.3217	24.5273	6.92e-35
ENSG00000204428	LY6G5C	-12.3208	-1113.28	7e-35
ENSG00000221988	PPT2	12.0841	81.3426	1.28e-33
ENSG00000278828	H3C10	-11.7481	-268.737	7.22e-32
ENSG00000213676	ATF6B	11.6605	302.88	2.03e-31
ENSG00000244255	ENSG00000244255	11.3051	605.132	1.24e-29
ENSG00000228789	HCG22	-11.2348	-158.507	2.75e-29
ENSG00000241404	EGFL8	11.0841	407.317	1.5e-28
ENSG00000204498	NFKBIL1	11.0224	129.571	2.98e-28
ENSG00000248167	TRIM39-RPP21	-10.3054	-265.556	6.66e-25
ENSG00000204314	PRRT1	10.0913	422.169	6.04e-24
ENSG00000137312	FLOT1	9.98373	326.81	1.8e-23
ENSG00000273703	H2BC14	9.90343	313.504	4.02e-23
ENSG00000213760	ATP6V1G2	9.71781	67.596	2.53e-22
ENSG00000228727	SAPCD1	-9.66196	-618.885	4.37e-22
ENSG00000204256	BRD2	9.61049	217.815	7.22e-22
ENSG00000204371	EHMT2	-9.5784	-625.663	9.86e-22
ENSG00000226979	LTA	-9.57041	-137.267	1.06e-21
ENSG00000168477	TNXB	-9.56516	-149.491	1.12e-21
ENSG00000169896	ITGAM	-9.41066	-294.442	4.93e-21
ENSG00000137338	PGBD1	9.16938	128.457	4.76e-20
ENSG00000204424	LY6G6F	-9.15694	-313.953	5.34e-20
ENSG00000277157	H4C4	-9.15557	-135.989	5.41e-20
ENSG00000204308	RNF5	9.05584	371.734	1.36e-19
ENSG00000206503	HLA-A	8.92267	59.0988	4.55e-19
ENSG00000196126	HLA-DRB1	8.63967	140.364	5.64e-18
ENSG00000276180	H4C9	-8.31093	-450.266	9.5e-17
ENSG00000276903	H2AC16	8.29859	248.252	1.05e-16
ENSG00000186470	BTN3A2	-8.27751	-59.2049	1.26e-16
ENSG00000137185	ZSCAN9	-7.99072	-30.145	1.34e-15
ENSG00000156873	PHKG2	7.81502	1073.18	5.5e-15
ENSG00000185651	UBE2L3	-7.6655	-177.339	1.78e-14
ENSG00000137404	NRM	-7.61502	-116.588	2.64e-14
ENSG00000237988	OR2I1P	7.58323	166.887	3.37e-14
ENSG00000250641	LY6G6F-LY6G6D	-7.57982	-220.413	3.46e-14
ENSG00000161179	YDJC	7.53486	69.4913	4.89e-14
ENSG00000204539	CDSN	-7.38259	-75.9077	1.55e-13
ENSG00000234745	HLA-B	7.37342	136.17	1.66e-13
ENSG00000183246	RIMBP3C	-7.35982	-263.419	1.84e-13
ENSG00000204385	SLC44A4	7.18799	238.081	6.58e-13
ENSG00000184357	H1-5	7.16614	162.864	7.71e-13
ENSG00000137331	IER3	-6.97585	-88.5985	3.04e-12
ENSG00000116698	SMG7	-6.89149	-212.558	5.52e-12
ENSG00000204681	GABBR1	6.83706	69.4359	8.08e-12
ENSG00000128604	IRF5	-6.74836	-36.8596	1.5e-11
ENSG00000204700	OR2J2	-6.68539	-665.899	2.3e-11
ENSG00000237541	HLA-DQA2	6.64046	5.9616	3.13e-11
ENSG00000276368	H2AC14	-6.54684	-744.692	5.88e-11
ENSG00000204472	AIF1	6.5331	98.3236	6.44e-11
ENSG00000232810	TNF	-6.52296	-207.289	6.89e-11
ENSG00000204516	MICB	6.50302	21.0672	7.87e-11
ENSG00000136573	BLK	6.43724	154.702	1.22e-10
ENSG00000204531	POU5F1	6.4007	56.4844	1.55e-10
ENSG00000240053	LY6G5B	-6.38457	-635.579	1.72e-10
ENSG00000099849	RASSF7	6.26189	58.7013	3.8e-10
ENSG00000204410	MSH5	-6.26013	-87.7736	3.85e-10
ENSG00000124568	SLC17A1	-6.11424	-123.239	9.7e-10
ENSG00000204469	PRRC2A	6.06435	126.811	1.32e-09
ENSG00000204695	OR14J1	-6.05132	-286.188	1.44e-09
ENSG00000275221	H2AC15	-5.99751	-41.1673	2e-09
ENSG00000241106	HLA-DOB	-5.97876	-32.6005	2.25e-09
ENSG00000010704	HFE	5.95027	217.83	2.68e-09
ENSG00000220201	ZGLP1	-5.92801	-416.007	3.07e-09
ENSG00000204520	MICA	-5.88819	-13.8207	3.9e-09
ENSG00000204540	PSORS1C1	5.80671	33.4244	6.37e-09
ENSG00000197153	H3C12	5.74612	63.3198	9.13e-09
ENSG00000204536	CCHCR1	-5.73413	-52.1976	9.8e-09
ENSG00000146109	ABT1	5.70083	144.059	1.19e-08
ENSG00000168291	PDHB	-5.68117	-57.3018	1.34e-08
ENSG00000169900	PYDC1	-5.6354	-79.2244	1.75e-08
ENSG00000223865	HLA-DPB1	-5.58884	-104.248	2.29e-08
ENSG00000138378	STAT4	-5.57263	-24.7357	2.51e-08
ENSG00000198315	ZKSCAN8	5.48229	33.9241	4.2e-08
ENSG00000197062	ZSCAN26	5.33408	258.909	9.6e-08
ENSG00000204576	PRR3	-5.28808	-242.724	1.24e-07
ENSG00000224586	GPX5	5.23635	486.532	1.64e-07
ENSG00000070047	PHRF1	-5.23438	-384.155	1.66e-07
ENSG00000203747	FCGR3A	5.19155	24.5491	2.09e-07
ENSG00000145901	TNIP1	-5.16183	-346.607	2.45e-07
ENSG00000267673	FDX2	5.16123	15.6546	2.45e-07
ENSG00000105371	ICAM4	5.11559	27.6831	3.13e-07
ENSG00000276302	ENSG00000276302	5.09672	246.679	3.46e-07
ENSG00000163686	ABHD6	-4.9868	-73.2781	6.14e-07
ENSG00000233822	H2BC15	-4.95151	-45.9542	7.36e-07
ENSG00000180596	H2BC4	4.92563	71.9638	8.41e-07
ENSG00000278637	H4C1	4.91598	137.257	8.83e-07
ENSG00000243729	OR5V1	-4.89669	-219.275	9.75e-07
ENSG00000185522	LMNTD2	4.88167	61.3073	1.05e-06
ENSG00000198563	DDX39B	-4.87853	-197.613	1.07e-06
ENSG00000105376	ICAM5	4.871	37.4631	1.11e-06
ENSG00000205882	DEFB134	4.84384	152.251	1.27e-06
ENSG00000255154	HTD2	-4.84265	-30.7114	1.28e-06
ENSG00000172057	ORMDL3	-4.8404	-60.3171	1.3e-06
ENSG00000204632	HLA-G	-4.80829	-13.326	1.52e-06
ENSG00000204388	HSPA1B	4.78882	49.7244	1.68e-06
ENSG00000204390	HSPA1L	-4.78459	-17.357	1.71e-06
ENSG00000204564	C6orf136	4.77087	89.0455	1.83e-06
ENSG00000213588	ZBTB9	4.75894	214.663	1.95e-06
ENSG00000103510	KAT8	-4.73679	-191.063	2.17e-06
ENSG00000187837	H1-2	-4.72613	-154.379	2.29e-06
ENSG00000291302	ENSG00000291302	-4.72398	-120.327	2.31e-06
ENSG00000274600	RIMBP3B	4.70557	1051.95	2.53e-06
ENSG00000164508	H2AC1	-4.69198	-252.135	2.71e-06
ENSG00000153064	BANK1	4.68449	61.9199	2.81e-06
ENSG00000186075	ZPBP2	4.68244	47.4657	2.83e-06
ENSG00000213859	KCTD11	4.68124	185.111	2.85e-06
ENSG00000248993	ENSG00000248993	-4.66631	-175.028	3.07e-06
ENSG00000112337	SLC17A2	4.64634	136.494	3.38e-06
ENSG00000187626	ZKSCAN4	4.63475	43.774	3.57e-06
ENSG00000126456	IRF3	4.62538	44.9351	3.74e-06
ENSG00000065989	PDE4A	-4.62003	-28.369	3.84e-06
ENSG00000120054	CPN1	-4.5662	-138.943	4.97e-06
ENSG00000111801	BTN3A3	4.54083	85.2296	5.6e-06
ENSG00000164611	PTTG1	-4.47006	-26.6934	7.82e-06
ENSG00000168131	OR2B2	-4.44079	-216.146	8.96e-06
ENSG00000278677	H2AC17	-4.41827	-197.121	9.95e-06
ENSG00000159314	ARHGAP27	-4.41156	-15.1729	1.03e-05
ENSG00000235109	ZSCAN31	4.40313	16.2685	1.07e-05
ENSG00000204644	ZFP57	4.38037	16.1678	1.18e-05
ENSG00000232040	SCAND3	-4.36223	-105.966	1.29e-05
ENSG00000134369	NAV1	4.3289	54.5612	1.5e-05
ENSG00000126453	BCL2L12	4.31096	66.0948	1.63e-05
ENSG00000278463	H2AC4	4.27066	57.5904	1.95e-05
ENSG00000177030	DEAF1	-4.26562	-270.562	1.99e-05
ENSG00000273542	H4C12	-4.26012	-178.918	2.04e-05
ENSG00000213780	GTF2H4	-4.25207	-41.5739	2.12e-05
ENSG00000124678	TCP11	4.21956	4.30365	2.45e-05
ENSG00000042813	ZPBP	-4.21092	-412.918	2.54e-05
ENSG00000233050	DEFB130B	-4.17443	-948.291	2.99e-05
ENSG00000141738	GRB7	4.15977	101.846	3.19e-05
ENSG00000164609	SLU7	-4.15564	-28.219	3.24e-05
ENSG00000278588	H2BC10	-4.15077	-66.404	3.31e-05
ENSG00000180044	C3orf80	4.13836	103.156	3.5e-05
ENSG00000184378	ACTRT3	-4.13634	-100.166	3.53e-05
ENSG00000163684	RPP14	-4.13306	-17.1587	3.58e-05
ENSG00000204287	HLA-DRA	4.11555	204.64	3.86e-05
ENSG00000160683	CXCR5	4.11193	87.3612	3.92e-05
ENSG00000174775	HRAS	-4.09883	-17.449	4.15e-05
ENSG00000113532	ST8SIA4	-4.08696	-82.4975	4.37e-05
ENSG00000273983	H3C8	-4.07803	-22.016	4.54e-05
ENSG00000139370	SLC15A4	4.0747	119.78	4.61e-05
ENSG00000197903	H2BC12	-4.04995	-28.3278	5.12e-05
ENSG00000129538	RNASE1	-4.04571	-90.9285	5.22e-05
ENSG00000146047	H2BC1	-4.03188	-122.791	5.53e-05
ENSG00000204511	MCCD1	-4.03043	-210.432	5.57e-05
ENSG00000146197	SCUBE3	4.02034	301.563	5.81e-05
ENSG00000286522	H3C2	4.01388	83.749	5.97e-05
ENSG00000182010	RTKN2	-3.98312	-6.86679	6.8e-05
ENSG00000185130	H2BC13	3.97609	155.619	7.01e-05
ENSG00000171056	SOX7	3.96688	95.1609	7.28e-05
ENSG00000168297	PXK	3.94162	25.3494	8.09e-05
ENSG00000064995	TAF11	-3.94025	-79.2605	8.14e-05
ENSG00000105063	PPP6R1	3.92817	222.926	8.56e-05
ENSG00000110435	PDHX	-3.92245	-10.2582	8.77e-05
ENSG00000104321	TRPA1	3.91759	87.9481	8.94e-05
ENSG00000168394	TAP1	-3.91561	-90.8245	9.02e-05
ENSG00000116701	NCF2	-3.91359	-14.7561	9.09e-05
ENSG00000149089	APIP	-3.91316	-8.27984	9.11e-05
ENSG00000204544	MUC21	3.87919	75.0246	0.000105
ENSG00000198369	SPRED2	-3.8631	-124.721	0.000112
ENSG00000114982	KANSL3	3.84323	64.2403	0.000121
ENSG00000126773	PCNX4	-3.84182	-322.554	0.000122
ENSG00000006837	CDKL3	3.82261	116.198	0.000132
ENSG00000204702	OR2J1	3.80616	194.237	0.000141
ENSG00000285085	ENSG00000285085	3.77498	22.8081	0.00016
ENSG00000204642	HLA-F	3.77134	91.2501	0.000162
ENSG00000172890	NADSYN1	-3.75325	-36.7859	0.000175
ENSG00000111678	C12orf57	-3.75037	-109.004	0.000177
ENSG00000154328	NEIL2	3.72555	18.6281	0.000195
ENSG00000077157	PPP1R12B	3.71067	322.171	0.000207
ENSG00000112078	KCTD20	3.69136	70.4525	0.000223
ENSG00000135333	EPHA7	3.65945	140.179	0.000253
ENSG00000096996	IL12RB1	3.65866	28.3179	0.000254
ENSG00000146039	SLC17A4	-3.65113	-241.648	0.000261
ENSG00000181552	EDDM3B	-3.64564	-57.9234	0.000267
ENSG00000143226	FCGR2A	3.64316	34.1589	0.000269
ENSG00000203910	C1orf146	-3.63201	-214.486	0.000281
ENSG00000111321	LTBR	3.61536	20.9644	0.0003
ENSG00000204248	COL11A2	-3.6147	-56.901	0.000301
ENSG00000065000	AP3D1	3.61207	265.775	0.000304
ENSG00000177710	SLC35G5	-3.58959	-251.766	0.000331
ENSG00000185760	KCNQ5	3.58633	63.5848	0.000335
ENSG00000254415	SIGLEC14	-3.56779	-26.7225	0.00036
ENSG00000204560	DHX16	-3.56337	-124.761	0.000366
ENSG00000179165	PXT1	3.56179	162.663	0.000368
ENSG00000166851	PLK1	-3.55394	-40.3389	0.00038
ENSG00000274997	H2AC12	-3.55	-47.268	0.000385
ENSG00000149179	CSTPP1	-3.52187	-36.1973	0.000429
ENSG00000141736	ERBB2	-3.51779	-237.397	0.000435
ENSG00000162738	VANGL2	-3.51556	-36.1679	0.000439
ENSG00000188580	NKAIN2	-3.50886	-238.237	0.00045
ENSG00000134249	ADAM30	3.50853	360.163	0.000451
ENSG00000187475	H1-6	3.5061	57.613	0.000455
ENSG00000065060	BLTP3A	-3.49353	-45.2106	0.000477
ENSG00000188739	RBM34	3.4833	187.391	0.000495
ENSG00000140678	ITGAX	3.47681	10.1182	0.000507
ENSG00000185187	SIGIRR	3.47558	116.151	0.00051
ENSG00000204713	TRIM27	-3.47461	-20.8183	0.000512
ENSG00000131951	LRRC9	3.46825	13.9727	0.000524
ENSG00000109736	MFSD10	3.44585	87.7552	0.000569
ENSG00000204687	MAS1L	3.43925	412.911	0.000583
ENSG00000198704	GPX6	3.43413	325.351	0.000594
ENSG00000188227	ZNF793	-3.43405	-28.3871	0.000595
ENSG00000078018	MAP2	3.43393	36.446	0.000595
ENSG00000079689	SCGN	-3.4337	-296.603	0.000595
ENSG00000163377	TAFA4	3.43124	263.751	0.000601
ENSG00000176909	MAMSTR	3.42964	74.1047	0.000604
ENSG00000204616	TRIM31	3.4144	6.05202	0.000639
ENSG00000124610	H1-1	-3.39671	-37.4508	0.000682
ENSG00000171790	SLFNL1	3.39162	25.5056	0.000695
ENSG00000051009	FHIP1B	3.38983	93.0502	0.000699
ENSG00000166947	EPB42	-3.38929	-130.947	0.000701
ENSG00000146151	HMGCLL1	-3.38735	-193.039	0.000706
ENSG00000169169	CPT1C	-3.36327	-7.63144	0.00077
ENSG00000130222	GADD45G	3.3607	6.616	0.000777
ENSG00000152254	G6PC2	3.34259	244.91	0.00083
ENSG00000176177	ENTHD1	-3.34205	-135.919	0.000832
ENSG00000070770	CSNK2A2	-3.33713	-49.4253	0.000846
ENSG00000205442	IZUMO3	-3.33081	-241.888	0.000866
ENSG00000112576	CCND3	-3.31994	-379.375	0.0009
ENSG00000198522	GPN1	3.31752	64.4491	0.000908
ENSG00000143669	LYST	-3.31654	-16.4194	0.000911
ENSG00000145014	TMEM44	3.30905	22.8489	0.000936
ENSG00000099834	CDHR5	3.30581	21.0729	0.000947
ENSG00000132185	FCRLA	-3.30515	-130.595	0.000949
ENSG00000137822	TUBGCP4	-3.30113	-90.1296	0.000963
ENSG00000184220	CMSS1	-3.29788	-97.4001	0.000974
ENSG00000204475	NCR3	-3.29373	-38.8209	0.000989
ENSG00000170276	HSPB2	-3.29285	-181.155	0.000992
ENSG00000075975	MKRN2	-3.29152	-20.9112	0.000996
ENSG00000124613	ZNF391	3.28757	17.221	0.001011
ENSG00000181315	ZNF322	-3.28567	-46.2738	0.001017
ENSG00000205883	DEFB135	3.28231	113.041	0.00103
ENSG00000144369	FAM171B	3.28183	18.5833	0.001031
ENSG00000088682	COQ9	3.27947	40.2505	0.00104
ENSG00000133265	HSPBP1	-3.27458	-33.8749	0.001058
ENSG00000141744	PNMT	3.27025	78.7918	0.001075
ENSG00000112561	TFEB	-3.26966	-47.8528	0.001077
ENSG00000253958	CLDN23	3.26305	8.44709	0.001102
ENSG00000134744	TUT4	-3.26084	-123.105	0.001111
ENSG00000174611	KY	-3.2523	-111.615	0.001145
ENSG00000161610	HCRT	-3.24815	-119.917	0.001162
ENSG00000023191	RNH1	3.24677	81.3531	0.001167
ENSG00000165997	ARL5B	-3.23959	-26.0808	0.001197
ENSG00000166670	MMP10	-3.23796	-178.456	0.001204
ENSG00000197930	ERO1A	-3.23548	-43.465	0.001214
ENSG00000174951	FUT1	-3.22904	-34.1844	0.001242
ENSG00000177455	CD19	-3.22695	-293.705	0.001251
ENSG00000162104	ADCY9	3.22571	71.4432	0.001257
ENSG00000274641	H2BC17	3.22419	222.903	0.001263
ENSG00000167487	KLHL26	3.22222	173.15	0.001272
ENSG00000160695	VPS11	-3.21718	-39.7713	0.001295
ENSG00000267748	ENSG00000267748	3.21597	92.8673	0.0013
ENSG00000130584	ZBTB46	3.2121	78.273	0.001318
ENSG00000100154	TTC28	3.21183	9.98045	0.001319
ENSG00000095981	KCNK16	-3.20838	-128.005	0.001335
ENSG00000123453	SARDH	3.2075	41.9517	0.001339
ENSG00000132514	CLEC10A	-3.20641	-102.938	0.001344
ENSG00000171757	LRRC34	3.20604	72.7173	0.001346
ENSG00000127780	OR1E2	3.20103	381.497	0.001369
ENSG00000137868	STRA6	-3.19595	-32.9619	0.001394
ENSG00000234829	IFNA17	-3.1903	-162.284	0.001421
ENSG00000166963	MAP1A	3.18852	81.273	0.00143
ENSG00000146858	ZC3HAV1L	-3.18551	-13.8459	0.001445
ENSG00000065361	ERBB3	-3.18236	-58.9598	0.001461
ENSG00000167588	GPD1	-3.18226	-86.4251	0.001461
ENSG00000133247	KMT5C	3.17736	141.581	0.001486
ENSG00000124160	NCOA5	3.17669	46.7888	0.00149
ENSG00000164398	ACSL6	3.17041	47.3301	0.001522
ENSG00000176971	FIBIN	3.16895	145.422	0.00153
ENSG00000185947	ZNF267	-3.16801	-84.8682	0.001535
ENSG00000244411	KRTAP5-7	3.16793	281.516	0.001535
ENSG00000142224	IL19	-3.16024	-11.9383	0.001576
ENSG00000231389	HLA-DPA1	-3.15569	-6.87905	0.001601
ENSG00000165644	COMTD1	-3.15541	-32.2668	0.001603
ENSG00000167244	IGF2	-3.15521	-155.782	0.001604
ENSG00000187288	CIDEC	3.15393	131.024	0.001611
ENSG00000254206	NPIPB11	3.14825	132.968	0.001643
ENSG00000213886	UBD	3.13421	37.9863	0.001723
ENSG00000147874	HAUS6	-3.12972	-21.9991	0.00175
ENSG00000189362	NEMP2	3.12649	13.4075	0.001769
ENSG00000163602	RYBP	3.12346	140.997	0.001787
ENSG00000187987	ZSCAN23	3.12202	26.9202	0.001796
ENSG00000116771	AGMAT	3.12061	4.22915	0.001805
ENSG00000273802	H2BC8	3.11113	113.079	0.001864
ENSG00000003987	MTMR7	3.10617	52.5235	0.001895
ENSG00000204913	LRRC3C	-3.10422	-14.1609	0.001908
ENSG00000198642	KLHL9	3.10379	41.8527	0.001911
ENSG00000170917	NUDT6	-3.10363	-34.822	0.001912
ENSG00000196704	AMZ2	3.09987	32.8336	0.001936
ENSG00000142102	PGGHG	-3.09595	-26.8571	0.001962
ENSG00000120235	IFNA6	-3.08778	-502.289	0.002017
ENSG00000005020	SKAP2	-3.08715	-28.6602	0.002021
ENSG00000254726	MEX3A	-3.0852	-426.854	0.002034
ENSG00000167004	PDIA3	-3.07637	-159.585	0.002095
ENSG00000141540	TTYH2	-3.06658	-479.851	0.002165
ENSG00000273513	TBC1D3K	3.06365	1507.82	0.002187
ENSG00000171817	ZNF540	-3.06313	-195.652	0.00219
ENSG00000197409	H3C4	-3.05906	-78.9397	0.00222
ENSG00000289282	ENSG00000289282	-3.0581	-262.147	0.002227
ENSG00000197562	RAB40C	-3.05348	-63.8938	0.002262
ENSG00000171044	XKR6	3.04527	71.0762	0.002325
ENSG00000148019	CEP78	-3.04512	-81.3177	0.002326
ENSG00000152240	HAUS1	-3.04437	-10.5228	0.002332
ENSG00000183087	GAS6	-3.04412	-76.0624	0.002334
ENSG00000212722	KRTAP4-9	-3.04393	-306.201	0.002335
ENSG00000256269	HMBS	-3.0436	-43.2409	0.002338
ENSG00000174915	PTDSS2	3.04348	86.7045	0.002339
ENSG00000095794	CREM	-3.03679	-83.9601	0.002391
ENSG00000161180	CCDC116	-3.03341	-44.2679	0.002418
ENSG00000173080	RXFP4	3.03168	127.499	0.002432
ENSG00000070961	ATP2B1	3.03093	35.4052	0.002438
ENSG00000137288	UQCC2	3.02921	23.5658	0.002452
ENSG00000171786	NHLH1	3.02891	84.5586	0.002454
ENSG00000105401	CDC37	-3.02797	-36.6714	0.002462
ENSG00000101464	PIGU	-3.01858	-89.3833	0.00254
ENSG00000204438	GPANK1	-3.00931	-96.0395	0.002618
ENSG00000149428	HYOU1	-3.00769	-44.4031	0.002632
ENSG00000176473	WDR25	-3.00747	-15.0358	0.002634
ENSG00000110497	AMBRA1	-3.00587	-161.847	0.002648
ENSG00000019995	ZRANB1	-3.00049	-35.2074	0.002695
ENSG00000101546	RBFA	-3.00048	-22.1718	0.002696
ENSG00000117266	CDK18	3	38.3467	0.0027
ENSG00000251246	EFNA4-EFNA3	-2.9999	-38.9953	0.002701
ENSG00000172939	OXSR1	-2.99983	-650.19	0.002701
ENSG00000172680	MOS	-2.99929	-115	0.002706
ENSG00000153250	RBMS1	2.9968	48.6266	0.002728
ENSG00000174938	SEZ6L2	-2.99592	-22.6907	0.002736
ENSG00000204348	DXO	-2.98909	-90.2274	0.002798
ENSG00000188283	ZNF383	-2.98886	-58.132	0.0028
ENSG00000064419	TNPO3	-2.98514	-23.7738	0.002834
ENSG00000005059	MCUB	-2.97581	-209.701	0.002922
ENSG00000263956	NBPF11	2.97446	188.281	0.002935
ENSG00000177225	GATD1	2.97305	123.167	0.002949
ENSG00000171403	KRT9	2.96972	325.317	0.002981
ENSG00000011485	PPP5C	-2.96377	-7.80611	0.003039
ENSG00000081721	DUSP12	2.9579	80.3827	0.003097
ENSG00000164574	GALNT10	-2.9566	-27.6813	0.003111
ENSG00000224420	ADM5	-2.95656	-69.647	0.003111
ENSG00000165526	RPUSD4	2.95606	96.3074	0.003116
ENSG00000156858	PRR14	2.95543	951.881	0.003122
ENSG00000178852	EFCAB13	-2.95513	-9.43374	0.003125
ENSG00000094661	OR1I1	-2.95297	-527.205	0.003147
ENSG00000103021	CCDC113	-2.95033	-65.4841	0.003174
ENSG00000160471	COX6B2	2.94959	52.9844	0.003182
ENSG00000170166	HOXD4	-2.94881	-122.219	0.00319
ENSG00000125686	MED1	2.94688	23.5101	0.00321
ENSG00000177885	GRB2	-2.94501	-40.7196	0.003229
ENSG00000162745	OLFML2B	-2.9439	-57.5542	0.003241
ENSG00000283782	ENSG00000283782	2.93991	54.1038	0.003283
ENSG00000065518	NDUFB4	2.93651	125.32	0.003319
ENSG00000206530	CFAP44	2.93552	64.2119	0.00333
ENSG00000225526	MKRN2OS	2.93401	69.3869	0.003346
ENSG00000067369	TP53BP1	2.9319	38.6571	0.003369
ENSG00000168806	LCMT2	-2.93186	-27.1866	0.003369
ENSG00000215695	RSC1A1	-2.93001	-166.18	0.00339
ENSG00000070031	SCT	-2.92834	-180.095	0.003408
ENSG00000132801	ZSWIM3	2.92779	96.104	0.003414
ENSG00000124564	SLC17A3	-2.92667	-21.2787	0.003426
ENSG00000182985	CADM1	-2.92584	-41.001	0.003435
ENSG00000204842	ATXN2	-2.9239	-101.844	0.003457
ENSG00000261272	MUC22	-2.92384	-37.269	0.003457
ENSG00000072694	FCGR2B	2.92122	9.29639	0.003487
ENSG00000172724	CCL19	-2.91871	-50.7933	0.003515
ENSG00000066777	ARFGEF1	2.91658	95.1338	0.003539
ENSG00000066422	ZBTB11	2.9149	47.5284	0.003558
ENSG00000136634	IL10	-2.91274	-36.0196	0.003583
ENSG00000178860	MSC	-2.90923	-7.97503	0.003623
ENSG00000236104	ZBTB22	2.90922	166.029	0.003623
ENSG00000159495	TGM7	-2.90616	-256.74	0.003659
ENSG00000072858	SIDT1	2.90605	5.52801	0.00366
ENSG00000249715	FER1L5	2.9045	347.244	0.003678
ENSG00000137872	SEMA6D	2.90401	145.627	0.003684
ENSG00000181090	EHMT1	2.90386	195.363	0.003686
ENSG00000239697	TNFSF12	-2.90121	-18.2601	0.003717
ENSG00000184647	PRSS55	2.89994	70.0874	0.003732
ENSG00000105549	THEG	2.89961	193.316	0.003736
ENSG00000196358	NTNG2	2.89885	99.5804	0.003745
ENSG00000111231	GPN3	-2.89177	-20.4419	0.003831
ENSG00000140459	CYP11A1	-2.89081	-199.531	0.003842
ENSG00000117036	ETV3	-2.88811	-120.418	0.003876
ENSG00000197798	FAM118B	2.88291	81.9719	0.00394
ENSG00000174939	ASPHD1	-2.88274	-26.9464	0.003942
ENSG00000206535	LNP1	2.88152	250.455	0.003958
ENSG00000063245	EPN1	-2.8781	-68.1608	0.004001
ENSG00000125148	MT2A	2.87718	84.5687	0.004013
ENSG00000108439	PNPO	-2.8765	-45.8537	0.004021
ENSG00000105550	FGF21	-2.87648	-175.959	0.004021
ENSG00000188032	C19orf67	2.87351	382.275	0.004059
ENSG00000258083	OR9A4	2.87325	195.16	0.004063
ENSG00000099282	TSPAN15	-2.87151	-10.5362	0.004085
ENSG00000113328	CCNG1	2.86399	74.757	0.004183
ENSG00000169599	NFU1	-2.86381	-144.521	0.004186
ENSG00000011451	WIZ	2.86298	461.742	0.004197
ENSG00000197587	DMBX1	2.85988	74.8469	0.004238
ENSG00000108306	FBXL20	-2.84825	-59.0917	0.004396
ENSG00000204301	NOTCH4	2.84807	36.2479	0.004399
ENSG00000158023	CFAP251	-2.84541	-33.8557	0.004435
ENSG00000136021	SCYL2	2.84081	84.608	0.0045
ENSG00000104728	ARHGEF10	2.83931	92.2367	0.004521
ENSG00000232113	TEX50	2.83886	243.112	0.004528
ENSG00000154721	JAM2	-2.8325	-42.6706	0.004619
ENSG00000130511	SSBP4	2.83115	21.2406	0.004638
ENSG00000188807	TMEM201	-2.82788	-252.182	0.004686
ENSG00000168491	CCDC110	-2.82748	-20.637	0.004692
ENSG00000158987	RAPGEF6	-2.82491	-80.6147	0.004729
ENSG00000205364	MT1M	2.82485	134.525	0.00473
ENSG00000197965	MPZL1	2.82483	14.1961	0.004731
ENSG00000163082	SGPP2	-2.82051	-20.5461	0.004795
ENSG00000003989	SLC7A2	-2.82035	-51.1765	0.004797
ENSG00000162928	PEX13	-2.81708	-42.941	0.004846
ENSG00000213416	KRTAP4-12	-2.81703	-60.0857	0.004847
ENSG00000177663	IL17RA	2.81512	31.4892	0.004876
ENSG00000198535	C2CD4A	-2.81277	-20.8118	0.004912
ENSG00000109846	CRYAB	-2.81065	-63.3166	0.004944
ENSG00000080166	DCT	-2.81031	-90.7692	0.004949
ENSG00000167261	DPEP2	2.80979	24.3714	0.004957
ENSG00000136810	TXN	-2.80719	-14.608	0.004998
ENSG00000162456	KNCN	2.80107	277.271	0.005093
ENSG00000185070	FLRT2	2.79924	61.7059	0.005122
ENSG00000138439	FAM117B	-2.79601	-31.2988	0.005174
ENSG00000134571	MYBPC3	-2.79008	-115.388	0.005269
ENSG00000196967	ZNF585A	2.78967	185.745	0.005276
ENSG00000156171	DRAM2	2.78588	134.624	0.005338
ENSG00000140323	DISP2	-2.78541	-50.2663	0.005346
ENSG00000100321	SYNGR1	2.78518	9.03617	0.00535
ENSG00000147872	PLIN2	-2.78377	-20.7348	0.005373
ENSG00000144642	RBMS3	2.78118	40.2134	0.005416
ENSG00000198502	HLA-DRB5	2.78105	70.6107	0.005418
ENSG00000130997	POLN	2.77948	107.879	0.005445
ENSG00000141279	NPEPPS	-2.77861	-146.126	0.005459
ENSG00000239998	LILRA2	-2.77594	-15.5939	0.005504
ENSG00000084734	GCKR	2.77457	86.3397	0.005528
ENSG00000105810	CDK6	-2.77006	-155.527	0.005605
ENSG00000166128	RAB8B	2.76942	43.0836	0.005616
ENSG00000204653	ASPDH	2.76915	44.2414	0.00562
ENSG00000155629	PIK3AP1	-2.76807	-128.944	0.005639
ENSG00000152910	CNTNAP4	-2.76504	-589.315	0.005692
ENSG00000084674	APOB	2.75571	63.7666	0.005856
ENSG00000158869	FCER1G	-2.75355	-5.80667	0.005895
ENSG00000129250	KIF1C	2.7529	52.0658	0.005907
ENSG00000101412	E2F1	-2.75012	-11.9038	0.005957
ENSG00000139218	SCAF11	-2.74909	-109.067	0.005976
ENSG00000137218	FRS3	-2.74881	-70.3248	0.005981
ENSG00000153113	CAST	2.74523	106.859	0.006047
ENSG00000148704	VAX1	-2.74416	-591.367	0.006067
ENSG00000149743	TRPT1	2.74206	586.197	0.006105
ENSG00000137700	SLC37A4	-2.74081	-22.8904	0.006129
ENSG00000173281	PPP1R3B	2.74073	73.2568	0.00613
ENSG00000183682	BMP8A	2.74071	8.36591	0.006131
ENSG00000001617	SEMA3F	-2.73922	-79.8741	0.006158
ENSG00000196655	TRAPPC4	2.73421	40.8622	0.006253
ENSG00000161395	PGAP3	2.73283	39.4993	0.006279
ENSG00000223572	CKMT1A	-2.73206	-306.591	0.006294
ENSG00000205517	RGL3	2.72984	131.969	0.006337
ENSG00000141905	NFIC	-2.72779	-76.7805	0.006376
ENSG00000166762	CATSPER2	-2.72569	-25.6432	0.006417
ENSG00000102904	TSNAXIP1	2.72395	281.234	0.006451
ENSG00000146054	TRIM7	2.72266	43.0203	0.006476
ENSG00000124574	ABCC10	-2.72259	-55.4311	0.006477
ENSG00000072415	PALS1	2.72207	119.55	0.006487
ENSG00000178226	PRSS36	2.72158	35.3203	0.006497
ENSG00000124145	SDC4	2.72155	8.07149	0.006498
ENSG00000026508	CD44	2.71852	3.88593	0.006557
ENSG00000168298	H1-4	2.71719	54.6652	0.006584
ENSG00000072818	ACAP1	-2.71561	-68.454	0.006615
ENSG00000131591	C1orf159	2.7109	31.4615	0.00671
ENSG00000130559	CAMSAP1	2.70945	50.1518	0.00674
ENSG00000248333	CDK11B	2.70795	1480.11	0.00677
ENSG00000066117	SMARCD1	-2.70676	-98.2376	0.006794
ENSG00000176994	SMCR8	2.70082	70.6407	0.006917
ENSG00000140105	WARS1	-2.69925	-15.1077	0.00695
ENSG00000185101	ANO9	2.69867	10.8274	0.006962
ENSG00000104213	PDGFRL	2.69808	14.3769	0.006974
ENSG00000106927	AMBP	-2.69633	-85.1074	0.007011
ENSG00000196227	FAM217B	-2.69622	-153.605	0.007013
ENSG00000278870	OR51G1	-2.69618	-359.049	0.007014
ENSG00000173110	HSPA6	-2.69581	-10.446	0.007022
ENSG00000153317	ASAP1	-2.69486	-43.4169	0.007042
ENSG00000093217	XYLB	-2.69443	-70.0194	0.007051
ENSG00000131142	CCL25	2.694	32.0079	0.00706
ENSG00000025434	NR1H3	-2.68586	-129.704	0.007234
ENSG00000181616	OR52H1	2.68407	73.1633	0.007273
ENSG00000183513	COA5	-2.68395	-72.1725	0.007276
ENSG00000106571	GLI3	2.68383	101.804	0.007278
ENSG00000188290	HES4	2.68381	9.44531	0.007279
ENSG00000111832	RWDD1	2.68266	57.2665	0.007304
ENSG00000170515	PA2G4	2.67925	296.872	0.007379
ENSG00000141084	RANBP10	-2.67869	-124.61	0.007391
ENSG00000119669	IRF2BPL	2.67774	10.4117	0.007412
ENSG00000105538	RASIP1	-2.67697	-170.04	0.007429
ENSG00000140474	ULK3	2.6769	53.5946	0.007431
ENSG00000259384	GH1	-2.67491	-17.1348	0.007475
ENSG00000225528	TMA7B	-2.67387	-24.6381	0.007498
ENSG00000129245	FXR2	-2.67298	-325.466	0.007518
ENSG00000157303	SUSD3	-2.67161	-32.9369	0.007549
ENSG00000168803	ADAL	-2.67116	-21.524	0.007559
ENSG00000152904	GGPS1	2.67044	59.2538	0.007575
ENSG00000143257	NR1I3	-2.6697	-76.1305	0.007592
ENSG00000143434	SEMA6C	-2.66873	-58.1333	0.007614
ENSG00000184163	C1QTNF12	2.66795	84.8042	0.007632
ENSG00000243927	MRPS6	2.66678	73.4697	0.007658
ENSG00000104691	UBXN8	-2.66626	-24.2549	0.00767
ENSG00000135373	EHF	-2.65954	-31.1578	0.007825
ENSG00000072571	HMMR	2.65883	78.2455	0.007841
ENSG00000162892	IL24	2.6575	26.6762	0.007872
ENSG00000021355	SERPINB1	2.65693	14.7452	0.007886
ENSG00000180113	TDRD6	-2.65675	-150.512	0.00789
ENSG00000176797	DEFB103A	-2.65625	-6775.61	0.007902
ENSG00000100281	HMGXB4	-2.65604	-134.646	0.007906
ENSG00000125485	DDX31	2.65591	49.1422	0.00791
ENSG00000096968	JAK2	-2.65505	-20.7354	0.00793
ENSG00000152611	CAPSL	-2.65425	-51.1644	0.007948
ENSG00000114378	HYAL1	2.65419	58.9084	0.00795
ENSG00000089053	ANAPC5	2.65245	75.5768	0.007991
ENSG00000186847	KRT14	2.65244	94.2809	0.007991
ENSG00000169397	RNASE3	2.6517	16.289	0.008009
ENSG00000219438	TAFA5	-2.64679	-125.229	0.008126
ENSG00000113263	ITK	-2.64563	-67.2681	0.008154
ENSG00000148926	ADM	2.64512	60.6573	0.008166
ENSG00000174953	DHX36	2.64445	120.249	0.008182
ENSG00000189079	ARID2	2.64343	209.198	0.008207
ENSG00000105849	POLR1F	-2.64253	-46.2672	0.008229
ENSG00000198380	GFPT1	-2.64127	-26.1082	0.00826
ENSG00000099910	KLHL22	-2.64066	-101.846	0.008275
ENSG00000205832	C16orf96	2.63956	163.997	0.008301
ENSG00000259207	ITGB3	-2.63938	-31.6995	0.008306
ENSG00000168090	COPS6	2.63807	121.509	0.008338
ENSG00000170802	FOXN2	2.63793	48.4565	0.008341
ENSG00000072071	ADGRL1	2.63773	83.4503	0.008346
ENSG00000139266	MARCHF9	-2.63362	-150.717	0.008448
ENSG00000160124	MIX23	2.63356	46.9353	0.008449
ENSG00000177556	ATOX1	-2.6331	-22.5947	0.008461
ENSG00000143032	BARHL2	2.6325	67.6247	0.008476
ENSG00000184743	ATL3	-2.62979	-19.3155	0.008544
ENSG00000125780	TGM3	-2.62846	-32.7525	0.008577
ENSG00000138092	CENPO	-2.62843	-40.6927	0.008578
ENSG00000184560	SPEM2	2.62788	553.645	0.008592
ENSG00000122543	OCM	2.62766	269.126	0.008597
ENSG00000172661	WASHC2C	-2.62729	-13.2317	0.008607
ENSG00000176022	B3GALT6	2.62658	59.6253	0.008625
ENSG00000290217	ENSG00000290217	-2.62634	-247.578	0.008631
ENSG00000135541	AHI1	-2.62295	-19.6848	0.008717
ENSG00000086848	ALG9	2.62291	142.558	0.008718
ENSG00000233954	UQCRHL	-2.6187	-102.695	0.008827
ENSG00000157992	KRTCAP3	-2.61724	-43.6438	0.008864
ENSG00000138379	MSTN	-2.61595	-130.188	0.008898
ENSG00000162399	BSND	2.61538	172.765	0.008913
ENSG00000087076	HSD17B14	-2.61537	-88.5998	0.008913
ENSG00000179546	HTR1D	2.61266	74.4464	0.008984
ENSG00000159217	IGF2BP1	-2.60974	-223.963	0.009061
ENSG00000241839	PLEKHO2	2.60881	79.7131	0.009086
ENSG00000135916	ITM2C	2.60599	6.44415	0.009161
ENSG00000237330	RNF223	2.60545	49.23	0.009175
ENSG00000118420	UBE3D	-2.60508	-90.5208	0.009185
ENSG00000180479	ZNF571	-2.60195	-110.095	0.00927
ENSG00000164500	SPATA48	-2.60034	-285.354	0.009313
ENSG00000134294	SLC38A2	-2.59894	-118.115	0.009351
ENSG00000116685	KIAA2013	2.59815	59.6964	0.009373
ENSG00000204599	TRIM39	2.59758	95.1484	0.009388
ENSG00000145214	DGKQ	2.59674	11.2655	0.009411
ENSG00000170264	FAM161A	-2.59639	-31.9794	0.009421
ENSG00000164951	PDP1	2.59482	60.1666	0.009464
ENSG00000110721	CHKA	2.59475	31.5222	0.009466
ENSG00000103066	PLA2G15	2.59303	42.6872	0.009513
ENSG00000168135	KCNJ4	2.59175	163.878	0.009549
ENSG00000216588	IGSF23	2.59164	108.772	0.009552
ENSG00000175595	ERCC4	-2.59132	-49.0138	0.009561
ENSG00000213578	CPLX3	2.5902	134.91	0.009592
ENSG00000147885	IFNA16	-2.58833	-220.579	0.009644
ENSG00000112659	CUL9	-2.58723	-50.3864	0.009675
ENSG00000113583	C5orf15	-2.58702	-113.672	0.009681
ENSG00000047936	ROS1	-2.58569	-84.6269	0.009718
ENSG00000184939	ZFP90	-2.58554	-8.36026	0.009723
ENSG00000248871	TNFSF12-TNFSF13	-2.58347	-18.9502	0.009781
ENSG00000105499	PLA2G4C	2.58338	28.2968	0.009784
ENSG00000215817	ZC3H11B	-2.58321	-125.53	0.009789
ENSG00000189409	MMP23B	2.58319	199.738	0.009789
ENSG00000163823	CCR1	2.58309	6.40276	0.009792
ENSG00000135506	OS9	2.583	291.932	0.009794
ENSG00000105559	PLEKHA4	-2.58116	-29.0686	0.009847
ENSG00000174989	FBXW8	-2.57964	-40.5164	0.00989
ENSG00000183569	SERHL2	-2.57793	-2.67624	0.009939
ENSG00000232838	PET117	2.57682	59.4865	0.009971
ENSG00000107902	LHPP	-2.57608	-8.71261	0.009993
ENSG00000158062	UBXN11	2.57601	17.8439	0.009995
ENSG00000135116	HRK	-2.5743	-45.1647	0.010044
ENSG00000197728	RPS26	-2.5737	-21.0695	0.010062
ENSG00000124226	RNF114	2.57349	72.0219	0.010068
ENSG00000138115	CYP2C8	-2.5723	-89.4234	0.010103
ENSG00000082212	ME2	-2.56984	-47.0915	0.010174
ENSG00000175029	CTBP2	2.5698	51.8886	0.010176
ENSG00000076685	NT5C2	2.56793	12.1323	0.010231
ENSG00000179403	VWA1	2.56739	75.6068	0.010247
ENSG00000159164	SV2A	2.56728	114.645	0.01025
ENSG00000184924	PTRHD1	-2.56448	-44.2809	0.010333
ENSG00000166575	TMEM135	2.56376	31.9725	0.010354
ENSG00000030110	BAK1	-2.56359	-28.5086	0.01036
ENSG00000166888	STAT6	2.56164	106.208	0.010418
ENSG00000138185	ENTPD1	2.56034	51.7528	0.010457
ENSG00000122034	GTF3A	-2.56007	-49.0859	0.010465
ENSG00000125900	SIRPD	2.55956	137.999	0.010481
ENSG00000100294	MCAT	2.55788	18.96	0.010531
ENSG00000142961	MOB3C	-2.55685	-37.9566	0.010563
ENSG00000163485	ADORA1	2.556	133.109	0.010588
ENSG00000013523	ANGEL1	2.55522	15.1152	0.010612
ENSG00000087074	PPP1R15A	2.55448	59.9046	0.010635
ENSG00000104901	DKKL1	-2.55411	-118.508	0.010646
ENSG00000135919	SERPINE2	-2.55253	-9.45817	0.010694
ENSG00000133392	MYH11	2.55252	9.82835	0.010695
ENSG00000115234	SNX17	-2.55183	-103.863	0.010716
ENSG00000135362	PRR5L	2.55166	20.3919	0.010721
ENSG00000198914	POU3F3	2.55128	69.0679	0.010733
ENSG00000116001	TIA1	-2.55076	-47.4275	0.010749
ENSG00000243364	EFNA4	-2.55016	-29.0756	0.010767
ENSG00000177302	TOP3A	2.54829	48.9359	0.010825
ENSG00000214216	IQCJ	-2.54829	-280.746	0.010825
ENSG00000066468	FGFR2	2.54661	62.6508	0.010878
ENSG00000189298	ZKSCAN3	2.54639	30.133	0.010884
ENSG00000196388	INCA1	2.54576	78.5735	0.010904
ENSG00000153391	INO80C	2.54575	25.5706	0.010904
ENSG00000101680	LAMA1	2.54462	49.3299	0.01094
ENSG00000135365	PHF21A	2.54289	80.7992	0.010994
ENSG00000182963	GJC1	-2.54261	-191.485	0.011003
ENSG00000170417	TMEM182	2.5394	54.4669	0.011104
ENSG00000151849	CENPJ	2.53829	49.7214	0.01114
ENSG00000143401	ANP32E	2.53462	115.81	0.011257
ENSG00000135272	MDFIC	2.53339	71.5433	0.011296
ENSG00000132793	LPIN3	2.53223	21.3193	0.011334
ENSG00000091732	ZC3HC1	-2.5309	-168.719	0.011377
ENSG00000173404	INSM1	2.52857	18.9927	0.011453
ENSG00000144834	TAGLN3	2.52714	9.63667	0.0115
ENSG00000204525	HLA-C	-2.52692	-112.06	0.011507
ENSG00000166272	WBP1L	2.52645	90.7864	0.011522
ENSG00000184979	USP18	2.52641	31.2667	0.011523
ENSG00000178093	TSSK6	2.52638	177.988	0.011525
ENSG00000095485	CWF19L1	-2.52626	-28.298	0.011528
ENSG00000275713	H2BC9	-2.52502	-117.853	0.011569
ENSG00000161609	KASH5	2.52464	3.48159	0.011582
ENSG00000131435	PDLIM4	-2.5244	-101.179	0.01159
ENSG00000122481	RWDD3	2.52386	19.4234	0.011607
ENSG00000081479	LRP2	-2.52357	-69.6412	0.011617
ENSG00000184984	CHRM5	2.52108	171.509	0.0117
ENSG00000176720	BOK	2.52004	25.9025	0.011734
ENSG00000175520	UBQLN3	2.51895	132.599	0.011771
ENSG00000136856	SLC2A8	-2.51886	-26.5007	0.011773
ENSG00000120992	LYPLA1	2.51534	92.2036	0.011892
ENSG00000110066	KMT5B	-2.51468	-217.749	0.011914
ENSG00000250264	ENSG00000250264	-2.51363	-41.2813	0.011949
ENSG00000124664	SPDEF	-2.51323	-144.602	0.011963
ENSG00000255974	CYP2A6	-2.51109	-285.501	0.012036
ENSG00000198252	STYX	2.51105	26.8126	0.012037
ENSG00000166200	COPS2	-2.51012	-72.3937	0.012069
ENSG00000178301	AQP11	-2.51006	-14.7538	0.012071
ENSG00000262179	MYMX	2.50868	22.5672	0.012118
ENSG00000169223	LMAN2	-2.50831	-198.542	0.012131
ENSG00000001084	GCLC	2.50764	20.5326	0.012154
ENSG00000214686	IQCF6	-2.507	-178.8	0.012176
ENSG00000278224	PRICKLE4	-2.50695	-10.612	0.012178
ENSG00000142182	DNMT3L	2.50544	341.314	0.01223
ENSG00000089177	KIF16B	-2.50507	-11.8561	0.012243
ENSG00000120251	GRIA2	-2.50386	-345.391	0.012285
ENSG00000289747	ENSG00000289747	-2.50333	-266.847	0.012303
ENSG00000089225	TBX5	2.50217	236.162	0.012343
ENSG00000275896	PRSS2	2.49875	12.3394	0.012463
ENSG00000181915	ADO	2.49839	35.3935	0.012476
ENSG00000112182	BACH2	-2.49686	-91.0906	0.01253
ENSG00000121053	EPX	2.49472	6.90045	0.012606
ENSG00000187051	RPS19BP1	-2.49395	-176.942	0.012633
ENSG00000164187	LMBRD2	-2.4931	-107.086	0.012663
ENSG00000139517	LNX2	-2.49245	-48.9574	0.012686
ENSG00000137842	TMEM62	2.49202	63.6591	0.012702
ENSG00000171060	C8orf74	-2.49166	-68.8026	0.012715
ENSG00000169548	ZNF280A	2.49014	105.213	0.012769
ENSG00000284779	ENSG00000284779	-2.49005	-182.729	0.012773
ENSG00000197283	SYNGAP1	-2.48977	-134.229	0.012783
ENSG00000152591	DSPP	2.4888	146.511	0.012818
ENSG00000182177	ASB18	2.4884	349.437	0.012832
ENSG00000131462	TUBG1	-2.48822	-47.8058	0.012838
ENSG00000289791	ENSG00000289791	2.48808	24.7458	0.012843
ENSG00000064687	ABCA7	2.48337	13.3021	0.013015
ENSG00000171794	UTF1	2.48313	120.274	0.013023
ENSG00000178802	MPI	2.48281	20.1117	0.013035
ENSG00000077935	SMC1B	-2.4828	-18.9921	0.013036
ENSG00000143622	RIT1	2.48202	87.023	0.013064
ENSG00000204815	ODAD4	2.48166	90.5042	0.013077
ENSG00000140464	PML	2.48061	80.8544	0.013116
ENSG00000151065	DCP1B	2.47994	67.2057	0.013141
ENSG00000126603	GLIS2	-2.47856	-90.152	0.013191
ENSG00000169688	MT1B	2.47605	70.1399	0.013285
ENSG00000110330	BIRC2	2.47518	128.028	0.013317
ENSG00000215704	CELA2B	-2.47446	-104.631	0.013344
ENSG00000089597	GANAB	2.47345	212.599	0.013382
ENSG00000112592	TBP	-2.47262	-58.3283	0.013413
ENSG00000032742	IFT88	-2.47134	-25.8559	0.013461
ENSG00000198870	STKLD1	2.47023	45.6301	0.013503
ENSG00000271271	UGT2A2	2.46915	146.591	0.013543
ENSG00000169129	AFAP1L2	-2.46826	-55.5055	0.013577
ENSG00000023041	ZDHHC6	2.4674	48.0692	0.01361
ENSG00000162302	RPS6KA4	2.46731	42.5769	0.013613
ENSG00000162009	SSTR5	-2.46656	-378.366	0.013642
ENSG00000077152	UBE2T	-2.46133	-53.1946	0.013842
ENSG00000168356	SCN11A	2.45953	39.614	0.013912
ENSG00000082175	PGR	2.45944	156.556	0.013915
ENSG00000143375	CGN	-2.45867	-86.7698	0.013945
ENSG00000135900	MRPL44	2.45767	84.0904	0.013984
ENSG00000213626	LBH	-2.45745	-31.2188	0.013993
ENSG00000183475	ASB7	-2.45702	-625.347	0.01401
ENSG00000227877	MRLN	2.45662	172.284	0.014025
ENSG00000122986	HVCN1	2.45405	17.8152	0.014126
ENSG00000246705	H2AJ	2.45399	35.0038	0.014128
ENSG00000197275	RAD54B	-2.45231	-68.4697	0.014194
ENSG00000145907	G3BP1	2.45211	32.1088	0.014202
ENSG00000155827	RNF20	-2.4513	-36.5641	0.014234
ENSG00000163235	TGFA	2.44735	35.1331	0.014391
ENSG00000169876	MUC17	-2.44565	-158.336	0.014459
ENSG00000197253	TPSB2	-2.44425	-442.608	0.014516
ENSG00000070019	GUCY2C	2.4441	90.1813	0.014522
ENSG00000134461	ANKRD16	-2.44381	-21.4707	0.014533
ENSG00000166126	AMN	-2.44206	-23.2824	0.014604
ENSG00000145723	GIN1	2.442	93.2684	0.014606
ENSG00000289721	PYDC5	2.4419	49.3985	0.01461
ENSG00000130427	EPO	2.44174	290.545	0.014617
ENSG00000205835	GMNC	2.43973	31.5281	0.014698
ENSG00000154174	TOMM70	2.43946	95.6107	0.014709
ENSG00000174358	SLC6A19	-2.43918	-348.883	0.014721
ENSG00000184489	PTP4A3	-2.43886	-19.0718	0.014734
ENSG00000163378	EOGT	2.43808	60.1651	0.014765
ENSG00000204657	OR2H2	2.43795	168.637	0.014771
ENSG00000099617	EFNA2	-2.43739	-595.993	0.014794
ENSG00000197454	OR2L5	2.43686	572.744	0.014815
ENSG00000179055	OR13D1	-2.43647	-49.382	0.014831
ENSG00000275410	HNF1B	-2.43611	-77.9576	0.014846
ENSG00000104626	ERI1	-2.43594	-31.8031	0.014853
ENSG00000138468	SENP7	-2.43334	-56.029	0.01496
ENSG00000134389	CFHR5	2.43287	126.134	0.01498
ENSG00000047932	GOPC	2.43242	18.5013	0.014998
ENSG00000115009	CCL20	2.43116	37.912	0.01505
ENSG00000212659	KRTAP9-6	2.43079	439.358	0.015066
ENSG00000250305	TRMT9B	-2.42883	-108.086	0.015148
ENSG00000081026	MAGI3	-2.42801	-111.322	0.015182
ENSG00000214688	C10orf105	-2.42788	-58.1038	0.015187
ENSG00000102837	OLFM4	2.42747	117.323	0.015205
ENSG00000188931	CFAP126	2.42654	194.392	0.015243
ENSG00000205277	MUC12	-2.42646	-508.434	0.015247
ENSG00000173327	MAP3K11	2.42625	49.1263	0.015256
ENSG00000108798	ABI3	-2.426	-31.8938	0.015266
ENSG00000154319	FAM167A	-2.42478	-18.8788	0.015318
ENSG00000079277	MKNK1	2.42468	37.0414	0.015322
ENSG00000187855	ASCL4	-2.42394	-149.48	0.015353
ENSG00000153294	ADGRF4	-2.42389	-72.7115	0.015355
ENSG00000181085	MAPK15	-2.42383	-137.419	0.015358
ENSG00000100523	DDHD1	2.42324	22.0255	0.015383
ENSG00000165061	ZMAT4	2.42263	76.7999	0.015409
ENSG00000129480	DTD2	2.42149	76.8737	0.015457
ENSG00000249709	ZNF564	2.42033	45.1978	0.015506
ENSG00000196826	ENSG00000196826	2.41962	46.3449	0.015537
ENSG00000158711	ELK4	-2.41936	-43.6057	0.015548
ENSG00000078098	FAP	-2.41929	-553.567	0.015551
ENSG00000075239	ACAT1	-2.41928	-40.8318	0.015551
ENSG00000255307	OR52B2	2.41907	155.377	0.01556
ENSG00000242372	EIF6	-2.41886	-29.4213	0.015569
ENSG00000131748	STARD3	2.41819	65.8314	0.015598
ENSG00000119446	RBM18	2.41773	212.313	0.015618
ENSG00000184465	WDR27	-2.41758	-22.9591	0.015624
ENSG00000165617	DACT1	-2.41675	-36.7123	0.01566
ENSG00000148634	HERC4	2.41595	50.9317	0.015694
ENSG00000257184	ENSG00000257184	-2.41564	-214.886	0.015708
ENSG00000215372	ZNF705G	2.41417	2411.57	0.015771
ENSG00000189233	NUGGC	-2.41254	-13.3751	0.015842
ENSG00000173083	HPSE	2.40948	24.6219	0.015975
ENSG00000171631	P2RY6	-2.40945	-7.74867	0.015977
ENSG00000225921	NOL7	2.40853	203.061	0.016017
ENSG00000097096	SYDE2	-2.40707	-13.1567	0.016081
ENSG00000196460	RFX8	-2.40692	-15.0751	0.016088
ENSG00000279000	OR10A6	2.40688	138.707	0.01609
ENSG00000115159	GPD2	-2.40665	-30.5989	0.0161
ENSG00000223638	RFPL4A	-2.40619	-40.374	0.01612
ENSG00000128645	HOXD1	-2.40567	-36.4698	0.016143
ENSG00000204767	INSYN2B	2.40366	156.711	0.016232
ENSG00000197386	HTT	2.40309	87.2913	0.016257
ENSG00000187866	PABIR1	2.40245	19.6914	0.016286
ENSG00000124493	GRM4	2.40083	98.6093	0.016358
ENSG00000130590	SAMD10	-2.40014	-67.6045	0.016389
ENSG00000243943	ZNF512	-2.39918	-56.0273	0.016432
ENSG00000112941	TENT4A	2.39884	17.1222	0.016447
ENSG00000131153	GINS2	2.39773	39.3934	0.016497
ENSG00000277791	PSMB3	-2.39653	-169.033	0.016551
ENSG00000170779	CDCA4	2.39627	20.8542	0.016563
ENSG00000136010	ALDH1L2	2.39604	25.3352	0.016573
ENSG00000054611	TBC1D22A	-2.39585	-28.0563	0.016582
ENSG00000120533	ENY2	-2.39569	-90.5176	0.016589
ENSG00000154719	MRPL39	2.39467	27.6727	0.016635
ENSG00000154146	NRGN	-2.39413	-61.7024	0.01666
ENSG00000129235	TXNDC17	2.39384	346.336	0.016673
ENSG00000130433	CACNG6	-2.3938	-7.20471	0.016675
ENSG00000064999	ANKS1A	-2.39308	-72.3403	0.016707
ENSG00000007384	RHBDF1	2.39263	109.72	0.016728
ENSG00000129219	PLD2	-2.39185	-34.3133	0.016764
ENSG00000180921	FAM83H	2.38959	48.9296	0.016867
ENSG00000243317	STMP1	2.38809	40.0487	0.016936
ENSG00000115446	UNC50	2.38808	68.383	0.016937
ENSG00000205476	CCDC85C	-2.38602	-53.5351	0.017032
ENSG00000120937	NPPB	2.38445	152.304	0.017104
ENSG00000166971	AKTIP	2.38117	50.5011	0.017258
ENSG00000180720	CHRM4	-2.38102	-260.012	0.017265
ENSG00000125746	EML2	-2.37818	-6.22728	0.017399
ENSG00000075568	TMEM131	-2.37814	-33.8081	0.0174
ENSG00000174282	ZBTB4	2.37785	49.8757	0.017414
ENSG00000134824	FADS2	-2.37638	-6.17851	0.017483
ENSG00000132646	PCNA	2.37609	72.4036	0.017497
ENSG00000090530	P3H2	-2.37596	-33.1511	0.017503
ENSG00000197892	KIF13B	-2.37319	-129.869	0.017635
ENSG00000111897	SERINC1	-2.36967	-20.2427	0.017804
ENSG00000164111	ANXA5	-2.36943	-6.68072	0.017815
ENSG00000113838	TBCCD1	2.36929	23.7283	0.017823
ENSG00000102580	DNAJC3	-2.36789	-67.2581	0.01789
ENSG00000091656	ZFHX4	2.36702	219.949	0.017932
ENSG00000100241	SBF1	2.36626	18.7659	0.017969
ENSG00000169174	PCSK9	2.36589	169.516	0.017987
ENSG00000125454	SLC25A19	2.36576	66.4543	0.017993
ENSG00000124882	EREG	-2.36479	-44.0581	0.01804
ENSG00000132825	PPP1R3D	-2.36455	-174.157	0.018052
ENSG00000174672	BRSK2	-2.36391	-269.733	0.018083
ENSG00000170419	VSTM2A	-2.36358	-214.516	0.018099
ENSG00000090339	ICAM1	2.36357	35.2832	0.0181
ENSG00000188215	DCUN1D3	2.36323	58.0073	0.018116
ENSG00000163818	LZTFL1	-2.36186	-29.4571	0.018184
ENSG00000152253	SPC25	2.36089	98.8863	0.018231
ENSG00000005844	ITGAL	-2.35917	-136.644	0.018316
ENSG00000171135	JAGN1	-2.35808	-30.4677	0.01837
ENSG00000154856	APCDD1	-2.35752	-16.7309	0.018397
ENSG00000105750	ZNF85	2.35645	22.0239	0.018451
ENSG00000235453	SMIM27	-2.3562	-290.222	0.018463
ENSG00000187595	ZNF385C	-2.35598	-35.9139	0.018474
ENSG00000167257	RNF214	-2.35432	-168.885	0.018557
ENSG00000132915	PDE6A	-2.3532	-144.004	0.018613
ENSG00000127314	RAP1B	-2.35317	-500.57	0.018614
ENSG00000002919	SNX11	-2.3525	-27.3852	0.018648
ENSG00000275126	H4C13	2.35195	42.349	0.018676
ENSG00000134007	ADAM20	-2.35145	-192.871	0.0187
ENSG00000126858	RHOT1	-2.3508	-173.365	0.018733
ENSG00000166170	BAG5	-2.35074	-26.2908	0.018736
ENSG00000100122	CRYBB1	-2.34934	-30.4689	0.018806
ENSG00000123545	NDUFAF4	2.34929	67.3165	0.018809
ENSG00000125726	CD70	-2.34921	-3.55986	0.018813
ENSG00000244242	IFITM10	2.34793	46.6027	0.018878
ENSG00000139547	RDH16	-2.34772	-179.064	0.018889
ENSG00000206559	ZCWPW2	-2.34771	-34.7855	0.018889
ENSG00000070444	MNT	-2.34763	-98.447	0.018893
ENSG00000170561	IRX2	2.34658	180.702	0.018947
ENSG00000288825	H2AC18	2.34454	353.533	0.019051
ENSG00000068079	IFI35	-2.34391	-62.2993	0.019083
ENSG00000164346	NSA2	2.34374	37.0787	0.019092
ENSG00000112584	FAM120B	-2.34361	-33.9664	0.019098
ENSG00000129562	DAD1	2.34266	10.0667	0.019147
ENSG00000158296	SLC13A3	2.33966	189.168	0.019301
ENSG00000213782	DDX47	2.33816	87.9883	0.019379
ENSG00000164970	FAM219A	2.3373	160.786	0.019424
ENSG00000132773	TOE1	2.33711	114.02	0.019433
ENSG00000122484	RPAP2	2.33679	60.9081	0.01945
ENSG00000205060	SLC35B4	-2.33621	-102.224	0.01948
ENSG00000162927	PUS10	-2.33589	-49.2568	0.019497
ENSG00000087502	ERGIC2	-2.33392	-25.0623	0.0196
ENSG00000138376	BARD1	2.33294	12.351	0.019651
ENSG00000177202	SPACA4	2.33203	71.8274	0.019699
ENSG00000171109	MFN1	2.33138	45.9279	0.019733
ENSG00000090060	PAPOLA	-2.33135	-76.6146	0.019735
ENSG00000173706	HEG1	2.32946	55.9181	0.019835
ENSG00000129055	ANAPC13	2.32895	22.6181	0.019862
ENSG00000155926	SLA	-2.32747	-31.966	0.019941
ENSG00000138386	NAB1	2.32671	23.4866	0.019981
ENSG00000143674	MAP3K21	2.32401	21.424	0.020125
ENSG00000114805	PLCH1	2.32357	120.225	0.020149
ENSG00000204022	LIPJ	-2.32316	-53.3006	0.020171
ENSG00000108947	EFNB3	2.32243	69.5655	0.02021
ENSG00000147485	PXDNL	2.32067	101.091	0.020305
ENSG00000038532	CLEC16A	-2.3205	-97.6018	0.020314
ENSG00000276644	DACH1	2.31936	88.0962	0.020376
ENSG00000167654	ATCAY	2.31894	182.815	0.020398
ENSG00000204655	MOG	2.31776	68.0114	0.020462
ENSG00000171199	OPRPN	2.31691	54.1128	0.020508
ENSG00000101544	ADNP2	-2.31599	-16.9545	0.020559
ENSG00000196812	ZSCAN16	2.31581	64.738	0.020568
ENSG00000169474	SPRR1A	2.31573	71.8081	0.020573
ENSG00000138688	BLTP1	-2.31548	-50.8882	0.020587
ENSG00000196466	ZNF799	-2.31507	-97.895	0.020609
ENSG00000149516	MS4A3	-2.31457	-37.0171	0.020637
ENSG00000128891	CCDC32	-2.31455	-14.3725	0.020637
ENSG00000113140	SPARC	-2.3136	-90.7781	0.02069
ENSG00000164151	ICE1	-2.31346	-35.0928	0.020697
ENSG00000158553	POM121L2	2.31311	95.3549	0.020717
ENSG00000187997	C17orf99	-2.31245	-20.4295	0.020753
ENSG00000049540	ELN	2.31238	132.698	0.020757
ENSG00000103275	UBE2I	-2.31081	-36.3628	0.020843
ENSG00000163666	HESX1	2.30767	51.1977	0.021018
ENSG00000196431	CRYBA4	2.30629	78.21	0.021094
ENSG00000133328	PLAAT2	2.30582	21.3156	0.021121
ENSG00000159063	ALG8	-2.30499	-8.88586	0.021167
ENSG00000223658	C1GALT1C1L	-2.3047	-18.7982	0.021184
ENSG00000008018	PSMB1	2.30415	43.3919	0.021214
ENSG00000170927	PKHD1	-2.30265	-92.1899	0.021299
ENSG00000170734	POLH	-2.30165	-168.21	0.021355
ENSG00000110717	NDUFS8	2.30152	43.4337	0.021362
ENSG00000186104	CYP2R1	2.30096	203.014	0.021394
ENSG00000182263	FIGN	-2.30091	-220.508	0.021397
ENSG00000172568	FNDC9	-2.30062	-32.9867	0.021413
ENSG00000041515	MYO16	2.30012	193.248	0.021442
ENSG00000087884	AAMDC	2.30011	25.0594	0.021442
ENSG00000263201	DPEP2NB	2.29934	67.3318	0.021486
ENSG00000198920	KIAA0753	2.29908	70.6317	0.0215
ENSG00000227729	RD3L	2.29747	8.65284	0.021592
ENSG00000132003	ZSWIM4	2.29684	36.1283	0.021628
ENSG00000091879	ANGPT2	2.29654	47.7646	0.021645
ENSG00000057657	PRDM1	2.29566	20.2548	0.021695
ENSG00000111907	TPD52L1	-2.29546	-23.1345	0.021707
ENSG00000105278	ZFR2	2.29214	126.493	0.021898
ENSG00000163209	SPRR3	-2.29159	-53.4861	0.021929
ENSG00000186687	LYRM7	2.29103	44.9946	0.021961
ENSG00000165996	HACD1	2.28936	28.2934	0.022059
ENSG00000184445	KNTC1	-2.28879	-137.029	0.022091
ENSG00000000938	FGR	2.28819	14.3538	0.022126
ENSG00000205423	CNEP1R1	2.28743	26.1006	0.022171
ENSG00000137411	VARS2	-2.28649	-36.2323	0.022226
ENSG00000149782	PLCB3	2.28536	33.2085	0.022292
ENSG00000148541	FAM13C	2.28415	96.3727	0.022362
ENSG00000155329	ZCCHC10	2.28326	54.1488	0.022415
ENSG00000171792	RHNO1	-2.28166	-82.3919	0.02251
ENSG00000184922	FMNL1	-2.28158	-101.986	0.022514
ENSG00000167103	PIP5KL1	2.28088	17.6582	0.022556
ENSG00000203908	KHDC3L	-2.27971	-461.866	0.022625
ENSG00000135451	TROAP	-2.27933	-408.988	0.022648
ENSG00000130449	ZSWIM6	-2.27893	-51.6679	0.022671
ENSG00000136870	ZNF189	2.27833	32.5632	0.022707
ENSG00000064545	TMEM161A	-2.27815	-25.0774	0.022718
ENSG00000168028	RPSA	2.27797	32.4885	0.022728
ENSG00000187701	OR2T27	2.27788	231.017	0.022734
ENSG00000148459	PDSS1	-2.27756	-19.8551	0.022753
ENSG00000120057	SFRP5	2.27678	47.7591	0.022799
ENSG00000175893	ZDHHC21	-2.27625	-40.6737	0.022831
ENSG00000103494	RPGRIP1L	-2.2759	-94.0641	0.022852
ENSG00000250510	GPR162	-2.2758	-193.417	0.022858
ENSG00000163581	SLC2A2	-2.27524	-218.858	0.022892
ENSG00000214029	ZNF891	-2.27523	-25.6279	0.022892
ENSG00000063244	U2AF2	-2.27474	-178.111	0.022922
ENSG00000165661	QSOX2	-2.27405	-25.0985	0.022963
ENSG00000133661	SFTPD	-2.27354	-120.738	0.022993
ENSG00000047457	CP	-2.27344	-66.37	0.023
ENSG00000064225	ST3GAL6	-2.27333	-144.813	0.023006
ENSG00000178307	TMEM11	-2.27267	-26.6429	0.023046
ENSG00000198670	LPA	2.27262	187.913	0.023049
ENSG00000079102	RUNX1T1	2.27186	225.5	0.023095
ENSG00000284704	SCYGR3	-2.27145	-60.2675	0.02312
ENSG00000165474	GJB2	-2.26985	-15.646	0.023217
ENSG00000116191	RALGPS2	2.26927	68.7272	0.023252
ENSG00000171201	SMR3B	2.26917	23.7245	0.023258
ENSG00000215041	NEURL4	2.26859	25.8211	0.023293
ENSG00000149300	C11orf52	-2.2681	-238.648	0.023323
ENSG00000182463	TSHZ2	-2.2672	-69.8023	0.023378
ENSG00000173273	TNKS	2.26657	77.6098	0.023417
ENSG00000283516	LITAFD	-2.26616	-115.104	0.023441
ENSG00000143033	MTF2	-2.26553	-47.4505	0.02348
ENSG00000204381	LAYN	2.26543	22.5373	0.023486
ENSG00000182923	CEP63	2.26511	19.1746	0.023506
ENSG00000160972	PPP1R16A	2.26355	371.568	0.023602
ENSG00000104870	FCGRT	-2.26332	-29.3998	0.023616
ENSG00000008382	MPND	2.26312	40.3368	0.023628
ENSG00000137806	NDUFAF1	-2.26201	-34.4411	0.023697
ENSG00000177842	ZNF620	-2.26131	-228.942	0.02374
ENSG00000123154	WDR83	2.26097	137.752	0.023761
ENSG00000168515	SCGB1D1	-2.2602	-84.5032	0.023809
ENSG00000040633	PHF23	-2.25748	-49.5835	0.023978
ENSG00000112578	BYSL	2.25482	71.7185	0.024145
ENSG00000143977	SNRPG	-2.25446	-32.4314	0.024167
ENSG00000124191	TOX2	2.25446	8.35908	0.024167
ENSG00000138459	SLC35A5	-2.25405	-113.28	0.024193
ENSG00000196260	SFTA2	-2.25117	-100.996	0.024375
ENSG00000170889	RPS9	2.25095	7.12161	0.024389
ENSG00000254440	PBOV1	2.25078	168.868	0.0244
ENSG00000104783	KCNN4	2.25034	77.7287	0.024428
ENSG00000272636	DOC2B	-2.25005	-88.1249	0.024446
ENSG00000188554	NBR1	-2.2498	-46.8791	0.024462
ENSG00000144589	STK11IP	2.24966	87.1063	0.02447
ENSG00000089234	BRAP	-2.24918	-123.165	0.024501
ENSG00000115084	SLC35F5	-2.24874	-15.8787	0.024529
ENSG00000179580	RNF151	-2.24786	-20.7659	0.024585
ENSG00000116981	NT5C1A	2.24704	20.8702	0.024637
ENSG00000052841	TTC17	-2.24635	-171.292	0.024681
ENSG00000177082	WDR73	-2.24553	-40.0023	0.024734
ENSG00000100379	KCTD17	-2.24435	-79.1734	0.02481
ENSG00000253293	HOXA10	-2.2443	-108.971	0.024813
ENSG00000175077	RTP1	2.24394	346.198	0.024836
ENSG00000126803	HSPA2	-2.24259	-7.70443	0.024923
ENSG00000168556	ING2	2.24258	56.5574	0.024924
ENSG00000166869	CHP2	2.24245	115.664	0.024932
ENSG00000163599	CTLA4	-2.24201	-18.8314	0.024961
ENSG00000161980	POLR3K	-2.24071	-10.231	0.025045
ENSG00000167601	AXL	2.23979	44.6503	0.025104
ENSG00000241370	RPP21	2.23979	20.9448	0.025105
ENSG00000204099	NEU4	2.23877	26.4462	0.025171
ENSG00000160181	TFF2	-2.23841	-117.687	0.025194
ENSG00000178202	POGLUT3	-2.23834	-30.719	0.025199
ENSG00000126005	MMP24OS	-2.23817	-15.586	0.02521
ENSG00000241399	CD302	-2.2379	-30.9062	0.025228
ENSG00000060709	RIMBP2	-2.23781	-101.434	0.025233
ENSG00000124641	MED20	2.23735	21.0511	0.025263
ENSG00000104763	ASAH1	2.23712	18.7682	0.025278
ENSG00000006576	PHTF2	2.237	41.3755	0.025286
ENSG00000087302	RTRAF	2.23652	61.9731	0.025318
ENSG00000167186	COQ7	-2.23618	-19.2806	0.02534
ENSG00000197093	GAL3ST4	-2.23611	-84.4504	0.025345
ENSG00000268870	ENSG00000268870	2.23458	9.37107	0.025445
ENSG00000204120	GIGYF2	2.23355	22.1157	0.025513
ENSG00000137673	MMP7	-2.23296	-9.95303	0.025552
ENSG00000127328	RAB3IP	2.23273	9.64719	0.025567
ENSG00000149218	ENDOD1	-2.23142	-5.21186	0.025653
ENSG00000204060	FOXO6	2.2313	23.4153	0.025661
ENSG00000100290	BIK	-2.23104	-10.5904	0.025679
ENSG00000182504	CEP97	2.23084	91.0857	0.025692
ENSG00000083290	ULK2	-2.23008	-83.9775	0.025742
ENSG00000136877	FPGS	-2.2297	-28.628	0.025768
ENSG00000100918	REC8	-2.22882	-52.4445	0.025826
ENSG00000013583	HEBP1	2.22849	17.645	0.025848
ENSG00000125798	FOXA2	-2.2278	-401.436	0.025894
ENSG00000136059	VILL	2.2276	88.2721	0.025907
ENSG00000196504	PRPF40A	2.22755	45.5814	0.02591
ENSG00000112343	TRIM38	2.2264	45.1756	0.025987
ENSG00000140332	TLE3	-2.22558	-55.8833	0.026042
ENSG00000159176	CSRP1	2.22533	11.3697	0.026059
ENSG00000056097	ZFR	2.22445	73.746	0.026118
ENSG00000169247	SH3TC2	-2.22321	-96.5876	0.026202
ENSG00000203499	IQANK1	2.22186	69.3161	0.026293
ENSG00000183153	GJD3	-2.22162	-110.189	0.026309
ENSG00000168710	AHCYL1	-2.22142	-24.5569	0.026323
ENSG00000198929	NOS1AP	2.22	60.9804	0.026419
ENSG00000086504	MRPL28	2.21972	48.9071	0.026438
ENSG00000079332	SAR1A	2.21884	98.4163	0.026497
ENSG00000168813	ZNF507	2.21875	43.4337	0.026503
ENSG00000139574	NPFF	-2.21854	-600.626	0.026518
ENSG00000164430	CGAS	-2.2183	-21.5661	0.026534
ENSG00000174371	EXO1	-2.2176	-31.1892	0.026582
ENSG00000129003	VPS13C	-2.21756	-87.3853	0.026585
ENSG00000075223	SEMA3C	2.21695	27.3237	0.026626
ENSG00000100324	TAB1	-2.2162	-40.7013	0.026678
ENSG00000142606	MMEL1	2.21596	45.427	0.026694
ENSG00000151025	GPR158	2.21551	167.047	0.026725
ENSG00000176927	EFCAB5	-2.21531	-161.775	0.026739
ENSG00000198301	SDAD1	-2.21479	-66.6093	0.026774
ENSG00000244617	ASPRV1	2.21421	165.624	0.026814
ENSG00000108828	VAT1	-2.21376	-13.6965	0.026845
ENSG00000204954	UQCC6	-2.21373	-64.1577	0.026847
ENSG00000257923	CUX1	2.21342	55.6865	0.026869
ENSG00000197323	TRIM33	-2.21222	-49.4992	0.026952
ENSG00000179902	CFAP276	-2.21128	-54.9906	0.027016
ENSG00000183963	SMTN	2.21106	12.2414	0.027032
ENSG00000130749	ZC3H4	2.21059	37.6398	0.027064
ENSG00000133069	TMCC2	2.20948	94.4	0.027141
ENSG00000213658	LAT	-2.20882	-44.4612	0.027187
ENSG00000184986	TMEM121	-2.20859	-798.389	0.027203
ENSG00000268500	SIGLEC5	-2.2079	-32.3823	0.027251
ENSG00000123179	EBPL	-2.20558	-6.6633	0.027413
ENSG00000150510	FAM124A	-2.20488	-31.7227	0.027463
ENSG00000135966	TGFBRAP1	2.20471	29.8406	0.027475
ENSG00000151611	MMAA	2.20463	87.4561	0.02748
ENSG00000205038	PKHD1L1	2.2039	72.1797	0.027531
ENSG00000188784	PLA2G2E	2.20362	124.262	0.027551
ENSG00000128815	WDFY4	2.20245	48.7704	0.027634
ENSG00000279012	OR51B2	-2.20243	-192.931	0.027635
ENSG00000138621	PPCDC	-2.20165	-42.4433	0.02769
ENSG00000102531	FNDC3A	-2.20148	-123.441	0.027702
ENSG00000076706	MCAM	2.20039	102.131	0.027779
ENSG00000076650	GPATCH1	-2.19976	-18.1704	0.027824
ENSG00000184434	LRRC19	2.19839	111.923	0.027922
ENSG00000151474	FRMD4A	-2.19764	-99.88	0.027975
ENSG00000130479	MAP1S	2.19763	12.2497	0.027975
ENSG00000258644	SYNJ2BP-COX16	2.19703	12.7751	0.028018
ENSG00000159403	C1R	2.1969	64.3314	0.028028
ENSG00000174992	ZG16	2.19681	124.031	0.028034
ENSG00000129422	MTUS1	-2.19673	-23.2491	0.02804
ENSG00000260027	HOXB7	2.19629	70.773	0.028071
ENSG00000104055	TGM5	-2.19614	-86.7824	0.028082
ENSG00000204518	AADACL4	-2.19557	-177.676	0.028122
ENSG00000266472	MRPS21	-2.19556	-20.0624	0.028123
ENSG00000204952	FBXO47	2.19488	106.652	0.028172
ENSG00000078725	BRINP1	2.19348	115.514	0.028273
ENSG00000163491	NEK10	2.19257	12.3129	0.028338
ENSG00000100888	CHD8	2.19169	71.3164	0.028402
ENSG00000112053	SLC26A8	2.19156	22.8227	0.028411
ENSG00000277972	CISD3	-2.19149	-120.394	0.028417
ENSG00000144815	NXPE3	2.19103	8.31807	0.02845
ENSG00000189068	VSTM1	-2.19046	-34.9925	0.028491
ENSG00000006282	SPATA20	2.18963	2.56318	0.028551
ENSG00000178691	SUZ12	2.18894	114.428	0.028601
ENSG00000124557	BTN1A1	2.18847	13.9631	0.028635
ENSG00000131016	AKAP12	-2.18808	-39.7855	0.028664
ENSG00000179869	ABCA13	-2.18772	-94.3846	0.02869
ENSG00000187054	TMPRSS11A	2.18754	77.1448	0.028703
ENSG00000132953	XPO4	-2.18707	-18.6464	0.028738
ENSG00000127081	ZNF484	-2.18657	-43.1825	0.028774
ENSG00000124215	CDH26	-2.18584	-135.379	0.028827
ENSG00000165672	PRDX3	-2.18495	-41.0792	0.028892
ENSG00000100796	PPP4R3A	2.18426	224.399	0.028943
ENSG00000106392	C1GALT1	2.18376	6.78731	0.02898
ENSG00000106178	CCL24	-2.18326	-28.7655	0.029017
ENSG00000064666	CNN2	2.18316	73.3294	0.029024
ENSG00000113643	RARS1	-2.18278	-29.5887	0.029052
ENSG00000180957	PITPNB	-2.18263	-30.5906	0.029063
ENSG00000184056	VPS33B	2.18241	121.913	0.029079
ENSG00000132781	MUTYH	2.18192	57.6521	0.029115
ENSG00000120733	KDM3B	2.18151	59.7976	0.029146
ENSG00000137707	BTG4	-2.18138	-46.8049	0.029155
ENSG00000121653	MAPK8IP1	-2.18109	-863.004	0.029177
ENSG00000131771	PPP1R1B	2.18099	95.889	0.029184
ENSG00000198092	TMPRSS11F	2.18015	125.701	0.029246
ENSG00000159256	MORC3	2.18013	34.7615	0.029248
ENSG00000243543	WFDC6	2.17942	261.333	0.029301
ENSG00000100985	MMP9	2.17913	67.5094	0.029322
ENSG00000010017	RANBP9	-2.17908	-35.7862	0.029326
ENSG00000166377	ATP9B	-2.17877	-15.1554	0.029349
ENSG00000114626	ABTB1	2.17874	24.8505	0.029351
ENSG00000182511	FES	2.17824	6.74928	0.029388
ENSG00000164713	BRI3	2.17761	31.518	0.029435
ENSG00000167632	TRAPPC9	-2.17744	-6.79905	0.029448
ENSG00000149311	ATM	2.17712	64.5644	0.029472
ENSG00000137310	TCF19	-2.17703	-15.2542	0.029479
ENSG00000144747	TMF1	2.17684	37.1304	0.029492
ENSG00000064933	PMS1	2.17658	21.9065	0.029512
ENSG00000138623	SEMA7A	2.17624	40.4539	0.029537
ENSG00000198356	GET3	2.17621	154.429	0.02954
ENSG00000108830	RND2	2.17561	140.054	0.029585
ENSG00000169189	NSMCE1	2.17545	40.0628	0.029597
ENSG00000127578	WFIKKN1	2.17433	42.655	0.02968
ENSG00000186891	TNFRSF18	2.17402	33.0793	0.029704
ENSG00000153107	ANAPC1	2.17369	30.5271	0.029728
ENSG00000135974	C2orf49	2.17343	55.6436	0.029748
ENSG00000133466	C1QTNF6	2.17317	10.0757	0.029768
ENSG00000108576	SLC6A4	2.17231	79.6758	0.029832
ENSG00000049759	NEDD4L	2.17219	49.1149	0.029841
ENSG00000101040	ZMYND8	-2.17219	-51.6824	0.029841
ENSG00000171812	COL8A2	-2.1709	-249.198	0.029938
ENSG00000196510	ANAPC7	2.17081	45.1031	0.029945
ENSG00000141854	MISP3	-2.17034	-22.1169	0.029981
ENSG00000125991	ERGIC3	-2.1699	-123.537	0.030015
ENSG00000229924	FAM90A26	-2.1692	-573.378	0.030068
ENSG00000116212	LRRC42	2.16873	60.0131	0.030103
ENSG00000188042	ARL4C	-2.16784	-16.4401	0.030171
ENSG00000174405	LIG4	-2.1673	-46.7942	0.030212
ENSG00000081913	PHLPP1	2.16704	50.7018	0.030232
ENSG00000090686	USP48	2.16672	65.0765	0.030256
ENSG00000163576	EFHB	2.16571	50.5543	0.030333
ENSG00000120526	NUDCD1	-2.16542	-67.9752	0.030356
ENSG00000102854	MSLN	2.16492	125.046	0.030394
ENSG00000164691	TAGAP	2.16472	11.1647	0.030409
ENSG00000128408	RIBC2	-2.16416	-20.8622	0.030452
ENSG00000146215	CRIP3	-2.16312	-55.4635	0.030532
ENSG00000232948	DEFB130A	2.16272	126.549	0.030562
ENSG00000004975	DVL2	-2.16255	-48.6608	0.030576
ENSG00000176903	PNMA1	2.16236	23.7287	0.03059
ENSG00000146839	ZAN	2.16181	75.5471	0.030633
ENSG00000166166	TRMT61A	-2.16178	-51.2126	0.030635
ENSG00000196805	SPRR2B	-2.16147	-46.1508	0.030659
ENSG00000188811	NHLRC3	-2.16101	-90.8785	0.030694
ENSG00000170819	BFSP2	-2.16037	-55.069	0.030744
ENSG00000164761	TNFRSF11B	-2.16031	-9.07389	0.030748
ENSG00000178665	ZNF713	2.16018	14.1383	0.030759
ENSG00000213066	CEP43	2.16002	19.3302	0.030771
ENSG00000173486	FKBP2	2.16	137.602	0.030773
ENSG00000205090	TMEM240	-2.1589	-106.853	0.030858
ENSG00000183484	GPR132	-2.15865	-23.2858	0.030877
ENSG00000168564	CDKN2AIP	-2.15827	-52.0413	0.030907
ENSG00000185024	BRF1	2.15731	34.4286	0.030981
ENSG00000106526	ACTR3C	-2.15711	-59.0467	0.030997
ENSG00000177570	SAMD12	-2.15699	-24.0205	0.031007
ENSG00000116032	GRIN3B	-2.1561	-49.0779	0.031076
ENSG00000183814	LIN9	-2.15603	-74.8799	0.031082
ENSG00000148180	GSN	2.15585	63.6089	0.031096
ENSG00000102897	LYRM1	2.15577	47.7566	0.031102
ENSG00000018869	ZNF582	-2.15564	-19.5855	0.031112
ENSG00000118729	CASQ2	2.15503	127.424	0.031159
ENSG00000147488	ST18	-2.15476	-127.005	0.03118
ENSG00000156140	ADAMTS3	2.1545	33.2063	0.031201
ENSG00000154188	ANGPT1	-2.15362	-40.7744	0.03127
ENSG00000164512	ANKRD55	-2.15225	-88.2186	0.031378
ENSG00000145879	SPINK7	-2.15219	-382.907	0.031382
ENSG00000162757	C1orf74	-2.15219	-240.611	0.031383
ENSG00000136897	MRPL50	2.15207	58.7418	0.031392
ENSG00000114354	TFG	2.15204	16.4926	0.031394
ENSG00000146802	TMEM168	2.15162	54.1895	0.031427
ENSG00000174279	EVX2	-2.15157	-122.02	0.031431
ENSG00000112297	CRYBG1	-2.15096	-42.695	0.03148
ENSG00000100036	SLC35E4	-2.15089	-18.503	0.031485
ENSG00000099958	DERL3	-2.15089	-20.3613	0.031485
ENSG00000119801	YPEL5	-2.15026	-86.9584	0.031535
ENSG00000140718	FTO	-2.1496	-83.6501	0.031587
ENSG00000137825	ITPKA	-2.149	-29.503	0.031635
ENSG00000127325	BEST3	-2.14797	-9.85853	0.031716
ENSG00000214530	STARD10	2.14794	55.8854	0.031718
ENSG00000130159	ECSIT	-2.14754	-51.2162	0.03175
ENSG00000142494	SLC47A1	2.14748	57.3509	0.031755
ENSG00000288684	ENSG00000288684	2.14695	203.151	0.031797
ENSG00000101665	SMAD7	-2.1462	-55.3227	0.031857
ENSG00000272325	NUDT3	-2.14475	-83.7477	0.031973
ENSG00000158435	CNOT11	-2.14472	-105.067	0.031975
ENSG00000118985	ELL2	-2.14458	-16.4312	0.031987
ENSG00000123933	MXD4	2.14439	55.7232	0.032001
ENSG00000134247	PTGFRN	-2.14414	-39.5316	0.032022
ENSG00000140350	ANP32A	2.14348	281.198	0.032074
ENSG00000138472	GUCA1C	2.14314	182.815	0.032102
ENSG00000183625	CCR3	-2.14264	-44.5391	0.032142
ENSG00000163453	IGFBP7	2.14224	7.44921	0.032174
ENSG00000169218	RSPO1	-2.14191	-78.3079	0.032201
ENSG00000172500	FIBP	2.14165	124.166	0.032222
ENSG00000188338	SLC38A3	2.14105	116.683	0.03227
ENSG00000144550	CPNE9	-2.14093	-61.7737	0.032279
ENSG00000123297	TSFM	-2.14085	-244.115	0.032286
ENSG00000111490	TBC1D30	-2.13999	-31.9445	0.032356
ENSG00000198874	TYW1	-2.13995	-13.2295	0.032359
ENSG00000235718	MFRP	-2.13962	-175.489	0.032385
ENSG00000180574	EIF2S3B	2.13923	40.6694	0.032417
ENSG00000125734	GPR108	2.13911	28.9741	0.032427
ENSG00000005073	HOXA11	2.13752	124.033	0.032556
ENSG00000118513	MYB	-2.13748	-44.0115	0.032559
ENSG00000099381	SETD1A	-2.13705	-85.5753	0.032594
ENSG00000099866	MADCAM1	2.13467	107.859	0.032788
ENSG00000171587	DSCAM	-2.13455	-138.623	0.032798
ENSG00000169957	ZNF768	2.13415	81.4307	0.032831
ENSG00000196189	SEMA4A	-2.13369	-29.6279	0.032868
ENSG00000168175	MAPK1IP1L	-2.13351	-188.85	0.032883
ENSG00000183570	PCBP3	2.13326	27.9042	0.032903
ENSG00000143537	ADAM15	-2.13308	-39.6649	0.032918
ENSG00000012232	EXTL3	-2.13138	-33.3869	0.033058
ENSG00000078399	HOXA9	-2.13126	-64.2995	0.033068
ENSG00000154760	SLFN13	2.12995	41.5978	0.033176
ENSG00000107807	TLX1	2.12958	124.109	0.033206
ENSG00000158104	HPD	-2.12949	-27.7884	0.033213
ENSG00000263528	IKBKE	-2.12909	-3.35816	0.033247
ENSG00000159166	LAD1	-2.12776	-139.353	0.033357
ENSG00000184344	GDF3	-2.12728	-24.5426	0.033397
ENSG00000106615	RHEB	-2.12689	-58.357	0.033429
ENSG00000125733	TRIP10	2.12637	15.1069	0.033472
ENSG00000276410	H2BC3	-2.12632	-39.3414	0.033476
ENSG00000185043	CIB1	2.12629	31.7052	0.033479
ENSG00000165794	SLC39A2	2.12607	70.0577	0.033497
ENSG00000139289	PHLDA1	-2.12473	-24.2118	0.033609
ENSG00000142751	GPN2	-2.12372	-17.2481	0.033693
ENSG00000254505	CHMP4A	2.12343	36.8966	0.033718
ENSG00000177239	MAN1B1	-2.12261	-84.6424	0.033787
ENSG00000159625	DRC7	-2.12206	-90.8125	0.033833
ENSG00000163217	BMP10	2.12101	80.5296	0.033921
ENSG00000137547	MRPL15	2.12098	13.4026	0.033923
ENSG00000134202	GSTM3	-2.1208	-22.0871	0.033938
ENSG00000052749	RRP12	2.12036	23.9751	0.033976
ENSG00000184178	SCFD2	-2.11801	-25.0158	0.034174
ENSG00000109265	CRACD	2.11759	28.2654	0.03421
ENSG00000136631	VPS45	-2.11733	-17.3204	0.034232
ENSG00000204264	PSMB8	2.11712	84.2087	0.03425
ENSG00000163357	DCST1	-2.11648	-320.821	0.034304
ENSG00000156502	SUPV3L1	2.11639	44.6909	0.034312
ENSG00000182108	DEXI	-2.11622	-34.5057	0.034326
ENSG00000184719	RNLS	-2.11544	-58.744	0.034392
ENSG00000104899	AMH	2.11485	74.2433	0.034442
ENSG00000099942	CRKL	2.11475	76.2398	0.034451
ENSG00000233381	AK4P3	-2.11473	-76.5466	0.034453
ENSG00000133574	GIMAP4	2.11463	6.87909	0.034462
ENSG00000267795	SMIM22	2.11419	30.882	0.034499
ENSG00000176204	LRRTM4	2.11413	77.9457	0.034504
ENSG00000104774	MAN2B1	2.11314	128.832	0.034589
ENSG00000104972	LILRB1	-2.11217	-16.7225	0.034672
ENSG00000002549	LAP3	-2.11156	-13.1017	0.034724
ENSG00000256235	SMIM3	2.11142	81.4345	0.034737
ENSG00000104312	RIPK2	-2.11044	-41.5485	0.034821
ENSG00000128886	ELL3	2.11029	18.3066	0.034834
ENSG00000108588	CCDC47	2.10997	44.1464	0.034861
ENSG00000125966	MMP24	2.10989	191.969	0.034868
ENSG00000169682	SPNS1	-2.10966	-74.2401	0.034888
ENSG00000167723	TRPV3	2.10947	3.33165	0.034904
ENSG00000205356	TECPR1	2.10905	22.2009	0.03494
ENSG00000131115	ZNF227	-2.10758	-27.7634	0.035067
ENSG00000132356	PRKAA1	2.10751	41.6531	0.035074
ENSG00000133958	UNC79	2.10623	41.0737	0.035184
ENSG00000157020	SEC13	2.10587	49.3357	0.035216
ENSG00000099625	CBARP	-2.10576	-117.509	0.035225
ENSG00000104859	CLASRP	2.10542	198.163	0.035255
ENSG00000188316	ENO4	2.10462	29.7117	0.035324
ENSG00000124939	SCGB2A1	2.10427	72.1838	0.035355
ENSG00000157106	SMG1	-2.10284	-58.6724	0.03548
ENSG00000214782	MS4A18	2.10277	458.056	0.035486
ENSG00000184524	CEND1	2.10258	96.5814	0.035503
ENSG00000118579	MED28	2.10233	25.8415	0.035524
ENSG00000013288	MAN2B2	-2.10175	-44.1316	0.035575
ENSG00000141034	GID4	2.1015	67.3759	0.035597
ENSG00000167962	ZNF598	-2.10147	-35.1406	0.0356
ENSG00000137501	SYTL2	2.10129	9.3939	0.035615
ENSG00000145692	BHMT	2.10127	133.014	0.035617
ENSG00000181610	MRPS23	-2.10071	-105.777	0.035667
ENSG00000006530	AGK	-2.10009	-68.2231	0.035721
ENSG00000248144	ADH1C	2.09996	29.7742	0.035732
ENSG00000133110	POSTN	2.09984	105.218	0.035743
ENSG00000183747	ACSM2A	-2.09975	-108.903	0.035751
ENSG00000165533	TTC8	2.09963	31.2208	0.035761
ENSG00000110395	CBL	-2.0994	-80.5351	0.035782
ENSG00000103485	QPRT	2.09818	77.1999	0.035889
ENSG00000151164	RAD9B	-2.09813	-49.2726	0.035894
ENSG00000149634	SPATA25	2.09761	80.6713	0.035939
ENSG00000127472	PLA2G5	2.09754	32.276	0.035946
ENSG00000068137	PLEKHH3	2.0975	45.729	0.035949
ENSG00000103375	AQP8	-2.09719	-155.667	0.035977
ENSG00000161847	RAVER1	2.09706	135.317	0.035988
ENSG00000111011	RSRC2	2.0963	130.228	0.036055
ENSG00000116833	NR5A2	2.09509	79.0617	0.036163
ENSG00000109072	VTN	-2.09502	-37.3969	0.036169
ENSG00000176890	TYMS	-2.09468	-7.99964	0.036199
ENSG00000162676	GFI1	-2.09449	-88.7108	0.036216
ENSG00000172345	STARD5	2.09393	23.0659	0.036266
ENSG00000140497	SCAMP2	2.09313	8.10456	0.036337
ENSG00000004846	ABCB5	-2.09306	-175.739	0.036344
ENSG00000178184	PARD6G	-2.09286	-48.7016	0.036362
ENSG00000122592	HOXA7	2.09269	43.339	0.036377
ENSG00000174718	RESF1	2.09199	55.1991	0.03644
ENSG00000116199	FAM20B	-2.0919	-26.5165	0.036447
ENSG00000128709	HOXD9	-2.09188	-142.537	0.036449
ENSG00000131808	FSHB	2.09157	350.113	0.036477
ENSG00000157693	TMEM268	2.0913	21.7422	0.036501
ENSG00000122852	SFTPA1	-2.09128	-45.8371	0.036503
ENSG00000005102	MEOX1	2.0912	19.8024	0.03651
ENSG00000167083	GNGT2	-2.09073	-29.8232	0.036552
ENSG00000187735	TCEA1	-2.09052	-122.605	0.036571
ENSG00000132432	SEC61G	-2.09028	-51.2924	0.036593
ENSG00000288675	PANO1	2.09003	68.6076	0.036615
ENSG00000142549	IGLON5	-2.08811	-40.7416	0.036788
ENSG00000205922	ONECUT3	-2.08718	-369.369	0.036872
ENSG00000078699	CBFA2T2	-2.08607	-18.8869	0.036972
ENSG00000159961	OR3A3	2.08589	348.162	0.036989
ENSG00000122584	NXPH1	-2.0851	-48.9286	0.037061
ENSG00000284791	SMIM41	-2.08478	-90.7728	0.037089
ENSG00000162896	PIGR	2.08406	54.6477	0.037154
ENSG00000186814	ZSCAN30	-2.08366	-13.81	0.037191
ENSG00000160075	SSU72	-2.08249	-80.9412	0.037297
ENSG00000170920	OR7G3	2.08181	120.769	0.03736
ENSG00000114023	FAM162A	-2.07933	-82.446	0.037587
ENSG00000100804	PSMB5	-2.0786	-28.192	0.037654
ENSG00000196793	ZNF239	-2.07812	-11.2118	0.037698
ENSG00000179059	ZFP42	2.07797	205.253	0.037712
ENSG00000114349	GNAT1	-2.07796	-21.4054	0.037713
ENSG00000151687	ANKAR	-2.07738	-25.4128	0.037767
ENSG00000145604	SKP2	-2.07701	-81.0318	0.037801
ENSG00000184307	ZDHHC23	2.07696	101.773	0.037805
ENSG00000112079	STK38	-2.07661	-103.748	0.037837
ENSG00000169967	MAP3K2	-2.07653	-57.8884	0.037845
ENSG00000175793	SFN	-2.0763	-111.743	0.037866
ENSG00000102543	CDADC1	-2.0763	-41.2018	0.037866
ENSG00000135823	STX6	2.07611	38.9387	0.037884
ENSG00000161981	SNRNP25	2.07608	11.656	0.037886
ENSG00000103479	RBL2	2.07582	45.2887	0.037911
ENSG00000140505	CYP1A2	2.07579	193.364	0.037913
ENSG00000164729	SLC35G3	2.07477	348.57	0.038007
ENSG00000173581	CCDC106	2.07397	25.3262	0.038082
ENSG00000227059	ANHX	2.07339	71.0041	0.038136
ENSG00000180329	CCDC43	-2.07203	-64.2914	0.038262
ENSG00000254466	OR4D10	2.07198	168.539	0.038267
ENSG00000166211	SPIC	-2.0712	-108.997	0.03834
ENSG00000230657	PRB4	-2.07107	-312.681	0.038352
ENSG00000226742	HSBP1L1	-2.06984	-5.78363	0.038467
ENSG00000181803	OR6S1	2.06981	74.7059	0.038471
ENSG00000145592	RPL37	2.06948	43.4865	0.038501
ENSG00000169504	CLIC4	-2.06928	-31.5451	0.03852
ENSG00000130477	UNC13A	2.06917	159.16	0.03853
ENSG00000120784	ZFP30	-2.06897	-4.34882	0.038549
ENSG00000165188	RNF183	-2.06872	-76.085	0.038572
ENSG00000128040	SPINK2	-2.06803	-8.46439	0.038638
ENSG00000198754	OXCT2	2.06796	123.573	0.038644
ENSG00000129159	KCNC1	-2.06678	-47.1943	0.038755
ENSG00000176531	PHLDB3	2.06661	57.548	0.038771
ENSG00000165475	CRYL1	-2.06642	-29.2606	0.038789
ENSG00000147526	TACC1	2.0658	30.5601	0.038847
ENSG00000154743	TSEN2	-2.06483	-43.7727	0.038939
ENSG00000132330	SCLY	2.06456	38.7184	0.038964
ENSG00000163840	DTX3L	-2.06449	-42.3917	0.038971
ENSG00000116985	BMP8B	2.06446	8.42525	0.038974
ENSG00000183098	GPC6	2.06434	78.9399	0.038986
ENSG00000188674	C2orf80	-2.06399	-52.4866	0.039018
ENSG00000145309	CABS1	2.06369	296.256	0.039047
ENSG00000070610	GBA2	2.06352	29.149	0.039063
ENSG00000136051	WASHC4	-2.06347	-65.4554	0.039068
ENSG00000150636	CCDC102B	-2.06186	-96.1261	0.039221
ENSG00000138207	RBP4	2.06128	162.55	0.039276
ENSG00000121270	ABCC11	-2.06093	-35.4858	0.039309
ENSG00000132631	SCP2D1	2.06065	119.366	0.039337
ENSG00000149115	TNKS1BP1	-2.05994	-14.3228	0.039404
ENSG00000156381	ANKRD9	2.0599	30.7862	0.039408
ENSG00000180287	PLD5	-2.05966	-111.917	0.039431
ENSG00000076321	KLHL20	2.0588	131.655	0.039513
ENSG00000135374	ELF5	-2.05839	-19.552	0.039553
ENSG00000269720	CCDC194	-2.05836	-46.032	0.039556
ENSG00000289762	SMIM46	-2.05824	-20.744	0.039567
ENSG00000164112	SMIM43	-2.05772	-75.1216	0.039617
ENSG00000127324	TSPAN8	2.05758	109.519	0.039631
ENSG00000171634	BPTF	-2.05729	-83.4968	0.039659
ENSG00000196526	AFAP1	-2.05693	-1.81492	0.039693
ENSG00000197273	GUCA2A	2.05677	254.356	0.039708
ENSG00000189306	RRP7A	-2.0567	-45.259	0.039716
ENSG00000172123	SLFN12	2.05669	13.4863	0.039716
ENSG00000040341	STAU2	2.05668	19.3136	0.039717
ENSG00000091831	ESR1	-2.05654	-275.706	0.039731
ENSG00000155755	TMEM237	2.05646	15.3875	0.039738
ENSG00000196659	TTC30B	-2.05639	-102.421	0.039745
ENSG00000135736	CCDC102A	2.05593	20.1576	0.03979
ENSG00000277258	PCGF2	2.05533	77.7734	0.039847
ENSG00000110900	TSPAN11	2.05481	215.326	0.039897
ENSG00000100056	ESS2	-2.05354	-4.45176	0.04002
ENSG00000221866	PLXNA4	-2.05319	-131.343	0.040054
ENSG00000072110	ACTN1	2.05151	16.133	0.040218
ENSG00000104613	INTS10	-2.05064	-58.6115	0.040302
ENSG00000187498	COL4A1	-2.05063	-21.5013	0.040303
ENSG00000170584	NUDCD2	-2.04899	-94.4088	0.040463
ENSG00000129437	KLK14	2.04889	53.7375	0.040473
ENSG00000111271	ACAD10	2.04885	164.203	0.040477
ENSG00000168530	MYL1	2.04866	94.6214	0.040496
ENSG00000104044	OCA2	2.04864	134.117	0.040497
ENSG00000134871	COL4A2	-2.04792	-18.6542	0.040567
ENSG00000127415	IDUA	2.04789	9.73437	0.040571
ENSG00000156261	CCT8	-2.04768	-31.3392	0.040591
ENSG00000103067	ESRP2	2.04749	165.024	0.04061
ENSG00000088882	CPXM1	-2.04736	-11.0241	0.040623
ENSG00000164841	TMEM74	-2.0472	-22.2896	0.040638
ENSG00000153234	NR4A2	-2.04712	-61.1264	0.040647
ENSG00000177830	CHID1	-2.04635	-31.6965	0.040722
ENSG00000159210	SNF8	2.04552	42.8604	0.040804
ENSG00000149646	CNBD2	-2.04517	-49.255	0.040838
ENSG00000163611	SPICE1	2.04512	22.0855	0.040843
ENSG00000058404	CAMK2B	2.04416	86.1976	0.040937
ENSG00000070501	POLB	2.04406	32.6252	0.040948
ENSG00000176956	LY6H	2.04344	78.8548	0.041009
ENSG00000075673	ATP12A	2.0431	11.484	0.041042
ENSG00000130396	AFDN	-2.04263	-24.7101	0.041089
ENSG00000113249	HAVCR1	-2.04251	-49.3267	0.041101
ENSG00000185627	PSMD13	2.04245	36.3321	0.041107
ENSG00000111652	COPS7A	2.04192	18.959	0.041159
ENSG00000075651	PLD1	-2.04166	-23.252	0.041185
ENSG00000007062	PROM1	2.04157	61.2902	0.041194
ENSG00000111206	FOXM1	-2.04106	-17.958	0.041245
ENSG00000128228	SDF2L1	-2.04097	-52.9379	0.041254
ENSG00000163702	IL17RC	-2.04097	-25.4338	0.041254
ENSG00000159884	CCDC107	-2.04089	-158.047	0.041261
ENSG00000138395	CDK15	-2.04083	-65.8166	0.041267
ENSG00000129204	USP6	2.04021	65.5617	0.041329
ENSG00000108255	CRYBA1	2.04016	31.3001	0.041334
ENSG00000124749	COL21A1	2.03984	57.9784	0.041367
ENSG00000169609	C15orf40	-2.03975	-21.0082	0.041375
ENSG00000187796	CARD9	2.03958	53.6363	0.041392
ENSG00000050748	MAPK9	2.03905	23.5025	0.041445
ENSG00000188486	H2AX	-2.03516	-36.9351	0.041835
ENSG00000048462	TNFRSF17	-2.03515	-63.9809	0.041836
ENSG00000078804	TP53INP2	2.03443	38.8958	0.041908
ENSG00000039319	ZFYVE16	2.03408	63.3898	0.041944
ENSG00000242441	GTF2A1L	2.03386	23.843	0.041965
ENSG00000187239	FNBP1	-2.03374	-57.7658	0.041978
ENSG00000107159	CA9	-2.03349	-83.8938	0.042003
ENSG00000186314	PRELID2	-2.03308	-32.3998	0.042045
ENSG00000114670	NEK11	-2.03276	-48.2189	0.042077
ENSG00000131037	EPS8L1	2.0327	96.2777	0.042083
ENSG00000142513	ACP4	-2.03251	-93.0902	0.042102
ENSG00000064932	SBNO2	2.03228	374.232	0.042126
ENSG00000204694	OR11A1	2.03215	134.406	0.042138
ENSG00000101337	TM9SF4	2.03197	133.892	0.042157
ENSG00000283297	TEX52	-2.03194	-60.4172	0.04216
ENSG00000103145	HCFC1R1	2.03185	49.5857	0.042169
ENSG00000110448	CD5	-2.03179	-45.2582	0.042174
ENSG00000124225	PMEPA1	2.03162	27.2995	0.042192
ENSG00000183340	JRKL	2.03141	40.0222	0.042213
ENSG00000067533	RRP15	-2.03082	-82.4808	0.042273
ENSG00000115677	HDLBP	2.03054	31.2341	0.042302
ENSG00000242616	GNG10	-2.03052	-18.4857	0.042303
ENSG00000166896	ATP23	2.0297	4.09362	0.042387
ENSG00000198286	CARD11	2.02943	9.88918	0.042414
ENSG00000110148	CCKBR	-2.02892	-65.77	0.042467
ENSG00000130695	CEP85	2.02869	40.7993	0.04249
ENSG00000057019	DCBLD2	-2.02849	-15.8559	0.04251
ENSG00000132952	USPL1	2.02835	104.313	0.042525
ENSG00000267140	ENSG00000267140	2.02827	6.4374	0.042532
ENSG00000088543	C3orf18	-2.02749	-37.2549	0.042612
ENSG00000169442	CD52	2.02689	7.7586	0.042674
ENSG00000127863	TNFRSF19	-2.02569	-42.3669	0.042796
ENSG00000144677	CTDSPL	-2.02515	-147.019	0.042852
ENSG00000183760	ACP7	-2.02502	-34.5028	0.042866
ENSG00000171680	PLEKHG5	2.02454	16.6472	0.042915
ENSG00000164082	GRM2	-2.02429	-69.7968	0.04294
ENSG00000129911	KLF16	-2.02423	-49.1772	0.042946
ENSG00000158525	CPA5	2.02306	28.4654	0.043067
ENSG00000178878	APOLD1	2.02294	30.0273	0.04308
ENSG00000105245	NUMBL	2.0229	73.7763	0.043084
ENSG00000184988	TMEM106A	2.02284	2.86605	0.04309
ENSG00000085433	WDR47	2.02172	34.4666	0.043205
ENSG00000123612	ACVR1C	2.02171	36.3862	0.043206
ENSG00000187961	KLHL17	-2.02068	-35.5148	0.043313
ENSG00000249240	ENSG00000249240	2.02046	70.9685	0.043336
ENSG00000108468	CBX1	2.02014	15.9703	0.043369
ENSG00000165501	LRR1	2.02008	4.95068	0.043375
ENSG00000179344	HLA-DQB1	-2.02005	-5.65916	0.043379
ENSG00000164933	SLC25A32	-2.0194	-41.3832	0.043446
ENSG00000171804	WDR87	2.01734	36.6846	0.04366
ENSG00000092964	DPYSL2	2.01695	30.0852	0.043701
ENSG00000137674	MMP20	-2.0159	-103.515	0.04381
ENSG00000118596	SLC16A7	2.01558	99.7702	0.043844
ENSG00000141977	CIB3	-2.01546	-48.6501	0.043856
ENSG00000115993	TRAK2	-2.01545	-28.9945	0.043858
ENSG00000134812	CBLIF	-2.0153	-305.212	0.043873
ENSG00000014824	SLC30A9	2.01513	31.7284	0.043891
ENSG00000254692	ENSG00000254692	2.01495	21.2655	0.04391
ENSG00000285218	ENSG00000285218	-2.01439	-47.969	0.043969
ENSG00000170293	CMTM8	-2.01435	-9.7338	0.043973
ENSG00000101191	DIDO1	2.01416	63.0332	0.043992
ENSG00000047056	WDR37	2.01398	32.3051	0.044011
ENSG00000166562	SEC11C	2.01368	58.8295	0.044043
ENSG00000221818	EBF2	2.01334	176.268	0.044078
ENSG00000072422	RHOBTB1	2.01312	56.7002	0.044102
ENSG00000260325	HSPB9	2.0131	66.6588	0.044104
ENSG00000284969	ENSG00000284969	2.01282	17.9528	0.044134
ENSG00000023902	PLEKHO1	2.01281	15.639	0.044134
ENSG00000215183	MSMP	2.01247	124.853	0.044171
ENSG00000105835	NAMPT	-2.0116	-42.0012	0.044262
ENSG00000196169	KIF19	-2.01127	-43.5528	0.044297
ENSG00000171953	ATPAF2	-2.01069	-46.504	0.044358
ENSG00000140287	HDC	2.01069	24.4633	0.044358
ENSG00000186038	HTR3E	-2.01021	-15.1545	0.044409
ENSG00000116205	TCEANC2	-2.0102	-27.6655	0.04441
ENSG00000100347	SAMM50	-2.00981	-35.3288	0.044451
ENSG00000110324	IL10RA	-2.00898	-48.8722	0.044539
ENSG00000170035	UBE2E3	2.00887	34.1905	0.044551
ENSG00000076944	STXBP2	-2.00826	-44.7145	0.044616
ENSG00000188305	PEAK3	-2.00798	-10.795	0.044646
ENSG00000162944	RFTN2	-2.00772	-18.5035	0.044674
ENSG00000141642	ELAC1	-2.0075	-91.4627	0.044696
ENSG00000187664	HAPLN4	2.00723	85.0741	0.044726
ENSG00000106302	HYAL4	2.00706	87.1727	0.044744
ENSG00000165506	DNAAF2	2.00619	5.38424	0.044836
ENSG00000189195	BTBD8	2.00605	22.5466	0.044851
ENSG00000123374	CDK2	-2.00482	-30.3519	0.044982
ENSG00000138814	PPP3CA	-2.00475	-13.2243	0.04499
ENSG00000197079	KRT35	-2.00419	-38.0034	0.045049
ENSG00000198553	KCNRG	2.004	116.034	0.04507
ENSG00000060718	COL11A1	2.00382	179.286	0.045089
ENSG00000064201	TSPAN32	-2.00206	-0.87262	0.045279
ENSG00000025156	HSF2	2.00093	6.88257	0.0454
ENSG00000198945	L3MBTL3	2.00074	24.1372	0.04542
ENSG00000121281	ADCY7	-2.00005	-26.7281	0.045495
ENSG00000225950	NTF4	1.99984	65.315	0.045518
ENSG00000168329	CX3CR1	1.99948	27.8256	0.045557
ENSG00000157800	SLC37A3	1.99945	40.1602	0.04556
ENSG00000171798	KNDC1	-1.99933	-70.4603	0.045573
ENSG00000118785	SPP1	1.99922	19.6651	0.045584
ENSG00000004866	ST7	1.99913	24.1726	0.045594
ENSG00000103319	EEF2K	-1.99881	-188.743	0.045629
ENSG00000154678	PDE1C	1.99694	54.0649	0.045832
ENSG00000120332	TNN	1.9969	79.7689	0.045836
ENSG00000115155	OTOF	-1.99544	-93.9298	0.045995
ENSG00000162068	NTN3	-1.99494	-208.315	0.04605
ENSG00000285749	ENSG00000285749	-1.99416	-130.049	0.046134
ENSG00000179144	GIMAP7	1.99401	29.055	0.046151
ENSG00000166037	CEP57	-1.99391	-19.7072	0.046162
ENSG00000127481	UBR4	1.99355	91.2097	0.046201
ENSG00000100106	TRIOBP	1.99349	19.4461	0.046208
ENSG00000196586	MYO6	1.99333	21.5099	0.046225
ENSG00000088881	EBF4	-1.99329	-67.21	0.04623
ENSG00000074219	TEAD2	-1.9931	-28.8499	0.046251
ENSG00000221946	FXYD7	-1.9929	-25.7125	0.046272
ENSG00000118113	MMP8	-1.99267	-35.7674	0.046297
ENSG00000134255	CEPT1	1.99137	70.6757	0.046441
ENSG00000253276	CCDC71L	1.99099	55.2313	0.046482
ENSG00000188895	MSL1	1.99074	222.232	0.046509
ENSG00000101290	CDS2	1.99067	105.245	0.046517
ENSG00000165238	WNK2	-1.98968	-76.3918	0.046626
ENSG00000140600	SH3GL3	1.98927	67.343	0.046671
ENSG00000188883	KLRG2	1.98917	11.6966	0.046682
ENSG00000154429	CCSAP	1.98908	24.2207	0.046693
ENSG00000138640	FAM13A	1.98884	9.24144	0.046719
ENSG00000070182	SPTB	1.9887	16.4924	0.046734
ENSG00000144354	CDCA7	1.9876	38.1087	0.046856
ENSG00000182771	GRID1	-1.98739	-53.9491	0.046879
ENSG00000107957	SH3PXD2A	-1.98672	-64.8081	0.046953
ENSG00000205143	ARID3C	1.98641	66.4479	0.046988
ENSG00000105479	ODAD1	-1.98539	-29.2319	0.047101
ENSG00000101639	CEP192	-1.98487	-15.9813	0.047159
ENSG00000099994	SUSD2	1.98441	90.025	0.04721
ENSG00000134318	ROCK2	1.98424	16.674	0.047229
ENSG00000157211	CDCP2	-1.98357	-60.5821	0.047304
ENSG00000123268	ATF1	1.98222	16.6169	0.047455
ENSG00000101440	ASIP	1.98167	154.968	0.047516
ENSG00000115607	IL18RAP	-1.98162	-3.55539	0.047522
ENSG00000007047	MARK4	1.98149	30.0716	0.047536
ENSG00000166289	PLEKHF1	-1.98139	-9.75453	0.047548
ENSG00000176723	ZNF843	-1.98114	-26.4493	0.047575
ENSG00000184999	SLC22A10	1.98061	179.645	0.047635
ENSG00000116748	AMPD1	1.98061	119.37	0.047635
ENSG00000103343	ZNF174	-1.9801	-188.304	0.047692
ENSG00000162407	PLPP3	1.97995	28.4426	0.04771
ENSG00000188747	NOXA1	1.97948	21.6839	0.047762
ENSG00000251655	PRB1	-1.97912	-119.987	0.047803
ENSG00000111537	IFNG	-1.97905	-25.9682	0.04781
ENSG00000134250	NOTCH2	-1.97843	-596.523	0.04788
ENSG00000172382	PRSS27	1.97829	64.2065	0.047896
ENSG00000129354	AP1M2	-1.97796	-94.1964	0.047934
ENSG00000116830	TTF2	1.97784	37.3679	0.047947
ENSG00000141096	DPEP3	1.9778	106.255	0.047951
ENSG00000124181	PLCG1	-1.97779	-36.9094	0.047952
ENSG00000153048	CARHSP1	-1.97651	-63.3212	0.048097
ENSG00000177042	TMEM80	1.97616	53.685	0.048136
ENSG00000077420	APBB1IP	-1.9759	-9.10777	0.048166
ENSG00000111261	MANSC1	-1.97558	-12.249	0.048202
ENSG00000204252	HLA-DOA	1.97548	8.94689	0.048214
ENSG00000101441	CST4	1.97535	96.7157	0.048228
ENSG00000111319	SCNN1A	-1.97518	-30.3007	0.048248
ENSG00000163053	SLC16A14	1.97515	20.3169	0.048251
ENSG00000108592	FTSJ3	1.97453	36.0831	0.048321
ENSG00000130363	RSPH3	1.97324	26.7235	0.048468
ENSG00000004779	NDUFAB1	1.97304	33.1035	0.048491
ENSG00000244025	KRTAP19-3	-1.97225	-1573.64	0.048581
ENSG00000101189	MRGBP	-1.9721	-29.3246	0.048599
ENSG00000137776	SLTM	-1.97182	-96.2137	0.048631
ENSG00000255730	ENSG00000255730	1.97162	15.632	0.048653
ENSG00000142599	RERE	1.97155	25.0365	0.048661
ENSG00000236383	CCDC200	1.97126	124.886	0.048694
ENSG00000158528	PPP1R9A	1.97073	83.0479	0.048755
ENSG00000160588	MPZL3	-1.96934	-56.4462	0.048914
ENSG00000130307	USHBP1	1.96898	15.137	0.048955
ENSG00000259171	ENSG00000259171	-1.96894	-12.4626	0.04896
ENSG00000100490	CDKL1	-1.96802	-14.5834	0.049065
ENSG00000162670	BRINP3	-1.9678	-124.69	0.049091
ENSG00000187398	LUZP2	1.96736	116.59	0.049142
ENSG00000188092	GPR89B	-1.96606	-17.0195	0.049291
ENSG00000006116	CACNG3	-1.96583	-116.7	0.049318
ENSG00000121903	ZSCAN20	1.96554	79.4187	0.049352
ENSG00000139193	CD27	1.96523	17.2382	0.049388
ENSG00000136404	TM6SF1	-1.96495	-22.516	0.04942
ENSG00000162630	B3GALT2	1.9649	24.0421	0.049425
ENSG00000106331	PAX4	1.96488	269.529	0.049428
ENSG00000137634	NXPE4	1.96478	200.796	0.04944
ENSG00000100034	PPM1F	1.96431	25.4496	0.049494
ENSG00000103599	IQCH	-1.96388	-68.8246	0.049544
ENSG00000100376	FAM118A	1.96369	35.0621	0.049565
ENSG00000168542	COL3A1	1.9626	245.864	0.049692
ENSG00000138346	DNA2	1.96234	15.0368	0.049722
ENSG00000184702	SEPTIN5	-1.96189	-198.43	0.049776
ENSG00000154370	TRIM11	-1.96185	-108.222	0.04978
ENSG00000158163	DZIP1L	-1.96147	-24.2118	0.049824
ENSG00000256660	CLEC12B	-1.96146	-75.0646	0.049825
ENSG00000106367	AP1S1	1.96112	13.8365	0.049865
ENSG00000125375	DMAC2L	-1.96091	-4.48689	0.049889
ENSG00000131910	NR0B2	-1.96081	-342.556	0.049902
ENSG00000164828	SUN1	-1.96067	-14.2256	0.049917
ENSG00000049239	H6PD	-1.96043	-18.1094	0.049945
ENSG00000128881	TTBK2	1.95972	47.3533	0.050029
ENSG00000103489	XYLT1	1.95937	9.90048	0.05007
ENSG00000172339	ALG14	-1.95926	-26.7884	0.050083
ENSG00000123104	ITPR2	-1.95899	-30.2665	0.050114
ENSG00000274750	H3C6	-1.95837	-21.5156	0.050187
ENSG00000104755	ADAM2	1.95818	328.627	0.050208
ENSG00000140157	NIPA2	1.95813	77.6382	0.050215
ENSG00000141456	PELP1	-1.9581	-80.2494	0.050219
ENSG00000163527	STT3B	-1.95758	-56.8935	0.05028
ENSG00000189266	PNRC2	1.95731	57.5688	0.050312
ENSG00000144824	PHLDB2	1.95694	6.04159	0.050355
ENSG00000121743	GJA3	-1.95682	-6.34321	0.050368
ENSG00000136710	CCDC115	1.95674	89.3527	0.050377
ENSG00000100612	DHRS7	-1.95603	-16.1761	0.050462
ENSG00000180785	OR51E1	1.9555	36.1063	0.050524
ENSG00000171219	CDC42BPG	1.9553	21.0862	0.050548
ENSG00000139880	CDH24	-1.95488	-15.692	0.050597
ENSG00000125124	BBS2	1.95472	139.413	0.050616
ENSG00000137809	ITGA11	-1.95436	-104.293	0.050659
ENSG00000155858	LSM11	1.95377	34.4418	0.050728
ENSG00000214097	SMCO1	-1.95363	-77.1688	0.050745
ENSG00000069974	RAB27A	-1.9535	-20.3533	0.05076
ENSG00000165895	ARHGAP42	-1.95343	-20.7479	0.050768
ENSG00000100558	PLEK2	-1.95329	-43.5505	0.050785
ENSG00000219607	PPP1R3G	1.95246	28.1949	0.050883
ENSG00000092201	SUPT16H	-1.95179	-44.0262	0.050963
ENSG00000100271	TTLL1	-1.95155	-20.1278	0.050992
ENSG00000111664	GNB3	1.95096	23.3244	0.051062
ENSG00000266953	ENSG00000266953	1.95064	201.588	0.051099
ENSG00000163874	ZC3H12A	1.95034	22.8259	0.051136
ENSG00000117501	MROH9	-1.95014	-102.375	0.05116
ENSG00000128294	TPST2	-1.94935	-50.8225	0.051254
ENSG00000167613	LAIR1	-1.94898	-39.7768	0.051297
ENSG00000116668	SWT1	-1.94892	-61.3531	0.051305
ENSG00000128708	HAT1	-1.94869	-10.5771	0.051333
ENSG00000172320	OR5A1	1.9486	133.403	0.051344
ENSG00000198087	CD2AP	1.94811	43.9905	0.051402
ENSG00000180745	CLRN3	-1.94804	-98.2661	0.05141
ENSG00000134982	APC	1.94789	26.5476	0.051428
ENSG00000022840	RNF10	1.94778	179.85	0.051442
ENSG00000138271	GPR87	1.94769	104.446	0.051453
ENSG00000115705	TPO	1.94743	49.0839	0.051483
ENSG00000110060	PUS3	-1.94717	-14.4541	0.051514
ENSG00000174306	ZHX3	1.94713	54.4846	0.051519
ENSG00000103091	WDR59	1.94712	17.4194	0.05152
ENSG00000205502	C2CD4B	1.94711	28.7206	0.051522
ENSG00000197372	ZNF675	1.94641	11.6972	0.051605
ENSG00000079156	OSBPL6	1.94626	25.1753	0.051624
ENSG00000275663	H4C7	-1.94583	-112.928	0.051675
ENSG00000224940	PRRT4	-1.94562	-29.7418	0.0517
ENSG00000166224	SGPL1	-1.94554	-69.7169	0.051709
ENSG00000088538	DOCK3	1.94467	97.8199	0.051815
ENSG00000108370	RGS9	1.94415	133.919	0.051877
ENSG00000163714	U2SURP	-1.94407	-317.088	0.051887
ENSG00000180346	TIGD2	1.94399	62.7929	0.051897
ENSG00000285188	ENSG00000285188	-1.94395	-21.6643	0.051901
ENSG00000100614	PPM1A	1.94326	45.892	0.051984
ENSG00000066044	ELAVL1	1.9427	53.1424	0.052052
ENSG00000183977	PP2D1	-1.94241	-32.0752	0.052087
ENSG00000111786	SRSF9	1.94144	62.2775	0.052204
ENSG00000173269	MMRN2	-1.94131	-24.1836	0.05222
ENSG00000264230	ANXA8L1	-1.94126	-149.124	0.052226
ENSG00000185088	RPS27L	-1.94118	-19.5029	0.052237
ENSG00000146143	PRIM2	-1.94056	-68.6082	0.052312
ENSG00000174165	ZDHHC24	1.94044	25.6817	0.052326
ENSG00000101311	FERMT1	-1.93998	-21.186	0.052382
ENSG00000172640	OR10AD1	-1.9396	-23.2759	0.052429
ENSG00000152213	ARL11	1.93938	7.54667	0.052455
ENSG00000198887	SMC5	1.93934	56.6041	0.052461
ENSG00000035141	FAM136A	1.93882	30.7816	0.052523
ENSG00000174373	RALGAPA1	-1.93866	-34.3697	0.052543
ENSG00000166669	ATF7IP2	1.93842	8.66867	0.052572
ENSG00000196584	XRCC2	-1.93829	-38.1659	0.052588
ENSG00000251201	TMED7-TICAM2	-1.93766	-16.3429	0.052665
ENSG00000256349	ENSG00000256349	-1.93661	-64.5563	0.052794
ENSG00000108797	CNTNAP1	1.9365	28.6862	0.052806
ENSG00000230667	SETSIP	1.93603	252.259	0.052863
ENSG00000183486	MX2	-1.93559	-25.3258	0.052918
ENSG00000144868	TMEM108	1.93521	209.615	0.052964
ENSG00000138794	CASP6	-1.93365	-23.9642	0.053156
ENSG00000136383	ALPK3	1.93364	22.8135	0.053158
ENSG00000173511	VEGFB	-1.93313	-56.3683	0.05322
ENSG00000185324	CDK10	-1.93271	-10.0805	0.053272
ENSG00000065357	DGKA	1.93181	61.9782	0.053383
ENSG00000143869	GDF7	-1.93169	-19.0678	0.053398
ENSG00000050820	BCAR1	1.93158	77.6434	0.053411
ENSG00000206053	JPT2	-1.93119	-86.5529	0.053459
ENSG00000069702	TGFBR3	1.9297	53.312	0.053644
ENSG00000163736	PPBP	-1.92961	-2.42985	0.053655
ENSG00000170624	SGCD	1.92922	73.2633	0.053703
ENSG00000105122	RASAL3	-1.9292	-146.869	0.053706
ENSG00000178078	STAP2	1.92917	13.38	0.053709
ENSG00000183873	SCN5A	-1.9291	-77.4451	0.053718
ENSG00000137713	PPP2R1B	1.92897	19.6754	0.053735
ENSG00000128965	CHAC1	1.92812	116.876	0.053841
ENSG00000166164	BRD7	-1.92796	-23.542	0.05386
ENSG00000212899	KRTAP3-3	1.92732	147.643	0.05394
ENSG00000234224	TMEM229A	1.926	60.3688	0.054105
ENSG00000144134	RABL2A	1.92582	33.0155	0.054126
ENSG00000183161	FANCF	1.92558	43.675	0.054157
ENSG00000147684	NDUFB9	1.92523	89.5406	0.054201
ENSG00000071242	RPS6KA2	-1.92511	-144.198	0.054216
ENSG00000231500	RPS18	1.92508	75.8625	0.054219
ENSG00000118369	USP35	1.92494	45.9659	0.054236
ENSG00000182551	ADI1	1.92487	10.3258	0.054246
ENSG00000164077	MON1A	-1.92482	-132.061	0.054252
ENSG00000168306	ACOX2	-1.92435	-51.1984	0.054311
ENSG00000291315	ENSG00000291315	-1.92391	-164.268	0.054365
ENSG00000144476	ACKR3	-1.92357	-9.538	0.054408
ENSG00000165671	NSD1	-1.92287	-30.4913	0.054496
ENSG00000185344	ATP6V0A2	1.92209	49.2421	0.054595
ENSG00000198125	MB	-1.92183	-57.7815	0.054627
ENSG00000124380	SNRNP27	-1.92163	-40.1724	0.054652
ENSG00000214435	AS3MT	-1.92161	-23.5357	0.054655
ENSG00000140265	ZSCAN29	-1.92116	-401.688	0.054711
ENSG00000186377	CYP4X1	1.92114	41.632	0.054714
ENSG00000138443	ABI2	-1.92092	-278.694	0.054742
ENSG00000139372	TDG	-1.92058	-15.7685	0.054784
ENSG00000188732	FAM221A	-1.9205	-25.095	0.054795
ENSG00000204859	ZBTB48	-1.92012	-70.9562	0.054842
ENSG00000198182	ZNF607	-1.91937	-20.1284	0.054938
ENSG00000127399	LRRC61	1.91936	10.1211	0.054939
ENSG00000170092	SPDYE5	1.91922	135.248	0.054957
ENSG00000166997	CNPY4	1.91895	199.6	0.05499
ENSG00000179151	EDC3	-1.91876	-149.732	0.055014
ENSG00000198271	KRTAP4-5	-1.91864	-130.993	0.05503
ENSG00000148136	OR13C4	1.91836	309.069	0.055065
ENSG00000107165	TYRP1	-1.9181	-386.773	0.055098
ENSG00000145861	C1QTNF2	-1.91752	-71.3186	0.055172
ENSG00000124935	SCGB1D2	1.91705	80.2477	0.055231
ENSG00000196570	PFN3	1.91682	56.2528	0.05526
ENSG00000169045	HNRNPH1	-1.91666	-174.964	0.055281
ENSG00000133460	SLC2A11	-1.91615	-27.7348	0.055346
ENSG00000035862	TIMP2	1.91583	6.91326	0.055386
ENSG00000180488	MIGA1	-1.91575	-175.123	0.055397
ENSG00000144655	CSRNP1	1.91572	7.05284	0.055401
ENSG00000135677	GNS	-1.91542	-19.9934	0.055439
ENSG00000185155	MIXL1	-1.91531	-93.1512	0.055454
ENSG00000113407	TARS1	-1.91442	-7.64867	0.055566
ENSG00000155833	CYLC2	1.91422	89.2577	0.055592
ENSG00000185231	MC2R	1.91412	56.052	0.055605
ENSG00000184811	TRARG1	-1.91397	-91.4144	0.055624
ENSG00000099377	HSD3B7	1.91368	82.1969	0.055662
ENSG00000162408	NOL9	-1.91364	-18.9417	0.055666
ENSG00000189181	OR14I1	-1.91357	-97.2481	0.055675
ENSG00000155367	PPM1J	-1.91311	-48.9532	0.055733
ENSG00000160883	HK3	1.91278	136.291	0.055776
ENSG00000274070	CASTOR2	1.91249	257.996	0.055814
ENSG00000102924	CBLN1	1.91198	60.27	0.055879
ENSG00000083444	PLOD1	1.91139	10.3964	0.055954
ENSG00000085063	CD59	1.91135	3.6611	0.055959
ENSG00000174175	SELP	-1.91081	-47.3732	0.056029
ENSG00000142615	CELA2A	-1.91051	-42.0004	0.056068
ENSG00000189143	CLDN4	1.91048	86.5827	0.056071
ENSG00000164318	EGFLAM	-1.91003	-187.825	0.056129
ENSG00000138613	APH1B	-1.91002	-14.6732	0.056131
ENSG00000136244	IL6	1.90995	14.8654	0.056139
ENSG00000156983	BRPF1	1.90954	95.3691	0.056193
ENSG00000213047	DENND1B	1.90925	54.9154	0.056229
ENSG00000139117	CPNE8	1.90869	8.89993	0.056302
ENSG00000198336	MYL4	1.90848	27.9412	0.056329
ENSG00000164039	BDH2	-1.90837	-12.0713	0.056343
ENSG00000235098	ANKRD65	1.90783	116.638	0.056413
ENSG00000075618	FSCN1	1.90781	19.196	0.056416
ENSG00000088002	SULT2B1	-1.90762	-151.8	0.05644
ENSG00000204880	KRTAP4-8	-1.90745	-98.3086	0.056462
ENSG00000110719	TCIRG1	1.90714	89.9324	0.056503
ENSG00000168925	CTRB1	1.90688	9.5028	0.056536
ENSG00000180817	PPA1	1.90671	31.0266	0.056559
ENSG00000070495	JMJD6	-1.90651	-37.9791	0.056584
ENSG00000114742	WDR48	1.90604	63.88	0.056645
ENSG00000011260	UTP18	1.90595	58.7653	0.056657
ENSG00000134193	REG4	-1.90559	-182.12	0.056704
ENSG00000111728	ST8SIA1	-1.90539	-24.5305	0.056729
ENSG00000119640	ACYP1	1.90529	19.5803	0.056742
ENSG00000178538	CA8	-1.90527	-21.5143	0.056745
ENSG00000165669	FAM204A	-1.90514	-80.015	0.056762
ENSG00000269964	MEI4	1.90511	200.116	0.056766
ENSG00000173264	GPR137	1.90507	21.244	0.056771
ENSG00000044115	CTNNA1	1.90506	4.4065	0.056773
ENSG00000141858	SAMD1	1.90464	67.9396	0.056827
ENSG00000106299	WASL	1.90444	91.1281	0.056852
ENSG00000255855	KDM4F	-1.90444	-172.738	0.056853
ENSG00000155252	PI4K2A	1.90343	81.6937	0.056984
ENSG00000181031	RPH3AL	1.90331	93.0784	0.057
ENSG00000198128	OR2L3	1.90278	164.702	0.057069
ENSG00000142875	PRKACB	1.90255	156.026	0.0571
ENSG00000159224	GIP	1.90244	359.864	0.057113
ENSG00000196337	CGB7	1.90238	55.0136	0.057121
ENSG00000068724	TTC7A	1.90213	57.6822	0.057154
ENSG00000182247	UBE2E2	-1.90146	-9.29624	0.057242
ENSG00000122591	HYCC1	-1.90129	-16.921	0.057265
ENSG00000198130	HIBCH	1.90107	164.919	0.057293
ENSG00000080511	RDH8	-1.90104	-87.2403	0.057296
ENSG00000164742	ADCY1	1.90084	115.692	0.057322
ENSG00000255439	ENSG00000255439	1.90066	44.9314	0.057347
ENSG00000119703	ZC2HC1C	-1.90062	-3.96052	0.057352
ENSG00000125965	GDF5	-1.90024	-140.889	0.057402
ENSG00000159516	SPRR2G	-1.89942	-204.073	0.057509
ENSG00000164707	SLC13A4	1.89901	44.1153	0.057563
ENSG00000136881	BAAT	-1.899	-66.9718	0.057565
ENSG00000113810	SMC4	1.89895	29.42	0.057571
ENSG00000283632	EXOC3L2	1.89855	83.2281	0.057624
ENSG00000170571	EMB	-1.8985	-8.86728	0.05763
ENSG00000012171	SEMA3B	1.89817	151.966	0.057674
ENSG00000105656	ELL	-1.89787	-32.52	0.057714
ENSG00000141452	RMC1	-1.89727	-50.8657	0.057792
ENSG00000260458	KCNJ18	1.89631	1271.02	0.057919
ENSG00000011405	PIK3C2A	1.89631	51.7513	0.057919
ENSG00000182107	TMEM30B	-1.89628	-78.4573	0.057922
ENSG00000125347	IRF1	1.8953	19.9526	0.058052
ENSG00000122490	SLC66A2	-1.89339	-19.6528	0.058305
ENSG00000172215	CXCR6	1.89209	25.1553	0.058479
ENSG00000284762	ENSG00000284762	1.89201	15.5054	0.05849
ENSG00000121274	TENT4B	1.89199	79.2842	0.058492
ENSG00000221916	C19orf73	-1.8918	-28.2797	0.058517
ENSG00000135638	EMX1	-1.89023	-97.5945	0.058727
ENSG00000167785	ZNF558	-1.89015	-74.9778	0.058738
ENSG00000147676	MAL2	1.88976	93.0459	0.05879
ENSG00000284873	OOSP1	1.8895	186.677	0.058825
ENSG00000143862	ARL8A	-1.88919	-11.7135	0.058866
ENSG00000102524	TNFSF13B	1.88841	21.4157	0.058971
ENSG00000178695	KCTD12	1.88785	54.3096	0.059046
ENSG00000177453	NIM1K	-1.88748	-28.1586	0.059096
ENSG00000221954	OR4C12	-1.88745	-192.97	0.059099
ENSG00000106070	GRB10	1.88714	23.7847	0.059142
ENSG00000196890	H2BC26	-1.8862	-95.8475	0.059268
ENSG00000100711	ZFYVE21	-1.88613	-55.2381	0.059277
ENSG00000055163	CYFIP2	-1.88574	-8.96286	0.05933
ENSG00000125520	SLC2A4RG	1.8857	37.5772	0.059336
ENSG00000103353	UBFD1	-1.88455	-18.1703	0.05949
ENSG00000088766	CRLS1	-1.88411	-25.7527	0.05955
ENSG00000204614	TRIM40	-1.88411	-14.9152	0.05955
ENSG00000106636	YKT6	1.88402	125.991	0.059562
ENSG00000167614	TTYH1	1.88385	120.823	0.059586
ENSG00000143258	USP21	-1.88374	-60.8664	0.059601
ENSG00000124575	H1-3	1.88373	16.0179	0.059601
ENSG00000164465	DCBLD1	-1.88293	-5.72355	0.05971
ENSG00000078304	PPP2R5C	-1.88252	-43.4878	0.059766
ENSG00000112697	TMEM30A	1.88234	49.4562	0.05979
ENSG00000104881	PPP1R13L	-1.88214	-10.286	0.059818
ENSG00000150540	HNMT	-1.88184	-44.2864	0.059857
ENSG00000141873	SLC39A3	-1.88116	-28.9341	0.05995
ENSG00000133657	ATP13A3	-1.88104	-31.4068	0.059967
ENSG00000117594	HSD11B1	-1.88103	-712.526	0.059968
ENSG00000066697	MSANTD3	1.87992	32.6188	0.060118
ENSG00000189184	PCDH18	-1.87986	-31.968	0.060128
ENSG00000155511	GRIA1	1.87888	105.153	0.060261
ENSG00000136718	IMP4	-1.87854	-21.0169	0.060308
ENSG00000149308	NPAT	1.87849	34.437	0.060315
ENSG00000122966	CIT	1.8784	104.494	0.060327
ENSG00000162384	CZIB	-1.87716	-26.6565	0.060496
ENSG00000187642	PERM1	1.87686	57.5149	0.060538
ENSG00000139531	SUOX	1.87669	16.1343	0.06056
ENSG00000175093	SPSB4	1.8764	113.062	0.0606
ENSG00000177200	CHD9	-1.87635	-37.0616	0.060608
ENSG00000186453	FAM228A	1.87564	38.0821	0.060705
ENSG00000131480	AOC2	-1.87529	-151.253	0.060753
ENSG00000171360	KRT38	-1.87428	-191.807	0.060892
ENSG00000256797	KLRF2	-1.87419	-46.7542	0.060905
ENSG00000140519	RHCG	1.87346	86.789	0.061006
ENSG00000170948	MBD3L1	-1.87308	-23.6605	0.061057
ENSG00000135454	B4GALNT1	1.87304	10.3103	0.061063
ENSG00000142686	C1orf216	1.87263	26.7512	0.06112
ENSG00000130176	CNN1	1.87246	86.7687	0.061143
ENSG00000125551	PLGLB2	-1.87237	-348.949	0.061156
ENSG00000260342	ENSG00000260342	-1.87158	-23.2634	0.061265
ENSG00000069011	PITX1	1.87146	116.704	0.061281
ENSG00000180855	ZNF443	1.87122	6.85705	0.061315
ENSG00000147364	FBXO25	1.87112	17.6045	0.061329
ENSG00000090661	CERS4	-1.87006	-28.987	0.061476
ENSG00000206026	SMIM21	1.87005	96.8756	0.061477
ENSG00000213316	LTC4S	1.86957	117.93	0.061543
ENSG00000128310	GALR3	1.86948	87.4788	0.061556
ENSG00000204217	BMPR2	-1.8682	-40.8016	0.061734
ENSG00000117472	TSPAN1	-1.8681	-84.4193	0.061749
ENSG00000092096	SLC22A17	1.86711	29.8599	0.061886
ENSG00000155085	AK9	-1.86671	-23.56	0.061942
ENSG00000120800	UTP20	1.8654	74.9424	0.062125
ENSG00000135211	TMEM60	1.86487	52.0849	0.062199
ENSG00000132481	TRIM47	-1.86481	-11.8945	0.062208
ENSG00000184967	NOC4L	-1.86479	-86.7786	0.062211
ENSG00000073008	PVR	-1.86409	-13.9366	0.062308
ENSG00000078549	ADCYAP1R1	-1.86372	-113.924	0.062361
ENSG00000182053	TRIM49B	1.86321	167.157	0.062433
ENSG00000205358	MT1H	1.86317	75.6694	0.062439
ENSG00000022355	GABRA1	-1.86267	-119.684	0.062508
ENSG00000274290	H2BC6	-1.86265	-30.6804	0.062512
ENSG00000104687	GSR	1.86246	19.2144	0.062538
ENSG00000174502	SLC26A9	-1.86207	-70.2566	0.062593
ENSG00000174446	SNAPC5	1.86198	72.3516	0.062606
ENSG00000163558	PRKCI	1.86192	46.004	0.062615
ENSG00000168246	UBTD2	-1.86155	-45.7177	0.062666
ENSG00000110917	MLEC	-1.86115	-101.752	0.062723
ENSG00000182318	ZSCAN22	-1.86108	-100.044	0.062734
ENSG00000185792	NLRP9	1.86007	233.785	0.062876
ENSG00000181752	OR8K5	1.85985	205.873	0.062907
ENSG00000111665	CDCA3	1.8594	106.073	0.06297
ENSG00000145284	SCD5	-1.85901	-4.79332	0.063026
ENSG00000275835	TUBGCP5	-1.85872	-40.6919	0.063067
ENSG00000212721	KRTAP4-11	-1.85866	-43.0693	0.063075
ENSG00000164647	STEAP1	-1.85856	-38.7808	0.063089
ENSG00000006468	ETV1	-1.85784	-18.169	0.063191
ENSG00000282278	ENSG00000282278	1.85777	53.7498	0.063202
ENSG00000282936	ENSG00000282936	1.85749	48.8366	0.063242
ENSG00000186579	DEFB106A	-1.85727	-5651.11	0.063273
ENSG00000272980	ENSG00000272980	1.85711	28.4659	0.063295
ENSG00000163072	NOSTRIN	-1.8571	-37.0851	0.063297
ENSG00000180998	GPR137C	1.85692	244.92	0.063322
ENSG00000142632	ARHGEF19	-1.85611	-66.9984	0.063438
ENSG00000007237	GAS7	-1.85606	-15.9317	0.063445
ENSG00000008853	RHOBTB2	-1.85566	-25.6725	0.063502
ENSG00000140395	SKIC8	1.85556	22.0699	0.063517
ENSG00000057593	F7	1.85554	60.7678	0.063519
ENSG00000107815	TWNK	1.85552	39.8129	0.063521
ENSG00000288614	ENSG00000288614	-1.85504	-102.635	0.063591
ENSG00000055483	USP36	1.85504	37.029	0.063591
ENSG00000071677	PRLH	1.85466	66.2164	0.063645
ENSG00000166349	RAG1	-1.85454	-48.0897	0.063662
ENSG00000166741	NNMT	-1.8536	-76.5147	0.063796
ENSG00000185728	YTHDF3	-1.85356	-62.1784	0.063802
ENSG00000183644	HOATZ	-1.85347	-88.8535	0.063815
ENSG00000106628	POLD2	1.85311	54.3532	0.063866
ENSG00000144452	ABCA12	-1.85307	-45.4646	0.063872
ENSG00000204703	OR2B3	-1.8529	-112.089	0.063897
ENSG00000125730	C3	1.85273	2.33933	0.063921
ENSG00000109079	TNFAIP1	1.85196	58.128	0.064032
ENSG00000144644	GADL1	-1.85188	-26.8121	0.064043
ENSG00000138496	PARP9	-1.85183	-40.3278	0.06405
ENSG00000189308	LIN54	-1.85177	-77.5584	0.064059
ENSG00000217236	SP9	1.85147	55.8441	0.064102
ENSG00000124818	OPN5	-1.85136	-33.0773	0.064118
ENSG00000177692	DNAJC28	-1.85083	-15.7697	0.064194
ENSG00000248487	ABHD14A	-1.85065	-174.343	0.064219
ENSG00000187446	CHP1	-1.85051	-44.2518	0.06424
[truncated: 14,871 more rows]
