# Supplementary material for: scPrediXcan integrates deep learning methods and single-cell data into a cell-type-specific transcriptome-wide association study framework
Source: Cell Genom. 2025 May 14;5(5):100875. doi: 10.1016/j.xgen.2025.100875 (PMC12143334; doi:10.1016/j.xgen.2025.100875)
Supplement: Data S1. Tables S1–S47 [file mmc2.zip › Supplemental_tables/TableS46.xlsx]

## Sheet: Table_S46_Tabula_ctPred
Dataset	cell_type	Pearson_correlation
Tabula Sapiens	Dn4_thymocyte	0.87
Tabula Sapiens	Naive_regulatory_t_cell	0.87
Tabula Sapiens	T_follicular_helper_cell	0.86
Tabula Sapiens	Cd8-positive,_alpha-beta_cytotoxic_t_cell	0.85
Tabula Sapiens	Dn1_thymic_pro-t_cell	0.85
Tabula Sapiens	Dn3_thymocyte	0.85
Tabula Sapiens	Intermediate_monocyte	0.85
Tabula Sapiens	Memory_b_cell	0.84
Tabula Sapiens	Hematopoietic_stem_cell	0.84
Tabula Sapiens	Cd4-positive_alpha-beta_t_cell	0.84
Tabula Sapiens	Type_i_nk_t_cell	0.84
Tabula Sapiens	Connective_tissue_cell	0.84
Tabula Sapiens	Cd8-positive_alpha-beta_t_cell	0.84
Tabula Sapiens	Plasmacytoid_dendritic_cell	0.84
Tabula Sapiens	Immature_enterocyte	0.84
Tabula Sapiens	Enterocyte_of_epithelium_of_small_intestine	0.84
Tabula Sapiens	Classical_monocyte	0.84
Tabula Sapiens	Naive_b_cell	0.84
Tabula Sapiens	Non-classical_monocyte	0.84
Tabula Sapiens	Transit_amplifying_cell_of_large_intestine	0.84
Tabula Sapiens	Erythroid_progenitor	0.84
Tabula Sapiens	Naive_thymus-derived_cd4-positive,_alpha-beta_t_cell	0.84
Tabula Sapiens	Thymocyte	0.84
Tabula Sapiens	Cd8-positive,_alpha-beta_memory_t_cell	0.84
Tabula Sapiens	B_cell	0.83
Tabula Sapiens	Smooth_muscle_cell	0.83
Tabula Sapiens	Naive_thymus-derived_cd8-positive,_alpha-beta_t_cell	0.83
Tabula Sapiens	Enterocyte_of_epithelium_of_large_intestine	0.83
Tabula Sapiens	Transit_amplifying_cell_of_small_intestine	0.83
Tabula Sapiens	Myeloid_progenitor	0.83
Tabula Sapiens	Mature_enterocyte	0.83
Tabula Sapiens	Cd4-positive,_alpha-beta_memory_t_cell	0.83
Tabula Sapiens	Small_intestine_goblet_cell	0.83
Tabula Sapiens	Innate_lymphoid_cell	0.83
Tabula Sapiens	Cardiac_muscle_cell	0.83
Tabula Sapiens	Cd4-positive_helper_t_cell	0.83
Tabula Sapiens	Cd8b-positive_nk_t_cell	0.83
Tabula Sapiens	Macrophage	0.83
Tabula Sapiens	Mature_nk_t_cell	0.83
Tabula Sapiens	Salivary_gland_cell	0.83
Tabula Sapiens	Granulocyte	0.83
Tabula Sapiens	Paneth_cell_of_epithelium_of_small_intestine	0.83
Tabula Sapiens	Fibroblast	0.83
Tabula Sapiens	Nk_cell	0.83
Tabula Sapiens	Cd8-positive,_alpha-beta_cytokine_secreting_effector_t_cell	0.83
Tabula Sapiens	Regulatory_t_cell	0.83
Tabula Sapiens	Cd4-positive,_alpha-beta_t_cell	0.83
Tabula Sapiens	Monocyte	0.82
Tabula Sapiens	Intestinal_crypt_stem_cell	0.82
Tabula Sapiens	Myeloid_cell	0.82
Tabula Sapiens	Myofibroblast_cell	0.82
Tabula Sapiens	Vascular_associated_smooth_muscle_cell	0.82
Tabula Sapiens	Basophil	0.82
Tabula Sapiens	Radial_glial_cell	0.82
Tabula Sapiens	Limbal_stem_cell	0.82
Tabula Sapiens	Hepatocyte	0.82
Tabula Sapiens	Paneth_cell_of_epithelium_of_large_intestine	0.82
Tabula Sapiens	Bronchial_vessel_endothelial_cell	0.82
Tabula Sapiens	Plasma_cell	0.82
Tabula Sapiens	Intestinal_crypt_stem_cell_of_small_intestine	0.82
Tabula Sapiens	Myometrial_cell	0.82
Tabula Sapiens	Club_cell_of_prostate_epithelium	0.82
Tabula Sapiens	Cd141-positive_myeloid_dendritic_cell	0.82
Tabula Sapiens	Mesenchymal_stem_cell	0.82
Tabula Sapiens	Conjunctival_epithelial_cell	0.82
Tabula Sapiens	T_cell	0.82
Tabula Sapiens	Bladder_urothelial_cell	0.82
Tabula Sapiens	Cd8-positive,_alpha-beta_t_cell	0.82
Tabula Sapiens	Artery_endothelial_cell	0.82
Tabula Sapiens	Type_ii_pneumocyte	0.81
Tabula Sapiens	Pancreatic_stellate_cell	0.81
Tabula Sapiens	Dendritic_cell	0.81
Tabula Sapiens	Endothelial_cell_of_artery	0.81
Tabula Sapiens	Luminal_epithelial_cell_of_mammary_gland	0.81
Tabula Sapiens	Stromal_cell	0.81
Tabula Sapiens	Hillock-club_cell_of_prostate_epithelium	0.81
Tabula Sapiens	Skeletal_muscle_satellite_stem_cell	0.81
Tabula Sapiens	Kidney_epithelial_cell	0.81
Tabula Sapiens	Pancreatic_acinar_cell	0.81
Tabula Sapiens	Vein_endothelial_cell	0.81
Tabula Sapiens	Basal_cell	0.81
Tabula Sapiens	Cd1c-positive_myeloid_dendritic_cell	0.81
Tabula Sapiens	Plasmablast	0.81
Tabula Sapiens	Nkt_cell	0.81
Tabula Sapiens	Endothelial_cell	0.81
Tabula Sapiens	Hillock_cell_of_prostate_epithelium	0.81
Tabula Sapiens	Corneal_epithelial_cell	0.81
Tabula Sapiens	Pancreatic_ductal_cell	0.81
Tabula Sapiens	Epithelial_cell_of_uterus	0.81
Tabula Sapiens	Adventitial_cell	0.81
Tabula Sapiens	Large_intestine_goblet_cell	0.81
Tabula Sapiens	Club_cell	0.81
Tabula Sapiens	Mast_cell	0.81
Tabula Sapiens	Tendon_cell	0.8
Tabula Sapiens	Luminal_cell_of_prostate_epithelium	0.8
Tabula Sapiens	Endothelial_cell_of_vascular_tree	0.8
Tabula Sapiens	Retinal_blood_vessel_endothelial_cell	0.8
Tabula Sapiens	Immune_cell	0.8
Tabula Sapiens	Fast_muscle_cell	0.8
Tabula Sapiens	Pancreatic_beta_cell	0.8
Tabula Sapiens	Medullary_thymic_epithelial_cell	0.8
Tabula Sapiens	Duct_epithelial_cell	0.8
Tabula Sapiens	Epithelial_cell	0.8
Tabula Sapiens	Acinar_cell_of_salivary_gland	0.8
Tabula Sapiens	Cardiac_endothelial_cell	0.8
Tabula Sapiens	Corneal_keratocyte	0.8
Tabula Sapiens	Lung_microvascular_endothelial_cell	0.8
Tabula Sapiens	Fibroblast_of_breast	0.8
Tabula Sapiens	Secretory_cell	0.8
Tabula Sapiens	Myoepithelial_cell	0.8
Tabula Sapiens	Pericyte_cell	0.8
Tabula Sapiens	Intestinal_crypt_stem_cell_of_large_intestine	0.8
Tabula Sapiens	Endothelial_cell_of_hepatic_sinusoid	0.79
Tabula Sapiens	Respiratory_goblet_cell	0.79
Tabula Sapiens	Capillary_aerocyte	0.79
Tabula Sapiens	Muscle_cell	0.79
Tabula Sapiens	Capillary_endothelial_cell	0.79
Tabula Sapiens	Ionocyte	0.79
Tabula Sapiens	Melanocyte	0.79
Tabula Sapiens	Microglial_cell	0.78
Tabula Sapiens	Alveolar_fibroblast	0.78
Tabula Sapiens	Fibroblast_of_cardiac_tissue	0.78
Tabula Sapiens	Keratinocyte	0.78
Tabula Sapiens	Intestinal_enteroendocrine_cell	0.78
Tabula Sapiens	Basal_cell_of_prostate_epithelium	0.78
Tabula Sapiens	Type_i_pneumocyte	0.78
Tabula Sapiens	Cd24_neutrophil	0.78
Tabula Sapiens	Endothelial_cell_of_lymphatic_vessel	0.78
Tabula Sapiens	Ocular_surface_cell	0.78
Tabula Sapiens	Immature_natural_killer_cell	0.78
Tabula Sapiens	Slow_muscle_cell	0.77
Tabula Sapiens	Muller_cell	0.77
Tabula Sapiens	Limbal_stromal_cell	0.77
Tabula Sapiens	Eye_photoreceptor_cell	0.77
Tabula Sapiens	Platelet	0.77
Tabula Sapiens	Mature_conventional_dendritic_cell	0.77
Tabula Sapiens	Duodenum_glandular_cell	0.77
Tabula Sapiens	Adipocyte	0.77
Tabula Sapiens	Lymphatic_endothelial_cell	0.77
Tabula Sapiens	Liver_dendritic_cell	0.77
Tabula Sapiens	Mesothelial_cell	0.76
Tabula Sapiens	Erythrocyte	0.76
Tabula Sapiens	Serous_cell_of_epithelium_of_trachea	0.76
Tabula Sapiens	Pancreatic_alpha_cell	0.76
Tabula Sapiens	Intrahepatic_cholangiocyte	0.76
Tabula Sapiens	Gut_endothelial_cell	0.76
Tabula Sapiens	Retinal_bipolar_neuron	0.76
Tabula Sapiens	Lung_ciliated_cell	0.76
Tabula Sapiens	Mucus_secreting_cell	0.76
Tabula Sapiens	Tongue_muscle_cell	0.76
Tabula Sapiens	Ciliary_body	0.76
Tabula Sapiens	Ciliated_epithelial_cell	0.76
Tabula Sapiens	Tracheal_goblet_cell	0.75
Tabula Sapiens	Nampt_neutrophil	0.75
Tabula Sapiens	Langerhans_cell	0.74
Tabula Sapiens	Pancreatic_delta_cell	0.74
Tabula Sapiens	Respiratory_mucous_cell	0.74
Tabula Sapiens	Goblet_cell	0.74
Tabula Sapiens	Bronchial_smooth_muscle_cell	0.74
Tabula Sapiens	Intestinal_tuft_cell	0.74
Tabula Sapiens	Pancreatic_pp_cell	0.73
Tabula Sapiens	Double-positive,_alpha-beta_thymocyte	0.73
Tabula Sapiens	Neutrophil	0.73
Tabula Sapiens	Ciliated_cell	0.73
Tabula Sapiens	Retinal_pigment_epithelial_cell	0.72
Tabula Sapiens	Serous_cell_of_epithelium_of_bronchus	0.71
Tabula Sapiens	Pulmonary_ionocyte	0.71
Tabula Sapiens	Schwann_cell	0.71
Tabula Sapiens	Cell_of_skeletal_muscle	0.7
Tabula Sapiens	Lacrimal_gland_functional_unit_cell	0.7
Tabula Sapiens	Sperm	0.69
Tabula Sapiens	Leucocyte	0.68
Tabula Sapiens	Epithelial_cell_of_lacrimal_sac	0.68
Tabula Sapiens	Myeloid_dendritic_cell	0.67
Tabula Sapiens	Retina_horizontal_cell	0.63
Tabula Sapiens	Retinal_ganglion_cell	0.52
Tabula Sapiens	Erythroid_lineage_cell	0.38
