# Supplementary material for: scPrediXcan integrates deep learning methods and single-cell data into a cell-type-specific transcriptome-wide association study framework
Source: Cell Genom. 2025 May 14;5(5):100875. doi: 10.1016/j.xgen.2025.100875 (PMC12143334; doi:10.1016/j.xgen.2025.100875)
Supplement: Data S1. Tables S1–S47 [file mmc2.zip › Supplemental_tables/TableS8.xlsx]

## Sheet: Table_S8_DeltaCell
gene	gene_name	zscore	effect_size	pvalue
ENSG00000140382	HMG20A	-14.1638	-272.154	1.54e-45
ENSG00000090316	MAEA	-13.7337	-25.1014	6.38e-43
ENSG00000165066	NKX6-3	-13.4099	-67.1092	5.29e-41
ENSG00000109501	WFS1	13.1025	11.3088	3.19e-39
ENSG00000153814	JAZF1	-11.6369	-75.9047	2.68e-31
ENSG00000125746	EML2	-11.4588	-27.6473	2.12e-30
ENSG00000165609	NUDT5	-11.4286	-132.361	3.01e-30
ENSG00000011478	QPCTL	11.1346	1166.11	8.52e-29
ENSG00000275410	HNF1B	10.6058	8.16209	2.8e-26
ENSG00000119912	IDE	-10.4944	-15.7172	9.17e-26
ENSG00000127603	MACF1	-10.1503	-52.2098	3.3e-24
ENSG00000169783	LINGO1	9.81288	35.0882	9.91e-23
ENSG00000163635	ATXN7	-9.64865	-110.152	4.98e-22
ENSG00000134640	MTNR1B	9.51333	12.9578	1.85e-21
ENSG00000285085	ENSG00000285085	-9.45832	-28.4529	3.13e-21
ENSG00000129003	VPS13C	-9.16118	-95.7233	5.13e-20
ENSG00000186635	ARAP1	-8.99834	-7.62278	2.29e-19
ENSG00000196781	TLE1	8.87188	43.3186	7.19e-19
ENSG00000174327	SLC16A13	-8.53795	-20.0373	1.37e-17
ENSG00000163634	THOC7	-8.38113	-87.7272	5.24e-17
ENSG00000140553	UNC45A	-8.33474	-155.415	7.77e-17
ENSG00000198355	PIM3	-8.11914	-25.7191	4.69e-16
ENSG00000180176	TH	8.11603	119.98	4.82e-16
ENSG00000188211	NCR3LG1	-8.08714	-8.72824	6.11e-16
ENSG00000163945	UVSSA	8.02093	42.4907	1.05e-15
ENSG00000106633	GCK	8.00883	1.70145	1.16e-15
ENSG00000213221	DNLZ	-7.99032	-42.6995	1.35e-15
ENSG00000164941	INTS8	-7.87171	-19.1729	3.5e-15
ENSG00000115226	FNDC4	7.8475	69.1099	4.24e-15
ENSG00000165879	FRAT1	7.84571	7.55898	4.31e-15
ENSG00000087448	KLHL42	7.82471	25.6951	5.09e-15
ENSG00000204314	PRRT1	-7.75746	-8.51458	8.66e-15
ENSG00000104941	RSPH6A	-7.71743	-77.23	1.19e-14
ENSG00000228789	HCG22	7.65736	47.2801	1.9e-14
ENSG00000173517	PEAK1	-7.60669	-21.7579	2.81e-14
ENSG00000168944	CEP120	-7.45294	-31.9068	9.13e-14
ENSG00000140391	TSPAN3	7.35365	48.0448	1.93e-13
ENSG00000084734	GCKR	7.2536	48.5292	4.06e-13
ENSG00000152409	JMY	7.17665	12.6157	7.14e-13
ENSG00000177971	IMP3	7.15388	70.2007	8.44e-13
ENSG00000124194	GDAP1L1	-7.12598	-8.76721	1.03e-12
ENSG00000170608	FOXA3	-7.1236	-16.8696	1.05e-12
ENSG00000157992	KRTCAP3	7.12245	19.9873	1.06e-12
ENSG00000125743	SNRPD2	-7.1027	-41.2585	1.22e-12
ENSG00000169410	PTPN9	7.0937	13.6426	1.31e-12
ENSG00000009335	UBE3C	-7.09143	-25.2588	1.33e-12
ENSG00000204536	CCHCR1	-7.0552	-7.40744	1.72e-12
ENSG00000184076	UQCR10	7.03719	34.8769	1.96e-12
ENSG00000198522	GPN1	7.02551	93.8934	2.13e-12
ENSG00000115207	GTF3C2	-7.01258	-18.8824	2.34e-12
ENSG00000008196	TFAP2B	6.98885	110.488	2.77e-12
ENSG00000010310	GIPR	-6.98303	-9.99746	2.89e-12
ENSG00000142186	SCYL1	-6.9742	-90.917	3.08e-12
ENSG00000129757	CDKN1C	-6.9666	-84.1194	3.25e-12
ENSG00000140718	FTO	6.92731	24.8919	4.29e-12
ENSG00000184508	HDDC3	6.8741	27.8915	6.24e-12
ENSG00000179262	RAD23A	-6.86649	-52.6322	6.58e-12
ENSG00000166965	RCCD1	6.85452	2.02992	7.16e-12
ENSG00000065665	SEC61A2	-6.79455	-6.32564	1.09e-11
ENSG00000134249	ADAM30	6.73585	112.553	1.63e-11
ENSG00000149596	JPH2	-6.71418	-9.79731	1.89e-11
ENSG00000107679	PLEKHA1	-6.67962	-111.397	2.4e-11
ENSG00000204472	AIF1	6.67585	12.9836	2.46e-11
ENSG00000128833	MYO5C	-6.66159	-7.80258	2.71e-11
ENSG00000118971	CCND2	6.65357	9.4772	2.86e-11
ENSG00000204366	ZBTB12	6.58409	18.0219	4.58e-11
ENSG00000197136	PCNX3	-6.56147	-305.883	5.33e-11
ENSG00000161860	SYCE2	-6.55295	-26.924	5.64e-11
ENSG00000179115	FARSA	-6.53891	-14.2361	6.2e-11
ENSG00000117461	PIK3R3	-6.53194	-5.33604	6.49e-11
ENSG00000159588	CCDC17	-6.5103	-32.7243	7.5e-11
ENSG00000166689	PLEKHA7	-6.49924	-11.32	8.07e-11
ENSG00000184056	VPS33B	-6.47549	-15.271	9.45e-11
ENSG00000115211	EIF2B4	6.4743	32.9526	9.53e-11
ENSG00000058404	CAMK2B	6.43751	19.002	1.21e-10
ENSG00000187796	CARD9	6.43495	12.3401	1.24e-10
ENSG00000173338	KCNK7	-6.42814	-39.3666	1.29e-10
ENSG00000204531	POU5F1	-6.40693	-2.66049	1.48e-10
ENSG00000124780	KCNK17	-6.39627	-0.93947	1.59e-10
ENSG00000108797	CNTNAP1	-6.39318	-11.5278	1.62e-10
ENSG00000061794	MRPS35	-6.32078	-44.0753	2.6e-10
ENSG00000142700	DMRTA2	6.32075	106.836	2.6e-10
ENSG00000176635	HORMAD2	6.26085	14.8471	3.83e-10
ENSG00000109670	FBXW7	6.251	74.912	4.08e-10
ENSG00000163909	HEYL	6.24275	7.36557	4.3e-10
ENSG00000108788	MLX	-6.22937	-441.313	4.68e-10
ENSG00000117707	PROX1	6.22853	57.3929	4.71e-10
ENSG00000163257	DCAF16	-6.22113	-26.2135	4.94e-10
ENSG00000173465	ZNRD2	6.19707	10.1635	5.75e-10
ENSG00000145723	GIN1	-6.19257	-27.0728	5.92e-10
ENSG00000149948	HMGA2	6.14844	21.1839	7.82e-10
ENSG00000138002	IFT172	-6.14516	-41.6534	7.99e-10
ENSG00000145692	BHMT	6.13628	42.9564	8.45e-10
ENSG00000185920	PTCH1	6.10917	7.36065	1e-09
ENSG00000138074	SLC5A6	6.09816	56.8794	1.07e-09
ENSG00000254402	LRRC24	6.02435	39.2398	1.7e-09
ENSG00000125741	OPA3	-6.02087	-71.2692	1.73e-09
ENSG00000183682	BMP8A	6.01515	11.1372	1.8e-09
ENSG00000115241	PPM1G	-6.00047	-70.9102	1.97e-09
ENSG00000106631	MYL7	5.99742	7.93386	2e-09
ENSG00000197429	IPP	5.99442	15.6699	2.04e-09
ENSG00000072310	SREBF1	-5.99274	-10.4895	2.06e-09
ENSG00000104936	DMPK	-5.98947	-53.6533	2.11e-09
ENSG00000174326	SLC16A11	-5.97213	-31.0283	2.34e-09
ENSG00000095066	HOOK2	-5.95502	-21.1265	2.6e-09
ENSG00000112282	MED23	-5.9539	-31.05	2.62e-09
ENSG00000159592	GPBP1L1	-5.94462	-22.897	2.77e-09
ENSG00000178750	STX19	5.94031	23.7191	2.84e-09
ENSG00000174851	YIF1A	-5.90869	-45.4796	3.45e-09
ENSG00000176714	CCDC121	5.90786	28.4256	3.47e-09
ENSG00000004534	RBM6	5.85354	58.5323	4.81e-09
ENSG00000127663	KDM4B	5.83947	25.9652	5.24e-09
ENSG00000198169	ZNF251	-5.81697	-7.52051	5.99e-09
ENSG00000143632	ACTA1	5.75428	65.8167	8.7e-09
ENSG00000196735	HLA-DQA1	-5.75287	-4.08165	8.77e-09
ENSG00000213949	ITGA1	-5.74762	-2.3735	9.05e-09
ENSG00000213588	ZBTB9	5.74648	86.1353	9.11e-09
ENSG00000152804	HHEX	5.74241	6.33083	9.33e-09
ENSG00000105607	GCDH	-5.721	-19.6882	1.06e-08
ENSG00000138100	TRIM54	5.69284	382.232	1.25e-08
ENSG00000185722	ANKFY1	-5.68616	-24.4117	1.3e-08
ENSG00000167984	NLRC3	5.6692	47.5355	1.43e-08
ENSG00000115234	SNX17	5.66113	40.9402	1.5e-08
ENSG00000188263	IL17REL	-5.65615	-27.3647	1.55e-08
ENSG00000179344	HLA-DQB1	-5.65218	-1.25702	1.58e-08
ENSG00000291316	ENSG00000291316	5.63648	109.269	1.74e-08
ENSG00000145730	PAM	-5.62995	-5.19063	1.8e-08
ENSG00000174996	KLC2	-5.62273	-189.064	1.88e-08
ENSG00000149925	ALDOA	-5.61184	-164.557	2e-08
ENSG00000117472	TSPAN1	-5.59899	-26.1243	2.16e-08
ENSG00000198860	TSEN15	5.5899	16.9099	2.27e-08
ENSG00000161016	RPL8	5.54133	5.55038	3e-08
ENSG00000145833	DDX46	5.52011	23.9536	3.39e-08
ENSG00000188779	SKOR1	-5.50478	-70.69	3.7e-08
ENSG00000145725	PPIP5K2	5.49606	30.7564	3.88e-08
ENSG00000104626	ERI1	-5.48745	-6.25226	4.08e-08
ENSG00000153094	BCL2L11	5.46768	4.26811	4.56e-08
ENSG00000167740	CYB5D2	-5.45899	-22.064	4.79e-08
ENSG00000108669	CYTH1	5.4582	17.1392	4.81e-08
ENSG00000163584	RPL22L1	5.43602	39.5607	5.45e-08
ENSG00000227268	KLLN	-5.43027	-77.8692	5.63e-08
ENSG00000095981	KCNK16	-5.41869	-1.38981	6e-08
ENSG00000172362	OR5B12	-5.37974	-77.5525	7.46e-08
ENSG00000159596	TMEM69	-5.37939	-39.9812	7.47e-08
ENSG00000196712	NF1	5.37863	115.395	7.51e-08
ENSG00000182247	UBE2E2	-5.37695	-18.651	7.58e-08
ENSG00000112996	MRPS30	5.3744	35.6149	7.68e-08
ENSG00000204511	MCCD1	-5.34846	-8.07446	8.87e-08
ENSG00000166603	MC4R	5.33915	5.96369	9.34e-08
ENSG00000101421	CHMP4B	-5.30917	-32.0094	1.1e-07
ENSG00000111716	LDHB	5.30303	13.7648	1.14e-07
ENSG00000167491	GATAD2A	5.30129	6.95519	1.15e-07
ENSG00000175115	PACS1	5.26777	11.8768	1.38e-07
ENSG00000163794	UCN	5.26453	59.855	1.41e-07
ENSG00000032219	ARID4A	-5.26341	-46.4473	1.41e-07
ENSG00000132463	GRSF1	-5.25259	-50.8609	1.5e-07
ENSG00000073849	ST6GAL1	5.24024	1.62694	1.6e-07
ENSG00000188549	CCDC9B	-5.23491	-21.0217	1.65e-07
ENSG00000204538	PSORS1C2	5.22551	15.8535	1.74e-07
ENSG00000204540	PSORS1C1	5.22419	3.40514	1.75e-07
ENSG00000172803	SNX32	5.20388	7.32709	1.95e-07
ENSG00000256825	ENSG00000256825	5.19373	10.0991	2.06e-07
ENSG00000185862	EVI2B	-5.19064	-35.0084	2.1e-07
ENSG00000164077	MON1A	-5.18783	-25.3345	2.13e-07
ENSG00000187664	HAPLN4	-5.16225	-18.7445	2.44e-07
ENSG00000037042	TUBG2	5.15853	4.40444	2.49e-07
ENSG00000161040	FBXL13	-5.15055	-16.3444	2.6e-07
ENSG00000110092	CCND1	-5.14887	-47.175	2.62e-07
ENSG00000285625	ENSG00000285625	-5.14827	-85.5911	2.63e-07
ENSG00000167701	GPT	5.13567	26.2644	2.81e-07
ENSG00000129965	INS-IGF2	5.11846	26.4709	3.08e-07
ENSG00000101052	IFT52	5.09525	8.28719	3.48e-07
ENSG00000261678	SCRT1	5.09083	41.2219	3.57e-07
ENSG00000185122	HSF1	5.06042	37.4094	4.18e-07
ENSG00000140368	PSTPIP1	-5.05986	-26.1261	4.2e-07
ENSG00000134256	CD101	-5.04946	-21.1519	4.43e-07
ENSG00000171311	EXOSC1	-5.0491	-20.4433	4.44e-07
ENSG00000090263	MRPS33	5.04582	33.7091	4.52e-07
ENSG00000171962	DRC3	-5.03794	-17.6832	4.71e-07
ENSG00000234745	HLA-B	-5.03763	-1.12109	4.71e-07
ENSG00000089101	CFAP61	5.03102	15.7697	4.88e-07
ENSG00000167522	ANKRD11	-5.03081	-44.3437	4.88e-07
ENSG00000147789	ZNF7	-5.02621	-29.1034	5e-07
ENSG00000086015	MAST2	-5.02315	-8.91955	5.08e-07
ENSG00000101187	SLCO4A1	-5.0203	-1.78124	5.16e-07
ENSG00000180535	BHLHA15	-5.01794	-4.79484	5.22e-07
ENSG00000121653	MAPK8IP1	-5.01757	-10.843	5.23e-07
ENSG00000101074	R3HDML	-5.00872	-48.6393	5.48e-07
ENSG00000071894	CPSF1	-4.99968	-42.2361	5.74e-07
ENSG00000160957	RECQL4	4.99873	79.4699	5.77e-07
ENSG00000112514	CUTA	-4.9951	-25.5995	5.88e-07
ENSG00000100567	PSMA3	-4.96778	-169.259	6.77e-07
ENSG00000158517	NCF1	4.9675	859.77	6.78e-07
ENSG00000184611	KCNH7	4.96643	4.19223	6.82e-07
ENSG00000066382	MPPED2	-4.95618	-3.14782	7.19e-07
ENSG00000164078	MST1R	4.94502	8.63325	7.61e-07
ENSG00000079739	PGM1	-4.93346	-6.65706	8.08e-07
ENSG00000159217	IGF2BP1	4.92271	66.1484	8.54e-07
ENSG00000159202	UBE2Z	4.92052	14.7326	8.63e-07
ENSG00000204420	MPIG6B	-4.90358	-31.5772	9.41e-07
ENSG00000149932	TMEM219	4.89062	235.791	1.01e-06
ENSG00000187122	SLIT1	-4.88834	-4.93901	1.02e-06
ENSG00000104903	LYL1	-4.88699	-45.5041	1.02e-06
ENSG00000256269	HMBS	4.8855	156.214	1.03e-06
ENSG00000158669	GPAT4	4.86608	10.893	1.14e-06
ENSG00000130749	ZC3H4	4.8459	5.74359	1.26e-06
ENSG00000156170	NDUFAF6	-4.83744	-20.0478	1.32e-06
ENSG00000068137	PLEKHH3	-4.83307	-64.1349	1.34e-06
ENSG00000165688	PMPCA	-4.82151	-11.8408	1.42e-06
ENSG00000070759	TESK2	-4.817	-1.81852	1.46e-06
ENSG00000204351	SKIC2	4.8087	157.401	1.52e-06
ENSG00000113615	SEC24A	-4.80608	-53.7986	1.54e-06
ENSG00000175662	TOM1L2	4.79741	10.7203	1.61e-06
ENSG00000117450	PRDX1	4.79425	18.346	1.63e-06
ENSG00000178177	LCORL	4.79096	14.3289	1.66e-06
ENSG00000108468	CBX1	-4.78883	-9.32495	1.68e-06
ENSG00000278311	GGNBP2	4.78148	5.53238	1.74e-06
ENSG00000103932	RPAP1	-4.77849	-22.216	1.77e-06
ENSG00000255154	HTD2	-4.773	-6.27619	1.81e-06
ENSG00000117222	RBBP5	4.76843	30.1677	1.86e-06
ENSG00000232810	TNF	-4.76692	-44.3246	1.87e-06
ENSG00000196296	ATP2A1	-4.75453	-25.1499	1.99e-06
ENSG00000102908	NFAT5	-4.75384	-52.7529	2e-06
ENSG00000196535	MYO18A	-4.75023	-11.7368	2.03e-06
ENSG00000055044	NOP58	4.74765	27.7375	2.06e-06
ENSG00000091536	MYO15A	-4.73972	-35.1375	2.14e-06
ENSG00000090238	YPEL3	-4.73875	-25.1684	2.15e-06
ENSG00000221955	SLC12A8	-4.73426	-2.0608	2.2e-06
ENSG00000141639	MAPK4	4.72462	3.48056	2.31e-06
ENSG00000283267	FAM237B	4.71747	5.74064	2.39e-06
ENSG00000214530	STARD10	-4.71527	-7.80197	2.41e-06
ENSG00000250641	LY6G6F-LY6G6D	-4.70735	-77.3286	2.51e-06
ENSG00000125970	RALY	4.69324	36.9198	2.69e-06
ENSG00000221986	MYBPHL	4.68252	17.7187	2.83e-06
ENSG00000171634	BPTF	4.68058	67.349	2.86e-06
ENSG00000164076	CAMKV	4.67408	38.4708	2.95e-06
ENSG00000138769	CDKL2	-4.67011	-11.0953	3.01e-06
ENSG00000107566	ERLIN1	-4.66774	-7.09336	3.05e-06
ENSG00000130202	NECTIN2	-4.66317	-5.01261	3.11e-06
ENSG00000109323	MANBA	4.6629	12.8325	3.12e-06
ENSG00000119242	CCDC92	-4.65829	-34.9231	3.19e-06
ENSG00000161395	PGAP3	-4.62558	-33.8564	3.74e-06
ENSG00000068078	FGFR3	4.61725	9.26704	3.89e-06
ENSG00000178409	BEND3	-4.61	-7.35505	4.03e-06
ENSG00000115970	THADA	-4.60646	-29.7305	4.1e-06
ENSG00000182196	ARL6IP4	-4.60367	-23.6952	4.15e-06
ENSG00000189403	HMGB1	-4.59936	-5.73496	4.24e-06
ENSG00000174197	MGA	-4.59424	-7.57707	4.34e-06
ENSG00000140365	COMMD4	-4.56855	-76.53	4.91e-06
ENSG00000248592	STIMATE-MUSTN1	4.56531	8.92906	4.99e-06
ENSG00000108255	CRYBA1	-4.55491	-8.16969	5.24e-06
ENSG00000139146	SINHCAF	-4.55253	-11.4011	5.3e-06
ENSG00000154122	ANKH	4.55229	20.7717	5.31e-06
ENSG00000204305	AGER	4.54509	8.0418	5.49e-06
ENSG00000142230	SAE1	4.54187	6.2708	5.58e-06
ENSG00000196353	CPNE4	-4.53765	-9.9421	5.69e-06
ENSG00000241852	C8orf58	4.53612	3.98713	5.73e-06
ENSG00000100580	TMED8	4.53562	19.9595	5.74e-06
ENSG00000162521	RBBP4	-4.53099	-25.8836	5.87e-06
ENSG00000189030	VHLL	-4.52972	-52.2235	5.91e-06
ENSG00000155229	MMS19	-4.5278	-4.39922	5.96e-06
ENSG00000138073	PREB	-4.52463	-35.437	6.05e-06
ENSG00000271383	NBPF19	4.51055	2239.95	6.47e-06
ENSG00000215695	RSC1A1	4.49589	138.342	6.93e-06
ENSG00000165689	ENTR1	-4.48736	-2.86081	7.21e-06
ENSG00000172772	OR10W1	-4.48731	-48.6711	7.21e-06
ENSG00000125686	MED1	-4.47556	-36.2429	7.62e-06
ENSG00000172769	OR5B3	-4.47339	-33.6403	7.7e-06
ENSG00000136750	GAD2	4.46326	10.7605	8.07e-06
ENSG00000128891	CCDC32	-4.45284	-10.0965	8.47e-06
ENSG00000173542	MOB1B	4.45187	44.1433	8.51e-06
ENSG00000213996	TM6SF2	4.44699	4.76679	8.71e-06
ENSG00000109881	CCDC34	-4.43451	-5.33088	9.23e-06
ENSG00000184185	KCNJ12	-4.42916	-12.4036	9.46e-06
ENSG00000213533	STIMATE	4.42316	11.5431	9.73e-06
ENSG00000116095	PLEKHA3	4.42217	5.86461	9.77e-06
ENSG00000150967	ABCB9	-4.41821	-5.82346	9.95e-06
ENSG00000043143	JADE2	4.39188	14.5684	1.12e-05
ENSG00000198863	RUNDC1	4.38931	16.9739	1.14e-05
ENSG00000231925	TAPBP	4.38033	3.91701	1.19e-05
ENSG00000110435	PDHX	-4.3795	-16.575	1.19e-05
ENSG00000125977	EIF2S2	-4.37886	-74.3749	1.19e-05
ENSG00000164715	LMTK2	-4.37528	-55.5067	1.21e-05
ENSG00000183763	TRAIP	4.36639	2.08815	1.26e-05
ENSG00000285043	ENSG00000285043	4.36442	49.4257	1.27e-05
ENSG00000123200	ZC3H13	4.36432	29.8528	1.28e-05
ENSG00000116273	PHF13	4.36334	26.0859	1.28e-05
ENSG00000169230	PRELID1	-4.36329	-5.50121	1.28e-05
ENSG00000173540	GMPPB	4.36083	8.35263	1.3e-05
ENSG00000011523	CEP68	4.3597	16.2526	1.3e-05
ENSG00000126861	OMG	4.35641	12.6226	1.32e-05
ENSG00000196547	MAN2A2	-4.3545	-3.70032	1.33e-05
ENSG00000128563	PRKRIP1	4.34955	22.1414	1.36e-05
ENSG00000189159	JPT1	-4.34638	-18.7871	1.38e-05
ENSG00000176101	SSNA1	4.34553	154.778	1.39e-05
ENSG00000124783	SSR1	4.33966	15.723	1.43e-05
ENSG00000197283	SYNGAP1	-4.33414	-13.446	1.46e-05
ENSG00000174938	SEZ6L2	4.32192	5.81529	1.55e-05
ENSG00000136280	CCM2	-4.31816	-11.8282	1.57e-05
ENSG00000005249	PRKAR2B	4.31742	2.84827	1.58e-05
ENSG00000135100	HNF1A	-4.31705	-9.36064	1.58e-05
ENSG00000278139	P3R3URF-PIK3R3	-4.31119	-92.7416	1.62e-05
ENSG00000168917	SLC35G2	-4.30424	-21.7931	1.68e-05
ENSG00000149922	TBX6	4.30229	20.7928	1.69e-05
ENSG00000184451	CCR10	4.29077	4.29654	1.78e-05
ENSG00000183734	ASCL2	4.28909	5.36423	1.79e-05
ENSG00000117448	AKR1A1	-4.28281	-4.61363	1.85e-05
ENSG00000158941	CCAR2	-4.27951	-5.74875	1.87e-05
ENSG00000141458	NPC1	4.27253	12.8934	1.93e-05
ENSG00000146731	CCT6A	4.2679	10.2277	1.97e-05
ENSG00000130227	XPO7	-4.26788	-13.4561	1.97e-05
ENSG00000105612	DNASE2	4.26584	9.17079	1.99e-05
ENSG00000078747	ITCH	-4.26478	-24.4366	2e-05
ENSG00000143126	CELSR2	-4.26433	-14.7952	2.01e-05
ENSG00000168056	LTBP3	4.26191	2.79379	2.03e-05
ENSG00000140400	MAN2C1	-4.25334	-69.2867	2.11e-05
ENSG00000171307	ZDHHC16	-4.25334	-43.4181	2.11e-05
ENSG00000100401	RANGAP1	-4.25283	-19.4516	2.11e-05
ENSG00000188095	MESP2	4.24481	18.9291	2.19e-05
ENSG00000107185	RGP1	-4.24427	-9.03853	2.19e-05
ENSG00000168477	TNXB	4.24067	22.0746	2.23e-05
ENSG00000157107	FCHO2	4.23411	14.7151	2.29e-05
ENSG00000198369	SPRED2	-4.23207	-29.6076	2.32e-05
ENSG00000121351	IAPP	4.23101	1.45477	2.33e-05
ENSG00000140319	SRP14	4.22347	47.1962	2.41e-05
ENSG00000036828	CASR	-4.22172	-2.8616	2.42e-05
ENSG00000188827	SLX4	-4.22115	-13.2041	2.43e-05
ENSG00000143443	C1orf56	4.21247	33.8306	2.53e-05
ENSG00000135763	URB2	4.21045	7.7855	2.55e-05
ENSG00000170571	EMB	-4.2078	-1.8107	2.58e-05
ENSG00000187486	KCNJ11	-4.20731	-3.80441	2.58e-05
ENSG00000133059	DSTYK	4.20588	15.5354	2.6e-05
ENSG00000158636	EMSY	4.20126	20.0402	2.65e-05
ENSG00000095015	MAP3K1	-4.18074	-28.0537	2.91e-05
ENSG00000159495	TGM7	4.17614	202.768	2.97e-05
ENSG00000153989	NUS1	-4.16974	-16.873	3.05e-05
ENSG00000130208	APOC1	4.16803	110.253	3.07e-05
ENSG00000149930	TAOK2	-4.16198	-21.7061	3.16e-05
ENSG00000099624	ATP5F1D	-4.16068	-58.7929	3.17e-05
ENSG00000146733	PSPH	4.1555	11.0134	3.25e-05
ENSG00000171695	LKAAEAR1	4.15332	2.12714	3.28e-05
ENSG00000278588	H2BC10	4.15173	37.6197	3.3e-05
ENSG00000073792	IGF2BP2	4.15101	57.7735	3.31e-05
ENSG00000123609	NMI	-4.14721	-11.4659	3.37e-05
ENSG00000174839	DENND6A	-4.14686	-56.6388	3.37e-05
ENSG00000140265	ZSCAN29	-4.14252	-12.5999	3.44e-05
ENSG00000204424	LY6G6F	-4.14185	-58.8465	3.45e-05
ENSG00000122033	MTIF3	4.13638	7.4084	3.53e-05
ENSG00000063169	BICRA	4.13624	9.21136	3.53e-05
ENSG00000156136	DCK	-4.13359	-19.2551	3.57e-05
ENSG00000136463	TACO1	4.12243	749.808	3.75e-05
ENSG00000170619	COMMD5	4.12035	292.835	3.78e-05
ENSG00000148843	PDCD11	4.12014	32.0007	3.79e-05
ENSG00000226979	LTA	-4.11382	-14.3207	3.89e-05
ENSG00000184164	CRELD2	4.11103	5.21747	3.94e-05
ENSG00000156642	NPTN	4.10762	28.7466	4e-05
ENSG00000176248	ANAPC2	4.10759	55.9742	4e-05
ENSG00000168806	LCMT2	4.10338	14.3935	4.07e-05
ENSG00000160948	VPS28	4.10027	8.63863	4.13e-05
ENSG00000139644	TMBIM6	4.09879	38.6968	4.15e-05
ENSG00000141452	RMC1	4.09539	12.1439	4.21e-05
ENSG00000103855	CD276	-4.09371	-11.0504	4.25e-05
ENSG00000080293	SCTR	4.09171	1.95822	4.28e-05
ENSG00000177469	CAVIN1	-4.09057	-19.3809	4.3e-05
ENSG00000146242	TPBG	4.08984	1.68477	4.32e-05
ENSG00000174606	ANGEL2	-4.08842	-20.3428	4.34e-05
ENSG00000166135	HIF1AN	-4.08697	-4.47591	4.37e-05
ENSG00000122729	ACO1	4.08326	5.56679	4.44e-05
ENSG00000197361	FBXL22	4.08273	4.11072	4.45e-05
ENSG00000166171	DPCD	-4.0806	-24.6679	4.49e-05
ENSG00000156970	BUB1B	4.08032	13.2563	4.5e-05
ENSG00000115194	SLC30A3	4.07721	27.3109	4.56e-05
ENSG00000185615	PDIA2	4.06957	3.34747	4.71e-05
ENSG00000213719	CLIC1	-4.06666	-24.4082	4.77e-05
ENSG00000188710	QRFP	4.05831	8.1708	4.94e-05
ENSG00000103494	RPGRIP1L	4.05247	25.421	5.07e-05
ENSG00000137133	HINT2	-4.0429	-7.85809	5.28e-05
ENSG00000181927	OR4P4	4.04235	27.4856	5.29e-05
ENSG00000273611	ZNHIT3	4.03795	7.97729	5.39e-05
ENSG00000027869	SH2D2A	4.03284	28.0416	5.51e-05
ENSG00000237763	AMY1A	4.02955	841.74	5.59e-05
ENSG00000148737	TCF7L2	4.02795	34.849	5.63e-05
ENSG00000163681	SLMAP	-4.02481	-54.3943	5.7e-05
ENSG00000197885	NKIRAS1	4.02349	27.4463	5.73e-05
ENSG00000163468	CCT3	4.02195	16.4856	5.77e-05
ENSG00000118946	PCDH17	4.01333	10.1974	5.99e-05
ENSG00000178188	SH2B1	-4.01032	-7.97551	6.06e-05
ENSG00000102886	GDPD3	4.00919	18.3695	6.09e-05
ENSG00000003756	RBM5	-4.00912	-19.7105	6.09e-05
ENSG00000164161	HHIP	-3.99806	-4.29184	6.39e-05
ENSG00000175164	ABO	3.99656	3.8573	6.43e-05
ENSG00000122008	POLK	-3.9944	-46.7058	6.49e-05
ENSG00000135108	FBXO21	3.99235	3.27413	6.54e-05
ENSG00000163795	ZNF513	-3.99101	-109.721	6.58e-05
ENSG00000203814	H2BC18	3.99019	147.024	6.6e-05
ENSG00000041988	THAP3	3.9895	5.33527	6.62e-05
ENSG00000162676	GFI1	-3.98693	-26.7685	6.69e-05
ENSG00000261115	TMEM178B	-3.98518	-12.8535	6.74e-05
ENSG00000228474	OST4	3.98156	345.643	6.85e-05
ENSG00000149262	INTS4	3.9804	11.0535	6.88e-05
ENSG00000127838	PNKD	3.97627	293.968	7e-05
ENSG00000131771	PPP1R1B	3.97326	9.12294	7.09e-05
ENSG00000278259	MYO19	3.96924	14.7085	7.21e-05
ENSG00000111877	MCM9	3.95826	1.43777	7.55e-05
ENSG00000092445	TYRO3	-3.95811	-31.1131	7.55e-05
ENSG00000180228	PRKRA	3.94267	43.4438	8.06e-05
ENSG00000133561	GIMAP6	3.94153	18.1884	8.1e-05
ENSG00000198089	SFI1	-3.94005	-23.5205	8.15e-05
ENSG00000078804	TP53INP2	3.93518	13.6161	8.31e-05
ENSG00000249773	ENSG00000249773	3.93201	2.86702	8.42e-05
ENSG00000178952	TUFM	-3.9315	-1.87077	8.44e-05
ENSG00000138778	CENPE	3.93115	1.90756	8.45e-05
ENSG00000164574	GALNT10	-3.92709	-5.31742	8.6e-05
ENSG00000047849	MAP4	-3.9261	-7.94558	8.63e-05
ENSG00000106113	CRHR2	3.92341	7.15758	8.73e-05
ENSG00000206560	ANKRD28	-3.91788	-10.8506	8.93e-05
ENSG00000140259	MFAP1	3.91059	9.34863	9.21e-05
ENSG00000204308	RNF5	-3.91018	-51.5655	9.22e-05
ENSG00000107864	CPEB3	3.90991	19.4364	9.23e-05
ENSG00000250264	ENSG00000250264	-3.90869	-46.7484	9.28e-05
ENSG00000137802	MAPKBP1	3.90842	13.4622	9.29e-05
ENSG00000232388	SMIM26	3.90121	15.8968	9.57e-05
ENSG00000160767	ENTREP3	3.90033	456.729	9.61e-05
ENSG00000130338	TULP4	3.89989	2.12229	9.62e-05
ENSG00000134954	ETS1	3.89791	1.50205	9.7e-05
ENSG00000163832	ELP6	3.89677	665.552	9.75e-05
ENSG00000174943	KCTD13	3.8951	9.17658	9.82e-05
ENSG00000061918	GUCY1B1	3.89496	16.7037	9.82e-05
ENSG00000167244	IGF2	3.89437	24.2446	9.85e-05
ENSG00000123892	RAB38	3.88282	7.9392	0.000103
ENSG00000108786	HSD17B1	3.87746	39.9691	0.000106
ENSG00000122912	SLC25A16	3.87559	3.48686	0.000106
ENSG00000148798	INA	-3.87053	-20.4304	0.000109
ENSG00000162624	LHX8	-3.86625	-96.2833	0.000111
ENSG00000177628	GBA1	3.86592	16.5947	0.000111
ENSG00000108306	FBXL20	3.86308	24.0908	0.000112
ENSG00000104643	MTMR9	-3.85959	-8.98332	0.000114
ENSG00000183530	PRR14L	-3.85931	-49.8201	0.000114
ENSG00000181958	OR4A15	3.8524	39.9809	0.000117
ENSG00000110696	C11orf58	3.85068	77.7202	0.000118
ENSG00000007392	LUC7L	3.85052	29.3466	0.000118
ENSG00000135437	RDH5	3.84733	7.953	0.000119
ENSG00000075539	FRYL	3.84166	12.3669	0.000122
ENSG00000130584	ZBTB46	-3.84058	-13.7535	0.000123
ENSG00000114790	ARHGEF26	-3.83855	-4.738	0.000124
ENSG00000100170	SLC5A1	3.83656	2.95619	0.000125
ENSG00000169856	ONECUT1	-3.83193	-3.84687	0.000127
ENSG00000174744	BRMS1	3.82956	167.937	0.000128
ENSG00000196993	NPIPB9	3.82	633.244	0.000133
ENSG00000167526	RPL13	-3.81886	-28.7918	0.000134
ENSG00000229453	SPINK8	-3.81858	-36.1763	0.000134
ENSG00000196411	EPHB4	3.81371	21.4048	0.000137
ENSG00000165555	NOXRED1	-3.81333	-15.4545	0.000137
ENSG00000155363	MOV10	3.81313	7.59234	0.000137
ENSG00000179218	CALR	3.81296	23.6838	0.000137
ENSG00000121361	KCNJ8	-3.81293	-13.7846	0.000137
ENSG00000179292	TMEM151A	-3.807	-5.55025	0.000141
ENSG00000135164	DMTF1	-3.80458	-39.0203	0.000142
ENSG00000163110	PDLIM5	-3.80175	-34.2492	0.000144
ENSG00000227507	LTB	-3.79504	-30.5427	0.000148
ENSG00000166747	AP1G1	-3.79139	-44.1612	0.00015
ENSG00000171314	PGAM1	-3.7904	-21.9269	0.00015
ENSG00000198876	DCAF12	3.78507	28.1955	0.000154
ENSG00000118690	ARMC2	3.78383	9.59995	0.000154
ENSG00000100354	TNRC6B	3.78249	27.9354	0.000155
ENSG00000257218	GATC	3.77952	41.9578	0.000157
ENSG00000168769	TET2	-3.77806	-20.1315	0.000158
ENSG00000198056	PRIM1	3.77701	14.6587	0.000159
ENSG00000138190	EXOC6	3.77597	87.4407	0.000159
ENSG00000134480	CCNH	3.77568	43.9638	0.00016
ENSG00000182793	GSTA5	-3.77031	-18.2229	0.000163
ENSG00000124920	MYRF	-3.76704	-4.2724	0.000165
ENSG00000111305	GSG1	-3.76244	-46.1223	0.000168
ENSG00000120054	CPN1	-3.75811	-34.2348	0.000171
ENSG00000165671	NSD1	-3.75744	-9.44285	0.000172
ENSG00000167194	C16orf92	-3.75552	-60.8033	0.000173
ENSG00000183598	H3C13	3.75519	77.5155	0.000173
ENSG00000086205	FOLH1	-3.75348	-3.63805	0.000174
ENSG00000196981	WDR5B	3.75169	6.00895	0.000176
ENSG00000121297	TSHZ3	-3.75117	-4.50284	0.000176
ENSG00000174579	MSL2	-3.7497	-84.1836	0.000177
ENSG00000163611	SPICE1	-3.74923	-6.88277	0.000177
ENSG00000160695	VPS11	3.74753	14.2312	0.000179
ENSG00000127870	RNF6	-3.74701	-3.94473	0.000179
ENSG00000110880	CORO1C	3.74618	3.8142	0.00018
ENSG00000129933	MAU2	3.74452	15.6448	0.000181
ENSG00000159289	GOLGA6A	-3.74343	-5278.52	0.000182
ENSG00000158715	SLC45A3	3.74234	6.56775	0.000182
ENSG00000134057	CCNB1	3.74041	9.95064	0.000184
ENSG00000159224	GIP	-3.73938	-63.2642	0.000184
ENSG00000101343	CRNKL1	3.73887	5.88831	0.000185
ENSG00000149021	SCGB1A1	3.73822	6.37851	0.000185
ENSG00000184209	SNRNP35	-3.73689	-14.549	0.000186
ENSG00000138757	G3BP2	3.73333	25.2562	0.000189
ENSG00000108465	CDK5RAP3	3.73155	35.469	0.00019
ENSG00000143321	HDGF	3.73123	13.7964	0.000191
ENSG00000196666	FAM180B	-3.72861	-16.8627	0.000193
ENSG00000278535	DHRS11	-3.72625	-198.872	0.000194
ENSG00000186432	KPNA4	-3.72573	-17.6747	0.000195
ENSG00000009724	MASP2	3.72445	34.6225	0.000196
ENSG00000169609	C15orf40	-3.72413	-8.65001	0.000196
ENSG00000166169	POLL	-3.72161	-33.9522	0.000198
ENSG00000163933	RFT1	-3.72144	-3.25257	0.000198
ENSG00000181555	SETD2	-3.72073	-21.7126	0.000199
ENSG00000125971	DYNLRB1	3.71812	18.8838	0.000201
ENSG00000106624	AEBP1	3.71646	17.0499	0.000202
ENSG00000069248	NUP133	-3.71566	-5.07306	0.000203
ENSG00000112246	SIM1	3.71542	2.10863	0.000203
ENSG00000084710	EFR3B	3.71252	12.012	0.000205
ENSG00000049540	ELN	3.70926	22.3205	0.000208
ENSG00000184574	LPAR5	-3.70146	-13.5498	0.000214
ENSG00000168140	VASN	3.70051	8.91771	0.000215
ENSG00000289282	ENSG00000289282	-3.69857	-46.531	0.000217
ENSG00000164597	COG5	-3.69219	-16.2208	0.000222
ENSG00000163686	ABHD6	-3.68997	-6.81234	0.000224
ENSG00000131153	GINS2	3.68958	8.53612	0.000225
ENSG00000277161	PIGW	3.68741	12.9896	0.000227
ENSG00000256053	COA8	3.67891	4.0823	0.000234
ENSG00000204315	FKBPL	-3.67709	-12.0777	0.000236
ENSG00000163069	SGCB	-3.66505	-12.3457	0.000247
ENSG00000288654	ENSG00000288654	3.66502	9.28025	0.000247
ENSG00000260428	SCX	-3.65819	-58.8612	0.000254
ENSG00000166170	BAG5	3.65812	3.94478	0.000254
ENSG00000116521	SCAMP3	-3.65782	-2.81491	0.000254
ENSG00000168970	JMJD7-PLA2G4B	-3.65771	-30.1273	0.000254
ENSG00000149428	HYOU1	-3.65763	-4.62444	0.000255
ENSG00000147536	GINS4	3.65749	15.9426	0.000255
ENSG00000075234	TTC38	-3.65717	-24.5577	0.000255
ENSG00000112742	TTK	-3.65716	-2.35641	0.000255
ENSG00000167286	CD3D	-3.65585	-36.296	0.000256
ENSG00000234409	CCDC188	-3.65227	-23.2845	0.00026
ENSG00000120235	IFNA6	3.65209	130.81	0.00026
ENSG00000155545	MIER3	-3.64152	-8.3093	0.000271
ENSG00000168014	C2CD3	-3.64098	-15.8449	0.000272
ENSG00000134250	NOTCH2	3.63843	61.6151	0.000274
ENSG00000029534	ANK1	-3.63726	-31.8127	0.000276
ENSG00000151689	INPP1	-3.63533	-3.77254	0.000278
ENSG00000159640	ACE	-3.63428	-0.95091	0.000279
ENSG00000119866	BCL11A	3.63208	15.5524	0.000281
ENSG00000152556	PFKM	-3.632	-5.79932	0.000281
ENSG00000142046	TMEM91	3.63172	34.8543	0.000282
ENSG00000167272	POP5	-3.62733	-55.7085	0.000286
ENSG00000160298	C21orf58	-3.62329	-24.343	0.000291
ENSG00000111713	GYS2	-3.62325	-30.8894	0.000291
ENSG00000084444	FAM234B	3.62146	6.12902	0.000293
ENSG00000158186	MRAS	3.62026	12.8931	0.000294
ENSG00000047932	GOPC	-3.61992	-13.4412	0.000295
ENSG00000071246	VASH1	3.61564	11.6445	0.0003
ENSG00000100395	L3MBTL2	3.61356	17.4388	0.000302
ENSG00000158406	H4C8	-3.6125	-3.38964	0.000303
ENSG00000187049	TMEM216	-3.60884	-9.52567	0.000308
ENSG00000196126	HLA-DRB1	-3.60692	-8.8884	0.00031
ENSG00000055955	ITIH4	-3.60447	-14.328	0.000313
ENSG00000179761	PIPOX	3.60034	5.19507	0.000318
ENSG00000121552	CSTA	-3.59924	-25.3972	0.000319
ENSG00000188612	SUMO2	-3.59873	-46.687	0.00032
ENSG00000051180	RAD51	3.59549	15.1964	0.000324
ENSG00000242252	BGLAP	-3.59287	-28.952	0.000327
ENSG00000076706	MCAM	-3.58984	-44.7339	0.000331
ENSG00000169371	SNUPN	-3.58167	-23.9793	0.000341
ENSG00000169375	SIN3A	3.57838	58.2805	0.000346
ENSG00000035115	SH3YL1	3.57508	6.48986	0.00035
ENSG00000171435	KSR2	-3.57464	-5.75422	0.000351
ENSG00000113552	GNPDA1	3.57436	4.19088	0.000351
ENSG00000126391	FRMD8	3.5715	351.354	0.000355
ENSG00000197745	SCGB1D4	3.56963	37.2841	0.000357
ENSG00000136490	LIMD2	3.56872	11.5048	0.000359
ENSG00000118640	VAMP8	-3.56784	-11.3609	0.00036
ENSG00000108830	RND2	-3.56626	-18.5885	0.000362
ENSG00000204580	DDR1	3.56261	4.39597	0.000367
ENSG00000163793	DNAJC5G	-3.55737	-280.973	0.000375
ENSG00000123810	B9D2	3.55181	22.6224	0.000383
ENSG00000109072	VTN	-3.54874	-20.2064	0.000387
ENSG00000255730	ENSG00000255730	3.54803	7.59187	0.000388
ENSG00000163466	ARPC2	-3.54716	-17.3834	0.000389
ENSG00000163581	SLC2A2	-3.54701	-2.55001	0.00039
ENSG00000105705	SUGP1	3.54695	11.7515	0.00039
ENSG00000236637	IFNA4	3.54666	63.2212	0.00039
ENSG00000175787	ZNF169	3.54465	7.81179	0.000393
ENSG00000163577	EIF5A2	-3.54464	-4.39023	0.000393
ENSG00000130943	PKDREJ	3.54385	20.2283	0.000394
ENSG00000068120	COASY	-3.54308	-56.3364	0.000395
ENSG00000121101	TEX14	-3.5423	-6.15326	0.000397
ENSG00000182446	NPLOC4	3.53707	14.2598	0.000405
ENSG00000174151	CYB561D1	3.53548	86.978	0.000407
ENSG00000231852	CYP21A2	-3.53408	-207.476	0.000409
ENSG00000145354	CISD2	3.53277	16.0141	0.000411
ENSG00000178074	C2orf69	-3.53199	-12.9775	0.000412
ENSG00000119522	DENND1A	-3.53057	-5.50551	0.000415
ENSG00000258724	PINX1	3.52905	10.7912	0.000417
ENSG00000184281	TSSC4	-3.52893	-71.5816	0.000417
ENSG00000166136	NDUFB8	3.52855	9.68732	0.000418
ENSG00000132170	PPARG	-3.52601	-5.39763	0.000422
ENSG00000108825	PTGES3L-AARSD1	3.52364	14.1036	0.000426
ENSG00000158008	EXTL1	3.52135	3.76286	0.000429
ENSG00000289051	ENSG00000289051	-3.51897	-58.0972	0.000433
ENSG00000030304	MUSK	3.51629	22.1592	0.000438
ENSG00000105329	TGFB1	3.51626	8.52064	0.000438
ENSG00000198625	MDM4	-3.5138	-37.6358	0.000442
ENSG00000203778	FAM229B	-3.51039	-4.46772	0.000447
ENSG00000105821	DNAJC2	-3.50515	-5.21537	0.000456
ENSG00000172650	AGAP5	-3.50018	-7.77733	0.000465
ENSG00000159556	ISL2	-3.49829	-53.8963	0.000468
ENSG00000166278	C2	-3.4978	-12.7596	0.000469
ENSG00000110090	CPT1A	-3.49591	-9.59824	0.000472
ENSG00000164087	POC1A	3.49501	11.6161	0.000474
ENSG00000157368	IL34	3.49464	1.26947	0.000475
ENSG00000270276	H4C15	3.49419	26737.1	0.000475
ENSG00000180999	C1orf105	3.4941	12.2956	0.000476
ENSG00000092470	WDR76	-3.49398	-11.1913	0.000476
ENSG00000161057	PSMC2	3.48922	25.1967	0.000484
ENSG00000181418	DDN	-3.48549	-44.035	0.000491
ENSG00000158092	NCK1	3.4843	11.5479	0.000493
ENSG00000162413	KLHL21	-3.48284	-3.6659	0.000496
ENSG00000169612	RAMAC	3.48013	25.4008	0.000501
ENSG00000205189	ZBTB10	3.47696	35.2197	0.000507
ENSG00000138028	CGREF1	3.47556	27.2914	0.00051
ENSG00000132570	PCBD2	3.47322	9.60339	0.000514
ENSG00000284776	ENSG00000284776	-3.46931	-6.76211	0.000522
ENSG00000154783	FGD5	3.46856	57.6759	0.000523
ENSG00000128245	YWHAH	3.46842	51.7112	0.000524
ENSG00000172733	PURG	3.46768	27.1394	0.000525
ENSG00000158019	BABAM2	-3.46362	-36.1559	0.000533
ENSG00000089775	ZBTB25	-3.46314	-7.46279	0.000534
ENSG00000258366	RTEL1	-3.46217	-162.713	0.000536
ENSG00000135776	ABCB10	-3.45913	-8.70712	0.000542
ENSG00000261587	TMEM249	-3.45561	-20.5436	0.000549
ENSG00000110844	PRPF40B	3.4517	10.9597	0.000557
ENSG00000159199	ATP5MC1	-3.4504	-9.66363	0.00056
ENSG00000072110	ACTN1	3.44837	1.57305	0.000564
ENSG00000108591	DRG2	-3.44817	-31.1083	0.000564
ENSG00000132437	DDC	3.44756	2.27078	0.000566
ENSG00000090612	ZNF268	-3.44573	-9.30133	0.00057
ENSG00000176956	LY6H	3.44572	5.46928	0.00057
ENSG00000198400	NTRK1	3.44255	92.4847	0.000576
ENSG00000137947	GTF2B	-3.44023	-17.8443	0.000581
ENSG00000204385	SLC44A4	3.43969	5.38839	0.000582
ENSG00000114115	RBP1	-3.43867	-3.20659	0.000585
ENSG00000179562	GCC1	3.4346	8.04945	0.000593
ENSG00000165621	OXGR1	3.43019	5.45821	0.000603
ENSG00000059728	MXD1	-3.43008	-13.372	0.000603
ENSG00000157764	BRAF	3.42932	38.1424	0.000605
ENSG00000134294	SLC38A2	3.42797	40.9116	0.000608
ENSG00000205863	C1QTNF9B	-3.4272	-16.8224	0.00061
ENSG00000119737	GPR75	-3.42382	-8.55712	0.000617
ENSG00000106153	CHCHD2	-3.42081	-7.20158	0.000624
ENSG00000155875	SAXO1	-3.41822	-61.6956	0.00063
ENSG00000068971	PPP2R5B	3.418	12.2524	0.000631
ENSG00000089169	RPH3A	-3.41533	-10.7672	0.000637
ENSG00000177752	YIPF7	3.41277	57.0973	0.000643
ENSG00000131446	MGAT1	3.41262	12.6026	0.000643
ENSG00000204525	HLA-C	-3.41217	-2.20128	0.000644
ENSG00000182944	EWSR1	-3.4113	-59.2866	0.000647
ENSG00000178700	DHFR2	3.41075	55.199	0.000648
ENSG00000070081	NUCB2	3.40763	6.05037	0.000655
ENSG00000033627	ATP6V0A1	3.40652	32.6702	0.000658
ENSG00000155957	TMBIM4	-3.40598	-30.0487	0.000659
ENSG00000198492	YTHDF2	3.40178	35.896	0.000669
ENSG00000165898	ISCA2	-3.40012	-7.06328	0.000674
ENSG00000177733	HNRNPA0	-3.39938	-27.3097	0.000675
ENSG00000222011	FAM185A	-3.39909	-7.08188	0.000676
ENSG00000162543	UBXN10	3.39503	59.912	0.000686
ENSG00000162408	NOL9	3.39395	12.0593	0.000689
ENSG00000172209	GPR22	3.39254	6.56294	0.000692
ENSG00000285982	ENSG00000285982	-3.38996	-20.1651	0.000699
ENSG00000173442	EHBP1L1	-3.38956	-84.8101	0.0007
ENSG00000169554	ZEB2	3.38623	12.3468	0.000709
ENSG00000183092	BEGAIN	3.38588	17.0544	0.00071
ENSG00000182704	TSKU	-3.38581	-25.9765	0.00071
ENSG00000262484	CCER2	3.38476	18.1643	0.000712
ENSG00000253649	PRSS51	-3.38437	-30.1344	0.000713
ENSG00000109184	DCUN1D4	3.38247	24.7101	0.000718
ENSG00000260027	HOXB7	3.3777	54.5827	0.000731
ENSG00000089902	RCOR1	-3.37726	-5.6598	0.000732
ENSG00000076201	PTPN23	-3.3743	-16.6477	0.00074
ENSG00000184599	TAFA3	-3.37388	-26.349	0.000741
ENSG00000143627	PKLR	-3.37337	-41.4405	0.000743
ENSG00000182240	BACE2	-3.37285	-2.59764	0.000744
ENSG00000214517	PPME1	-3.37089	-12.1577	0.000749
ENSG00000261857	MIA	3.37006	5.84861	0.000752
ENSG00000164933	SLC25A32	-3.36939	-16.0446	0.000753
ENSG00000074855	ANO8	-3.36927	-63.0686	0.000754
ENSG00000108947	EFNB3	-3.3688	-7.17858	0.000755
ENSG00000164932	CTHRC1	3.3676	6.11795	0.000758
ENSG00000089050	RBBP9	-3.3621	-5.27502	0.000774
ENSG00000160299	PCNT	-3.3619	-19.0642	0.000774
ENSG00000086544	ITPKC	3.36139	98.5091	0.000776
ENSG00000143702	CEP170	3.36074	53.7149	0.000777
ENSG00000143179	UCK2	-3.35622	-16.6469	0.00079
ENSG00000178966	RMI1	-3.35585	-8.11696	0.000791
ENSG00000140464	PML	-3.35536	-15.6318	0.000793
ENSG00000180198	RCC1	-3.35525	-35.7306	0.000793
ENSG00000160294	MCM3AP	3.35478	17.2985	0.000794
ENSG00000145779	TNFAIP8	3.35435	1.37035	0.000796
ENSG00000165275	TRMT10B	-3.35391	-12.6384	0.000797
ENSG00000140961	OSGIN1	-3.35164	-0.63625	0.000803
ENSG00000140285	FGF7	3.3437	21.9208	0.000827
ENSG00000111245	MYL2	3.34291	65.8672	0.000829
ENSG00000153250	RBMS1	3.34226	6.19744	0.000831
ENSG00000272573	MUSTN1	-3.33754	-10.2189	0.000845
ENSG00000139946	PELI2	-3.33732	-10.0728	0.000846
ENSG00000144228	SPOPL	-3.33629	-7.90455	0.000849
ENSG00000256500	ENSG00000256500	3.33263	3.13456	0.00086
ENSG00000177455	CD19	3.33112	236.947	0.000865
ENSG00000166483	WEE1	3.32693	2.24082	0.000878
ENSG00000099899	TRMT2A	3.32685	7.08634	0.000878
ENSG00000135250	SRPK2	3.32583	108.072	0.000882
ENSG00000170142	UBE2E1	3.32272	23.7772	0.000891
ENSG00000253958	CLDN23	-3.31887	-3.2923	0.000904
ENSG00000204428	LY6G5C	-3.31657	-9.11426	0.000911
ENSG00000151694	ADAM17	-3.31654	-2.44767	0.000911
ENSG00000157557	ETS2	-3.31607	-9.08626	0.000913
ENSG00000205693	MANSC4	3.31551	15.9974	0.000915
ENSG00000162951	LRRTM1	-3.31445	-3.20898	0.000918
ENSG00000244405	ETV5	3.31226	10.1119	0.000925
ENSG00000088727	KIF9	-3.30912	-33.9075	0.000936
ENSG00000174137	FAM53A	-3.30629	-2.97089	0.000945
ENSG00000108387	SEPTIN4	-3.30383	-71.3685	0.000954
ENSG00000183715	OPCML	3.30344	4.14104	0.000955
ENSG00000094975	SUCO	-3.30261	-7.24491	0.000958
ENSG00000169964	TMEM42	-3.30121	-19.0456	0.000963
ENSG00000134222	PSRC1	-3.30056	-7.33905	0.000965
ENSG00000136643	RPS6KC1	3.29759	54.445	0.000975
ENSG00000147874	HAUS6	-3.29686	-4.9314	0.000978
ENSG00000273154	ENSG00000273154	3.29675	76.7194	0.000978
ENSG00000163154	TNFAIP8L2	-3.29579	-19.2911	0.000981
ENSG00000179240	GVQW3	3.29241	14.8056	0.000993
ENSG00000142556	ZNF614	-3.29136	-13.3655	0.000997
ENSG00000117523	PRRC2C	-3.29061	-15.6903	0.001
ENSG00000197619	ZNF615	-3.28821	-20.8147	0.001008
ENSG00000177830	CHID1	3.28776	6.6494	0.00101
ENSG00000197134	ZNF257	3.28414	0.95979	0.001023
ENSG00000131323	TRAF3	-3.28254	-7.20384	0.001029
ENSG00000173473	SMARCC1	3.28223	21.3733	0.00103
ENSG00000130720	FIBCD1	-3.2781	-31.6781	0.001045
ENSG00000114786	ABHD14A-ACY1	-3.27567	-22.2066	0.001054
ENSG00000110080	ST3GAL4	-3.27567	-10.6256	0.001054
ENSG00000176092	CRYBG2	3.27391	12.179	0.001061
ENSG00000154144	TBRG1	3.26918	13.5864	0.001079
ENSG00000115350	POLE4	-3.2679	-12.7452	0.001084
ENSG00000163106	HPGDS	-3.26674	-18.571	0.001088
ENSG00000115310	RTN4	3.26661	21.3156	0.001088
ENSG00000204389	HSPA1A	-3.26525	-3.65235	0.001094
ENSG00000074935	TUBE1	-3.26183	-7.60904	0.001107
ENSG00000031698	SARS1	3.25672	14.442	0.001127
ENSG00000259571	BLID	-3.25418	-24.677	0.001137
ENSG00000090432	MUL1	-3.25406	-13.5774	0.001138
ENSG00000184110	EIF3C	3.25135	182.238	0.001149
ENSG00000168631	MUCL3	-3.25032	-19.2631	0.001153
ENSG00000174844	DNAH12	3.24998	9.19697	0.001154
ENSG00000143727	ACP1	-3.24929	-18.6375	0.001157
ENSG00000160877	NACC1	-3.24923	-19.9678	0.001157
ENSG00000136404	TM6SF1	-3.24909	-13.5695	0.001158
ENSG00000105393	BABAM1	-3.24867	-25.251	0.001159
ENSG00000145715	RASA1	-3.24835	-21.2789	0.001161
ENSG00000145996	CDKAL1	-3.24772	-10.3061	0.001163
ENSG00000138623	SEMA7A	3.24659	7.98818	0.001168
ENSG00000227717	GOLGA6L25	3.24651	1603.61	0.001168
ENSG00000130816	DNMT1	3.24597	15.9574	0.00117
ENSG00000169228	RAB24	-3.24483	-15.606	0.001175
ENSG00000204438	GPANK1	-3.24408	-20.723	0.001178
ENSG00000177302	TOP3A	3.24308	6.83317	0.001182
ENSG00000188554	NBR1	-3.24305	-6.85256	0.001183
ENSG00000070193	FGF10	3.2428	10.4258	0.001184
ENSG00000243789	JMJD7	3.24168	47.5297	0.001188
ENSG00000196628	TCF4	3.24025	62.1796	0.001194
ENSG00000074603	DPP8	-3.23955	-18.1317	0.001197
ENSG00000173334	TRIB1	3.23929	4.07021	0.001198
ENSG00000139971	ARMH4	3.23901	3.08417	0.001199
ENSG00000196812	ZSCAN16	-3.23896	-13.7581	0.0012
ENSG00000270249	ENSG00000270249	3.2388	277.847	0.0012
ENSG00000235376	RPEL1	3.23509	32.8248	0.001216
ENSG00000137474	MYO7A	-3.233	-1.19289	0.001225
ENSG00000144674	GOLGA4	3.23225	59.4231	0.001228
ENSG00000130307	USHBP1	3.23156	72.157	0.001231
ENSG00000136286	MYO1G	-3.2313	-4.00567	0.001232
ENSG00000167088	SNRPD1	3.2302	12.2099	0.001237
ENSG00000143369	ECM1	3.22916	10.3847	0.001242
ENSG00000100578	KIAA0586	3.22682	9.30641	0.001252
ENSG00000165476	REEP3	-3.22493	-45.6246	0.00126
ENSG00000176476	SGF29	3.22436	8.09141	0.001263
ENSG00000162407	PLPP3	-3.22206	-4.49887	0.001273
ENSG00000130518	IQCN	-3.22045	-9.05679	0.00128
ENSG00000177453	NIM1K	3.21675	2.92607	0.001297
ENSG00000185669	SNAI3	3.21602	6.15405	0.0013
ENSG00000162062	TEDC2	-3.2142	-29.1745	0.001308
ENSG00000100796	PPP4R3A	-3.21391	-92.1709	0.001309
ENSG00000169760	NLGN1	3.21207	11.3765	0.001318
ENSG00000274180	NATD1	3.21176	2.45368	0.001319
ENSG00000185298	CCDC137	3.21155	67.2853	0.00132
ENSG00000177910	SPATA31C2	-3.20852	-1138.4	0.001334
ENSG00000108557	RAI1	-3.20297	-48.4747	0.00136
ENSG00000183114	FAM43B	3.20103	5.98801	0.001369
ENSG00000113273	ARSB	3.20005	2.5137	0.001374
ENSG00000265118	ENSG00000265118	-3.19946	-22.3633	0.001377
ENSG00000146094	DOK3	3.19939	5.20612	0.001377
ENSG00000163141	BNIPL	3.19793	6.10247	0.001384
ENSG00000221954	OR4C12	-3.19748	-44.9897	0.001386
ENSG00000137822	TUBGCP4	-3.19666	-16.7886	0.00139
ENSG00000105509	HAS1	-3.19531	-7.04518	0.001397
ENSG00000012660	ELOVL5	-3.19203	-17.2422	0.001413
ENSG00000014914	MTMR11	3.19113	26.2787	0.001417
ENSG00000187553	CYP26C1	3.19085	29.0357	0.001419
ENSG00000137266	SLC22A23	-3.18986	-6.80171	0.001423
ENSG00000146676	PURB	-3.18986	-9.81654	0.001423
ENSG00000198356	GET3	-3.18774	-61.2792	0.001434
ENSG00000140262	TCF12	3.18727	30.9846	0.001436
ENSG00000133104	SPART	-3.1858	-6.64176	0.001444
ENSG00000197381	ADARB1	-3.18458	-14.7546	0.00145
ENSG00000179195	ZNF664	-3.18449	-47.3966	0.00145
ENSG00000107854	TNKS2	3.18429	83.3381	0.001451
ENSG00000203760	CENPW	3.18425	9.2325	0.001451
ENSG00000203666	EFCAB2	-3.18341	-34.3911	0.001456
ENSG00000157551	KCNJ15	3.18114	5.95765	0.001467
ENSG00000198225	FKBP1C	3.18027	18.4107	0.001471
ENSG00000243955	GSTA1	-3.17569	-2.69515	0.001495
ENSG00000124172	ATP5F1E	-3.17456	-20.7353	0.001501
ENSG00000015676	NUDCD3	3.17225	21.9708	0.001513
ENSG00000168255	POLR2J3	3.17137	43.0923	0.001517
ENSG00000108828	VAT1	-3.1664	-10.5739	0.001543
ENSG00000132970	WASF3	3.16486	9.19369	0.001552
ENSG00000102882	MAPK3	3.1602	3.72132	0.001577
ENSG00000176435	CLEC14A	-3.15833	-3.74447	0.001587
ENSG00000177981	ASB8	-3.15362	-9.85299	0.001613
ENSG00000204396	VWA7	3.15205	40.9215	0.001621
ENSG00000010818	HIVEP2	3.14953	19.2981	0.001635
ENSG00000084774	CAD	-3.14948	-13.8694	0.001636
ENSG00000126804	ZBTB1	3.14867	12.9331	0.00164
ENSG00000130561	SAG	3.14613	27.3298	0.001654
ENSG00000165886	UBTD1	-3.14485	-4.08921	0.001662
ENSG00000100393	EP300	3.14375	14.5652	0.001668
ENSG00000146674	IGFBP3	3.14366	1.93788	0.001668
ENSG00000175602	CCDC85B	-3.14316	-20.9475	0.001671
ENSG00000242689	CNTF	-3.1422	-19.5169	0.001677
ENSG00000069399	BCL3	-3.13997	-208.665	0.00169
ENSG00000179921	GPBAR1	-3.13799	-11.6226	0.001701
ENSG00000176170	SPHK1	3.1336	11.2356	0.001727
ENSG00000184988	TMEM106A	-3.13324	-5.50999	0.001729
ENSG00000273542	H4C12	-3.13239	-33.5236	0.001734
ENSG00000147650	LRP12	3.13226	4.33833	0.001735
ENSG00000120647	CCDC77	3.1322	77.2775	0.001735
ENSG00000185305	ARL15	-3.13133	-11.6964	0.00174
ENSG00000174684	B4GAT1	-3.13077	-7.66426	0.001744
ENSG00000075826	SEC31B	3.13043	30.7819	0.001745
ENSG00000116539	ASH1L	-3.12998	-59.7818	0.001748
ENSG00000277775	H3C7	-3.1258	-41.1248	0.001773
ENSG00000175189	INHBC	-3.1255	-37.0274	0.001775
ENSG00000196358	NTNG2	3.12468	7.22076	0.00178
ENSG00000169594	BNC1	-3.12372	-59.3785	0.001786
ENSG00000196182	STK40	3.12242	6.18843	0.001794
ENSG00000127419	TMEM175	-3.12235	-10.8502	0.001794
ENSG00000164938	TP53INP1	3.12215	8.81867	0.001795
ENSG00000163462	TRIM46	3.11937	4.56805	0.001812
ENSG00000223547	ZNF844	-3.11928	-8.21811	0.001813
ENSG00000139269	INHBE	3.11879	24.7394	0.001816
ENSG00000180475	OR10Q1	-3.11706	-49.4641	0.001827
ENSG00000152936	LMNTD1	-3.11628	-6.50022	0.001831
ENSG00000180834	MAP6D1	-3.11585	-12.9557	0.001834
ENSG00000055957	ITIH1	-3.11531	-29.5419	0.001838
ENSG00000151079	KCNA6	-3.11501	-1.10633	0.001839
ENSG00000100565	LRRC74A	3.11446	12.3488	0.001843
ENSG00000204237	OXLD1	3.11383	55.2311	0.001847
ENSG00000177427	MIEF2	3.11349	143.872	0.001849
ENSG00000173638	SLC19A1	3.11144	30.2525	0.001862
ENSG00000214413	BBIP1	-3.111	-5.10995	0.001865
ENSG00000120690	ELF1	-3.11088	-41.8132	0.001865
ENSG00000196132	MYT1	3.10984	1.14538	0.001872
ENSG00000289764	ENSG00000289764	3.10719	3.42776	0.001889
ENSG00000146215	CRIP3	3.10575	16.1938	0.001898
ENSG00000146247	PHIP	-3.10481	-54.2554	0.001904
ENSG00000100154	TTC28	3.10073	4.11274	0.00193
ENSG00000166451	CENPN	-3.09914	-21.4481	0.001941
ENSG00000175592	FOSL1	-3.09843	-8.63116	0.001945
ENSG00000167325	RRM1	3.09831	13.125	0.001946
ENSG00000119321	FKBP15	-3.09789	-5.65797	0.001949
ENSG00000189045	ANKDD1B	3.09766	2.80059	0.001951
ENSG00000186788	SPATA31D3	3.09751	3020.91	0.001952
ENSG00000103429	BFAR	-3.09607	-54.2605	0.001961
ENSG00000285404	ENSG00000285404	-3.09598	-4.10531	0.001962
ENSG00000162139	NEU3	3.09582	10.2193	0.001963
ENSG00000111276	CDKN1B	-3.09558	-21.0536	0.001964
ENSG00000125755	SYMPK	-3.0951	-8.5709	0.001967
ENSG00000114648	KLHL18	-3.095	-50.1757	0.001968
ENSG00000185800	DMWD	-3.09335	-13.0933	0.001979
ENSG00000184564	SLITRK6	-3.09301	-3.3294	0.001981
ENSG00000138069	RAB1A	3.0928	36.3165	0.001983
ENSG00000158321	AUTS2	3.09199	38.2072	0.001988
ENSG00000175619	OR4B1	3.09021	24.6757	0.002
ENSG00000258674	ENSG00000258674	-3.08939	-8.20875	0.002006
ENSG00000163472	TMEM79	3.08935	3.03127	0.002006
ENSG00000163463	KRTCAP2	-3.08459	-8.88274	0.002038
ENSG00000181873	IBA57	3.08434	18.2653	0.00204
ENSG00000185359	HGS	-3.08429	-19.5981	0.00204
ENSG00000131477	RAMP2	3.08422	3.62094	0.002041
ENSG00000108175	ZMIZ1	3.08214	17.3884	0.002055
ENSG00000177202	SPACA4	3.07827	22.8785	0.002082
ENSG00000025423	HSD17B6	3.07781	13.1676	0.002085
ENSG00000120688	WBP4	3.07242	79.6872	0.002123
ENSG00000187244	BCAM	3.07208	13.5079	0.002126
ENSG00000143278	F13B	3.07145	8.16119	0.00213
ENSG00000181744	DIPK2A	3.06637	4.94858	0.002167
ENSG00000155876	RRAGA	-3.0648	-6.3435	0.002178
ENSG00000169220	RGS14	3.06252	13.5276	0.002195
ENSG00000125821	DTD1	3.06154	4.71933	0.002202
ENSG00000005059	MCUB	-3.06127	-16.6361	0.002204
ENSG00000188763	FZD9	-3.06061	-10.131	0.002209
ENSG00000118363	SPCS2	-3.05872	-4.89507	0.002223
ENSG00000064225	ST3GAL6	-3.05845	-2.44256	0.002225
ENSG00000066405	CLDN18	3.05801	5.77338	0.002228
ENSG00000204386	NEU1	3.05475	12.3011	0.002252
ENSG00000186010	NDUFA13	-3.05184	-16.031	0.002274
ENSG00000160752	FDPS	-3.05059	-21.7502	0.002284
ENSG00000181220	ZNF746	-3.04934	-10.5142	0.002293
ENSG00000241370	RPP21	3.04906	4.75951	0.002296
ENSG00000289490	ENSG00000289490	3.04894	5.85369	0.002296
ENSG00000128250	RFPL1	3.04834	32.4654	0.002301
ENSG00000104973	MED25	3.04509	1.93463	0.002326
ENSG00000260325	HSPB9	3.04098	7.69204	0.002358
ENSG00000162885	B3GALNT2	3.0386	2.55634	0.002377
ENSG00000187068	C3orf70	-3.03725	-3.25148	0.002388
ENSG00000143363	PRUNE1	3.0352	4.36511	0.002404
ENSG00000260903	XKR7	3.03482	38.6708	0.002407
ENSG00000127585	FBXL16	3.03373	7.05274	0.002416
ENSG00000197045	GMFB	3.0333	17.722	0.002419
ENSG00000284779	ENSG00000284779	3.03255	45.5222	0.002425
ENSG00000114650	SCAP	-3.03224	-7.19293	0.002427
ENSG00000182187	CRYGB	-3.03159	-36.8724	0.002433
ENSG00000166507	NDST2	-3.02974	-6.2056	0.002448
ENSG00000132716	DCAF8	3.02751	8.68169	0.002466
ENSG00000135535	CD164	3.02581	18.359	0.00248
ENSG00000110422	HIPK3	-3.02563	-71.0297	0.002481
ENSG00000078699	CBFA2T2	3.02482	174.733	0.002488
ENSG00000140398	NEIL1	3.02479	29.1975	0.002488
ENSG00000132330	SCLY	-3.02411	-7.18448	0.002494
ENSG00000160753	RUSC1	-3.02402	-11.5398	0.002494
ENSG00000217930	PAM16	-3.02274	-38.0136	0.002505
ENSG00000121690	DEPDC7	-3.02169	-6.52489	0.002514
ENSG00000187595	ZNF385C	-3.02028	-16.8246	0.002525
ENSG00000161677	JOSD2	-3.0199	-40.8907	0.002529
ENSG00000014216	CAPN1	-3.01929	-44.093	0.002534
ENSG00000104129	DNAJC17	-3.01915	-18.8438	0.002535
ENSG00000204613	TRIM10	3.0182	44.3237	0.002543
ENSG00000085719	CPNE3	-3.01724	-8.38003	0.002551
ENSG00000172262	ZNF131	3.01722	20.1925	0.002551
ENSG00000255398	HCAR3	-3.0154	-5.50162	0.002566
ENSG00000050555	LAMC3	3.01427	12.6115	0.002576
ENSG00000282872	C1orf232	-3.01224	-8.95194	0.002593
ENSG00000130203	APOE	3.01173	13.1266	0.002598
ENSG00000260537	ENSG00000260537	-3.0108	-22.6997	0.002606
ENSG00000165915	SLC39A13	-3.00879	-19.5997	0.002623
ENSG00000196968	FUT11	3.00822	63.3312	0.002628
ENSG00000101057	MYBL2	-3.00546	-4.50204	0.002652
ENSG00000136485	DCAF7	-3.0044	-18.4732	0.002661
ENSG00000175294	CATSPER1	-3.00434	-25.4016	0.002662
ENSG00000113916	BCL6	3.0035	3.87805	0.002669
ENSG00000157224	CLDN12	3.0035	11.6809	0.002669
ENSG00000138686	BBS7	-3.00284	-6.1656	0.002675
ENSG00000140519	RHCG	2.99997	9.26506	0.0027
ENSG00000167930	FAM234A	-2.99953	-14.8789	0.002704
ENSG00000162298	SYVN1	2.99932	9.85183	0.002706
ENSG00000138823	MTTP	-2.99798	-3.66612	0.002718
ENSG00000162461	SLC25A34	2.99639	6.18347	0.002732
ENSG00000112787	FBRSL1	2.99213	10.2179	0.00277
ENSG00000283297	TEX52	2.99186	4.90727	0.002773
ENSG00000183783	KCTD8	2.98835	6.19314	0.002805
ENSG00000196586	MYO6	-2.98825	-26.7201	0.002806
ENSG00000155465	SLC7A7	-2.98148	-5.96469	0.002869
ENSG00000084463	WBP11	-2.98142	-13.7666	0.002869
ENSG00000275342	PRAG1	2.98078	3.99968	0.002875
ENSG00000087258	GNAO1	2.98062	12.4092	0.002877
ENSG00000188338	SLC38A3	2.97929	3.30604	0.002889
ENSG00000136231	IGF2BP3	-2.97727	-18.1492	0.002908
ENSG00000221978	CCNL2	2.97331	46.415	0.002946
ENSG00000114646	CSPG5	2.97249	4.66477	0.002954
ENSG00000185658	BRWD1	-2.97089	-19.0458	0.002969
ENSG00000162517	PEF1	-2.97035	-31.65	0.002975
ENSG00000138036	DYNC2LI1	-2.96891	-6.84953	0.002989
ENSG00000111181	SLC6A12	2.96866	9.98705	0.002991
ENSG00000148655	LRMDA	-2.96837	-7.21779	0.002994
ENSG00000113790	EHHADH	-2.96618	-10.6828	0.003015
ENSG00000186522	SEPTIN10	2.96542	3.28314	0.003023
ENSG00000148835	TAF5	2.96443	13.6804	0.003032
ENSG00000165029	ABCA1	2.96286	0.635277	0.003048
ENSG00000243317	STMP1	-2.96269	-18.3672	0.00305
ENSG00000165119	HNRNPK	2.96247	33.0819	0.003052
ENSG00000161981	SNRNP25	2.96186	13.5032	0.003058
ENSG00000144857	BOC	-2.96144	-0.95562	0.003062
ENSG00000178035	IMPDH2	2.95997	34.7437	0.003077
ENSG00000111247	RAD51AP1	2.95929	29.978	0.003083
ENSG00000131068	DEFB118	2.95928	63.678	0.003084
ENSG00000228607	CLDN25	-2.9591	-53.2783	0.003085
ENSG00000106948	AKNA	-2.95894	-10.8347	0.003087
ENSG00000091542	ALKBH5	2.95801	14.7833	0.003096
ENSG00000134330	IAH1	-2.95684	-11.026	0.003108
ENSG00000124785	NRN1	2.95581	19.9418	0.003118
ENSG00000280670	CCDC163	2.95522	67.0177	0.003124
ENSG00000124557	BTN1A1	2.95457	36.896	0.003131
ENSG00000088451	TGDS	-2.9543	-5.62776	0.003134
ENSG00000152359	POC5	-2.95413	-6.11853	0.003135
ENSG00000187446	CHP1	2.9526	18.3701	0.003151
ENSG00000090615	GOLGA3	2.9515	3.43752	0.003162
ENSG00000132517	SLC52A1	-2.95056	-3.67276	0.003172
ENSG00000156802	ATAD2	-2.94991	-5.94473	0.003179
ENSG00000011198	ABHD5	-2.94829	-4.01099	0.003195
ENSG00000164708	PGAM2	-2.9482	-19.6449	0.003196
ENSG00000085831	TTC39A	-2.94595	-3.64985	0.00322
ENSG00000116406	EDEM3	2.94507	19.9362	0.003229
ENSG00000136868	SLC31A1	-2.94091	-3.17688	0.003273
ENSG00000141298	SSH2	-2.94032	-35.3858	0.003279
ENSG00000156113	KCNMA1	-2.94003	-6.18559	0.003282
ENSG00000123411	IKZF4	2.93956	8.60173	0.003287
ENSG00000141404	GNAL	2.93855	7.17487	0.003298
ENSG00000196466	ZNF799	2.93433	14.1204	0.003343
ENSG00000157350	ST3GAL2	-2.93419	-25.2709	0.003344
ENSG00000121350	PYROXD1	2.93415	1.83925	0.003345
ENSG00000167967	E4F1	2.93269	25.0619	0.00336
ENSG00000187783	TMEM72	2.9315	2.75286	0.003373
ENSG00000133789	SWAP70	-2.93146	-7.89997	0.003374
ENSG00000171763	SPATA5L1	-2.93042	-13.3895	0.003385
ENSG00000103313	MEFV	2.92908	32.5895	0.0034
ENSG00000176083	ZNF683	2.92814	43.2819	0.00341
ENSG00000157778	PSMG3	-2.9278	-71.8493	0.003414
ENSG00000286137	SPDYE14	-2.92712	-6029.45	0.003421
ENSG00000144048	DUSP11	2.92601	6.19854	0.003433
ENSG00000141510	TP53	2.92282	31.8422	0.003469
ENSG00000184182	UBE2F	2.92128	1.81167	0.003486
ENSG00000172175	MALT1	-2.92122	-6.89081	0.003487
ENSG00000174236	REP15	-2.92107	-5.17666	0.003488
ENSG00000115204	MPV17	-2.91982	-42.1166	0.003502
ENSG00000242715	CCDC169	-2.91982	-1.12751	0.003502
ENSG00000105402	NAPA	2.91906	12.1242	0.003511
ENSG00000153044	CENPH	-2.91889	-10.4781	0.003513
ENSG00000078237	TIGAR	-2.91738	-10.9681	0.00353
ENSG00000169962	TAS1R3	-2.91711	-24.7188	0.003533
ENSG00000161904	LEMD2	2.91677	6.67203	0.003537
ENSG00000179021	C3orf38	2.91643	9.26471	0.003541
ENSG00000152749	GPR180	2.91496	0.793765	0.003557
ENSG00000137941	TTLL7	-2.91455	-15.6048	0.003562
ENSG00000116030	SUMO1	2.91335	39.0153	0.003576
ENSG00000179922	ZNF784	-2.91135	-5.76134	0.003599
ENSG00000115137	DNAJC27	2.9107	5.83544	0.003606
ENSG00000161896	IP6K3	2.90727	4.57909	0.003646
ENSG00000186075	ZPBP2	-2.90641	-16.8211	0.003656
ENSG00000187699	C2orf88	-2.90563	-2.59608	0.003665
ENSG00000115944	COX7A2L	2.90429	15.664	0.003681
ENSG00000175305	CCNE2	2.9034	3.96428	0.003691
ENSG00000054654	SYNE2	-2.89967	-5.94753	0.003736
ENSG00000152213	ARL11	2.89912	13.5266	0.003742
ENSG00000091704	CPA1	-2.89769	-0.56332	0.003759
ENSG00000118508	RAB32	-2.89752	-18.6265	0.003761
ENSG00000109047	RCVRN	2.89558	36.8358	0.003785
ENSG00000157782	CABP1	-2.89472	-12.9935	0.003795
ENSG00000001617	SEMA3F	2.89445	5.96794	0.003798
ENSG00000177917	ARL6IP6	-2.8941	-8.35093	0.003803
ENSG00000247626	MARS2	-2.89298	-17.0846	0.003816
ENSG00000117713	ARID1A	-2.89288	-39.9806	0.003817
ENSG00000065548	ZC3H15	-2.8924	-30.1825	0.003823
ENSG00000122786	CALD1	-2.89152	-8.82689	0.003834
ENSG00000180658	OR2A4	2.89096	153.701	0.003841
ENSG00000110108	TMEM109	2.89082	39.2769	0.003842
ENSG00000101160	CTSZ	2.8905	6.12116	0.003846
ENSG00000170959	DCDC1	2.88945	11.7275	0.003859
ENSG00000162341	TPCN2	-2.88926	-12.1296	0.003861
ENSG00000165819	METTL3	2.88898	17.2375	0.003865
ENSG00000267673	FDX2	-2.88841	-3.26979	0.003872
ENSG00000188897	ENSG00000188897	-2.88694	-5.69618	0.00389
ENSG00000159352	PSMD4	-2.88562	-6.86258	0.003906
ENSG00000162065	TBC1D24	2.8849	154	0.003915
ENSG00000092439	TRPM7	-2.88406	-9.71848	0.003926
ENSG00000205856	C22orf42	2.88221	5.75333	0.003949
ENSG00000129084	PSMA1	-2.87964	-35.205	0.003981
ENSG00000132514	CLEC10A	-2.87827	-36.908	0.003999
ENSG00000169689	CENPX	-2.8775	-3.86834	0.004008
ENSG00000176697	BDNF	2.87722	4.90743	0.004012
ENSG00000114698	PLSCR4	2.87698	1.1722	0.004015
ENSG00000171703	TCEA2	2.87621	92.5944	0.004025
ENSG00000104888	SLC17A7	2.87586	3.82015	0.004029
ENSG00000131951	LRRC9	-2.87332	-8.67506	0.004062
ENSG00000108559	NUP88	2.87313	3.76306	0.004064
ENSG00000168828	OR13J1	2.87275	116.015	0.004069
ENSG00000120656	TAF12	-2.87245	-51.5334	0.004073
ENSG00000169925	BRD3	2.87122	5.59967	0.004089
ENSG00000228727	SAPCD1	-2.87083	-34.4602	0.004094
ENSG00000103342	GSPT1	-2.86863	-5.90704	0.004123
ENSG00000282936	ENSG00000282936	-2.8672	-5.06207	0.004141
ENSG00000172728	FUT10	-2.86679	-0.5246	0.004147
ENSG00000175221	MED16	2.86574	17.0172	0.00416
ENSG00000156398	SFXN2	2.86536	9.93287	0.004165
ENSG00000158234	FAIM	-2.86531	-21.5942	0.004166
ENSG00000173930	SLCO4C1	-2.86371	-0.55091	0.004187
ENSG00000131149	GSE1	2.86123	13.6095	0.00422
ENSG00000005100	DHX33	2.86107	5.78456	0.004222
ENSG00000071127	WDR1	2.85898	2.10359	0.00425
ENSG00000136939	OR1L4	-2.85625	-92.9865	0.004287
ENSG00000041353	RAB27B	-2.85313	-2.25212	0.004329
ENSG00000070669	ASNS	-2.85262	-1.96755	0.004336
ENSG00000160973	FOXH1	-2.85197	-128.16	0.004345
ENSG00000198060	MARCHF5	2.84887	13.5036	0.004387
ENSG00000181585	TMIE	2.84778	15.6068	0.004403
ENSG00000124532	MRS2	-2.84743	-9.29819	0.004407
ENSG00000132153	DHX30	2.84563	10.2455	0.004432
ENSG00000133069	TMCC2	2.8451	9.93018	0.00444
ENSG00000185519	FAM131C	2.84432	3.05744	0.004451
ENSG00000164867	NOS3	-2.84398	-15.7384	0.004455
ENSG00000184381	PLA2G6	-2.84276	-13.2314	0.004472
ENSG00000131094	C1QL1	2.83885	11.1019	0.004528
ENSG00000214226	C17orf67	2.83812	2.59024	0.004538
ENSG00000166455	C16orf46	-2.83522	-8.5113	0.004579
ENSG00000196652	ZKSCAN5	-2.83423	-24.3624	0.004594
ENSG00000183150	GPR19	2.83313	12.6679	0.00461
ENSG00000139218	SCAF11	2.83288	19.078	0.004613
ENSG00000285938	ENSG00000285938	2.83168	3.62989	0.00463
ENSG00000074755	ZZEF1	-2.83051	-11.3953	0.004647
ENSG00000019505	SYT13	2.83019	4.57399	0.004652
ENSG00000074842	MYDGF	2.82625	8.12569	0.00471
ENSG00000101331	CCM2L	2.8261	34.0545	0.004712
ENSG00000080503	SMARCA2	-2.82578	-22.6263	0.004717
ENSG00000111328	CDK2AP1	2.8238	12.0739	0.004746
ENSG00000198768	APCDD1L	2.82348	12.3054	0.004751
ENSG00000101161	PRPF6	-2.82317	-79.5372	0.004755
ENSG00000076984	MAP2K7	-2.82271	-10.5919	0.004762
ENSG00000104413	ESRP1	2.82185	1.24183	0.004775
ENSG00000161204	ABCF3	2.82035	5.92921	0.004797
ENSG00000178252	WDR6	-2.81955	-4.93103	0.004809
ENSG00000147905	ZCCHC7	2.81934	9.08558	0.004812
ENSG00000160321	ZNF208	2.8192	1.20896	0.004814
ENSG00000168610	STAT3	2.81903	12.452	0.004817
ENSG00000183762	KREMEN1	2.81858	3.43659	0.004824
ENSG00000138678	GPAT3	-2.81714	-3.9944	0.004845
ENSG00000165462	PHOX2A	-2.81705	-123.293	0.004847
ENSG00000264668	ENSG00000264668	-2.81669	-22.923	0.004852
ENSG00000243708	PLA2G4B	-2.81668	-18.7978	0.004852
ENSG00000233041	PHGR1	-2.81655	-7.20292	0.004854
ENSG00000186088	GSAP	2.81509	3.36413	0.004876
ENSG00000100968	NFATC4	-2.81497	-3.88068	0.004878
ENSG00000077348	EXOSC5	-2.8139	-5.43859	0.004894
ENSG00000197272	IL27	2.81374	82.0744	0.004897
ENSG00000121406	ZNF549	-2.81164	-143.78	0.004929
ENSG00000274386	TMEM269	2.81148	11.5888	0.004931
ENSG00000175895	PLEKHF2	-2.81125	-26.4985	0.004935
ENSG00000129696	TTI2	2.8108	3.03433	0.004942
ENSG00000175356	SCUBE2	2.81057	8.23185	0.004945
ENSG00000289766	ENSG00000289766	-2.81047	-16.8204	0.004947
ENSG00000167925	GHDC	-2.80995	-29.717	0.004955
ENSG00000134571	MYBPC3	2.80978	40.4525	0.004958
ENSG00000039537	C6	-2.80901	-3.78995	0.004969
ENSG00000164258	NDUFS4	-2.80879	-9.496	0.004973
ENSG00000226490	C8orf90	2.80797	18.8867	0.004985
ENSG00000163762	TM4SF18	-2.80777	-2.3673	0.004989
ENSG00000152270	PDE3B	2.80657	11.3597	0.005007
ENSG00000022976	ZNF839	-2.80524	-42.8614	0.005028
ENSG00000140374	ETFA	-2.80407	-13.3007	0.005046
ENSG00000013583	HEBP1	2.80375	0.819325	0.005051
ENSG00000166444	DENND2B	2.80357	10.609	0.005054
ENSG00000127324	TSPAN8	2.80309	2.26227	0.005062
ENSG00000137168	PPIL1	-2.803	-8.45668	0.005063
ENSG00000285437	POLR2J3	2.80299	29.6198	0.005063
ENSG00000117281	CD160	2.80084	826.305	0.005097
ENSG00000131788	PIAS3	2.80084	351.744	0.005097
ENSG00000168496	FEN1	-2.80081	-23.093	0.005097
ENSG00000235106	BRD3OS	-2.80002	-74.3412	0.00511
ENSG00000171488	LRRC8C	2.79916	5.58835	0.005123
ENSG00000179965	ZNF771	2.7985	16.9468	0.005134
ENSG00000197020	ZNF100	-2.79803	-1.66397	0.005141
ENSG00000176473	WDR25	2.79759	7.15166	0.005149
ENSG00000122034	GTF3A	2.79508	5.12695	0.005189
ENSG00000103197	TSC2	-2.79493	-718.562	0.005191
ENSG00000160161	CILP2	2.79492	13.682	0.005191
ENSG00000184678	H2BC21	-2.79464	-77.9837	0.005196
ENSG00000205502	C2CD4B	-2.79429	-0.6019	0.005201
ENSG00000007968	E2F2	-2.79427	-4.63203	0.005202
ENSG00000124193	SRSF6	-2.79347	-33.4153	0.005215
ENSG00000110244	APOA4	2.79223	12.6099	0.005235
ENSG00000165424	ZCCHC24	-2.79181	-7.44563	0.005241
ENSG00000136169	SETDB2	2.79109	5.61425	0.005253
ENSG00000133065	SLC41A1	-2.78953	-0.88122	0.005278
ENSG00000100263	RHBDD3	-2.78858	-32.6159	0.005294
ENSG00000066032	CTNNA2	2.78763	11.3797	0.005309
ENSG00000164934	DCAF13	-2.78745	-9.48485	0.005313
ENSG00000036672	USP2	2.78577	15.4627	0.00534
ENSG00000132676	DAP3	-2.78576	-7.73272	0.00534
ENSG00000138382	METTL5	-2.78548	-2.29105	0.005345
ENSG00000106331	PAX4	2.78546	13.5133	0.005345
ENSG00000104529	EEF1D	2.78436	17.8137	0.005363
ENSG00000162267	ITIH3	2.78342	31.4663	0.005379
ENSG00000123815	COQ8B	2.78329	166.615	0.005381
ENSG00000111780	ENSG00000111780	-2.78286	-9.38921	0.005388
ENSG00000196268	ZNF493	-2.78233	-3.20526	0.005397
ENSG00000076826	CAMSAP3	-2.77808	-6.0814	0.005468
ENSG00000233816	IFNA13	2.77793	40.9048	0.005471
ENSG00000154269	ENPP3	2.77646	11.3509	0.005495
ENSG00000106635	BCL7B	2.77354	16.5507	0.005545
ENSG00000172543	CTSW	-2.77336	-16.2124	0.005548
ENSG00000111653	ING4	-2.77302	-7.95504	0.005554
ENSG00000235863	B3GALT4	2.77252	47.6996	0.005562
ENSG00000085644	ZNF213	-2.77193	-243.556	0.005573
ENSG00000148943	LIN7C	2.77174	22.0401	0.005576
ENSG00000022840	RNF10	2.77142	16.2124	0.005581
ENSG00000102547	CAB39L	2.77113	13.9706	0.005586
ENSG00000181027	FKRP	2.77095	8.70215	0.005589
ENSG00000149591	TAGLN	-2.76959	-4.94305	0.005613
ENSG00000135547	HEY2	-2.76813	-3.67837	0.005638
ENSG00000184117	NIPSNAP1	2.76791	2.43332	0.005642
ENSG00000175591	P2RY2	-2.76756	-9.87419	0.005648
ENSG00000118496	FBXO30	2.7673	22.865	0.005652
ENSG00000198793	MTOR	2.76675	7.09251	0.005662
ENSG00000158428	CATIP	2.7662	13.5994	0.005671
ENSG00000107614	TRDMT1	2.76571	6.73634	0.00568
ENSG00000150977	RILPL2	-2.76502	-16.5253	0.005692
ENSG00000136930	PSMB7	-2.76409	-1.90852	0.005708
ENSG00000165264	NDUFB6	2.76309	23.7792	0.005726
ENSG00000197265	GTF2E2	-2.76187	-9.22389	0.005747
ENSG00000120029	ARMH3	2.76045	20.2101	0.005772
ENSG00000205884	DEFB136	-2.7603	-42.1661	0.005775
ENSG00000066027	PPP2R5A	-2.76021	-6.8764	0.005776
ENSG00000100014	SPECC1L	2.75944	27.3143	0.00579
ENSG00000198700	IPO9	-2.75662	-6.95313	0.00584
ENSG00000142731	PLK4	-2.75653	-9.61087	0.005842
ENSG00000099889	ARVCF	2.75496	4.53497	0.00587
ENSG00000151715	TMEM45B	2.75404	6.73218	0.005886
ENSG00000269095	ENSG00000269095	-2.75337	-6.66211	0.005899
ENSG00000225327	USP17L3	-2.75042	-18781.7	0.005952
ENSG00000111912	NCOA7	-2.75009	-10.1858	0.005958
ENSG00000173581	CCDC106	2.74986	7.94997	0.005962
ENSG00000197062	ZSCAN26	-2.74835	-5.10959	0.00599
ENSG00000170703	TTLL6	2.74835	4.04386	0.00599
ENSG00000143919	CAMKMT	2.74811	1.88948	0.005994
ENSG00000134851	TMEM165	-2.74776	-6.9444	0.006
ENSG00000186803	IFNA10	-2.74516	-16.5357	0.006048
ENSG00000118482	PHF3	-2.74498	-70.9181	0.006052
ENSG00000125505	MBOAT7	-2.7431	-36.971	0.006086
ENSG00000198363	ASPH	2.74286	16.6329	0.006091
ENSG00000090975	PITPNM2	2.74248	3.97998	0.006098
ENSG00000152253	SPC25	2.74193	35.2795	0.006108
ENSG00000100399	CHADL	2.73974	3.21807	0.006149
ENSG00000187733	AMY1C	-2.7396	-234.926	0.006151
ENSG00000213246	SUPT4H1	-2.73959	-13.1118	0.006152
ENSG00000187231	SESTD1	-2.73889	-11.1233	0.006165
ENSG00000129250	KIF1C	2.73765	22.955	0.006188
ENSG00000112200	ZNF451	-2.7353	-27.3785	0.006232
ENSG00000028528	SNX1	-2.73529	-15.9035	0.006233
ENSG00000144746	ARL6IP5	-2.73517	-14.7652	0.006235
ENSG00000118518	RNF146	-2.73507	-43.6085	0.006237
ENSG00000136535	TBR1	2.73493	45.5197	0.006239
ENSG00000103540	CCP110	-2.73487	-7.0067	0.006241
ENSG00000101246	ARFRP1	-2.73461	-42.3973	0.006246
ENSG00000167094	TTC16	2.73196	8.59984	0.006296
ENSG00000132938	MTUS2	-2.73051	-4.76152	0.006324
ENSG00000146067	FAM193B	2.72973	11.1624	0.006339
ENSG00000180098	TRNAU1AP	-2.72961	-14.439	0.006341
ENSG00000125744	RTN2	2.72737	8.5895	0.006384
ENSG00000188010	MORN2	2.7255	2.38396	0.00642
ENSG00000213625	LEPROT	-2.72449	-8.21529	0.00644
ENSG00000185000	DGAT1	2.72379	27.753	0.006454
ENSG00000064703	DDX20	2.72235	3.66458	0.006482
ENSG00000148334	PTGES2	2.7221	227.933	0.006487
ENSG00000087077	TRIP6	2.72168	5.01765	0.006495
ENSG00000169442	CD52	-2.72145	-3.89559	0.0065
ENSG00000139370	SLC15A4	2.71943	5.55081	0.006539
ENSG00000138768	USO1	-2.71908	-124.769	0.006546
ENSG00000120093	HOXB3	2.71906	20.7665	0.006547
ENSG00000067596	DHX8	-2.71869	-15.1378	0.006554
ENSG00000164112	SMIM43	2.71647	4.67548	0.006598
ENSG00000114054	PCCB	2.71614	23.2799	0.006605
ENSG00000128253	RFPL2	2.71597	15.0275	0.006608
ENSG00000128951	DUT	-2.71512	-36.3193	0.006625
ENSG00000092200	RPGRIP1	-2.71464	-85.0021	0.006635
ENSG00000165655	ZNF503	2.71415	6.63946	0.006645
ENSG00000110344	UBE4A	2.71406	12.4964	0.006646
ENSG00000105610	KLF1	-2.71375	-36.2959	0.006653
ENSG00000166153	DEPDC4	-2.71131	-30.0911	0.006702
ENSG00000183396	TMEM89	-2.71056	-12.0185	0.006717
ENSG00000109079	TNFAIP1	2.70994	42.7679	0.006729
ENSG00000203970	DEFB110	2.70964	83.9013	0.006736
ENSG00000128045	RASL11B	-2.70837	-3.00737	0.006761
ENSG00000160325	CACFD1	-2.70814	-7.9393	0.006766
ENSG00000189134	NKAPL	-2.70777	-5.58378	0.006774
ENSG00000176148	TCP11L1	-2.70699	-6.39346	0.00679
ENSG00000183807	FAM162B	-2.70696	-6.9774	0.00679
ENSG00000123545	NDUFAF4	2.70692	4.40939	0.006791
ENSG00000167118	URM1	-2.70622	-30.7252	0.006805
ENSG00000198331	HYLS1	2.70484	3.49527	0.006834
ENSG00000091831	ESR1	-2.7048	-6.39249	0.006835
ENSG00000083312	TNPO1	-2.70454	-54.2659	0.00684
ENSG00000169860	P2RY1	-2.70353	-4.47932	0.006861
ENSG00000152219	ARL14EP	2.70151	5.91931	0.006903
ENSG00000060642	PIGV	2.70147	18.7931	0.006903
ENSG00000105254	TBCB	2.69989	47.1758	0.006936
ENSG00000002549	LAP3	-2.69964	-2.84967	0.006942
ENSG00000124767	GLO1	2.69909	2.9572	0.006953
ENSG00000105341	DMAC2	-2.69898	-10.9833	0.006955
ENSG00000272980	ENSG00000272980	2.69887	14.3322	0.006957
ENSG00000242498	ARPIN	-2.6983	-1.74122	0.006969
ENSG00000132613	MTSS2	2.69816	17.3022	0.006972
ENSG00000124198	ARFGEF2	2.69805	5.65779	0.006975
ENSG00000174775	HRAS	2.69787	1.71249	0.006978
ENSG00000119927	GPAM	2.69691	8.35544	0.006999
ENSG00000135736	CCDC102A	2.6952	5.55515	0.007035
ENSG00000134056	MRPS36	-2.69503	-3.18504	0.007038
ENSG00000140107	SLC25A47	2.69452	26.421	0.007049
ENSG00000075399	VPS9D1	2.69451	8.10798	0.007049
ENSG00000004897	CDC27	-2.69252	-13.3922	0.007091
ENSG00000256223	ZNF10	-2.6917	-6.97904	0.007109
ENSG00000197563	PIGN	2.6914	29.0208	0.007115
ENSG00000185022	MAFF	-2.69066	-2.29744	0.007131
ENSG00000197887	OR1S2	-2.69028	-29.1042	0.007139
ENSG00000173915	ATP5MK	2.68996	11.8425	0.007146
ENSG00000055813	CCDC85A	-2.68925	-2.9335	0.007161
ENSG00000144283	PKP4	-2.68829	-11.4117	0.007182
ENSG00000116288	PARK7	2.68764	12.9328	0.007196
ENSG00000164776	PHKG1	-2.68513	-4.3449	0.00725
ENSG00000143458	GABPB2	-2.68284	-7.92714	0.0073
ENSG00000109534	GAR1	2.6814	13.4243	0.007332
ENSG00000152291	TGOLN2	2.6805	12.599	0.007351
ENSG00000122515	ZMIZ2	2.68016	5.83459	0.007359
ENSG00000138750	NUP54	-2.67957	-4.00049	0.007372
ENSG00000169223	LMAN2	2.67955	28.9435	0.007372
ENSG00000165115	KIF27	2.67857	16.6685	0.007394
ENSG00000144893	MED12L	-2.67604	-5.83764	0.00745
ENSG00000163812	ZDHHC3	2.67475	8.91966	0.007478
ENSG00000112164	GLP1R	2.67368	2.80146	0.007502
ENSG00000145332	KLHL8	2.67326	4.76692	0.007512
ENSG00000176095	IP6K1	-2.67304	-15.5562	0.007517
ENSG00000143870	PDIA6	-2.6721	-5.95938	0.007538
ENSG00000157837	SPPL3	-2.67198	-13.4182	0.00754
ENSG00000170324	FRMPD2	2.67187	8.95731	0.007543
ENSG00000172775	PSME3IP1	-2.67173	-6.15562	0.007546
ENSG00000196453	ZNF777	-2.67172	-3.82721	0.007546
ENSG00000142684	ZNF593	-2.67152	-7.41472	0.007551
ENSG00000133606	MKRN1	-2.67132	-9.91599	0.007555
ENSG00000173588	CEP83	-2.67075	-5.98548	0.007568
ENSG00000180305	WFDC10A	2.67006	25.1554	0.007584
ENSG00000196639	HRH1	2.66968	7.69502	0.007592
ENSG00000113648	MACROH2A1	2.66789	32.316	0.007633
ENSG00000197757	HOXC6	2.66617	33.122	0.007672
ENSG00000143036	SLC44A3	-2.66602	-2.73493	0.007675
ENSG00000010270	STARD3NL	-2.66522	-5.03526	0.007694
ENSG00000066651	TRMT11	2.66511	125.537	0.007696
ENSG00000013725	CD6	2.6636	26.2773	0.007731
ENSG00000234829	IFNA17	2.6635	22.88	0.007733
ENSG00000132837	DMGDH	-2.66309	-1.15446	0.007743
ENSG00000130717	UCK1	-2.66043	-1.68689	0.007804
ENSG00000198176	TFDP1	-2.66025	-28.5641	0.007808
ENSG00000081760	AACS	-2.65981	-3.36864	0.007818
ENSG00000139133	ALG10	-2.65945	-4.21515	0.007827
ENSG00000163214	DHX57	2.65862	3.89661	0.007846
ENSG00000016082	ISL1	2.65678	5.88981	0.007889
ENSG00000178425	NT5DC1	-2.65618	-10.986	0.007903
ENSG00000149735	GPHA2	2.65493	29.5038	0.007932
ENSG00000173093	CCDC63	2.65438	5.17183	0.007946
ENSG00000162738	VANGL2	2.65349	6.61185	0.007967
ENSG00000124257	NEURL2	-2.65288	-24.4085	0.007981
ENSG00000153214	TMEM87B	2.65262	5.8088	0.007987
ENSG00000149634	SPATA25	2.65253	48.382	0.007989
ENSG00000133597	ADCK2	-2.65121	-23.6496	0.008021
ENSG00000188352	FOCAD	2.65113	16.2692	0.008022
ENSG00000176986	SEC24C	2.64993	61.9802	0.008051
ENSG00000055118	KCNH2	-2.6499	-4.31188	0.008052
ENSG00000187726	DNAJB13	-2.64886	-3.27648	0.008076
ENSG00000182612	TSPAN10	2.64803	9.76945	0.008096
ENSG00000215343	ZNF705D	2.64783	77.1667	0.008101
ENSG00000187678	SPRY4	2.64756	7.57708	0.008108
ENSG00000137274	BPHL	2.64693	16.1627	0.008123
ENSG00000173193	PARP14	-2.6463	-33.8738	0.008138
ENSG00000139656	SMIM2	2.64422	2.82369	0.008188
ENSG00000069764	PLA2G10	-2.64389	-11133.5	0.008196
ENSG00000162244	RPL29	2.64279	20.1384	0.008223
ENSG00000007933	FMO3	2.64126	18.2996	0.00826
ENSG00000157150	TIMP4	2.63642	8.78173	0.008379
ENSG00000139350	NEDD1	2.63598	6.51284	0.00839
ENSG00000178233	TMEM151B	2.63521	16.9054	0.008409
ENSG00000239789	MRPS17	-2.63462	-8.79013	0.008423
ENSG00000267221	C17orf113	-2.63446	-9.12453	0.008427
ENSG00000204147	ASAH2B	2.63404	6.06335	0.008437
ENSG00000092529	CAPN3	-2.6339	-17.5049	0.008441
ENSG00000157322	CLEC18A	-2.63229	-45.4353	0.008481
ENSG00000108384	RAD51C	-2.63217	-3.73638	0.008484
ENSG00000198746	GPATCH3	2.63019	97.6578	0.008534
ENSG00000126603	GLIS2	-2.62867	-9.14919	0.008572
ENSG00000165905	LARGE2	-2.62762	-2.31244	0.008598
ENSG00000178057	NDUFAF3	2.62608	56.1002	0.008637
ENSG00000108179	PPIF	2.62522	11.5716	0.008659
ENSG00000153933	DGKE	2.62508	4.08231	0.008663
ENSG00000170791	CHCHD7	-2.62492	-3.55248	0.008667
ENSG00000138380	CARF	2.62488	12.7045	0.008668
ENSG00000204539	CDSN	2.62484	12.7288	0.008669
ENSG00000204390	HSPA1L	-2.62476	-3.70976	0.008671
ENSG00000255529	POLR2M	-2.62467	-11.6382	0.008673
ENSG00000164532	TBX20	2.6246	33.9811	0.008675
ENSG00000274750	H3C6	-2.62309	-2.28219	0.008714
ENSG00000164221	CCDC112	-2.62228	-6.05134	0.008734
ENSG00000114023	FAM162A	2.62224	12.349	0.008735
ENSG00000131668	BARX1	2.62118	16.6241	0.008763
ENSG00000142197	DOP1B	-2.62007	-4.47988	0.008791
ENSG00000153233	PTPRR	2.61868	3.0945	0.008827
ENSG00000116218	NPHS2	2.61827	6.18873	0.008838
ENSG00000119314	PTBP3	-2.61743	-6.90226	0.008859
ENSG00000133983	COX16	-2.61594	-4.82515	0.008898
ENSG00000175832	ETV4	-2.61545	-6.90702	0.008911
ENSG00000177045	SIX5	-2.61488	-57.3999	0.008926
ENSG00000146576	INTS15	2.61464	871.542	0.008932
ENSG00000074071	MRPS34	2.61439	6.82339	0.008939
ENSG00000105011	ASF1B	-2.61347	-11.0263	0.008963
ENSG00000105662	CRTC1	2.61166	19.4619	0.00901
ENSG00000166435	XRRA1	-2.61129	-1.7089	0.00902
ENSG00000112305	SMAP1	-2.6108	-11.7793	0.009033
ENSG00000138738	PRDM5	2.61064	8.57499	0.009037
ENSG00000109756	RAPGEF2	2.60929	25.1669	0.009073
ENSG00000185189	NRBP2	-2.608	-68.7134	0.009107
ENSG00000196458	ZNF605	-2.60744	-10.9211	0.009122
ENSG00000176490	DIRAS1	2.60727	2.68782	0.009127
ENSG00000137700	SLC37A4	2.60725	7.56284	0.009127
ENSG00000110619	CARS1	-2.60721	-12.0412	0.009128
ENSG00000171960	PPIH	-2.6067	-13.2265	0.009142
ENSG00000172602	RND1	-2.6055	-2.62489	0.009174
ENSG00000185888	PRSS38	2.60539	43.8277	0.009177
ENSG00000157823	AP3S2	2.60524	3.90659	0.009181
ENSG00000184465	WDR27	-2.60513	-7.5038	0.009184
ENSG00000123836	PFKFB2	2.60442	7.42516	0.009203
ENSG00000168575	SLC20A2	2.60279	3.86924	0.009247
ENSG00000150051	MKX	2.60249	13.78	0.009255
ENSG00000063854	HAGH	-2.6003	-9.65165	0.009314
ENSG00000067208	EVI5	2.60016	12.5322	0.009318
ENSG00000184270	H2AC21	-2.60011	-177.309	0.009319
ENSG00000124813	RUNX2	2.60008	5.62903	0.00932
ENSG00000197714	ZNF460	2.59858	3.99012	0.009361
ENSG00000113282	CLINT1	2.59795	43.2551	0.009378
ENSG00000140459	CYP11A1	2.59653	61.8164	0.009417
ENSG00000126062	TMEM115	-2.59575	-17.0484	0.009439
ENSG00000162706	CADM3	2.59569	13.253	0.00944
ENSG00000166762	CATSPER2	2.59551	2.64474	0.009445
ENSG00000263001	GTF2I	-2.59519	-54.6114	0.009454
ENSG00000162520	SYNC	-2.59508	-7.85355	0.009457
ENSG00000081138	CDH7	-2.59493	-2.45721	0.009461
ENSG00000159164	SV2A	-2.59473	-16.7957	0.009467
ENSG00000137491	SLCO2B1	-2.59329	-4.50528	0.009506
ENSG00000149489	ROM1	-2.59315	-21.6815	0.00951
ENSG00000079332	SAR1A	2.59194	17.072	0.009544
ENSG00000184730	APOBR	2.59178	14.8807	0.009548
ENSG00000134569	LRP4	2.59151	12.3763	0.009556
ENSG00000112208	BAG2	-2.59098	-16.6912	0.00957
ENSG00000173726	TOMM20	2.58912	15.6844	0.009622
ENSG00000154143	PANX3	2.58879	45.5013	0.009631
ENSG00000163704	PRRT3	2.58734	6.99427	0.009672
ENSG00000237649	KIFC1	2.58667	24.1375	0.009691
ENSG00000160050	CCDC28B	2.5854	46.1519	0.009727
ENSG00000182010	RTKN2	-2.58489	-1.93623	0.009741
ENSG00000106809	OGN	2.58476	4.45079	0.009745
ENSG00000213672	NCKIPSD	2.58365	10.4328	0.009776
ENSG00000178694	NSUN3	-2.5824	-64.3284	0.009812
ENSG00000100292	HMOX1	-2.58184	-38.4358	0.009828
ENSG00000196224	KRTAP5-3	-2.58137	-31.8958	0.009841
ENSG00000090971	NAT14	-2.58098	-6.3827	0.009852
ENSG00000220205	VAMP2	2.58015	15.0139	0.009876
ENSG00000148680	HTR7	-2.57984	-10.7958	0.009885
ENSG00000278224	PRICKLE4	-2.57818	-6.19542	0.009932
ENSG00000164823	OSGIN2	-2.57807	-6.23088	0.009935
ENSG00000115540	MOB4	2.5773	28.8884	0.009957
ENSG00000083168	KAT6A	2.57636	47.6237	0.009985
ENSG00000204599	TRIM39	-2.57605	-7.539	0.009994
ENSG00000141738	GRB7	-2.5752	-5.8725	0.010018
ENSG00000115902	SLC1A4	2.57438	3.50366	0.010042
ENSG00000124942	AHNAK	2.574	9.75808	0.010053
ENSG00000157335	CLEC18C	-2.57317	-120.426	0.010077
ENSG00000254772	EEF1G	-2.57277	-12.1768	0.010089
ENSG00000243910	TUBA4B	2.57233	12.8672	0.010102
ENSG00000134121	CHL1	-2.5722	-1.64136	0.010105
ENSG00000145675	PIK3R1	2.57186	49.1071	0.010116
ENSG00000288623	ENSG00000288623	2.57174	7.40482	0.010119
ENSG00000157005	SST	2.57126	1.58944	0.010133
ENSG00000204713	TRIM27	-2.57104	-10.7053	0.010139
ENSG00000135124	P2RX4	-2.57067	-5.22582	0.01015
ENSG00000160781	PAQR6	2.57036	6.28307	0.010159
ENSG00000078814	MYH7B	2.57004	3.5489	0.010169
ENSG00000143473	KCNH1	-2.56901	-2.29793	0.010199
ENSG00000135926	TMBIM1	-2.56898	-6.99946	0.0102
ENSG00000166199	ALKBH3	2.56848	6.45967	0.010215
ENSG00000143842	SOX13	2.56795	4.56642	0.01023
ENSG00000151917	BEND6	2.56735	3.6855	0.010248
ENSG00000160972	PPP1R16A	-2.56712	-281.259	0.010255
ENSG00000182568	SATB1	2.56677	29.5677	0.010265
ENSG00000013503	POLR3B	2.56645	7.48745	0.010275
ENSG00000197343	ZNF655	2.56641	5.79002	0.010276
ENSG00000125630	POLR1B	2.56614	4.24385	0.010284
ENSG00000197935	ZNF311	-2.56555	-0.77825	0.010301
ENSG00000151576	QTRT2	2.56541	5.01297	0.010306
ENSG00000266953	ENSG00000266953	2.5651	85.4102	0.010314
ENSG00000149480	MTA2	-2.55962	-6.97897	0.010479
ENSG00000137103	TMEM8B	2.55837	11.1753	0.010516
ENSG00000183864	TOB2	2.55807	12.8134	0.010525
ENSG00000100985	MMP9	2.55769	29.2924	0.010537
ENSG00000111291	GPRC5D	2.55755	8.93421	0.010541
ENSG00000145194	ECE2	-2.55736	-5.26766	0.010547
ENSG00000079313	REXO1	2.55533	0.909618	0.010609
ENSG00000184709	LRRC26	2.55388	34.3195	0.010653
ENSG00000147813	NAPRT	-2.55302	-4.46462	0.010679
ENSG00000004139	SARM1	-2.55242	-3.31781	0.010698
ENSG00000204335	SP5	2.55183	4.22063	0.010716
ENSG00000116584	ARHGEF2	2.55174	9.06349	0.010719
ENSG00000291302	ENSG00000291302	2.55058	10.9845	0.010754
ENSG00000151640	DPYSL4	2.54996	1.69251	0.010774
ENSG00000039987	BEST2	2.54829	104.817	0.010825
ENSG00000185499	MUC1	-2.54707	-5.34714	0.010863
ENSG00000115504	EHBP1	2.54704	12.1392	0.010864
ENSG00000174080	CTSF	2.54672	3.29595	0.010874
ENSG00000196363	WDR5	2.54632	5.15123	0.010887
ENSG00000162896	PIGR	2.54304	5.28019	0.010989
ENSG00000167702	KIFC2	-2.54272	-12.2207	0.010999
ENSG00000162618	ADGRL4	-2.5412	-9.47351	0.011047
ENSG00000149357	LAMTOR1	-2.54091	-34.87	0.011056
ENSG00000165113	GKAP1	-2.54061	-30.6323	0.011066
ENSG00000179111	HES7	-2.54061	-17.5594	0.011066
ENSG00000137727	ARHGAP20	2.53961	1.74634	0.011097
ENSG00000187753	C9orf153	-2.53869	-22.3198	0.011127
ENSG00000173511	VEGFB	-2.53866	-12.2798	0.011128
ENSG00000217555	CKLF	2.5384	3.60779	0.011136
ENSG00000166189	HPS6	-2.53737	-23.9364	0.011169
ENSG00000119537	KDSR	-2.53673	-3.69142	0.011189
ENSG00000122642	FKBP9	2.53583	4.26755	0.011218
ENSG00000168301	KCTD6	2.53544	11.1733	0.011231
ENSG00000163156	SCNM1	2.5342	57.2806	0.01127
ENSG00000075391	RASAL2	-2.53417	-6.95095	0.011272
ENSG00000104081	BMF	-2.53323	-10.5906	0.011302
ENSG00000255524	NPIPB8	-2.53312	-130.9	0.011305
ENSG00000256713	PGA5	2.53243	464.878	0.011328
ENSG00000204653	ASPDH	-2.53161	-8.81389	0.011354
ENSG00000282218	ENSG00000282218	2.53148	33.3753	0.011358
ENSG00000163374	YY1AP1	-2.53042	-17.3446	0.011393
ENSG00000006453	BAIAP2L1	-2.53035	-2.18908	0.011395
ENSG00000099308	MAST3	-2.52996	-4.82405	0.011408
ENSG00000174807	CD248	-2.52855	-38.8025	0.011454
ENSG00000196739	COL27A1	2.52836	2.49925	0.01146
ENSG00000178394	HTR1A	-2.52805	-5.27787	0.01147
ENSG00000167195	GOLGA6C	2.52784	1250.44	0.011477
ENSG00000129235	TXNDC17	-2.52769	-7.03276	0.011481
ENSG00000163006	CCDC138	-2.52715	-2.96122	0.011499
ENSG00000197930	ERO1A	-2.52637	-9.25892	0.011525
ENSG00000170289	CNGB3	-2.52603	-5.45254	0.011536
ENSG00000100811	YY1	2.52522	15.727	0.011563
ENSG00000204304	PBX2	2.5251	7.38394	0.011566
ENSG00000164403	SHROOM1	2.52483	5.86737	0.011575
ENSG00000204463	BAG6	-2.5247	-7.96593	0.01158
ENSG00000177058	SLC38A9	2.52402	2.42033	0.011602
ENSG00000151773	CCDC122	2.52339	3.78587	0.011623
ENSG00000283321	ENSG00000283321	2.52315	3.20432	0.011631
ENSG00000160959	LRRC14	-2.52305	-65.7598	0.011634
ENSG00000167985	SDHAF2	-2.52272	-19.175	0.011645
ENSG00000141750	STAC2	2.52209	26.9261	0.011666
ENSG00000138085	ATRAID	-2.52192	-11.7402	0.011672
ENSG00000058085	LAMC2	2.52158	1.17616	0.011683
ENSG00000117481	NSUN4	-2.52086	-6.5315	0.011707
ENSG00000148296	SURF6	-2.52042	-17.1007	0.011721
ENSG00000061492	WNT8A	-2.51945	-49.1701	0.011754
ENSG00000065526	SPEN	2.51845	77.8556	0.011787
ENSG00000167977	KCTD5	2.51833	14.5145	0.011791
ENSG00000113300	CNOT6	-2.51796	-17.8809	0.011804
ENSG00000215474	SKOR2	-2.51735	-7.10258	0.011824
ENSG00000173905	GOLIM4	2.51688	19.5216	0.01184
ENSG00000163638	ADAMTS9	2.51681	1.94746	0.011842
ENSG00000224051	CPTP	2.51583	135.449	0.011875
ENSG00000070540	WIPI1	-2.51377	-1.8946	0.011945
ENSG00000168010	ATG16L2	-2.51354	-4.53628	0.011953
ENSG00000162148	PPP1R32	2.51344	32.8324	0.011956
ENSG00000129474	AJUBA	2.51317	4.39477	0.011965
ENSG00000075702	WDR62	2.51286	146.175	0.011976
ENSG00000159314	ARHGAP27	-2.51183	-46.096	0.012011
ENSG00000062524	LTK	2.51158	11.0099	0.012019
ENSG00000182993	C12orf60	-2.51152	-4.62416	0.012021
ENSG00000129255	MPDU1	2.51114	21.2617	0.012034
ENSG00000104979	C19orf53	2.51065	5.53771	0.012051
ENSG00000104267	CA2	2.51023	5.04345	0.012065
ENSG00000065000	AP3D1	2.50908	6.77914	0.012105
ENSG00000286185	ENSG00000286185	2.50866	150.608	0.012119
ENSG00000119950	MXI1	2.50741	7.14175	0.012162
ENSG00000124383	MPHOSPH10	-2.50707	-8.06239	0.012174
ENSG00000157426	AASDH	-2.50667	-10.1904	0.012187
ENSG00000102743	SLC25A15	-2.50648	-9.84627	0.012194
ENSG00000183688	RFLNB	2.50619	33.6448	0.012204
ENSG00000185104	FAF1	-2.50383	-11.0496	0.012286
ENSG00000172487	OR8J1	-2.50356	-11.1624	0.012295
ENSG00000131067	GGT7	-2.50299	-4.60023	0.012315
ENSG00000078246	TULP3	2.50277	4.01857	0.012323
ENSG00000178567	EPM2AIP1	2.50198	13.0549	0.01235
ENSG00000118473	SGIP1	2.5018	2.02818	0.012356
ENSG00000106105	GARS1	2.50164	17.7287	0.012362
ENSG00000186409	CCDC30	2.50009	3.23724	0.012416
ENSG00000164659	ELAPOR2	-2.4999	-4.28987	0.012423
ENSG00000175793	SFN	2.49929	7.03073	0.012444
ENSG00000291317	TMEM276	2.49862	23.5681	0.012468
ENSG00000152147	GEMIN6	-2.49714	-18.627	0.01252
ENSG00000137975	CLCA2	2.49694	12.5981	0.012527
ENSG00000204928	GRXCR2	-2.4957	-58.6467	0.012571
ENSG00000181322	NME9	2.4952	4.14033	0.012589
ENSG00000033170	FUT8	2.49487	6.10323	0.0126
ENSG00000174529	TMEM81	-2.49472	-14.0044	0.012606
ENSG00000259330	INAFM2	-2.49466	-2.81987	0.012608
ENSG00000171346	KRT15	-2.49312	-53.998	0.012663
ENSG00000168061	SAC3D1	2.4926	14.9948	0.012681
ENSG00000184014	DENND5A	2.49236	25.0331	0.01269
ENSG00000125522	NPBWR2	-2.49207	-53.1543	0.0127
ENSG00000233115	FAM90A11P	-2.49194	-10739	0.012705
ENSG00000140323	DISP2	2.49069	11.6948	0.012749
ENSG00000198535	C2CD4A	2.49054	1.57769	0.012755
ENSG00000155657	TTN	-2.48995	-1.45777	0.012776
ENSG00000158220	ESYT3	-2.48836	-12.8445	0.012833
ENSG00000153037	SRP19	-2.48813	-9.03345	0.012842
ENSG00000130758	MAP3K10	-2.48728	-77.1461	0.012873
ENSG00000164236	ANKRD33B	-2.48612	-17.3705	0.012915
ENSG00000228083	IFNA14	2.48603	85.4201	0.012918
ENSG00000131061	ZNF341	2.48557	3.93379	0.012935
ENSG00000165807	PPP1R36	-2.48555	-1.28531	0.012935
ENSG00000197165	SULT1A2	2.48482	15.5316	0.012962
ENSG00000170468	RIOX1	2.4839	2.3939	0.012995
ENSG00000075914	EXOSC7	2.4839	7.97001	0.012995
ENSG00000230358	SPDYE21	-2.48347	-9.09174	0.013011
ENSG00000204178	MACO1	2.48345	13.687	0.013012
ENSG00000165995	CACNB2	2.48289	2.87261	0.013032
ENSG00000164631	ZNF12	-2.48286	-4.51582	0.013033
ENSG00000113448	PDE4D	2.48253	16.7961	0.013045
ENSG00000166897	ELFN2	2.48248	6.26728	0.013047
ENSG00000154978	VOPP1	2.48125	5.16869	0.013092
ENSG00000155256	ZFYVE27	-2.48084	-4.57574	0.013107
ENSG00000170381	SEMA3E	2.48019	1.66261	0.013131
ENSG00000138336	TET1	-2.47977	-3.97496	0.013147
ENSG00000172530	BANP	2.47897	8.77994	0.013176
ENSG00000204435	CSNK2B	2.47783	13.1462	0.013218
ENSG00000148950	IMMP1L	-2.47733	-12.1484	0.013237
ENSG00000105323	HNRNPUL1	-2.47729	-5.43696	0.013238
ENSG00000172818	OVOL1	-2.47709	-7.17007	0.013246
ENSG00000285480	H2BK1	-2.47663	-4.36954	0.013263
ENSG00000183423	LRIT3	-2.47652	-5.57746	0.013267
ENSG00000131966	ACTR10	-2.47639	-3.8283	0.013272
ENSG00000165650	PDZD8	2.47595	2.70731	0.013288
ENSG00000135636	DYSF	-2.47464	-4.95783	0.013337
ENSG00000172380	GNG12	2.47366	1.35921	0.013374
ENSG00000105220	GPI	-2.47304	-14.2847	0.013397
ENSG00000055070	SZRD1	-2.47285	-26.9204	0.013404
ENSG00000183979	NPB	-2.47275	-57.9866	0.013408
ENSG00000235173	HGH1	-2.47237	-282.398	0.013422
ENSG00000184887	BTBD6	-2.47235	-182.324	0.013423
ENSG00000284770	TBCE	2.47148	13.7556	0.013456
ENSG00000178814	OPLAH	-2.47137	-14.4529	0.01346
ENSG00000181698	OR5T1	-2.47024	-64.579	0.013502
ENSG00000077080	ACTL6B	-2.47005	-10.8695	0.013509
ENSG00000178460	MCMDC2	-2.46964	-33.5534	0.013525
ENSG00000116120	FARSB	2.46861	12.6855	0.013564
ENSG00000141499	WRAP53	2.46689	17.5006	0.013629
ENSG00000115875	SRSF7	2.46676	14.4465	0.013634
ENSG00000166971	AKTIP	2.46624	16.4618	0.013654
ENSG00000179832	MROH1	2.46573	57.1107	0.013673
ENSG00000006282	SPATA20	2.46538	6.84698	0.013687
ENSG00000100416	TRMU	2.46529	10.1569	0.01369
ENSG00000133619	KRBA1	2.4652	8.59075	0.013694
ENSG00000110958	PTGES3	-2.46519	-69.3711	0.013694
ENSG00000176182	MYPOP	2.46479	7.0135	0.01371
ENSG00000203618	GP1BB	2.46479	12.8964	0.01371
ENSG00000136828	RALGPS1	-2.46432	-4.24648	0.013727
ENSG00000215114	UBXN2B	-2.46371	-13.9826	0.013751
ENSG00000116649	SRM	-2.46337	-20.9512	0.013764
ENSG00000064726	BTBD1	2.46298	6.83679	0.013779
ENSG00000129204	USP6	2.46286	12.3464	0.013783
ENSG00000162378	ZYG11B	-2.46252	-28.6264	0.013796
ENSG00000188107	EYS	-2.46238	-1.54911	0.013802
ENSG00000037749	MFAP3	2.46139	6.12085	0.01384
ENSG00000162241	SLC25A45	2.46066	12.2825	0.013868
ENSG00000213722	DDAH2	2.46045	9.68079	0.013876
ENSG00000099625	CBARP	2.46025	27.7993	0.013884
ENSG00000204569	PPP1R10	-2.45898	-46.0079	0.013933
ENSG00000153707	PTPRD	2.45856	2.68883	0.01395
ENSG00000108106	UBE2S	-2.45831	-9.9352	0.013959
ENSG00000118407	FILIP1	2.45748	1.18215	0.013992
ENSG00000143595	AQP10	-2.45698	-24.6489	0.014011
ENSG00000114346	ECT2	-2.45684	-6.39479	0.014016
ENSG00000087884	AAMDC	-2.45683	-8.89599	0.014017
ENSG00000186603	HPDL	2.45668	16.4171	0.014023
ENSG00000075336	TIMM21	-2.45565	-4.83404	0.014063
ENSG00000184221	OLIG1	2.4545	2.45954	0.014108
ENSG00000169047	IRS1	-2.45408	-5.39782	0.014125
ENSG00000176909	MAMSTR	2.45383	20.1205	0.014135
ENSG00000155816	FMN2	-2.45379	-5.21936	0.014136
ENSG00000109911	ELP4	-2.45377	-10.4901	0.014137
ENSG00000157999	ANKRD61	-2.45342	-11.635	0.01415
ENSG00000139116	KIF21A	2.4523	38.3823	0.014195
ENSG00000051620	HEBP2	-2.45209	-20.1338	0.014203
ENSG00000112081	SRSF3	-2.45189	-44.2324	0.014211
ENSG00000137204	SLC22A7	-2.45178	-103.083	0.014215
ENSG00000171561	OR2AT4	-2.45128	-10.881	0.014235
ENSG00000189050	RNFT1	-2.4508	-10.0891	0.014254
ENSG00000157734	SNX22	-2.45055	-7.43622	0.014264
ENSG00000267281	ATF7-NPFF	-2.4498	-4.48386	0.014293
ENSG00000165556	CDX2	2.44926	17.1759	0.014315
ENSG00000160685	ZBTB7B	2.44897	45.7737	0.014327
ENSG00000164543	STK17A	2.4479	3.84049	0.014369
ENSG00000180537	RNF182	-2.44715	-2.14556	0.014399
ENSG00000145241	CENPC	-2.44529	-10.4179	0.014474
ENSG00000266028	SRGAP2	-2.445	-37.7106	0.014485
ENSG00000159461	AMFR	2.44495	4.49557	0.014487
ENSG00000153487	ING1	2.44369	7.45921	0.014538
ENSG00000197457	STMN3	2.44363	3.64981	0.01454
ENSG00000213316	LTC4S	-2.44333	-23.9137	0.014552
ENSG00000103253	HAGHL	-2.44227	-2.5453	0.014595
ENSG00000161610	HCRT	-2.44095	-8.23141	0.014649
ENSG00000205571	SMN2	2.44078	540.049	0.014656
ENSG00000256591	ENSG00000256591	-2.44071	-20.4851	0.014658
ENSG00000249222	ATP5MGL	-2.44066	-2.17988	0.01466
ENSG00000111676	ATN1	-2.43958	-21.1615	0.014704
ENSG00000154319	FAM167A	2.43914	10.5317	0.014722
ENSG00000143379	SETDB1	-2.43906	-33.5201	0.014725
ENSG00000165626	BEND7	-2.43648	-8.17446	0.014831
ENSG00000172037	LAMB2	-2.43603	-72.5164	0.014849
ENSG00000107249	GLIS3	2.43579	3.08366	0.014859
ENSG00000179588	ZFPM1	-2.43536	-11.388	0.014877
ENSG00000134545	KLRC1	2.43511	11.4434	0.014887
ENSG00000145569	OTULINL	2.4341	8.24695	0.014929
ENSG00000133101	CCNA1	2.43376	0.926988	0.014943
ENSG00000149016	TUT1	-2.43295	-93.5975	0.014976
ENSG00000160867	FGFR4	2.43003	8.64435	0.015098
ENSG00000204310	AGPAT1	-2.42915	-27.322	0.015134
ENSG00000152430	BOLL	-2.42896	-1.5088	0.015142
ENSG00000131398	KCNC3	-2.42711	-36.8069	0.01522
ENSG00000243449	C4orf48	2.42637	97.7202	0.015251
ENSG00000182149	IST1	-2.42605	-6.98083	0.015264
ENSG00000130413	STK33	2.42491	10.5186	0.015312
ENSG00000174788	PCP2	2.42395	11.5343	0.015353
ENSG00000141580	WDR45B	2.42392	4.18301	0.015354
ENSG00000004939	SLC4A1	-2.4238	-80.373	0.015359
ENSG00000090372	STRN4	2.42325	8.65034	0.015382
ENSG00000136603	SKIL	-2.42313	-11.8463	0.015388
ENSG00000070756	PABPC1	2.42312	13.3108	0.015388
ENSG00000171649	ZIK1	-2.4224	-15.692	0.015418
ENSG00000142330	CAPN10	-2.42027	-5.7731	0.015509
ENSG00000244414	CFHR1	2.4197	107.339	0.015533
ENSG00000082805	ERC1	-2.41944	-7.59877	0.015544
ENSG00000103978	TMEM87A	2.4189	8.46583	0.015567
ENSG00000147419	CCDC25	-2.41843	-3.34903	0.015588
ENSG00000127252	PLAAT1	-2.41821	-4.78132	0.015597
ENSG00000111596	CNOT2	-2.41756	-17.1681	0.015625
ENSG00000144909	OSBPL11	-2.41668	-3.01601	0.015663
ENSG00000139233	LLPH	-2.4165	-16.703	0.01567
ENSG00000204469	PRRC2A	2.41632	15.4549	0.015678
ENSG00000040341	STAU2	2.4162	9.06993	0.015683
ENSG00000196700	ZNF512B	-2.41592	-6.88826	0.015695
ENSG00000197594	ENPP1	2.41529	9.50742	0.015723
ENSG00000276547	PCDHGB5	-2.41495	-10.2741	0.015737
ENSG00000127080	IPPK	-2.41421	-6.27648	0.01577
ENSG00000103187	COTL1	2.41379	7.20451	0.015788
ENSG00000157538	VPS26C	2.41336	7.3653	0.015806
ENSG00000182670	TTC3	-2.4133	-7.98701	0.015809
ENSG00000146285	SCML4	-2.41273	-2.94444	0.015834
ENSG00000100095	SEZ6L	-2.41225	-33.2337	0.015855
ENSG00000204296	TSBP1	2.41207	17.236	0.015862
ENSG00000197496	SLC2A10	-2.41187	-4.88031	0.015871
ENSG00000181929	PRKAG1	2.41151	10.0633	0.015887
ENSG00000133985	TTC9	2.41077	2.23325	0.015919
ENSG00000068001	HYAL2	-2.41049	-68.0462	0.015931
ENSG00000196428	TSC22D2	2.41034	32.4795	0.015938
ENSG00000137193	PIM1	-2.41016	-5.32605	0.015946
ENSG00000023330	ALAS1	-2.40912	-21.3961	0.015991
ENSG00000259132	ENSG00000259132	2.40855	3.23437	0.016016
ENSG00000254788	CKLF-CMTM1	2.40744	2.81214	0.016065
ENSG00000151364	KCTD14	-2.40693	-2.23227	0.016087
ENSG00000118520	ARG1	-2.40688	-3.31467	0.01609
ENSG00000137815	RTF1	2.40577	24.1253	0.016139
ENSG00000026297	RNASET2	-2.4051	-3.12454	0.016168
ENSG00000173230	GOLGB1	-2.40483	-17.701	0.01618
ENSG00000145687	SSBP2	2.40436	25.3057	0.016201
ENSG00000176020	AMIGO3	-2.40421	-21.1288	0.016208
ENSG00000148795	CYP17A1	2.4039	2.71622	0.016221
ENSG00000168259	DNAJC7	2.40337	51.175	0.016245
ENSG00000139725	RHOF	-2.40312	-8.15858	0.016256
ENSG00000137871	ZNF280D	-2.40298	-32.369	0.016262
ENSG00000167969	ECI1	-2.4028	-6.00857	0.01627
ENSG00000186716	BCR	2.40007	2.68423	0.016392
ENSG00000221988	PPT2	-2.39986	-113.893	0.016401
ENSG00000113643	RARS1	2.39925	5.25509	0.016429
ENSG00000263020	ENSG00000263020	2.39859	9.08184	0.016458
ENSG00000114770	ABCC5	-2.39808	-5.26357	0.016481
ENSG00000133574	GIMAP4	-2.39771	-7.53622	0.016498
ENSG00000186642	PDE2A	-2.39733	-17.3384	0.016515
ENSG00000128641	MYO1B	-2.39719	-1.24885	0.016521
ENSG00000182473	EXOC7	2.39711	11.581	0.016525
ENSG00000204655	MOG	2.39542	23.8408	0.016601
ENSG00000099985	OSM	2.39412	55.5785	0.01666
ENSG00000161082	CELF5	2.39342	12.3051	0.016692
ENSG00000135378	PRRG4	2.39302	5.31695	0.01671
ENSG00000170426	SDR9C7	-2.39269	-21.5583	0.016725
ENSG00000163811	WDR43	2.39025	15.0671	0.016837
ENSG00000119655	NPC2	2.39007	7.80736	0.016845
ENSG00000130997	POLN	2.38977	21.4811	0.016859
ENSG00000237388	OR4A47	2.38975	28.1795	0.01686
ENSG00000182179	UBA7	2.38963	20.8633	0.016865
ENSG00000180245	RRH	-2.38935	-41.267	0.016878
ENSG00000187957	DNER	2.3888	2.02802	0.016903
ENSG00000204542	C6orf15	2.38863	5.98329	0.016911
ENSG00000068885	IFT80	-2.3871	-16.2974	0.016982
ENSG00000178053	MLF1	-2.38683	-0.98694	0.016994
ENSG00000177875	CCDC184	-2.38497	-8.31113	0.017081
ENSG00000105854	PON2	2.38465	3.77449	0.017095
ENSG00000111052	LIN7A	2.384	2.208	0.017125
ENSG00000152939	MARVELD2	2.38384	6.09176	0.017133
ENSG00000162836	ACP6	2.38338	9.70149	0.017154
ENSG00000035499	DEPDC1B	-2.38335	-3.24662	0.017156
ENSG00000168612	ZSWIM1	2.38262	0.348882	0.01719
ENSG00000005884	ITGA3	2.38223	4.54276	0.017208
ENSG00000284631	SCYGR4	2.38152	1.62241	0.017241
ENSG00000175455	CCDC14	-2.38141	-5.50312	0.017247
ENSG00000184260	H2AC20	-2.38119	-189.905	0.017257
ENSG00000288626	ENSG00000288626	-2.37979	-15.5962	0.017322
ENSG00000221914	PPP2R2A	-2.37958	-17.0948	0.017333
ENSG00000197774	EME2	2.37804	8.93673	0.017405
ENSG00000104325	DECR1	2.37793	9.2587	0.01741
ENSG00000197448	GSTK1	2.37759	35.9394	0.017426
ENSG00000153237	CCDC148	-2.37739	-11.169	0.017436
ENSG00000086232	EIF2AK1	2.37677	1.48574	0.017465
ENSG00000174226	SNX31	-2.37546	-3.64556	0.017527
ENSG00000163507	CIP2A	-2.37515	-14.1699	0.017542
ENSG00000134982	APC	2.37434	25.1086	0.017581
ENSG00000289715	ENSG00000289715	-2.3738	-8.17968	0.017606
ENSG00000099994	SUSD2	2.3736	13.356	0.017616
ENSG00000133026	MYH10	-2.37336	-13.7003	0.017627
ENSG00000085721	RRN3	2.37283	65.3123	0.017653
ENSG00000115661	STK16	-2.37271	-11.5778	0.017658
ENSG00000174502	SLC26A9	2.37205	23.5718	0.01769
ENSG00000120341	SEC16B	-2.37186	-6.87835	0.017699
ENSG00000215545	DEFB116	-2.37148	-31.4017	0.017717
ENSG00000081320	STK17B	2.37036	3.3981	0.017771
ENSG00000186834	HEXIM1	-2.37031	-3.79631	0.017773
ENSG00000115507	OTX1	2.37018	9.01626	0.01778
ENSG00000180398	MCFD2	2.36864	5.64202	0.017854
ENSG00000142552	RCN3	2.36822	11.2703	0.017874
ENSG00000155096	AZIN1	-2.3678	-60.8701	0.017894
ENSG00000131196	NFATC1	-2.36757	-8.39308	0.017905
ENSG00000140564	FURIN	-2.36751	-9.31972	0.017908
ENSG00000161955	TNFSF13	2.36737	28.9285	0.017915
ENSG00000128609	NDUFA5	-2.36691	-26.05	0.017938
ENSG00000172795	DCP2	2.36663	7.67229	0.017951
ENSG00000131899	LLGL1	2.36657	12.1292	0.017954
ENSG00000181274	FRAT2	-2.36638	-3.41089	0.017963
ENSG00000139915	MDGA2	-2.36568	-1.70038	0.017997
ENSG00000254206	NPIPB11	-2.36561	-7.54625	0.018
ENSG00000117877	POLR1G	-2.36559	-1.59283	0.018001
ENSG00000149187	CELF1	-2.36447	-14.182	0.018056
ENSG00000253506	NACA2	2.36446	15.3598	0.018057
ENSG00000183186	C2CD4C	2.36367	13.8785	0.018095
ENSG00000198723	TEX45	-2.36257	-5.81495	0.018149
ENSG00000137080	IFNA21	2.3618	40.2194	0.018186
ENSG00000185269	NOTUM	-2.36142	-3.75577	0.018205
ENSG00000158604	TMED4	-2.36051	-14.3437	0.01825
ENSG00000112701	SENP6	-2.36044	-21.9418	0.018253
ENSG00000169231	THBS3	-2.36011	-17.6838	0.018269
ENSG00000284718	SCYGR7	-2.35957	-12.7123	0.018296
ENSG00000142207	URB1	-2.35865	-6.64759	0.018341
ENSG00000117597	UTP25	2.35778	1.68826	0.018385
ENSG00000143320	CRABP2	-2.35769	-21.5118	0.018389
ENSG00000198342	ZNF442	-2.35726	-57.1147	0.01841
ENSG00000154814	OXNAD1	2.35693	4.14716	0.018427
ENSG00000110975	SYT10	2.35652	3.0392	0.018447
ENSG00000125841	NRSN2	-2.35626	-2.47955	0.01846
ENSG00000166192	SENP8	-2.35339	-8.67298	0.018603
ENSG00000175970	UNC119B	-2.35308	-6.67656	0.018619
ENSG00000236444	UBE2L5	2.35279	2.88458	0.018633
ENSG00000176900	OR51T1	-2.35136	-49.5213	0.018705
ENSG00000174276	ZNHIT2	-2.35056	-188.178	0.018745
ENSG00000070718	AP3M2	2.35019	2.699	0.018764
ENSG00000291303	ENSG00000291303	2.34939	18.2689	0.018804
ENSG00000171574	ZNF584	2.34931	9.68564	0.018808
ENSG00000140157	NIPA2	2.34854	26.9126	0.018847
ENSG00000160808	MYL3	2.34746	44.048	0.018902
ENSG00000178222	RNF212	2.34717	4.96967	0.018916
ENSG00000126106	TMEM53	-2.34693	-12.0397	0.018929
ENSG00000143365	RORC	2.34628	2.40582	0.018962
ENSG00000104218	CSPP1	2.34603	31.651	0.018975
ENSG00000100629	CEP128	2.34544	2.29528	0.019005
ENSG00000127124	HIVEP3	2.34538	5.52028	0.019008
ENSG00000106823	ECM2	2.34537	2.13109	0.019008
ENSG00000038219	BOD1L1	-2.34489	-22.1682	0.019033
ENSG00000120329	SLC25A2	2.34345	18.9626	0.019107
ENSG00000149527	PLCH2	-2.34314	-26.5941	0.019122
ENSG00000171792	RHNO1	-2.34251	-1.27451	0.019154
ENSG00000108946	PRKAR1A	2.34247	9.56852	0.019157
ENSG00000204311	PJVK	2.34157	14.3758	0.019203
ENSG00000073008	PVR	-2.34149	-1.58713	0.019207
ENSG00000113205	PCDHB3	2.34136	7.14436	0.019214
ENSG00000139540	SLC39A5	2.34133	57.9212	0.019215
ENSG00000135392	DNAJC14	2.34088	7.54735	0.019238
ENSG00000175213	ZNF408	-2.34013	-11.3537	0.019277
ENSG00000165606	DRGX	-2.33932	-54.9253	0.019319
ENSG00000258405	ZNF578	2.33897	11.9291	0.019337
ENSG00000254692	ENSG00000254692	2.3386	2.23001	0.019356
ENSG00000064651	SLC12A2	-2.33729	-3.96657	0.019424
ENSG00000172638	EFEMP2	-2.33726	-9.62059	0.019426
ENSG00000165646	SLC18A2	-2.33721	-0.60168	0.019428
ENSG00000141293	SKAP1	-2.3368	-2.88082	0.019449
ENSG00000179902	CFAP276	-2.33602	-23.4963	0.01949
ENSG00000011114	BTBD7	-2.3358	-11.2152	0.019502
ENSG00000088726	TMEM40	2.33574	23.9799	0.019505
ENSG00000241241	KRTAP4-16	2.33569	12.5973	0.019508
ENSG00000007047	MARK4	-2.33568	-9.51515	0.019508
ENSG00000128590	DNAJB9	-2.33556	-23.8248	0.019514
ENSG00000100038	TOP3B	2.33503	8.86724	0.019542
ENSG00000148337	CIZ1	-2.33495	-9.69904	0.019546
ENSG00000111445	RFC5	-2.33419	-7.59502	0.019586
ENSG00000184840	TMED9	2.33378	7.39744	0.019607
ENSG00000145536	ADAMTS16	2.33339	1.09061	0.019627
ENSG00000178971	CTC1	-2.33205	-5.22657	0.019698
ENSG00000168438	CDC40	-2.33052	-20.4926	0.019779
ENSG00000126856	PRDM7	-2.3304	-3.11408	0.019785
ENSG00000072858	SIDT1	2.3295	2.59731	0.019833
ENSG00000087495	PHACTR3	-2.32942	-3.47956	0.019837
ENSG00000112242	E2F3	-2.32938	-49.5215	0.019839
ENSG00000197771	MCMBP	-2.32899	-7.17481	0.01986
ENSG00000171224	FAM241B	-2.3288	-3.56343	0.019869
ENSG00000181638	ZFP41	-2.32879	-57.1545	0.01987
ENSG00000204138	PHACTR4	-2.32871	-8.9457	0.019875
ENSG00000197837	H4C16	2.32858	1.009	0.019881
ENSG00000124104	SNX21	-2.32832	-3.86093	0.019895
ENSG00000188833	ENTPD8	2.32816	13.8512	0.019904
ENSG00000160058	BSDC1	-2.32791	-19.5474	0.019917
ENSG00000188042	ARL4C	-2.32752	-3.07694	0.019938
ENSG00000105865	DUS4L	-2.32713	-23.9347	0.019958
ENSG00000188060	RAB42	-2.32619	-43.4254	0.020009
ENSG00000176533	GNG7	2.32462	8.05179	0.020092
ENSG00000204887	KRTAP1-4	2.32412	20.1563	0.020119
ENSG00000088179	PTPN4	2.32194	17.6399	0.020236
ENSG00000147647	DPYS	2.32191	5.43207	0.020238
ENSG00000135373	EHF	2.32173	3.37641	0.020247
ENSG00000106819	ASPN	2.32132	7.52438	0.020269
ENSG00000243943	ZNF512	2.32037	12.6887	0.020321
ENSG00000180787	ZFP3	2.32024	7.1786	0.020328
ENSG00000174417	TRHR	2.31998	10.2252	0.020342
ENSG00000138031	ADCY3	2.31886	8.76181	0.020402
ENSG00000139985	ADAM21	2.31819	15.9339	0.020439
ENSG00000103426	CORO7-PAM16	2.31786	8.84796	0.020457
ENSG00000196531	NACA	-2.31773	-37.2733	0.020464
ENSG00000138606	SHF	2.31734	9.57273	0.020485
ENSG00000206190	ATP10A	2.31718	3.97416	0.020494
ENSG00000214655	ZSWIM8	-2.31707	-4.28638	0.0205
ENSG00000213015	ZNF580	-2.31707	-54.471	0.0205
ENSG00000137393	RNF144B	-2.31542	-5.64565	0.02059
ENSG00000114999	TTL	2.31528	17.1906	0.020598
ENSG00000120094	HOXB1	2.31494	29.4642	0.020616
ENSG00000047346	ATOSA	2.31435	29.4683	0.020649
ENSG00000099864	PALM	2.31392	16.1569	0.020672
ENSG00000256646	ENSG00000256646	-2.31363	-16.4899	0.020688
ENSG00000197958	RPL12	2.31306	8.68514	0.020719
ENSG00000115165	CYTIP	-2.31084	-39.1317	0.020842
ENSG00000110107	PRPF19	-2.30874	-22.4442	0.020958
ENSG00000176884	GRIN1	2.30872	7.60717	0.020959
ENSG00000136267	DGKB	2.30843	1.57534	0.020975
ENSG00000176871	WSB2	2.30839	12.476	0.020978
ENSG00000119777	TMEM214	-2.30819	-16.7638	0.020988
ENSG00000154342	WNT3A	-2.30758	-40.3554	0.021023
ENSG00000169627	BOLA2B	2.30738	43.9406	0.021034
ENSG00000143382	ADAMTSL4	-2.30697	-19.8388	0.021056
ENSG00000167964	RAB26	2.30691	26.9001	0.02106
ENSG00000106013	ANKRD7	2.3067	19.5873	0.021072
ENSG00000123064	DDX54	-2.30656	-2.57096	0.021079
ENSG00000183579	ZNRF3	2.30607	12.8098	0.021107
ENSG00000248751	ENSG00000248751	2.30582	56.6169	0.021121
ENSG00000101166	PRELID3B	2.30575	8.22003	0.021125
ENSG00000104825	NFKBIB	-2.30531	-72.1262	0.021149
ENSG00000255587	RAB44	2.30519	21.4513	0.021156
ENSG00000130304	SLC27A1	2.30478	3.0648	0.021179
ENSG00000109738	GLRB	2.30476	5.27355	0.02118
ENSG00000198853	RUSC2	-2.30443	-5.31991	0.021199
ENSG00000116580	GON4L	-2.30421	-25.4306	0.021211
ENSG00000100150	DEPDC5	2.30303	31.917	0.021277
ENSG00000084731	KIF3C	-2.30279	-10.2416	0.02129
ENSG00000254505	CHMP4A	2.3022	2.98739	0.021324
ENSG00000101115	SALL4	-2.30216	-3.11768	0.021326
ENSG00000288914	ENSG00000288914	-2.30214	-25.1715	0.021328
ENSG00000106052	TAX1BP1	2.30212	5.46741	0.021329
ENSG00000128585	MKLN1	-2.30211	-43.1671	0.021329
ENSG00000163155	LYSMD1	2.30208	199.12	0.021331
ENSG00000139910	NOVA1	2.30141	20.5723	0.021368
ENSG00000092841	MYL6	-2.3012	-26.4993	0.02138
ENSG00000185361	TNFAIP8L1	2.30087	5.54542	0.021399
ENSG00000129244	ATP1B2	2.30082	16.6148	0.021402
ENSG00000109163	GNRHR	2.3004	13.289	0.021426
ENSG00000140993	TIGD7	-2.30008	-3.24242	0.021444
ENSG00000128683	GAD1	-2.29988	-6.09224	0.021455
ENSG00000076641	PAG1	2.29986	6.04083	0.021456
ENSG00000129226	CD68	-2.2992	-2.03119	0.021494
ENSG00000160654	CD3G	2.29887	85.4992	0.021512
ENSG00000162923	WDR26	-2.29885	-18.9609	0.021513
ENSG00000157045	NTAN1	2.2988	8.76851	0.021516
ENSG00000218819	TDRD15	2.29867	107.374	0.021524
ENSG00000182687	GALR2	2.29824	31.5446	0.021548
ENSG00000112218	GPR63	-2.29767	-1.59837	0.02158
ENSG00000170606	HSPA4	2.29654	6.87329	0.021645
ENSG00000113504	SLC12A7	-2.29629	-3.58838	0.021659
ENSG00000177311	ZBTB38	2.29609	7.36693	0.021671
ENSG00000103343	ZNF174	-2.29579	-164.65	0.021688
ENSG00000154124	OTULIN	-2.29557	-4.8575	0.021701
ENSG00000196793	ZNF239	2.29512	7.01019	0.021726
ENSG00000105671	DDX49	2.29496	65.4209	0.021736
ENSG00000186105	LRRC70	-2.29455	-12.5575	0.021759
ENSG00000068831	RASGRP2	2.29448	28.9536	0.021763
ENSG00000167363	FN3K	-2.29431	-3.14593	0.021773
[truncated: 16,565 more rows]
