# Supplementary material for: scPrediXcan integrates deep learning methods and single-cell data into a cell-type-specific transcriptome-wide association study framework
Source: Cell Genom. 2025 May 14;5(5):100875. doi: 10.1016/j.xgen.2025.100875 (PMC12143334; doi:10.1016/j.xgen.2025.100875)
Supplement: Data S1. Tables S1–S47 [file mmc2.zip › Supplemental_tables/TableS3.xlsx]

## Sheet: Table_S3
Table S3: ctPred prediction performance across genes for cell types selected in figure 2c
dataset	cell type	Pearson correlation
OneK1K	CD4-positive_alpha-beta_T_cell	0.892
OneK1K	Central_memory_CD4-positive_alpha-beta_T_cell	0.887
OneK1K	CD14-positive_monocyte	0.887
OneK1K	Effector_memory_CD4-positive_alpha-beta_T_cell	0.885
OneK1K	CD14-low_CD16-positive_monocyte	0.883
OneK1K	Plasmablast	0.882
OneK1K	Regulatory_T_cell	0.882
OneK1K	Naive_B_cell	0.881
OneK1K	Naive_thymus-derived_CD8-positive_alpha-beta_T...	0.881
OneK1K	Central_memory_CD8-positive_alpha-beta_T_cell	0.88
OneK1K	Naive_thymus-derived_CD4-positive_alpha-beta_T...	0.88
OneK1K	Conventional_dendritic_cell	0.879
OneK1K	Double_negative_thymocyte	0.878
OneK1K	CD4-positive_alpha-beta_cytotoxic_T_cell	0.877
OneK1K	CD8-positive_alpha-beta_T_cell	0.877
OneK1K	Transitional_stage_B_cell	0.877
OneK1K	Mucosal_invariant_T_cell	0.876
OneK1K	Memory_B_cell	0.875
OneK1K	Effector_memory_CD8-positive_alpha-beta_T_cell	0.873
OneK1K	Hematopoietic_precursor_cell	0.871
OneK1K	Natural_killer_cell	0.871
OneK1K	Gamma-delta_T_cell	0.87
OneK1K	CD16-negative_CD56-bright_natural_killer_cell	0.859
OneK1K	Plasmacytoid_dendritic_cell	0.855
OneK1K	Innate_lymphoid_cell	0.847
OneK1K	Dendritic_cell	0.846
OneK1K	Platelet	0.842
OneK1K	Peripheral_blood_mononuclear_cell	0.838
OneK1K	Erythrocyte	0.836
T2D	Activated_stellate	0.815
T2D	Endothelial	0.812
T2D	Acinar	0.81
T2D	Ductal	0.81
T2D	Beta	0.803
T2D	Quiescent_stellate	0.805
T2D	Alpha	0.803
T2D	Delta	0.802
T2D	Immune	0.792
T2D	Gamma	0.787
T2D	Epsilon	0.753
Tabula	B_cell	0.885
Tabula	Macrophage	0.86
Tabula	Endothelial_cell	0.839
Tabula	Fibroblast	0.832
Tabula	Pericyte_cell	0.824
Tabula	Mesenchymal_stem_cell	0.823
