# Supplementary material for: scPrediXcan integrates deep learning methods and single-cell data into a cell-type-specific transcriptome-wide association study framework
Source: Cell Genom. 2025 May 14;5(5):100875. doi: 10.1016/j.xgen.2025.100875 (PMC12143334; doi:10.1016/j.xgen.2025.100875)
Supplement: Data S1. Tables S1–S47 [file mmc2.zip › Supplemental_tables/TableS45.xlsx]

## Sheet: Table_S45_T2DSilverStandard
gene_name
ABCC8
ANGPTL4
ANKH
APOE
CDKN1B
GCK
GCKR
GIPR
GLIS3
GLP1R
HNF1A
HNF1B
HNF4A
IGF2
INS
IRS2
KCNJ11
LPL
MC4R
MNX1
MTNR1B
NEUROG3
NKX2-2
PAM
PATJ
PAX4
PDX1
PLCB3
PNPLA3
POC5
PPARG
QSER1
RREB1
SLC16A11
SLC30A8
SLC5A1
TBC1D4
TM6SF2
WFS1
WSCD2
ZNF771
ABCB9
BCAR1
C2CD4B
CAMK1D
CCND2
DGKB
INSR
IRS1
IRX3
IRX5
KLF14
KLHL42
LMNA
SLC2A2
STARD10
TCF7L2
ZMIZ1
ADCY5
AGPAT2
AGTR2
AP3S2
BCL11A
CISD2
MINDY1
FOXA2
GPSM1
IGF2BP2
JAZF1
KCNK17
MACF1
MADD
NKX6-3
PDE8B
PLIN1
SGSM2
SPRY2
UBE2E2
VPS13C
ANK1
ASCC2
CALCOCO2
FADS1
HMG20A
IL17REL
MRPS30
PRC1
CAVIN1
SCD5
SNAPC4
ST6GAL1
TP53INP1
ABO
CARD9
CDK2AP1
CTNNAL1
DNLZ
ITGB6
