# Supplementary material for: scPrediXcan integrates deep learning methods and single-cell data into a cell-type-specific transcriptome-wide association study framework
Source: Cell Genom. 2025 May 14;5(5):100875. doi: 10.1016/j.xgen.2025.100875 (PMC12143334; doi:10.1016/j.xgen.2025.100875)
Supplement: Data S1. Tables S1–S47 [file mmc2.zip › Supplemental_tables/TableS19.xlsx]

## Sheet: Table_S19_CD14+_monocyte
gene	gene_name	zscore	effect_size	pvalue
ENSG00000204463	BAG6	-17.9466	-332.881	5.1e-72
ENSG00000204296	TSBP1	16.507	651.385	3.27e-61
ENSG00000204386	NEU1	16.3883	379.442	2.32e-60
ENSG00000213676	ATF6B	16.0013	356.56	1.25e-57
ENSG00000204290	BTNL2	15.5296	1009.5	2.19e-54
ENSG00000196230	TUBB	-15.4784	-322.537	4.85e-54
ENSG00000204385	SLC44A4	14.8264	193.444	9.89e-50
ENSG00000204560	DHX16	-13.6876	-362.587	1.2e-42
ENSG00000169896	ITGAM	-13.4267	-220.661	4.22e-41
ENSG00000204542	C6orf15	13.0225	198.465	9.12e-39
ENSG00000204348	DXO	-12.7457	-357.362	3.3e-37
ENSG00000137404	NRM	-12.2475	-124.149	1.73e-34
ENSG00000196747	H2AC13	-12.0429	-251.798	2.11e-33
ENSG00000232629	HLA-DQB2	11.7953	14.9696	4.13e-32
ENSG00000241404	EGFL8	11.3075	333.899	1.21e-29
ENSG00000248993	ENSG00000248993	-11.0813	-527.122	1.55e-28
ENSG00000278828	H3C10	-10.9242	-408.398	8.83e-28
ENSG00000228789	HCG22	-10.7863	-151.613	3.99e-27
ENSG00000204472	AIF1	10.6956	511.207	1.07e-26
ENSG00000204388	HSPA1B	10.4935	268.183	9.25e-26
ENSG00000276903	H2AC16	10.4072	69.0471	2.3e-25
ENSG00000196735	HLA-DQA1	-10.3665	-9.45694	3.52e-25
ENSG00000137185	ZSCAN9	-10.2208	-92.6697	1.6e-24
ENSG00000204257	HLA-DMA	-10.0598	-429.747	8.32e-24
ENSG00000233822	H2BC15	-10.0575	-78.9129	8.52e-24
ENSG00000234745	HLA-B	9.88716	148.78	4.73e-23
ENSG00000137331	IER3	-9.82753	-303.297	8.57e-23
ENSG00000204498	NFKBIL1	9.40742	30.8363	5.08e-21
ENSG00000184357	H1-5	9.2324	341.361	2.65e-20
ENSG00000166278	C2	9.08123	40.2932	1.07e-19
ENSG00000186470	BTN3A2	-9.01024	-53.1268	2.06e-19
ENSG00000206503	HLA-A	8.87241	65.4767	7.16e-19
ENSG00000204428	LY6G5C	-8.76843	-503.504	1.81e-18
ENSG00000196126	HLA-DRB1	8.67393	184.483	4.17e-18
ENSG00000221988	PPT2	8.58175	142.558	9.34e-18
ENSG00000204427	ABHD16A	-8.57053	-312.531	1.03e-17
ENSG00000204599	TRIM39	8.56544	204.264	1.08e-17
ENSG00000204410	MSH5	-8.53958	-120.269	1.35e-17
ENSG00000273542	H4C12	8.50724	414.437	1.78e-17
ENSG00000137338	PGBD1	8.31557	207.858	9.13e-17
ENSG00000276180	H4C9	-8.25329	-354.989	1.54e-16
ENSG00000250264	ENSG00000250264	-8.21861	-112.321	2.06e-16
ENSG00000248167	TRIM39-RPP21	-8.07673	-264.039	6.65e-16
ENSG00000204439	C6orf47	8.02598	279.087	1.01e-15
ENSG00000204256	BRD2	7.98975	74.841	1.35e-15
ENSG00000237988	OR2I1P	7.85081	284.207	4.13e-15
ENSG00000204315	FKBPL	-7.84427	-377.266	4.35e-15
ENSG00000185651	UBE2L3	-7.61339	-110.578	2.67e-14
ENSG00000183246	RIMBP3C	-7.60877	-236.093	2.77e-14
ENSG00000137343	ATAT1	7.54675	146.989	4.46e-14
ENSG00000161179	YDJC	7.34437	68.117	2.07e-13
ENSG00000146039	SLC17A4	-7.33047	-1080.72	2.29e-13
ENSG00000103510	KAT8	-7.2613	-489.811	3.83e-13
ENSG00000291302	ENSG00000291302	-7.13864	-29.9903	9.43e-13
ENSG00000204424	LY6G6F	-7.082	-135.756	1.42e-12
ENSG00000204482	LST1	6.85761	70.674	7e-12
ENSG00000116698	SMG7	-6.85207	-141.685	7.28e-12
ENSG00000168477	TNXB	-6.81977	-119.777	9.12e-12
ENSG00000136573	BLK	-6.76266	-33.9085	1.35e-11
ENSG00000198502	HLA-DRB5	6.73556	94.814	1.63e-11
ENSG00000204420	MPIG6B	-6.71932	-111.605	1.83e-11
ENSG00000204390	HSPA1L	-6.67143	-96.3681	2.53e-11
ENSG00000158691	ZSCAN12	-6.62143	-16.3024	3.56e-11
ENSG00000240053	LY6G5B	-6.60639	-1153.87	3.94e-11
ENSG00000124568	SLC17A1	-6.52604	-275.102	6.75e-11
ENSG00000282988	ENSG00000282988	-6.40762	-33.4174	1.48e-10
ENSG00000250641	LY6G6F-LY6G6D	-6.37749	-95.3105	1.8e-10
ENSG00000185130	H2BC13	6.2996	71.1272	2.98e-10
ENSG00000232810	TNF	-6.2937	-139.346	3.1e-10
ENSG00000204421	LY6G6C	-6.06227	-171.581	1.34e-09
ENSG00000204308	RNF5	6.02307	170.197	1.71e-09
ENSG00000220201	ZGLP1	-6.00585	-126.787	1.9e-09
ENSG00000099365	STX1B	-5.9233	-608.34	3.16e-09
ENSG00000237541	HLA-DQA2	5.87377	3.0367	4.26e-09
ENSG00000026950	BTN3A1	5.87314	91.7858	4.28e-09
ENSG00000156873	PHKG2	5.86055	488.113	4.61e-09
ENSG00000196812	ZSCAN16	-5.85071	-67.2276	4.89e-09
ENSG00000168291	PDHB	-5.81273	-55.2596	6.15e-09
ENSG00000070047	PHRF1	-5.75128	-163.407	8.86e-09
ENSG00000275126	H4C13	5.72319	170.03	1.05e-08
ENSG00000137312	FLOT1	-5.6165	-85.0008	1.95e-08
ENSG00000187837	H1-2	-5.59347	-121.938	2.23e-08
ENSG00000278637	H4C1	5.5476	397.502	2.9e-08
ENSG00000204539	CDSN	-5.46164	-52.6702	4.72e-08
ENSG00000275221	H2AC15	-5.43631	-35.0393	5.44e-08
ENSG00000204694	OR11A1	5.42052	890.538	5.94e-08
ENSG00000168298	H1-4	5.41131	214.653	6.26e-08
ENSG00000204644	ZFP57	5.36986	25.852	7.88e-08
ENSG00000161180	CCDC116	5.34764	175.753	8.91e-08
ENSG00000146109	ABT1	5.32483	182.379	1.01e-07
ENSG00000204681	GABBR1	5.29609	41.2415	1.18e-07
ENSG00000161405	IKZF3	5.27099	46.5999	1.36e-07
ENSG00000287080	H3C3	-5.19463	-69.7567	2.05e-07
ENSG00000180573	H2AC6	-5.13916	-44.3861	2.76e-07
ENSG00000180044	C3orf80	5.13773	217.379	2.78e-07
ENSG00000204304	PBX2	-5.13048	-340.844	2.89e-07
ENSG00000064999	ANKS1A	-5.12114	-158.128	3.04e-07
ENSG00000213760	ATP6V1G2	5.1174	80.5769	3.1e-07
ENSG00000146047	H2BC1	-5.08798	-259.522	3.62e-07
ENSG00000276368	H2AC14	-5.08265	-279.166	3.72e-07
ENSG00000198315	ZKSCAN8	5.07457	29.272	3.88e-07
ENSG00000177710	SLC35G5	-5.06753	-153.722	4.03e-07
ENSG00000196821	ILRUN	-5.04117	-298.166	4.63e-07
ENSG00000204655	MOG	5.02213	233.493	5.11e-07
ENSG00000203747	FCGR3A	5.0203	8.85109	5.16e-07
ENSG00000168131	OR2B2	-5.00421	-281.431	5.61e-07
ENSG00000277224	H2BC7	-4.99226	-66.5023	5.97e-07
ENSG00000172057	ORMDL3	-4.99198	-12.9946	5.98e-07
ENSG00000187626	ZKSCAN4	4.98408	62.026	6.23e-07
ENSG00000204314	PRRT1	-4.96472	-135.253	6.88e-07
ENSG00000242574	HLA-DMB	-4.94764	-180.017	7.51e-07
ENSG00000205882	DEFB134	4.89721	194.788	9.72e-07
ENSG00000204632	HLA-G	-4.89166	-9.33356	1e-06
ENSG00000243729	OR5V1	-4.85904	-382.455	1.18e-06
ENSG00000204301	NOTCH4	4.80938	55.6537	1.51e-06
ENSG00000132185	FCRLA	-4.79417	-65.0197	1.63e-06
ENSG00000065000	AP3D1	4.78524	144.194	1.71e-06
ENSG00000096654	ZNF184	4.75826	86.3307	1.95e-06
ENSG00000204701	OR2J3	4.69349	1137.9	2.69e-06
ENSG00000278677	H2AC17	-4.68479	-46.4398	2.8e-06
ENSG00000255154	HTD2	-4.67406	-28.1343	2.95e-06
ENSG00000158553	POM121L2	4.65932	85.8129	3.17e-06
ENSG00000141738	GRB7	4.65578	82.9339	3.23e-06
ENSG00000105376	ICAM5	4.65077	21.4094	3.31e-06
ENSG00000213780	GTF2H4	-4.65033	-22.8497	3.31e-06
ENSG00000274600	RIMBP3B	4.64698	726.418	3.37e-06
ENSG00000198369	SPRED2	4.64613	418.315	3.38e-06
ENSG00000126456	IRF3	4.62801	36.2891	3.69e-06
ENSG00000224586	GPX5	4.6204	510.469	3.83e-06
ENSG00000153064	BANK1	-4.59003	-520.637	4.43e-06
ENSG00000186075	ZPBP2	4.57175	52.0228	4.84e-06
ENSG00000089280	FUS	4.52664	172.378	5.99e-06
ENSG00000138378	STAT4	-4.50706	-8.24189	6.57e-06
ENSG00000164609	SLU7	-4.44032	-18.7468	8.98e-06
ENSG00000140153	WDR20	-4.42042	-497.9	9.85e-06
ENSG00000057657	PRDM1	4.3779	80.6568	1.2e-05
ENSG00000231389	HLA-DPA1	-4.34311	-11.2724	1.4e-05
ENSG00000213859	KCTD11	4.3377	78.5264	1.44e-05
ENSG00000204475	NCR3	4.33767	30.937	1.44e-05
ENSG00000124610	H1-1	-4.33676	-58.401	1.45e-05
ENSG00000137288	UQCC2	4.30197	68.0098	1.69e-05
ENSG00000099849	RASSF7	4.2979	51.7266	1.72e-05
ENSG00000204305	AGER	-4.24973	-161.095	2.14e-05
ENSG00000124613	ZNF391	4.23427	63.9726	2.29e-05
ENSG00000005020	SKAP2	-4.2329	-13.0185	2.31e-05
ENSG00000135333	EPHA7	4.21998	146.642	2.44e-05
ENSG00000151689	INPP1	4.20997	79.1591	2.55e-05
ENSG00000213722	DDAH2	-4.2079	-88.6555	2.58e-05
ENSG00000141736	ERBB2	-4.20296	-171.214	2.63e-05
ENSG00000177106	EPS8L2	4.19955	61.7891	2.67e-05
ENSG00000204544	MUC21	4.19543	150.763	2.72e-05
ENSG00000124678	TCP11	4.1951	3.98144	2.73e-05
ENSG00000112337	SLC17A2	-4.18459	-163.776	2.86e-05
ENSG00000112343	TRIM38	4.17461	68.0132	2.98e-05
ENSG00000084090	STARD7	4.16557	95.5129	3.11e-05
ENSG00000196787	H2AC11	-4.16399	-442.369	3.13e-05
ENSG00000137822	TUBGCP4	-4.15178	-127.558	3.3e-05
ENSG00000197153	H3C12	4.09448	59.9524	4.23e-05
ENSG00000254093	PINX1	4.08809	53.9667	4.35e-05
ENSG00000204564	C6orf136	4.08766	94.2429	4.36e-05
ENSG00000070031	SCT	-4.08512	-302.122	4.41e-05
ENSG00000204657	OR2H2	4.07503	494.152	4.6e-05
ENSG00000174775	HRAS	-4.06271	-20.7047	4.85e-05
ENSG00000204511	MCCD1	-4.06258	-47.0411	4.85e-05
ENSG00000099834	CDHR5	4.06148	42.0201	4.88e-05
ENSG00000133247	KMT5C	4.04078	190.46	5.33e-05
ENSG00000065989	PDE4A	-4.03495	-69.6883	5.46e-05
ENSG00000244355	LY6G6D	4.01295	48.9933	6e-05
ENSG00000126453	BCL2L12	4.01254	53.8214	6.01e-05
ENSG00000197903	H2BC12	-3.99113	-55.7989	6.58e-05
ENSG00000103653	CSK	3.98738	102.162	6.68e-05
ENSG00000065060	BLTP3A	3.98141	12.7628	6.85e-05
ENSG00000204538	PSORS1C2	-3.97689	-45.4042	6.98e-05
ENSG00000103021	CCDC113	-3.9669	-255.328	7.28e-05
ENSG00000182010	RTKN2	-3.9662	-11.5397	7.3e-05
ENSG00000178226	PRSS36	3.95956	22.967	7.51e-05
ENSG00000120054	CPN1	-3.95023	-266.092	7.81e-05
ENSG00000159314	ARHGAP27	3.94842	11.3407	7.87e-05
ENSG00000081721	DUSP12	3.9379	64.0191	8.22e-05
ENSG00000258724	PINX1	3.937	62.4537	8.25e-05
ENSG00000154328	NEIL2	3.89993	13.1597	9.62e-05
ENSG00000164508	H2AC1	-3.89963	-183.397	9.63e-05
ENSG00000215041	NEURL4	3.89492	37.4897	9.82e-05
ENSG00000267673	FDX2	3.89129	176.411	9.97e-05
ENSG00000042813	ZPBP	-3.86858	-173.753	0.000109
ENSG00000130222	GADD45G	3.84613	9.29982	0.00012
ENSG00000088682	COQ9	3.83577	33.7134	0.000125
ENSG00000137700	SLC37A4	-3.83539	-40.4769	0.000125
ENSG00000149289	ZC3H12C	-3.81004	-14.8853	0.000139
ENSG00000186572	DEFB107A	3.8019	3735.74	0.000144
ENSG00000119048	UBE2B	-3.79798	-561.399	0.000146
ENSG00000023191	RNH1	3.793	103.762	0.000149
ENSG00000030110	BAK1	-3.79012	-40.7332	0.000151
ENSG00000289282	ENSG00000289282	-3.75908	-218.647	0.000171
ENSG00000110435	PDHX	-3.74972	-6.15444	0.000177
ENSG00000277157	H4C4	-3.74555	-42.8172	0.00018
ENSG00000140968	IRF8	3.73659	102.969	0.000187
ENSG00000176723	ZNF843	-3.73247	-179.427	0.00019
ENSG00000203910	C1orf146	-3.70505	-210.624	0.000211
ENSG00000126457	PRMT1	-3.69368	-275.639	0.000221
ENSG00000111907	TPD52L1	-3.68422	-22.4589	0.000229
ENSG00000204688	OR2H1	3.67622	614.338	0.000237
ENSG00000261272	MUC22	-3.66993	-89.8774	0.000243
ENSG00000205883	DEFB135	3.6693	181.634	0.000243
ENSG00000006837	CDKL3	3.6629	132.535	0.000249
ENSG00000023892	DEF6	-3.66251	-23.7902	0.00025
ENSG00000137411	VARS2	-3.6294	-35.2804	0.000284
ENSG00000149089	APIP	-3.62546	-5.47008	0.000288
ENSG00000171532	NEUROD2	-3.58975	-357.918	0.000331
ENSG00000065361	ERBB3	-3.5847	-103.608	0.000337
ENSG00000184471	C1QTNF8	-3.56818	-1343.62	0.000359
ENSG00000155097	ATP6V1C1	-3.55354	-85.6798	0.00038
ENSG00000142102	PGGHG	-3.53976	-56.853	0.0004
ENSG00000141741	MIEN1	-3.53778	-129.118	0.000404
ENSG00000149179	CSTPP1	-3.52923	-118.644	0.000417
ENSG00000169169	CPT1C	-3.5287	-10.1995	0.000418
ENSG00000064995	TAF11	-3.5232	-53.7677	0.000426
ENSG00000163684	RPP14	-3.51685	-22.0263	0.000437
ENSG00000188580	NKAIN2	-3.51386	-170.733	0.000442
ENSG00000188739	RBM34	3.51219	117.391	0.000444
ENSG00000186314	PRELID2	-3.50288	-115.238	0.00046
ENSG00000172890	NADSYN1	-3.49957	-22.0643	0.000466
ENSG00000141744	PNMT	3.49806	75.8119	0.000469
ENSG00000123453	SARDH	3.49794	59.8175	0.000469
ENSG00000148180	GSN	3.49217	387.555	0.000479
ENSG00000164611	PTTG1	-3.49111	-78.076	0.000481
ENSG00000171790	SLFNL1	3.48549	13.2876	0.000491
ENSG00000256269	HMBS	-3.47822	-51.6344	0.000505
ENSG00000075975	MKRN2	-3.47486	-15.2884	0.000511
ENSG00000105063	PPP6R1	3.4716	34.2257	0.000517
ENSG00000121552	CSTA	3.46949	35.9829	0.000521
ENSG00000111321	LTBR	3.45207	24.9454	0.000556
ENSG00000125485	DDX31	3.45153	178.486	0.000557
ENSG00000117036	ETV3	-3.44973	-104.029	0.000561
ENSG00000129538	RNASE1	-3.43035	-35.552	0.000603
ENSG00000181552	EDDM3B	-3.42705	-123.691	0.00061
ENSG00000211445	GPX3	-3.42303	-16.6887	0.000619
ENSG00000140678	ITGAX	3.4138	38.4648	0.000641
ENSG00000205442	IZUMO3	-3.41173	-209.137	0.000646
ENSG00000144369	FAM171B	3.41022	23.6456	0.000649
ENSG00000196260	SFTA2	-3.39663	-151.06	0.000682
ENSG00000086619	ERO1B	-3.3931	-29.502	0.000691
ENSG00000091879	ANGPT2	3.3894	44.9567	0.0007
ENSG00000105550	FGF21	-3.38454	-96.9644	0.000713
ENSG00000078018	MAP2	3.37908	45.532	0.000727
ENSG00000204396	VWA7	3.37298	157.12	0.000744
ENSG00000147874	HAUS6	-3.35669	-22.5464	0.000789
ENSG00000204264	PSMB8	3.35414	169.226	0.000796
ENSG00000204435	CSNK2B	-3.35185	-229.29	0.000803
ENSG00000174611	KY	-3.35144	-35.6019	0.000804
ENSG00000197587	DMBX1	3.34952	148.657	0.00081
ENSG00000254206	NPIPB11	3.34222	181.796	0.000831
ENSG00000160471	COX6B2	3.34152	49.6679	0.000833
ENSG00000171757	LRRC34	3.34125	92.0548	0.000834
ENSG00000186298	PPP1CC	3.33805	87.7063	0.000844
ENSG00000267748	ENSG00000267748	3.33743	180.916	0.000846
ENSG00000176909	MAMSTR	3.33462	69.394	0.000854
ENSG00000258102	MAP1LC3B2	3.33437	66.399	0.000855
ENSG00000170779	CDCA4	3.33106	22.7727	0.000865
ENSG00000204469	PRRC2A	3.3307	72.3829	0.000866
ENSG00000112078	KCTD20	3.32366	69.1405	0.000888
ENSG00000162104	ADCY9	3.31901	57.6282	0.000903
ENSG00000215343	ZNF705D	3.31874	1023.5	0.000904
ENSG00000116014	KISS1R	-3.31745	-101.304	0.000908
ENSG00000112081	SRSF3	-3.31604	-167.848	0.000913
ENSG00000187475	H1-6	3.30543	108.65	0.000948
ENSG00000103199	ZNF500	3.30525	71.8162	0.000949
ENSG00000205835	GMNC	3.30393	37.7782	0.000953
ENSG00000125454	SLC25A19	3.30128	20.3725	0.000962
ENSG00000099308	MAST3	-3.30128	-21.7914	0.000962
ENSG00000130584	ZBTB46	3.29399	48.6685	0.000988
ENSG00000204856	FAM216A	3.29318	78.7355	0.000991
ENSG00000232040	SCAND3	-3.2826	-188.713	0.001029
ENSG00000164113	ADAD1	-3.28074	-1084.53	0.001035
ENSG00000204371	EHMT2	-3.27918	-252.759	0.001041
ENSG00000167588	GPD1	-3.27825	-126.089	0.001045
ENSG00000124508	BTN2A2	3.27469	19.4489	0.001058
ENSG00000187288	CIDEC	3.27377	105.916	0.001061
ENSG00000116771	AGMAT	3.27249	31.2077	0.001066
ENSG00000085871	MGST2	-3.2719	-57.756	0.001068
ENSG00000124564	SLC17A3	-3.26894	-38.7863	0.001079
ENSG00000025434	NR1H3	-3.26787	-35.2611	0.001084
ENSG00000204702	OR2J1	3.26077	289.205	0.001111
ENSG00000204531	POU5F1	3.25828	31.0557	0.001121
ENSG00000233050	DEFB130B	-3.248	-930.472	0.001162
ENSG00000169193	CCDC126	3.24299	99.2858	0.001183
ENSG00000197283	SYNGAP1	-3.2429	-62.6	0.001183
ENSG00000149403	GRIK4	3.24044	136.04	0.001193
ENSG00000165997	ARL5B	-3.23844	-23.1429	0.001202
ENSG00000110237	ARHGEF17	3.23666	48.1054	0.001209
ENSG00000241370	RPP21	3.23395	20.7874	0.001221
ENSG00000167244	IGF2	-3.23057	-96.9265	0.001235
ENSG00000165644	COMTD1	-3.22272	-66.4362	0.00127
ENSG00000125967	NECAB3	3.21981	68.1954	0.001283
ENSG00000119321	FKBP15	3.21854	49.7629	0.001288
ENSG00000146858	ZC3HAV1L	-3.212	-32.4593	0.001318
ENSG00000072694	FCGR2B	3.21069	13.1632	0.001324
ENSG00000183625	CCR3	-3.20614	-19.3353	0.001345
ENSG00000168394	TAP1	-3.20543	-40.3769	0.001349
ENSG00000152254	G6PC2	3.19859	651.81	0.001381
ENSG00000137693	YAP1	-3.19414	-62.3987	0.001403
ENSG00000108439	PNPO	-3.19151	-68.1978	0.001415
ENSG00000112561	TFEB	-3.18842	-52.515	0.001431
ENSG00000079332	SAR1A	3.18676	117.825	0.001439
ENSG00000110497	AMBRA1	-3.18224	-316.232	0.001461
ENSG00000146151	HMGCLL1	-3.18065	-198.123	0.001469
ENSG00000179344	HLA-DQB1	-3.17604	-7.31303	0.001493
ENSG00000163377	TAFA4	3.17254	275.914	0.001511
ENSG00000144451	SPAG16	-3.17118	-32.2955	0.001518
ENSG00000104885	DOT1L	-3.16912	-116.652	0.001529
ENSG00000135541	AHI1	-3.16692	-36.2427	0.001541
ENSG00000072071	ADGRL1	3.16295	163.227	0.001562
ENSG00000101680	LAMA1	3.16018	101.95	0.001577
ENSG00000176473	WDR25	-3.15755	-7.76488	0.001591
ENSG00000204248	COL11A2	-3.15716	-49.7602	0.001593
ENSG00000066379	POLR1H	-3.15355	-33.7083	0.001613
ENSG00000145014	TMEM44	3.15225	28.262	0.00162
ENSG00000213588	ZBTB9	3.1448	48.1163	0.001662
ENSG00000095370	SH2D3C	-3.13386	-877.488	0.001725
ENSG00000112182	BACH2	-3.13314	-108.776	0.001729
ENSG00000212710	CTAGE1	3.12914	332.602	0.001753
ENSG00000198522	GPN1	3.12847	45.7393	0.001757
ENSG00000065518	NDUFB4	3.12651	106.158	0.001769
ENSG00000168491	CCDC110	-3.12092	-82.2132	0.001803
ENSG00000167004	PDIA3	-3.11556	-67.4753	0.001836
ENSG00000163576	EFHB	3.114	84.4702	0.001846
ENSG00000101019	UQCC1	3.10823	69.5891	0.001882
ENSG00000049759	NEDD4L	3.10537	25.5851	0.0019
ENSG00000225190	PLEKHM1	3.10498	134.802	0.001903
ENSG00000102962	CCL22	-3.10447	-15.9825	0.001906
ENSG00000164440	TXLNB	-3.10393	-11.7617	0.00191
ENSG00000112514	CUTA	-3.10354	-66.1168	0.001912
ENSG00000170166	HOXD4	-3.09831	-191.598	0.001946
ENSG00000224420	ADM5	-3.09667	-16.4891	0.001957
ENSG00000174938	SEZ6L2	-3.08952	-8.40483	0.002005
ENSG00000136634	IL10	-3.08845	-12.9043	0.002012
ENSG00000139133	ALG10	-3.08806	-58.6883	0.002015
ENSG00000096872	IFT74	3.07981	90.326	0.002071
ENSG00000113558	SKP1	3.074	105.178	0.002112
ENSG00000135604	STX11	-3.06914	-114.353	0.002147
ENSG00000152240	HAUS1	-3.06101	-9.0568	0.002206
ENSG00000108306	FBXL20	-3.05992	-58.318	0.002214
ENSG00000181315	ZNF322	-3.04797	-137.805	0.002304
ENSG00000048052	HDAC9	-3.04549	-124.119	0.002323
ENSG00000120949	TNFRSF8	3.04546	89.2581	0.002323
ENSG00000140688	RUSF1	3.04439	68.4041	0.002332
ENSG00000180817	PPA1	3.04182	43.6771	0.002351
ENSG00000168356	SCN11A	3.04022	43.4601	0.002364
ENSG00000273983	H3C8	3.03825	19.3363	0.00238
ENSG00000108774	RAB5C	3.0328	231.958	0.002423
ENSG00000168297	PXK	3.0326	15.3831	0.002425
ENSG00000179059	ZFP42	3.03045	275.889	0.002442
ENSG00000170561	IRX2	3.02772	515.599	0.002464
ENSG00000274641	H2BC17	-3.02644	-140.559	0.002475
ENSG00000172661	WASHC2C	-3.02578	-24.9435	0.00248
ENSG00000198642	KLHL9	3.0256	35.9628	0.002481
ENSG00000204060	FOXO6	3.01755	45.8506	0.002548
ENSG00000176177	ENTHD1	-3.0171	-196.03	0.002552
ENSG00000198380	GFPT1	-3.01536	-23.8731	0.002567
ENSG00000130511	SSBP4	3.01435	45.1462	0.002575
ENSG00000165526	RPUSD4	3.01328	20.5112	0.002584
ENSG00000072571	HMMR	3.01292	31.3194	0.002587
ENSG00000188306	LRRIQ4	3.01173	253.178	0.002598
ENSG00000188290	HES4	3.00707	10.6212	0.002638
ENSG00000105171	POP4	-3.00305	-27.5527	0.002673
ENSG00000069020	MAST4	3.00166	28.7476	0.002685
ENSG00000110721	CHKA	3.00066	123.875	0.002694
ENSG00000225921	NOL7	2.99724	104.355	0.002724
ENSG00000188747	NOXA1	2.99645	14.6489	0.002731
ENSG00000173110	HSPA6	-2.99165	-29.1693	0.002775
ENSG00000113916	BCL6	2.98941	43.5721	0.002795
ENSG00000114982	KANSL3	-2.98933	-54.6208	0.002796
ENSG00000067369	TP53BP1	2.98381	34.0062	0.002847
ENSG00000175029	CTBP2	2.98079	9.107	0.002875
ENSG00000074219	TEAD2	-2.97968	-40.9954	0.002886
ENSG00000133265	HSPBP1	-2.97916	-9.87633	0.00289
ENSG00000124772	CPNE5	2.97894	104.082	0.002892
ENSG00000272772	ENSG00000272772	-2.97232	-119.177	0.002956
ENSG00000188283	ZNF383	-2.97157	-102.723	0.002963
ENSG00000100519	PSMC6	-2.97096	-69.0789	0.002969
ENSG00000096996	IL12RB1	2.96862	55.6368	0.002991
ENSG00000112576	CCND3	-2.96831	-77.4347	0.002994
ENSG00000158406	H4C8	-2.96693	-14.3768	0.003008
ENSG00000169900	PYDC1	-2.96549	-13.4762	0.003022
ENSG00000258083	OR9A4	2.96513	198.719	0.003026
ENSG00000137674	MMP20	-2.96354	-338.039	0.003041
ENSG00000141503	MINK1	-2.96262	-89.4909	0.00305
ENSG00000111832	RWDD1	2.95893	32.2311	0.003087
ENSG00000204700	OR2J2	-2.95693	-724.508	0.003107
ENSG00000204713	TRIM27	-2.9533	-14.3057	0.003144
ENSG00000160075	SSU72	-2.95281	-37.7562	0.003149
ENSG00000167840	ZNF232	2.95083	103.936	0.003169
ENSG00000147873	IFNA5	2.95004	319.917	0.003177
ENSG00000151474	FRMD4A	-2.94999	-123.906	0.003178
ENSG00000198704	GPX6	2.94966	307.426	0.003181
ENSG00000077152	UBE2T	-2.94599	-106.108	0.003219
ENSG00000189164	ZNF527	-2.94493	-142.157	0.00323
ENSG00000084734	GCKR	2.94064	45.3471	0.003275
ENSG00000125691	RPL23	2.94	498.034	0.003282
ENSG00000003756	RBM5	-2.93863	-108.221	0.003297
ENSG00000153956	CACNA2D1	-2.93436	-167.288	0.003342
ENSG00000237330	RNF223	2.93143	91.387	0.003374
ENSG00000166444	DENND2B	2.92865	141.847	0.003404
ENSG00000181666	ZNF875	-2.92395	-49.4607	0.003456
ENSG00000011485	PPP5C	-2.92348	-7.04642	0.003461
ENSG00000165916	PSMC3	-2.92104	-21.1043	0.003489
ENSG00000122986	HVCN1	2.91996	28.3146	0.003501
ENSG00000239697	TNFSF12	-2.91991	-28.6223	0.003501
ENSG00000152611	CAPSL	-2.91948	-90.5074	0.003506
ENSG00000172680	MOS	-2.91947	-132.784	0.003506
ENSG00000143669	LYST	-2.91812	-38.8763	0.003522
ENSG00000241399	CD302	-2.91325	-43.3939	0.003577
ENSG00000255974	CYP2A6	-2.91258	-494.785	0.003585
ENSG00000105538	RASIP1	-2.9123	-26.4859	0.003588
ENSG00000164077	MON1A	-2.91012	-98.1358	0.003613
ENSG00000113249	HAVCR1	-2.90905	-143.948	0.003625
ENSG00000180346	TIGD2	2.90885	44.6893	0.003628
ENSG00000167395	ZNF646	-2.90856	-54.9789	0.003631
ENSG00000173269	MMRN2	-2.90823	-22.1834	0.003635
ENSG00000161610	HCRT	-2.90753	-70.1954	0.003643
ENSG00000288675	PANO1	2.907	50.8949	0.003649
ENSG00000001460	STPG1	2.90609	51.2014	0.00366
ENSG00000174939	ASPHD1	-2.9047	-37.6135	0.003676
ENSG00000079102	RUNX1T1	2.90244	129.758	0.003703
ENSG00000163798	SLC4A1AP	2.9002	23.733	0.003729
ENSG00000099617	EFNA2	-2.90016	-394.281	0.00373
ENSG00000204653	ASPDH	2.8991	51.2901	0.003742
ENSG00000188786	MTF1	2.89909	72.0753	0.003742
ENSG00000125170	DOK4	2.89679	18.5535	0.00377
ENSG00000185453	ZSWIM9	-2.8951	-90.3893	0.00379
ENSG00000128891	CCDC32	-2.89482	-13.3544	0.003794
ENSG00000125686	MED1	2.89229	23.8812	0.003824
ENSG00000170917	NUDT6	-2.88921	-57.192	0.003862
ENSG00000138071	ACTR2	-2.88916	-440.852	0.003863
ENSG00000245680	ZNF585B	-2.88901	-83.1723	0.003865
ENSG00000182264	IZUMO1	-2.88779	-43.598	0.00388
ENSG00000126461	SCAF1	2.8826	518.065	0.003944
ENSG00000005073	HOXA11	2.88259	70.9571	0.003944
ENSG00000127780	OR1E2	2.87683	328.339	0.004017
ENSG00000103507	BCKDK	2.87616	169.046	0.004025
ENSG00000196510	ANAPC7	2.87595	40.3952	0.004028
ENSG00000109674	NEIL3	-2.87557	-48.2272	0.004033
ENSG00000204687	MAS1L	2.87058	192.93	0.004097
ENSG00000023287	RB1CC1	2.86858	573.234	0.004123
ENSG00000123610	TNFAIP6	2.86574	28.5558	0.00416
ENSG00000196704	AMZ2	2.86127	21.5895	0.004219
ENSG00000153107	ANAPC1	2.85092	65.4225	0.004359
ENSG00000119541	VPS4B	2.84988	72.0709	0.004374
ENSG00000205517	RGL3	2.84524	49.6331	0.004438
ENSG00000173991	TCAP	-2.84364	-110.323	0.00446
ENSG00000188032	C19orf67	2.84238	161.571	0.004478
ENSG00000197965	MPZL1	2.84183	20.3173	0.004486
ENSG00000137868	STRA6	-2.83871	-30.139	0.00453
ENSG00000281106	TMEM272	2.83804	73.4495	0.004539
ENSG00000228727	SAPCD1	-2.83353	-139.14	0.004604
ENSG00000172809	RPL38	-2.8333	-531.668	0.004607
ENSG00000111801	BTN3A3	2.83171	52.7729	0.00463
ENSG00000139970	RTN1	-2.8314	-144.496	0.004635
ENSG00000205832	C16orf96	2.83121	236.903	0.004637
ENSG00000146197	SCUBE3	-2.82915	-213.187	0.004667
ENSG00000140259	MFAP1	-2.82785	-105.666	0.004686
ENSG00000285585	ENSG00000285585	2.82293	227.857	0.004759
ENSG00000189079	ARID2	2.82267	371.686	0.004763
ENSG00000104972	LILRB1	-2.82042	-22.5462	0.004796
ENSG00000143294	PRCC	-2.81842	-45.8602	0.004826
ENSG00000007384	RHBDF1	2.81657	94.0757	0.004854
ENSG00000072818	ACAP1	-2.8155	-29.1014	0.00487
ENSG00000106546	AHR	-2.81359	-51.1774	0.004899
ENSG00000110395	CBL	-2.81353	-64.7459	0.0049
ENSG00000166016	ABTB2	-2.81343	-91.1347	0.004902
ENSG00000204104	TRAF3IP1	-2.81047	-65.6338	0.004947
ENSG00000189269	DRICH1	-2.80982	-74.9758	0.004957
ENSG00000118094	TREH	-2.80981	-399.943	0.004957
ENSG00000197798	FAM118B	2.8077	18.3976	0.00499
ENSG00000213626	LBH	-2.80709	-14.9833	0.004999
ENSG00000139218	SCAF11	-2.80688	-79.4752	0.005002
ENSG00000284779	ENSG00000284779	-2.80655	-213.618	0.005008
ENSG00000068383	INPP5A	2.80587	85.5418	0.005018
ENSG00000204634	TBC1D8	2.80451	20.4517	0.005039
ENSG00000181458	TMEM45A	-2.80227	-41.603	0.005074
ENSG00000108094	CUL2	2.80115	99.99	0.005092
ENSG00000184378	ACTRT3	2.80106	192.632	0.005093
ENSG00000204616	TRIM31	2.80097	15.871	0.005095
ENSG00000134389	CFHR5	2.79985	119.46	0.005113
ENSG00000101464	PIGU	-2.79859	-175.868	0.005133
ENSG00000133433	GSTT2B	-2.79702	-24.6116	0.005158
ENSG00000197562	RAB40C	-2.79641	-41.7483	0.005167
ENSG00000089177	KIF16B	-2.79551	-13.4404	0.005182
ENSG00000206530	CFAP44	2.79461	58.1584	0.005196
ENSG00000049540	ELN	2.79455	137.698	0.005197
ENSG00000170412	GPRC5C	-2.79384	-55.1242	0.005209
ENSG00000115226	FNDC4	2.7871	66.2663	0.005318
ENSG00000130479	MAP1S	2.78663	11.3755	0.005326
ENSG00000128694	OSGEPL1	2.78662	210.495	0.005326
ENSG00000147872	PLIN2	-2.78661	-29.9213	0.005326
ENSG00000138115	CYP2C8	-2.78596	-115.703	0.005337
ENSG00000174255	ZNF80	2.78464	68.5816	0.005359
ENSG00000120526	NUDCD1	-2.7835	-81.6458	0.005378
ENSG00000128645	HOXD1	-2.78282	-46.1456	0.005389
ENSG00000159224	GIP	2.7792	560.469	0.005449
ENSG00000160695	VPS11	-2.77819	-34.9137	0.005466
ENSG00000126603	GLIS2	-2.77794	-70.4647	0.00547
ENSG00000133561	GIMAP6	2.77751	45.5649	0.005478
ENSG00000085831	TTC39A	2.773	131.446	0.005554
ENSG00000232948	DEFB130A	2.7724	179.509	0.005564
ENSG00000118420	UBE3D	-2.76871	-42.8475	0.005628
ENSG00000269404	SPIB	2.76722	129.266	0.005654
ENSG00000126856	PRDM7	2.76721	65.3494	0.005654
ENSG00000166689	PLEKHA7	2.76695	91.965	0.005658
ENSG00000004534	RBM6	-2.76686	-112.284	0.00566
ENSG00000140718	FTO	-2.7665	-45.9141	0.005666
ENSG00000064666	CNN2	2.76632	37.6314	0.005669
ENSG00000089234	BRAP	-2.7658	-107.069	0.005678
ENSG00000072858	SIDT1	2.76563	2.60572	0.005681
ENSG00000059573	ALDH18A1	-2.76318	-137.849	0.005724
ENSG00000267795	SMIM22	2.76123	35.0638	0.005758
ENSG00000048649	RSF1	-2.75963	-164.511	0.005787
ENSG00000167487	KLHL26	2.7587	114.999	0.005803
ENSG00000163485	ADORA1	2.75857	64.6947	0.005805
ENSG00000105401	CDC37	-2.75823	-50.0977	0.005812
ENSG00000009724	MASP2	-2.75816	-620.78	0.005813
ENSG00000141540	TTYH2	-2.75439	-80.0146	0.00588
ENSG00000104783	KCNN4	2.7536	28.4308	0.005894
ENSG00000121274	TENT4B	2.751	195.212	0.005941
ENSG00000115446	UNC50	2.75027	50.8833	0.005955
ENSG00000166963	MAP1A	2.74876	145.807	0.005982
ENSG00000122034	GTF3A	-2.74858	-29.7007	0.005985
ENSG00000167258	CDK12	-2.74576	-166.149	0.006037
ENSG00000123374	CDK2	-2.74323	-31.562	0.006084
ENSG00000168806	LCMT2	-2.74283	-29.2692	0.006091
ENSG00000275410	HNF1B	-2.7428	-67.0041	0.006092
ENSG00000158869	FCER1G	-2.7412	-39.8743	0.006122
ENSG00000198535	C2CD4A	-2.74067	-26.2421	0.006131
ENSG00000070019	GUCY2C	2.73997	233.129	0.006144
ENSG00000204913	LRRC3C	-2.73958	-25.8089	0.006152
ENSG00000145214	DGKQ	2.73337	6.26995	0.006269
ENSG00000134571	MYBPC3	-2.73177	-110.199	0.006299
ENSG00000212722	KRTAP4-9	-2.72821	-244.67	0.006368
ENSG00000197930	ERO1A	-2.72761	-8.27295	0.006379
ENSG00000091317	CMTM6	-2.72715	-204.236	0.006388
ENSG00000101412	E2F1	-2.72526	-43.6119	0.006425
ENSG00000161609	KASH5	2.72461	4.5049	0.006438
ENSG00000143434	SEMA6C	-2.72378	-278.945	0.006454
ENSG00000183682	BMP8A	2.72364	28.1586	0.006457
ENSG00000197279	ZNF165	2.72344	59.9976	0.006461
ENSG00000063245	EPN1	-2.72299	-55.9753	0.006469
ENSG00000165617	DACT1	-2.72286	-22.7092	0.006472
ENSG00000132680	KHDC4	-2.72223	-39.4766	0.006484
ENSG00000205923	CEMP1	-2.72148	-269.238	0.006499
ENSG00000019995	ZRANB1	-2.72067	-14.4225	0.006515
ENSG00000251246	EFNA4-EFNA3	-2.71971	-32.6224	0.006534
ENSG00000145879	SPINK7	-2.71931	-1358.78	0.006542
ENSG00000133328	PLAAT2	2.71891	58.7834	0.00655
ENSG00000166762	CATSPER2	-2.71663	-16.8361	0.006595
ENSG00000196967	ZNF585A	2.71512	135.85	0.006625
ENSG00000135916	ITM2C	2.71321	8.83748	0.006663
ENSG00000224383	PRR29	2.7131	68.3696	0.006666
ENSG00000162928	PEX13	-2.71173	-28.9816	0.006693
ENSG00000184647	PRSS55	2.71112	132.35	0.006706
ENSG00000087076	HSD17B14	-2.70636	-28.9275	0.006803
ENSG00000279000	OR10A6	2.70331	136.248	0.006865
ENSG00000010704	HFE	2.70281	19.4706	0.006876
ENSG00000197724	PHF2	-2.70204	-51.4473	0.006892
ENSG00000154743	TSEN2	-2.70129	-39.0457	0.006907
ENSG00000117215	PLA2G2D	2.69967	160.045	0.006941
ENSG00000068079	IFI35	-2.69771	-31.3871	0.006982
ENSG00000178852	EFCAB13	-2.69736	-3.14407	0.006989
ENSG00000064933	PMS1	2.69719	17.3171	0.006993
ENSG00000084674	APOB	2.69344	24.433	0.007072
ENSG00000184163	C1QTNF12	2.69326	75.9663	0.007076
ENSG00000171804	WDR87	2.693	28.8314	0.007081
ENSG00000021355	SERPINB1	2.6927	96.5955	0.007088
ENSG00000111231	GPN3	2.6921	13.5658	0.0071
ENSG00000253958	CLDN23	2.69197	9.88573	0.007103
ENSG00000182150	ERCC6L2	-2.69183	-26.229	0.007106
ENSG00000185522	LMNTD2	-2.69159	-31.5602	0.007111
ENSG00000150764	DIXDC1	-2.69045	-121.813	0.007136
ENSG00000124574	ABCC10	-2.68638	-18.6407	0.007223
ENSG00000164136	IL15	2.68555	95.2875	0.007241
ENSG00000157613	CREB3L1	-2.68528	-130.339	0.007247
ENSG00000130997	POLN	2.68425	68.7851	0.007269
ENSG00000146648	EGFR	2.68334	35.9546	0.007289
ENSG00000104613	INTS10	-2.68249	-64.2334	0.007308
ENSG00000149115	TNKS1BP1	-2.68246	-45.0476	0.007308
ENSG00000164512	ANKRD55	-2.68122	-164.664	0.007336
ENSG00000168781	PPIP5K1	-2.68102	-118.405	0.00734
ENSG00000126821	SGPP1	2.68059	82.8321	0.007349
ENSG00000196981	WDR5B	-2.67686	-18.0443	0.007432
ENSG00000216490	IFI30	-2.67504	-270.213	0.007472
ENSG00000100362	PVALB	-2.67451	-45.646	0.007484
ENSG00000276410	H2BC3	2.67431	58.133	0.007488
ENSG00000175806	MSRA	2.67325	84.5145	0.007512
ENSG00000249709	ZNF564	2.67045	11.2976	0.007575
ENSG00000122729	ACO1	-2.66926	-55.0799	0.007602
ENSG00000185760	KCNQ5	2.66902	38.21	0.007607
ENSG00000183161	FANCF	2.66866	29.799	0.007615
ENSG00000223638	RFPL4A	-2.66728	-38.5886	0.007647
ENSG00000250305	TRMT9B	-2.66612	-133.552	0.007673
ENSG00000139531	SUOX	2.66558	24.7904	0.007685
ENSG00000197818	SLC9A8	-2.6647	-40.4286	0.007706
ENSG00000075239	ACAT1	-2.66161	-43.9605	0.007777
ENSG00000182177	ASB18	2.66047	537.596	0.007803
ENSG00000168546	GFRA2	-2.66038	-197.271	0.007805
ENSG00000041515	MYO16	2.65967	314.341	0.007822
ENSG00000007520	TSR3	-2.65764	-212.335	0.007869
ENSG00000155850	SLC26A2	-2.65672	-78.8074	0.00789
ENSG00000136021	SCYL2	2.65605	28.9969	0.007906
ENSG00000054611	TBC1D22A	-2.65539	-34.0378	0.007922
ENSG00000104886	PLEKHJ1	2.6543	145.582	0.007947
ENSG00000155363	MOV10	-2.65289	-50.7166	0.00798
ENSG00000152904	GGPS1	2.64974	99.0214	0.008055
ENSG00000141854	MISP3	2.64886	88.6454	0.008077
ENSG00000109736	MFSD10	2.64673	87.3286	0.008127
ENSG00000178184	PARD6G	-2.64449	-38.5455	0.008181
ENSG00000114742	WDR48	2.64328	59.3973	0.008211
ENSG00000165637	VDAC2	-2.64287	-149.885	0.008221
ENSG00000066777	ARFGEF1	2.64264	90.6671	0.008226
ENSG00000157992	KRTCAP3	-2.6412	-66.1913	0.008261
ENSG00000158711	ELK4	-2.64082	-96.51	0.008271
ENSG00000040933	INPP4A	2.63962	42.0822	0.0083
ENSG00000163082	SGPP2	-2.63887	-38.8547	0.008318
ENSG00000138468	SENP7	-2.63886	-43.0138	0.008319
ENSG00000123505	AMD1	-2.63809	-49.2376	0.008337
ENSG00000175595	ERCC4	-2.6377	-203.51	0.008347
ENSG00000135823	STX6	2.63741	37.1629	0.008354
ENSG00000171056	SOX7	2.63697	48.9296	0.008365
ENSG00000263528	IKBKE	-2.63613	-11.2027	0.008386
ENSG00000070961	ATP2B1	2.63514	40.0593	0.00841
ENSG00000138379	MSTN	-2.63499	-139.848	0.008414
ENSG00000181751	MACIR	2.63447	28.556	0.008427
ENSG00000166170	BAG5	-2.63201	-18.6885	0.008488
ENSG00000198863	RUNDC1	2.62655	59.6969	0.008626
ENSG00000130724	CHMP2A	2.6236	315.942	0.008701
ENSG00000196826	ENSG00000196826	2.62104	11.4098	0.008766
ENSG00000283516	LITAFD	-2.61991	-116.337	0.008795
ENSG00000124657	OR2B6	-2.61965	-166.445	0.008802
ENSG00000136810	TXN	-2.61913	-36.8042	0.008815
ENSG00000162399	BSND	2.61816	241.583	0.008841
ENSG00000283782	ENSG00000283782	2.61607	12.4887	0.008895
ENSG00000177556	ATOX1	-2.61564	-25.6353	0.008906
ENSG00000198945	L3MBTL3	2.61528	60.1714	0.008915
ENSG00000147364	FBXO25	2.61451	12.6732	0.008935
ENSG00000187051	RPS19BP1	-2.61385	-149.468	0.008953
ENSG00000089597	GANAB	2.61217	220.423	0.008997
ENSG00000158987	RAPGEF6	-2.61197	-48.7426	0.009002
ENSG00000183484	GPR132	2.6114	10.0808	0.009017
ENSG00000100294	MCAT	2.61035	2.86297	0.009045
ENSG00000154813	DPH3	2.60836	32.1648	0.009098
ENSG00000173404	INSM1	2.60736	14.7048	0.009124
ENSG00000131951	LRRC9	2.60735	66.2333	0.009125
ENSG00000047936	ROS1	-2.60646	-115.514	0.009148
ENSG00000108828	VAT1	-2.60548	-75.0042	0.009174
ENSG00000186847	KRT14	2.60508	109.097	0.009185
ENSG00000115084	SLC35F5	-2.60278	-28.095	0.009247
ENSG00000135362	PRR5L	2.60193	15.1272	0.00927
ENSG00000176945	MUC20	2.6011	366.01	0.009293
ENSG00000104848	KCNA7	-2.59952	-67.0866	0.009335
ENSG00000181562	EDDM3A	2.59758	74.4729	0.009388
ENSG00000184956	MUC6	-2.59403	-314.75	0.009486
ENSG00000143257	NR1I3	-2.59332	-88.4248	0.009505
ENSG00000163931	TKT	-2.58812	-88.943	0.00965
ENSG00000254470	AP5B1	-2.58742	-69.0277	0.00967
ENSG00000184986	TMEM121	-2.58711	-87.149	0.009679
ENSG00000125780	TGM3	-2.585	-24.5592	0.009738
ENSG00000101191	DIDO1	2.58419	49.6957	0.009761
ENSG00000120533	ENY2	-2.58387	-78.3688	0.00977
ENSG00000134249	ADAM30	2.58376	597.406	0.009773
ENSG00000113328	CCNG1	2.58303	72.8201	0.009794
ENSG00000176720	BOK	2.58221	26.858	0.009817
ENSG00000273899	NOL12	-2.58182	-124.908	0.009828
ENSG00000112659	CUL9	-2.57983	-29.8796	0.009885
ENSG00000269590	ENSG00000269590	-2.57978	-95.099	0.009886
ENSG00000278588	H2BC10	-2.5793	-200.85	0.0099
ENSG00000138796	HADH	2.57751	63.3946	0.009952
ENSG00000198092	TMPRSS11F	2.57718	162.262	0.009961
ENSG00000140006	WDR89	2.57429	20.9821	0.010045
ENSG00000104691	UBXN8	-2.57421	-44.471	0.010047
ENSG00000128815	WDFY4	2.57019	18.9798	0.010164
ENSG00000177225	GATD1	2.56936	98.5727	0.010189
ENSG00000168564	CDKN2AIP	-2.56879	-29.6585	0.010205
ENSG00000088827	SIGLEC1	-2.56875	-22.9265	0.010207
ENSG00000090060	PAPOLA	-2.56854	-43.1484	0.010213
ENSG00000039123	MTREX	2.56813	58.5059	0.010225
ENSG00000184903	IMMP2L	2.56699	44.7953	0.010259
ENSG00000170145	SIK2	2.56653	69.3968	0.010272
ENSG00000125900	SIRPD	2.56626	112.69	0.01028
ENSG00000215372	ZNF705G	2.56468	3410.07	0.010327
ENSG00000177238	TRIM72	2.5646	69.5311	0.010329
ENSG00000101444	AHCY	2.56238	109.591	0.010396
ENSG00000138092	CENPO	-2.56215	-36.2	0.010403
ENSG00000080166	DCT	-2.56171	-144.057	0.010416
ENSG00000102904	TSNAXIP1	2.56069	355.409	0.010447
ENSG00000168515	SCGB1D1	-2.55987	-157.903	0.010471
ENSG00000167614	TTYH1	2.55932	112.115	0.010488
ENSG00000104728	ARHGEF10	2.558	59.3511	0.010528
ENSG00000137218	FRS3	-2.55679	-27.489	0.010564
ENSG00000174282	ZBTB4	2.55606	57.7937	0.010586
ENSG00000130305	NSUN5	-2.54966	-439.66	0.010783
ENSG00000170417	TMEM182	2.54952	99.6698	0.010787
ENSG00000153113	CAST	2.54762	78.1612	0.010846
ENSG00000134744	TUT4	-2.54726	-69.9338	0.010857
ENSG00000111261	MANSC1	-2.54523	-13.2654	0.010921
ENSG00000136235	GPNMB	-2.54502	-17.6824	0.010927
ENSG00000205423	CNEP1R1	2.54485	40.9507	0.010932
ENSG00000145907	G3BP1	2.54407	27.121	0.010957
ENSG00000178802	MPI	2.54295	24.4761	0.010992
ENSG00000178691	SUZ12	2.54289	98.1533	0.010994
ENSG00000164151	ICE1	-2.54269	-124.602	0.011
ENSG00000142182	DNMT3L	2.54239	265.974	0.01101
ENSG00000283288	SMIM33	-2.54081	-203.548	0.01106
ENSG00000066117	SMARCD1	-2.54059	-109.623	0.011067
ENSG00000182952	HMGN4	2.54043	34.1088	0.011072
ENSG00000164841	TMEM74	-2.53763	-54.1985	0.011161
ENSG00000040633	PHF23	-2.53659	-26.4102	0.011194
ENSG00000064489	BORCS8-MEF2B	2.53611	44.1247	0.011209
ENSG00000249773	ENSG00000249773	2.53586	18.1538	0.011217
ENSG00000140474	ULK3	2.5327	52.4141	0.011319
ENSG00000141040	ZNF287	-2.53089	-111.374	0.011377
ENSG00000117586	TNFSF4	-2.53012	-18.6687	0.011402
ENSG00000026508	CD44	-2.52834	-20.6052	0.01146
ENSG00000159210	SNF8	2.52778	52.5296	0.011478
ENSG00000179958	DCTPP1	-2.52691	-220.401	0.011507
ENSG00000171307	ZDHHC16	-2.52677	-75.6848	0.011512
ENSG00000122481	RWDD3	2.52576	20.6045	0.011545
ENSG00000104626	ERI1	-2.5241	-30.5462	0.011599
ENSG00000144744	UBA3	2.52279	92.0457	0.011643
ENSG00000002834	LASP1	2.51927	91.2998	0.01176
ENSG00000143032	BARHL2	2.51909	64.1552	0.011766
ENSG00000105849	POLR1F	-2.51765	-20.3024	0.011814
ENSG00000178860	MSC	-2.51532	-5.84663	0.011892
ENSG00000198252	STYX	2.51519	33.6407	0.011897
ENSG00000079459	FDFT1	2.51514	10.014	0.011898
ENSG00000204381	LAYN	2.51465	27.6903	0.011915
ENSG00000168803	ADAL	-2.51426	-22.1061	0.011928
ENSG00000129562	DAD1	2.51413	13.6789	0.011933
ENSG00000127314	RAP1B	-2.51328	-189.674	0.011961
ENSG00000087074	PPP1R15A	2.5122	17.9094	0.011998
ENSG00000064687	ABCA7	2.51205	5.63256	0.012003
ENSG00000262179	MYMX	2.51175	14.3477	0.012013
ENSG00000125148	MT2A	2.51043	126.721	0.012059
ENSG00000166851	PLK1	-2.5082	-280.487	0.012135
ENSG00000105810	CDK6	-2.50564	-471.578	0.012223
ENSG00000213416	KRTAP4-12	-2.50513	-60.8133	0.012241
ENSG00000075275	CELSR1	2.50496	83.2429	0.012246
ENSG00000151849	CENPJ	2.50439	37.9159	0.012266
ENSG00000054803	CBLN4	-2.50133	-514.673	0.012373
ENSG00000181896	ZNF101	-2.5011	-79.1572	0.012381
ENSG00000162009	SSTR5	-2.501	-558.507	0.012384
ENSG00000198356	GET3	2.49897	136.858	0.012455
ENSG00000164011	ZNF691	-2.49814	-42.7306	0.012485
ENSG00000166927	MS4A7	2.49431	44.0197	0.01262
ENSG00000198563	DDX39B	-2.49265	-58.4338	0.012679
ENSG00000186832	KRT16	-2.4913	-1038.82	0.012728
ENSG00000117643	MAN1C1	2.49069	88.0407	0.012749
ENSG00000140464	PML	2.48979	42.839	0.012782
ENSG00000137707	BTG4	-2.48859	-81.8312	0.012825
ENSG00000182224	CYB5D1	-2.48822	-39.0832	0.012839
ENSG00000179869	ABCA13	-2.48663	-150.406	0.012896
ENSG00000203814	H2BC18	2.48499	279.051	0.012956
ENSG00000012822	CALCOCO1	2.48422	64.0208	0.012983
ENSG00000126432	PRDX5	-2.48394	-183.715	0.012994
ENSG00000204977	TRIM13	2.48294	181.923	0.01303
ENSG00000122218	COPA	2.48217	40.0284	0.013058
ENSG00000135919	SERPINE2	-2.48212	-5.05306	0.01306
ENSG00000171786	NHLH1	2.48182	56.3463	0.013071
ENSG00000151065	DCP1B	2.48177	37.1055	0.013073
ENSG00000249853	HS3ST5	-2.48096	-223.294	0.013103
ENSG00000155926	SLA	-2.47958	-17.6731	0.013154
ENSG00000165660	ABRAXAS2	-2.47814	-116.69	0.013207
ENSG00000099282	TSPAN15	-2.47719	-24.7569	0.013242
ENSG00000142961	MOB3C	-2.47688	-8.81658	0.013254
ENSG00000130749	ZC3H4	2.4768	43.0873	0.013257
ENSG00000146263	MMS22L	-2.47606	-71.1324	0.013284
ENSG00000100523	DDHD1	2.47576	47.3411	0.013295
ENSG00000088538	DOCK3	2.47571	91.57	0.013297
ENSG00000090339	ICAM1	2.47561	34.18	0.013301
ENSG00000130159	ECSIT	-2.47411	-52.6373	0.013357
ENSG00000166575	TMEM135	2.47334	11.5427	0.013386
ENSG00000126231	PROZ	-2.47289	-108.873	0.013403
ENSG00000120251	GRIA2	-2.47246	-338.622	0.013419
ENSG00000204392	LSM2	2.47219	79.6406	0.013429
ENSG00000159753	CARMIL2	2.47157	68.9905	0.013452
ENSG00000226792	C13orf42	2.47064	310.565	0.013487
ENSG00000197323	TRIM33	-2.47033	-24.2322	0.013499
ENSG00000275111	ZNF2	-2.46936	-283.421	0.013536
ENSG00000123411	IKZF4	2.4662	105.509	0.013655
ENSG00000131591	C1orf159	2.46533	71.7827	0.013689
ENSG00000165661	QSOX2	-2.46495	-40.5968	0.013703
ENSG00000204310	AGPAT1	2.46491	135.678	0.013705
ENSG00000151164	RAD9B	-2.46394	-31.7117	0.013742
ENSG00000120784	ZFP30	-2.46362	-4.68508	0.013754
ENSG00000121053	EPX	2.46275	6.53199	0.013788
ENSG00000135116	HRK	-2.46195	-14.9623	0.013818
ENSG00000107902	LHPP	-2.46191	-8.43673	0.01382
ENSG00000174992	ZG16	2.45877	205.885	0.013941
ENSG00000148704	VAX1	-2.45809	-563.888	0.013968
ENSG00000162738	VANGL2	-2.45721	-49.9673	0.014002
ENSG00000090686	USP48	2.45707	27.9689	0.014008
ENSG00000277481	PKD1L3	-2.45704	-108.303	0.014009
ENSG00000183513	COA5	-2.45686	-31.6182	0.014016
ENSG00000108523	RNF167	-2.45365	-126.272	0.014141
ENSG00000164500	SPATA48	2.45172	363.825	0.014218
ENSG00000204880	KRTAP4-8	-2.45043	-113.033	0.014268
ENSG00000070190	DAPP1	-2.44986	-18.1133	0.014291
ENSG00000170624	SGCD	2.44891	110.945	0.014329
ENSG00000006576	PHTF2	2.44714	62.9188	0.014399
ENSG00000018869	ZNF582	-2.44463	-25.6776	0.0145
ENSG00000204613	TRIM10	-2.44449	-151.623	0.014506
ENSG00000136059	VILL	2.44404	56.5994	0.014524
ENSG00000204438	GPANK1	-2.44403	-54.0346	0.014524
ENSG00000054267	ARID4B	-2.44381	-93.0724	0.014533
ENSG00000183760	ACP7	-2.44349	-25.6305	0.014546
ENSG00000069696	DRD4	2.44264	60.8591	0.01458
ENSG00000065357	DGKA	2.44212	108.711	0.014601
ENSG00000184924	PTRHD1	-2.44	-31.9768	0.014687
ENSG00000122033	MTIF3	2.43985	29.9669	0.014694
ENSG00000188784	PLA2G2E	2.43852	236.977	0.014747
ENSG00000138439	FAM117B	-2.43705	-16.9264	0.014807
ENSG00000131480	AOC2	-2.43484	-168.188	0.014898
ENSG00000118369	USP35	2.43461	80.7889	0.014908
ENSG00000216588	IGSF23	2.43386	96.0355	0.014939
ENSG00000047932	GOPC	2.43057	26.6668	0.015075
ENSG00000273706	LHX1	2.42991	107.663	0.015103
ENSG00000149308	NPAT	2.42936	21.6058	0.015125
ENSG00000116157	GPX7	-2.42925	-12.0453	0.01513
ENSG00000137634	NXPE4	2.42652	440.295	0.015245
ENSG00000169397	RNASE3	2.42635	6.09057	0.015252
ENSG00000206559	ZCWPW2	-2.42597	-13.8373	0.015268
ENSG00000214686	IQCF6	-2.42581	-319.897	0.015274
ENSG00000144642	RBMS3	2.4258	30.6266	0.015275
ENSG00000166971	AKTIP	2.42439	99.6507	0.015334
ENSG00000140323	DISP2	-2.42423	-75.6904	0.015341
ENSG00000171794	UTF1	2.42395	81.5309	0.015353
ENSG00000101546	RBFA	-2.42345	-34.0902	0.015374
ENSG00000127328	RAB3IP	2.42179	15.4924	0.015444
ENSG00000186146	DEFB131A	-2.42072	-1126.33	0.01549
ENSG00000100324	TAB1	-2.41891	-43.4983	0.015567
ENSG00000124440	HIF3A	-2.41864	-55.0589	0.015579
ENSG00000102471	NDFIP2	-2.41691	-113.366	0.015653
ENSG00000171403	KRT9	2.41644	333.11	0.015673
ENSG00000183569	SERHL2	-2.41618	-25.6582	0.015684
ENSG00000126458	RRAS	2.4151	35.4978	0.015731
ENSG00000141458	NPC1	-2.41496	-24.4873	0.015737
ENSG00000197728	RPS26	-2.41445	-17.6189	0.015759
ENSG00000178761	FAM219B	2.41405	172.897	0.015776
ENSG00000250374	TRIM75	2.41391	559.699	0.015782
ENSG00000119669	IRF2BPL	2.41339	7.67014	0.015805
ENSG00000107159	CA9	-2.41324	-60.3014	0.015811
ENSG00000003987	MTMR7	2.41256	65.8762	0.015841
ENSG00000068137	PLEKHH3	2.41162	61.4597	0.015882
ENSG00000131115	ZNF227	-2.41109	-186.486	0.015905
ENSG00000000938	FGR	2.41084	90.5856	0.015916
ENSG00000164574	GALNT10	-2.41031	-6.48941	0.015939
ENSG00000116001	TIA1	-2.40889	-19.831	0.016001
ENSG00000134294	SLC38A2	-2.40816	-69.4236	0.016033
ENSG00000180596	H2BC4	-2.40592	-57.7373	0.016132
ENSG00000138395	CDK15	-2.4049	-72.4489	0.016177
ENSG00000164346	NSA2	2.40383	26.9038	0.016224
ENSG00000144868	TMEM108	2.40271	130.708	0.016274
ENSG00000166224	SGPL1	-2.40156	-40.7137	0.016325
ENSG00000184465	WDR27	-2.40084	-19.0275	0.016357
ENSG00000178665	ZNF713	2.40019	11.3149	0.016387
ENSG00000113302	IL12B	2.4	46.9003	0.016395
ENSG00000143977	SNRPG	-2.39908	-27.522	0.016436
ENSG00000066468	FGFR2	2.39874	101.873	0.016452
ENSG00000136877	FPGS	2.39582	30.2389	0.016583
ENSG00000157303	SUSD3	-2.39529	-21.8844	0.016607
ENSG00000203499	IQANK1	2.39528	57.6991	0.016608
ENSG00000182866	LCK	2.39431	52.1666	0.016652
ENSG00000227729	RD3L	2.39357	12.3499	0.016685
ENSG00000171425	ZNF581	2.39319	30.2056	0.016702
ENSG00000112893	MAN2A1	2.39209	13.2459	0.016753
ENSG00000198826	ARHGAP11A	-2.3918	-214.588	0.016766
ENSG00000129474	AJUBA	-2.39107	-161.673	0.016799
ENSG00000149516	MS4A3	-2.39038	-8.01536	0.016831
ENSG00000100346	CACNA1I	2.39023	148.547	0.016838
ENSG00000132003	ZSWIM4	2.39001	55.849	0.016848
ENSG00000259384	GH1	-2.38995	-17.6843	0.016851
ENSG00000128040	SPINK2	-2.3893	-21.3301	0.01688
ENSG00000125966	MMP24	2.38911	168.699	0.016889
ENSG00000148057	IDNK	2.38814	23.4375	0.016934
ENSG00000181143	MUC16	-2.38771	-225.03	0.016954
ENSG00000164056	SPRY1	2.38742	17.4673	0.016967
ENSG00000132953	XPO4	-2.38695	-19.0245	0.016989
ENSG00000184489	PTP4A3	-2.38687	-9.28957	0.016993
ENSG00000163686	ABHD6	2.38649	35.1028	0.01701
ENSG00000112578	BYSL	2.38566	121.3	0.017049
ENSG00000137076	TLN1	-2.38537	-194.377	0.017062
ENSG00000275379	H3C11	2.38482	49.1319	0.017087
ENSG00000154719	MRPL39	2.38465	19.3419	0.017096
ENSG00000111275	ALDH2	2.38414	46.9647	0.017119
ENSG00000111335	OAS2	2.38381	60.7019	0.017135
ENSG00000205502	C2CD4B	2.38312	17.9653	0.017167
ENSG00000146839	ZAN	2.38215	88.3123	0.017212
ENSG00000171135	JAGN1	-2.38168	-24.8384	0.017234
ENSG00000212659	KRTAP9-6	2.3801	224.588	0.017308
ENSG00000165474	GJB2	-2.37995	-4.21728	0.017315
ENSG00000094661	OR1I1	-2.37983	-338.879	0.01732
ENSG00000145592	RPL37	2.37959	41.793	0.017332
ENSG00000138593	SECISBP2L	-2.37949	-17.5368	0.017337
ENSG00000163599	CTLA4	-2.37935	-26.7549	0.017343
ENSG00000137825	ITPKA	-2.37869	-35.4575	0.017374
ENSG00000167261	DPEP2	2.37847	79.2722	0.017385
ENSG00000131142	CCL25	2.37815	16.0143	0.0174
ENSG00000132329	RAMP1	2.37683	6.43285	0.017462
ENSG00000215817	ZC3H11B	-2.37385	-87.7272	0.017604
ENSG00000144908	ALDH1L1	-2.37373	-96.6069	0.017609
ENSG00000106392	C1GALT1	2.3708	6.0401	0.01775
ENSG00000076685	NT5C2	2.36976	21.3559	0.0178
ENSG00000155893	PXYLP1	2.36942	88.4221	0.017816
ENSG00000172717	GARIN2	2.36906	133.092	0.017833
ENSG00000083123	BCKDHB	-2.3649	-121.776	0.018035
ENSG00000003137	CYP26B1	2.36329	151.614	0.018114
ENSG00000028116	VRK2	2.36326	60.1958	0.018115
ENSG00000184939	ZFP90	-2.36231	-21.1037	0.018162
ENSG00000170606	HSPA4	2.3623	36.5194	0.018162
ENSG00000179055	OR13D1	-2.36207	-70.9225	0.018173
ENSG00000154856	APCDD1	-2.36124	-15.8912	0.018214
ENSG00000125726	CD70	-2.35926	-3.61865	0.018311
ENSG00000111639	MRPL51	-2.35864	-5.68271	0.018342
ENSG00000084652	TXLNA	-2.35825	-100.013	0.018361
ENSG00000137310	TCF19	-2.35746	-16.9856	0.018401
ENSG00000186665	C17orf58	-2.35654	-40.789	0.018446
ENSG00000166257	SCN3B	2.35575	18.7397	0.018485
ENSG00000104894	CD37	2.35476	19.6081	0.018535
ENSG00000005194	CIAPIN1	2.35268	79.5442	0.018639
ENSG00000163017	ACTG2	2.35222	109.403	0.018662
ENSG00000264522	OTUD7B	-2.35217	-70.6196	0.018664
ENSG00000067836	ROGDI	2.35142	11.1013	0.018702
ENSG00000288681	ENSG00000288681	2.35098	15.3433	0.018724
ENSG00000275896	PRSS2	2.35069	18.8011	0.018739
ENSG00000137872	SEMA6D	2.34952	73.9291	0.018798
ENSG00000196655	TRAPPC4	2.34899	30.5066	0.018824
ENSG00000166200	COPS2	-2.34836	-39.5283	0.018856
ENSG00000115241	PPM1G	2.34821	75.4984	0.018864
ENSG00000176714	CCDC121	-2.34785	-26.1345	0.018882
ENSG00000105479	ODAD1	-2.34765	-44.0567	0.018892
ENSG00000198168	SVIP	-2.34719	-13.4027	0.018915
ENSG00000159398	CES5A	2.34692	102.734	0.018929
ENSG00000186908	ZDHHC17	-2.34658	-71.6349	0.018947
ENSG00000097096	SYDE2	-2.34646	-24.2716	0.018953
ENSG00000104213	PDGFRL	2.34474	20.712	0.019041
ENSG00000120733	KDM3B	2.34453	48.2655	0.019051
ENSG00000013374	NUB1	-2.3437	-37.4786	0.019094
ENSG00000185201	IFITM2	2.34346	23.2562	0.019106
ENSG00000141068	KSR1	2.34319	26.5526	0.01912
ENSG00000197312	DDI2	-2.34236	-94.0571	0.019162
ENSG00000186193	SAPCD2	2.3423	57.3482	0.019165
ENSG00000163666	HESX1	2.34218	102.37	0.019171
ENSG00000153237	CCDC148	2.34116	21.7408	0.019224
ENSG00000182985	CADM1	-2.3392	-56.5525	0.019325
ENSG00000188997	KCTD21	2.3391	125.559	0.01933
ENSG00000124641	MED20	2.33802	17.3044	0.019386
ENSG00000111897	SERINC1	-2.33786	-19.0927	0.019394
ENSG00000197208	SLC22A4	2.33637	38.7036	0.019472
ENSG00000172939	OXSR1	-2.33631	-109.53	0.019475
ENSG00000171798	KNDC1	-2.33455	-95.3473	0.019567
ENSG00000124160	NCOA5	2.33433	38.3321	0.019579
ENSG00000159217	IGF2BP1	-2.33361	-219.075	0.019616
ENSG00000254726	MEX3A	-2.3336	-336.86	0.019617
ENSG00000162894	FCMR	2.33354	105.046	0.01962
ENSG00000050748	MAPK9	2.33315	45.6739	0.01964
ENSG00000120057	SFRP5	2.33273	110.725	0.019662
ENSG00000108557	RAI1	-2.33249	-228.488	0.019675
ENSG00000105499	PLA2G4C	2.33164	40.3246	0.01972
ENSG00000227507	LTB	-2.33077	-84.8325	0.019765
ENSG00000134824	FADS2	-2.32908	-4.6007	0.019855
ENSG00000168487	BMP1	2.32823	63.004	0.0199
ENSG00000058404	CAMK2B	2.32784	119.856	0.019921
ENSG00000122584	NXPH1	-2.32544	-67.4817	0.020048
ENSG00000212899	KRTAP3-3	2.32414	245.694	0.020118
ENSG00000102543	CDADC1	-2.32294	-31.426	0.020182
ENSG00000161542	PRPSAP1	-2.32252	-90.9304	0.020205
ENSG00000183955	KMT5A	-2.3218	-177.231	0.020244
ENSG00000198087	CD2AP	2.32138	26.9951	0.020266
ENSG00000198719	DLL1	-2.32123	-96.7384	0.020274
ENSG00000101337	TM9SF4	2.31994	121.039	0.020344
ENSG00000186174	BCL9L	2.31914	58.9193	0.020388
ENSG00000111652	COPS7A	2.31842	29.2682	0.020427
ENSG00000196689	TRPV1	2.31837	197.68	0.020429
ENSG00000171631	P2RY6	-2.31814	-2.52536	0.020442
ENSG00000197601	FAR1	2.31799	56.9683	0.02045
ENSG00000169247	SH3TC2	-2.31751	-101.153	0.020476
ENSG00000260325	HSPB9	2.31741	74.2789	0.020481
ENSG00000162927	PUS10	-2.31681	-45.4305	0.020514
ENSG00000171060	C8orf74	-2.31595	-119.267	0.020561
ENSG00000130433	CACNG6	-2.31577	-7.25936	0.020571
ENSG00000178695	KCTD12	-2.3147	-126.091	0.020629
ENSG00000286522	H3C2	-2.3135	-92.5443	0.020695
ENSG00000162897	FCAMR	2.31324	26.1937	0.02071
ENSG00000178096	BOLA1	-2.31293	-53.2477	0.020726
ENSG00000198517	MAFK	-2.31187	-137.754	0.020785
ENSG00000161381	PLXDC1	-2.31164	-36.8073	0.020798
ENSG00000249992	TMEM158	2.30904	93.8218	0.020941
ENSG00000213066	CEP43	2.30848	11.5441	0.020972
ENSG00000179364	PACS2	2.30843	182.457	0.020975
ENSG00000131323	TRAF3	2.30842	27.4638	0.020976
ENSG00000038274	MAT2B	-2.30742	-52.6111	0.021031
ENSG00000136010	ALDH1L2	2.30685	51.4476	0.021063
ENSG00000169282	KCNAB1	-2.30591	-172.469	0.021116
ENSG00000129003	VPS13C	-2.30589	-28.942	0.021117
ENSG00000101220	ADISSP	-2.30583	-9.7093	0.02112
ENSG00000100271	TTLL1	-2.30541	-44.2748	0.021143
ENSG00000112701	SENP6	-2.30522	-58.937	0.021154
ENSG00000214290	POU2AF3	-2.30486	-57.2331	0.021174
ENSG00000226979	LTA	2.30389	61.8242	0.021229
ENSG00000143079	CTTNBP2NL	2.30387	51.1977	0.02123
ENSG00000134318	ROCK2	2.30289	11.158	0.021285
ENSG00000180998	GPR137C	2.30244	31.656	0.021311
ENSG00000141298	SSH2	-2.30226	-105.102	0.021321
ENSG00000081479	LRP2	-2.30224	-47.7956	0.021321
ENSG00000072201	LNX1	-2.30185	-15.2263	0.021344
ENSG00000134461	ANKRD16	-2.30146	-18.4856	0.021366
ENSG00000132432	SEC61G	-2.30071	-25.7036	0.021408
ENSG00000108622	ICAM2	-2.30035	-220.91	0.021429
ENSG00000013583	HEBP1	2.29961	12.8387	0.02147
ENSG00000171634	BPTF	-2.29824	-170.628	0.021548
ENSG00000213999	MEF2B	2.29799	8.46554	0.021563
ENSG00000142751	GPN2	-2.29729	-10.0726	0.021602
ENSG00000188766	SPRED3	-2.29683	-207.01	0.021629
ENSG00000169474	SPRR1A	2.29633	73.8519	0.021657
ENSG00000169184	MN1	2.29522	88.0613	0.02172
ENSG00000140107	SLC25A47	2.29487	48.1773	0.02174
ENSG00000162885	B3GALNT2	-2.29365	-9.35198	0.02181
ENSG00000133069	TMCC2	2.29312	99.1232	0.021841
ENSG00000166166	TRMT61A	-2.29192	-30.1822	0.02191
ENSG00000184056	VPS33B	2.2913	28.4159	0.021946
ENSG00000135373	EHF	-2.2913	-18.6127	0.021946
ENSG00000153391	INO80C	2.28808	12.2281	0.022133
ENSG00000161955	TNFSF13	2.28722	174.868	0.022183
ENSG00000135966	TGFBRAP1	2.28618	23.595	0.022244
ENSG00000241839	PLEKHO2	2.28534	37.4884	0.022293
ENSG00000204335	SP5	-2.28496	-40.8591	0.022315
ENSG00000132906	CASP9	-2.28388	-21.9689	0.022379
ENSG00000076706	MCAM	2.28366	84.3416	0.022392
ENSG00000145779	TNFAIP8	2.28246	12.8635	0.022462
ENSG00000160563	MED27	2.28154	28.7365	0.022516
ENSG00000115009	CCL20	2.2809	30.5272	0.022554
ENSG00000196466	ZNF799	-2.28073	-126.833	0.022564
ENSG00000112183	RBM24	2.28065	59.8532	0.022569
ENSG00000215183	MSMP	2.27946	71.4899	0.02264
ENSG00000177082	WDR73	-2.27833	-23.8054	0.022707
ENSG00000145723	GIN1	2.27768	8.63197	0.022746
ENSG00000149218	ENDOD1	-2.27698	-4.15613	0.022787
ENSG00000089225	TBX5	2.27506	323.56	0.022902
ENSG00000120992	LYPLA1	2.2738	65.6551	0.022978
ENSG00000165917	RAPSN	2.27377	55.6675	0.02298
ENSG00000198914	POU3F3	2.27365	32.419	0.022987
ENSG00000198604	BAZ1A	2.27344	52.1622	0.023
ENSG00000128928	IVD	-2.27157	-34.0646	0.023113
ENSG00000137547	MRPL15	2.27086	14.9012	0.023155
ENSG00000242110	AMACR	2.27051	15.2278	0.023177
ENSG00000163349	HIPK1	2.27039	28.4683	0.023184
ENSG00000052344	PRSS8	2.26881	128.049	0.02328
ENSG00000100191	SLC5A4	-2.26795	-192.044	0.023332
ENSG00000204520	MICA	-2.26773	-9.72546	0.023346
ENSG00000172410	INSL5	2.26722	88.6184	0.023377
ENSG00000145725	PPIP5K2	2.26719	9.78876	0.023379
ENSG00000184979	USP18	2.26577	11.8543	0.023466
ENSG00000055483	USP36	2.26508	28.0015	0.023508
ENSG00000168038	ULK4	2.26505	59.5628	0.02351
ENSG00000253276	CCDC71L	2.26434	72.679	0.023553
ENSG00000010017	RANBP9	-2.26256	-48.3461	0.023663
ENSG00000205277	MUC12	-2.26231	-784.914	0.023679
ENSG00000255307	OR52B2	2.2615	128.063	0.023728
ENSG00000006468	ETV1	-2.26126	-17.3723	0.023743
ENSG00000123815	COQ8B	-2.26015	-109.905	0.023812
ENSG00000114391	RPL24	-2.26007	-129.62	0.023817
ENSG00000130427	EPO	2.25982	158.703	0.023832
ENSG00000144644	GADL1	-2.25869	-43.7701	0.023903
ENSG00000167139	TBC1D21	2.25827	76.9703	0.023929
ENSG00000137809	ITGA11	-2.2582	-37.9668	0.023933
ENSG00000108352	RAPGEFL1	2.2579	301.767	0.023952
ENSG00000182870	GALNT9	-2.25704	-244.473	0.024006
ENSG00000169223	LMAN2	-2.25668	-113.279	0.024028
ENSG00000136444	RSAD1	-2.256	-102.021	0.02407
ENSG00000103066	PLA2G15	-2.25584	-37.4732	0.024081
ENSG00000184434	LRRC19	2.25575	172.046	0.024086
ENSG00000164111	ANXA5	-2.25541	-12.9611	0.024108
ENSG00000111696	NT5DC3	2.25506	21.0702	0.02413
ENSG00000168329	CX3CR1	2.25495	36.6909	0.024136
ENSG00000163512	AZI2	-2.25446	-16.2352	0.024168
ENSG00000187498	COL4A1	-2.25379	-30.782	0.024209
ENSG00000138640	FAM13A	2.25322	9.6835	0.024245
ENSG00000121775	TMEM39B	2.25223	116.581	0.024308
ENSG00000189362	NEMP2	2.2514	11.503	0.024361
ENSG00000128340	RAC2	-2.2481	-218.278	0.02457
ENSG00000162639	HENMT1	-2.24785	-75.5915	0.024585
ENSG00000172724	CCL19	-2.2471	-15.6009	0.024634
ENSG00000187066	TMEM262	-2.24691	-226.763	0.024645
ENSG00000166869	CHP2	2.24672	62.991	0.024658
ENSG00000107882	SUFU	2.24663	52.9488	0.024664
ENSG00000119888	EPCAM	2.24629	25.5751	0.024685
ENSG00000169218	RSPO1	-2.24553	-71.7026	0.024734
ENSG00000249240	ENSG00000249240	2.24517	55.3126	0.024758
ENSG00000107175	CREB3	-2.24504	-137.882	0.024765
ENSG00000115896	PLCL1	2.24354	64.9692	0.024862
ENSG00000130396	AFDN	-2.24311	-30.3936	0.024889
ENSG00000006282	SPATA20	2.24295	2.64005	0.0249
ENSG00000203663	OR2L2	-2.24292	-89.3649	0.024902
ENSG00000205356	TECPR1	2.24248	8.98871	0.02493
ENSG00000038295	TLL1	-2.24233	-130.099	0.02494
ENSG00000005102	MEOX1	2.24214	13.553	0.024952
ENSG00000124003	MOGAT1	2.24204	6.155	0.024959
ENSG00000103257	SLC7A5	2.242	11.5832	0.024961
ENSG00000171428	NAT1	2.23973	44.0778	0.025108
ENSG00000112053	SLC26A8	2.2385	12.6669	0.025188
ENSG00000099910	KLHL22	-2.23694	-75.7827	0.02529
ENSG00000176895	OR51A7	-2.23672	-199.165	0.025305
ENSG00000169905	TOR1AIP2	-2.23667	-67.3579	0.025308
ENSG00000174951	FUT1	-2.23636	-71.0043	0.025328
ENSG00000100023	PPIL2	-2.23577	-51.9451	0.025367
ENSG00000129055	ANAPC13	2.23536	7.19783	0.025394
ENSG00000168517	HEXIM2	2.23522	75.0383	0.025403
ENSG00000174279	EVX2	-2.23516	-162.268	0.025407
ENSG00000160181	TFF2	-2.23426	-151.089	0.025466
ENSG00000076662	ICAM3	2.23335	24.0092	0.025526
ENSG00000148795	CYP17A1	-2.23288	-165.96	0.025557
ENSG00000204518	AADACL4	-2.23157	-264.774	0.025644
ENSG00000125864	BFSP1	-2.23149	-64.9123	0.025649
ENSG00000109519	GRPEL1	2.23035	14.6473	0.025724
ENSG00000103275	UBE2I	-2.2285	-44.3455	0.025847
ENSG00000082175	PGR	2.22841	212.504	0.025853
ENSG00000185236	RAB11B	-2.22826	-61.447	0.025863
ENSG00000213316	LTC4S	2.22716	49.0818	0.025937
ENSG00000205038	PKHD1L1	2.22686	43.2268	0.025957
ENSG00000104447	TRPS1	-2.22605	-67.2885	0.026011
ENSG00000106034	CPED1	2.22596	29.4192	0.026017
ENSG00000183098	GPC6	2.22584	66.4305	0.026025
ENSG00000283149	ENSG00000283149	-2.22557	-116.642	0.026043
ENSG00000153294	ADGRF4	-2.22488	-90.0578	0.026089
ENSG00000129159	KCNC1	-2.22333	-39.491	0.026194
ENSG00000183688	RFLNB	-2.22275	-233.99	0.026233
ENSG00000163209	SPRR3	-2.22257	-189.728	0.026245
ENSG00000138185	ENTPD1	2.22237	27.7494	0.026258
ENSG00000230657	PRB4	-2.22237	-262.876	0.026259
ENSG00000084731	KIF3C	-2.22131	-63.5584	0.02633
ENSG00000205060	SLC35B4	-2.22108	-6.54197	0.026346
ENSG00000072110	ACTN1	2.22083	6.58882	0.026362
ENSG00000124935	SCGB1D2	2.22071	132.423	0.026371
ENSG00000120008	WDR11	-2.22048	-33.4564	0.026386
ENSG00000138162	TACC2	-2.22012	-45.0438	0.02641
ENSG00000182393	IFNL1	2.21967	187.905	0.026441
ENSG00000082701	GSK3B	2.21751	68.8269	0.026589
ENSG00000168090	COPS6	2.21736	135.378	0.026599
ENSG00000071242	RPS6KA2	-2.21675	-22.635	0.02664
ENSG00000132646	PCNA	2.21553	86.7344	0.026724
ENSG00000077935	SMC1B	-2.21507	-42.3105	0.026755
ENSG00000278870	OR51G1	-2.21506	-381.476	0.026756
ENSG00000170927	PKHD1	-2.21477	-150.564	0.026776
ENSG00000162746	FCRLB	-2.21408	-6.91217	0.026823
ENSG00000243317	STMP1	2.21343	33.1841	0.026868
ENSG00000198099	ADH4	2.21274	19.0556	0.026915
ENSG00000165672	PRDX3	-2.2123	-31.0455	0.026946
ENSG00000113643	RARS1	-2.21085	-12.3795	0.027047
ENSG00000122483	CCDC18	2.21072	71.7616	0.027055
ENSG00000187258	NPSR1	2.21013	160.763	0.027096
ENSG00000105991	HOXA1	-2.20957	-11.7927	0.027135
ENSG00000105011	ASF1B	2.2091	14.2874	0.027168
ENSG00000119446	RBM18	2.20891	81.2732	0.027181
ENSG00000172568	FNDC9	-2.20891	-80.8146	0.027181
ENSG00000129354	AP1M2	-2.20886	-75.2379	0.027185
ENSG00000163072	NOSTRIN	-2.20812	-25.0571	0.027236
ENSG00000090530	P3H2	-2.20776	-31.7004	0.027261
ENSG00000182450	KCNK4	2.20756	59.2795	0.027275
ENSG00000123977	DAW1	2.20685	96.8985	0.027325
ENSG00000119760	SUPT7L	2.20681	105.663	0.027327
ENSG00000289791	ENSG00000289791	2.20651	11.863	0.027349
ENSG00000049239	H6PD	-2.2064	-29.0391	0.027356
ENSG00000111011	RSRC2	2.20635	68.5489	0.027359
ENSG00000184363	PKP3	2.20632	195.66	0.027362
ENSG00000164713	BRI3	2.20608	33.4126	0.027378
ENSG00000146828	SLC12A9	-2.20538	-84.4817	0.027428
ENSG00000243943	ZNF512	-2.20486	-31.1614	0.027464
ENSG00000173706	HEG1	2.20482	68.6952	0.027466
ENSG00000145780	FEM1C	-2.20434	-18.3805	0.027501
ENSG00000185043	CIB1	2.20368	19.2572	0.027547
ENSG00000106302	HYAL4	2.20367	163.815	0.027547
ENSG00000122304	PRM2	2.20336	77.8208	0.02757
ENSG00000116748	AMPD1	2.2027	165.91	0.027616
ENSG00000006116	CACNG3	-2.20243	-188.4	0.027635
ENSG00000187701	OR2T27	2.20213	286.91	0.027656
ENSG00000289490	ENSG00000289490	-2.20199	-95.8794	0.027666
ENSG00000064703	DDX20	2.20134	17.1739	0.027712
ENSG00000172269	DPAGT1	2.19986	179.395	0.027817
ENSG00000204859	ZBTB48	-2.19904	-64.0676	0.027875
ENSG00000090857	PDPR	2.19903	99.878	0.027876
ENSG00000277258	PCGF2	2.19872	54.1603	0.027898
ENSG00000157445	CACNA2D3	2.19825	50.2893	0.027931
ENSG00000162670	BRINP3	-2.19796	-126.842	0.027952
ENSG00000128422	KRT17	2.19791	278.234	0.027955
ENSG00000124191	TOX2	2.19563	5.99248	0.028118
ENSG00000276644	DACH1	2.19521	40.1489	0.028148
ENSG00000134202	GSTM3	-2.19497	-24.9887	0.028166
ENSG00000068078	FGFR3	2.19469	70.753	0.028186
ENSG00000285947	ENSG00000285947	2.19327	20.2816	0.028288
ENSG00000114670	NEK11	-2.1932	-24.3474	0.028293
ENSG00000273777	CEACAM20	-2.19309	-117.467	0.028301
ENSG00000170264	FAM161A	-2.19285	-54.7095	0.028318
ENSG00000116704	SLC35D1	-2.19189	-11.7227	0.028388
ENSG00000168028	RPSA	2.19187	36.4597	0.028389
ENSG00000284130	TUBA3FP	2.19185	78.9698	0.02839
ENSG00000164761	TNFRSF11B	-2.19095	-7.79017	0.028456
ENSG00000157703	SVOPL	-2.1909	-115.984	0.028459
ENSG00000221874	ZNF816-ZNF321P	-2.19023	-107.418	0.028507
ENSG00000132510	KDM6B	2.18836	201.223	0.028643
ENSG00000167815	PRDX2	2.18813	16.345	0.02866
ENSG00000118113	MMP8	-2.18699	-13.66	0.028743
ENSG00000196570	PFN3	2.18661	127.735	0.028771
ENSG00000224940	PRRT4	-2.18657	-39.2936	0.028774
ENSG00000168490	PHYHIP	-2.18649	-33.6542	0.02878
ENSG00000257017	HP	-2.18554	-21.5514	0.02885
ENSG00000175874	CREG2	2.18456	40.3675	0.028921
ENSG00000112473	SLC39A7	2.18235	33.3268	0.029084
ENSG00000267140	ENSG00000267140	2.18226	9.76903	0.02909
ENSG00000204767	INSYN2B	2.1816	95.3495	0.029139
ENSG00000130559	CAMSAP1	2.181	18.8312	0.029184
ENSG00000138376	BARD1	2.17965	7.44641	0.029284
ENSG00000136478	TEX2	-2.17962	-31.3447	0.029286
ENSG00000177674	AGTRAP	2.17931	27.0941	0.029308
ENSG00000163491	NEK10	2.17918	17.7617	0.029318
ENSG00000166377	ATP9B	-2.1791	-11.5404	0.029324
ENSG00000167654	ATCAY	2.17892	85.1254	0.029337
ENSG00000145050	MANF	-2.17847	-66.7344	0.029371
ENSG00000088882	CPXM1	-2.17793	-40.1072	0.029411
ENSG00000112941	TENT4A	2.17789	15.656	0.029414
ENSG00000151025	GPR158	2.17697	142.914	0.029483
ENSG00000119801	YPEL5	-2.17673	-84.9551	0.0295
ENSG00000138613	APH1B	-2.17654	-14.8194	0.029515
ENSG00000186432	KPNA4	-2.17652	-94.4668	0.029516
ENSG00000266472	MRPS21	-2.17513	-12.2438	0.029621
ENSG00000144824	PHLDB2	-2.17461	-12.7276	0.02966
ENSG00000204120	GIGYF2	2.17451	38.1203	0.029667
ENSG00000106615	RHEB	-2.174	-33.7404	0.029705
ENSG00000233493	TMEM238	2.17372	37.4441	0.029726
ENSG00000150347	ARID5B	-2.17323	-49.5785	0.029763
ENSG00000101327	PDYN	-2.17276	-189.49	0.029799
ENSG00000197951	ZNF71	2.17236	58.3571	0.029829
ENSG00000273802	H2BC8	2.17202	27.0782	0.029854
ENSG00000188554	NBR1	-2.17194	-81.6753	0.02986
ENSG00000198929	NOS1AP	2.17166	52.5164	0.029881
ENSG00000178093	TSSK6	2.17146	82.3597	0.029896
ENSG00000100284	TOM1	2.17128	25.7332	0.02991
ENSG00000141034	GID4	2.1708	112.767	0.029946
ENSG00000204444	APOM	-2.17058	-49.1933	0.029963
ENSG00000081059	TCF7	2.17035	33.487	0.029981
ENSG00000140265	ZSCAN29	2.17016	68.7228	0.029994
ENSG00000203811	H3C14	2.16982	345.68	0.03002
ENSG00000138448	ITGAV	-2.16978	-36.345	0.030023
ENSG00000158796	DEDD	2.16734	43.857	0.030209
ENSG00000148926	ADM	2.16567	40.0453	0.030336
ENSG00000142549	IGLON5	-2.16555	-22.3334	0.030346
ENSG00000197653	DNAH10	-2.16408	-72.8374	0.030458
ENSG00000143771	CNIH4	2.16208	43.8224	0.030612
ENSG00000125457	MIF4GD	2.16114	7.99339	0.030685
ENSG00000196427	NBPF4	-2.16066	-188.065	0.030722
ENSG00000144452	ABCA12	-2.16063	-129.798	0.030724
ENSG00000172803	SNX32	2.1601	25.4698	0.030765
ENSG00000123179	EBPL	-2.15984	-8.07242	0.030785
ENSG00000164061	BSN	-2.15913	-166.836	0.03084
ENSG00000182463	TSHZ2	-2.15876	-44.9465	0.030869
ENSG00000004866	ST7	2.1577	29.4688	0.030951
ENSG00000120332	TNN	2.15651	188.387	0.031044
ENSG00000143970	ASXL2	2.1556	27.2858	0.031115
ENSG00000120896	SORBS3	-2.15541	-12.5229	0.03113
ENSG00000158525	CPA5	2.15512	32.5593	0.031153
ENSG00000178538	CA8	-2.15427	-9.27864	0.031219
ENSG00000132716	DCAF8	-2.15268	-31.7807	0.031344
ENSG00000124818	OPN5	-2.15258	-75.9817	0.031352
ENSG00000136856	SLC2A8	-2.15186	-22.9982	0.031408
ENSG00000132677	RHBG	2.15054	89.3922	0.031513
ENSG00000067365	METTL22	-2.15036	-15.6228	0.031526
ENSG00000132825	PPP1R3D	-2.14984	-102.497	0.031568
ENSG00000008018	PSMB1	2.14893	26.6164	0.03164
ENSG00000142513	ACP4	-2.14875	-86.0656	0.031654
ENSG00000141858	SAMD1	2.14843	73.2902	0.03168
ENSG00000166387	PPFIBP2	-2.14793	-8.38714	0.03172
ENSG00000064490	RFXANK	2.14792	40.6375	0.03172
ENSG00000137842	TMEM62	2.14677	75.2779	0.031811
ENSG00000118156	ZNF541	2.14662	96.878	0.031823
ENSG00000104973	MED25	2.14654	36.9754	0.03183
ENSG00000100796	PPP4R3A	2.14574	74.6737	0.031893
ENSG00000099381	SETD1A	-2.14559	-57.913	0.031906
ENSG00000166860	ZBTB39	2.14504	69.9441	0.03195
ENSG00000125787	GNRH2	-2.14481	-48.3626	0.031968
ENSG00000196504	PRPF40A	2.14464	32.728	0.031982
ENSG00000135317	SNX14	2.14388	39.6189	0.032042
ENSG00000132842	AP3B1	-2.14352	-79.6301	0.032071
ENSG00000184182	UBE2F	2.1434	21.4006	0.032081
ENSG00000185627	PSMD13	2.14321	34.4975	0.032096
ENSG00000143674	MAP3K21	2.14153	69.6679	0.032232
ENSG00000243646	IL10RB	2.14099	52.2337	0.032275
ENSG00000145604	SKP2	-2.14056	-64.9026	0.03231
ENSG00000196449	YRDC	-2.14032	-62.3272	0.032329
ENSG00000122025	FLT3	-2.13927	-36.8147	0.032414
ENSG00000118292	C1orf54	-2.1391	-26.3499	0.032428
ENSG00000004139	SARM1	-2.1376	-67.0433	0.032549
ENSG00000140030	GPR65	2.13722	19.7233	0.03258
ENSG00000135355	GJA10	2.13702	286.067	0.032596
ENSG00000243335	KCTD7	2.13604	8.71441	0.032676
ENSG00000172059	KLF11	-2.13532	-13.3213	0.032735
ENSG00000154162	CDH12	-2.13509	-168.278	0.032754
ENSG00000227877	MRLN	2.1342	212.627	0.032826
ENSG00000162777	DENND2D	-2.13348	-10.8766	0.032885
ENSG00000163564	PYHIN1	2.13277	5.17426	0.032944
ENSG00000172671	ZFAND4	-2.13247	-60.3176	0.032968
ENSG00000185231	MC2R	2.13185	88.1261	0.033019
ENSG00000197079	KRT35	-2.13104	-41.3568	0.033086
ENSG00000127325	BEST3	-2.1305	-25.3994	0.03313
ENSG00000101292	PROKR2	2.12964	62.2193	0.033201
ENSG00000138271	GPR87	2.12939	56.4867	0.033222
ENSG00000272980	ENSG00000272980	2.1292	13.7061	0.033238
ENSG00000221818	EBF2	-2.12859	-75.2963	0.033288
ENSG00000011260	UTP18	2.12797	24.785	0.03334
ENSG00000128886	ELL3	2.12772	26.5902	0.03336
ENSG00000188428	BLOC1S5	2.12742	16.7635	0.033386
ENSG00000274750	H3C6	-2.12707	-23.079	0.033414
ENSG00000126005	MMP24OS	-2.12702	-6.97091	0.033418
ENSG00000155329	ZCCHC10	2.12602	59.5444	0.033501
ENSG00000158793	NIT1	2.12472	119.972	0.03361
ENSG00000166603	MC4R	-2.12434	-54.1533	0.033642
ENSG00000157911	PEX10	2.1236	21.0331	0.033704
ENSG00000172500	FIBP	2.12351	57.0141	0.033712
ENSG00000284791	SMIM41	-2.12323	-101.199	0.033735
ENSG00000164398	ACSL6	2.12283	110.215	0.033768
ENSG00000173715	C11orf80	-2.12241	-152.285	0.033803
ENSG00000164082	GRM2	-2.12151	-87.6386	0.033879
ENSG00000121073	SLC35B1	2.12047	101.97	0.033967
ENSG00000128513	POT1	2.11966	189.583	0.034034
ENSG00000128652	HOXD3	2.11958	389.773	0.034041
ENSG00000181616	OR52H1	2.11926	120.542	0.034068
ENSG00000122674	CCZ1	2.11916	46.3132	0.034077
ENSG00000180509	KCNE1	2.11814	2.06967	0.034163
ENSG00000167723	TRPV3	2.11763	2.03996	0.034206
ENSG00000062524	LTK	2.11762	75.355	0.034207
ENSG00000106333	PCOLCE	-2.11722	-122.734	0.034241
ENSG00000235194	PPP1R3E	2.11643	82.2434	0.034309
ENSG00000151502	VPS26B	2.11601	14.6762	0.034344
ENSG00000144848	ATG3	-2.11592	-114.879	0.034351
ENSG00000148935	GAS2	-2.115	-34.1387	0.03443
ENSG00000172273	HINFP	-2.11488	-12.2857	0.03444
ENSG00000100749	VRK1	2.11482	23.4902	0.034445
ENSG00000166126	AMN	-2.11442	-13.2233	0.034479
ENSG00000066084	DIP2B	-2.11429	-66.8394	0.034491
ENSG00000123146	ADGRE5	2.1132	337.36	0.034583
ENSG00000078699	CBFA2T2	-2.11089	-21.1886	0.034782
ENSG00000146013	GFRA3	2.11049	122.112	0.034816
ENSG00000100504	PYGL	2.11012	5.91326	0.034848
ENSG00000100027	YPEL1	-2.10934	-23.8196	0.034915
ENSG00000162998	FRZB	-2.10914	-45.197	0.034933
ENSG00000140497	SCAMP2	2.10854	7.6485	0.034985
ENSG00000215912	TTC34	-2.10765	-139.733	0.035062
ENSG00000135750	KCNK1	-2.10762	-36.0903	0.035064
ENSG00000221886	FAM200C	-2.10701	-75.5591	0.035117
ENSG00000154188	ANGPT1	-2.10686	-20.9021	0.03513
ENSG00000124145	SDC4	-2.10611	-47.1783	0.035194
ENSG00000138386	NAB1	-2.1058	-80.7224	0.035222
ENSG00000123444	KBTBD4	2.10546	103.49	0.035251
ENSG00000135211	TMEM60	2.1054	39.6959	0.035257
ENSG00000168071	CCDC88B	-2.10513	-60.6835	0.03528
ENSG00000221916	C19orf73	-2.10486	-21.7648	0.035304
ENSG00000104643	MTMR9	-2.10465	-14.2685	0.035322
ENSG00000142606	MMEL1	2.10428	43.5632	0.035354
ENSG00000132952	USPL1	2.10342	41.1044	0.03543
ENSG00000196544	BORCS6	-2.1032	-31.5456	0.035449
ENSG00000001084	GCLC	2.10289	16.2027	0.035475
ENSG00000254415	SIGLEC14	-2.10273	-4.32007	0.035489
ENSG00000258465	ENSG00000258465	2.10249	228.772	0.03551
ENSG00000132356	PRKAA1	2.10201	41.7712	0.035553
ENSG00000104047	DTWD1	-2.10132	-53.4133	0.035613
ENSG00000163217	BMP10	2.10128	98.9301	0.035616
ENSG00000144028	SNRNP200	2.10105	139.381	0.035637
ENSG00000040341	STAU2	2.1008	14.6017	0.035659
ENSG00000125046	SSUH2	2.10045	324.103	0.035689
ENSG00000187997	C17orf99	-2.09935	-17.5128	0.035786
ENSG00000136842	TMOD1	2.09929	36.0249	0.035792
ENSG00000170035	UBE2E3	2.09912	31.7897	0.035806
ENSG00000126351	THRA	-2.09797	-86.6749	0.035907
ENSG00000104218	CSPP1	2.09758	147.921	0.035942
ENSG00000254466	OR4D10	2.09757	193.807	0.035943
ENSG00000085433	WDR47	2.09755	23.4942	0.035945
ENSG00000032742	IFT88	-2.09694	-11.7447	0.035999
ENSG00000134871	COL4A2	-2.09643	-33.0759	0.036044
ENSG00000140600	SH3GL3	2.09639	39.7739	0.036048
ENSG00000182923	CEP63	2.09639	10.8847	0.036048
ENSG00000170819	BFSP2	-2.0954	-134.91	0.036136
ENSG00000148734	NPFFR1	-2.095	-15.7699	0.036171
ENSG00000176994	SMCR8	2.09432	44.7354	0.036232
ENSG00000198521	ZNF43	2.09424	169.514	0.036238
ENSG00000100938	GMPR2	2.09405	28.9143	0.036255
ENSG00000181631	P2RY13	2.09346	22.1593	0.036308
ENSG00000181903	OR4C6	2.09339	160.92	0.036315
ENSG00000175470	PPP2R2D	-2.09275	-282.371	0.036372
ENSG00000115155	OTOF	-2.09216	-110.409	0.036424
ENSG00000143256	PFDN2	2.09205	88.3731	0.036434
ENSG00000197437	OR13G1	2.09199	171.022	0.036439
ENSG00000197982	C1orf122	-2.09185	-67.4756	0.036452
ENSG00000277556	OR13C5	-2.09175	-109.14	0.036461
ENSG00000119778	ATAD2B	2.09163	28.5033	0.036472
ENSG00000039319	ZFYVE16	2.09118	58.8567	0.036512
ENSG00000163607	GTPBP8	2.08951	27.1203	0.036662
ENSG00000186891	TNFRSF18	2.08791	40.3184	0.036806
ENSG00000187664	HAPLN4	2.0877	40.7565	0.036825
ENSG00000127415	IDUA	-2.08769	-6.28656	0.036826
ENSG00000136267	DGKB	2.08729	164.928	0.036862
ENSG00000258659	TRIM34	-2.08711	-17.7395	0.036878
ENSG00000154678	PDE1C	2.0859	23.32	0.036988
ENSG00000165506	DNAAF2	2.08553	4.54417	0.037021
ENSG00000095713	CRTAC1	2.0846	119.362	0.037106
ENSG00000266964	FXYD1	2.08347	31.3304	0.037208
ENSG00000161980	POLR3K	-2.08257	-12.1406	0.03729
ENSG00000165669	FAM204A	-2.08241	-49.466	0.037305
ENSG00000148384	INPP5E	2.08175	58.7872	0.037365
ENSG00000135870	RC3H1	2.08165	86.7241	0.037374
ENSG00000174953	DHX36	2.08118	73.5216	0.037417
ENSG00000179580	RNF151	-2.08102	-50.0384	0.037432
ENSG00000134470	IL15RA	2.081	23.6448	0.037434
ENSG00000111424	VDR	-2.0806	-16.011	0.03747
ENSG00000173976	RAX2	2.08021	54.3012	0.037507
ENSG00000144815	NXPE3	2.08007	3.94071	0.037519
ENSG00000070610	GBA2	2.07937	10.5405	0.037584
ENSG00000022355	GABRA1	-2.07932	-153.8	0.037588
ENSG00000153234	NR4A2	-2.07929	-55.8833	0.037591
ENSG00000076650	GPATCH1	-2.07917	-6.21526	0.037601
ENSG00000138031	ADCY3	2.07802	41.0028	0.037708
ENSG00000165475	CRYL1	-2.07798	-23.8313	0.037711
ENSG00000204366	ZBTB12	2.07768	23.0124	0.037739
ENSG00000213638	ADAT3	-2.07736	-19.4685	0.037768
ENSG00000197077	KIAA1671	-2.07731	-122.317	0.037773
ENSG00000149187	CELF1	-2.07686	-21.9586	0.037814
ENSG00000241360	PDXP	-2.0768	-49.9726	0.03782
ENSG00000102891	MT4	-2.07666	-315.301	0.037833
ENSG00000184344	GDF3	-2.07591	-14.2026	0.037902
ENSG00000006453	BAIAP2L1	2.07576	41.0187	0.037917
ENSG00000196805	SPRR2B	-2.07434	-53.6028	0.038048
ENSG00000188807	TMEM201	-2.07406	-118.326	0.038074
ENSG00000137776	SLTM	-2.07401	-45.8573	0.038078
ENSG00000165794	SLC39A2	2.07396	40.0045	0.038083
ENSG00000165188	RNF183	-2.07353	-170.821	0.038123
ENSG00000114349	GNAT1	-2.07348	-20.1644	0.038127
ENSG00000140332	TLE3	-2.07342	-50.2897	0.038134
ENSG00000234284	ZNF879	2.07339	11.8817	0.038136
ENSG00000135829	DHX9	2.07336	289.725	0.038139
ENSG00000104427	ZC2HC1A	-2.07319	-9.87019	0.038154
ENSG00000117280	RAB29	-2.07288	-25.4697	0.038183
ENSG00000258529	ENSG00000258529	2.07174	14.236	0.038289
ENSG00000164871	SPAG11B	2.07104	4414.28	0.038355
ENSG00000139350	NEDD1	-2.07063	-25.683	0.038393
ENSG00000158528	PPP1R9A	2.07006	51.2901	0.038447
ENSG00000163121	NEURL3	-2.06942	-136.925	0.038507
ENSG00000242372	EIF6	-2.06933	-16.377	0.038515
ENSG00000006788	MYH13	2.06894	341.748	0.038551
ENSG00000185385	OR7A17	-2.06804	-169.243	0.038637
ENSG00000167680	SEMA6B	2.06683	62.2157	0.03875
ENSG00000101290	CDS2	2.06662	77.7128	0.03877
ENSG00000127863	TNFRSF19	-2.06643	-35.4644	0.038788
ENSG00000170802	FOXN2	2.06617	22.6016	0.038812
ENSG00000122783	CYREN	-2.06581	-18.1036	0.038846
ENSG00000106077	ABHD11	2.06523	50.247	0.038901
ENSG00000162892	IL24	2.06513	31.6463	0.038911
ENSG00000164751	PEX2	2.0646	55.3727	0.038961
ENSG00000185070	FLRT2	2.06404	39.424	0.039014
ENSG00000169688	MT1B	2.06396	146.551	0.039022
ENSG00000177830	CHID1	-2.06327	-52.0511	0.039087
ENSG00000092820	EZR	2.06287	43.8929	0.039125
ENSG00000124243	BCAS4	2.06265	14.738	0.039146
ENSG00000169777	TAS2R1	2.06242	309.845	0.039168
ENSG00000111678	C12orf57	-2.06195	-32.5699	0.039212
ENSG00000014824	SLC30A9	2.06174	22.295	0.039233
ENSG00000175352	NRIP3	-2.06123	-3.8525	0.039281
ENSG00000204217	BMPR2	-2.06109	-62.5916	0.039294
ENSG00000009954	BAZ1B	2.0598	254.932	0.039418
ENSG00000091483	FH	-2.05951	-56.813	0.039445
ENSG00000066855	MTFR1	-2.05941	-15.7762	0.039455
ENSG00000113273	ARSB	-2.0594	-35.6759	0.039456
ENSG00000109072	VTN	-2.05927	-45.2618	0.039468
ENSG00000113282	CLINT1	-2.05922	-154.963	0.039473
ENSG00000095794	CREM	-2.0586	-81.2584	0.039532
ENSG00000079156	OSBPL6	2.05837	51.2959	0.039554
ENSG00000109861	CTSC	-2.0583	-18.0814	0.039562
ENSG00000108830	RND2	-2.05814	-26.736	0.039576
ENSG00000025293	PHF20	2.05682	27.3789	0.039704
ENSG00000149972	CNTN5	-2.05676	-645.522	0.039709
ENSG00000166526	ZNF3	2.05662	95.2396	0.039723
ENSG00000169599	NFU1	-2.05655	-92.977	0.03973
ENSG00000144589	STK11IP	2.05633	179.568	0.03975
ENSG00000204022	LIPJ	-2.05625	-131.033	0.039759
ENSG00000164086	DUSP7	2.05611	172.04	0.039772
ENSG00000156261	CCT8	-2.05599	-18.6113	0.039783
ENSG00000155313	USP25	-2.05474	-127.718	0.039904
ENSG00000137673	MMP7	-2.05338	-13.5272	0.040036
ENSG00000177663	IL17RA	2.05208	35.2639	0.040162
ENSG00000116667	C1orf21	-2.05205	-18.1221	0.040165
ENSG00000165501	LRR1	2.05109	3.72815	0.040258
ENSG00000110717	NDUFS8	2.05107	35.9064	0.04026
ENSG00000137815	RTF1	2.05074	92.151	0.040292
ENSG00000164951	PDP1	2.0498	41.7428	0.040384
ENSG00000108179	PPIF	2.0469	32.3045	0.040668
ENSG00000152061	RABGAP1L	2.04652	13.2769	0.040705
ENSG00000133313	CNDP2	2.04637	6.525	0.04072
ENSG00000102837	OLFM4	2.04621	79.9035	0.040736
ENSG00000124615	MOCS1	-2.04582	-20.1141	0.040774
ENSG00000188234	AGAP4	2.04556	259.286	0.040799
ENSG00000171680	PLEKHG5	2.04545	22.2571	0.04081
ENSG00000083817	ZNF416	2.04486	80.1464	0.040869
ENSG00000118579	MED28	2.04441	39.8225	0.040913
ENSG00000125746	EML2	-2.04383	-6.56437	0.04097
ENSG00000126803	HSPA2	-2.04382	-7.36814	0.040971
ENSG00000073331	ALPK1	2.0436	34.7938	0.040994
ENSG00000156381	ANKRD9	2.04305	21.6779	0.041047
ENSG00000130303	BST2	-2.04237	-37.4951	0.041115
ENSG00000198892	SHISA4	-2.04191	-98.3188	0.04116
ENSG00000180287	PLD5	-2.04178	-124.783	0.041173
ENSG00000124171	PARD6B	-2.04138	-77.9727	0.041213
ENSG00000121743	GJA3	-2.04113	-10.6184	0.041237
ENSG00000160124	MIX23	2.04104	29.2028	0.041247
ENSG00000072135	PTPN18	2.04018	43.1719	0.041333
ENSG00000181610	MRPS23	-2.03998	-52.9733	0.041352
ENSG00000079689	SCGN	-2.03956	-314.693	0.041394
ENSG00000198440	ZNF583	-2.03879	-13.0627	0.041471
ENSG00000176619	LMNB2	-2.03878	-162.418	0.041472
ENSG00000002549	LAP3	-2.03837	-5.12999	0.041513
ENSG00000289697	ENSG00000289697	-2.03793	-104.677	0.041556
ENSG00000181752	OR8K5	2.0374	219.786	0.04161
ENSG00000107551	RASSF4	2.03668	52.9209	0.041682
ENSG00000215704	CELA2B	-2.03662	-71.9125	0.041688
ENSG00000003989	SLC7A2	-2.03658	-36.0872	0.041692
ENSG00000198553	KCNRG	2.0365	85.645	0.0417
ENSG00000186453	FAM228A	2.03625	28.7639	0.041725
ENSG00000185009	AP3M1	-2.03594	-13.547	0.041756
ENSG00000105227	PRX	-2.03577	-13.8196	0.041773
ENSG00000118729	CASQ2	2.03546	115.563	0.041805
ENSG00000230873	STMND1	-2.03514	-10.8262	0.041837
ENSG00000100365	NCF4	-2.03506	-57.1599	0.041844
ENSG00000019169	MARCO	-2.03446	-13.4017	0.041905
ENSG00000166133	RPUSD2	2.03397	11.6062	0.041955
ENSG00000117360	PRPF3	-2.03375	-37.3458	0.041977
ENSG00000167632	TRAPPC9	-2.03369	-3.89281	0.041983
ENSG00000145569	OTULINL	2.03335	34.7556	0.042018
ENSG00000125734	GPR108	2.03296	16.7961	0.042056
ENSG00000110801	PSMD9	2.03234	22.7435	0.042119
ENSG00000125520	SLC2A4RG	2.03157	37.6272	0.042198
ENSG00000206150	RNASE13	2.03122	101.423	0.042233
ENSG00000116199	FAM20B	-2.02986	-13.8497	0.042371
ENSG00000163681	SLMAP	-2.02974	-49.8013	0.042383
ENSG00000111206	FOXM1	-2.02958	-10.5881	0.042399
ENSG00000162302	RPS6KA4	2.02954	25.5283	0.042404
ENSG00000178301	AQP11	-2.02906	-61.4514	0.042452
ENSG00000164123	C4orf45	2.02903	111.917	0.042455
ENSG00000250254	PTTG2	-2.02892	-6.80121	0.042467
ENSG00000152953	STK32B	2.0289	62.1705	0.042469
ENSG00000187045	TMPRSS6	2.02748	61.7276	0.042613
ENSG00000198874	TYW1	-2.02731	-6.86563	0.042631
ENSG00000148426	PROSER2	-2.02729	-11.0191	0.042633
ENSG00000172458	IL17D	2.02636	65.3138	0.042728
ENSG00000179165	PXT1	2.02606	97.701	0.042758
ENSG00000100926	TM9SF1	2.02492	38.075	0.042876
ENSG00000120156	TEK	-2.02488	-76.9158	0.04288
ENSG00000144130	NT5DC4	-2.02482	-11.2941	0.042886
ENSG00000011638	LDAF1	2.02413	16.5274	0.042957
ENSG00000167705	RILP	2.02347	66.2198	0.043025
ENSG00000123545	NDUFAF4	2.02277	27.3573	0.043097
ENSG00000144834	TAGLN3	2.02268	8.07543	0.043106
ENSG00000135569	TAAR5	-2.02262	-109.284	0.043112
ENSG00000182898	TCHHL1	-2.02204	-1668.18	0.043172
ENSG00000100290	BIK	-2.02197	-19.1142	0.043179
ENSG00000138688	BLTP1	-2.02138	-61.3653	0.043241
ENSG00000225950	NTF4	2.02023	60.4197	0.04336
ENSG00000148481	MINDY3	-2.01977	-29.7048	0.043407
ENSG00000257138	TAS2R38	-2.01841	-634.841	0.043549
ENSG00000064201	TSPAN32	-2.01828	-3.04092	0.043563
ENSG00000180900	SCRIB	2.01764	48.9928	0.043628
ENSG00000111731	C2CD5	2.01717	53.9232	0.043678
ENSG00000159063	ALG8	-2.01705	-15.5572	0.04369
ENSG00000100056	ESS2	-2.01672	-4.8477	0.043725
ENSG00000176204	LRRTM4	2.01656	148.964	0.043741
ENSG00000052749	RRP12	-2.01654	-26.9641	0.043744
ENSG00000180921	FAM83H	2.016	34.5988	0.0438
ENSG00000177673	TEX44	2.0154	122.548	0.043863
ENSG00000074706	IPCEF1	2.01451	9.98242	0.043956
ENSG00000256349	ENSG00000256349	-2.01429	-46.8147	0.043979
ENSG00000180113	TDRD6	-2.01428	-794.249	0.04398
ENSG00000138161	CUZD1	-2.01396	-47.1378	0.044014
ENSG00000130589	HELZ2	-2.01382	-26.1961	0.044029
ENSG00000157211	CDCP2	-2.0134	-36.0283	0.044073
ENSG00000168175	MAPK1IP1L	-2.01316	-230.69	0.044098
ENSG00000173406	DAB1	2.01246	132.752	0.044172
ENSG00000172175	MALT1	-2.01182	-55.7766	0.044239
ENSG00000166896	ATP23	2.01182	1.88459	0.044239
ENSG00000171033	PKIA	-2.01175	-12.9143	0.044246
ENSG00000070444	MNT	-2.01157	-31.5578	0.044265
ENSG00000167103	PIP5KL1	2.01124	91.0203	0.044301
ENSG00000223658	C1GALT1C1L	-2.01074	-13.8586	0.044353
ENSG00000180329	CCDC43	-2.01046	-27.5206	0.044383
ENSG00000152558	TMEM123	-2.01016	-38.7563	0.044414
ENSG00000070495	JMJD6	-2.00999	-42.9982	0.044433
ENSG00000125375	DMAC2L	-2.00981	-5.60968	0.044451
ENSG00000139675	HNRNPA1L2	-2.00952	-72.2565	0.044482
ENSG00000070423	RNF126	2.00938	47.8861	0.044496
ENSG00000184988	TMEM106A	2.00831	3.87522	0.044611
ENSG00000204580	DDR1	-2.00743	-25.2752	0.044704
ENSG00000143947	RPS27A	-2.00687	-70.6389	0.044763
ENSG00000149639	SOGA1	-2.00672	-33.1238	0.044779
ENSG00000119899	SLC17A5	2.00671	105.484	0.044781
ENSG00000100122	CRYBB1	-2.00653	-124.585	0.0448
ENSG00000182481	KPNA2	2.00624	32.9599	0.04483
ENSG00000116985	BMP8B	2.00608	5.44098	0.044847
ENSG00000093217	XYLB	-2.0058	-88.9975	0.044878
ENSG00000172382	PRSS27	2.00515	60.7641	0.044947
ENSG00000205364	MT1M	2.00509	43.6892	0.044954
ENSG00000170092	SPDYE5	2.00508	125.194	0.044954
ENSG00000100726	TELO2	2.00453	36.6989	0.045014
ENSG00000075651	PLD1	-2.00412	-25.5183	0.045057
ENSG00000135100	HNF1A	2.00384	103.713	0.045087
ENSG00000163818	LZTFL1	-2.00362	-42.1216	0.045111
ENSG00000135519	KCNH3	-2.0032	-155.026	0.045156
ENSG00000113638	TTC33	-2.00269	-28.2206	0.045211
ENSG00000145284	SCD5	-2.00175	-15.9212	0.045311
ENSG00000128683	GAD1	2.00117	9.25682	0.045375
ENSG00000197119	SLC25A29	2.00096	8.11711	0.045397
ENSG00000180785	OR51E1	2.00053	49.9813	0.045444
ENSG00000068024	HDAC4	-2.00042	-75.8727	0.045455
ENSG00000135506	OS9	2.00002	169.078	0.045499
ENSG00000111537	IFNG	-2.00001	-44.9002	0.045499
ENSG00000186910	SERPINA11	2	40.9393	0.045501
ENSG00000104687	GSR	1.99985	33.8435	0.045517
ENSG00000187595	ZNF385C	-1.99906	-44.1751	0.045602
ENSG00000167601	AXL	1.9971	20.906	0.045814
ENSG00000267335	ENSG00000267335	1.99504	87.5633	0.046038
ENSG00000183638	RP1L1	-1.9949	-301.68	0.046054
ENSG00000124380	SNRNP27	-1.99481	-22.7454	0.046063
ENSG00000063169	BICRA	-1.99479	-64.0637	0.046066
ENSG00000284873	OOSP1	1.99475	282.538	0.046071
ENSG00000140564	FURIN	-1.99409	-8.50957	0.046142
ENSG00000127399	LRRC61	1.99407	8.11232	0.046144
ENSG00000198740	ZNF652	1.99348	23.1744	0.046209
ENSG00000138152	BTBD16	1.99334	67.8287	0.046224
ENSG00000084636	COL16A1	-1.99268	-116.884	0.046296
ENSG00000189306	RRP7A	-1.99219	-30.9035	0.04635
ENSG00000184716	SERINC4	1.99174	33.8079	0.0464
ENSG00000196526	AFAP1	-1.99119	-1.12341	0.04646
ENSG00000256797	KLRF2	-1.99111	-129.418	0.046468
ENSG00000174437	ATP2A2	1.99094	37.9432	0.046488
ENSG00000055813	CCDC85A	1.99069	51.0433	0.046516
ENSG00000135999	EPC2	-1.99053	-91.31	0.046533
ENSG00000189184	PCDH18	-1.9902	-22.5587	0.046569
ENSG00000008294	SPAG9	-1.98998	-44.0567	0.046593
ENSG00000143869	GDF7	-1.98973	-22.4012	0.046621
ENSG00000182054	IDH2	1.98926	70.5826	0.046672
ENSG00000103024	NME3	1.98789	106.404	0.046823
ENSG00000171219	CDC42BPG	1.98746	28.1979	0.046871
ENSG00000122692	SMU1	-1.98636	-52.3707	0.046993
ENSG00000146802	TMEM168	1.98615	20.1483	0.047017
ENSG00000156639	ZFAND3	-1.98589	-63.5282	0.047046
ENSG00000069275	NUCKS1	1.98588	39.9001	0.047046
ENSG00000186038	HTR3E	-1.98566	-20.0615	0.047071
ENSG00000150540	HNMT	-1.98518	-27.1298	0.047124
ENSG00000106178	CCL24	-1.98502	-12.2667	0.047142
ENSG00000127481	UBR4	1.98405	58.1958	0.047251
ENSG00000175536	LIPT2	-1.98372	-104.677	0.047287
ENSG00000196876	SCN8A	-1.9831	-101.112	0.047356
ENSG00000127472	PLA2G5	1.98218	31.2132	0.047459
ENSG00000177030	DEAF1	1.98142	132.919	0.047544
ENSG00000205143	ARID3C	1.98114	24.116	0.047575
ENSG00000164107	HAND2	-1.98089	-259.221	0.047604
ENSG00000172992	DCAKD	1.9806	8.79169	0.047637
ENSG00000100604	CHGA	-1.98015	-35.6359	0.047686
ENSG00000196793	ZNF239	-1.98007	-13.7568	0.047696
ENSG00000154814	OXNAD1	1.97975	24.3924	0.047731
ENSG00000290183	ENSG00000290183	1.97864	10.5084	0.047856
ENSG00000157470	FAM81A	1.97798	53.8468	0.047931
ENSG00000278129	ZNF8	-1.97572	-26.855	0.048186
ENSG00000148600	CDHR1	-1.97403	-89.1351	0.048379
ENSG00000118503	TNFAIP3	-1.97371	-95.3305	0.048415
ENSG00000131652	THOC6	1.97317	25.0589	0.048476
ENSG00000137720	CFAP68	1.97213	23.8453	0.048594
ENSG00000164591	MYOZ3	-1.97186	-228.038	0.048625
ENSG00000213782	DDX47	1.97149	53.0305	0.048667
ENSG00000150510	FAM124A	-1.97142	-30.4244	0.048676
ENSG00000170638	TRABD	-1.97129	-13.1795	0.048691
ENSG00000181220	ZNF746	1.97005	316.694	0.048832
ENSG00000135547	HEY2	1.96818	38.4451	0.049047
ENSG00000285946	LCE7A	-1.96803	-597.511	0.049065
ENSG00000154146	NRGN	-1.96788	-120.488	0.049082
ENSG00000171496	OR1L8	-1.96755	-135.171	0.04912
ENSG00000206026	SMIM21	1.9674	157.625	0.049137
ENSG00000215915	ATAD3C	1.96626	236.627	0.049269
ENSG00000140526	ABHD2	-1.96576	-26.143	0.049327
ENSG00000143376	SNX27	-1.96546	-123.762	0.049361
ENSG00000165533	TTC8	1.96544	33.095	0.049364
ENSG00000125740	FOSB	1.96521	93.9178	0.04939
ENSG00000141867	BRD4	-1.96464	-125.798	0.049456
ENSG00000140854	KATNB1	1.96435	13.685	0.04949
ENSG00000140807	NKD1	-1.96339	-250.602	0.049601
ENSG00000254440	PBOV1	1.96337	300.105	0.049603
ENSG00000178974	FBXO34	-1.96337	-54.4741	0.049603
ENSG00000044574	HSPA5	-1.96323	-247.376	0.04962
ENSG00000115677	HDLBP	1.96321	24.5036	0.049621
ENSG00000118507	AKAP7	-1.96312	-15.3939	0.049632
ENSG00000160882	CYP11B1	1.96312	266.634	0.049633
ENSG00000169439	SDC2	-1.96296	-5.39717	0.04965
ENSG00000186352	ANKRD37	-1.96282	-40.9092	0.049667
ENSG00000164776	PHKG1	-1.96161	-23.8076	0.049807
ENSG00000196460	RFX8	-1.96078	-8.08941	0.049905
ENSG00000264230	ANXA8L1	-1.95932	-66.3541	0.050075
ENSG00000177383	MAGEF1	1.95851	9.29334	0.05017
ENSG00000204052	LRRC73	-1.95821	-212.347	0.050205
ENSG00000159259	CHAF1B	1.95806	42.9761	0.050223
ENSG00000084623	EIF3I	-1.95768	-72.6966	0.050268
ENSG00000079277	MKNK1	1.95758	21.0294	0.050279
ENSG00000197253	TPSB2	-1.95735	-240.404	0.050306
ENSG00000187961	KLHL17	-1.957	-32.1899	0.050347
ENSG00000198785	GRIN3A	-1.9569	-88.1109	0.050359
ENSG00000227059	ANHX	1.95684	36.8152	0.050366
ENSG00000113263	ITK	-1.95517	-44.7354	0.050564
ENSG00000069974	RAB27A	-1.95494	-19.983	0.05059
ENSG00000171045	TSNARE1	-1.95491	-15.8056	0.050593
ENSG00000227124	ZNF717	1.95471	86.5892	0.050617
ENSG00000134371	CDC73	1.95444	110.121	0.050649
ENSG00000204525	HLA-C	-1.95427	-86.9581	0.05067
ENSG00000023902	PLEKHO1	1.95371	24.8381	0.050736
ENSG00000129437	KLK14	1.95274	79.0382	0.05085
ENSG00000166199	ALKBH3	-1.95228	-7.0199	0.050906
ENSG00000125304	TM9SF2	-1.95204	-52.1521	0.050933
ENSG00000168434	COG7	1.95157	77.2203	0.050989
ENSG00000140287	HDC	1.95084	10.4993	0.051076
ENSG00000255855	KDM4F	-1.95077	-162.127	0.051085
ENSG00000181915	ADO	-1.95046	-14.5167	0.051122
ENSG00000119608	PROX2	1.95008	9.44159	0.051167
ENSG00000188070	ZFTA	1.94999	46.738	0.051178
ENSG00000177302	TOP3A	1.94945	39.8461	0.051242
ENSG00000283321	ENSG00000283321	-1.94912	-12.9782	0.051281
ENSG00000132781	MUTYH	1.94886	43.196	0.051312
ENSG00000167100	SAMD14	-1.94861	-43.7356	0.051342
ENSG00000171522	PTGER4	-1.94777	-20.8358	0.051442
ENSG00000025156	HSF2	1.94757	3.805	0.051467
ENSG00000102539	MLNR	-1.94753	-48.2931	0.051471
ENSG00000154370	TRIM11	-1.94747	-91.1195	0.051479
ENSG00000163734	CXCL3	-1.94716	-10.6655	0.051516
ENSG00000248099	INSL3	1.94707	39.1515	0.051527
ENSG00000164600	NEUROD6	-1.94696	-283.221	0.05154
ENSG00000170889	RPS9	1.94667	5.45896	0.051574
ENSG00000152689	RASGRP3	-1.94663	-17.1034	0.051579
ENSG00000184436	THAP7	-1.94658	-13.065	0.051585
ENSG00000162891	IL20	-1.94585	-95.9133	0.051673
ENSG00000258728	ENSG00000258728	1.94579	42.9806	0.051679
ENSG00000159792	PSKH1	1.94567	61.6574	0.051695
ENSG00000183873	SCN5A	-1.94557	-56.9636	0.051707
ENSG00000172320	OR5A1	1.94542	279.982	0.051725
ENSG00000104969	SGTA	1.94504	49.0035	0.05177
ENSG00000121653	MAPK8IP1	-1.94457	-381.951	0.051827
ENSG00000088881	EBF4	-1.94418	-48.149	0.051874
ENSG00000167962	ZNF598	-1.94397	-31.1313	0.0519
ENSG00000178404	CEP295NL	1.94322	5.52509	0.051989
ENSG00000135374	ELF5	-1.94233	-22.7348	0.052097
ENSG00000227868	TEX46	1.94231	21.8791	0.052099
ENSG00000179930	ZNF648	1.94147	183.398	0.052201
ENSG00000068885	IFT80	-1.94134	-87.2238	0.052217
ENSG00000161618	ALDH16A1	1.94123	68.1437	0.052231
ENSG00000169241	SLC50A1	1.94048	114.651	0.052322
ENSG00000250510	GPR162	-1.94047	-28.5201	0.052323
ENSG00000136866	ZFP37	-1.94019	-15.332	0.052356
ENSG00000154734	ADAMTS1	-1.93985	-31.2945	0.052398
ENSG00000134108	ARL8B	1.93962	21.1153	0.052425
ENSG00000162944	RFTN2	-1.93947	-10.9492	0.052445
ENSG00000203857	HSD3B1	1.9394	427.438	0.052453
ENSG00000101608	MYL12A	-1.93857	-304.398	0.052554
ENSG00000173273	TNKS	1.93769	23.6169	0.052661
ENSG00000198515	CNGA1	-1.93678	-6.08009	0.052773
ENSG00000108588	CCDC47	1.93661	19.9816	0.052794
ENSG00000129422	MTUS1	-1.93619	-55.891	0.052845
ENSG00000063127	SLC6A16	-1.93609	-21.0849	0.052857
ENSG00000008128	CDK11A	-1.93601	-105.257	0.052867
ENSG00000157869	RAB28	-1.93568	-43.7103	0.052907
ENSG00000175224	ATG13	-1.93568	-115.783	0.052907
ENSG00000153531	ADPRHL1	-1.93518	-77.77	0.052969
ENSG00000000971	CFH	-1.9349	-72.0145	0.053003
ENSG00000188305	PEAK3	-1.93466	-14.6111	0.053032
ENSG00000164327	RICTOR	1.93454	144.246	0.053046
ENSG00000124939	SCGB2A1	1.93352	111.925	0.053172
ENSG00000153071	DAB2	1.93268	12.1102	0.053276
ENSG00000128791	TWSG1	1.93261	30.7946	0.053284
ENSG00000116688	MFN2	1.93156	9.1819	0.053413
ENSG00000109743	BST1	1.93116	65.6029	0.053463
ENSG00000105737	GRIK5	-1.93097	-80.2228	0.053487
ENSG00000114354	TFG	1.93091	27.2472	0.053494
ENSG00000163823	CCR1	-1.93084	-33.9831	0.053503
ENSG00000111850	SMIM8	-1.93039	-7.04996	0.053559
ENSG00000163291	PAQR3	1.93028	20.5067	0.053572
ENSG00000108582	CPD	-1.92972	-32.992	0.053641
ENSG00000076928	ARHGEF1	-1.92969	-353.571	0.053645
ENSG00000163235	TGFA	1.92941	20.0753	0.05368
ENSG00000111291	GPRC5D	-1.92903	-78.1665	0.053727
ENSG00000182979	MTA1	-1.92903	-180.707	0.053728
ENSG00000204592	HLA-E	-1.92853	-124.282	0.053789
ENSG00000188338	SLC38A3	1.92845	68.9185	0.053799
ENSG00000162408	NOL9	-1.92841	-17.4019	0.053805
ENSG00000274997	H2AC12	-1.92821	-7.7944	0.053829
ENSG00000182541	LIMK2	-1.92811	-32.805	0.053842
ENSG00000125834	STK35	-1.92692	-51.9154	0.053989
ENSG00000166888	STAT6	1.9268	48.9725	0.054004
ENSG00000115602	IL1RL1	-1.92629	-68.6165	0.054068
ENSG00000182827	ACBD3	1.92517	102.08	0.054208
ENSG00000131969	ABHD12B	1.92514	17.9524	0.054211
ENSG00000182333	LIPF	-1.92488	-391.012	0.054245
ENSG00000171109	MFN1	1.92441	22.5141	0.054303
ENSG00000151287	TEX30	-1.92338	-13.031	0.054432
ENSG00000233954	UQCRHL	-1.92253	-83.7523	0.05454
ENSG00000160293	VAV2	-1.92242	-27.5381	0.054553
ENSG00000105186	ANKRD27	-1.92238	-21.187	0.054557
ENSG00000153443	UBALD1	1.92193	47.0123	0.054614
ENSG00000241058	NSUN6	-1.92178	-18.2893	0.054633
ENSG00000186628	FSD2	1.92178	55.298	0.054634
ENSG00000168530	MYL1	1.92168	160.747	0.054646
ENSG00000159788	RGS12	-1.92129	-24.705	0.054695
ENSG00000185344	ATP6V0A2	1.92082	78.9908	0.054754
ENSG00000160336	ZNF761	1.9207	14.1757	0.054769
ENSG00000185189	NRBP2	1.92062	88.3552	0.05478
ENSG00000204930	FAM221B	1.9203	83.5005	0.05482
ENSG00000133835	HSD17B4	-1.92024	-15.2616	0.054827
ENSG00000078399	HOXA9	-1.92015	-29.0667	0.054839
ENSG00000129480	DTD2	1.9201	24.3033	0.054846
ENSG00000114251	WNT5A	-1.91997	-25.8706	0.054861
ENSG00000141076	UTP4	-1.91968	-104.224	0.054898
ENSG00000137574	TGS1	-1.91925	-39.4516	0.054953
ENSG00000186136	TAS2R42	-1.91779	-119.551	0.055137
ENSG00000240654	C1QTNF9	1.91742	46.076	0.055184
ENSG00000113407	TARS1	-1.91687	-5.60177	0.055254
ENSG00000137731	FXYD2	-1.91612	-37.0269	0.05535
ENSG00000221880	KRTAP1-3	-1.91595	-320.138	0.055371
ENSG00000116679	IVNS1ABP	1.91559	71.1372	0.055418
ENSG00000137101	CD72	-1.91508	-215.226	0.055483
ENSG00000111490	TBC1D30	-1.91497	-43.2265	0.055497
ENSG00000079805	DNM2	1.91481	88.1115	0.055517
ENSG00000184599	TAFA3	-1.91448	-38.5584	0.055559
ENSG00000240184	PCDHGC3	-1.9144	-165.645	0.05557
ENSG00000137806	NDUFAF1	-1.91414	-18.1785	0.055602
ENSG00000011422	PLAUR	1.91397	34.4516	0.055624
ENSG00000118898	PPL	-1.91341	-82.3611	0.055696
ENSG00000114786	ABHD14A-ACY1	-1.91271	-146.145	0.055786
ENSG00000186814	ZSCAN30	-1.91249	-10.867	0.055813
ENSG00000105639	JAK3	1.91241	27.7123	0.055823
ENSG00000011243	AKAP8L	1.91209	49.1682	0.055865
ENSG00000065534	MYLK	1.91171	43.2086	0.055913
ENSG00000288859	H2AC19	1.91166	468.326	0.05592
ENSG00000114378	HYAL1	1.9116	59.5825	0.055927
ENSG00000111224	PARP11	-1.9116	-31.7919	0.055927
ENSG00000197683	KRTAP26-1	-1.91137	-562.191	0.055957
ENSG00000044115	CTNNA1	1.91099	12.6568	0.056005
ENSG00000187054	TMPRSS11A	1.91081	78.9116	0.056029
ENSG00000182934	SRPRA	-1.91065	-34.7659	0.05605
ENSG00000196666	FAM180B	1.91008	55.0223	0.056123
ENSG00000176022	B3GALT6	1.90936	26.2176	0.056216
ENSG00000174607	UGT8	-1.90899	-26.5195	0.056264
ENSG00000100335	MIEF1	1.90866	39.4221	0.056306
ENSG00000242616	GNG10	-1.90856	-12.4828	0.056319
ENSG00000013523	ANGEL1	1.90845	25.6891	0.056333
ENSG00000102786	INTS6	-1.9077	-72.193	0.056429
ENSG00000169228	RAB24	-1.90741	-98.0863	0.056467
ENSG00000110218	PANX1	-1.9069	-17.3311	0.056533
ENSG00000154654	NCAM2	1.90664	19.4478	0.056567
ENSG00000166920	C15orf48	-1.90643	-30.9136	0.056595
ENSG00000163736	PPBP	-1.9063	-7.69199	0.056611
ENSG00000069122	ADGRF5	-1.90561	-176.061	0.056701
ENSG00000139266	MARCHF9	-1.90557	-140.554	0.056706
ENSG00000164403	SHROOM1	1.90535	32.4247	0.056734
ENSG00000178229	ZNF543	-1.90534	-124.954	0.056736
ENSG00000136938	ANP32B	-1.90476	-73.3643	0.056811
ENSG00000113645	WWC1	-1.90437	-55.7	0.056862
ENSG00000138207	RBP4	1.90411	93.7443	0.056896
ENSG00000017260	ATP2C1	1.90397	35.2401	0.056914
ENSG00000086848	ALG9	1.9038	132.038	0.056936
ENSG00000184838	PRR16	1.90355	37.8322	0.056969
ENSG00000130208	APOC1	1.90347	75.9532	0.05698
ENSG00000125733	TRIP10	1.90337	46.3408	0.056992
ENSG00000249581	CLRN2	1.90331	111.41	0.057
ENSG00000113312	TTC1	-1.90306	-33.6662	0.057032
ENSG00000108064	TFAM	1.90218	19.7869	0.057148
ENSG00000169288	MRPL1	1.90182	16.1284	0.057194
ENSG00000012232	EXTL3	-1.90127	-32.8967	0.057267
ENSG00000130528	HRC	-1.90122	-28.3015	0.057273
ENSG00000120211	INSL4	-1.9006	-129.447	0.057354
ENSG00000077420	APBB1IP	-1.90009	-7.46118	0.057422
ENSG00000138346	DNA2	1.89942	23.8631	0.05751
ENSG00000221954	OR4C12	-1.8994	-95.0617	0.057512
ENSG00000204695	OR14J1	-1.89926	-76.8421	0.05753
ENSG00000067704	IARS2	1.89924	19.1706	0.057533
ENSG00000135045	C9orf40	-1.89889	-51.1218	0.057579
ENSG00000251655	PRB1	-1.89847	-135.94	0.057634
ENSG00000231500	RPS18	1.89847	27.5138	0.057635
ENSG00000183340	JRKL	1.89787	17.0974	0.057713
ENSG00000134900	TPP2	1.89748	44.6411	0.057765
ENSG00000188243	COMMD6	1.89732	64.4084	0.057785
ENSG00000171199	OPRPN	1.89667	115.901	0.057871
ENSG00000162545	CAMK2N1	-1.89606	-62.5169	0.057952
ENSG00000127054	INTS11	1.89598	176.799	0.057963
ENSG00000164404	GDF9	-1.89519	-96.1815	0.058067
ENSG00000144354	CDCA7	1.89516	27.5121	0.058071
ENSG00000162813	BPNT1	1.89512	28.0793	0.058076
ENSG00000055044	NOP58	-1.89496	-36.4085	0.058098
ENSG00000165383	LRRC18	-1.89411	-53.7801	0.05821
ENSG00000129250	KIF1C	1.89407	40.4586	0.058215
ENSG00000188033	ZNF490	1.89403	23.4462	0.058221
ENSG00000119703	ZC2HC1C	-1.89388	-9.84716	0.058241
ENSG00000156384	SFR1	1.89363	8.95257	0.058274
ENSG00000124225	PMEPA1	1.89345	32.7531	0.058298
ENSG00000214530	STARD10	-1.8931	-16.7699	0.058344
ENSG00000124181	PLCG1	-1.89255	-24.0991	0.058418
ENSG00000140955	ADAD2	1.89241	70.2323	0.058436
ENSG00000163357	DCST1	-1.89194	-115.746	0.058498
ENSG00000145244	CORIN	-1.89189	-26.8784	0.058506
ENSG00000204345	CD300LD	-1.89179	-17.5144	0.058519
ENSG00000129204	USP6	1.89134	52.2869	0.058578
ENSG00000106384	MOGAT3	-1.89126	-30.3374	0.058589
ENSG00000221843	C2orf16	1.89075	129.795	0.058658
ENSG00000237651	C2orf74	1.89062	56.4323	0.058675
ENSG00000172572	PDE3A	1.89038	46.8617	0.058707
ENSG00000182836	PLCXD3	1.89021	73.7748	0.05873
ENSG00000181803	OR6S1	1.8894	97.9741	0.058838
ENSG00000147813	NAPRT	1.88934	18.2247	0.058847
ENSG00000187855	ASCL4	-1.88914	-135.698	0.058873
ENSG00000186010	NDUFA13	1.8878	121.947	0.059053
ENSG00000254901	BORCS8	1.88723	39.4671	0.05913
ENSG00000004975	DVL2	-1.8865	-27.9794	0.059228
ENSG00000143543	JTB	1.8865	115.621	0.059228
ENSG00000017797	RALBP1	1.88645	20.3815	0.059234
ENSG00000078814	MYH7B	1.88578	152.211	0.059325
ENSG00000188039	NWD1	-1.88532	-25.6781	0.059387
ENSG00000106336	FBXO24	-1.88527	-119.732	0.059394
ENSG00000213337	ANKRD39	1.88512	170.065	0.059413
ENSG00000174718	RESF1	1.88491	34.6666	0.059443
ENSG00000184601	C14orf180	1.88469	66.6311	0.059471
ENSG00000183621	ZNF438	1.8839	25.533	0.059578
ENSG00000108947	EFNB3	1.88309	65.7029	0.059688
ENSG00000183153	GJD3	-1.88301	-97.9425	0.059699
ENSG00000174672	BRSK2	-1.88299	-76.4431	0.059702
ENSG00000169129	AFAP1L2	-1.88294	-62.6981	0.059708
ENSG00000279301	OR2T11	1.88294	325.953	0.059709
ENSG00000002726	AOC1	1.88276	39.5217	0.059733
ENSG00000105974	CAV1	-1.88211	-136.445	0.059821
ENSG00000141086	CTRL	1.88179	167.335	0.059865
ENSG00000140022	STON2	1.88152	10.9258	0.059901
ENSG00000126775	ATG14	-1.88138	-19.0249	0.059921
ENSG00000168884	TNIP2	1.88115	29.9902	0.059952
ENSG00000158023	CFAP251	-1.88114	-5.48748	0.059952
ENSG00000104825	NFKBIB	-1.88087	-23.8726	0.05999
ENSG00000174456	C12orf76	-1.88085	-14.1226	0.059992
ENSG00000108468	CBX1	1.88081	7.024	0.059998
ENSG00000182307	C8orf33	1.88067	52.5352	0.060017
ENSG00000151572	ANO4	-1.88057	-122.74	0.06003
ENSG00000197265	GTF2E2	-1.88047	-25.5466	0.060044
ENSG00000179168	GGN	-1.87903	-83.7376	0.060241
ENSG00000148396	SEC16A	1.87846	16.45	0.060318
ENSG00000128699	ORMDL1	1.87829	21.6612	0.060341
ENSG00000137960	GIPC2	-1.87826	-88.2868	0.060346
ENSG00000087884	AAMDC	1.87823	19.687	0.06035
ENSG00000165802	NSMF	1.878	53.7992	0.060381
ENSG00000171867	PRNP	1.87755	30.8861	0.060443
ENSG00000112297	CRYBG1	-1.87753	-31.9963	0.060445
ENSG00000103353	UBFD1	-1.87671	-11.4814	0.060558
ENSG00000083799	CYLD	-1.87662	-95.5539	0.060571
ENSG00000054967	RELT	1.87627	62.8344	0.060618
ENSG00000174957	OR5J2	1.87578	179.608	0.060685
ENSG00000242866	STRC	1.8754	275.355	0.060737
ENSG00000186105	LRRC70	1.8751	86.4495	0.060779
ENSG00000248144	ADH1C	1.87375	30.1696	0.060965
ENSG00000260342	ENSG00000260342	-1.87334	-16.8347	0.061021
ENSG00000272636	DOC2B	-1.87325	-14.237	0.061034
ENSG00000163283	ALPP	1.87292	95.2133	0.061079
ENSG00000146856	AGBL3	-1.87279	-43.007	0.061097
ENSG00000172345	STARD5	1.87279	11.337	0.061097
ENSG00000163518	FCRL4	1.87269	23.2131	0.061111
ENSG00000155729	KCTD18	-1.87207	-35.4838	0.061197
ENSG00000163374	YY1AP1	1.87205	36.4889	0.061199
ENSG00000187609	EXD3	1.87195	20.3902	0.061213
ENSG00000111729	CLEC4A	-1.87181	-134.582	0.061233
ENSG00000182742	HOXB4	1.87157	57.9837	0.061267
ENSG00000174928	C3orf33	1.87155	55.0623	0.061268
ENSG00000138623	SEMA7A	1.87147	36.8238	0.06128
ENSG00000135974	C2orf49	-1.87119	-27.6664	0.061318
ENSG00000123268	ATF1	1.87106	17.2331	0.061336
ENSG00000169047	IRS1	1.87077	47.9835	0.061377
ENSG00000143001	TMEM61	1.87	33.6087	0.061484
ENSG00000176715	ACSF3	-1.86995	-52.6851	0.06149
ENSG00000164764	SBSPON	-1.86988	-30.041	0.0615
ENSG00000182551	ADI1	1.86975	5.95443	0.061519
ENSG00000156502	SUPV3L1	1.86886	22.3185	0.061642
ENSG00000138942	RNF185	-1.8685	-74.2371	0.061692
ENSG00000173264	GPR137	1.86844	14.4359	0.0617
ENSG00000255730	ENSG00000255730	1.86816	24.4338	0.061741
ENSG00000100614	PPM1A	1.86802	32.5432	0.061759
ENSG00000086504	MRPL28	1.8675	26.7398	0.061831
ENSG00000182247	UBE2E2	-1.86747	-15.1653	0.061836
ENSG00000117394	SLC2A1	1.8668	11.7072	0.06193
ENSG00000178199	ZC3H12D	1.86647	17.8705	0.061976
ENSG00000126858	RHOT1	1.86632	22.987	0.061997
ENSG00000188486	H2AX	-1.8655	-56.2125	0.062112
ENSG00000152595	MEPE	-1.86545	-184.94	0.062119
ENSG00000179954	SSC5D	-1.86519	-9.15776	0.062155
[truncated: 15,762 more rows]
