# Supplementary material for: scPrediXcan integrates deep learning methods and single-cell data into a cell-type-specific transcriptome-wide association study framework
Source: Cell Genom. 2025 May 14;5(5):100875. doi: 10.1016/j.xgen.2025.100875 (PMC12143334; doi:10.1016/j.xgen.2025.100875)
Supplement: Data S1. Tables S1–S47 [file mmc2.zip › Supplemental_tables/TableS20.xlsx]

## Sheet: Table_S20_CD16negativeCD56
gene	gene_name	zscore	effect_size	pvalue
ENSG00000213722	DDAH2	-19.6849	-155.636	2.91e-86
ENSG00000204296	TSBP1	16.6656	497.076	2.33e-62
ENSG00000241404	EGFL8	15.6697	1148.39	2.44e-55
ENSG00000204542	C6orf15	14.6312	374.193	1.78e-48
ENSG00000103490	PYCARD	-14.4484	-4602.97	2.57e-47
ENSG00000137343	ATAT1	14.3414	1066.13	1.21e-46
ENSG00000204385	SLC44A4	13.8654	167.477	1.03e-43
ENSG00000204463	BAG6	-13.798	-302.224	2.62e-43
ENSG00000196735	HLA-DQA1	-13.5485	-7.20228	8.09e-42
ENSG00000204386	NEU1	13.4444	947.112	3.32e-41
ENSG00000196230	TUBB	-13.1403	-205.069	1.94e-39
ENSG00000137404	NRM	-13.0413	-165.109	7.12e-39
ENSG00000232629	HLA-DQB2	13.0002	61.1787	1.22e-38
ENSG00000228789	HCG22	-12.6731	-145.097	8.33e-37
ENSG00000204421	LY6G6C	-12.4643	-272.21	1.17e-35
ENSG00000196747	H2AC13	-12.4456	-221.676	1.48e-35
ENSG00000204305	AGER	-12.4061	-233.296	2.42e-35
ENSG00000204344	STK19	11.3955	557.665	4.4e-30
ENSG00000204420	MPIG6B	-11.0215	-715.209	3.01e-28
ENSG00000204256	BRD2	11.0113	191.849	3.37e-28
ENSG00000276903	H2AC16	10.5952	220.427	3.14e-26
ENSG00000204427	ABHD16A	-10.4529	-396.182	1.42e-25
ENSG00000137312	FLOT1	10.4227	190.2	1.95e-25
ENSG00000204498	NFKBIL1	10.3761	96.4758	3.19e-25
ENSG00000184357	H1-5	10.2867	283.588	8.09e-25
ENSG00000204290	BTNL2	10.2864	727.981	8.11e-25
ENSG00000221988	PPT2	10.0394	176.387	1.02e-23
ENSG00000204371	EHMT2	-9.9627	-542.971	2.22e-23
ENSG00000278828	H3C10	-9.57816	-290.4	9.88e-22
ENSG00000185130	H2BC13	-9.57652	-330.745	1e-21
ENSG00000204314	PRRT1	9.54579	119.915	1.35e-21
ENSG00000206503	HLA-A	9.38042	41.4356	6.57e-21
ENSG00000186470	BTN3A2	-9.04747	-36.698	1.46e-19
ENSG00000248167	TRIM39-RPP21	-9.00097	-155.745	2.24e-19
ENSG00000240053	LY6G5B	8.96718	2003.33	3.04e-19
ENSG00000168477	TNXB	-8.95468	-127.36	3.41e-19
ENSG00000226979	LTA	-8.65416	-111.361	4.97e-18
ENSG00000278677	H2AC17	-8.53464	-707.092	1.41e-17
ENSG00000234745	HLA-B	8.46445	74.3729	2.57e-17
ENSG00000197279	ZNF165	-8.44464	-108.244	3.05e-17
ENSG00000204472	AIF1	8.36742	126.22	5.89e-17
ENSG00000204424	LY6G6F	-8.35008	-238.687	6.82e-17
ENSG00000204576	PRR3	-8.32235	-431.875	8.62e-17
ENSG00000204539	CDSN	-8.11409	-83.3758	4.89e-16
ENSG00000198502	HLA-DRB5	-7.89818	-108.129	2.83e-15
ENSG00000161179	YDJC	7.7997	107.88	6.21e-15
ENSG00000213676	ATF6B	7.67431	247.048	1.66e-14
ENSG00000232810	TNF	-7.65956	-157.195	1.87e-14
ENSG00000204681	GABBR1	7.65725	95.0106	1.9e-14
ENSG00000204388	HSPA1B	7.64775	221.363	2.05e-14
ENSG00000204257	HLA-DMA	-7.63196	-387.292	2.31e-14
ENSG00000237988	OR2I1P	7.5213	383.211	5.42e-14
ENSG00000228727	SAPCD1	-7.51783	-390.214	5.57e-14
ENSG00000233822	H2BC15	-7.5103	-45.6892	5.9e-14
ENSG00000242574	HLA-DMB	-7.49662	-241.591	6.55e-14
ENSG00000183246	RIMBP3C	-7.44865	-373.79	9.43e-14
ENSG00000185651	UBE2L3	-7.42409	-151.321	1.14e-13
ENSG00000204469	PRRC2A	7.4015	158.178	1.35e-13
ENSG00000248993	ENSG00000248993	-7.27682	-317.107	3.42e-13
ENSG00000137185	ZSCAN9	-7.24957	-47.1761	4.18e-13
ENSG00000137338	PGBD1	7.22758	116.273	4.92e-13
ENSG00000277224	H2BC7	-7.1213	-147.264	1.07e-12
ENSG00000250641	LY6G6F-LY6G6D	-7.01272	-152.237	2.34e-12
ENSG00000116698	SMG7	-6.98744	-199.331	2.8e-12
ENSG00000274997	H2AC12	-6.91856	-401.939	4.56e-12
ENSG00000156873	PHKG2	6.80324	718.307	1.02e-11
ENSG00000204315	FKBPL	-6.57184	-86.1332	4.97e-11
ENSG00000124568	SLC17A1	-6.49547	-162.309	8.28e-11
ENSG00000276302	ENSG00000276302	6.43445	325.303	1.24e-10
ENSG00000070047	PHRF1	-6.29604	-373.651	3.05e-10
ENSG00000204356	NELFE	6.26119	212.186	3.82e-10
ENSG00000275221	H2AC15	-6.23781	-30.1564	4.44e-10
ENSG00000196812	ZSCAN16	-6.22318	-60.1812	4.87e-10
ENSG00000237541	HLA-DQA2	6.1905	14.4574	6e-10
ENSG00000286522	H3C2	-6.07837	-215.61	1.21e-09
ENSG00000158691	ZSCAN12	-6.07149	-77.6039	1.27e-09
ENSG00000136573	BLK	-6.04068	-71.8978	1.53e-09
ENSG00000204396	VWA7	-5.88319	-380.271	4.02e-09
ENSG00000128604	IRF5	5.85631	61.6359	4.73e-09
ENSG00000204695	OR14J1	-5.82486	-521.904	5.72e-09
ENSG00000204540	PSORS1C1	5.80136	30.6692	6.58e-09
ENSG00000204308	RNF5	5.76336	410.916	8.25e-09
ENSG00000204390	HSPA1L	-5.72864	-54.0505	1.01e-08
ENSG00000243729	OR5V1	-5.71144	-626.814	1.12e-08
ENSG00000213760	ATP6V1G2	-5.70439	-81.775	1.17e-08
ENSG00000168291	PDHB	-5.69138	-49.048	1.26e-08
ENSG00000099849	RASSF7	5.59216	66.3939	2.24e-08
ENSG00000204287	HLA-DRA	-5.56304	-79.6241	2.65e-08
ENSG00000280236	OR12D2	-5.54819	-1491.89	2.89e-08
ENSG00000052344	PRSS8	-5.50865	-1658.74	3.62e-08
ENSG00000179344	HLA-DQB1	-5.48754	-7.12304	4.08e-08
ENSG00000099365	STX1B	-5.39952	-448.371	6.68e-08
ENSG00000198315	ZKSCAN8	5.31866	23.4728	1.05e-07
ENSG00000204564	C6orf136	5.30992	86.5323	1.1e-07
ENSG00000204701	OR2J3	5.30786	1131.06	1.11e-07
ENSG00000196821	ILRUN	-5.25069	-457.926	1.52e-07
ENSG00000124635	H2BC11	-5.09736	-667.615	3.44e-07
ENSG00000204616	TRIM31	5.08325	21.7527	3.71e-07
ENSG00000204632	HLA-G	-5.06986	-9.87553	3.98e-07
ENSG00000291302	ENSG00000291302	-5.0572	-101.383	4.25e-07
ENSG00000198563	DDX39B	-5.05288	-71.1374	4.35e-07
ENSG00000146109	ABT1	5.03608	91.1509	4.75e-07
ENSG00000220201	ZGLP1	-5.0125	-140.599	5.37e-07
ENSG00000065989	PDE4A	-4.9733	-18.6532	6.58e-07
ENSG00000180573	H2AC6	-4.95866	-46.6952	7.1e-07
ENSG00000204516	MICB	4.9513	18.2001	7.37e-07
ENSG00000138378	STAT4	-4.94612	-8.00546	7.57e-07
ENSG00000161405	IKZF3	4.92453	53.4709	8.46e-07
ENSG00000105376	ICAM5	4.90713	24.9861	9.24e-07
ENSG00000204389	HSPA1A	-4.90707	-64.213	9.24e-07
ENSG00000224586	GPX5	4.8624	289.278	1.16e-06
ENSG00000146047	H2BC1	-4.84753	-320.316	1.25e-06
ENSG00000231389	HLA-DPA1	-4.84083	-12.2309	1.29e-06
ENSG00000203747	FCGR3A	4.81676	17.5261	1.46e-06
ENSG00000168298	H1-4	4.8061	125.1	1.54e-06
ENSG00000187837	H1-2	-4.79018	-62.7293	1.67e-06
ENSG00000255154	HTD2	-4.77664	-23.176	1.78e-06
ENSG00000205882	DEFB134	4.76648	240.923	1.87e-06
ENSG00000204428	LY6G5C	-4.71702	-246.801	2.39e-06
ENSG00000180044	C3orf80	4.70227	114.25	2.57e-06
ENSG00000141736	ERBB2	-4.6346	-295.341	3.58e-06
ENSG00000120054	CPN1	-4.62069	-203.26	3.82e-06
ENSG00000186075	ZPBP2	4.58569	58.9467	4.52e-06
ENSG00000196787	H2AC11	-4.57585	-531.296	4.74e-06
ENSG00000103510	KAT8	-4.56897	-162.332	4.9e-06
ENSG00000126456	IRF3	4.5674	41.2697	4.94e-06
ENSG00000278463	H2AC4	-4.55261	-175.927	5.3e-06
ENSG00000124610	H1-1	-4.53745	-101.134	5.69e-06
ENSG00000254093	PINX1	4.52874	86.9281	5.93e-06
ENSG00000223865	HLA-DPB1	-4.50991	-85.9358	6.49e-06
ENSG00000287080	H3C3	-4.49921	-51.5624	6.82e-06
ENSG00000198369	SPRED2	4.45933	84.8143	8.22e-06
ENSG00000064995	TAF11	-4.42348	-70.7126	9.71e-06
ENSG00000204301	NOTCH4	4.4127	80.6035	1.02e-05
ENSG00000250264	ENSG00000250264	-4.41064	-83.8508	1.03e-05
ENSG00000164508	H2AC1	-4.39997	-306.367	1.08e-05
ENSG00000115415	STAT1	4.3995	104.569	1.08e-05
ENSG00000172057	ORMDL3	-4.3945	-29.3418	1.11e-05
ENSG00000276368	H2AC14	4.36793	243.879	1.25e-05
ENSG00000204248	COL11A2	-4.35389	-60.5183	1.34e-05
ENSG00000113532	ST8SIA4	-4.33791	-58.7379	1.44e-05
ENSG00000105371	ICAM4	4.32865	25.3451	1.5e-05
ENSG00000126453	BCL2L12	4.31566	59.5206	1.59e-05
ENSG00000070190	DAPP1	-4.31351	-41.4392	1.61e-05
ENSG00000274600	RIMBP3B	4.30592	934.852	1.66e-05
ENSG00000124678	TCP11	4.28721	4.18433	1.81e-05
ENSG00000163686	ABHD6	4.28549	83.8018	1.82e-05
ENSG00000198704	GPX6	4.2752	683.408	1.91e-05
ENSG00000163684	RPP14	-4.26347	-27.9306	2.01e-05
ENSG00000134369	NAV1	4.22872	51.0008	2.35e-05
ENSG00000213886	UBD	4.21702	87.2297	2.48e-05
ENSG00000278637	H4C1	4.2109	274.502	2.54e-05
ENSG00000204644	ZFP57	4.20888	10.8923	2.57e-05
ENSG00000103021	CCDC113	-4.20168	-115.957	2.65e-05
ENSG00000072694	FCGR2B	4.18919	45.6433	2.8e-05
ENSG00000070031	SCT	-4.18795	-276.703	2.81e-05
ENSG00000116701	NCF2	-4.17236	-12.0333	3.01e-05
ENSG00000215041	NEURL4	4.17031	14.5319	3.04e-05
ENSG00000267673	FDX2	4.14773	17.5804	3.36e-05
ENSG00000103653	CSK	4.09467	113.56	4.23e-05
ENSG00000281991	TMEM265	4.0615	369.663	4.88e-05
ENSG00000111801	BTN3A3	4.05765	56.2375	4.96e-05
ENSG00000129538	RNASE1	-4.03944	-86.033	5.36e-05
ENSG00000005020	SKAP2	-4.02511	-22.3391	5.69e-05
ENSG00000168394	TAP1	-4.02426	-37.7803	5.72e-05
ENSG00000166851	PLK1	-4.02222	-223.259	5.77e-05
ENSG00000171757	LRRC34	3.99611	200.034	6.44e-05
ENSG00000174775	HRAS	-3.99342	-17.7308	6.51e-05
ENSG00000114982	KANSL3	3.97733	79.3506	6.97e-05
ENSG00000204444	APOM	-3.95091	-194.754	7.79e-05
ENSG00000233050	DEFB130B	-3.94765	-1138.3	7.89e-05
ENSG00000023191	RNH1	3.93678	87.0668	8.26e-05
ENSG00000164609	SLU7	-3.89364	-25.2319	9.87e-05
ENSG00000197903	H2BC12	-3.88312	-38.2522	0.000103
ENSG00000203910	C1orf146	-3.85672	-222.173	0.000115
ENSG00000110435	PDHX	-3.85627	-10.4157	0.000115
ENSG00000133265	HSPBP1	-3.8483	-38.0487	0.000119
ENSG00000254206	NPIPB11	3.84721	112.348	0.000119
ENSG00000182010	RTKN2	-3.84284	-11.0299	0.000122
ENSG00000204511	MCCD1	-3.8335	-43.2571	0.000126
ENSG00000138379	MSTN	-3.82474	-177.013	0.000131
ENSG00000135333	EPHA7	3.77632	230.165	0.000159
ENSG00000204842	ATXN2	-3.7653	-115.678	0.000166
ENSG00000112514	CUTA	-3.76066	-180.04	0.000169
ENSG00000137822	TUBGCP4	-3.75474	-339.366	0.000174
ENSG00000204536	CCHCR1	-3.75322	-58.5544	0.000175
ENSG00000177710	SLC35G5	3.74963	605.965	0.000177
ENSG00000054803	CBLN4	-3.74581	-2823.7	0.00018
ENSG00000213859	KCTD11	3.74135	50.7149	0.000183
ENSG00000189362	NEMP2	3.73507	16.9873	0.000188
ENSG00000276293	PIP4K2B	3.71549	167.41	0.000203
ENSG00000196126	HLA-DRB1	-3.69784	-53.2968	0.000217
ENSG00000096996	IL12RB1	3.69642	40.5266	0.000219
ENSG00000151689	INPP1	3.65885	33.6289	0.000253
ENSG00000077157	PPP1R12B	3.65779	204.003	0.000254
ENSG00000244355	LY6G6D	3.65487	47.5808	0.000257
ENSG00000197062	ZSCAN26	3.63597	234.738	0.000277
ENSG00000144642	RBMS3	3.61646	42.0958	0.000299
ENSG00000188227	ZNF793	-3.61567	-33.2187	0.0003
ENSG00000163660	CCNL1	-3.59447	-133.622	0.000325
ENSG00000130222	GADD45G	3.58664	22.0486	0.000335
ENSG00000172890	NADSYN1	-3.57042	-25.7877	0.000356
ENSG00000184220	CMSS1	-3.56969	-58.0067	0.000357
ENSG00000189134	NKAPL	-3.56599	-43.8432	0.000362
ENSG00000169900	PYDC1	-3.56191	-16.7768	0.000368
ENSG00000111321	LTBR	3.55593	8.07167	0.000377
ENSG00000154328	NEIL2	3.55044	9.62844	0.000385
ENSG00000065060	BLTP3A	3.55025	32.6219	0.000385
ENSG00000125148	MT2A	3.54846	120.197	0.000387
ENSG00000146151	HMGCLL1	-3.53816	-385.735	0.000403
ENSG00000170145	SIK2	-3.52741	-89.9097	0.00042
ENSG00000174611	KY	-3.5222	-44.0432	0.000428
ENSG00000188739	RBM34	3.51822	134.986	0.000434
ENSG00000078018	MAP2	3.51798	43.7164	0.000435
ENSG00000163602	RYBP	3.51328	266.721	0.000443
ENSG00000224420	ADM5	-3.50254	-76.5693	0.000461
ENSG00000005073	HOXA11	3.48821	51.9639	0.000486
ENSG00000030110	BAK1	-3.48168	-73.8233	0.000498
ENSG00000165997	ARL5B	-3.47787	-28.2645	0.000505
ENSG00000149179	CSTPP1	-3.46743	-75.9543	0.000525
ENSG00000096654	ZNF184	-3.46704	-101.959	0.000526
ENSG00000205884	DEFB136	3.45794	247.321	0.000544
ENSG00000185522	LMNTD2	3.4541	61.5729	0.000552
ENSG00000171790	SLFNL1	3.4541	11.1031	0.000552
ENSG00000023892	DEF6	-3.44021	-28.8911	0.000581
ENSG00000149428	HYOU1	-3.43964	-67.5445	0.000582
ENSG00000149089	APIP	-3.4375	-8.32133	0.000587
ENSG00000145901	TNIP1	-3.43311	-69.2519	0.000597
ENSG00000185453	ZSWIM9	-3.42068	-240.969	0.000625
ENSG00000197587	DMBX1	3.41794	165.665	0.000631
ENSG00000137288	UQCC2	3.40744	44.3511	0.000656
ENSG00000204520	MICA	-3.40733	-14.2004	0.000656
ENSG00000204599	TRIM39	3.40731	157.022	0.000656
ENSG00000125691	RPL23	3.40635	285.045	0.000658
ENSG00000129009	ISLR	3.40418	344.13	0.000664
ENSG00000112078	KCTD20	3.40383	60.3332	0.000664
ENSG00000099834	CDHR5	3.3971	29.7728	0.000681
ENSG00000104783	KCNN4	3.3964	73.8027	0.000683
ENSG00000274641	H2BC17	3.39603	442.889	0.000684
ENSG00000095794	CREM	-3.38905	-138.881	0.000701
ENSG00000206530	CFAP44	3.38793	71.2803	0.000704
ENSG00000169169	CPT1C	-3.38503	-9.33937	0.000712
ENSG00000167588	GPD1	-3.37519	-111.16	0.000738
ENSG00000134249	ADAM30	3.37304	288.845	0.000743
ENSG00000057657	PRDM1	3.37039	19.2568	0.000751
ENSG00000186298	PPP1CC	3.3683	164.423	0.000756
ENSG00000105550	FGF21	-3.36467	-179.198	0.000766
ENSG00000161395	PGAP3	3.36212	110.749	0.000773
ENSG00000261272	MUC22	-3.36088	-80.1236	0.000777
ENSG00000120937	NPPB	3.36033	304.241	0.000779
ENSG00000166963	MAP1A	3.35794	86.2575	0.000785
ENSG00000124160	NCOA5	3.35266	89.2867	0.0008
ENSG00000131951	LRRC9	3.35203	23.4236	0.000802
ENSG00000131791	PRKAB2	-3.34307	-192.787	0.000829
ENSG00000112182	BACH2	-3.34307	-116.624	0.000829
ENSG00000064419	TNPO3	-3.33947	-70.0976	0.000839
ENSG00000273802	H2BC8	3.33013	22.2436	0.000868
ENSG00000179165	PXT1	3.3225	150.21	0.000892
ENSG00000142224	IL19	-3.31979	-15.1798	0.000901
ENSG00000164611	PTTG1	-3.31353	-64.1893	0.000921
ENSG00000188306	LRRIQ4	3.30416	270.008	0.000953
ENSG00000198522	GPN1	3.2991	40.7044	0.00097
ENSG00000159314	ARHGAP27	-3.29745	-139.338	0.000976
ENSG00000129226	CD68	-3.29538	-107.519	0.000983
ENSG00000130584	ZBTB46	3.29429	28.8366	0.000987
ENSG00000256269	HMBS	-3.29293	-58.6424	0.000991
ENSG00000186832	KRT16	-3.29051	-775.459	0.001
ENSG00000114378	HYAL1	3.28702	133.985	0.001013
ENSG00000172680	MOS	-3.28246	-237.495	0.001029
ENSG00000148019	CEP78	-3.27485	-73.8702	0.001057
ENSG00000178852	EFCAB13	-3.27387	-7.04054	0.001061
ENSG00000143669	LYST	-3.26605	-25.0188	0.001091
ENSG00000133247	KMT5C	3.26417	98.6099	0.001098
ENSG00000112081	SRSF3	-3.26354	-102.856	0.0011
ENSG00000084090	STARD7	3.25866	83.6626	0.001119
ENSG00000160695	VPS11	-3.25621	-28.8937	0.001129
ENSG00000141744	PNMT	3.25229	71.831	0.001145
ENSG00000258724	PINX1	3.25124	125.04	0.001149
ENSG00000101290	CDS2	3.25115	209.177	0.001149
ENSG00000249715	FER1L5	3.24919	203.388	0.001157
ENSG00000166670	MMP10	-3.23974	-388.087	0.001196
ENSG00000144451	SPAG16	-3.23572	-98.4846	0.001213
ENSG00000075975	MKRN2	-3.23244	-19.8053	0.001227
ENSG00000152240	HAUS1	-3.22494	-16.9792	0.00126
ENSG00000158711	ELK4	-3.21976	-79.3768	0.001283
ENSG00000007384	RHBDF1	3.21289	149.98	0.001314
ENSG00000124564	SLC17A3	-3.21202	-21.5872	0.001318
ENSG00000205442	IZUMO3	-3.21088	-377.176	0.001323
ENSG00000277157	H4C4	3.20857	19.5698	0.001334
ENSG00000075651	PLD1	-3.20668	-26.194	0.001343
ENSG00000081721	DUSP12	3.20258	85.2929	0.001362
ENSG00000137868	STRA6	-3.2006	-24.3545	0.001371
ENSG00000155893	PXYLP1	3.2006	78.3392	0.001371
ENSG00000167004	PDIA3	-3.19743	-83.1909	0.001387
ENSG00000176909	MAMSTR	3.19597	86.867	0.001394
ENSG00000115009	CCL20	3.19277	36.1813	0.001409
ENSG00000188211	NCR3LG1	-3.19091	-367.368	0.001418
ENSG00000158406	H4C8	-3.18466	-14.3873	0.001449
ENSG00000239697	TNFSF12	-3.17955	-32.5437	0.001475
ENSG00000181552	EDDM3B	-3.17228	-57.0779	0.001512
ENSG00000102962	CCL22	-3.16771	-16.4785	0.001536
ENSG00000204060	FOXO6	3.15863	32.8811	0.001585
ENSG00000197930	ERO1A	-3.15644	-25.385	0.001597
ENSG00000180998	GPR137C	3.15251	136.882	0.001619
ENSG00000172345	STARD5	3.15149	27.082	0.001624
ENSG00000172893	DHCR7	-3.14109	-87.0531	0.001683
ENSG00000116771	AGMAT	3.13718	14.4089	0.001706
ENSG00000100154	TTC28	3.13406	11.7182	0.001724
ENSG00000239998	LILRA2	-3.12669	-21.883	0.001768
ENSG00000019995	ZRANB1	-3.11671	-40.0865	0.001829
ENSG00000105538	RASIP1	-3.11462	-83.809	0.001842
ENSG00000146858	ZC3HAV1L	-3.11202	-30.2203	0.001858
ENSG00000177042	TMEM80	-3.10805	-103.516	0.001883
ENSG00000051009	FHIP1B	3.1074	30.9798	0.001887
ENSG00000138439	FAM117B	-3.10311	-57.0874	0.001915
ENSG00000182264	IZUMO1	3.0997	81.7054	0.001937
ENSG00000101464	PIGU	-3.09645	-60.7563	0.001959
ENSG00000149289	ZC3H12C	-3.09277	-32.174	0.001983
ENSG00000169193	CCDC126	3.09	127.384	0.002002
ENSG00000143079	CTTNBP2NL	3.08911	156.498	0.002008
ENSG00000079102	RUNX1T1	3.08748	138.855	0.002019
ENSG00000111832	RWDD1	3.08443	40.3767	0.002039
ENSG00000105402	NAPA	-3.08336	-130.008	0.002047
ENSG00000204439	C6orf47	3.0824	183.594	0.002053
ENSG00000170166	HOXD4	-3.07963	-232.074	0.002073
ENSG00000163377	TAFA4	3.07567	505.982	0.0021
ENSG00000152910	CNTNAP4	-3.07042	-432.088	0.002138
ENSG00000132185	FCRLA	-3.06892	-317.545	0.002148
ENSG00000145014	TMEM44	3.06271	25.1791	0.002193
ENSG00000289747	ENSG00000289747	-3.05539	-61.2887	0.002248
ENSG00000095485	CWF19L1	-3.05448	-22.999	0.002255
ENSG00000273983	H3C8	3.05007	45.5678	0.002288
ENSG00000049540	ELN	3.04932	156.978	0.002294
ENSG00000151164	RAD9B	-3.04895	-62.0746	0.002296
ENSG00000158987	RAPGEF6	-3.04824	-110.306	0.002302
ENSG00000181867	FTMT	-3.0455	-367.038	0.002323
ENSG00000003989	SLC7A2	-3.04532	-53.5861	0.002324
ENSG00000002834	LASP1	3.04507	50.4503	0.002326
ENSG00000255974	CYP2A6	-3.04179	-596.426	0.002352
ENSG00000188283	ZNF383	-3.04063	-82.965	0.002361
ENSG00000152904	GGPS1	3.03808	109.901	0.002381
ENSG00000176177	ENTHD1	-3.03684	-61.0475	0.002391
ENSG00000204580	DDR1	-3.03684	-26.2017	0.002391
ENSG00000171044	XKR6	3.03364	44.8078	0.002416
ENSG00000130997	POLN	3.0224	103.29	0.002508
ENSG00000127328	RAB3IP	3.02073	29.5818	0.002522
ENSG00000143032	BARHL2	3.01816	177.009	0.002543
ENSG00000174938	SEZ6L2	-3.015	-14.1546	0.00257
ENSG00000198642	KLHL9	3.01272	32.1434	0.002589
ENSG00000120949	TNFRSF8	3.00949	305.42	0.002617
ENSG00000276410	H2BC3	-3.00842	-68.1178	0.002626
ENSG00000117036	ETV3	-3.002	-160.353	0.002682
ENSG00000164574	GALNT10	-2.99725	-48.8794	0.002724
ENSG00000198535	C2CD4A	2.99474	49.5066	0.002747
ENSG00000204913	LRRC3C	-2.99425	-45.5418	0.002751
ENSG00000197562	RAB40C	-2.9917	-86.9482	0.002774
ENSG00000128294	TPST2	-2.99119	-102.484	0.002779
ENSG00000188290	HES4	2.98987	10.6262	0.002791
ENSG00000132952	USPL1	2.98772	115.758	0.002811
ENSG00000105186	ANKRD27	-2.986	-15.552	0.002827
ENSG00000170276	HSPB2	-2.98314	-302.885	0.002853
ENSG00000088682	COQ9	2.98082	25.0171	0.002875
ENSG00000101019	UQCC1	2.98037	74.5097	0.002879
ENSG00000165526	RPUSD4	2.97947	126.121	0.002888
ENSG00000178226	PRSS36	2.97859	41.7742	0.002896
ENSG00000153064	BANK1	-2.97793	-112.304	0.002902
ENSG00000159495	TGM7	-2.97444	-308.05	0.002935
ENSG00000105401	CDC37	-2.96484	-53.3703	0.003028
ENSG00000096872	IFT74	2.96172	110.465	0.003059
ENSG00000110497	AMBRA1	-2.96083	-320.005	0.003068
ENSG00000065518	NDUFB4	2.95875	130.827	0.003089
ENSG00000144369	FAM171B	2.95712	23.9676	0.003105
ENSG00000254415	SIGLEC14	-2.95668	-25.3255	0.00311
ENSG00000107551	RASSF4	2.95628	37.1086	0.003114
ENSG00000196358	NTNG2	2.9555	71.6686	0.003122
ENSG00000130511	SSBP4	2.95283	34.806	0.003149
ENSG00000137872	SEMA6D	2.95061	92.7227	0.003171
ENSG00000197798	FAM118B	2.94925	78.4913	0.003185
ENSG00000125686	MED1	2.94788	30.7429	0.0032
ENSG00000166947	EPB42	-2.94702	-217.225	0.003209
ENSG00000258083	OR9A4	2.94235	247.288	0.003257
ENSG00000131748	STARD3	2.94035	61.2404	0.003278
ENSG00000140105	WARS1	-2.93269	-8.73421	0.00336
ENSG00000272772	ENSG00000272772	-2.93024	-174.165	0.003387
ENSG00000140323	DISP2	-2.92953	-83.5519	0.003395
ENSG00000176473	WDR25	-2.92923	-42.1077	0.003398
ENSG00000136634	IL10	-2.92781	-82.0026	0.003414
ENSG00000174939	ASPHD1	-2.9259	-30.1228	0.003435
ENSG00000188784	PLA2G2E	2.92313	309.291	0.003465
ENSG00000168300	PCMTD1	-2.92254	-36.5982	0.003472
ENSG00000155827	RNF20	-2.92221	-75.8374	0.003476
ENSG00000167244	IGF2	-2.91704	-324.041	0.003534
ENSG00000162757	C1orf74	-2.91435	-90.4158	0.003564
ENSG00000171403	KRT9	2.91417	291.017	0.003566
ENSG00000011485	PPP5C	-2.91331	-7.58076	0.003576
ENSG00000109736	MFSD10	2.91268	74.6457	0.003583
ENSG00000108306	FBXL20	-2.91162	-65.1384	0.003596
ENSG00000115607	IL18RAP	-2.91033	-8.89107	0.00361
ENSG00000167874	TMEM88	2.90983	124.481	0.003616
ENSG00000237330	RNF223	2.90895	48.9587	0.003626
ENSG00000162928	PEX13	-2.90848	-88.8208	0.003632
ENSG00000147872	PLIN2	-2.90649	-19.8835	0.003655
ENSG00000163823	CCR1	2.90319	93.5851	0.003694
ENSG00000104969	SGTA	2.90314	879.594	0.003694
ENSG00000171786	NHLH1	2.89428	91.0467	0.0038
ENSG00000197965	MPZL1	2.89148	25.4457	0.003834
ENSG00000107566	ERLIN1	-2.89096	-54.7458	0.003841
ENSG00000108523	RNF167	-2.88989	-121.598	0.003854
ENSG00000251246	EFNA4-EFNA3	-2.88516	-55.1941	0.003912
ENSG00000100106	TRIOBP	2.88252	53.8247	0.003945
ENSG00000253958	CLDN23	2.8809	7.49427	0.003965
ENSG00000197283	SYNGAP1	-2.87862	-74.9629	0.003994
ENSG00000168131	OR2B2	-2.87382	-178.7	0.004055
ENSG00000173080	RXFP4	2.87255	112.372	0.004072
ENSG00000170606	HSPA4	2.8718	53.9441	0.004081
ENSG00000169599	NFU1	-2.8716	-187.596	0.004084
ENSG00000089597	GANAB	2.8705	306.336	0.004098
ENSG00000170802	FOXN2	2.86783	49.3342	0.004133
ENSG00000162738	VANGL2	-2.86763	-79.5233	0.004136
ENSG00000156171	DRAM2	2.86541	44.2942	0.004165
ENSG00000139133	ALG10	-2.86428	-68.3054	0.00418
ENSG00000248712	CCDC153	2.859	182.182	0.00425
ENSG00000118513	MYB	-2.85655	-103.411	0.004283
ENSG00000204688	OR2H1	2.85294	544.401	0.004332
ENSG00000162104	ADCY9	2.85058	45.198	0.004364
ENSG00000137218	FRS3	-2.85007	-15.7049	0.004371
ENSG00000054967	RELT	2.84948	81.1872	0.004379
ENSG00000147873	IFNA5	2.84943	350.792	0.00438
ENSG00000108439	PNPO	-2.84781	-174.659	0.004402
ENSG00000113249	HAVCR1	-2.84683	-51.1189	0.004416
ENSG00000269404	SPIB	2.8462	425.366	0.004424
ENSG00000215695	RSC1A1	-2.84451	-251.196	0.004448
ENSG00000178860	MSC	-2.84141	-6.69185	0.004491
ENSG00000115884	SDC1	-2.84078	-70.0469	0.0045
ENSG00000148926	ADM	2.83721	51.9363	0.004551
ENSG00000066117	SMARCD1	-2.83586	-100.633	0.00457
ENSG00000099381	SETD1A	-2.83496	-270.853	0.004583
ENSG00000119508	NR4A3	-2.83377	-45.7844	0.0046
ENSG00000187475	H1-6	2.8326	39.2308	0.004617
ENSG00000065361	ERBB3	-2.82873	-39.1443	0.004673
ENSG00000181751	MACIR	2.82814	68.0623	0.004682
ENSG00000273703	H2BC14	-2.8264	-237.458	0.004708
ENSG00000062038	CDH3	-2.82433	-109.644	0.004738
ENSG00000066777	ARFGEF1	2.81999	76.0457	0.004803
ENSG00000131323	TRAF3	2.81643	58.6117	0.004856
ENSG00000163082	SGPP2	-2.81531	-26.1498	0.004873
ENSG00000267748	ENSG00000267748	2.81408	140.916	0.004892
ENSG00000169905	TOR1AIP2	-2.81364	-137.399	0.004898
ENSG00000140474	ULK3	2.8123	142.766	0.004919
ENSG00000179958	DCTPP1	-2.81093	-444.501	0.00494
ENSG00000188234	AGAP4	2.80783	370.341	0.004988
ENSG00000076321	KLHL20	2.80527	133.624	0.005027
ENSG00000204653	ASPDH	2.80486	42.0463	0.005034
ENSG00000204702	OR2J1	2.8039	425.432	0.005049
ENSG00000101412	E2F1	-2.80212	-10.2605	0.005077
ENSG00000197409	H3C4	-2.80152	-52.1322	0.005086
ENSG00000196704	AMZ2	2.79822	27.159	0.005139
ENSG00000143434	SEMA6C	-2.79768	-70.21	0.005147
ENSG00000135116	HRK	-2.79744	-20.9696	0.005151
ENSG00000187288	CIDEC	2.79731	107.225	0.005153
ENSG00000084734	GCKR	2.79086	67.604	0.005257
ENSG00000166762	CATSPER2	-2.78903	-17.2133	0.005287
ENSG00000134389	CFHR5	2.78734	112.6	0.005314
ENSG00000134571	MYBPC3	-2.78597	-92.6779	0.005337
ENSG00000134007	ADAM20	-2.78467	-350.479	0.005358
ENSG00000197724	PHF2	-2.78456	-39.0594	0.00536
ENSG00000100294	MCAT	2.78387	20.7464	0.005371
ENSG00000184163	C1QTNF12	2.78203	51.5281	0.005402
ENSG00000127780	OR1E2	2.78035	566.365	0.00543
ENSG00000163576	EFHB	2.78002	79.5937	0.005436
ENSG00000104728	ARHGEF10	2.7792	71.8659	0.005449
ENSG00000104901	DKKL1	-2.77837	-59.7044	0.005463
ENSG00000122986	HVCN1	2.77661	15.9963	0.005493
ENSG00000160075	SSU72	-2.77323	-45.992	0.00555
ENSG00000144834	TAGLN3	2.76901	11.9676	0.005623
ENSG00000214290	POU2AF3	-2.7678	-79.0288	0.005644
ENSG00000106927	AMBP	-2.76564	-158.798	0.005681
ENSG00000260861	ENSG00000260861	2.76539	11.2687	0.005685
ENSG00000204410	MSH5	2.76533	58.7517	0.005687
ENSG00000144028	SNRNP200	-2.75993	-177.038	0.005781
ENSG00000157895	C12orf43	-2.75793	-19.8353	0.005817
ENSG00000084674	APOB	2.75762	75.4903	0.005822
ENSG00000196967	ZNF585A	2.75561	339.131	0.005858
ENSG00000182985	CADM1	-2.75539	-73.3814	0.005862
ENSG00000205362	MT1A	-2.75466	-110.133	0.005875
ENSG00000137337	MDC1	2.75344	85.1467	0.005897
ENSG00000140459	CYP11A1	-2.75254	-194.409	0.005914
ENSG00000064666	CNN2	2.75148	49.8928	0.005933
ENSG00000072858	SIDT1	2.74883	6.64621	0.005981
ENSG00000205835	GMNC	2.74693	29.2683	0.006016
ENSG00000214530	STARD10	-2.74685	-76.5087	0.006017
ENSG00000131142	CCL25	2.74494	18.6051	0.006052
ENSG00000204381	LAYN	2.74411	11.5619	0.006068
ENSG00000167487	KLHL26	2.74279	188.847	0.006092
ENSG00000277258	PCGF2	2.74108	112.194	0.006124
ENSG00000126814	TRMT5	2.74018	47.0947	0.006141
ENSG00000255307	OR52B2	2.73936	257.783	0.006156
ENSG00000136021	SCYL2	2.73888	72.1929	0.006165
ENSG00000158023	CFAP251	-2.73843	-12.1526	0.006173
ENSG00000196655	TRAPPC4	2.73351	32.5397	0.006266
ENSG00000213626	LBH	-2.73325	-61.4937	0.006271
ENSG00000140259	MFAP1	-2.73322	-120.185	0.006272
ENSG00000232040	SCAND3	-2.73168	-75.6053	0.006301
ENSG00000179055	OR13D1	-2.73026	-116.104	0.006328
ENSG00000158869	FCER1G	-2.72943	-11.7398	0.006344
ENSG00000104894	CD37	2.72915	10.6642	0.00635
ENSG00000162302	RPS6KA4	2.72887	53.4534	0.006355
ENSG00000119669	IRF2BPL	2.72752	15.2082	0.006381
ENSG00000162399	BSND	2.7271	229.888	0.006389
ENSG00000145214	DGKQ	2.72675	9.22351	0.006396
ENSG00000121274	TENT4B	2.71997	266.511	0.006529
ENSG00000060718	COL11A1	2.71758	261.868	0.006576
ENSG00000021355	SERPINB1	2.7164	43.3799	0.0066
ENSG00000125454	SLC25A19	2.71631	62.793	0.006601
ENSG00000135164	DMTF1	2.71535	127.204	0.006621
ENSG00000115211	EIF2B4	-2.71454	-121.516	0.006637
ENSG00000274286	ADRA2B	2.71335	190.56	0.006661
ENSG00000138395	CDK15	-2.7123	-75.6266	0.006682
ENSG00000124613	ZNF391	2.71106	33.3966	0.006707
ENSG00000074219	TEAD2	-2.7094	-33.0995	0.00674
ENSG00000249709	ZNF564	2.70721	41.0436	0.006785
ENSG00000116191	RALGPS2	2.70115	60.1574	0.00691
ENSG00000168491	CCDC110	-2.69857	-35.3731	0.006964
ENSG00000077152	UBE2T	-2.69809	-55.2121	0.006974
ENSG00000106034	CPED1	2.69627	71.6349	0.007012
ENSG00000124574	ABCC10	-2.69626	-18.6887	0.007012
ENSG00000166200	COPS2	-2.69379	-51.843	0.007064
ENSG00000205832	C16orf96	2.69278	240.718	0.007086
ENSG00000101680	LAMA1	2.68627	172.818	0.007226
ENSG00000170791	CHCHD7	-2.6807	-112.426	0.007347
ENSG00000131591	C1orf159	2.68046	17.0343	0.007352
ENSG00000243364	EFNA4	-2.68002	-46.1867	0.007362
ENSG00000128645	HOXD1	-2.67988	-49.5135	0.007365
ENSG00000152611	CAPSL	-2.67971	-69.8649	0.007369
ENSG00000149485	FADS1	-2.67968	-29.0961	0.007369
ENSG00000110395	CBL	-2.67742	-99.9037	0.007419
ENSG00000095932	SMIM24	2.67471	54.874	0.007479
ENSG00000013523	ANGEL1	2.67266	28.8434	0.007525
ENSG00000100519	PSMC6	-2.67161	-50.0562	0.007549
ENSG00000147885	IFNA16	-2.67096	-229.887	0.007563
ENSG00000174371	EXO1	-2.66815	-30.7743	0.007627
ENSG00000170092	SPDYE5	2.66618	127.53	0.007672
ENSG00000160124	MIX23	2.66587	150.614	0.007679
ENSG00000137842	TMEM62	2.66581	49.6002	0.00768
ENSG00000168803	ADAL	-2.6653	-25.4359	0.007692
ENSG00000180346	TIGD2	2.66489	64.3593	0.007701
ENSG00000104886	PLEKHJ1	2.66444	165.819	0.007712
ENSG00000198914	POU3F3	2.66406	139.543	0.00772
ENSG00000174992	ZG16	2.66389	172.754	0.007724
ENSG00000170779	CDCA4	2.66289	17.912	0.007747
ENSG00000148600	CDHR1	-2.66111	-85.2516	0.007788
ENSG00000146039	SLC17A4	-2.66069	-151.73	0.007798
ENSG00000161610	HCRT	-2.65973	-120.379	0.00782
ENSG00000185043	CIB1	2.65967	33.6279	0.007822
ENSG00000007520	TSR3	-2.65938	-120.142	0.007828
ENSG00000206150	RNASE13	2.65899	209.787	0.007838
ENSG00000213588	ZBTB9	2.65814	98.5767	0.007857
ENSG00000289491	ENSG00000289491	2.65504	1141.99	0.00793
ENSG00000166128	RAB8B	2.65477	46.5177	0.007936
ENSG00000132680	KHDC4	-2.65308	-48.0915	0.007976
ENSG00000189079	ARID2	2.65253	178.781	0.007989
ENSG00000179580	RNF151	-2.65232	-24.9827	0.007994
ENSG00000136810	TXN	-2.64946	-11.2946	0.008062
ENSG00000196826	ENSG00000196826	2.64931	44.52	0.008066
ENSG00000157992	KRTCAP3	-2.64869	-54.3071	0.00808
ENSG00000168028	RPSA	2.64819	32.7564	0.008092
ENSG00000003987	MTMR7	2.64787	80.9287	0.0081
ENSG00000122484	RPAP2	2.64679	78.2611	0.008126
ENSG00000128917	DLL4	-2.64656	-291.276	0.008132
ENSG00000241839	PLEKHO2	2.64262	47.8198	0.008227
ENSG00000125780	TGM3	-2.64132	-38.5637	0.008258
ENSG00000138115	CYP2C8	-2.6402	-240.641	0.008286
ENSG00000089053	ANAPC5	2.63861	119.749	0.008325
ENSG00000223572	CKMT1A	-2.63833	-428.704	0.008331
ENSG00000075239	ACAT1	-2.63777	-43.5851	0.008345
ENSG00000172568	FNDC9	-2.6345	-85.0557	0.008426
ENSG00000158553	POM121L2	2.63201	64.1896	0.008488
ENSG00000136877	FPGS	-2.62898	-23.0892	0.008564
ENSG00000173404	INSM1	2.62868	20.0144	0.008572
ENSG00000187239	FNBP1	-2.6267	-77.0534	0.008622
ENSG00000161609	KASH5	2.62666	4.2663	0.008623
ENSG00000116001	TIA1	-2.62653	-41.7779	0.008626
ENSG00000135362	PRR5L	2.62652	18.7758	0.008626
ENSG00000164151	ICE1	-2.62491	-62.3587	0.008667
ENSG00000172661	WASHC2C	-2.62429	-13.0659	0.008683
ENSG00000135966	TGFBRAP1	2.62422	42.3232	0.008685
ENSG00000168374	ARF4	2.62364	71.0118	0.008699
ENSG00000138035	PNPT1	-2.62152	-37.3998	0.008754
ENSG00000145879	SPINK7	-2.62012	-1389	0.00879
ENSG00000186847	KRT14	2.61939	264.346	0.008809
ENSG00000132003	ZSWIM4	2.61869	74.695	0.008827
ENSG00000177663	IL17RA	2.61675	21.1869	0.008877
ENSG00000180257	ZNF816	-2.61672	-109.749	0.008878
ENSG00000115084	SLC35F5	-2.61443	-22.5394	0.008938
ENSG00000161180	CCDC116	2.6143	88.8754	0.008941
ENSG00000179144	GIMAP7	2.61277	41.0713	0.008981
ENSG00000204482	LST1	2.61266	60.9016	0.008984
ENSG00000125834	STK35	-2.61152	-161.158	0.009014
ENSG00000153107	ANAPC1	2.61036	41.6225	0.009045
ENSG00000196666	FAM180B	2.608	103.967	0.009107
ENSG00000153551	CMTM7	-2.60336	-54.6281	0.009231
ENSG00000066468	FGFR2	2.60302	81.835	0.009241
ENSG00000112941	TENT4A	2.60244	31.6807	0.009256
ENSG00000183682	BMP8A	2.60224	12.8386	0.009262
ENSG00000142494	SLC47A1	2.60174	50.088	0.009275
ENSG00000094661	OR1I1	-2.5967	-796.87	0.009412
ENSG00000095981	KCNK16	-2.5957	-75.2501	0.00944
ENSG00000284704	SCYGR3	-2.59362	-147.35	0.009497
ENSG00000163406	SLC15A2	2.59342	41.7473	0.009503
ENSG00000090013	BLVRB	-2.59164	-78.1448	0.009552
ENSG00000183513	COA5	-2.58913	-52.281	0.009622
ENSG00000160181	TFF2	-2.58599	-132.571	0.00971
ENSG00000183569	SERHL2	-2.58582	-4.32935	0.009715
ENSG00000105549	THEG	2.58258	173.764	0.009806
ENSG00000171109	MFN1	2.58237	47.4213	0.009812
ENSG00000168306	ACOX2	-2.58179	-74.4392	0.009829
ENSG00000023287	RB1CC1	-2.58156	-354.949	0.009835
ENSG00000139218	SCAF11	-2.58094	-127.581	0.009853
ENSG00000215817	ZC3H11B	-2.58093	-54.5727	0.009854
ENSG00000169397	RNASE3	2.58044	6.35612	0.009867
ENSG00000145907	G3BP1	2.58026	45.606	0.009873
ENSG00000197728	RPS26	-2.57959	-18.539	0.009892
ENSG00000184743	ATL3	-2.57865	-57.2376	0.009919
ENSG00000087302	RTRAF	2.57863	49.7775	0.009919
ENSG00000203546	ENSG00000203546	2.57757	117.108	0.00995
ENSG00000183087	GAS6	-2.57504	-59.9036	0.010023
ENSG00000198783	ZNF830	-2.57419	-161.751	0.010047
ENSG00000268500	SIGLEC5	-2.57308	-34.8645	0.01008
ENSG00000188486	H2AX	-2.57174	-29.8795	0.010119
ENSG00000165061	ZMAT4	2.57022	138.223	0.010164
ENSG00000113328	CCNG1	2.56795	60.1704	0.01023
ENSG00000169876	MUC17	-2.56779	-211.645	0.010235
ENSG00000023041	ZDHHC6	2.56596	56.559	0.010289
ENSG00000080166	DCT	-2.56564	-76.8535	0.010299
ENSG00000099308	MAST3	-2.5656	-60.1965	0.0103
ENSG00000118985	ELL2	-2.56488	-36.0818	0.010321
ENSG00000116584	ARHGEF2	2.56438	61.7986	0.010336
ENSG00000283782	ENSG00000283782	2.56411	19.4334	0.010344
ENSG00000174951	FUT1	-2.56298	-60.0162	0.010378
ENSG00000171587	DSCAM	-2.56152	-406.903	0.010422
ENSG00000063245	EPN1	-2.5607	-47.6616	0.010446
ENSG00000168806	LCMT2	-2.55786	-30.403	0.010532
ENSG00000164691	TAGAP	2.55671	11.2546	0.010567
ENSG00000184924	PTRHD1	-2.55545	-58.1688	0.010605
ENSG00000089177	KIF16B	-2.55541	-22.5303	0.010606
ENSG00000064687	ABCA7	2.55466	9.93667	0.010629
ENSG00000171060	C8orf74	-2.55417	-125.46	0.010644
ENSG00000163064	EN1	-2.55394	-689.895	0.010651
ENSG00000187987	ZSCAN23	2.55391	32.8686	0.010652
ENSG00000284779	ENSG00000284779	-2.5514	-262.166	0.010729
ENSG00000269590	ENSG00000269590	-2.55138	-72.2863	0.01073
ENSG00000089225	TBX5	2.55124	556.803	0.010734
ENSG00000142102	PGGHG	-2.55073	-43.8844	0.01075
ENSG00000214688	C10orf105	-2.55018	-46.2736	0.010767
ENSG00000278870	OR51G1	-2.54984	-421.305	0.010777
ENSG00000184939	ZFP90	-2.54908	-6.38785	0.010801
ENSG00000136010	ALDH1L2	2.54889	25.3424	0.010807
ENSG00000104055	TGM5	-2.5469	-70.7716	0.010868
ENSG00000054611	TBC1D22A	-2.54676	-22.7837	0.010873
ENSG00000182545	RNASE10	2.54504	1466.41	0.010926
ENSG00000189233	NUGGC	-2.54284	-14.9179	0.010995
ENSG00000180113	TDRD6	-2.54211	-353.729	0.011019
ENSG00000177556	ATOX1	-2.54172	-24.1263	0.011031
ENSG00000122034	GTF3A	-2.54171	-24.5157	0.011031
ENSG00000178301	AQP11	-2.53974	-26.4911	0.011093
ENSG00000144130	NT5DC4	-2.53857	-46.073	0.011131
ENSG00000198252	STYX	2.53796	20.6568	0.01115
ENSG00000138092	CENPO	-2.53735	-65.4438	0.01117
ENSG00000163798	SLC4A1AP	2.53703	136.116	0.01118
ENSG00000146839	ZAN	2.53681	40.5938	0.011187
ENSG00000070961	ATP2B1	2.53651	49.0926	0.011196
ENSG00000143033	MTF2	-2.53554	-84.4107	0.011228
ENSG00000205883	DEFB135	2.53454	115.007	0.011259
ENSG00000279000	OR10A6	2.53221	252.954	0.011335
ENSG00000198380	GFPT1	-2.53162	-56.78	0.011354
ENSG00000204264	PSMB8	2.53129	92.8593	0.011364
ENSG00000175595	ERCC4	-2.52977	-47.8328	0.011414
ENSG00000176022	B3GALT6	2.52896	117.317	0.01144
ENSG00000101191	DIDO1	2.52885	94.4567	0.011444
ENSG00000196260	SFTA2	2.52682	313.221	0.01151
ENSG00000000938	FGR	2.52608	29.6374	0.011534
ENSG00000163235	TGFA	2.52605	30.9329	0.011535
ENSG00000223638	RFPL4A	-2.52588	-39.9223	0.011541
ENSG00000162745	OLFML2B	-2.52572	-59.2115	0.011546
ENSG00000139970	RTN1	-2.52164	-142.877	0.011681
ENSG00000143772	ITPKB	2.52031	205.619	0.011725
ENSG00000126432	PRDX5	-2.51932	-84.3362	0.011758
ENSG00000105063	PPP6R1	-2.51831	-59.6978	0.011792
ENSG00000173273	TNKS	2.51692	46.2098	0.011839
ENSG00000260325	HSPB9	2.51617	130.41	0.011864
ENSG00000143977	SNRPG	-2.51565	-28.8056	0.011881
ENSG00000091732	ZC3HC1	-2.51556	-130.399	0.011884
ENSG00000138185	ENTPD1	2.51474	78.4985	0.011912
ENSG00000198326	TMEM239	-2.51461	-421.371	0.011917
ENSG00000213047	DENND1B	2.51289	87.2007	0.011974
ENSG00000122481	RWDD3	2.51219	23.7039	0.011998
ENSG00000170889	RPS9	2.51219	7.14164	0.011998
ENSG00000140691	ARMC5	-2.51054	-99.339	0.012055
ENSG00000213578	CPLX3	2.51035	177.551	0.012061
ENSG00000089234	BRAP	-2.51035	-107.529	0.012061
ENSG00000124935	SCGB1D2	2.50987	170.754	0.012078
ENSG00000170417	TMEM182	2.50969	61.7696	0.012084
ENSG00000160563	MED27	2.50898	49.1238	0.012108
ENSG00000077935	SMC1B	-2.5089	-33.7556	0.012111
ENSG00000185187	SIGIRR	2.5082	175.414	0.012135
ENSG00000143753	DEGS1	-2.50795	-166.648	0.012143
ENSG00000138688	BLTP1	-2.50715	-63.8632	0.012171
ENSG00000115234	SNX17	-2.50478	-74.8328	0.012253
ENSG00000212722	KRTAP4-9	-2.50429	-502.6	0.01227
ENSG00000100422	CERK	-2.5022	-36.0182	0.012342
ENSG00000163599	CTLA4	-2.50094	-16.0539	0.012386
ENSG00000129422	MTUS1	-2.50073	-22.8217	0.012394
ENSG00000162746	FCRLB	-2.50042	-12.4536	0.012405
ENSG00000107902	LHPP	-2.49959	-7.60594	0.012434
ENSG00000171962	DRC3	-2.49888	-37.5421	0.012459
ENSG00000229809	ZNF688	2.49883	341.684	0.012461
ENSG00000139531	SUOX	2.4988	32.2379	0.012461
ENSG00000165474	GJB2	-2.49691	-19.6168	0.012528
ENSG00000072571	HMMR	2.49664	74.0155	0.012538
ENSG00000106571	GLI3	2.49641	76.5734	0.012546
ENSG00000087074	PPP1R15A	2.4961	31.0168	0.012557
ENSG00000204310	AGPAT1	-2.49601	-33.3968	0.01256
ENSG00000050165	DKK3	2.49553	93.121	0.012577
ENSG00000140287	HDC	2.49453	5.85209	0.012612
ENSG00000186314	PRELID2	-2.49387	-47.1117	0.012636
ENSG00000129250	KIF1C	2.49351	52.9375	0.012649
ENSG00000204022	LIPJ	-2.49251	-130.838	0.012684
ENSG00000121053	EPX	2.49241	8.95688	0.012688
ENSG00000169247	SH3TC2	-2.49201	-84.2895	0.012702
ENSG00000128886	ELL3	2.49181	58.8581	0.012709
ENSG00000189068	VSTM1	-2.49024	-12.0858	0.012766
ENSG00000205038	PKHD1L1	2.48983	51.9783	0.012781
ENSG00000142182	DNMT3L	2.48745	451.915	0.012866
ENSG00000090686	USP48	2.48597	41.9571	0.01292
ENSG00000086619	ERO1B	-2.48556	-15.761	0.012935
ENSG00000164171	ITGA2	-2.48438	-11.9843	0.012978
ENSG00000198945	L3MBTL3	2.48347	45.8304	0.013011
ENSG00000127152	BCL11B	2.48292	15.3904	0.013031
ENSG00000198929	NOS1AP	2.48289	44.8385	0.013032
ENSG00000104332	SFRP1	-2.48258	-251.53	0.013044
ENSG00000162456	KNCN	2.48175	309.079	0.013074
ENSG00000139370	SLC15A4	2.48171	47.5888	0.013075
ENSG00000150630	VEGFC	-2.48039	-475.067	0.013124
ENSG00000154719	MRPL39	2.48012	20.652	0.013134
ENSG00000099282	TSPAN15	-2.47862	-17.0287	0.013189
ENSG00000160469	BRSK1	-2.4786	-35.0384	0.01319
ENSG00000107165	TYRP1	-2.47849	-303.147	0.013194
ENSG00000241370	RPP21	2.47548	18.1204	0.013306
ENSG00000111231	GPN3	-2.47518	-70.2636	0.013317
ENSG00000100321	SYNGR1	2.47381	14.9414	0.013368
ENSG00000175352	NRIP3	-2.47355	-9.98816	0.013378
ENSG00000182177	ASB18	2.47249	310.416	0.013417
ENSG00000134294	SLC38A2	-2.4719	-71.8436	0.01344
ENSG00000134744	TUT4	-2.47147	-79.4493	0.013456
ENSG00000198130	HIBCH	-2.47038	-161.017	0.013497
ENSG00000150361	KLHL1	2.46817	462.064	0.013581
ENSG00000142961	MOB3C	-2.46661	-32.168	0.01364
ENSG00000125485	DDX31	2.46552	43.0348	0.013681
ENSG00000132915	PDE6A	-2.46356	-172.434	0.013756
ENSG00000149639	SOGA1	-2.46327	-69.2875	0.013768
ENSG00000082175	PGR	2.46306	326.504	0.013776
ENSG00000167257	RNF214	-2.46278	-364.759	0.013786
ENSG00000149218	ENDOD1	-2.46194	-6.81119	0.013819
ENSG00000178665	ZNF713	2.46085	7.30249	0.013861
ENSG00000174989	FBXW8	-2.46029	-31.5271	0.013882
ENSG00000070444	MNT	-2.45953	-77.8984	0.013912
ENSG00000149115	TNKS1BP1	-2.45855	-10.3663	0.01395
ENSG00000113302	IL12B	2.45789	46.9889	0.013976
ENSG00000120992	LYPLA1	2.45734	80.9903	0.013997
ENSG00000105849	POLR1F	-2.45593	-24.769	0.014052
ENSG00000159398	CES5A	2.45534	353.437	0.014075
ENSG00000135919	SERPINE2	-2.45512	-14.1691	0.014084
ENSG00000181666	ZNF875	-2.45409	-234.646	0.014124
ENSG00000103023	PRSS54	-2.45209	-132.824	0.014203
ENSG00000179546	HTR1D	2.45169	144.985	0.014219
ENSG00000104613	INTS10	-2.45066	-90.3331	0.01426
ENSG00000175520	UBQLN3	2.45065	283.609	0.01426
ENSG00000119321	FKBP15	2.44862	37.1135	0.014341
ENSG00000186891	TNFRSF18	2.44797	61.0354	0.014366
ENSG00000138376	BARD1	2.44515	6.40211	0.014479
ENSG00000159217	IGF2BP1	-2.4451	-410.417	0.014481
ENSG00000131094	C1QL1	2.44419	163.545	0.014518
ENSG00000137825	ITPKA	-2.44415	-30.5693	0.014519
ENSG00000171634	BPTF	-2.44336	-109.088	0.014551
ENSG00000163072	NOSTRIN	-2.44213	-24.1486	0.014601
ENSG00000173546	CSPG4	2.44212	153.175	0.014601
ENSG00000184489	PTP4A3	-2.44143	-5.06645	0.014629
ENSG00000204435	CSNK2B	-2.44068	-147.434	0.01466
ENSG00000131849	ZNF132	-2.44048	-42.2037	0.014668
ENSG00000125900	SIRPD	2.44009	159.233	0.014683
ENSG00000169474	SPRR1A	2.43964	171.715	0.014702
ENSG00000232113	TEX50	2.43903	245.079	0.014727
ENSG00000132953	XPO4	-2.43736	-34.7819	0.014795
ENSG00000164841	TMEM74	-2.4368	-28.034	0.014818
ENSG00000147364	FBXO25	2.43608	29.6522	0.014848
ENSG00000127399	LRRC61	2.4354	17.6199	0.014875
ENSG00000143257	NR1I3	-2.43524	-74.5561	0.014882
ENSG00000171056	SOX7	2.43523	68.9589	0.014882
ENSG00000197273	GUCA2A	2.43397	287.915	0.014934
ENSG00000242372	EIF6	-2.43288	-22.6381	0.014979
ENSG00000177302	TOP3A	2.4305	48.5367	0.015078
ENSG00000129235	TXNDC17	2.43018	282.872	0.015091
ENSG00000130653	PNPLA7	2.42965	166.475	0.015113
ENSG00000173110	HSPA6	-2.42813	-46.0096	0.015177
ENSG00000118420	UBE3D	-2.4278	-61.3174	0.015191
ENSG00000141741	MIEN1	-2.42531	-112.835	0.015295
ENSG00000178802	MPI	2.42411	98.5111	0.015346
ENSG00000184702	SEPTIN5	-2.42245	-231.279	0.015416
ENSG00000132825	PPP1R3D	-2.42219	-121.316	0.015427
ENSG00000129480	DTD2	2.42128	67.9894	0.015466
ENSG00000122218	COPA	2.41883	44.4209	0.01557
ENSG00000257138	TAS2R38	-2.41775	-677.568	0.015617
ENSG00000204694	OR11A1	2.41703	355.633	0.015648
ENSG00000166126	AMN	-2.41573	-24.5557	0.015704
ENSG00000173269	MMRN2	-2.41573	-20.1174	0.015704
ENSG00000181085	MAPK15	-2.41457	-80.2485	0.015754
ENSG00000184979	USP18	2.41286	22.1307	0.015828
ENSG00000147874	HAUS6	-2.41279	-42.251	0.015831
ENSG00000137133	HINT2	-2.41178	-88.511	0.015875
ENSG00000126934	MAP2K2	2.41124	94.0737	0.015899
ENSG00000138468	SENP7	-2.40843	-50.6584	0.016022
ENSG00000227729	RD3L	2.40706	10.3587	0.016081
ENSG00000162923	WDR26	-2.40547	-206.211	0.016152
ENSG00000164111	ANXA5	-2.40495	-6.36163	0.016175
ENSG00000136856	SLC2A8	-2.40124	-12.9416	0.01634
ENSG00000181915	ADO	2.40053	44.0012	0.016371
ENSG00000162927	PUS10	-2.39952	-141.617	0.016417
ENSG00000140464	PML	2.39799	72.2859	0.016485
ENSG00000110721	CHKA	2.39755	57.7154	0.016505
ENSG00000169047	IRS1	2.39448	44.0954	0.016644
ENSG00000069020	MAST4	2.39376	22.2226	0.016677
ENSG00000001460	STPG1	2.39366	36.4479	0.016681
ENSG00000118308	IRAG2	-2.3934	-122.141	0.016693
ENSG00000181616	OR52H1	2.39155	126.026	0.016777
ENSG00000130165	ELOF1	2.3902	67.6352	0.016839
ENSG00000250305	TRMT9B	-2.39019	-150.103	0.01684
ENSG00000124145	SDC4	2.39013	26.6195	0.016842
ENSG00000165475	CRYL1	-2.38887	-32.9805	0.0169
ENSG00000214097	SMCO1	-2.38878	-94.5856	0.016904
ENSG00000177565	TBL1XR1	2.38842	99.2847	0.016921
ENSG00000180817	PPA1	2.38829	29.2468	0.016927
ENSG00000106615	RHEB	-2.38811	-70.3243	0.016935
ENSG00000133321	PLAAT4	-2.38776	-124.53	0.016951
ENSG00000104691	UBXN8	-2.38722	-69.1067	0.016976
ENSG00000057663	ATG5	2.38503	95.3543	0.017078
ENSG00000159788	RGS12	-2.38414	-14.2218	0.017119
ENSG00000089063	TMEM230	-2.38367	-76.3388	0.017141
ENSG00000198083	KRTAP9-9	-2.38288	-497.526	0.017178
ENSG00000120057	SFRP5	2.38228	79.9471	0.017206
ENSG00000215183	MSMP	2.38136	184.797	0.017249
ENSG00000042980	ADAM28	2.38123	74.3183	0.017255
ENSG00000123933	MXD4	2.38018	85.5174	0.017304
ENSG00000134825	TMEM258	2.38003	162.904	0.017311
ENSG00000188786	MTF1	-2.37868	-404.518	0.017375
ENSG00000197892	KIF13B	-2.37846	-75.1368	0.017385
ENSG00000035141	FAM136A	-2.37786	-60.6841	0.017413
ENSG00000070019	GUCY2C	2.3777	267.26	0.017421
ENSG00000001084	GCLC	2.37766	30.6511	0.017423
ENSG00000124226	RNF114	2.37756	62.0987	0.017427
ENSG00000275126	H4C13	2.37655	48.1018	0.017476
ENSG00000116032	GRIN3B	-2.37453	-52.4531	0.017571
ENSG00000183484	GPR132	2.37401	29.5697	0.017596
ENSG00000123374	CDK2	-2.37353	-82.5855	0.017619
ENSG00000278588	H2BC10	-2.37154	-54.0204	0.017714
ENSG00000246705	H2AJ	2.37154	24.9969	0.017714
ENSG00000004975	DVL2	-2.37074	-63.3977	0.017752
ENSG00000242028	HYPK	2.37004	102.896	0.017786
ENSG00000079332	SAR1A	2.36924	101.951	0.017825
ENSG00000148459	PDSS1	-2.36875	-26.4791	0.017848
ENSG00000198521	ZNF43	2.36766	127.653	0.017901
ENSG00000040633	PHF23	-2.36585	-61.9323	0.017989
ENSG00000240386	LCE1F	-2.36554	-535.132	0.018004
ENSG00000188895	MSL1	2.36535	473.556	0.018013
ENSG00000157211	CDCP2	-2.36401	-76.866	0.018078
ENSG00000137673	MMP7	-2.36204	-12.6075	0.018175
ENSG00000087502	ERGIC2	-2.36165	-19.4899	0.018194
ENSG00000108557	RAI1	-2.36164	-327.557	0.018194
ENSG00000170561	IRX2	2.36151	561.104	0.018201
ENSG00000216588	IGSF23	2.36126	152.489	0.018213
ENSG00000133328	PLAAT2	2.36119	11.0365	0.018216
ENSG00000160471	COX6B2	2.36109	52.1469	0.018221
ENSG00000170819	BFSP2	-2.36009	-136.526	0.018271
ENSG00000168297	PXK	2.35974	12.9883	0.018288
ENSG00000131462	TUBG1	-2.35966	-32.5091	0.018292
ENSG00000162009	SSTR5	-2.35964	-602.942	0.018293
ENSG00000163606	CD200R1	-2.35926	-19.0902	0.018312
ENSG00000163217	BMP10	2.3591	90.7372	0.018319
ENSG00000231274	SBK3	-2.35882	-121.5	0.018333
ENSG00000276644	DACH1	2.35788	56.6261	0.01838
ENSG00000144677	CTDSPL	-2.35661	-56.2919	0.018443
ENSG00000178184	PARD6G	-2.35532	-50.2331	0.018507
ENSG00000172724	CCL19	-2.35527	-18.6312	0.018509
ENSG00000147488	ST18	-2.35439	-205.158	0.018553
ENSG00000103507	BCKDK	2.3531	100.769	0.018618
ENSG00000187664	HAPLN4	2.35188	143.835	0.018679
ENSG00000170419	VSTM2A	-2.35071	-335.877	0.018738
ENSG00000172586	CHCHD1	2.35001	143.718	0.018773
ENSG00000177885	GRB2	-2.34986	-32.6965	0.018781
ENSG00000227345	PARG	2.34973	307.654	0.018787
ENSG00000176927	EFCAB5	-2.3492	-180.91	0.018814
ENSG00000181315	ZNF322	-2.34898	-42.1635	0.018825
ENSG00000101040	ZMYND8	-2.34816	-53.3027	0.018867
ENSG00000067369	TP53BP1	2.34699	23.5121	0.018926
ENSG00000134824	FADS2	-2.3442	-6.47466	0.019068
ENSG00000184986	TMEM121	-2.34353	-124.933	0.019102
ENSG00000188636	RTL6	2.343	22.6327	0.01913
ENSG00000116748	AMPD1	2.34297	78.8221	0.019131
ENSG00000167815	PRDX2	2.34204	47.6947	0.019179
ENSG00000196659	TTC30B	-2.34194	-74.9462	0.019184
ENSG00000052841	TTC17	-2.34189	-131.392	0.019186
ENSG00000128284	APOL3	-2.34065	-26.1887	0.01925
ENSG00000163209	SPRR3	-2.34046	-95.0102	0.01926
ENSG00000166603	MC4R	-2.34027	-43.5774	0.01927
ENSG00000116981	NT5C1A	2.34007	16.6871	0.01928
ENSG00000130433	CACNG6	-2.33782	-9.38193	0.019397
ENSG00000129562	DAD1	2.33672	17.1747	0.019454
ENSG00000149269	PAK1	2.33569	40.7561	0.019507
ENSG00000135373	EHF	-2.33531	-28.5981	0.019527
ENSG00000135916	ITM2C	2.33415	6.25614	0.019588
ENSG00000183977	PP2D1	-2.33295	-37.9487	0.019651
ENSG00000047936	ROS1	-2.33274	-50.606	0.019662
ENSG00000126821	SGPP1	-2.33259	-93.5871	0.01967
ENSG00000052749	RRP12	2.33081	16.7472	0.019763
ENSG00000111897	SERINC1	-2.32927	-16.3954	0.019845
ENSG00000140525	FANCI	-2.32825	-64.3819	0.019899
ENSG00000050748	MAPK9	2.32789	48.394	0.019918
ENSG00000185252	ZNF74	2.32698	239.402	0.019966
ENSG00000136206	SPDYE1	-2.3262	-74.7172	0.020008
ENSG00000136167	LCP1	2.32561	137.435	0.020039
ENSG00000132669	RIN2	2.32492	43.7018	0.020076
ENSG00000121653	MAPK8IP1	-2.32394	-550.725	0.020129
ENSG00000106331	PAX4	2.32228	433.423	0.020218
ENSG00000132510	KDM6B	-2.32205	-150.701	0.02023
ENSG00000115207	GTF3C2	-2.32174	-124.142	0.020247
ENSG00000258465	ENSG00000258465	-2.32152	-139.394	0.020259
ENSG00000124191	TOX2	2.32141	2.72827	0.020265
ENSG00000224940	PRRT4	-2.32119	-38.2376	0.020276
ENSG00000118729	CASQ2	2.32025	172.145	0.020327
ENSG00000158516	CPA2	2.32024	267.329	0.020328
ENSG00000156381	ANKRD9	2.31888	26.1335	0.020401
ENSG00000240403	KIR3DL2	2.31782	11.6537	0.020459
ENSG00000236104	ZBTB22	2.31644	109.966	0.020534
ENSG00000142751	GPN2	-2.3164	-17.5674	0.020536
ENSG00000275896	PRSS2	2.31608	5.1292	0.020554
ENSG00000170927	PKHD1	-2.3154	-208.253	0.020591
ENSG00000204438	GPANK1	-2.31398	-61.133	0.020669
ENSG00000079689	SCGN	-2.31377	-334.967	0.02068
ENSG00000072201	LNX1	-2.31288	-24.1932	0.020729
ENSG00000215372	ZNF705G	2.31239	2542.87	0.020756
ENSG00000088002	SULT2B1	-2.31207	-370.428	0.020774
ENSG00000093217	XYLB	-2.31032	-70.5231	0.02087
ENSG00000104687	GSR	2.31002	60.5108	0.020887
ENSG00000125386	FAM193A	-2.30998	-369.436	0.020889
ENSG00000148704	VAX1	-2.30968	-1112.46	0.020906
ENSG00000151687	ANKAR	-2.30927	-41.3377	0.020929
ENSG00000188580	NKAIN2	-2.30875	-60.8393	0.020958
ENSG00000078725	BRINP1	2.30855	260.679	0.020969
ENSG00000129055	ANAPC13	2.30715	19.7485	0.021047
ENSG00000145723	GIN1	2.3067	48.4665	0.021072
ENSG00000149516	MS4A3	-2.30631	-16.8049	0.021093
ENSG00000170290	SLN	2.30583	316.675	0.02112
ENSG00000256825	ENSG00000256825	-2.30538	-77.9448	0.021145
ENSG00000124939	SCGB2A1	2.3047	172.174	0.021183
ENSG00000123610	TNFAIP6	2.30433	44.0651	0.021204
ENSG00000169223	LMAN2	-2.30429	-127.235	0.021206
ENSG00000248871	TNFSF12-TNFSF13	-2.30421	-34.3789	0.021211
ENSG00000129474	AJUBA	-2.30363	-92.5243	0.021244
ENSG00000135211	TMEM60	2.30223	55.1794	0.021322
ENSG00000185163	DDX51	-2.30161	-91.3371	0.021357
ENSG00000171135	JAGN1	-2.30146	-22.7675	0.021366
ENSG00000254440	PBOV1	2.30078	281.125	0.021404
ENSG00000183760	ACP7	-2.30056	-17.2479	0.021416
ENSG00000100888	CHD8	2.29989	33.2333	0.021454
ENSG00000159063	ALG8	-2.29887	-6.90972	0.021512
ENSG00000165661	QSOX2	-2.29867	-108.93	0.021524
ENSG00000138593	SECISBP2L	-2.29845	-24.6948	0.021536
ENSG00000070669	ASNS	2.29691	28.0042	0.021624
ENSG00000105278	ZFR2	2.29641	258.887	0.021653
ENSG00000120533	ENY2	-2.29514	-74.268	0.021725
ENSG00000100890	PRORP	-2.29458	-59.2307	0.021757
ENSG00000068137	PLEKHH3	2.29428	43.9346	0.021774
ENSG00000184344	GDF3	-2.294	-21.4206	0.021791
ENSG00000170426	SDR9C7	-2.29338	-87.493	0.021826
ENSG00000125457	MIF4GD	2.29331	10.6385	0.02183
ENSG00000185070	FLRT2	2.29293	67.4318	0.021852
ENSG00000141279	NPEPPS	-2.29288	-115.325	0.021855
ENSG00000204703	OR2B3	-2.29269	-199.38	0.021866
ENSG00000185585	OLFML2A	-2.29163	-142.663	0.021927
ENSG00000181143	MUC16	-2.29027	-576.744	0.022005
ENSG00000125726	CD70	-2.29025	-16.7285	0.022007
ENSG00000167601	AXL	2.29019	28.0657	0.02201
ENSG00000132773	TOE1	2.29003	88.1831	0.02202
ENSG00000168002	POLR2G	2.28923	108.503	0.022066
ENSG00000178691	SUZ12	2.28896	73.8646	0.022082
ENSG00000054267	ARID4B	-2.28825	-186.572	0.022123
ENSG00000153531	ADPRHL1	-2.28656	-132.366	0.022222
ENSG00000114650	SCAP	-2.28587	-112.606	0.022262
ENSG00000111731	C2CD5	2.28558	78.3132	0.022279
ENSG00000123505	AMD1	-2.28548	-48.4101	0.022285
ENSG00000079277	MKNK1	2.28323	48.1244	0.022417
ENSG00000160883	HK3	2.28172	92.9847	0.022506
ENSG00000115446	UNC50	2.28162	66.4756	0.022512
ENSG00000081985	IL12RB2	2.28089	8.08441	0.022555
ENSG00000018869	ZNF582	-2.2803	-20.9039	0.02259
ENSG00000233381	AK4P3	-2.27815	-94.8698	0.022717
ENSG00000285085	ENSG00000285085	2.27804	12.8021	0.022724
ENSG00000282988	ENSG00000282988	-2.27768	-13.2838	0.022745
ENSG00000267534	S1PR2	-2.2771	-30.1447	0.02278
ENSG00000104044	OCA2	2.27668	13023	0.022806
ENSG00000168135	KCNJ4	2.27551	133.36	0.022875
ENSG00000142513	ACP4	-2.27512	-235.873	0.022899
ENSG00000167654	ATCAY	2.27495	264.885	0.022909
ENSG00000223658	C1GALT1C1L	-2.27404	-13.8784	0.022963
ENSG00000198517	MAFK	-2.27383	-170.208	0.022976
ENSG00000068079	IFI35	-2.27294	-48.1929	0.02303
ENSG00000176204	LRRTM4	2.27281	184.829	0.023037
ENSG00000155363	MOV10	-2.27206	-53.4543	0.023083
ENSG00000108830	RND2	2.27182	134.982	0.023097
ENSG00000083290	ULK2	-2.27163	-108.512	0.023109
ENSG00000188554	NBR1	-2.27038	-46.2536	0.023184
ENSG00000154814	OXNAD1	2.26989	89.9079	0.023214
ENSG00000180509	KCNE1	2.26982	48.1284	0.023219
ENSG00000142606	MMEL1	2.26965	69.6198	0.023229
ENSG00000182979	MTA1	-2.26903	-242.331	0.023267
ENSG00000176978	DPP7	2.26892	34.9318	0.023273
ENSG00000188092	GPR89B	-2.26892	-197.871	0.023273
ENSG00000151065	DCP1B	2.2686	52.8598	0.023292
ENSG00000180574	EIF2S3B	2.2686	97.2028	0.023293
ENSG00000159202	UBE2Z	-2.2684	-83.4367	0.023305
ENSG00000150764	DIXDC1	-2.26814	-60.8114	0.023321
ENSG00000127743	IL17B	2.26692	121.422	0.023395
ENSG00000124641	MED20	2.26659	17.729	0.023415
ENSG00000260027	HOXB7	2.26646	70.189	0.023423
ENSG00000106367	AP1S1	2.26634	13.0231	0.023431
ENSG00000143595	AQP10	-2.2657	-83.5788	0.02347
ENSG00000103275	UBE2I	-2.26505	-48.8814	0.02351
ENSG00000161980	POLR3K	-2.26469	-12.8562	0.023532
ENSG00000184967	NOC4L	-2.26422	-88.0988	0.023561
ENSG00000148634	HERC4	2.26231	40.4679	0.023678
ENSG00000154721	JAM2	-2.26167	-97.6184	0.023718
ENSG00000225526	MKRN2OS	2.26162	47.7803	0.023721
ENSG00000006282	SPATA20	2.26157	4.49193	0.023724
ENSG00000104763	ASAH1	2.26151	18.5562	0.023728
ENSG00000183153	GJD3	-2.26128	-213.776	0.023742
ENSG00000040341	STAU2	2.26101	38.2584	0.023758
ENSG00000111639	MRPL51	-2.25967	-5.41277	0.023842
ENSG00000013583	HEBP1	2.25922	4.26466	0.02387
ENSG00000154743	TSEN2	-2.25876	-19.2304	0.023898
ENSG00000173706	HEG1	2.25852	39.7884	0.023914
ENSG00000161542	PRPSAP1	-2.25603	-76.9342	0.024069
ENSG00000187498	COL4A1	-2.25571	-61.0105	0.024089
ENSG00000131480	AOC2	-2.25515	-140.862	0.024124
ENSG00000168484	SFTPC	2.25473	332.931	0.02415
ENSG00000278224	PRICKLE4	-2.2545	-10.9302	0.024165
ENSG00000174915	PTDSS2	2.2536	72.2952	0.024221
ENSG00000123154	WDR83	2.25353	96.4295	0.024226
ENSG00000168610	STAT3	2.25273	133.598	0.024276
ENSG00000117215	PLA2G2D	2.25251	122.099	0.02429
ENSG00000100926	TM9SF1	2.25226	38.5271	0.024306
ENSG00000136051	WASHC4	-2.25142	-44.1698	0.024359
ENSG00000169218	RSPO1	-2.25103	-153.69	0.024383
ENSG00000196876	SCN8A	-2.24835	-88.8693	0.024554
ENSG00000164440	TXLNB	2.24818	30.1396	0.024564
ENSG00000104213	PDGFRL	2.24776	20.2712	0.024592
ENSG00000150510	FAM124A	-2.24776	-24.6668	0.024592
ENSG00000289763	ENSG00000289763	2.24769	43.1771	0.024596
ENSG00000198356	GET3	2.24715	132.16	0.024631
ENSG00000178078	STAP2	2.24668	12.1143	0.024661
ENSG00000136444	RSAD1	-2.24642	-144.206	0.024677
ENSG00000204700	OR2J2	-2.2457	-544.49	0.024723
ENSG00000134318	ROCK2	2.24541	13.3888	0.024742
ENSG00000090530	P3H2	-2.24504	-31.0524	0.024765
ENSG00000166869	CHP2	2.24392	170.822	0.024837
ENSG00000159166	LAD1	-2.2439	-92.6889	0.024839
ENSG00000237649	KIFC1	2.24388	196.29	0.02484
ENSG00000128408	RIBC2	-2.24321	-27.4106	0.024883
ENSG00000131584	ACAP3	2.24254	147.16	0.024927
ENSG00000183023	SLC8A1	2.24244	161.439	0.024933
ENSG00000132681	ATP1A4	2.2424	60.4474	0.024935
ENSG00000272636	DOC2B	-2.2409	-47.8627	0.025033
ENSG00000196562	SULF2	2.24088	38.3528	0.025034
ENSG00000076685	NT5C2	2.24073	12.4833	0.025044
ENSG00000184838	PRR16	2.23943	42.8761	0.025128
ENSG00000110900	TSPAN11	2.23857	203.857	0.025184
ENSG00000132716	DCAF8	-2.23855	-61.3052	0.025185
ENSG00000138964	PARVG	2.2385	22.7967	0.025189
ENSG00000155097	ATP6V1C1	-2.23706	-56.374	0.025283
ENSG00000213658	LAT	-2.23655	-76.3537	0.025316
ENSG00000176922	OR51S1	-2.23621	-298.347	0.025338
ENSG00000110717	NDUFS8	2.23597	35.2888	0.025354
ENSG00000082641	NFE2L1	-2.235	-99.421	0.025417
ENSG00000106392	C1GALT1	2.23478	9.44356	0.025432
ENSG00000173486	FKBP2	2.2337	152.912	0.025503
ENSG00000114790	ARHGEF26	-2.23206	-38.4074	0.025611
ENSG00000157020	SEC13	2.23163	57.4416	0.025639
ENSG00000066422	ZBTB11	2.23153	71.3109	0.025646
ENSG00000185627	PSMD13	2.2309	30.3415	0.025688
ENSG00000189164	ZNF527	2.23082	60.1088	0.025693
ENSG00000184719	RNLS	-2.22958	-19.6778	0.025776
ENSG00000182923	CEP63	2.22845	19.1225	0.025851
ENSG00000180329	CCDC43	-2.22791	-70.8475	0.025887
ENSG00000176994	SMCR8	2.22747	44.1998	0.025916
ENSG00000117360	PRPF3	-2.22735	-91.964	0.025924
ENSG00000171792	RHNO1	-2.22597	-81.3936	0.026016
ENSG00000144134	RABL2A	2.22567	39.3675	0.026036
ENSG00000126858	RHOT1	-2.22544	-204.369	0.026051
ENSG00000164124	TMEM144	2.22516	54.1889	0.026071
ENSG00000185621	LMLN	-2.22496	-45.6345	0.026084
ENSG00000110801	PSMD9	2.22476	26.7788	0.026098
ENSG00000160791	CCR5	-2.22444	-7.37528	0.026119
ENSG00000119446	RBM18	2.22438	159.058	0.026123
ENSG00000179059	ZFP42	2.22334	438.045	0.026193
ENSG00000105171	POP4	-2.22325	-56.8403	0.026199
ENSG00000215454	KRTAP10-4	2.22306	210.892	0.026212
ENSG00000113643	RARS1	-2.22151	-38.4288	0.026316
ENSG00000143006	DMRTB1	-2.22102	-580.967	0.02635
ENSG00000110492	MDK	2.22031	90.1829	0.026398
ENSG00000215912	TTC34	-2.22007	-150.496	0.026414
ENSG00000196504	PRPF40A	2.21985	33.2512	0.026429
ENSG00000169777	TAS2R1	2.21956	409.512	0.026448
ENSG00000168314	MOBP	-2.21937	-199.081	0.026462
ENSG00000178718	RPP25	2.21904	104.531	0.026484
ENSG00000110148	CCKBR	-2.21897	-73.9676	0.026489
ENSG00000173511	VEGFB	-2.21819	-131.437	0.026542
ENSG00000010438	PRSS3	2.21818	150.782	0.026542
ENSG00000047457	CP	-2.21757	-35.6836	0.026584
ENSG00000125798	FOXA2	-2.21736	-640.593	0.026599
ENSG00000205476	CCDC85C	-2.21707	-29.3008	0.026618
ENSG00000138640	FAM13A	2.21699	7.27097	0.026624
ENSG00000124493	GRM4	2.21686	108.732	0.026633
ENSG00000182511	FES	2.21642	7.33082	0.026663
ENSG00000023902	PLEKHO1	2.21568	42.6459	0.026714
ENSG00000124215	CDH26	-2.21551	-239.059	0.026725
ENSG00000099624	ATP5F1D	2.2152	597.38	0.026747
ENSG00000174953	DHX36	2.21397	88.3872	0.026831
ENSG00000143622	RIT1	2.21248	89.7542	0.026933
ENSG00000099337	KCNK6	-2.21224	-45.4722	0.02695
ENSG00000249240	ENSG00000249240	2.21215	37.207	0.026956
ENSG00000010017	RANBP9	-2.21209	-38.2927	0.026961
ENSG00000079156	OSBPL6	2.2115	52.2903	0.027001
ENSG00000125734	GPR108	2.21092	43.4684	0.027042
ENSG00000090520	DNAJB11	-2.20854	-45.3415	0.027207
ENSG00000144426	NBEAL1	-2.20854	-67.2396	0.027207
ENSG00000168515	SCGB1D1	-2.20816	-173.293	0.027233
ENSG00000136244	IL6	2.20761	18.1694	0.027271
ENSG00000196805	SPRR2B	-2.20676	-57.2447	0.027331
ENSG00000172500	FIBP	2.20652	128.395	0.027347
ENSG00000103375	AQP8	-2.20569	-140.532	0.027406
ENSG00000112053	SLC26A8	2.20514	10.4498	0.027444
ENSG00000111678	C12orf57	-2.205	-19.9923	0.027454
ENSG00000112462	OR12D3	-2.20466	-359.035	0.027478
ENSG00000147684	NDUFB9	2.20418	60.2017	0.027512
ENSG00000171804	WDR87	2.20353	61.3472	0.027557
ENSG00000123453	SARDH	2.20329	34.772	0.027574
ENSG00000167705	RILP	2.20284	109.671	0.027606
ENSG00000133574	GIMAP4	2.2021	23.2319	0.027658
ENSG00000126803	HSPA2	-2.20193	-10.384	0.027671
ENSG00000187855	ASCL4	-2.20132	-87.4507	0.027713
ENSG00000135355	GJA10	2.20125	413.237	0.027719
ENSG00000065357	DGKA	2.20062	51.116	0.027763
ENSG00000172139	SLC9C1	-2.19964	-31.7438	0.027832
ENSG00000187595	ZNF385C	-2.1994	-38.8249	0.02785
ENSG00000128709	HOXD9	-2.19937	-204.559	0.027852
ENSG00000180921	FAM83H	2.19907	20.6877	0.027873
ENSG00000167664	TMIGD2	2.19885	8.79781	0.027889
ENSG00000213066	CEP43	2.19849	18.6269	0.027914
ENSG00000159164	SV2A	-2.19826	-74.5112	0.02793
ENSG00000116205	TCEANC2	-2.1981	-103.567	0.027942
ENSG00000081479	LRP2	-2.19783	-31.1	0.027961
ENSG00000163666	HESX1	2.19767	42.7091	0.027973
ENSG00000164951	PDP1	2.19763	68.2407	0.027975
ENSG00000100804	PSMB5	-2.19613	-20.854	0.028083
ENSG00000070087	PFN2	-2.19547	-42.0075	0.02813
ENSG00000169688	MT1B	2.1952	111.471	0.028149
ENSG00000266472	MRPS21	-2.19485	-13.985	0.028174
ENSG00000177830	CHID1	-2.19484	-58.357	0.028175
ENSG00000101546	RBFA	-2.19448	-30.7	0.028201
ENSG00000111261	MANSC1	-2.19415	-60.282	0.028224
ENSG00000177225	GATD1	2.19095	122.133	0.028455
ENSG00000151025	GPR158	2.19024	195.732	0.028507
ENSG00000144589	STK11IP	2.18982	109.643	0.028537
ENSG00000153113	CAST	2.18893	72.0411	0.028602
ENSG00000138623	SEMA7A	2.18813	28.5711	0.02866
ENSG00000164761	TNFRSF11B	-2.18761	-7.83393	0.028698
ENSG00000174946	GPR171	2.18696	51.1606	0.028746
ENSG00000130427	EPO	2.18649	270.844	0.028779
ENSG00000154146	NRGN	-2.18608	-149.75	0.028809
ENSG00000136870	ZNF189	2.18436	34.1597	0.028936
ENSG00000168356	SCN11A	2.18424	205.982	0.028945
ENSG00000180596	H2BC4	-2.18401	-34.6327	0.028961
ENSG00000106178	CCL24	-2.18318	-26.8783	0.029023
ENSG00000010030	ETV7	2.18188	7.32823	0.029119
ENSG00000198363	ASPH	-2.18188	-20.1132	0.029119
ENSG00000170473	PYM1	-2.18107	-50.8282	0.029178
ENSG00000178538	CA8	-2.18049	-20.0339	0.029221
ENSG00000167186	COQ7	-2.18009	-42.4201	0.029251
ENSG00000147526	TACC1	2.17978	27.7215	0.029274
ENSG00000183747	ACSM2A	-2.17966	-171.306	0.029282
ENSG00000171631	P2RY6	-2.17677	-10.5871	0.029498
ENSG00000157693	TMEM268	2.17672	18.9764	0.029501
ENSG00000137411	VARS2	-2.17667	-17.2531	0.029505
ENSG00000205356	TECPR1	2.17577	28.8746	0.029573
ENSG00000158050	DUSP2	2.17574	38.005	0.029575
ENSG00000103495	MAZ	2.1757	745.946	0.029578
ENSG00000110330	BIRC2	2.17555	68.0541	0.029589
ENSG00000197312	DDI2	-2.17453	-76.319	0.029666
ENSG00000106302	HYAL4	2.17448	174.421	0.029669
ENSG00000231738	TSPAN19	2.1744	196.377	0.029675
ENSG00000123836	PFKFB2	2.17436	123.071	0.029678
ENSG00000188305	PEAK3	-2.17313	-9.58172	0.02977
ENSG00000109079	TNFAIP1	2.17304	34.7358	0.029777
ENSG00000159516	SPRR2G	-2.17107	-296.167	0.029926
ENSG00000203499	IQANK1	2.171	48.0782	0.029931
ENSG00000173868	PHOSPHO1	-2.1709	-27.5199	0.029939
ENSG00000105499	PLA2G4C	2.16977	202.869	0.030024
ENSG00000172901	LVRN	2.16901	116.542	0.030082
ENSG00000171903	CYP4F11	-2.16893	-154.569	0.030088
ENSG00000264230	ANXA8L1	-2.16874	-103.906	0.030103
ENSG00000156261	CCT8	-2.16833	-20.0554	0.030133
ENSG00000072071	ADGRL1	2.16817	16.6624	0.030146
ENSG00000135956	TMEM127	2.16766	257.56	0.030184
ENSG00000288859	H2AC19	2.16715	430.185	0.030223
ENSG00000111786	SRSF9	2.16588	54.1378	0.03032
ENSG00000085433	WDR47	2.16423	35.7165	0.030446
ENSG00000006468	ETV1	-2.16168	-12.679	0.030643
ENSG00000164713	BRI3	2.16144	27.9126	0.030661
ENSG00000140678	ITGAX	2.16106	17.7291	0.03069
ENSG00000156140	ADAMTS3	2.1604	23.4441	0.030742
ENSG00000148180	GSN	2.16006	129.186	0.030768
ENSG00000152127	MGAT5	2.15982	59.4688	0.030787
ENSG00000250067	YJEFN3	2.15936	207.925	0.030822
ENSG00000087884	AAMDC	2.15921	21.8893	0.030834
ENSG00000126005	MMP24OS	-2.15821	-8.22529	0.030911
ENSG00000100346	CACNA1I	2.1578	359.839	0.030944
ENSG00000263528	IKBKE	-2.15768	-4.56182	0.030953
ENSG00000126353	CCR7	-2.15755	-117.57	0.030963
ENSG00000089327	FXYD5	-2.157	-17.8026	0.031005
ENSG00000187994	RINL	2.15523	26.3922	0.031144
ENSG00000205423	CNEP1R1	2.15413	30.1638	0.03123
ENSG00000137634	NXPE4	2.15401	422.977	0.03124
ENSG00000204104	TRAF3IP1	-2.15385	-22.6323	0.031252
ENSG00000008294	SPAG9	-2.15361	-26.247	0.031271
ENSG00000165533	TTC8	2.15296	35.2404	0.031322
ENSG00000168925	CTRB1	2.15254	11.8073	0.031355
ENSG00000183251	OR51B4	2.15172	324.742	0.031419
ENSG00000120137	PANK3	2.15155	70.1136	0.031433
ENSG00000169548	ZNF280A	2.15053	77.49	0.031514
ENSG00000172939	OXSR1	2.15006	120.465	0.031551
ENSG00000206559	ZCWPW2	-2.1497	-63.4274	0.031579
ENSG00000163527	STT3B	-2.14967	-62.0494	0.031581
ENSG00000144848	ATG3	-2.14904	-112.07	0.031631
ENSG00000153250	RBMS1	2.1489	46.4178	0.031642
ENSG00000174165	ZDHHC24	2.14771	37.9802	0.031737
ENSG00000157911	PEX10	2.14765	70.9785	0.031741
ENSG00000137547	MRPL15	2.14751	12.7465	0.031753
ENSG00000168710	AHCYL1	-2.14728	-29.1029	0.031771
ENSG00000166377	ATP9B	-2.14716	-20.2679	0.031781
ENSG00000100362	PVALB	-2.14678	-96.3431	0.031811
ENSG00000118579	MED28	2.14576	23.6213	0.031892
ENSG00000120526	NUDCD1	-2.14513	-55.5275	0.031943
ENSG00000284667	SCYGR5	-2.14504	-176.229	0.03195
ENSG00000134202	GSTM3	-2.14407	-12.2039	0.032028
ENSG00000143543	JTB	2.14401	124.75	0.032032
ENSG00000166170	BAG5	-2.14378	-22.5091	0.032051
ENSG00000135838	NPL	2.14369	38.5561	0.032058
ENSG00000137806	NDUFAF1	-2.14292	-78.7944	0.032119
ENSG00000072110	ACTN1	2.14278	15.8385	0.032131
ENSG00000022355	GABRA1	-2.14254	-268.829	0.03215
ENSG00000188761	BCL2L15	2.14128	99.0071	0.032251
ENSG00000237441	RGL2	-2.1393	-109.997	0.032412
ENSG00000112079	STK38	-2.13864	-107.922	0.032465
ENSG00000121743	GJA3	-2.13842	-10.9011	0.032483
ENSG00000221874	ZNF816-ZNF321P	-2.13795	-40.8415	0.032521
ENSG00000184465	WDR27	-2.13763	-27.8751	0.032547
ENSG00000154040	CABYR	-2.13754	-58.6133	0.032554
ENSG00000148541	FAM13C	2.13689	70.5792	0.032607
ENSG00000182108	DEXI	2.13689	45.6727	0.032607
ENSG00000169129	AFAP1L2	-2.13688	-57.9791	0.032607
ENSG00000113838	TBCCD1	2.13688	72.4718	0.032607
ENSG00000167139	TBC1D21	2.13688	120.895	0.032608
ENSG00000145692	BHMT	2.1367	212.627	0.032623
ENSG00000167723	TRPV3	2.13583	3.0404	0.032694
ENSG00000235453	SMIM27	-2.13553	-136.578	0.032718
ENSG00000168412	MTNR1A	2.1353	419.942	0.032736
ENSG00000165714	BORCS5	-2.13517	-20.9524	0.032747
ENSG00000122952	ZWINT	2.13511	95.2213	0.032752
ENSG00000110324	IL10RA	-2.13453	-41.1074	0.0328
ENSG00000127578	WFIKKN1	2.13439	23.8517	0.032811
ENSG00000135900	MRPL44	2.13438	42.8535	0.032812
ENSG00000039319	ZFYVE16	2.13429	41.6117	0.032819
ENSG00000105227	PRX	-2.13403	-17.0782	0.03284
ENSG00000130396	AFDN	-2.13366	-49.5606	0.03287
ENSG00000123444	KBTBD4	2.13355	122.486	0.03288
ENSG00000186185	KIF18B	2.13199	20.1287	0.033008
ENSG00000165188	RNF183	-2.13164	-95.9118	0.033036
ENSG00000164850	GPER1	2.13148	205.713	0.03305
ENSG00000177106	EPS8L2	-2.13035	-40.4877	0.033143
ENSG00000182393	IFNL1	2.13026	132.395	0.033151
ENSG00000272980	ENSG00000272980	2.12956	30.521	0.033208
ENSG00000104427	ZC2HC1A	-2.12943	-23.2874	0.033219
ENSG00000139974	SLC38A6	2.12933	133.806	0.033227
ENSG00000162892	IL24	2.1283	22.3191	0.033312
ENSG00000162894	FCMR	2.12779	81.4736	0.033354
ENSG00000243317	STMP1	2.12759	28.9495	0.033371
ENSG00000091831	ESR1	-2.12638	-516.673	0.033472
ENSG00000165895	ARHGAP42	-2.12432	-27.7535	0.033644
ENSG00000183098	GPC6	2.1242	87.062	0.033654
ENSG00000179930	ZNF648	2.1232	228.597	0.033737
ENSG00000166669	ATF7IP2	2.12283	9.63869	0.033768
ENSG00000142549	IGLON5	-2.12215	-57.3249	0.033825
ENSG00000170293	CMTM8	-2.122	-9.94295	0.033838
ENSG00000166860	ZBTB39	2.12114	109.744	0.03391
ENSG00000145451	GLRA3	2.12107	202.143	0.033916
ENSG00000158163	DZIP1L	-2.12049	-27.471	0.033965
ENSG00000111490	TBC1D30	-2.11908	-33.369	0.034083
ENSG00000154370	TRIM11	-2.11884	-111.983	0.034104
ENSG00000077420	APBB1IP	-2.11845	-6.88962	0.034137
ENSG00000141391	PRELID3A	-2.11844	-9.40901	0.034138
ENSG00000146859	TMEM140	-2.11815	-71.0332	0.034162
ENSG00000129159	KCNC1	-2.11796	-58.5582	0.034178
ENSG00000136631	VPS45	-2.11753	-12.1004	0.034215
ENSG00000147443	DOK2	-2.11748	-84.951	0.034219
ENSG00000175395	ZNF25	-2.1173	-34.7783	0.034234
ENSG00000165238	WNK2	-2.11717	-103.671	0.034245
ENSG00000123179	EBPL	-2.11521	-6.69545	0.034412
ENSG00000162885	B3GALNT2	2.11489	42.0041	0.03444
ENSG00000184922	FMNL1	-2.11409	-89.9681	0.034508
ENSG00000130477	UNC13A	2.11385	302.979	0.034528
ENSG00000166562	SEC11C	2.11373	32.0021	0.034538
ENSG00000167767	KRT80	-2.11288	-20.1436	0.034611
ENSG00000064201	TSPAN32	-2.11222	-3.13763	0.034667
ENSG00000204873	KRTAP9-3	-2.11207	-962.491	0.03468
ENSG00000203867	RBM20	2.1117	101.825	0.034712
ENSG00000185024	BRF1	2.11159	48.0582	0.034721
ENSG00000137076	TLN1	-2.11155	-125.934	0.034725
ENSG00000143258	USP21	-2.11137	-65.0145	0.034741
ENSG00000172717	GARIN2	2.11056	320.068	0.03481
ENSG00000165782	PIP4P1	2.10984	226.395	0.034872
ENSG00000275379	H3C11	2.10852	21.2984	0.034986
ENSG00000132356	PRKAA1	2.10808	16.9128	0.035024
ENSG00000158525	CPA5	2.10787	25.0836	0.035042
ENSG00000125787	GNRH2	-2.10776	-44.0093	0.035052
ENSG00000185385	OR7A17	2.10757	168.698	0.035068
ENSG00000221880	KRTAP1-3	-2.10684	-440.566	0.035131
ENSG00000108924	HLF	-2.10646	-147.236	0.035164
ENSG00000159176	CSRP1	2.10629	13.2093	0.035179
ENSG00000255439	ENSG00000255439	2.10549	56.745	0.035249
ENSG00000234284	ZNF879	-2.10528	-77.5464	0.035267
ENSG00000185728	YTHDF3	-2.10503	-75.2261	0.035289
ENSG00000267335	ENSG00000267335	2.10406	144.395	0.035373
ENSG00000144476	ACKR3	-2.10356	-9.55158	0.035416
ENSG00000160683	CXCR5	2.10336	16.3597	0.035435
ENSG00000140497	SCAMP2	2.10328	8.46457	0.035441
ENSG00000116985	BMP8B	2.10305	16.0998	0.035462
ENSG00000134183	GNAT2	-2.102	-38.6152	0.035553
ENSG00000138613	APH1B	-2.10146	-20.1864	0.035601
ENSG00000143001	TMEM61	2.09995	41.5831	0.035733
ENSG00000289490	ENSG00000289490	-2.09982	-54.4652	0.035744
ENSG00000128891	CCDC32	-2.09975	-16.4338	0.035751
ENSG00000108588	CCDC47	2.0987	34.03	0.035843
ENSG00000127481	UBR4	2.09864	72.2213	0.035849
ENSG00000186038	HTR3E	-2.09842	-23.4551	0.035868
ENSG00000126215	XRCC3	2.09831	198.114	0.035878
ENSG00000139266	MARCHF9	-2.09781	-209.967	0.035922
ENSG00000128965	CHAC1	-2.09743	-141.631	0.035956
ENSG00000164107	HAND2	-2.09697	-414.331	0.035996
ENSG00000286135	SPADH	2.09597	341.18	0.036085
ENSG00000097096	SYDE2	-2.09583	-15.2926	0.036097
ENSG00000128652	HOXD3	-2.09576	-562.94	0.036103
ENSG00000076944	STXBP2	-2.09535	-52.025	0.036139
ENSG00000032742	IFT88	-2.09456	-92.1957	0.03621
ENSG00000051341	POLQ	-2.09448	-23.075	0.036217
ENSG00000060642	PIGV	-2.09421	-36.9852	0.036241
ENSG00000067836	ROGDI	2.09407	11.34	0.036254
ENSG00000157110	RBPMS	-2.09338	-19.5894	0.036315
ENSG00000269825	ENSG00000269825	-2.09338	-12.1691	0.036315
ENSG00000128654	MTX2	-2.09319	-59.7621	0.036333
ENSG00000141858	SAMD1	2.09306	53.4691	0.036344
ENSG00000107957	SH3PXD2A	-2.09304	-66.9016	0.036346
ENSG00000146263	MMS22L	-2.09275	-97.5878	0.036371
ENSG00000227059	ANHX	2.09162	50.6304	0.036472
ENSG00000109265	CRACD	2.09117	30.0438	0.036513
ENSG00000144550	CPNE9	-2.09057	-61.1077	0.036567
ENSG00000082293	COL19A1	2.09038	32.0868	0.036584
ENSG00000162670	BRINP3	-2.09023	-100.121	0.036597
ENSG00000099942	CRKL	2.0902	83.3374	0.0366
ENSG00000086848	ALG9	2.08929	88.9553	0.036681
ENSG00000240038	AMY2B	-2.08914	-121.198	0.036695
ENSG00000157106	SMG1	-2.08894	-49.1981	0.036713
ENSG00000114631	PODXL2	2.08754	76.4944	0.03684
ENSG00000214193	SH3D21	2.08752	246.442	0.036841
ENSG00000127074	RGS13	2.08688	130.742	0.036899
ENSG00000146054	TRIM7	2.08678	28.5005	0.036908
ENSG00000146802	TMEM168	2.0861	116.5	0.036969
ENSG00000167632	TRAPPC9	-2.08517	-8.05646	0.037054
ENSG00000178307	TMEM11	-2.08514	-17.3551	0.037057
ENSG00000070610	GBA2	2.08512	20.1846	0.037059
ENSG00000196510	ANAPC7	2.08465	39.393	0.037101
ENSG00000168090	COPS6	2.0846	99.0632	0.037105
ENSG00000067248	DHX29	2.08408	69.9909	0.037153
ENSG00000163702	IL17RC	-2.08364	-21.4002	0.037193
ENSG00000204217	BMPR2	-2.08289	-36.6867	0.037262
ENSG00000114933	INO80D	-2.08236	-101.908	0.03731
ENSG00000290183	ENSG00000290183	2.08097	23.5551	0.037437
ENSG00000004866	ST7	2.07996	33.1061	0.037529
ENSG00000110237	ARHGEF17	2.07995	64.0263	0.03753
ENSG00000106031	HOXA13	2.07934	124.524	0.037586
ENSG00000133318	RTN3	2.07889	29.8415	0.037627
ENSG00000134201	GSTM5	-2.07868	-20.7567	0.037647
ENSG00000125966	MMP24	2.07753	148.321	0.037752
ENSG00000196715	VKORC1L1	2.07731	104.26	0.037773
ENSG00000163121	NEURL3	-2.07714	-285.019	0.037789
ENSG00000185090	MANEAL	-2.07684	-64.2688	0.037816
ENSG00000242441	GTF2A1L	2.0764	78.0773	0.037857
ENSG00000183615	FAM167B	2.07613	45.0044	0.037882
ENSG00000181610	MRPS23	-2.07593	-89.0198	0.0379
ENSG00000010803	SCMH1	2.07592	39.2772	0.037901
ENSG00000188191	PRKAR1B	2.07478	125.736	0.038006
ENSG00000080546	SESN1	2.07475	75.5387	0.03801
ENSG00000178562	CD28	-2.07429	-57.2379	0.038052
ENSG00000106526	ACTR3C	-2.07415	-36.3534	0.038066
ENSG00000008018	PSMB1	2.07381	31.6745	0.038097
ENSG00000144868	TMEM108	2.07317	102.429	0.038157
ENSG00000106336	FBXO24	-2.0731	-100.896	0.038163
ENSG00000129437	KLK14	2.07302	70.2587	0.038171
ENSG00000110711	AIP	-2.07288	-230.692	0.038183
ENSG00000172458	IL17D	2.07262	83.8493	0.038207
ENSG00000154856	APCDD1	-2.07227	-17.0928	0.03824
ENSG00000082212	ME2	-2.07189	-45.5111	0.038276
ENSG00000164076	CAMKV	2.07083	15.4102	0.038375
ENSG00000154188	ANGPT1	-2.07061	-54.1525	0.038395
ENSG00000254466	OR4D10	2.06996	298.5	0.038456
ENSG00000177202	SPACA4	2.0689	96.928	0.038555
ENSG00000205922	ONECUT3	-2.06833	-743.513	0.038609
ENSG00000186910	SERPINA11	2.06812	82.8924	0.038628
ENSG00000177673	TEX44	2.06786	77.8537	0.038653
ENSG00000171428	NAT1	2.06744	44.8259	0.038692
ENSG00000186814	ZSCAN30	-2.06698	-12.1869	0.038736
ENSG00000283297	TEX52	-2.06522	-59.9876	0.038902
ENSG00000108828	VAT1	-2.06387	-36.3413	0.03903
ENSG00000162630	B3GALT2	2.06361	21.5057	0.039055
ENSG00000204704	OR2W1	2.06317	224.056	0.039097
ENSG00000168487	BMP1	2.06313	37.3262	0.0391
ENSG00000120251	GRIA2	-2.06183	-474.166	0.039224
ENSG00000112159	MDN1	2.06169	215.458	0.039237
ENSG00000145050	MANF	-2.06134	-58.9929	0.03927
ENSG00000115977	AAK1	-2.06094	-122.355	0.039309
ENSG00000134575	ACP2	-2.06071	-26.0263	0.03933
ENSG00000197454	OR2L5	2.06053	801.136	0.039348
ENSG00000104870	FCGRT	-2.0604	-50.4545	0.03936
ENSG00000076650	GPATCH1	-2.05997	-13.4407	0.039402
ENSG00000071677	PRLH	2.05975	149.075	0.039423
ENSG00000078699	CBFA2T2	-2.05936	-22.1343	0.03946
ENSG00000136159	NUDT15	-2.05913	-26.3946	0.039482
ENSG00000166896	ATP23	2.05912	4.9262	0.039483
ENSG00000162704	ARPC5	2.05903	49.3579	0.039492
ENSG00000090060	PAPOLA	-2.05853	-92.0602	0.03954
ENSG00000162384	CZIB	-2.05852	-25.6613	0.03954
ENSG00000153443	UBALD1	2.05841	125.695	0.03955
ENSG00000075223	SEMA3C	2.05782	19.4074	0.039607
ENSG00000242110	AMACR	-2.05752	-26.6582	0.039636
ENSG00000132631	SCP2D1	2.05738	209.589	0.03965
ENSG00000069974	RAB27A	-2.05729	-22.2417	0.039659
ENSG00000106333	PCOLCE	-2.05721	-120.477	0.039666
ENSG00000174718	RESF1	2.05714	34.4443	0.039673
ENSG00000013725	CD6	2.05711	43.4024	0.039675
ENSG00000158528	PPP1R9A	2.05687	52.5609	0.039699
ENSG00000212724	KRTAP2-3	-2.05679	-398.458	0.039707
ENSG00000071991	CDH19	2.05639	185.516	0.039745
ENSG00000139116	KIF21A	2.05638	62.6539	0.039746
ENSG00000197020	ZNF100	2.05633	10.6734	0.039751
ENSG00000180016	OR1E1	2.05624	388.443	0.039759
ENSG00000125965	GDF5	2.05612	195.793	0.039771
ENSG00000189184	PCDH18	-2.05594	-22.5885	0.039789
ENSG00000186377	CYP4X1	2.05568	36.0804	0.039814
ENSG00000163491	NEK10	2.05548	60.3225	0.039833
ENSG00000254521	SIGLEC12	2.05544	4.46303	0.039837
ENSG00000198785	GRIN3A	-2.05541	-177.259	0.03984
ENSG00000099910	KLHL22	-2.05496	-103.781	0.039883
ENSG00000102543	CDADC1	-2.05446	-41.5311	0.039931
ENSG00000149646	CNBD2	-2.05387	-66.1121	0.039988
ENSG00000115677	HDLBP	2.05322	22.8197	0.040051
ENSG00000171794	UTF1	2.05268	110.533	0.040104
ENSG00000186453	FAM228A	2.05247	65.7788	0.040124
ENSG00000163374	YY1AP1	2.05237	50.098	0.040134
ENSG00000249773	ENSG00000249773	2.05234	12.0853	0.040137
ENSG00000128694	OSGEPL1	2.05195	100.121	0.040174
ENSG00000122958	VPS26A	2.05143	52.3865	0.040225
ENSG00000204815	ODAD4	2.05108	62.1622	0.040259
ENSG00000177239	MAN1B1	-2.05034	-115.541	0.040331
ENSG00000105810	CDK6	-2.05027	-107.276	0.040338
ENSG00000204518	AADACL4	-2.04972	-195.438	0.040392
ENSG00000223510	CDRT15	-2.04937	-263.44	0.040426
ENSG00000100938	GMPR2	2.04769	54.522	0.04059
ENSG00000116199	FAM20B	-2.04704	-25.7978	0.040654
ENSG00000133392	MYH11	2.04693	11.2223	0.040665
ENSG00000168564	CDKN2AIP	-2.04687	-46.7294	0.040671
ENSG00000182247	UBE2E2	-2.04634	-19.3877	0.040723
ENSG00000129245	FXR2	-2.04566	-103.257	0.04079
ENSG00000213585	VDAC1	2.04519	33.275	0.040837
ENSG00000152595	MEPE	-2.04503	-138.107	0.040852
ENSG00000126787	DLGAP5	2.04496	88.8871	0.040859
ENSG00000006116	CACNG3	-2.04413	-305.298	0.04094
ENSG00000253117	OC90	-2.04391	-334.983	0.040962
ENSG00000136897	MRPL50	2.04384	64.6534	0.040969
ENSG00000100523	DDHD1	2.04357	18.8322	0.040996
ENSG00000165506	DNAAF2	2.04301	10.2438	0.041051
ENSG00000112893	MAN2A1	2.04295	30.978	0.041057
ENSG00000160179	ABCG1	2.04244	61.5046	0.041108
ENSG00000179403	VWA1	2.0422	76.0366	0.041132
ENSG00000122852	SFTPA1	-2.04198	-49.327	0.041153
ENSG00000141034	GID4	2.0419	42.5953	0.041162
ENSG00000103145	HCFC1R1	2.04167	45.8602	0.041184
ENSG00000167614	TTYH1	2.04149	118.092	0.041202
ENSG00000171867	PRNP	2.04049	24.6973	0.041302
ENSG00000151967	SCHIP1	-2.04007	-37.8461	0.041343
ENSG00000184178	SCFD2	-2.04007	-37.9548	0.041344
ENSG00000181631	P2RY13	2.03937	29.0798	0.041413
ENSG00000167104	BPIFB6	2.03909	260.805	0.041441
ENSG00000135374	ELF5	-2.03883	-35.1489	0.041467
ENSG00000111271	ACAD10	2.03876	132.175	0.041474
ENSG00000102891	MT4	-2.03822	-188.474	0.041528
ENSG00000188070	ZFTA	2.03806	59.2886	0.041544
ENSG00000125977	EIF2S2	2.03804	728.966	0.041546
ENSG00000129354	AP1M2	-2.03726	-37.1187	0.041624
ENSG00000135829	DHX9	2.0372	408.261	0.04163
ENSG00000119844	AFTPH	2.03701	137.286	0.041649
ENSG00000132432	SEC61G	-2.0364	-25.3725	0.04171
ENSG00000159792	PSKH1	2.03614	55.8277	0.041736
ENSG00000104774	MAN2B1	2.03606	107.151	0.041745
ENSG00000118113	MMP8	-2.0356	-29.1594	0.041791
ENSG00000183873	SCN5A	-2.03539	-54.6383	0.041811
ENSG00000213999	MEF2B	-2.03469	-8.48997	0.041882
ENSG00000124181	PLCG1	-2.0346	-56.5467	0.041891
ENSG00000244462	RBM12	-2.03432	-32.2709	0.041919
ENSG00000157703	SVOPL	-2.03412	-169.833	0.041939
ENSG00000111696	NT5DC3	2.03401	19.6885	0.041951
ENSG00000185231	MC2R	2.03372	64.6019	0.04198
ENSG00000130590	SAMD10	-2.03339	-13.6325	0.042013
ENSG00000134775	FHOD3	-2.03328	-56.0232	0.042024
ENSG00000168530	MYL1	2.03261	349.506	0.042091
ENSG00000196544	BORCS6	-2.03248	-90.3553	0.042106
ENSG00000146399	TAAR1	-2.03001	-54.7614	0.042356
ENSG00000138614	INTS14	2.03001	110.072	0.042356
ENSG00000196526	AFAP1	-2.02935	-0.45593	0.042423
ENSG00000166037	CEP57	-2.02897	-19.47	0.042461
ENSG00000131771	PPP1R1B	2.02851	73.0282	0.042508
ENSG00000101247	NDUFAF5	-2.02796	-32.2644	0.042564
ENSG00000168071	CCDC88B	-2.02754	-51.8787	0.042608
ENSG00000288675	PANO1	2.02714	63.0515	0.042648
ENSG00000131153	GINS2	2.02699	25.0702	0.042664
ENSG00000155511	GRIA1	2.02654	67.4156	0.042709
ENSG00000284969	ENSG00000284969	2.02539	14.7024	0.042827
ENSG00000128016	ZFP36	2.02536	171.583	0.04283
ENSG00000184988	TMEM106A	2.02506	7.05401	0.042862
ENSG00000253626	EIF5AL1	2.02441	262.171	0.042928
ENSG00000165501	LRR1	2.02402	8.88658	0.042968
ENSG00000204657	OR2H2	2.02391	218.112	0.042979
ENSG00000182150	ERCC6L2	-2.02388	-30.4221	0.042983
ENSG00000104321	TRPA1	2.02353	82.8128	0.043019
ENSG00000288611	NPBWR1	2.02351	47.4149	0.043021
ENSG00000114349	GNAT1	-2.02309	-47.4392	0.043064
ENSG00000127325	BEST3	-2.02306	-20.5036	0.043067
ENSG00000006576	PHTF2	2.02174	60.9837	0.043204
ENSG00000114786	ABHD14A-ACY1	-2.02173	-330.842	0.043205
ENSG00000139193	CD27	-2.02119	-23.0098	0.04326
ENSG00000219438	TAFA5	-2.02107	-222.975	0.043272
ENSG00000179151	EDC3	-2.0201	-128.455	0.043373
ENSG00000180957	PITPNB	-2.01903	-50.8615	0.043484
ENSG00000197079	KRT35	-2.01896	-49.7844	0.043491
ENSG00000165215	CLDN3	2.01835	58.3737	0.043555
ENSG00000172059	KLF11	-2.01791	-17.6326	0.043601
ENSG00000254726	MEX3A	-2.01721	-213.706	0.043673
ENSG00000213782	DDX47	2.01702	73.6602	0.043693
ENSG00000166311	SMPD1	-2.01698	-168.955	0.043698
ENSG00000180785	OR51E1	2.01689	45.9835	0.043707
ENSG00000111206	FOXM1	-2.01674	-10.9114	0.043723
ENSG00000131469	RPL27	-2.01651	-216.282	0.043747
ENSG00000185009	AP3M1	-2.01618	-37.3183	0.043781
ENSG00000175984	DENND2C	2.01609	64.383	0.04379
ENSG00000235098	ANKRD65	2.01411	185.168	0.043998
ENSG00000167962	ZNF598	-2.01384	-22.4829	0.044026
ENSG00000272899	ATP6V1FNB	-2.01347	-124.858	0.044065
ENSG00000132781	MUTYH	2.01281	41.5639	0.044135
ENSG00000114670	NEK11	-2.01177	-51.4779	0.044244
ENSG00000131910	NR0B2	-2.01169	-73.4826	0.044253
ENSG00000182866	LCK	2.01139	49.8671	0.044284
ENSG00000070814	TCOF1	-2.0106	-112.222	0.044368
ENSG00000132646	PCNA	2.01016	55.1501	0.044414
ENSG00000105011	ASF1B	2.00926	12.4822	0.044509
ENSG00000148136	OR13C4	2.00923	391.815	0.044512
ENSG00000091262	ABCC6	-2.00831	-197.434	0.04461
ENSG00000130559	CAMSAP1	2.0079	36.2309	0.044654
ENSG00000165899	OTOGL	-2.00787	-113.572	0.044657
ENSG00000182580	EPHB3	2.00766	30.1358	0.044679
ENSG00000254505	CHMP4A	2.00739	30.9027	0.044708
ENSG00000114354	TFG	2.00714	17.3892	0.044735
ENSG00000183963	SMTN	2.00694	18.6992	0.044756
ENSG00000128185	DGCR6L	2.00694	72.1731	0.044756
ENSG00000136286	MYO1G	2.00631	21.2636	0.044823
ENSG00000172320	OR5A1	2.00614	283.01	0.044842
ENSG00000198271	KRTAP4-5	-2.006	-186.313	0.044857
ENSG00000113312	TTC1	-2.00523	-37.2666	0.044939
ENSG00000159335	PTMS	2.00504	30.7846	0.044959
ENSG00000164346	NSA2	2.00497	29.7854	0.044966
ENSG00000188807	TMEM201	-2.00494	-229.277	0.04497
ENSG00000163126	ANKRD23	-2.00429	-177.122	0.045039
ENSG00000108468	CBX1	2.00427	13.8076	0.045041
ENSG00000114626	ABTB1	2.00427	18.8382	0.045042
ENSG00000163125	RPRD2	-2.00392	-99.8954	0.045079
ENSG00000002549	LAP3	-2.0039	-12.7838	0.045081
ENSG00000134250	NOTCH2	-2.00269	-431.128	0.045211
ENSG00000125967	NECAB3	2.00249	91.1415	0.045232
ENSG00000162897	FCAMR	2.0023	30.1577	0.045253
ENSG00000198691	ABCA4	2.00167	120.722	0.04532
ENSG00000102904	TSNAXIP1	2.00162	368.248	0.045325
ENSG00000083444	PLOD1	2.00152	22.739	0.045336
ENSG00000115421	PAPOLG	2.00149	69.7595	0.04534
ENSG00000135677	GNS	-2.00116	-29.2118	0.045375
ENSG00000012822	CALCOCO1	2.00091	149.618	0.045402
ENSG00000145414	NAF1	-2.0009	-11.4589	0.045403
ENSG00000170091	NSG2	-2.00071	-336.777	0.045424
ENSG00000085831	TTC39A	2.0005	96.0498	0.045446
ENSG00000108511	HOXB6	2.00034	126.454	0.045464
ENSG00000114923	SLC4A3	2	116.188	0.0455
ENSG00000196782	MAML3	1.99961	30.5706	0.045542
ENSG00000233087	RAB6D	-1.99954	-137.852	0.04555
ENSG00000112337	SLC17A2	1.99909	70.0159	0.045599
ENSG00000225950	NTF4	1.99789	53.3817	0.045729
ENSG00000131115	ZNF227	-1.99679	-40.5545	0.045848
ENSG00000178038	ALS2CL	1.99661	13.8603	0.045868
ENSG00000119703	ZC2HC1C	-1.99633	-6.61409	0.045898
ENSG00000103335	PIEZO1	-1.99589	-28.2988	0.045946
ENSG00000104643	MTMR9	-1.99587	-39.4254	0.045948
ENSG00000104881	PPP1R13L	-1.99559	-8.24784	0.045979
ENSG00000196466	ZNF799	-1.99522	-130.92	0.046018
ENSG00000154678	PDE1C	1.99404	30.4717	0.046147
ENSG00000165669	FAM204A	-1.99371	-56.3092	0.046184
ENSG00000173715	C11orf80	-1.99327	-83.4054	0.046231
ENSG00000155926	SLA	-1.99269	-35.0624	0.046296
ENSG00000163818	LZTFL1	-1.99244	-10.3607	0.046322
ENSG00000178199	ZC3H12D	1.99223	46.5609	0.046346
ENSG00000100554	ATP6V1D	-1.99151	-188.523	0.046425
ENSG00000168301	KCTD6	-1.99133	-184.9	0.046444
ENSG00000148942	SLC5A12	1.99104	266.96	0.046476
ENSG00000104804	TULP2	-1.98995	-11.7686	0.046596
ENSG00000204361	NXPE2	1.98975	256.554	0.046619
ENSG00000121281	ADCY7	-1.98867	-34.5813	0.046737
ENSG00000061938	TNK2	-1.98841	-13.2677	0.046766
ENSG00000148660	CAMK2G	-1.98752	-278.231	0.046865
ENSG00000112562	SMOC2	1.98739	161.918	0.04688
ENSG00000161381	PLXDC1	-1.9867	-50.7772	0.046956
ENSG00000182318	ZSCAN22	-1.98651	-147.207	0.046977
ENSG00000101440	ASIP	1.98601	186.185	0.047032
ENSG00000198467	TPM2	-1.98544	-20.5139	0.047096
ENSG00000096088	PGC	-1.98533	-205.051	0.047108
ENSG00000179902	CFAP276	-1.98517	-33.3627	0.047125
ENSG00000187866	PABIR1	1.98388	16.7599	0.047269
ENSG00000140527	WDR93	-1.98375	-72.4838	0.047283
ENSG00000130479	MAP1S	1.98364	12.8191	0.047296
ENSG00000107968	MAP3K8	1.98357	8.95445	0.047304
ENSG00000248405	PRR5-ARHGAP8	1.98285	25.7117	0.047384
ENSG00000181896	ZNF101	-1.98212	-94.9745	0.047466
ENSG00000198874	TYW1	-1.98172	-27.559	0.04751
ENSG00000139372	TDG	-1.98146	-14.7067	0.047539
ENSG00000100036	SLC35E4	-1.98062	-13.1464	0.047634
ENSG00000084623	EIF3I	-1.98061	-61.283	0.047635
ENSG00000138670	RASGEF1B	-1.98047	-38.9828	0.047651
ENSG00000144655	CSRNP1	1.97988	9.75881	0.047717
ENSG00000119801	YPEL5	-1.97983	-57.9829	0.047722
ENSG00000125746	EML2	-1.97919	-5.52635	0.047794
ENSG00000004139	SARM1	-1.97893	-28.888	0.047824
ENSG00000185339	TCN2	1.97871	33.4009	0.047848
ENSG00000143190	POU2F1	-1.97827	-240.498	0.047898
ENSG00000070495	JMJD6	-1.97801	-33.465	0.047928
ENSG00000165672	PRDX3	-1.97749	-30.2269	0.047986
ENSG00000288681	ENSG00000288681	1.9771	10.1872	0.048031
ENSG00000134323	MYCN	1.97686	48.6661	0.048058
ENSG00000251201	TMED7-TICAM2	-1.97593	-25.7266	0.048163
ENSG00000128928	IVD	-1.97571	-28.9864	0.048187
ENSG00000256349	ENSG00000256349	-1.97529	-41.2396	0.048235
ENSG00000214819	CDRT15L2	-1.97521	-1872.27	0.048244
ENSG00000101337	TM9SF4	1.97511	295.08	0.048255
ENSG00000103257	SLC7A5	1.97507	9.79902	0.04826
ENSG00000125375	DMAC2L	-1.9748	-7.8867	0.048291
ENSG00000035862	TIMP2	1.97451	7.09416	0.048324
ENSG00000132330	SCLY	1.97401	44.7347	0.048381
ENSG00000160606	TLCD1	-1.97332	-96.9855	0.048459
ENSG00000171033	PKIA	-1.97275	-14.4697	0.048524
ENSG00000227507	LTB	-1.97211	-63.9127	0.048597
ENSG00000173480	ZNF417	1.97209	15.9859	0.048599
ENSG00000038382	TRIO	-1.97148	-51.3577	0.048669
ENSG00000128815	WDFY4	1.97105	58.9715	0.048718
ENSG00000105559	PLEKHA4	-1.97099	-22.3942	0.048725
ENSG00000168081	PNOC	-1.97055	-34.3793	0.048775
ENSG00000176244	ACBD7	-1.97051	-22.4004	0.048779
ENSG00000135316	SYNCRIP	1.97047	152.363	0.048785
ENSG00000143294	PRCC	-1.97026	-61.8053	0.048808
ENSG00000157657	ZNF618	1.96998	55.6409	0.048841
ENSG00000004779	NDUFAB1	1.96961	28.5865	0.048883
ENSG00000163607	GTPBP8	1.96941	13.9538	0.048906
ENSG00000174343	CHRNA9	-1.96918	-70.6201	0.048932
ENSG00000174957	OR5J2	1.96857	389.919	0.049003
ENSG00000164175	SLC45A2	-1.96797	-28.8291	0.049072
ENSG00000175093	SPSB4	1.96677	140.62	0.04921
ENSG00000104973	MED25	1.96649	56.1285	0.049242
ENSG00000176720	BOK	1.96626	18.6723	0.049269
ENSG00000107807	TLX1	1.96609	168.714	0.049288
ENSG00000025156	HSF2	1.96596	8.78588	0.049303
ENSG00000289721	PYDC5	1.96513	41.5936	0.049399
ENSG00000171360	KRT38	-1.96474	-397.109	0.049444
ENSG00000185236	RAB11B	-1.96367	-77.5876	0.049568
ENSG00000114391	RPL24	-1.96356	-70.7945	0.049581
ENSG00000166033	HTRA1	-1.96353	-55.1557	0.049585
ENSG00000285188	ENSG00000285188	-1.96301	-27.0322	0.049645
ENSG00000011295	TTC19	-1.96288	-193.892	0.04966
ENSG00000186908	ZDHHC17	-1.96211	-128.706	0.04975
ENSG00000102580	DNAJC3	-1.96206	-47.6794	0.049756
ENSG00000162572	SCNN1D	1.96106	131.062	0.049873
ENSG00000250254	PTTG2	-1.96083	-8.16725	0.049899
ENSG00000012232	EXTL3	-1.96019	-57.4234	0.049973
ENSG00000165644	COMTD1	-1.95965	-61.9379	0.050037
ENSG00000072422	RHOBTB1	1.95907	46.6257	0.050105
ENSG00000083817	ZNF416	1.9588	167.188	0.050136
ENSG00000143473	KCNH1	-1.95879	-36.4342	0.050138
ENSG00000100056	ESS2	-1.95861	-3.78566	0.050158
ENSG00000174233	ADCY6	1.95842	144.116	0.050181
ENSG00000088882	CPXM1	-1.95836	-13.457	0.050188
ENSG00000122304	PRM2	1.95735	72.8421	0.050306
ENSG00000169372	CRADD	1.95684	34.4124	0.050366
ENSG00000111252	SH2B3	1.95663	241.002	0.050391
ENSG00000112655	PTK7	1.95658	61.3972	0.050397
ENSG00000185088	RPS27L	-1.95562	-12.5131	0.05051
ENSG00000162944	RFTN2	-1.95541	-9.71692	0.050534
ENSG00000133958	UNC79	1.95499	37.5137	0.050584
ENSG00000138162	TACC2	-1.95491	-52.8608	0.050594
ENSG00000177082	WDR73	-1.95432	-83.3322	0.050664
ENSG00000244242	IFITM10	-1.9543	-28.817	0.050665
ENSG00000112175	BMP5	1.9542	196.235	0.050677
ENSG00000136938	ANP32B	-1.9539	-53.2764	0.050714
ENSG00000186352	ANKRD37	-1.95374	-33.3956	0.050732
ENSG00000119640	ACYP1	1.95361	44.9255	0.050747
ENSG00000148835	TAF5	-1.95355	-9.38718	0.050755
ENSG00000290292	HOMEZ	-1.95347	-21.3096	0.050764
ENSG00000125991	ERGIC3	-1.9532	-89.9287	0.050796
ENSG00000014824	SLC30A9	1.95304	32.2968	0.050815
ENSG00000109519	GRPEL1	1.953	34.357	0.05082
ENSG00000128340	RAC2	-1.95271	-67.8575	0.050854
ENSG00000113407	TARS1	-1.95237	-9.81581	0.050894
ENSG00000144741	SLC25A26	-1.95216	-155.002	0.05092
ENSG00000111452	ADGRD1	1.9517	33.3361	0.050974
ENSG00000100504	PYGL	1.95164	7.10024	0.050981
ENSG00000258713	C20orf141	-1.95151	-82.9866	0.050996
ENSG00000091656	ZFHX4	1.95135	291.196	0.051015
ENSG00000134247	PTGFRN	-1.95061	-16.5183	0.051104
ENSG00000152591	DSPP	1.95047	251.365	0.05112
ENSG00000184434	LRRC19	1.95043	65.1394	0.051124
ENSG00000197323	TRIM33	-1.95006	-20.4532	0.051168
ENSG00000204120	GIGYF2	1.94993	21.7069	0.051184
ENSG00000258529	ENSG00000258529	1.94985	15.8614	0.051195
ENSG00000101082	SLA2	1.94969	21.5387	0.051214
ENSG00000132677	RHBG	1.94954	45.4583	0.051231
ENSG00000133657	ATP13A3	-1.94945	-47.3275	0.051241
ENSG00000160087	UBE2J2	1.94931	113.227	0.051259
ENSG00000170920	OR7G3	1.94928	159.125	0.051262
ENSG00000100034	PPM1F	1.94903	39.9253	0.051292
ENSG00000124380	SNRNP27	-1.94781	-28.5231	0.051438
ENSG00000162891	IL20	-1.94774	-104.556	0.051446
ENSG00000214558	ZC3H11C	-1.94747	-172.692	0.051478
ENSG00000092051	JPH4	1.94738	377.311	0.051489
ENSG00000167996	FTH1	1.94655	145.578	0.051589
ENSG00000157350	ST3GAL2	1.94627	136.784	0.051622
ENSG00000141542	RAB40B	-1.9458	-44.8882	0.051678
ENSG00000152457	DCLRE1C	1.94505	60.4868	0.051769
ENSG00000115155	OTOF	-1.94486	-126.049	0.051792
ENSG00000163931	TKT	-1.94474	-36.4496	0.051807
ENSG00000100749	VRK1	1.94412	26.4119	0.05188
ENSG00000180919	OR56B4	1.94396	815.542	0.0519
ENSG00000150054	MPP7	1.94388	26.7944	0.05191
ENSG00000146072	TNFRSF21	-1.94359	-42.0623	0.051945
ENSG00000168944	CEP120	1.94346	36.2167	0.05196
ENSG00000277149	TYW1B	1.94238	24.6688	0.052091
ENSG00000178741	COX5A	1.9422	184.06	0.052113
ENSG00000168993	CPLX1	1.94194	143.607	0.052144
ENSG00000163001	CFAP36	1.94165	25.228	0.05218
ENSG00000086506	HBQ1	-1.94128	-60.5911	0.052224
ENSG00000140332	TLE3	-1.9412	-133.919	0.052234
ENSG00000125629	INSIG2	-1.94098	-20.1343	0.052261
ENSG00000162994	CLHC1	-1.94087	-30.7196	0.052275
ENSG00000159210	SNF8	1.94083	87.8167	0.052279
ENSG00000145242	EPHA5	-1.94015	-120.394	0.052362
ENSG00000124092	CTCFL	1.93999	84.7257	0.052381
ENSG00000173327	MAP3K11	1.93969	45.2737	0.052418
ENSG00000197437	OR13G1	1.93949	143.062	0.052442
ENSG00000144152	FBLN7	1.93897	89.8317	0.052506
ENSG00000243943	ZNF512	-1.93889	-62.0995	0.052515
ENSG00000128228	SDF2L1	-1.93888	-49.1318	0.052516
ENSG00000214216	IQCJ	-1.93864	-335.727	0.052545
ENSG00000181031	RPH3AL	1.93805	36.3248	0.052618
ENSG00000189181	OR14I1	-1.93798	-222.681	0.052626
ENSG00000131652	THOC6	1.93779	38.7919	0.052649
ENSG00000106236	NPTX2	1.93705	171.835	0.052739
ENSG00000135999	EPC2	-1.93671	-108.862	0.05278
ENSG00000131899	LLGL1	-1.93667	-46.3529	0.052786
ENSG00000135974	C2orf49	1.93542	62.6532	0.052939
ENSG00000078399	HOXA9	-1.93533	-10.4104	0.05295
ENSG00000167264	DUS2	1.93528	240.819	0.052955
ENSG00000172992	DCAKD	1.93493	12.2448	0.052999
ENSG00000128274	A4GALT	1.93422	10.6406	0.053087
ENSG00000075275	CELSR1	1.93421	47.3431	0.053088
ENSG00000171425	ZNF581	1.93302	32.9643	0.053234
ENSG00000172410	INSL5	1.93284	101.937	0.053256
ENSG00000206262	FOXL2NB	-1.93229	-75.5065	0.053324
ENSG00000240654	C1QTNF9	1.93208	48.1947	0.05335
ENSG00000143869	GDF7	-1.93195	-28.5175	0.053365
ENSG00000179271	GADD45GIP1	-1.93175	-640.959	0.053391
ENSG00000163453	IGFBP7	1.93156	13.6776	0.053413
ENSG00000169189	NSMCE1	1.93099	33.4435	0.053485
ENSG00000163735	CXCL5	-1.93066	-26.2044	0.053525
ENSG00000140382	HMG20A	-1.93056	-175.498	0.053538
ENSG00000099860	GADD45B	-1.93038	-45.0497	0.05356
ENSG00000178403	NEUROG2	-1.92942	-61.7029	0.053679
ENSG00000183486	MX2	-1.92929	-18.7385	0.053695
ENSG00000136925	TSTD2	1.929	233.433	0.053731
ENSG00000225968	ELFN1	-1.92894	-105.539	0.053738
ENSG00000126337	KRT36	-1.92876	-8.63489	0.053761
ENSG00000156521	TYSND1	1.92863	124.518	0.053777
ENSG00000127324	TSPAN8	1.92827	166.931	0.053821
ENSG00000188883	KLRG2	1.92741	9.43099	0.053928
ENSG00000189308	LIN54	-1.92701	-60.246	0.053978
ENSG00000176788	BASP1	-1.92653	-31.5308	0.054039
ENSG00000140395	SKIC8	1.92629	26.3589	0.054069
ENSG00000117643	MAN1C1	1.92615	63.638	0.054085
ENSG00000180479	ZNF571	-1.92597	-76.2715	0.054108
ENSG00000138794	CASP6	-1.92591	-44.6585	0.054115
ENSG00000148426	PROSER2	-1.92579	-11.4564	0.05413
ENSG00000189269	DRICH1	-1.92545	-32.7208	0.054173
ENSG00000188277	C15orf62	-1.92417	-163.676	0.054333
ENSG00000179869	ABCA13	-1.92415	-78.9045	0.054336
ENSG00000182836	PLCXD3	1.92405	131.836	0.054349
ENSG00000055813	CCDC85A	1.92342	32.3599	0.054427
ENSG00000073008	PVR	-1.92341	-14.0819	0.054429
ENSG00000092201	SUPT16H	-1.92335	-31.6402	0.054436
ENSG00000166199	ALKBH3	-1.92322	-25.4445	0.054453
ENSG00000185760	KCNQ5	1.9229	16.5245	0.054493
ENSG00000176531	PHLDB3	1.92266	36.5253	0.054523
ENSG00000105583	WDR83OS	-1.92217	-47.6303	0.054584
ENSG00000117602	RCAN3	-1.92182	-67.9141	0.054628
ENSG00000163171	CDC42EP3	-1.92176	-54.5033	0.054636
ENSG00000099617	EFNA2	-1.92075	-336.234	0.054763
ENSG00000103313	MEFV	-1.91986	-10.5958	0.054876
ENSG00000134871	COL4A2	-1.91974	-35.7759	0.05489
ENSG00000125538	IL1B	-1.9197	-8.02296	0.054895
ENSG00000145244	CORIN	-1.91949	-40.4633	0.054923
ENSG00000088179	PTPN4	-1.91912	-15.2677	0.05497
ENSG00000101544	ADNP2	-1.91856	-15.7934	0.05504
ENSG00000184060	ADAP2	-1.91833	-44.4378	0.05507
ENSG00000240505	TNFRSF13B	-1.91778	-27.5219	0.055139
ENSG00000204839	MROH6	-1.91772	-120.957	0.055146
ENSG00000131471	AOC3	-1.91712	-139.431	0.055223
ENSG00000241837	ATP5PO	-1.91706	-33.2151	0.05523
ENSG00000127980	PEX1	1.91574	31.4158	0.055399
ENSG00000102595	UGGT2	1.9153	58.5872	0.055454
ENSG00000072415	PALS1	1.9151	175.912	0.05548
ENSG00000213416	KRTAP4-12	-1.9151	-30.4916	0.05548
ENSG00000124882	EREG	-1.915	-14.6144	0.055492
ENSG00000081177	EXD2	1.9149	66.4229	0.055506
ENSG00000196586	MYO6	1.91451	32.4419	0.055555
ENSG00000236383	CCDC200	1.91398	89.9977	0.055623
ENSG00000141456	PELP1	-1.91394	-38.5036	0.055628
ENSG00000182870	GALNT9	-1.91367	-640.73	0.055662
ENSG00000027869	SH2D2A	1.91309	43.7497	0.055736
ENSG00000109854	HTATIP2	-1.91214	-30.8452	0.055858
ENSG00000206026	SMIM21	1.91201	220.18	0.055874
ENSG00000127022	CANX	-1.91191	-116.161	0.055888
ENSG00000133313	CNDP2	1.91177	5.65059	0.055906
ENSG00000197016	ZNF470	-1.91147	-15.509	0.055944
ENSG00000186635	ARAP1	1.91138	22.9253	0.055956
ENSG00000159658	EFCAB14	-1.91131	-65.8448	0.055965
ENSG00000121073	SLC35B1	1.91117	84.2035	0.055982
ENSG00000176624	MEX3C	-1.91115	-290.207	0.055985
ENSG00000072364	AFF4	1.91105	106.635	0.055998
ENSG00000241399	CD302	-1.91081	-26.9158	0.056029
ENSG00000166575	TMEM135	1.91051	29.0259	0.056067
ENSG00000182481	KPNA2	1.91009	31.8001	0.056122
ENSG00000064225	ST3GAL6	-1.90954	-100.881	0.056192
ENSG00000111319	SCNN1A	-1.90916	-18.4316	0.056242
ENSG00000166164	BRD7	-1.90911	-14.5652	0.056247
ENSG00000130695	CEP85	-1.90865	-12.3834	0.056307
ENSG00000136842	TMOD1	1.90833	21.2122	0.056349
ENSG00000182963	GJC1	-1.9082	-75.5608	0.056365
ENSG00000170881	RNF139	1.90795	62.1995	0.056397
ENSG00000165804	ZNF219	-1.90707	-72.7448	0.056512
ENSG00000130528	HRC	-1.90657	-43.9017	0.056577
ENSG00000188215	DCUN1D3	1.90552	84.049	0.056712
ENSG00000104824	HNRNPL	1.90524	112.1	0.056749
ENSG00000120896	SORBS3	-1.90518	-13.4254	0.056757
ENSG00000172324	OR5A2	1.90513	305.854	0.056763
ENSG00000182004	SNRPE	-1.90501	-80.8617	0.056779
ENSG00000152213	ARL11	1.90475	19.409	0.056812
ENSG00000152583	SPARCL1	1.90466	99.7855	0.056824
ENSG00000181752	OR8K5	1.90419	339.174	0.056885
ENSG00000182107	TMEM30B	-1.90391	-52.9701	0.056923
ENSG00000203795	FAM24A	1.90373	130.842	0.056945
ENSG00000112578	BYSL	1.90372	158.485	0.056946
ENSG00000152767	FARP1	-1.90336	-8.21334	0.056994
ENSG00000263874	LASP1NB	-1.90318	-21.5229	0.057017
ENSG00000112659	CUL9	-1.9028	-57.4379	0.057066
ENSG00000159251	ACTC1	1.90277	98.3533	0.057071
ENSG00000170835	CEL	-1.90209	-178.893	0.057159
ENSG00000145284	SCD5	-1.90175	-5.75442	0.057203
ENSG00000138449	SLC40A1	-1.90073	-16.26	0.057337
ENSG00000174502	SLC26A9	-1.90062	-82.6303	0.057352
ENSG00000137080	IFNA21	-1.89996	-414.076	0.057439
ENSG00000115380	EFEMP1	-1.89993	-48.1685	0.057442
ENSG00000175467	SART1	1.89956	42.6408	0.05749
ENSG00000153234	NR4A2	-1.89942	-74.6181	0.05751
ENSG00000174279	EVX2	-1.89889	-213.232	0.057579
ENSG00000131941	RHPN2	-1.89887	-9.43426	0.057582
ENSG00000175048	ZDHHC14	1.89872	13.3288	0.057601
ENSG00000125170	DOK4	1.89846	16.4727	0.057635
ENSG00000044115	CTNNA1	1.89836	6.65367	0.057649
ENSG00000148187	MRRF	1.89751	130.908	0.057761
ENSG00000197557	TTC30A	-1.89706	-48.7911	0.05782
ENSG00000232258	TMEM114	-1.89641	-394.937	0.057906
ENSG00000138083	SIX3	1.8962	52.0746	0.057934
ENSG00000103005	USB1	1.89568	30.2254	0.058002
ENSG00000198513	ATL1	-1.89538	-54.5128	0.058042
ENSG00000013375	PGM3	1.89458	62.6362	0.058148
ENSG00000204923	FBXO48	-1.89396	-30.3245	0.05823
ENSG00000100985	MMP9	1.89366	100.067	0.058269
ENSG00000137078	SIT1	-1.8936	-67.1572	0.058278
ENSG00000172123	SLFN12	1.89332	49.6504	0.058315
ENSG00000075673	ATP12A	1.89326	12.9109	0.058323
ENSG00000003137	CYP26B1	1.89321	280.467	0.058331
ENSG00000213417	KRTAP2-4	-1.89303	-170.283	0.058354
ENSG00000128881	TTBK2	1.89237	22.1546	0.058442
ENSG00000187642	PERM1	1.89225	79.3131	0.058458
ENSG00000186231	KLHL32	-1.89193	-11.1915	0.058501
ENSG00000175662	TOM1L2	1.8914	58.4948	0.058571
ENSG00000123384	LRP1	-1.89128	-18.0898	0.058587
ENSG00000073737	DHRS9	-1.89126	-53.0789	0.05859
ENSG00000172366	MCRIP2	-1.89119	-54.4047	0.0586
ENSG00000153283	CD96	-1.89075	-16.513	0.058658
ENSG00000163736	PPBP	-1.89075	-2.51998	0.058658
ENSG00000198128	OR2L3	1.89061	373.472	0.058677
ENSG00000064309	CDON	1.89025	4.77267	0.058725
ENSG00000158458	NRG2	1.89003	94.9402	0.058753
ENSG00000182463	TSHZ2	-1.88962	-43.3802	0.058808
ENSG00000189050	RNFT1	-1.88943	-11.2502	0.058834
ENSG00000101425	BPI	1.88943	31.1212	0.058834
ENSG00000170571	EMB	-1.88942	-6.57407	0.058835
ENSG00000121892	PDS5A	-1.88914	-20.5228	0.058873
ENSG00000174373	RALGAPA1	-1.8879	-31.1435	0.059039
ENSG00000111275	ALDH2	1.88694	35.8794	0.059168
ENSG00000162849	KIF26B	-1.88609	-104.646	0.059282
ENSG00000140107	SLC25A47	1.88508	46.0135	0.05942
ENSG00000176715	ACSF3	-1.88489	-32.0194	0.059445
ENSG00000043514	TRIT1	-1.88467	-16.2128	0.059475
ENSG00000166257	SCN3B	1.88441	7.92272	0.05951
ENSG00000100522	GNPNAT1	-1.88418	-11.9293	0.05954
ENSG00000012171	SEMA3B	1.88413	152.604	0.059548
ENSG00000154813	DPH3	1.88393	13.3884	0.059574
ENSG00000180104	EXOC3	-1.88363	-24.5392	0.059616
ENSG00000108551	RASD1	-1.8835	-21.2303	0.059633
ENSG00000136930	PSMB7	-1.88345	-10.1108	0.059639
ENSG00000152953	STK32B	1.88335	44.1179	0.059652
ENSG00000153561	RMND5A	1.88321	158.046	0.059672
ENSG00000176956	LY6H	1.8829	102.241	0.059714
ENSG00000100027	YPEL1	-1.88266	-10.6008	0.059746
ENSG00000188868	ZNF563	1.88229	204.21	0.059796
ENSG00000251655	PRB1	-1.88118	-250.523	0.059948
ENSG00000118263	KLF7	1.88055	7.37678	0.060032
ENSG00000214435	AS3MT	-1.88038	-17.4194	0.060056
ENSG00000167914	GSDMA	-1.87971	-4.65225	0.060148
ENSG00000136059	VILL	1.87968	77.6659	0.060151
ENSG00000104899	AMH	1.87964	54.8663	0.060157
ENSG00000115204	MPV17	1.87938	299.703	0.060192
ENSG00000198231	DDX42	1.87905	58.4773	0.060237
ENSG00000266953	ENSG00000266953	1.87888	163.869	0.060261
ENSG00000140519	RHCG	1.87886	111.11	0.060264
ENSG00000282881	TMEM275	1.87819	73.605	0.060356
ENSG00000164465	DCBLD1	-1.87818	-6.17412	0.060356
ENSG00000123268	ATF1	1.87782	18.9059	0.060405
ENSG00000120875	DUSP4	1.87741	25.7503	0.060461
ENSG00000204414	CSHL1	1.87681	45.9625	0.060544
ENSG00000141503	MINK1	-1.87639	-68.8093	0.060602
ENSG00000147588	PMP2	1.87623	278.027	0.060624
ENSG00000057704	TMCC3	-1.87608	-14.0749	0.060645
ENSG00000158296	SLC13A3	1.87598	175.313	0.060658
ENSG00000264522	OTUD7B	-1.87499	-178.039	0.060794
ENSG00000130939	UBE4B	1.87498	86.6849	0.060795
ENSG00000154429	CCSAP	1.87489	27.7048	0.060808
ENSG00000162227	TAF6L	1.87462	195.762	0.060845
ENSG00000187796	CARD9	1.87426	18.8036	0.060895
ENSG00000137193	PIM1	-1.87399	-211.441	0.060932
ENSG00000156502	SUPV3L1	1.87331	28.8271	0.061025
ENSG00000213218	CSH2	1.87245	55.5056	0.061144
ENSG00000169442	CD52	1.87195	5.84952	0.061213
[truncated: 15,661 more rows]
