# Supplementary material for: scPrediXcan integrates deep learning methods and single-cell data into a cell-type-specific transcriptome-wide association study framework
Source: Cell Genom. 2025 May 14;5(5):100875. doi: 10.1016/j.xgen.2025.100875 (PMC12143334; doi:10.1016/j.xgen.2025.100875)
Supplement: Data S1. Tables S1–S47 [file mmc2.zip › Supplemental_tables/TableS4.xlsx]

## Sheet: Table_S4_AcinarCell
gene	gene_name	zscore	effect_size	pvalue
ENSG00000140382	HMG20A	13.7642	118.501	4.19e-43
ENSG00000151465	CDC123	-13.701	-45.0566	1e-42
ENSG00000165066	NKX6-3	-13.482	-40.4046	2e-41
ENSG00000109501	WFS1	13.0356	12.003	7.68e-39
ENSG00000153814	JAZF1	-12.3251	-47.4561	6.64e-35
ENSG00000125746	EML2	-12.2202	-27.5126	2.42e-34
ENSG00000011478	QPCTL	12.2024	227.145	3.02e-34
ENSG00000090316	MAEA	-11.916	-28.1172	9.77e-33
ENSG00000165609	NUDT5	-11.8629	-63.3001	1.84e-32
ENSG00000073792	IGF2BP2	-10.896	-133.113	1.2e-27
ENSG00000115226	FNDC4	10.2098	188.513	1.79e-24
ENSG00000127603	MACF1	-10.0919	-41.2953	6e-24
ENSG00000186635	ARAP1	10.0734	19.8086	7.24e-24
ENSG00000119912	IDE	-9.79917	-26.335	1.14e-22
ENSG00000198355	PIM3	-9.26109	-12.4835	2.02e-20
ENSG00000285085	ENSG00000285085	-9.17713	-20.7079	4.43e-20
ENSG00000163635	ATXN7	-8.70879	-75.3259	3.07e-18
ENSG00000140553	UNC45A	-8.61869	-39.7931	6.77e-18
ENSG00000196781	TLE1	8.60492	26.158	7.64e-18
ENSG00000129003	VPS13C	-8.44031	-24.2301	3.16e-17
ENSG00000182247	UBE2E2	-8.37377	-36.4776	5.58e-17
ENSG00000140365	COMMD4	-8.13847	-43.9193	4e-16
ENSG00000008196	TFAP2B	8.11147	134.533	5e-16
ENSG00000159692	CTBP1	-8.05598	-20.4833	7.88e-16
ENSG00000140391	TSPAN3	8.02802	20.5561	9.91e-16
ENSG00000101074	R3HDML	-7.84591	-55.3716	4.3e-15
ENSG00000140718	FTO	7.82231	17.0672	5.19e-15
ENSG00000106633	GCK	7.78962	8.11155	6.72e-15
ENSG00000184076	UQCR10	7.63537	31.4401	2.25e-14
ENSG00000149596	JPH2	-7.58099	-15.6488	3.43e-14
ENSG00000165879	FRAT1	7.55573	4.98298	4.17e-14
ENSG00000163634	THOC7	-7.36912	-103.189	1.72e-13
ENSG00000228789	HCG22	7.34527	17.0406	2.05e-13
ENSG00000177051	FBXO46	7.26735	120.193	3.67e-13
ENSG00000157992	KRTCAP3	7.19545	12.1649	6.23e-13
ENSG00000104936	DMPK	7.19113	48.2922	6.43e-13
ENSG00000152409	JMY	7.19108	16.7004	6.43e-13
ENSG00000179262	RAD23A	7.15628	36.4034	8.29e-13
ENSG00000180176	TH	7.07731	127.089	1.47e-12
ENSG00000184056	VPS33B	-7.06364	-13.1901	1.62e-12
ENSG00000112282	MED23	-7.0464	-18.5459	1.84e-12
ENSG00000177971	IMP3	7.0129	17.7919	2.33e-12
ENSG00000127324	TSPAN8	6.99397	8.0865	2.67e-12
ENSG00000087448	KLHL42	6.85616	28.0558	7.07e-12
ENSG00000181274	FRAT2	6.83839	9.53737	8.01e-12
ENSG00000154122	ANKH	-6.82897	-70.2047	8.55e-12
ENSG00000140398	NEIL1	6.82883	98.8358	8.56e-12
ENSG00000138100	TRIM54	6.80513	168.737	1.01e-11
ENSG00000204531	POU5F1	-6.77835	-1.74641	1.22e-11
ENSG00000166965	RCCD1	6.777	2.65617	1.23e-11
ENSG00000265118	ENSG00000265118	-6.69774	-53.4366	2.12e-11
ENSG00000157823	AP3S2	6.68811	7.86964	2.26e-11
ENSG00000134249	ADAM30	6.67881	66.5961	2.41e-11
ENSG00000164941	INTS8	-6.67829	-54.8594	2.42e-11
ENSG00000185920	PTCH1	6.64757	7.64891	2.98e-11
ENSG00000121361	KCNJ8	-6.62631	-39.2449	3.44e-11
ENSG00000115207	GTF3C2	-6.62577	-22.9046	3.45e-11
ENSG00000197136	PCNX3	-6.61081	-34.9465	3.82e-11
ENSG00000117461	PIK3R3	-6.61062	-5.0099	3.83e-11
ENSG00000176714	CCDC121	6.57772	26.7785	4.78e-11
ENSG00000204536	CCHCR1	-6.57311	-6.61256	4.93e-11
ENSG00000184508	HDDC3	6.55551	23.073	5.55e-11
ENSG00000179115	FARSA	-6.55219	-20.7253	5.67e-11
ENSG00000161860	SYCE2	-6.55054	-23.203	5.73e-11
ENSG00000173517	PEAK1	-6.53789	-44.2918	6.24e-11
ENSG00000159217	IGF2BP1	6.53185	93.9809	6.5e-11
ENSG00000115211	EIF2B4	6.49362	47.4564	8.38e-11
ENSG00000213221	DNLZ	-6.47363	-84.37	9.57e-11
ENSG00000107679	PLEKHA1	-6.42597	-49.482	1.31e-10
ENSG00000079739	PGM1	-6.3877	-14.2583	1.68e-10
ENSG00000165688	PMPCA	-6.31699	-14.4377	2.67e-10
ENSG00000176635	HORMAD2	6.30797	12.4493	2.83e-10
ENSG00000115241	PPM1G	-6.30526	-73.3446	2.88e-10
ENSG00000164756	SLC30A8	6.27681	5.45831	3.46e-10
ENSG00000173465	ZNRD2	6.26007	6.32047	3.85e-10
ENSG00000136267	DGKB	6.24041	12.4604	4.36e-10
ENSG00000145723	GIN1	-6.23569	-10.7813	4.5e-10
ENSG00000169410	PTPN9	6.23389	20.9801	4.55e-10
ENSG00000174326	SLC16A11	-6.2322	-20.5027	4.6e-10
ENSG00000169371	SNUPN	-6.23197	-75.0948	4.61e-10
ENSG00000072310	SREBF1	-6.21111	-8.14795	5.26e-10
ENSG00000126860	EVI2A	-6.2018	-30.1801	5.58e-10
ENSG00000125743	SNRPD2	-6.18004	-21.3886	6.41e-10
ENSG00000159588	CCDC17	-6.17306	-31.7891	6.7e-10
ENSG00000159210	SNF8	6.16512	361.817	7.04e-10
ENSG00000090621	PABPC4	6.16466	43.8232	7.06e-10
ENSG00000178177	LCORL	6.11607	36.0583	9.59e-10
ENSG00000166033	HTRA1	6.11344	7.39709	9.75e-10
ENSG00000185122	HSF1	6.04732	59.5642	1.47e-09
ENSG00000161040	FBXL13	-6.04708	-17.141	1.47e-09
ENSG00000179344	HLA-DQB1	-6.0433	-1.53738	1.51e-09
ENSG00000164647	STEAP1	6.01869	7.73737	1.76e-09
ENSG00000213949	ITGA1	-6.01397	-2.77011	1.81e-09
ENSG00000142700	DMRTA2	5.97202	71.7033	2.34e-09
ENSG00000123080	CDKN2C	5.93123	27.1293	3.01e-09
ENSG00000124194	GDAP1L1	-5.8947	-8.28279	3.75e-09
ENSG00000197429	IPP	5.88293	14.7921	4.03e-09
ENSG00000124780	KCNK17	-5.87335	-1.00072	4.27e-09
ENSG00000105607	GCDH	-5.86241	-12.8528	4.56e-09
ENSG00000086015	MAST2	-5.852	-9.57855	4.86e-09
ENSG00000204314	PRRT1	-5.83811	-11.8603	5.28e-09
ENSG00000165689	ENTR1	-5.83165	-6.92033	5.49e-09
ENSG00000132463	GRSF1	-5.82848	-29.8094	5.59e-09
ENSG00000164938	TP53INP1	-5.81058	-10.5772	6.23e-09
ENSG00000143632	ACTA1	5.79597	20.689	6.79e-09
ENSG00000167491	GATAD2A	5.77094	8.2161	7.88e-09
ENSG00000037042	TUBG2	5.7572	3.90579	8.55e-09
ENSG00000185722	ANKFY1	-5.75019	-36.9109	8.91e-09
ENSG00000138002	IFT172	5.73675	90.2769	9.65e-09
ENSG00000254402	LRRC24	5.72836	35.9124	1.01e-08
ENSG00000204305	AGER	5.70263	11.4708	1.18e-08
ENSG00000004534	RBM6	5.7002	57.6304	1.2e-08
ENSG00000100567	PSMA3	-5.70014	-33.0998	1.2e-08
ENSG00000142186	SCYL1	-5.69724	-44.7189	1.22e-08
ENSG00000125977	EIF2S2	-5.68438	-57.1939	1.31e-08
ENSG00000159592	GPBP1L1	-5.6774	-23.1444	1.37e-08
ENSG00000165684	SNAPC4	-5.6761	-65.8196	1.38e-08
ENSG00000174327	SLC16A13	-5.67306	-35.5697	1.4e-08
ENSG00000158636	EMSY	5.65711	16.6838	1.54e-08
ENSG00000188095	MESP2	5.64543	44.8622	1.65e-08
ENSG00000128833	MYO5C	-5.63998	-16.9214	1.7e-08
ENSG00000196735	HLA-DQA1	-5.63392	-2.47531	1.76e-08
ENSG00000122008	POLK	-5.63241	-55.0398	1.78e-08
ENSG00000125755	SYMPK	-5.61792	-35.2748	1.93e-08
ENSG00000112514	CUTA	-5.61628	-23.9855	1.95e-08
ENSG00000161016	RPL8	5.60307	5.16389	2.11e-08
ENSG00000172362	OR5B12	-5.60116	-104.224	2.13e-08
ENSG00000061794	MRPS35	-5.59795	-14.8293	2.17e-08
ENSG00000115216	NRBP1	5.58194	39.199	2.38e-08
ENSG00000118520	ARG1	-5.58177	-11.5909	2.38e-08
ENSG00000131446	MGAT1	5.55558	16.2435	2.77e-08
ENSG00000174996	KLC2	-5.54955	-14.5817	2.86e-08
ENSG00000160695	VPS11	5.51686	10.5025	3.45e-08
ENSG00000127663	KDM4B	5.5114	24.0168	3.56e-08
ENSG00000149926	TLCD3B	5.4936	19.4475	3.94e-08
ENSG00000198056	PRIM1	5.47078	13.4284	4.48e-08
ENSG00000167701	GPT	-5.46578	-64.0085	4.61e-08
ENSG00000183734	ASCL2	5.44472	9.58456	5.19e-08
ENSG00000153094	BCL2L11	5.42697	5.16692	5.73e-08
ENSG00000258724	PINX1	5.3935	13.7305	6.91e-08
ENSG00000009335	UBE3C	-5.39101	-13.9552	7.01e-08
ENSG00000197361	FBXL22	-5.38245	-22.3785	7.35e-08
ENSG00000117280	RAB29	5.36851	28.6822	7.94e-08
ENSG00000184164	CRELD2	5.36751	16.8694	7.98e-08
ENSG00000156642	NPTN	5.36232	15.1934	8.22e-08
ENSG00000117472	TSPAN1	-5.35648	-24.2314	8.49e-08
ENSG00000145996	CDKAL1	-5.34398	-10.2283	9.09e-08
ENSG00000174851	YIF1A	-5.3187	-17.5279	1.05e-07
ENSG00000101052	IFT52	5.31761	13.4374	1.05e-07
ENSG00000141452	RMC1	-5.31736	-8.19787	1.05e-07
ENSG00000232810	TNF	-5.31171	-31.4025	1.09e-07
ENSG00000234745	HLA-B	-5.28127	-1.41119	1.28e-07
ENSG00000104626	ERI1	-5.27229	-5.96541	1.35e-07
ENSG00000081138	CDH7	-5.25813	-5.22904	1.46e-07
ENSG00000204540	PSORS1C1	5.23219	2.62975	1.68e-07
ENSG00000188263	IL17REL	-5.22575	-20.2186	1.73e-07
ENSG00000163257	DCAF16	-5.21191	-26.3067	1.87e-07
ENSG00000171307	ZDHHC16	-5.20502	-49.2336	1.94e-07
ENSG00000108669	CYTH1	5.19513	7.56082	2.05e-07
ENSG00000187122	SLIT1	-5.19345	-8.41205	2.06e-07
ENSG00000103494	RPGRIP1L	5.18937	18.0974	2.11e-07
ENSG00000175115	PACS1	5.1768	8.11707	2.26e-07
ENSG00000167984	NLRC3	5.16716	46.1564	2.38e-07
ENSG00000175662	TOM1L2	5.16372	8.36063	2.42e-07
ENSG00000121671	CRY2	5.16309	17.2493	2.43e-07
ENSG00000166603	MC4R	5.16288	72.2765	2.43e-07
ENSG00000102908	NFAT5	-5.15617	-18.0888	2.52e-07
ENSG00000115194	SLC30A3	5.15055	40.2377	2.6e-07
ENSG00000187486	KCNJ11	-5.14594	-5.30006	2.66e-07
ENSG00000115204	MPV17	-5.13298	-54.3787	2.85e-07
ENSG00000204287	HLA-DRA	5.13133	4.53387	2.88e-07
ENSG00000213588	ZBTB9	5.08977	23.219	3.59e-07
ENSG00000160972	PPP1R16A	-5.07609	-5.93132	3.85e-07
ENSG00000168477	TNXB	5.07301	27.3055	3.92e-07
ENSG00000146477	SLC22A3	-5.0483	-3.07221	4.46e-07
ENSG00000015133	CCDC88C	5.0345	9.18154	4.79e-07
ENSG00000095066	HOOK2	-4.99599	-9.75696	5.85e-07
ENSG00000145730	PAM	-4.99232	-6.76786	5.97e-07
ENSG00000101421	CHMP4B	-4.9881	-11.9077	6.1e-07
ENSG00000010310	GIPR	-4.98051	-6.43923	6.34e-07
ENSG00000111716	LDHB	4.97734	4.62694	6.45e-07
ENSG00000204511	MCCD1	-4.97657	-21.0038	6.47e-07
ENSG00000204389	HSPA1A	4.97393	12.4243	6.56e-07
ENSG00000145833	DDX46	4.96199	19.0814	6.98e-07
ENSG00000106113	CRHR2	4.9588	11.8526	7.09e-07
ENSG00000100330	MTMR3	-4.95251	-59.5359	7.33e-07
ENSG00000182196	ARL6IP4	-4.9416	-17.63	7.75e-07
ENSG00000065665	SEC61A2	-4.93943	-7.94545	7.84e-07
ENSG00000115234	SNX17	4.93878	43.4859	7.86e-07
ENSG00000126861	OMG	4.93721	62.9064	7.92e-07
ENSG00000198522	GPN1	4.93379	31.1485	8.07e-07
ENSG00000173338	KCNK7	-4.91808	-27.9463	8.74e-07
ENSG00000068137	PLEKHH3	-4.9131	-39.5473	8.96e-07
ENSG00000072609	CHFR	-4.90916	-16.7914	9.15e-07
ENSG00000146839	ZAN	-4.90894	-134.661	9.16e-07
ENSG00000197363	ZNF517	-4.90181	-6.74788	9.5e-07
ENSG00000165476	REEP3	-4.89615	-166.261	9.77e-07
ENSG00000160949	TONSL	4.89507	364.276	9.83e-07
ENSG00000285625	ENSG00000285625	-4.86997	-93.8858	1.12e-06
ENSG00000005243	COPZ2	4.86332	11.0745	1.15e-06
ENSG00000138190	EXOC6	4.86072	35.1527	1.17e-06
ENSG00000130204	TOMM40	-4.85744	-28.7044	1.19e-06
ENSG00000172818	OVOL1	-4.84173	-12.3199	1.29e-06
ENSG00000108468	CBX1	-4.83425	-8.01542	1.34e-06
ENSG00000084444	FAM234B	4.83302	6.95076	1.34e-06
ENSG00000169375	SIN3A	4.82768	74.5653	1.38e-06
ENSG00000070759	TESK2	-4.82266	-2.08337	1.42e-06
ENSG00000125971	DYNLRB1	4.81961	5.19139	1.44e-06
ENSG00000278311	GGNBP2	4.81537	6.28524	1.47e-06
ENSG00000214530	STARD10	-4.80257	-9.53414	1.57e-06
ENSG00000221955	SLC12A8	-4.7843	-2.18271	1.72e-06
ENSG00000131323	TRAF3	-4.77709	-9.78194	1.78e-06
ENSG00000008283	CYB561	-4.77154	-7.35014	1.83e-06
ENSG00000100401	RANGAP1	-4.76701	-28.1409	1.87e-06
ENSG00000110092	CCND1	-4.76309	-26.0751	1.91e-06
ENSG00000104941	RSPH6A	-4.75975	-24.6521	1.94e-06
ENSG00000105612	DNASE2	4.75486	9.2646	1.99e-06
ENSG00000107185	RGP1	-4.75234	-6.58087	2.01e-06
ENSG00000163794	UCN	4.74592	110.085	2.08e-06
ENSG00000184451	CCR10	4.73415	4.11376	2.2e-06
ENSG00000131771	PPP1R1B	4.73148	5.76484	2.23e-06
ENSG00000184611	KCNH7	4.72675	6.37895	2.28e-06
ENSG00000196547	MAN2A2	-4.72599	-3.53483	2.29e-06
ENSG00000185862	EVI2B	4.71701	57.7002	2.39e-06
ENSG00000277161	PIGW	4.7143	9.87198	2.43e-06
ENSG00000173542	MOB1B	4.70763	23.6323	2.51e-06
ENSG00000141639	MAPK4	4.70498	5.47741	2.54e-06
ENSG00000204538	PSORS1C2	4.70427	4.76183	2.55e-06
ENSG00000198876	DCAF12	4.70113	11.2391	2.59e-06
ENSG00000189045	ANKDD1B	4.70102	3.57341	2.59e-06
ENSG00000121653	MAPK8IP1	-4.69985	-13.0786	2.6e-06
ENSG00000167522	ANKRD11	-4.6988	-58.7192	2.62e-06
ENSG00000124783	SSR1	4.69164	10.0499	2.71e-06
ENSG00000171962	DRC3	-4.68954	-12.4855	2.74e-06
ENSG00000070610	GBA2	-4.68873	-5.95423	2.75e-06
ENSG00000129965	INS-IGF2	4.67943	12.3595	2.88e-06
ENSG00000058404	CAMK2B	4.67485	15.9728	2.94e-06
ENSG00000175087	PDIK1L	-4.67317	-10.972	2.97e-06
ENSG00000189159	JPT1	-4.66471	-18.9543	3.09e-06
ENSG00000101187	SLCO4A1	-4.6618	-2.6498	3.13e-06
ENSG00000063169	BICRA	4.66043	9.96409	3.16e-06
ENSG00000155229	MMS19	-4.66029	-5.08325	3.16e-06
ENSG00000090238	YPEL3	-4.64956	-16.4903	3.33e-06
ENSG00000179195	ZNF664	4.63671	47.7366	3.54e-06
ENSG00000227268	KLLN	-4.63376	-36.0045	3.59e-06
ENSG00000197245	FAM110D	4.63095	30.4794	3.64e-06
ENSG00000168056	LTBP3	4.63007	3.26928	3.66e-06
ENSG00000162522	KIAA1522	4.6268	44.9925	3.71e-06
ENSG00000184185	KCNJ12	-4.61759	-5.74291	3.88e-06
ENSG00000170608	FOXA3	-4.61397	-4.27381	3.95e-06
ENSG00000107566	ERLIN1	-4.61313	-11.5617	3.97e-06
ENSG00000204296	TSBP1	4.60946	12.7622	4.04e-06
ENSG00000041988	THAP3	4.60305	4.31812	4.16e-06
ENSG00000278259	MYO19	4.59814	10.6583	4.26e-06
ENSG00000108306	FBXL20	4.59142	20.2102	4.4e-06
ENSG00000149948	HMGA2	-4.57975	-18.2561	4.66e-06
ENSG00000167194	C16orf92	-4.57662	-25.5885	4.73e-06
ENSG00000291316	ENSG00000291316	4.57133	132.4	4.85e-06
ENSG00000283267	FAM237B	4.57048	4.20622	4.87e-06
ENSG00000169230	PRELID1	-4.57003	-6.86623	4.88e-06
ENSG00000078747	ITCH	-4.56969	-28.8213	4.88e-06
ENSG00000158186	MRAS	4.56301	7.14287	5.04e-06
ENSG00000179218	CALR	4.55539	31.6652	5.23e-06
ENSG00000005249	PRKAR2B	4.55021	3.78708	5.36e-06
ENSG00000133059	DSTYK	4.5474	18.3557	5.43e-06
ENSG00000198225	FKBP1C	4.54322	32.1731	5.54e-06
ENSG00000244405	ETV5	4.53542	6.85776	5.75e-06
ENSG00000128606	LRRC17	4.53361	43.0917	5.8e-06
ENSG00000105705	SUGP1	4.53087	6.74327	5.87e-06
ENSG00000278535	DHRS11	-4.53008	-6.73745	5.9e-06
ENSG00000231389	HLA-DPA1	-4.52862	-2.65242	5.94e-06
ENSG00000204420	MPIG6B	-4.51761	-28.5157	6.25e-06
ENSG00000140368	PSTPIP1	-4.51692	-13.6288	6.27e-06
ENSG00000145725	PPIP5K2	-4.51472	-30.9859	6.34e-06
ENSG00000084734	GCKR	4.51395	13.3767	6.36e-06
ENSG00000172769	OR5B3	-4.51218	-38.5651	6.42e-06
ENSG00000169783	LINGO1	4.50958	23.6639	6.5e-06
ENSG00000112996	MRPS30	4.50812	17.1851	6.54e-06
ENSG00000101246	ARFRP1	-4.50426	-41.8143	6.66e-06
ENSG00000066382	MPPED2	-4.50387	-7.07664	6.67e-06
ENSG00000106631	MYL7	4.50089	15.713	6.77e-06
ENSG00000250264	ENSG00000250264	-4.49536	-7.13004	6.95e-06
ENSG00000104903	LYL1	-4.49498	-34.7044	6.96e-06
ENSG00000213780	GTF2H4	-4.4946	-26.3323	6.97e-06
ENSG00000111328	CDK2AP1	4.48723	17.6953	7.22e-06
ENSG00000068078	FGFR3	4.48302	7.25265	7.36e-06
ENSG00000152804	HHEX	-4.48032	-3.70394	7.45e-06
ENSG00000099624	ATP5F1D	-4.47702	-44.6158	7.57e-06
ENSG00000204264	PSMB8	4.46608	25.7936	7.97e-06
ENSG00000189403	HMGB1	-4.46246	-6.2355	8.1e-06
ENSG00000116095	PLEKHA3	4.45868	10.1944	8.25e-06
ENSG00000187664	HAPLN4	-4.45065	-15.6832	8.56e-06
ENSG00000176248	ANAPC2	4.44391	989.086	8.83e-06
ENSG00000213996	TM6SF2	4.44104	7.66249	8.95e-06
ENSG00000156970	BUB1B	4.43591	22.6802	9.17e-06
ENSG00000183763	TRAIP	4.42847	2.72435	9.49e-06
ENSG00000073849	ST6GAL1	4.423	2.55715	9.73e-06
ENSG00000158321	AUTS2	4.42129	74.6511	9.81e-06
ENSG00000198535	C2CD4A	-4.4155	-7.52731	1.01e-05
ENSG00000186010	NDUFA13	-4.40692	-43.9197	1.05e-05
ENSG00000158941	CCAR2	-4.4059	-6.76263	1.05e-05
ENSG00000197283	SYNGAP1	-4.40533	-14.9735	1.06e-05
ENSG00000163581	SLC2A2	-4.40418	-3.39856	1.06e-05
ENSG00000161395	PGAP3	-4.39051	-58.005	1.13e-05
ENSG00000139146	SINHCAF	-4.38623	-5.26088	1.15e-05
ENSG00000255154	HTD2	-4.37912	-3.25275	1.19e-05
ENSG00000003756	RBM5	-4.36378	-16.1833	1.28e-05
ENSG00000231925	TAPBP	4.35977	4.38076	1.3e-05
ENSG00000130227	XPO7	-4.35579	-19.1863	1.33e-05
ENSG00000130921	MTRFR	-4.35068	-11.1982	1.36e-05
ENSG00000173540	GMPPB	4.34918	5.39708	1.37e-05
ENSG00000160161	CILP2	4.34873	49.1514	1.37e-05
ENSG00000196296	ATP2A1	-4.34701	-18.5938	1.38e-05
ENSG00000027869	SH2D2A	4.34103	17.3339	1.42e-05
ENSG00000173991	TCAP	4.33742	25.4687	1.44e-05
ENSG00000278588	H2BC10	4.337	48.4245	1.44e-05
ENSG00000176973	FAM89B	-4.33232	-62.1104	1.48e-05
ENSG00000157107	FCHO2	4.32941	7.42624	1.5e-05
ENSG00000101444	AHCY	-4.32275	-18.8444	1.54e-05
ENSG00000159556	ISL2	-4.32105	-36.9065	1.55e-05
ENSG00000181958	OR4A15	4.2979	49.035	1.72e-05
ENSG00000168806	LCMT2	4.29785	10.6248	1.72e-05
ENSG00000146731	CCT6A	4.29784	6.66993	1.72e-05
ENSG00000124299	PEPD	4.29598	6.97562	1.74e-05
ENSG00000156136	DCK	-4.29147	-9.13302	1.77e-05
ENSG00000128563	PRKRIP1	4.29014	22.134	1.79e-05
ENSG00000170619	COMMD5	4.28728	35.9334	1.81e-05
ENSG00000126391	FRMD8	4.27821	30.0602	1.88e-05
ENSG00000146242	TPBG	4.25519	0.936762	2.09e-05
ENSG00000176095	IP6K1	-4.25368	-17.1432	2.1e-05
ENSG00000051825	MPHOSPH9	-4.2502	-12.155	2.14e-05
ENSG00000158008	EXTL1	4.24606	6.78101	2.18e-05
ENSG00000177453	NIM1K	4.23857	4.32664	2.25e-05
ENSG00000111713	GYS2	-4.23781	-17.2842	2.26e-05
ENSG00000160867	FGFR4	4.23461	5.1613	2.29e-05
ENSG00000109323	MANBA	4.22637	17.8602	2.37e-05
ENSG00000129933	MAU2	4.22294	7.55342	2.41e-05
ENSG00000134954	ETS1	4.22236	2.68415	2.42e-05
ENSG00000178750	STX19	4.22093	64.5726	2.43e-05
ENSG00000112787	FBRSL1	-4.22082	-19.8008	2.43e-05
ENSG00000198342	ZNF442	-4.22053	-18.5469	2.44e-05
ENSG00000160563	MED27	4.21514	26.4282	2.5e-05
ENSG00000164076	CAMKV	4.21462	8.67962	2.5e-05
ENSG00000187954	ZFTRAF1	-4.21291	-5.9606	2.52e-05
ENSG00000204525	HLA-C	-4.21262	-2.7347	2.52e-05
ENSG00000114115	RBP1	-4.20842	-5.73207	2.57e-05
ENSG00000198089	SFI1	-4.20424	-18.1956	2.62e-05
ENSG00000146733	PSPH	4.20382	9.21245	2.62e-05
ENSG00000258674	ENSG00000258674	-4.19449	-18.9211	2.73e-05
ENSG00000122033	MTIF3	4.19224	9.52637	2.76e-05
ENSG00000109670	FBXW7	4.19031	35.2047	2.79e-05
ENSG00000179761	PIPOX	4.18391	4.60691	2.87e-05
ENSG00000163945	UVSSA	4.17108	2.26988	3.03e-05
ENSG00000155545	MIER3	-4.17066	-16.2748	3.04e-05
ENSG00000162676	GFI1	-4.16755	-3.14107	3.08e-05
ENSG00000177464	GPR4	-4.16701	-28.7634	3.09e-05
ENSG00000137266	SLC22A23	-4.16125	-10.9258	3.17e-05
ENSG00000052749	RRP12	4.15801	19.3059	3.21e-05
ENSG00000135250	SRPK2	4.14942	73.5256	3.33e-05
ENSG00000140319	SRP14	4.14578	19.4192	3.39e-05
ENSG00000141101	NOB1	-4.13552	-663.496	3.54e-05
ENSG00000137133	HINT2	4.13036	39.3744	3.62e-05
ENSG00000149428	HYOU1	-4.12893	-2.63527	3.64e-05
ENSG00000055044	NOP58	4.12836	25.6527	3.65e-05
ENSG00000157764	BRAF	4.12213	19.0875	3.75e-05
ENSG00000272573	MUSTN1	-4.11851	-14.6144	3.81e-05
ENSG00000162413	KLHL21	-4.1144	-19.9326	3.88e-05
ENSG00000118518	RNF146	-4.11188	-54.8313	3.92e-05
ENSG00000125510	OPRL1	4.11081	12.7128	3.94e-05
ENSG00000166278	C2	-4.10969	-13.1875	3.96e-05
ENSG00000204394	VARS1	4.10459	147.034	4.05e-05
ENSG00000178188	SH2B1	-4.1011	-37.8939	4.11e-05
ENSG00000213190	MLLT11	4.09977	23.0315	4.14e-05
ENSG00000204147	ASAH2B	-4.09685	-3.95623	4.19e-05
ENSG00000163104	SMARCAD1	-4.09217	-7.48851	4.27e-05
ENSG00000160948	VPS28	4.08936	11.6293	4.33e-05
ENSG00000198756	COLGALT2	4.08703	5.48376	4.37e-05
ENSG00000104081	BMF	4.07678	16.3124	4.57e-05
ENSG00000138031	ADCY3	4.07589	6.41085	4.58e-05
ENSG00000187733	AMY1C	-4.07085	-305.329	4.68e-05
ENSG00000181927	OR4P4	4.06758	30.7741	4.75e-05
ENSG00000165898	ISCA2	4.06614	5.28632	4.78e-05
ENSG00000133561	GIMAP6	4.06494	9.39851	4.8e-05
ENSG00000159495	TGM7	4.06481	75.6666	4.81e-05
ENSG00000120054	CPN1	-4.06206	-24.7716	4.86e-05
ENSG00000135437	RDH5	4.06137	8.13901	4.88e-05
ENSG00000178385	PLEKHM3	4.05002	8.46229	5.12e-05
ENSG00000278139	P3R3URF-PIK3R3	-4.04878	-50.0584	5.15e-05
ENSG00000174938	SEZ6L2	4.04101	2.44108	5.32e-05
ENSG00000141510	TP53	4.03366	39.3076	5.49e-05
ENSG00000139269	INHBE	4.03158	13.5628	5.54e-05
ENSG00000111877	MCM9	4.03065	1.44471	5.56e-05
ENSG00000109805	NCAPG	4.02929	23.2326	5.59e-05
ENSG00000135108	FBXO21	4.02822	5.1469	5.62e-05
ENSG00000185615	PDIA2	4.02814	0.874545	5.62e-05
ENSG00000145715	RASA1	-4.0267	-44.0959	5.66e-05
ENSG00000228474	OST4	4.02543	248.15	5.69e-05
ENSG00000215695	RSC1A1	4.02317	69.522	5.74e-05
ENSG00000095981	KCNK16	-4.02132	-1.81415	5.79e-05
ENSG00000153250	RBMS1	4.01781	12.2404	5.87e-05
ENSG00000123609	NMI	-4.01304	-6.21306	5.99e-05
ENSG00000122912	SLC25A16	4.01072	11.2583	6.05e-05
ENSG00000176533	GNG7	4.00857	11.0404	6.11e-05
ENSG00000163468	CCT3	4.00813	15.398	6.12e-05
ENSG00000184270	H2AC21	-4.0012	-277.676	6.3e-05
ENSG00000166199	ALKBH3	3.99635	8.52356	6.43e-05
ENSG00000076201	PTPN23	-3.99404	-15.1506	6.5e-05
ENSG00000105610	KLF1	3.99333	72.1816	6.52e-05
ENSG00000070985	TRPM5	-3.99178	-11.7719	6.56e-05
ENSG00000108255	CRYBA1	-3.99165	-18.7191	6.56e-05
ENSG00000162521	RBBP4	-3.97652	-40.6754	6.99e-05
ENSG00000157214	STEAP2	-3.97115	-4.08335	7.15e-05
ENSG00000178952	TUFM	-3.96756	-3.68673	7.26e-05
ENSG00000174197	MGA	-3.96694	-5.0893	7.28e-05
ENSG00000130338	TULP4	3.96365	1.45762	7.38e-05
ENSG00000117450	PRDX1	3.96214	11.8503	7.43e-05
ENSG00000289490	ENSG00000289490	3.96209	7.80638	7.43e-05
ENSG00000171703	TCEA2	3.95979	37.3775	7.5e-05
ENSG00000152601	MBNL1	3.95658	15.5258	7.6e-05
ENSG00000166171	DPCD	-3.9554	-40.7698	7.64e-05
ENSG00000133243	BTBD2	-3.95245	-21.5826	7.74e-05
ENSG00000163909	HEYL	3.94819	7.30818	7.87e-05
ENSG00000213719	CLIC1	-3.94767	-18.5542	7.89e-05
ENSG00000273611	ZNHIT3	3.94614	12.7808	7.94e-05
ENSG00000183598	H3C13	3.94202	54.147	8.08e-05
ENSG00000171314	PGAM1	-3.92639	-23.5063	8.62e-05
ENSG00000121297	TSHZ3	-3.92563	-3.33766	8.65e-05
ENSG00000162148	PPP1R32	3.92327	39.7088	8.74e-05
ENSG00000196628	TCF4	-3.92173	-32.1864	8.79e-05
ENSG00000138778	CENPE	3.91508	2.36766	9.04e-05
ENSG00000198901	PRC1	-3.91275	-10.9055	9.13e-05
ENSG00000168769	TET2	-3.90608	-13.0717	9.38e-05
ENSG00000035115	SH3YL1	3.90474	1.48369	9.43e-05
ENSG00000125821	DTD1	3.90304	3.7482	9.5e-05
ENSG00000163069	SGCB	-3.89694	-13.6859	9.74e-05
ENSG00000138074	SLC5A6	3.89677	14.8602	9.75e-05
ENSG00000172772	OR10W1	-3.89631	-37.2249	9.77e-05
ENSG00000108387	SEPTIN4	-3.89142	-42.9229	9.97e-05
ENSG00000188710	QRFP	3.88844	5.29623	0.000101
ENSG00000176953	NFATC2IP	-3.88778	-42.9533	0.000101
ENSG00000204385	SLC44A4	3.88576	9.90431	0.000102
ENSG00000136463	TACO1	3.87971	166.917	0.000105
ENSG00000159289	GOLGA6A	-3.87236	-1509.66	0.000108
ENSG00000143321	HDGF	3.87225	11.1203	0.000108
ENSG00000180475	OR10Q1	-3.86984	-37.9186	0.000109
ENSG00000136238	RAC1	-3.86613	-12.2129	0.000111
ENSG00000130584	ZBTB46	-3.86596	-14.2225	0.000111
ENSG00000107651	SEC23IP	-3.86453	-10.625	0.000111
ENSG00000137098	SPAG8	3.8636	46.0654	0.000112
ENSG00000142046	TMEM91	3.86101	6.00303	0.000113
ENSG00000235106	BRD3OS	-3.86072	-4.72694	0.000113
ENSG00000173171	MTX1	3.85894	49.8156	0.000114
ENSG00000164749	HNF4G	-3.85692	-3.68035	0.000115
ENSG00000163472	TMEM79	3.85493	5.24133	0.000116
ENSG00000159899	NPR2	-3.85392	-5.49522	0.000116
ENSG00000147874	HAUS6	-3.85022	-13.6877	0.000118
ENSG00000145692	BHMT	3.84977	5.20667	0.000118
ENSG00000107854	TNKS2	3.84736	25.716	0.000119
ENSG00000204351	SKIC2	3.84673	33.4574	0.00012
ENSG00000180535	BHLHA15	-3.84431	-2.87733	0.000121
ENSG00000163795	ZNF513	-3.84422	-28.296	0.000121
ENSG00000099899	TRMT2A	-3.84266	-430.315	0.000122
ENSG00000128886	ELL3	-3.83854	-3.21688	0.000124
ENSG00000166747	AP1G1	-3.83363	-31.0885	0.000126
ENSG00000123124	WWP1	-3.83153	-21.1965	0.000127
ENSG00000132837	DMGDH	-3.8304	-12.946	0.000128
ENSG00000147804	SLC39A4	-3.82988	-16.4614	0.000128
ENSG00000144228	SPOPL	-3.82879	-31.0747	0.000129
ENSG00000121552	CSTA	-3.82346	-8.64174	0.000132
ENSG00000116273	PHF13	-3.82268	-30.4949	0.000132
ENSG00000110844	PRPF40B	3.8212	44.16	0.000133
ENSG00000131153	GINS2	3.82064	11.2716	0.000133
ENSG00000163110	PDLIM5	-3.81994	-38.0278	0.000133
ENSG00000171532	NEUROD2	3.81484	88.7531	0.000136
ENSG00000072110	ACTN1	3.81292	3.02077	0.000137
ENSG00000143384	MCL1	-3.81012	-11.8995	0.000139
ENSG00000135926	TMBIM1	-3.80683	-4.40589	0.000141
ENSG00000091844	RGS17	-3.80122	-7.70648	0.000144
ENSG00000171695	LKAAEAR1	-3.79801	-29.1633	0.000146
ENSG00000165325	DEUP1	-3.79427	-13.4879	0.000148
ENSG00000165555	NOXRED1	-3.79105	-30.8474	0.00015
ENSG00000125449	ARMC7	-3.79066	-47.3524	0.00015
ENSG00000131899	LLGL1	3.78985	20.3216	0.000151
ENSG00000170571	EMB	-3.78926	-1.38199	0.000151
ENSG00000255730	ENSG00000255730	3.78624	7.00926	0.000153
ENSG00000181555	SETD2	-3.78621	-51.1799	0.000153
ENSG00000134569	LRP4	3.77937	22.6644	0.000157
ENSG00000071246	VASH1	3.77719	15.7931	0.000159
ENSG00000160796	NBEAL2	-3.77696	-14.0986	0.000159
ENSG00000139644	TMBIM6	3.77552	40.4111	0.00016
ENSG00000168140	VASN	3.77079	15.3707	0.000163
ENSG00000226979	LTA	-3.77074	-9.46703	0.000163
ENSG00000120688	WBP4	3.76731	32.727	0.000165
ENSG00000149089	APIP	3.75753	8.87589	0.000172
ENSG00000155875	SAXO1	-3.75412	-35.0441	0.000174
ENSG00000197381	ADARB1	-3.75327	-7.43537	0.000175
ENSG00000198467	TPM2	-3.75075	-13.3327	0.000176
ENSG00000140262	TCF12	3.75028	20.6932	0.000177
ENSG00000110696	C11orf58	3.74747	29.2298	0.000179
ENSG00000009724	MASP2	3.74479	12.7359	0.000181
ENSG00000138757	G3BP2	3.74389	23.1782	0.000181
ENSG00000132773	TOE1	3.74361	1405.86	0.000181
ENSG00000169347	GP2	3.74226	16.2098	0.000182
ENSG00000261115	TMEM178B	-3.74028	-7.00599	0.000184
ENSG00000140400	MAN2C1	-3.73988	-35.7119	0.000184
ENSG00000142230	SAE1	3.73942	6.42445	0.000184
ENSG00000068120	COASY	-3.73774	-48.8226	0.000186
ENSG00000030304	MUSK	3.73689	10.8822	0.000186
ENSG00000196712	NF1	3.7329	29.8549	0.000189
ENSG00000242689	CNTF	-3.72969	-22.8846	0.000192
ENSG00000158406	H4C8	-3.72721	-4.4195	0.000194
ENSG00000140259	MFAP1	3.72712	14.4995	0.000194
ENSG00000166825	ANPEP	3.72697	3.59935	0.000194
ENSG00000124920	MYRF	-3.72654	-10.7995	0.000194
ENSG00000108591	DRG2	-3.72601	-13.3724	0.000195
ENSG00000092445	TYRO3	-3.72569	-18.8385	0.000195
ENSG00000124575	H1-3	-3.7243	-50.0244	0.000196
ENSG00000143630	HCN3	3.72163	18.6715	0.000198
ENSG00000162951	LRRTM1	-3.71948	-10.0672	0.0002
ENSG00000143374	TARS2	3.71743	835.639	0.000201
ENSG00000261587	TMEM249	-3.71387	-27.835	0.000204
ENSG00000118946	PCDH17	3.71337	5.1615	0.000205
ENSG00000243708	PLA2G4B	3.71207	21.6012	0.000206
ENSG00000112715	VEGFA	-3.70977	-8.73581	0.000207
ENSG00000155465	SLC7A7	-3.70854	-15.8652	0.000208
ENSG00000143126	CELSR2	3.70558	7.24772	0.000211
ENSG00000167286	CD3D	-3.69853	-21.7328	0.000217
ENSG00000174943	KCTD13	3.69515	12.4454	0.00022
ENSG00000159640	ACE	-3.6906	-0.73687	0.000224
ENSG00000124557	BTN1A1	3.69014	16.4991	0.000224
ENSG00000165819	METTL3	3.69003	39.9592	0.000224
ENSG00000149021	SCGB1A1	3.68769	3.74553	0.000226
ENSG00000108465	CDK5RAP3	3.68633	4.21266	0.000228
ENSG00000158092	NCK1	3.68406	7.04566	0.00023
ENSG00000197745	SCGB1D4	3.68241	31.4863	0.000231
ENSG00000198793	MTOR	3.67334	44.5936	0.000239
ENSG00000163933	RFT1	-3.67286	-2.82758	0.00024
ENSG00000177427	MIEF2	3.66808	19.0047	0.000244
ENSG00000174669	SLC29A2	3.66782	7.4338	0.000245
ENSG00000155363	MOV10	3.66746	5.49012	0.000245
ENSG00000116521	SCAMP3	-3.66491	-29.1326	0.000247
ENSG00000119820	YIPF4	-3.66291	-18.4994	0.000249
ENSG00000110090	CPT1A	-3.66021	-15.7258	0.000252
ENSG00000183092	BEGAIN	3.66002	19.2161	0.000252
ENSG00000184564	SLITRK6	-3.65978	-9.50376	0.000252
ENSG00000134057	CCNB1	3.65692	7.51574	0.000255
ENSG00000069248	NUP133	-3.65579	-4.10002	0.000256
ENSG00000153044	CENPH	-3.65097	-14.7611	0.000261
ENSG00000163950	SLBP	-3.65024	-3.92457	0.000262
ENSG00000182793	GSTA5	-3.64604	-14.9743	0.000266
ENSG00000168944	CEP120	-3.64457	-6.10813	0.000268
ENSG00000139971	ARMH4	3.64286	9.5191	0.00027
ENSG00000173581	CCDC106	3.64134	14.465	0.000271
ENSG00000136280	CCM2	-3.63865	-11.9002	0.000274
ENSG00000132780	NASP	-3.63804	-12.6222	0.000275
ENSG00000067221	STOML1	3.63782	10.8981	0.000275
ENSG00000102743	SLC25A15	-3.63178	-3.98905	0.000281
ENSG00000170500	LONRF2	-3.63151	-10.5147	0.000282
ENSG00000258366	RTEL1	-3.63098	-12.9771	0.000282
ENSG00000174137	FAM53A	-3.6291	-5.35244	0.000284
ENSG00000168610	STAT3	3.62777	24.9238	0.000286
ENSG00000187010	RHD	3.62637	189.024	0.000287
ENSG00000149922	TBX6	3.6249	47.7937	0.000289
ENSG00000136490	LIMD2	3.62382	18.4124	0.00029
ENSG00000164161	HHIP	-3.6214	-4.26766	0.000293
ENSG00000134138	MEIS2	-3.61812	-63.72	0.000297
ENSG00000284776	ENSG00000284776	-3.61695	-5.1734	0.000298
ENSG00000272980	ENSG00000272980	3.61535	8.3279	0.0003
ENSG00000145194	ECE2	-3.61171	-8.28453	0.000304
ENSG00000147650	LRP12	3.60918	5.24512	0.000307
ENSG00000196353	CPNE4	-3.6086	-34.1246	0.000308
ENSG00000100354	TNRC6B	3.60484	17.3186	0.000312
ENSG00000198400	NTRK1	3.60338	41.9806	0.000314
ENSG00000186432	KPNA4	-3.59829	-15.0192	0.00032
ENSG00000188612	SUMO2	-3.59724	-21.9352	0.000322
ENSG00000111206	FOXM1	3.59713	16.0063	0.000322
ENSG00000229453	SPINK8	-3.5946	-23.8516	0.000325
ENSG00000185808	PIGP	3.59319	3.84096	0.000327
ENSG00000172650	AGAP5	-3.59161	-11.2498	0.000329
ENSG00000111276	CDKN1B	-3.58998	-26.9869	0.000331
ENSG00000136404	TM6SF1	-3.58677	-15.5728	0.000335
ENSG00000117448	AKR1A1	-3.58257	-4.18852	0.00034
ENSG00000094975	SUCO	-3.57614	-6.02055	0.000349
ENSG00000145888	GLRA1	3.57513	33.641	0.00035
ENSG00000108840	HDAC5	-3.57236	-35.8334	0.000354
ENSG00000103351	CLUAP1	3.56993	18.4648	0.000357
ENSG00000165621	OXGR1	3.56267	4.71389	0.000367
ENSG00000110651	CD81	3.56248	25.6528	0.000367
ENSG00000143322	ABL2	3.56021	5.51146	0.000371
ENSG00000205643	CDPF1	-3.54943	-895.212	0.000386
ENSG00000055813	CCDC85A	-3.54575	-4.90314	0.000391
ENSG00000108604	SMARCD2	-3.54557	-15.7938	0.000392
ENSG00000184110	EIF3C	3.54527	122.242	0.000392
ENSG00000105821	DNAJC2	-3.54412	-7.66166	0.000394
ENSG00000113790	EHHADH	-3.5414	-10.2253	0.000398
ENSG00000164167	LSM6	-3.53955	-7.81058	0.000401
ENSG00000105953	OGDH	3.53915	10.263	0.000401
ENSG00000171700	RGS19	-3.53737	-26.0678	0.000404
ENSG00000092470	WDR76	-3.53722	-16.8038	0.000404
ENSG00000135535	CD164	3.53572	6.37129	0.000407
ENSG00000116809	ZBTB17	3.53515	45.6806	0.000408
ENSG00000167740	CYB5D2	-3.53319	-11.4046	0.000411
ENSG00000069275	NUCKS1	-3.52594	-15.1897	0.000422
ENSG00000236104	ZBTB22	-3.52469	-23.7468	0.000424
ENSG00000114646	CSPG5	3.52272	5.93069	0.000427
ENSG00000055957	ITIH1	-3.52036	-16.172	0.000431
ENSG00000172113	NME6	3.51702	6.058	0.000436
ENSG00000176956	LY6H	3.51589	6.83605	0.000438
ENSG00000282872	C1orf232	-3.51399	-10.4263	0.000441
ENSG00000119878	CRIPT	3.50838	11.3474	0.000451
ENSG00000127837	AAMP	3.50681	109.652	0.000454
ENSG00000174844	DNAH12	3.50588	8.47011	0.000455
ENSG00000137310	TCF19	-3.50077	-3.90139	0.000464
ENSG00000222011	FAM185A	-3.50038	-7.96507	0.000465
ENSG00000090612	ZNF268	-3.5003	-74.2311	0.000465
ENSG00000129757	CDKN1C	-3.49972	-38.0829	0.000466
ENSG00000197045	GMFB	3.49772	11.1796	0.000469
ENSG00000174744	BRMS1	3.49718	13.7515	0.00047
ENSG00000163466	ARPC2	-3.4954	-22.2408	0.000473
ENSG00000104643	MTMR9	-3.49418	-6.73772	0.000476
ENSG00000130720	FIBCD1	-3.49186	-24.277	0.00048
ENSG00000147576	ADHFE1	-3.49155	-6.13036	0.00048
ENSG00000121351	IAPP	3.49138	2.51104	0.000481
ENSG00000165916	PSMC3	3.4895	11.7343	0.000484
ENSG00000152556	PFKM	-3.48939	-7.52062	0.000484
ENSG00000184887	BTBD6	3.48766	16.3031	0.000487
ENSG00000091536	MYO15A	3.48736	19.6713	0.000488
ENSG00000205863	C1QTNF9B	-3.48665	-10.9249	0.000489
ENSG00000244731	C4A	3.48545	3780.9	0.000491
ENSG00000137692	DCUN1D5	3.48374	16.2741	0.000494
ENSG00000196150	ZNF250	3.48264	12.9426	0.000497
ENSG00000196453	ZNF777	-3.46727	-6.20696	0.000526
ENSG00000109184	DCUN1D4	3.4661	19.9124	0.000528
ENSG00000234409	CCDC188	-3.4658	-15.8927	0.000529
ENSG00000007923	DNAJC11	-3.46446	-10.2061	0.000531
ENSG00000183762	KREMEN1	3.4644	3.76263	0.000531
ENSG00000119737	GPR75	-3.46187	-8.36965	0.000536
ENSG00000140464	PML	-3.45951	-18.2627	0.000541
ENSG00000127419	TMEM175	-3.45785	-14.1706	0.000545
ENSG00000273088	ENSG00000273088	-3.45746	-4.58266	0.000545
ENSG00000185614	INKA1	-3.45477	-27.4908	0.000551
ENSG00000145779	TNFAIP8	3.45152	1.56126	0.000557
ENSG00000112742	TTK	-3.44863	-4.91668	0.000563
ENSG00000270276	H4C15	3.44602	4051.87	0.000569
ENSG00000197062	ZSCAN26	-3.44511	-14.0686	0.000571
ENSG00000187699	C2orf88	-3.44455	-3.00538	0.000572
ENSG00000184281	TSSC4	-3.43751	-38.2055	0.000587
ENSG00000151689	INPP1	-3.43428	-2.00728	0.000594
ENSG00000101057	MYBL2	-3.4337	-3.49386	0.000595
ENSG00000082641	NFE2L1	3.43067	8.66529	0.000602
ENSG00000223547	ZNF844	-3.42575	-6.22297	0.000613
ENSG00000169228	RAB24	-3.42552	-13.2381	0.000614
ENSG00000123200	ZC3H13	3.42455	7.20181	0.000616
ENSG00000171219	CDC42BPG	-3.42306	-12.1132	0.000619
ENSG00000227507	LTB	-3.42261	-22.0201	0.00062
ENSG00000204209	DAXX	3.42222	9.50413	0.000621
ENSG00000260027	HOXB7	3.42174	58.8012	0.000622
ENSG00000147536	GINS4	3.41767	16.9514	0.000632
ENSG00000160298	C21orf58	-3.41715	-21.1912	0.000633
ENSG00000205937	RNPS1	-3.41688	-27.8697	0.000633
ENSG00000075539	FRYL	3.41214	18.355	0.000645
ENSG00000149929	HIRIP3	3.4118	17.4777	0.000645
ENSG00000036828	CASR	-3.41165	-2.15746	0.000646
ENSG00000165392	WRN	-3.40978	-13.4696	0.00065
ENSG00000108830	RND2	-3.40764	-28.5824	0.000655
ENSG00000145685	LHFPL2	3.40294	40.8111	0.000667
ENSG00000005059	MCUB	-3.39927	-6.84246	0.000676
ENSG00000214029	ZNF891	3.39622	4.95367	0.000683
ENSG00000141564	RPTOR	3.39608	6.71275	0.000684
ENSG00000100842	EFS	-3.39319	-9.31094	0.000691
ENSG00000171435	KSR2	-3.39208	-4.40214	0.000694
ENSG00000164086	DUSP7	3.39128	9.2757	0.000696
ENSG00000107551	RASSF4	-3.39094	-4.79987	0.000697
ENSG00000108175	ZMIZ1	3.38762	19.4736	0.000705
ENSG00000143486	EIF2D	3.38638	325.134	0.000708
ENSG00000167930	FAM234A	3.38511	13.0914	0.000711
ENSG00000182149	IST1	-3.38385	-19.7377	0.000715
ENSG00000151694	ADAM17	-3.38129	-2.0327	0.000721
ENSG00000203896	LIME1	3.38084	28.1919	0.000723
ENSG00000176435	CLEC14A	-3.38018	-6.19625	0.000724
ENSG00000137947	GTF2B	-3.37937	-12.2021	0.000727
ENSG00000140374	ETFA	-3.37861	-8.86165	0.000729
ENSG00000164197	RNF180	3.37547	34.9213	0.000737
ENSG00000181751	MACIR	-3.37546	-9.69943	0.000737
ENSG00000205981	DNAJC19	-3.37005	-36.3743	0.000752
ENSG00000115350	POLE4	3.36957	4.20434	0.000753
ENSG00000110344	UBE4A	3.3693	14.3045	0.000754
ENSG00000204439	C6orf47	-3.36923	-31.4099	0.000754
ENSG00000141404	GNAL	3.36717	23.569	0.000759
ENSG00000059728	MXD1	-3.36671	-14.0513	0.000761
ENSG00000185133	INPP5J	-3.36461	-6.48719	0.000767
ENSG00000183150	GPR19	3.3605	16.8386	0.000778
ENSG00000198130	HIBCH	-3.35719	-3.16511	0.000787
ENSG00000147439	BIN3	3.35673	5.36397	0.000789
ENSG00000237763	AMY1A	3.35663	356.52	0.000789
ENSG00000250641	LY6G6F-LY6G6D	-3.35515	-25.4749	0.000793
ENSG00000182240	BACE2	-3.35247	-6.08403	0.000801
ENSG00000157368	IL34	3.34851	2.22948	0.000812
ENSG00000113163	CERT1	-3.3484	-62.6215	0.000813
ENSG00000261857	MIA	3.34767	4.31967	0.000815
ENSG00000160294	MCM3AP	3.34506	15.4515	0.000823
ENSG00000204396	VWA7	3.3441	42.2806	0.000825
ENSG00000140478	GOLGA6D	-3.3441	-1092.7	0.000826
ENSG00000161955	TNFSF13	-3.34387	-4.23558	0.000826
ENSG00000256591	ENSG00000256591	-3.34279	-26.7694	0.000829
ENSG00000182446	NPLOC4	3.34255	4.63861	0.00083
ENSG00000166136	NDUFB8	3.34123	6.8489	0.000834
ENSG00000205856	C22orf42	3.33775	39.2787	0.000845
ENSG00000118363	SPCS2	-3.33687	-2.79922	0.000847
ENSG00000149262	INTS4	3.33537	14.4857	0.000852
ENSG00000148584	A1CF	-3.33058	-3.14398	0.000867
ENSG00000078804	TP53INP2	3.33031	3.85496	0.000867
ENSG00000182944	EWSR1	-3.33008	-47.0287	0.000868
ENSG00000164934	DCAF13	-3.32773	-11.0377	0.000876
ENSG00000146674	IGFBP3	3.32736	2.99636	0.000877
ENSG00000103550	KNOP1	3.32667	27.1958	0.000879
ENSG00000113615	SEC24A	-3.32486	-12.7923	0.000885
ENSG00000105509	HAS1	-3.3243	-8.13904	0.000886
ENSG00000168631	MUCL3	-3.32367	-6.12908	0.000888
ENSG00000196993	NPIPB9	3.3229	364.997	0.000891
ENSG00000154217	PITPNC1	3.32253	12.2255	0.000892
ENSG00000055955	ITIH4	3.31383	0.899587	0.00092
ENSG00000132840	BHMT2	-3.31153	-13.8278	0.000928
ENSG00000133104	SPART	-3.30856	-2.16869	0.000938
ENSG00000262484	CCER2	3.3036	12.154	0.000955
ENSG00000263001	GTF2I	-3.30312	-64.5362	0.000956
ENSG00000124228	DDX27	-3.30312	-14.5835	0.000956
ENSG00000166689	PLEKHA7	-3.30188	-4.00293	0.00096
ENSG00000196182	STK40	3.30074	7.42841	0.000964
ENSG00000124193	SRSF6	-3.29583	-34.0158	0.000981
ENSG00000176261	ZBTB8OS	-3.2958	-30.1795	0.000981
ENSG00000242173	ARHGDIG	3.29567	2.09343	0.000982
ENSG00000185305	ARL15	-3.29477	-14.0692	0.000985
ENSG00000204390	HSPA1L	3.294	3.36967	0.000988
ENSG00000142556	ZNF614	-3.29293	-8.96512	0.000991
ENSG00000185559	DLK1	-3.29293	-2.9058	0.000991
ENSG00000159199	ATP5MC1	-3.29126	-6.45749	0.000997
ENSG00000128250	RFPL1	3.29103	17.7137	0.000998
ENSG00000110880	CORO1C	3.29065	6.70555	0.001
ENSG00000164932	CTHRC1	3.28896	6.1536	0.001006
ENSG00000073711	PPP2R3A	-3.28844	-36.0739	0.001007
ENSG00000018408	WWTR1	3.28746	7.29407	0.001011
ENSG00000289764	ENSG00000289764	3.28456	5.3231	0.001021
ENSG00000153989	NUS1	-3.28307	-15.0701	0.001027
ENSG00000160799	CCDC12	-3.28288	-9.42922	0.001028
ENSG00000204237	OXLD1	3.28195	343.964	0.001031
ENSG00000173548	SNX33	3.2807	6.45567	0.001035
ENSG00000119242	CCDC92	-3.27873	-14.8837	0.001043
ENSG00000220201	ZGLP1	3.27795	24.5773	0.001046
ENSG00000204228	HSD17B8	-3.27336	-6.49163	0.001063
ENSG00000114209	PDCD10	3.27173	11.9729	0.001069
ENSG00000143373	ZNF687	3.26876	15.7174	0.00108
ENSG00000138768	USO1	-3.26677	-37.5092	0.001088
ENSG00000196981	WDR5B	3.26662	6.58972	0.001088
ENSG00000162267	ITIH3	3.26376	26.5391	0.001099
ENSG00000100150	DEPDC5	3.26261	22.0946	0.001104
ENSG00000167967	E4F1	3.26208	19.061	0.001106
ENSG00000075826	SEC31B	3.26153	23.9728	0.001108
ENSG00000144306	SCRN3	-3.26101	-9.12325	0.00111
ENSG00000136868	SLC31A1	-3.25927	-4.10863	0.001117
ENSG00000131149	GSE1	3.25731	27.5579	0.001125
ENSG00000108947	EFNB3	-3.25603	-9.02294	0.00113
ENSG00000105696	TMEM59L	-3.25402	-17.5667	0.001138
ENSG00000099904	ZDHHC8	3.25122	5.7782	0.001149
ENSG00000114786	ABHD14A-ACY1	-3.25117	-119.421	0.001149
ENSG00000084463	WBP11	-3.24849	-13.9011	0.00116
ENSG00000197134	ZNF257	3.24547	0.741443	0.001173
ENSG00000135776	ABCB10	-3.244	-5.11757	0.001179
ENSG00000131068	DEFB118	3.24323	54.1836	0.001182
ENSG00000132517	SLC52A1	-3.24091	-3.24788	0.001191
ENSG00000158517	NCF1	3.23998	368.73	0.001195
ENSG00000240849	PEDS1	-3.23976	-6.55574	0.001196
ENSG00000148798	INA	-3.23909	-22.2637	0.001199
ENSG00000149930	TAOK2	-3.23714	-35.863	0.001207
ENSG00000107614	TRDMT1	3.23631	6.28668	0.001211
ENSG00000264343	NOTCH2NLA	-3.23488	-37028.3	0.001217
ENSG00000176170	SPHK1	3.23487	15.4168	0.001217
ENSG00000220948	TRIM51G	-3.23463	-23.4099	0.001218
ENSG00000185359	HGS	-3.23328	-6.88009	0.001224
ENSG00000268043	NBPF12	3.2313	74.6248	0.001232
ENSG00000203970	DEFB110	3.22748	49.6507	0.001249
ENSG00000168014	C2CD3	3.22674	21.0178	0.001252
ENSG00000187068	C3orf70	-3.22322	-3.8035	0.001268
ENSG00000221978	CCNL2	3.22238	50.3856	0.001271
ENSG00000171988	JMJD1C	-3.22238	-35.5673	0.001271
ENSG00000107821	KAZALD1	-3.21989	-26.832	0.001282
ENSG00000172728	FUT10	-3.21961	-4.34894	0.001284
ENSG00000235376	RPEL1	3.21839	13.4992	0.001289
ENSG00000166762	CATSPER2	3.21714	2.88568	0.001295
ENSG00000175164	ABO	3.21592	1.14742	0.0013
ENSG00000168970	JMJD7-PLA2G4B	-3.21387	-7.57121	0.00131
ENSG00000177752	YIPF7	3.20824	28.6561	0.001335
ENSG00000130203	APOE	3.20762	9.53166	0.001338
ENSG00000130202	NECTIN2	-3.20606	-3.06297	0.001346
ENSG00000104413	ESRP1	3.20265	6.38091	0.001362
ENSG00000185000	DGAT1	3.20233	36.8766	0.001363
ENSG00000188554	NBR1	-3.20199	-11.1977	0.001365
ENSG00000137941	TTLL7	-3.20135	-4.05978	0.001368
ENSG00000091831	ESR1	-3.20124	-7.9923	0.001368
ENSG00000087077	TRIP6	3.20041	3.93164	0.001372
ENSG00000172216	CEBPB	3.19797	6.9288	0.001384
ENSG00000185669	SNAI3	3.19766	4.93965	0.001385
ENSG00000196411	EPHB4	3.19706	7.48614	0.001388
ENSG00000181744	DIPK2A	3.19703	6.34597	0.001388
ENSG00000167371	PRRT2	3.19446	26.3853	0.001401
ENSG00000197885	NKIRAS1	3.19394	22.9199	0.001403
ENSG00000143702	CEP170	3.19389	37.2036	0.001404
ENSG00000173334	TRIB1	3.1927	10.5548	0.001409
ENSG00000116580	GON4L	-3.19214	-16.3109	0.001412
ENSG00000138073	PREB	-3.19178	-43.1402	0.001414
ENSG00000270249	ENSG00000270249	3.19169	261.109	0.001414
ENSG00000169220	RGS14	3.18957	9.00542	0.001425
ENSG00000108797	CNTNAP1	3.18759	25.1008	0.001435
ENSG00000172209	GPR22	3.18527	7.19969	0.001446
ENSG00000176476	SGF29	3.18323	9.67795	0.001456
ENSG00000161204	ABCF3	3.18235	5.95951	0.001461
ENSG00000114023	FAM162A	3.17888	8.77643	0.001478
ENSG00000114349	GNAT1	-3.17786	-28.7228	0.001484
ENSG00000161057	PSMC2	3.17653	7.84256	0.00149
ENSG00000138769	CDKL2	-3.17342	-46.1052	0.001507
ENSG00000177733	HNRNPA0	-3.17149	-19.7362	0.001517
ENSG00000133069	TMCC2	3.1688	8.72453	0.001531
ENSG00000154319	FAM167A	3.16865	2.25861	0.001532
ENSG00000143319	ISG20L2	-3.16613	-24.0105	0.001545
ENSG00000129696	TTI2	-3.16075	-1.85036	0.001574
ENSG00000089050	RBBP9	-3.15571	-5.1205	0.001601
ENSG00000100284	TOM1	3.15559	12.9987	0.001602
ENSG00000196376	SLC35F1	3.15544	3.34401	0.001603
ENSG00000178096	BOLA1	-3.15518	-38.3813	0.001604
ENSG00000158445	KCNB1	-3.15371	-44.9355	0.001612
ENSG00000152270	PDE3B	3.15342	19.6363	0.001614
ENSG00000146094	DOK3	3.15321	7.85707	0.001615
ENSG00000249773	ENSG00000249773	3.15307	1.65827	0.001616
ENSG00000186642	PDE2A	-3.14911	-26.0008	0.001638
ENSG00000076706	MCAM	-3.14872	-27.893	0.00164
ENSG00000135547	HEY2	-3.14863	-5.25536	0.00164
ENSG00000165115	KIF27	3.14688	10.8157	0.00165
ENSG00000186451	SPATA12	-3.14561	-5.49341	0.001657
ENSG00000101166	PRELID3B	3.14561	5.64918	0.001657
ENSG00000166971	AKTIP	3.14538	11.8799	0.001659
ENSG00000168828	OR13J1	3.14428	57.1755	0.001665
ENSG00000117523	PRRC2C	-3.14374	-9.95728	0.001668
ENSG00000241370	RPP21	3.14174	5.57213	0.001679
ENSG00000186788	SPATA31D3	3.14061	1173.5	0.001686
ENSG00000145642	SHISAL2B	3.1394	4.60227	0.001693
ENSG00000100416	TRMU	3.13929	5.65976	0.001694
ENSG00000167118	URM1	-3.13929	-19.9361	0.001694
ENSG00000122642	FKBP9	3.13774	3.46293	0.001703
ENSG00000157350	ST3GAL2	-3.13607	-28.2361	0.001712
ENSG00000100578	KIAA0586	3.13581	6.51213	0.001714
ENSG00000178074	C2orf69	-3.13511	-10.5579	0.001718
ENSG00000130307	USHBP1	3.13464	16.102	0.001721
ENSG00000175619	OR4B1	3.134	19.734	0.001724
ENSG00000108256	NUFIP2	-3.13225	-19.3823	0.001735
ENSG00000113916	BCL6	3.13095	2.73885	0.001742
ENSG00000204424	LY6G6F	-3.13039	-24.2725	0.001746
ENSG00000101115	SALL4	-3.12981	-4.69102	0.001749
ENSG00000197622	CDC42SE1	-3.12837	-15.0563	0.001758
ENSG00000175294	CATSPER1	-3.12717	-13.194	0.001765
ENSG00000166135	HIF1AN	-3.12391	-4.5903	0.001785
ENSG00000253649	PRSS51	-3.12255	-19.2574	0.001793
ENSG00000162139	NEU3	3.12242	9.50308	0.001794
ENSG00000167272	POP5	-3.12156	-8.59484	0.001799
ENSG00000105329	TGFB1	3.12102	6.51765	0.001802
ENSG00000140105	WARS1	3.121	5.73451	0.001802
ENSG00000119321	FKBP15	-3.12021	-6.5227	0.001807
ENSG00000162062	TEDC2	-3.11922	-48.2016	0.001813
ENSG00000114346	ECT2	-3.1164	-4.0469	0.001831
ENSG00000146067	FAM193B	3.11563	27.1004	0.001836
ENSG00000002549	LAP3	-3.11465	-5.3868	0.001842
ENSG00000229637	PRAC2	3.11457	45.1677	0.001842
ENSG00000112511	PHF1	-3.11392	-27.0204	0.001846
ENSG00000135164	DMTF1	-3.11222	-9.82072	0.001857
ENSG00000090615	GOLGA3	3.11182	3.42821	0.001859
ENSG00000135763	URB2	3.11037	16.7392	0.001869
ENSG00000255398	HCAR3	-3.10885	-12.9329	0.001878
ENSG00000143627	PKLR	-3.10796	-22.7374	0.001884
ENSG00000111181	SLC6A12	3.10214	7.69485	0.001921
ENSG00000122729	ACO1	3.10163	4.38846	0.001925
ENSG00000013810	TACC3	-3.10119	-4.25604	0.001927
ENSG00000130287	NCAN	3.09951	53.4269	0.001938
ENSG00000075891	PAX2	-3.09946	-45.0015	0.001939
ENSG00000176092	CRYBG2	3.09925	3.3087	0.00194
ENSG00000054690	PLEKHH1	-3.09822	-3.02679	0.001947
ENSG00000198768	APCDD1L	3.09346	4.99018	0.001978
ENSG00000012660	ELOVL5	-3.0925	-11.1916	0.001985
ENSG00000167088	SNRPD1	3.09191	6.05606	0.001989
ENSG00000173473	SMARCC1	3.08842	28.9719	0.002012
ENSG00000103657	HERC1	-3.08788	-3.53446	0.002016
ENSG00000111875	ASF1A	3.08776	5.90825	0.002017
ENSG00000259330	INAFM2	-3.0856	-3.50109	0.002031
ENSG00000254093	PINX1	3.08418	11.9565	0.002041
ENSG00000273542	H4C12	-3.08073	-37.1036	0.002065
ENSG00000010361	FUZ	-3.07852	-6.30864	0.00208
ENSG00000169594	BNC1	-3.07707	-52.5607	0.00209
ENSG00000146676	PURB	-3.07683	-6.81656	0.002092
ENSG00000028528	SNX1	-3.07622	-13.2926	0.002096
ENSG00000095370	SH2D3C	-3.07295	-924.748	0.00212
ENSG00000188897	ENSG00000188897	-3.07259	-2.80207	0.002122
ENSG00000160753	RUSC1	-3.07204	-23.9943	0.002126
ENSG00000225327	USP17L3	-3.06549	-13405.7	0.002173
ENSG00000170632	ARMC10	-3.06208	-8.42519	0.002198
ENSG00000163636	PSMD6	3.0606	10.4036	0.002209
ENSG00000070081	NUCB2	3.05991	7.01713	0.002214
ENSG00000072858	SIDT1	3.05897	1.37132	0.002221
ENSG00000133789	SWAP70	-3.05883	-12.339	0.002222
ENSG00000237388	OR4A47	3.05662	43.1712	0.002238
ENSG00000085831	TTC39A	-3.05617	-5.95728	0.002242
ENSG00000144674	GOLGA4	3.05433	22.0909	0.002256
ENSG00000166454	ATMIN	3.05357	6.06049	0.002261
ENSG00000158715	SLC45A3	3.0527	2.63555	0.002268
ENSG00000115504	EHBP1	3.05237	34.0451	0.00227
ENSG00000047662	FAM184B	3.0519	10.121	0.002274
ENSG00000198914	POU3F3	3.05107	4.91735	0.00228
ENSG00000235194	PPP1R3E	-3.05073	-5.91736	0.002283
ENSG00000198863	RUNDC1	3.05041	9.38805	0.002285
ENSG00000125970	RALY	3.04749	19.9942	0.002308
ENSG00000149541	B3GAT3	-3.04681	-600.165	0.002313
ENSG00000157335	CLEC18C	-3.04589	-145.96	0.00232
ENSG00000166170	BAG5	3.04434	3.06619	0.002332
ENSG00000183186	C2CD4C	3.0439	11.3111	0.002335
ENSG00000121350	PYROXD1	3.04063	1.82157	0.002361
ENSG00000097007	ABL1	-3.03962	-16.5444	0.002369
ENSG00000164823	OSGIN2	-3.03917	-5.88672	0.002372
ENSG00000178966	RMI1	-3.03875	-8.01107	0.002376
ENSG00000243317	STMP1	-3.03807	-9.69942	0.002381
ENSG00000064225	ST3GAL6	-3.03588	-1.58468	0.002398
ENSG00000204580	DDR1	3.03532	4.39107	0.002403
ENSG00000128045	RASL11B	-3.03409	-3.10362	0.002413
ENSG00000070193	FGF10	3.033	3.84276	0.002421
ENSG00000174807	CD248	-3.03252	-35.8353	0.002425
ENSG00000151079	KCNA6	-3.03228	-1.18021	0.002427
ENSG00000163071	SPATA18	-3.02911	-5.66545	0.002453
ENSG00000178531	CTXN1	3.02626	15.8445	0.002476
ENSG00000188352	FOCAD	3.0261	23.5401	0.002477
ENSG00000173327	MAP3K11	-3.02576	-11867.6	0.00248
ENSG00000148400	NOTCH1	-3.02343	-4.83105	0.002499
ENSG00000143870	PDIA6	-3.02296	-4.01688	0.002503
ENSG00000119866	BCL11A	3.02178	13.9668	0.002513
ENSG00000183682	BMP8A	3.02082	3.05294	0.002521
ENSG00000288654	ENSG00000288654	3.02064	12.3434	0.002522
ENSG00000159164	SV2A	-3.02013	-32.5993	0.002527
ENSG00000167195	GOLGA6C	-3.01954	-785.156	0.002532
ENSG00000198169	ZNF251	3.01891	2384.51	0.002537
ENSG00000155957	TMBIM4	-3.01841	-19.4889	0.002541
ENSG00000143479	DYRK3	-3.01811	-8.24803	0.002544
ENSG00000168917	SLC35G2	3.01773	11.2568	0.002547
ENSG00000140285	FGF7	3.0176	12.9821	0.002548
ENSG00000167526	RPL13	-3.01734	-11.1376	0.00255
ENSG00000105662	CRTC1	3.01711	17.3024	0.002552
ENSG00000137474	MYO7A	-3.01633	-4.32067	0.002559
ENSG00000138686	BBS7	-3.01555	-2.62295	0.002565
ENSG00000031698	SARS1	3.01464	7.8144	0.002573
ENSG00000165275	TRMT10B	-3.01339	-6.22617	0.002583
ENSG00000260325	HSPB9	3.01174	4.18153	0.002598
ENSG00000158019	BABAM2	-3.00979	-14.6766	0.002614
ENSG00000137871	ZNF280D	-3.00911	-12.1274	0.00262
ENSG00000162624	LHX8	-3.00804	-99.9763	0.002629
ENSG00000040199	PHLPP2	3.00675	9.74571	0.002641
ENSG00000196268	ZNF493	-3.00626	-4.46401	0.002645
ENSG00000152193	OBI1	3.00319	14.1773	0.002672
ENSG00000123700	KCNJ2	-3.00022	-10.7785	0.002698
ENSG00000184678	H2BC21	-2.99895	-156.792	0.002709
ENSG00000156795	NTAQ1	-2.99772	-14.8537	0.00272
ENSG00000112761	CCN6	2.99219	9.10641	0.00277
ENSG00000165886	UBTD1	-2.99202	-2.31458	0.002771
ENSG00000205482	SPDYE18	-2.99186	-15.59	0.002773
ENSG00000089486	CDIP1	-2.99131	-11.9674	0.002778
ENSG00000174236	REP15	-2.99064	-4.03038	0.002784
ENSG00000074842	MYDGF	2.98688	4.55449	0.002818
ENSG00000172757	CFL1	-2.98602	-23.0839	0.002826
ENSG00000100263	RHBDD3	-2.98532	-17.6492	0.002833
ENSG00000178222	RNF212	2.98311	5.46008	0.002853
ENSG00000285437	POLR2J3	2.98059	21.4758	0.002877
ENSG00000136939	OR1L4	-2.97988	-98.6906	0.002884
ENSG00000276302	ENSG00000276302	-2.9798	-12.2318	0.002884
ENSG00000204334	ERICH2	-2.97847	-2.13241	0.002897
ENSG00000164597	COG5	-2.97846	-12.7699	0.002897
ENSG00000179021	C3orf38	2.97826	5.01889	0.002899
ENSG00000115290	GRB14	2.97723	26.5177	0.002909
ENSG00000205884	DEFB136	-2.97462	-25.6025	0.002934
ENSG00000156521	TYSND1	-2.97443	-4.24318	0.002935
ENSG00000187231	SESTD1	-2.9736	-6.94881	0.002943
ENSG00000114999	TTL	2.9725	7.923	0.002954
ENSG00000239305	RNF103	2.97165	7.92457	0.002962
ENSG00000174606	ANGEL2	-2.97085	-18.1857	0.00297
ENSG00000109881	CCDC34	-2.96928	-4.96787	0.002985
ENSG00000114416	FXR1	2.96847	7.91191	0.002993
ENSG00000186666	BCDIN3D	-2.96768	-15.1291	0.003001
ENSG00000161981	SNRNP25	2.96738	6.46275	0.003004
ENSG00000132716	DCAF8	2.96641	4.18031	0.003013
ENSG00000057935	MTA3	-2.96209	-48.3732	0.003056
ENSG00000242715	CCDC169	-2.96066	-2.21436	0.00307
ENSG00000007392	LUC7L	2.95926	23.7507	0.003084
ENSG00000141736	ERBB2	2.95774	7.52858	0.003099
ENSG00000184381	PLA2G6	-2.95281	-6.79043	0.003149
ENSG00000028203	VEZT	-2.94995	-17.2857	0.003178
ENSG00000131748	STARD3	-2.94964	-14.2622	0.003181
ENSG00000015676	NUDCD3	2.94888	13.095	0.003189
ENSG00000100154	TTC28	2.94681	1.22817	0.003211
ENSG00000123091	RNF11	2.94614	21.7488	0.003218
ENSG00000179588	ZFPM1	-2.94341	-9.78533	0.003246
ENSG00000110536	PTPMT1	2.94327	6.4539	0.003248
ENSG00000185298	CCDC137	2.94228	10.4371	0.003258
ENSG00000088451	TGDS	-2.94189	-5.89842	0.003262
ENSG00000116539	ASH1L	-2.93805	-29.5155	0.003303
ENSG00000198648	STK39	2.93785	20.44	0.003305
ENSG00000086827	ZW10	-2.93714	-16.489	0.003313
ENSG00000104888	SLC17A7	2.93598	8.32248	0.003325
ENSG00000124249	KCNK15	-2.93588	-14.6687	0.003326
ENSG00000174485	DENND4A	-2.93534	-28.744	0.003332
ENSG00000075035	WSCD2	2.93387	2.75033	0.003348
ENSG00000104973	MED25	2.93367	1.8411	0.00335
ENSG00000250709	CCDC169-SOHLH2	-2.93265	-3.72493	0.003361
ENSG00000125347	IRF1	2.93261	5.3521	0.003361
ENSG00000119950	MXI1	2.93033	8.51403	0.003386
ENSG00000198142	SOWAHC	-2.93025	-11.0735	0.003387
ENSG00000129084	PSMA1	-2.93014	-24.7948	0.003388
ENSG00000101096	NFATC2	-2.92958	-5.4965	0.003394
ENSG00000158163	DZIP1L	2.92808	6.11977	0.003411
ENSG00000082438	COBLL1	-2.92798	-15.0154	0.003412
ENSG00000172006	ZNF554	2.92567	6.99859	0.003437
ENSG00000289282	ENSG00000289282	-2.92487	-56.3349	0.003446
ENSG00000110422	HIPK3	-2.92359	-23.6326	0.00346
ENSG00000124615	MOCS1	-2.9222	-4.29868	0.003476
ENSG00000065526	SPEN	2.92199	39.429	0.003478
ENSG00000120093	HOXB3	2.92151	22.2878	0.003483
ENSG00000166507	NDST2	-2.92149	-9.50655	0.003484
ENSG00000140030	GPR65	2.921	4.3161	0.003489
ENSG00000118407	FILIP1	2.92085	1.78905	0.003491
ENSG00000113300	CNOT6	-2.91929	-30.5963	0.003508
ENSG00000177202	SPACA4	2.91866	11.9164	0.003515
ENSG00000127080	IPPK	-2.91784	-4.9759	0.003525
ENSG00000173930	SLCO4C1	-2.91588	-2.46949	0.003547
ENSG00000163463	KRTCAP2	-2.91565	-10.7802	0.003549
ENSG00000185022	MAFF	-2.91545	-2.55223	0.003552
ENSG00000186577	SMIM29	2.91243	487.905	0.003586
ENSG00000256646	ENSG00000256646	-2.90913	-23.778	0.003624
ENSG00000182742	HOXB4	2.90906	23.5573	0.003625
ENSG00000143382	ADAMTSL4	-2.90749	-10.223	0.003643
ENSG00000065548	ZC3H15	-2.90745	-16.7188	0.003644
ENSG00000173915	ATP5MK	2.90506	7.70843	0.003672
ENSG00000123815	COQ8B	2.90473	5.88709	0.003676
ENSG00000162244	RPL29	2.90442	9.0361	0.003679
ENSG00000197635	DPP4	-2.90419	-4.4591	0.003682
ENSG00000115339	GALNT3	-2.90286	-14.4771	0.003698
ENSG00000149532	CPSF7	2.90235	39.4133	0.003704
ENSG00000197165	SULT1A2	2.90222	9.61598	0.003705
ENSG00000166398	GARRE1	-2.89994	-37.8032	0.003732
ENSG00000142684	ZNF593	-2.89978	-2.9405	0.003734
ENSG00000129204	USP6	2.89888	6.5113	0.003745
ENSG00000144048	DUSP11	-2.89878	-10.6438	0.003746
ENSG00000089101	CFAP61	2.89803	3.94911	0.003755
ENSG00000111371	SLC38A1	-2.89716	-4.02505	0.003766
ENSG00000197496	SLC2A10	-2.89683	-5.72019	0.003769
ENSG00000177917	ARL6IP6	-2.89408	-7.47976	0.003803
ENSG00000182612	TSPAN10	2.89301	4.67767	0.003816
ENSG00000105341	DMAC2	2.89116	13.2517	0.003838
ENSG00000274180	NATD1	2.8903	1.83871	0.003849
ENSG00000103540	CCP110	-2.88926	-7.80406	0.003861
ENSG00000136630	HLX	2.88883	8.19645	0.003867
ENSG00000243943	ZNF512	2.88854	12.2236	0.00387
ENSG00000068024	HDAC4	2.8872	12.313	0.003887
ENSG00000073578	SDHA	2.88693	15.7322	0.00389
ENSG00000164221	CCDC112	-2.88627	-9.88885	0.003898
ENSG00000006468	ETV1	-2.88458	-6.08155	0.003919
ENSG00000119915	ELOVL3	-2.88387	-183.375	0.003928
ENSG00000280204	OR1S1	-2.88177	-58.6272	0.003955
ENSG00000170915	PAQR8	-2.88102	-5.97698	0.003964
ENSG00000165685	TMEM52B	2.88091	15.0526	0.003965
ENSG00000171488	LRRC8C	2.88042	4.66176	0.003971
ENSG00000120235	IFNA6	2.87948	73.7984	0.003983
ENSG00000109047	RCVRN	2.87936	20.9583	0.003985
ENSG00000177302	TOP3A	2.87851	10.053	0.003996
ENSG00000167100	SAMD14	2.87797	36.19	0.004002
ENSG00000179562	GCC1	2.87683	14.6332	0.004017
ENSG00000180573	H2AC6	-2.87499	-4.28992	0.00404
ENSG00000253537	PCDHGA7	-2.87466	-8.16441	0.004045
ENSG00000025423	HSD17B6	2.87429	10.0007	0.004049
ENSG00000138750	NUP54	-2.87372	-2.68902	0.004057
ENSG00000179361	ARID3B	2.87242	9.05249	0.004073
ENSG00000172543	CTSW	-2.87174	-7.66697	0.004082
ENSG00000204267	TAP2	-2.87057	-6.73931	0.004097
ENSG00000174684	B4GAT1	-2.86955	-8.3481	0.004111
ENSG00000157216	SSBP3	-2.86941	-19.758	0.004112
ENSG00000117713	ARID1A	-2.86834	-49.4033	0.004126
ENSG00000167191	GPRC5B	-2.86792	-3.3354	0.004132
ENSG00000137193	PIM1	-2.86786	-10.8569	0.004133
ENSG00000285976	ENSG00000285976	-2.86663	-20.7084	0.004149
ENSG00000119522	DENND1A	-2.8665	-5.04246	0.00415
ENSG00000197619	ZNF615	-2.866	-9.99714	0.004157
ENSG00000072274	TFRC	2.8659	3.73331	0.004158
ENSG00000131477	RAMP2	2.86586	3.69587	0.004159
ENSG00000170604	IRF2BP1	-2.86383	-5.18828	0.004186
ENSG00000198860	TSEN15	2.86351	13.5505	0.00419
ENSG00000051128	HOMER3	-2.86328	-22.214	0.004193
ENSG00000196358	NTNG2	2.86312	8.37509	0.004195
ENSG00000106038	EVX1	2.86217	40.7591	0.004208
ENSG00000119655	NPC2	2.86056	4.80248	0.004229
ENSG00000148835	TAF5	2.85932	4.96057	0.004246
ENSG00000103942	HOMER2	-2.8588	-16.9353	0.004253
ENSG00000188827	SLX4	2.85861	12.9991	0.004255
ENSG00000197757	HOXC6	2.85827	19.4111	0.00426
ENSG00000139974	SLC38A6	2.85807	6.44867	0.004262
ENSG00000169427	KCNK9	-2.85794	-7.03626	0.004264
ENSG00000187005	KRTAP21-1	2.8557	68.9869	0.004294
ENSG00000172922	RNASEH2C	-2.85522	-18.7544	0.004301
ENSG00000131914	LIN28A	2.85473	22.4564	0.004307
ENSG00000244067	GSTA2	-2.85457	-7.04487	0.00431
ENSG00000186803	IFNA10	-2.8539	-6.58031	0.004319
ENSG00000109534	GAR1	2.85359	14.477	0.004323
ENSG00000175832	ETV4	-2.85233	-5.46975	0.00434
ENSG00000143369	ECM1	2.85218	4.09293	0.004342
ENSG00000115548	KDM3A	2.85208	26.5718	0.004343
ENSG00000284718	SCYGR7	-2.85026	-13.1924	0.004368
ENSG00000143434	SEMA6C	2.84972	11.1206	0.004376
ENSG00000204427	ABHD16A	2.84934	8.03463	0.004381
ENSG00000177455	CD19	2.84834	127.495	0.004395
ENSG00000151806	GUF1	2.84811	9.46049	0.004398
ENSG00000149923	PPP4C	2.8478	71.8981	0.004402
ENSG00000235863	B3GALT4	2.84725	36.8931	0.00441
ENSG00000148655	LRMDA	-2.84712	-6.1476	0.004412
ENSG00000144152	FBLN7	-2.84627	-4.77917	0.004424
ENSG00000168874	ATOH8	-2.84605	-10.0288	0.004426
ENSG00000147872	PLIN2	-2.84556	-5.79382	0.004433
ENSG00000175305	CCNE2	2.84546	6.78881	0.004435
ENSG00000100926	TM9SF1	2.84485	8.57881	0.004443
ENSG00000204469	PRRC2A	2.84465	18.0781	0.004446
ENSG00000089902	RCOR1	-2.84436	-13.1478	0.00445
ENSG00000274386	TMEM269	-2.84415	-18.8927	0.004453
ENSG00000196666	FAM180B	-2.84391	-23.4946	0.004456
ENSG00000127580	WDR24	-2.84263	-121.449	0.004474
ENSG00000162896	PIGR	2.84252	1.761	0.004476
ENSG00000133574	GIMAP4	-2.84239	-7.00554	0.004478
ENSG00000164294	GPX8	2.84173	8.72872	0.004487
ENSG00000087258	GNAO1	2.84157	3.74293	0.004489
ENSG00000173511	VEGFB	-2.84079	-10.6646	0.0045
ENSG00000203666	EFCAB2	-2.83907	-5.6488	0.004524
ENSG00000160973	FOXH1	2.83846	24.8907	0.004533
ENSG00000179674	ARL14	-2.83675	-2.06016	0.004557
ENSG00000214087	ARL16	-2.83382	-8.31711	0.004599
ENSG00000175793	SFN	2.83366	3.91416	0.004602
ENSG00000215183	MSMP	-2.83361	-17.0316	0.004603
ENSG00000124785	NRN1	2.83113	13.7626	0.004638
ENSG00000170633	RNF34	2.83099	9.34333	0.00464
ENSG00000109072	VTN	-2.83085	-1.24071	0.004642
ENSG00000074755	ZZEF1	-2.82869	-9.93266	0.004674
ENSG00000152749	GPR180	2.82758	1.00934	0.00469
ENSG00000177981	ASB8	-2.82743	-10.6575	0.004692
ENSG00000061492	WNT8A	-2.82691	-23.3121	0.0047
ENSG00000171448	ZBTB26	-2.82524	-25.192	0.004725
ENSG00000127252	PLAAT1	-2.82485	-5.91897	0.00473
ENSG00000197771	MCMBP	-2.82245	-5.70586	0.004766
ENSG00000197006	METTL9	2.82217	24.2353	0.00477
ENSG00000106153	CHCHD2	-2.82147	-4.22346	0.00478
ENSG00000213619	NDUFS3	2.81972	18.9862	0.004807
ENSG00000010818	HIVEP2	2.81929	15.58	0.004813
ENSG00000188243	COMMD6	2.81909	13.1921	0.004816
ENSG00000187726	DNAJB13	-2.81885	-5.5405	0.00482
ENSG00000108179	PPIF	2.81672	7.71805	0.004852
ENSG00000223572	CKMT1A	-2.81607	-37.4965	0.004861
ENSG00000161929	SCIMP	-2.81578	-12.171	0.004866
ENSG00000149328	GLB1L2	-2.81566	-2.33266	0.004868
ENSG00000004139	SARM1	-2.8151	-3.33208	0.004876
ENSG00000157551	KCNJ15	2.81505	1.66505	0.004877
ENSG00000067900	ROCK1	2.81458	58.1924	0.004884
ENSG00000173193	PARP14	-2.81455	-5.45389	0.004885
ENSG00000180998	GPR137C	-2.81314	-8.76238	0.004906
ENSG00000125505	MBOAT7	-2.81249	-9.40356	0.004916
ENSG00000108825	PTGES3L-AARSD1	2.81092	8.81265	0.00494
ENSG00000159352	PSMD4	-2.80879	-8.34812	0.004973
ENSG00000227717	GOLGA6L25	2.8074	904.096	0.004994
ENSG00000180228	PRKRA	2.80633	29.4983	0.005011
ENSG00000108559	NUP88	2.80353	2.80612	0.005055
ENSG00000162461	SLC25A34	2.80335	6.46595	0.005057
ENSG00000172640	OR10AD1	2.80335	5.02646	0.005057
ENSG00000141499	WRAP53	2.80116	11.4265	0.005092
ENSG00000077044	DGKD	-2.80054	-12.2142	0.005102
ENSG00000110031	LPXN	-2.80044	-5.80065	0.005103
ENSG00000186075	ZPBP2	-2.80036	-11.5966	0.005105
ENSG00000260001	TGFBR3L	-2.80009	-17.0744	0.005109
ENSG00000170142	UBE2E1	2.79846	20.6825	0.005135
ENSG00000091704	CPA1	-2.79793	-1.1888	0.005143
ENSG00000150594	ADRA2A	-2.7978	-3.7627	0.005145
ENSG00000196466	ZNF799	2.79745	25.292	0.005151
ENSG00000182993	C12orf60	-2.7969	-6.87072	0.00516
ENSG00000132846	ZBED3	2.79589	5.68759	0.005176
ENSG00000169379	ARL13B	-2.79561	-10.6569	0.00518
ENSG00000283321	ENSG00000283321	2.79547	4.22872	0.005182
ENSG00000181929	PRKAG1	2.79532	7.49838	0.005185
ENSG00000145431	PDGFC	2.79498	8.90106	0.00519
ENSG00000138433	CIR1	-2.79482	-15.8141	0.005193
ENSG00000236444	UBE2L5	2.79457	4.99555	0.005197
ENSG00000157150	TIMP4	2.79128	10.6635	0.00525
ENSG00000226490	C8orf90	2.79089	18.3603	0.005256
ENSG00000168575	SLC20A2	2.78943	5.07623	0.00528
ENSG00000286185	ENSG00000286185	2.7872	269.766	0.005317
ENSG00000137168	PPIL1	-2.78717	-15.9529	0.005317
ENSG00000168301	KCTD6	2.78679	16.8198	0.005323
ENSG00000112305	SMAP1	-2.78622	-11.0354	0.005333
ENSG00000126603	GLIS2	-2.78568	-10.7175	0.005342
ENSG00000143278	F13B	2.78567	4.95496	0.005342
ENSG00000172638	EFEMP2	-2.78459	-7.66	0.005359
ENSG00000118496	FBXO30	2.78363	15.3003	0.005375
ENSG00000136231	IGF2BP3	-2.78223	-18.7261	0.005399
ENSG00000179213	SIGLECL1	2.7815	22.4423	0.005411
ENSG00000011114	BTBD7	-2.78141	-10.6235	0.005412
ENSG00000111780	ENSG00000111780	-2.78138	-9.07303	0.005413
ENSG00000132970	WASF3	2.78107	2.76992	0.005418
ENSG00000177311	ZBTB38	2.78106	9.9785	0.005418
ENSG00000176125	UFSP1	-2.78081	-7.59946	0.005422
ENSG00000197020	ZNF100	-2.7797	-2.02997	0.005441
ENSG00000164690	SHH	-2.77959	-6.29544	0.005443
ENSG00000198356	GET3	-2.7773	-45.6472	0.005481
ENSG00000006007	GDE1	-2.77729	-7.31993	0.005481
ENSG00000095015	MAP3K1	-2.77603	-25.6664	0.005503
ENSG00000283297	TEX52	2.77425	8.78416	0.005533
ENSG00000112200	ZNF451	-2.77407	-47.7282	0.005536
ENSG00000101417	PXMP4	-2.77253	-23.4877	0.005562
ENSG00000111424	VDR	2.7698	6.22715	0.005609
ENSG00000161664	ASB16	-2.76971	-7.81384	0.005611
ENSG00000145868	FBXO38	2.76905	7.87932	0.005622
ENSG00000163376	KBTBD8	-2.76781	-4.9686	0.005643
ENSG00000241852	C8orf58	2.76657	16.0802	0.005665
ENSG00000228607	CLDN25	-2.76585	-29.1535	0.005677
ENSG00000224389	C4B	2.76466	1118.92	0.005698
ENSG00000162517	PEF1	-2.76433	-9.43455	0.005704
ENSG00000132676	DAP3	-2.762	-7.95868	0.005745
ENSG00000165119	HNRNPK	2.76191	14.8129	0.005747
ENSG00000160991	ORAI2	2.76173	5.98992	0.00575
ENSG00000106541	AGR2	2.76119	1.7242	0.005759
ENSG00000152936	LMNTD1	-2.76016	-2.66577	0.005777
ENSG00000196748	CLPSL2	2.75935	34.2359	0.005792
ENSG00000010270	STARD3NL	-2.75921	-2.97814	0.005794
ENSG00000185024	BRF1	2.75862	15.5456	0.005805
ENSG00000070444	MNT	2.75789	8.75793	0.005818
ENSG00000136535	TBR1	2.75774	63.1775	0.00582
ENSG00000108799	EZH1	-2.75617	-8.18866	0.005848
ENSG00000175455	CCDC14	-2.75462	-4.96198	0.005876
ENSG00000124813	RUNX2	2.75231	8.78653	0.005918
ENSG00000159063	ALG8	2.7521	3.52734	0.005921
ENSG00000182187	CRYGB	-2.7501	-11.7911	0.005958
ENSG00000107371	EXOSC3	2.74905	9.94745	0.005977
ENSG00000112164	GLP1R	2.74747	2.60157	0.006006
ENSG00000197935	ZNF311	-2.74711	-3.83257	0.006012
ENSG00000050555	LAMC3	2.74709	18.9697	0.006013
ENSG00000187098	MITF	2.74637	6.50434	0.006026
ENSG00000011198	ABHD5	-2.7462	-8.47445	0.006029
ENSG00000163793	DNAJC5G	-2.74531	-91.7559	0.006045
ENSG00000134146	DPH6	2.74444	5.75021	0.006061
ENSG00000187764	SEMA4D	-2.74443	-9.27237	0.006062
ENSG00000214226	C17orf67	2.74438	5.87875	0.006063
ENSG00000197548	ATG7	-2.74356	-8.30752	0.006078
ENSG00000066405	CLDN18	2.7427	5.60598	0.006094
ENSG00000142197	DOP1B	-2.74256	-1.5477	0.006096
ENSG00000166963	MAP1A	-2.74254	-17.9067	0.006097
ENSG00000150048	CLEC1A	2.7414	6.05356	0.006118
ENSG00000179921	GPBAR1	-2.74101	-5.4458	0.006125
ENSG00000146729	NIPSNAP2	-2.73934	-11.4568	0.006156
ENSG00000149357	LAMTOR1	-2.73907	-29.7461	0.006161
ENSG00000140694	PARN	-2.73873	-79.5799	0.006168
ENSG00000135801	TAF5L	-2.7386	-15.0661	0.00617
ENSG00000204435	CSNK2B	2.73836	12.31	0.006175
ENSG00000101331	CCM2L	2.73784	30.2368	0.006184
ENSG00000183579	ZNRF3	2.73573	14.4017	0.006224
ENSG00000068079	IFI35	-2.73553	-114.769	0.006228
ENSG00000176884	GRIN1	2.73525	23.6766	0.006233
ENSG00000170959	DCDC1	2.73477	20.6166	0.006242
ENSG00000100836	PABPN1	2.73474	19.4299	0.006243
ENSG00000112299	VNN1	2.73423	2.34167	0.006253
ENSG00000181220	ZNF746	-2.73406	-10.4675	0.006256
ENSG00000138382	METTL5	-2.73395	-3.52558	0.006258
ENSG00000158106	RHPN1	2.73379	44.5613	0.006261
ENSG00000018189	RUFY3	2.7331	13.092	0.006274
ENSG00000143401	ANP32E	2.73143	6.60565	0.006306
ENSG00000138623	SEMA7A	2.73142	6.76607	0.006306
ENSG00000099985	OSM	2.73049	46.165	0.006324
ENSG00000197837	H4C16	2.72998	1.80767	0.006334
ENSG00000163462	TRIM46	2.72953	6.98233	0.006343
ENSG00000180098	TRNAU1AP	-2.72661	-11.8829	0.006399
ENSG00000163141	BNIPL	2.72617	9.64272	0.006407
ENSG00000144857	BOC	-2.72385	-0.78734	0.006453
ENSG00000035664	DAPK2	-2.72196	-4.7982	0.00649
ENSG00000204613	TRIM10	2.72123	20.1991	0.006504
ENSG00000140386	SCAPER	-2.72057	-15.8951	0.006517
ENSG00000136930	PSMB7	-2.71904	-2.25019	0.006547
ENSG00000114698	PLSCR4	2.71835	3.90175	0.006561
ENSG00000112081	SRSF3	-2.71819	-27.3769	0.006564
ENSG00000169231	THBS3	-2.71792	-29.6241	0.006569
ENSG00000103254	ANTKMT	-2.71652	-350.254	0.006597
ENSG00000185324	CDK10	-2.71504	-5.53647	0.006627
ENSG00000125817	CENPB	-2.71481	-14.9859	0.006631
ENSG00000175356	SCUBE2	2.71337	7.68497	0.00666
ENSG00000185658	BRWD1	-2.71335	-7.19339	0.006661
ENSG00000145526	CDH18	-2.71285	-5.64052	0.006671
ENSG00000166435	XRRA1	-2.71206	-0.93424	0.006687
ENSG00000032444	PNPLA6	-2.7113	-20.3612	0.006702
ENSG00000109911	ELP4	-2.71071	-10.7218	0.006714
ENSG00000054282	SDCCAG8	2.71007	13.2004	0.006727
ENSG00000179292	TMEM151A	-2.70927	-3.48267	0.006743
ENSG00000013583	HEBP1	2.70838	1.17355	0.006761
ENSG00000174775	HRAS	2.7081	61.5729	0.006767
ENSG00000161980	POLR3K	-2.70749	-6.24184	0.006779
ENSG00000158428	CATIP	2.70514	17.111	0.006828
ENSG00000068028	RASSF1	-2.70335	-11.7661	0.006864
ENSG00000147885	IFNA16	2.70166	29.1117	0.006899
ENSG00000153822	KCNJ16	-2.70072	-3.47134	0.006919
ENSG00000138030	KHK	2.70046	10.4017	0.006924
ENSG00000103197	TSC2	-2.70046	-109.002	0.006924
ENSG00000079691	CARMIL1	-2.69581	-10.5446	0.007022
ENSG00000109163	GNRHR	2.69556	12.5409	0.007027
ENSG00000056972	TRAF3IP2	2.69495	12.8879	0.00704
ENSG00000149499	EML3	2.69467	857.684	0.007046
ENSG00000104129	DNAJC17	-2.69308	-27.4519	0.00708
ENSG00000236782	ZNF593OS	2.69258	5.3127	0.00709
ENSG00000140519	RHCG	2.69186	11.5576	0.007105
ENSG00000213218	CSH2	-2.69079	-20.1814	0.007128
ENSG00000088808	PPP1R13B	-2.6904	-3.69865	0.007137
ENSG00000147419	CCDC25	-2.68779	-1.57901	0.007193
ENSG00000243789	JMJD7	-2.68765	-3.92343	0.007196
ENSG00000105613	MAST1	2.68752	7.48226	0.007198
ENSG00000184574	LPAR5	-2.68712	-13.4022	0.007207
ENSG00000188389	PDCD1	2.68388	16.3497	0.007277
ENSG00000196700	ZNF512B	-2.683	-13.9643	0.007296
ENSG00000128590	DNAJB9	-2.68281	-16.9113	0.007301
ENSG00000160877	NACC1	-2.68217	-19.3458	0.007315
ENSG00000132437	DDC	2.68206	1.65241	0.007317
ENSG00000121101	TEX14	-2.67888	-6.50926	0.007387
ENSG00000196378	ZNF34	2.67885	5.41857	0.007388
ENSG00000112245	PTP4A1	-2.67733	-19.3191	0.007421
ENSG00000197272	IL27	2.67715	30.5194	0.007425
ENSG00000117597	UTP25	2.67636	2.93162	0.007443
ENSG00000133065	SLC41A1	-2.67499	-1.29674	0.007473
ENSG00000221946	FXYD7	2.67449	7.48943	0.007484
ENSG00000167910	CYP7A1	2.67408	1.40865	0.007493
ENSG00000152527	PLEKHH2	2.67305	1.41892	0.007517
ENSG00000039537	C6	-2.67284	-9.43276	0.007521
ENSG00000116649	SRM	-2.67273	-13.7673	0.007524
ENSG00000166897	ELFN2	2.67217	10.3238	0.007536
ENSG00000069998	HDHD5	-2.67199	-5.20992	0.00754
ENSG00000143919	CAMKMT	2.67151	1.33911	0.007551
ENSG00000173852	DPY19L1	-2.67118	-6.42055	0.007558
ENSG00000138085	ATRAID	-2.67045	-9.48034	0.007575
ENSG00000176974	SHMT1	2.66854	11.5589	0.007618
ENSG00000118162	KPTN	2.66834	27.7594	0.007623
ENSG00000157680	DGKI	2.66825	4.64639	0.007625
ENSG00000105402	NAPA	2.66821	10.4323	0.007626
ENSG00000160654	CD3G	2.6681	64.5482	0.007628
ENSG00000117971	CHRNB4	2.66668	9.56649	0.00766
ENSG00000183765	CHEK2	-2.66503	-5.8204	0.007698
ENSG00000169962	TAS1R3	-2.66263	-34.6286	0.007753
ENSG00000156381	ANKRD9	-2.66129	-14.6693	0.007784
ENSG00000267673	FDX2	-2.66119	-4.74848	0.007787
ENSG00000119508	NR4A3	-2.66004	-4.67384	0.007813
ENSG00000139116	KIF21A	2.66002	21.3336	0.007814
ENSG00000104067	TJP1	2.65736	16.4275	0.007875
ENSG00000074603	DPP8	-2.65703	-7.50427	0.007883
ENSG00000179915	NRXN1	-2.65619	-2.37161	0.007903
ENSG00000278463	H2AC4	-2.65568	-22.9109	0.007915
ENSG00000218819	TDRD15	-2.65506	-102.601	0.00793
ENSG00000134852	CLOCK	2.65498	8.86158	0.007931
ENSG00000184436	THAP7	2.65453	188.309	0.007942
ENSG00000149782	PLCB3	-2.65414	-11.1048	0.007951
ENSG00000177225	GATD1	-2.65348	-18.1997	0.007967
ENSG00000148120	AOPEP	-2.65261	-3.50778	0.007987
ENSG00000164007	CLDN19	-2.65236	-36.7707	0.007993
ENSG00000081479	LRP2	2.6516	5.33897	0.008011
ENSG00000183644	HOATZ	2.65157	14.5024	0.008012
ENSG00000079393	DUSP13	-2.6513	-36.1188	0.008018
ENSG00000099991	CABIN1	2.65074	7.58115	0.008032
ENSG00000197958	RPL12	2.64936	8.17166	0.008064
ENSG00000112118	MCM3	2.64895	14.0936	0.008074
ENSG00000115137	DNAJC27	2.64805	2.12344	0.008096
ENSG00000004779	NDUFAB1	-2.64742	-18.5905	0.008111
ENSG00000260643	ENSG00000260643	2.64696	3.9007	0.008122
ENSG00000171634	BPTF	2.64687	17.4529	0.008124
ENSG00000139144	PIK3C2G	-2.64586	-5.07335	0.008148
ENSG00000130695	CEP85	2.64411	4.58245	0.008191
ENSG00000185499	MUC1	2.64403	6.43377	0.008192
ENSG00000174502	SLC26A9	2.64344	6.97261	0.008207
ENSG00000092529	CAPN3	-2.64117	-21.0888	0.008262
ENSG00000101343	CRNKL1	2.64077	5.2067	0.008272
ENSG00000178764	ZHX2	2.64042	18.3156	0.00828
ENSG00000152430	BOLL	-2.64033	-1.28516	0.008283
ENSG00000100031	GGT1	-2.63929	-10.7071	0.008308
ENSG00000183396	TMEM89	2.63923	25.9029	0.008309
ENSG00000213672	NCKIPSD	2.63918	7.42283	0.008311
ENSG00000140830	TXNL4B	-2.63757	-9.31812	0.00835
ENSG00000181027	FKRP	2.63661	7.70278	0.008374
ENSG00000169964	TMEM42	-2.63526	-11.9259	0.008407
ENSG00000187240	DYNC2H1	2.63359	10.8275	0.008449
ENSG00000183114	FAM43B	2.63306	2.83463	0.008462
ENSG00000167977	KCTD5	2.63283	17.6441	0.008468
ENSG00000183688	RFLNB	2.63095	31.5066	0.008515
ENSG00000110619	CARS1	-2.63095	-158.298	0.008515
ENSG00000178394	HTR1A	-2.63031	-12.1562	0.008531
ENSG00000260428	SCX	-2.62999	-15.3614	0.008539
ENSG00000160007	ARHGAP35	-2.6289	-47.4575	0.008566
ENSG00000129925	PGAP6	2.62853	4.81305	0.008575
ENSG00000167244	IGF2	2.62575	9.3194	0.008646
ENSG00000070540	WIPI1	-2.62548	-7.41245	0.008653
ENSG00000164867	NOS3	-2.62514	-7.99301	0.008661
ENSG00000163888	CAMK2N2	-2.62508	-8.27851	0.008663
ENSG00000107249	GLIS3	-2.62424	-7.16124	0.008684
ENSG00000144909	OSBPL11	-2.62354	-3.31843	0.008702
ENSG00000253958	CLDN23	-2.62297	-0.33278	0.008717
ENSG00000071127	WDR1	2.62252	3.90761	0.008728
ENSG00000179922	ZNF784	-2.62213	-10.6776	0.008738
ENSG00000236637	IFNA4	2.62178	20.9069	0.008747
ENSG00000055118	KCNH2	-2.62066	-7.13777	0.008776
ENSG00000122034	GTF3A	2.62063	5.81365	0.008777
ENSG00000149480	MTA2	-2.61906	-10.8797	0.008817
ENSG00000180305	WFDC10A	2.61797	11.8998	0.008845
ENSG00000197279	ZNF165	2.61751	3.16979	0.008857
ENSG00000165462	PHOX2A	-2.6166	-47.6937	0.008881
ENSG00000228083	IFNA14	2.61613	66.502	0.008893
ENSG00000155096	AZIN1	-2.61597	-12.0613	0.008897
ENSG00000138032	PPM1B	2.6153	16.2802	0.008915
ENSG00000185608	MRPL40	-2.61417	-27.4592	0.008944
ENSG00000066336	SPI1	2.61334	9.60039	0.008966
ENSG00000204542	C6orf15	2.61306	3.11806	0.008974
ENSG00000182473	EXOC7	2.61113	9.29195	0.009024
ENSG00000176083	ZNF683	2.61021	39.2567	0.009049
ENSG00000171346	KRT15	-2.60931	-17.0188	0.009073
ENSG00000186834	HEXIM1	-2.60867	-4.19342	0.009089
ENSG00000130518	IQCN	-2.60821	-3.03594	0.009102
ENSG00000162894	FCMR	-2.60522	-16.7053	0.009182
ENSG00000132570	PCBD2	2.6052	7.12807	0.009182
ENSG00000136379	ABHD17C	-2.60378	-11.1556	0.00922
ENSG00000215343	ZNF705D	2.60365	82.4407	0.009224
ENSG00000141738	GRB7	-2.60341	-12.0889	0.00923
ENSG00000281991	TMEM265	2.60317	35.4558	0.009237
ENSG00000175213	ZNF408	-2.60299	-7.28096	0.009242
ENSG00000205302	SNX2	-2.60038	-10.1379	0.009312
ENSG00000060642	PIGV	2.6	23.2127	0.009322
ENSG00000213066	CEP43	2.59817	10.4347	0.009372
ENSG00000142731	PLK4	-2.59673	-17.2541	0.009412
ENSG00000167700	MFSD3	2.59669	74.8274	0.009413
ENSG00000120057	SFRP5	-2.59585	-1.17388	0.009436
ENSG00000137491	SLCO2B1	-2.59437	-2.70757	0.009476
ENSG00000126231	PROZ	-2.59315	-10.7036	0.00951
ENSG00000104872	PIH1D1	-2.59243	-24.8518	0.00953
ENSG00000204160	ZDHHC18	2.592	38.3051	0.009542
ENSG00000216921	FAM240C	2.59198	13.7669	0.009543
ENSG00000139218	SCAF11	2.59171	22.0413	0.00955
ENSG00000204569	PPP1R10	-2.59022	-32.753	0.009592
ENSG00000077312	SNRPA	-2.58793	-1.76427	0.009656
ENSG00000198858	R3HDM4	-2.5873	-8.39497	0.009673
ENSG00000183726	TMEM50A	2.58713	10.818	0.009678
ENSG00000175906	ARL4D	2.58513	3.14407	0.009734
ENSG00000256394	ASIC5	2.58486	15.3243	0.009742
ENSG00000113448	PDE4D	2.58465	10.2045	0.009748
ENSG00000134545	KLRC1	2.58332	6.5819	0.009785
ENSG00000163006	CCDC138	-2.58263	-2.17687	0.009805
ENSG00000006453	BAIAP2L1	-2.58218	-3.128	0.009818
ENSG00000160752	FDPS	2.58106	16.1515	0.00985
ENSG00000177910	SPATA31C2	-2.5805	-258.06	0.009866
ENSG00000183246	RIMBP3C	2.58038	75.7196	0.009869
ENSG00000263020	ENSG00000263020	2.58031	9.03188	0.009871
ENSG00000154342	WNT3A	-2.5801	-31.1309	0.009877
ENSG00000196132	MYT1	2.57992	8.0645	0.009882
ENSG00000104979	C19orf53	2.57971	3.01105	0.009888
ENSG00000206105	KRTAP20-4	2.57946	21.8471	0.009896
ENSG00000155816	FMN2	-2.57899	-2.8785	0.009909
ENSG00000080200	CRYBG3	2.57889	19.1636	0.009912
ENSG00000151715	TMEM45B	2.57669	2.57073	0.009975
ENSG00000176986	SEC24C	-2.57586	-6.39246	0.009999
ENSG00000140463	BBS4	-2.57585	-7.01218	0.009999
ENSG00000135482	ZC3H10	-2.57584	-32.9012	0.01
ENSG00000100519	PSMC6	-2.57535	-33.6846	0.010014
ENSG00000108515	ENO3	-2.57426	-51.4386	0.010045
ENSG00000254772	EEF1G	-2.57374	-12.474	0.010061
ENSG00000181873	IBA57	2.57144	11.0767	0.010128
ENSG00000183048	SLC25A10	2.57122	7.90806	0.010134
ENSG00000166073	GPR176	2.57118	6.23876	0.010135
ENSG00000170345	FOS	-2.57042	-1.48368	0.010158
ENSG00000197162	ZNF785	-2.56946	-478.011	0.010186
ENSG00000181788	SIAH2	2.56944	17.5674	0.010186
ENSG00000163898	LIPH	2.56936	7.78502	0.010189
ENSG00000079332	SAR1A	2.56789	10.1416	0.010232
ENSG00000184162	NR2C2AP	-2.56662	-9.15457	0.010269
ENSG00000146247	PHIP	-2.56631	-20.7819	0.010279
ENSG00000120519	SLC10A7	-2.56628	-12.6839	0.01028
ENSG00000243649	CFB	-2.56607	-5.11739	0.010286
ENSG00000018699	TTC27	2.56482	22.2352	0.010323
ENSG00000139133	ALG10	-2.56481	-4.56985	0.010323
ENSG00000125944	HNRNPR	2.56414	10.3515	0.010343
ENSG00000188037	CLCN1	2.56374	9.53295	0.010355
ENSG00000125630	POLR1B	2.56251	3.09456	0.010392
ENSG00000165606	DRGX	-2.5618	-30.0212	0.010413
ENSG00000162869	PPP1R21	2.56076	6.9747	0.010444
ENSG00000064726	BTBD1	2.55898	4.27738	0.010498
ENSG00000114378	HYAL1	2.55871	5.21798	0.010506
ENSG00000162065	TBC1D24	2.55828	50.5557	0.010519
ENSG00000165802	NSMF	2.55748	157.373	0.010544
ENSG00000004399	PLXND1	2.55596	5.9711	0.010589
ENSG00000165113	GKAP1	-2.55507	-19.9675	0.010617
ENSG00000129472	RAB2B	2.55491	8.63406	0.010621
ENSG00000184307	ZDHHC23	-2.5541	-4.94796	0.010646
ENSG00000005801	ZNF195	2.55345	2.02171	0.010666
ENSG00000130164	LDLR	2.5524	3.52611	0.010699
ENSG00000108439	PNPO	2.552	497.832	0.010711
ENSG00000037749	MFAP3	2.5465	5.14078	0.010881
ENSG00000176900	OR51T1	-2.54575	-28.2851	0.010904
ENSG00000167969	ECI1	-2.54443	-7.42892	0.010946
ENSG00000103426	CORO7-PAM16	2.5444	10.1805	0.010946
ENSG00000079313	REXO1	2.54426	1.11035	0.010951
ENSG00000167840	ZNF232	2.5437	21.2079	0.010968
ENSG00000148680	HTR7	-2.54255	-2.89107	0.011005
ENSG00000214655	ZSWIM8	-2.54209	-7.94557	0.011019
ENSG00000151883	PARP8	2.54129	17.2582	0.011044
ENSG00000138380	CARF	2.54121	6.39179	0.011047
ENSG00000204220	PFDN6	2.53954	17.3041	0.0111
ENSG00000150347	ARID5B	-2.53922	-9.10836	0.01111
ENSG00000167377	ZNF23	-2.53876	-10.4228	0.011125
ENSG00000137216	TMEM63B	2.53862	9.91535	0.011129
ENSG00000164258	NDUFS4	-2.53854	-6.89788	0.011132
ENSG00000174226	SNX31	-2.53739	-2.21985	0.011168
ENSG00000109919	MTCH2	-2.53727	-9.86377	0.011172
ENSG00000001617	SEMA3F	2.53669	3.64403	0.011191
ENSG00000169242	EFNA1	-2.53629	-5.31998	0.011203
ENSG00000197608	ZNF841	-2.53614	-305.175	0.011208
ENSG00000100764	PSMC1	2.53471	6.77102	0.011254
ENSG00000171467	ZNF318	-2.53305	-9.17141	0.011308
ENSG00000185056	C5orf47	2.53269	18.4718	0.011319
ENSG00000147614	ATP6V0D2	-2.53264	-7.83084	0.011321
ENSG00000123836	PFKFB2	2.53179	4.24081	0.011348
ENSG00000267281	ATF7-NPFF	-2.53172	-3.79236	0.011351
ENSG00000100565	LRRC74A	2.53105	3.25654	0.011372
ENSG00000139990	DCAF5	2.53079	23.2751	0.011381
ENSG00000158292	GPR153	-2.52979	-7.39066	0.011413
ENSG00000110203	FOLR3	-2.52936	-14.3118	0.011427
ENSG00000175602	CCDC85B	-2.52903	-22.3589	0.011438
ENSG00000256500	ENSG00000256500	2.52866	2.61763	0.01145
ENSG00000167985	SDHAF2	-2.52788	-26.4867	0.011475
ENSG00000162885	B3GALNT2	2.5269	2.42048	0.011507
ENSG00000135373	EHF	2.5265	0.862951	0.01152
ENSG00000266028	SRGAP2	-2.52648	-52.5549	0.011521
ENSG00000153147	SMARCA5	-2.524	-9.05104	0.011603
ENSG00000105321	CCDC9	-2.52315	-14.2936	0.011631
ENSG00000105717	PBX4	2.52182	26.5746	0.011675
ENSG00000112659	CUL9	-2.52142	-31.4487	0.011688
ENSG00000221818	EBF2	2.52117	7.56849	0.011697
ENSG00000120029	ARMH3	2.51981	41.3837	0.011742
ENSG00000151690	MFSD6	-2.51972	-2.96124	0.011745
ENSG00000145332	KLHL8	2.51913	3.48844	0.011764
ENSG00000132964	CDK8	-2.51609	-13.6282	0.011867
ENSG00000166260	COX11	2.51571	2.94576	0.011879
ENSG00000275221	H2AC15	-2.51548	-24.932	0.011887
ENSG00000283873	SSU72L4	-2.51519	-14.6973	0.011897
ENSG00000257218	GATC	2.51503	21.0916	0.011902
ENSG00000253506	NACA2	2.51382	11.0297	0.011943
ENSG00000106013	ANKRD7	2.51369	12.6072	0.011948
ENSG00000077150	NFKB2	-2.5127	-15.9941	0.011981
ENSG00000009307	CSDE1	-2.51188	-16.3136	0.012009
ENSG00000197362	ZNF786	2.51171	17.0526	0.012015
ENSG00000203618	GP1BB	2.5114	15.4095	0.012025
ENSG00000090857	PDPR	2.51103	10.2552	0.012038
ENSG00000184144	CNTN2	2.50957	10.2602	0.012088
ENSG00000078237	TIGAR	-2.50926	-6.2042	0.012099
ENSG00000118997	DNAH7	-2.50886	-1.29305	0.012112
ENSG00000166407	LMO1	2.50664	10.1328	0.012189
ENSG00000173762	CD7	-2.50645	-23.992	0.012195
ENSG00000141580	WDR45B	2.50644	5.14116	0.012195
ENSG00000137876	RSL24D1	2.50624	5.74016	0.012202
ENSG00000148943	LIN7C	2.5059	10.9745	0.012214
ENSG00000217930	PAM16	-2.50589	-549.186	0.012214
ENSG00000100122	CRYBB1	2.50562	18.4825	0.012224
ENSG00000108389	MTMR4	-2.50513	-45.8943	0.01224
ENSG00000124571	XPO5	2.5049	78.5181	0.012249
ENSG00000151725	CENPU	2.5048	2.57944	0.012252
ENSG00000137812	KNL1	2.50464	29.5561	0.012257
ENSG00000177595	PIDD1	-2.50424	-4.98094	0.012271
ENSG00000148110	MFSD14B	2.50345	11.4292	0.012299
ENSG00000029534	ANK1	-2.50207	-8.78624	0.012347
ENSG00000259571	BLID	2.50176	28.9445	0.012358
ENSG00000133985	TTC9	2.50095	2.07922	0.012386
ENSG00000261652	PIERCE2	-2.50077	-6.5394	0.012392
ENSG00000121440	PDZRN3	-2.50029	-2.50233	0.012409
ENSG00000129194	SOX15	2.50009	37.3041	0.012416
ENSG00000196363	WDR5	-2.49796	-8.27871	0.012491
ENSG00000002933	TMEM176A	-2.49703	-3.46738	0.012524
ENSG00000269590	ENSG00000269590	-2.49462	-10.0048	0.012609
ENSG00000179630	LACC1	2.49412	3.09482	0.012627
ENSG00000116514	RNF19B	-2.49412	-14.2173	0.012627
ENSG00000103047	TANGO6	2.49407	13.6785	0.012629
ENSG00000170421	KRT8	-2.49341	-2.42773	0.012652
ENSG00000157538	VPS26C	2.49052	9.59893	0.012756
ENSG00000101460	MAP1LC3A	-2.48946	-7.64068	0.012794
ENSG00000148215	OR5C1	-2.48892	-48.1012	0.012813
ENSG00000108946	PRKAR1A	2.48847	7.55295	0.012829
ENSG00000102924	CBLN1	2.48846	7.25607	0.01283
ENSG00000278224	PRICKLE4	2.48823	1.43952	0.012838
ENSG00000137204	SLC22A7	-2.48669	-29.9638	0.012894
ENSG00000064995	TAF11	-2.48654	-18.2651	0.012899
ENSG00000163431	LMOD1	-2.48585	-9.20674	0.012924
ENSG00000181418	DDN	-2.48538	-51.7214	0.012941
ENSG00000164830	OXR1	2.48517	4.31055	0.012949
ENSG00000213593	TMX2	-2.48297	-22.3698	0.013029
ENSG00000120656	TAF12	-2.48276	-16.1148	0.013037
ENSG00000215474	SKOR2	-2.48241	-3.90055	0.01305
ENSG00000105287	PRKD2	-2.48216	-6.84991	0.013059
ENSG00000155256	ZFYVE27	-2.48207	-3.91092	0.013062
ENSG00000171574	ZNF584	2.48182	5.70691	0.013071
ENSG00000124253	PCK1	-2.48061	-3.22787	0.013116
ENSG00000177169	ULK1	2.47952	13.4186	0.013156
ENSG00000189030	VHLL	-2.47861	-43.5451	0.01319
ENSG00000173080	RXFP4	-2.47839	-67.0978	0.013198
ENSG00000152518	ZFP36L2	-2.47735	-17.1705	0.013236
ENSG00000166340	TPP1	-2.47548	-12.6725	0.013306
ENSG00000148204	CRB2	-2.47544	-8.76797	0.013307
ENSG00000164588	HCN1	2.47519	1.95106	0.013316
ENSG00000101365	IDH3B	-2.47479	-4.85112	0.013331
ENSG00000148334	PTGES2	2.47468	595.909	0.013335
ENSG00000196652	ZKSCAN5	-2.47365	-18.9477	0.013374
ENSG00000075914	EXOSC7	2.47235	8.08176	0.013423
ENSG00000130856	ZNF236	-2.47174	-20.4761	0.013446
ENSG00000197599	CCDC154	2.47152	17.1202	0.013454
ENSG00000100580	TMED8	2.47135	6.92215	0.01346
ENSG00000131668	BARX1	2.47134	11.3089	0.013461
ENSG00000143036	SLC44A3	-2.47107	-4.70748	0.013471
ENSG00000197852	INKA2	-2.47063	-2.89278	0.013487
ENSG00000170791	CHCHD7	-2.47004	-2.8324	0.01351
ENSG00000166669	ATF7IP2	-2.46982	-2.50654	0.013518
ENSG00000175352	NRIP3	-2.46954	-6.01422	0.013529
ENSG00000160050	CCDC28B	2.46892	42.8352	0.013552
ENSG00000130816	DNMT1	2.46836	13.5874	0.013573
ENSG00000030066	NUP160	-2.46698	-4.85399	0.013626
ENSG00000160321	ZNF208	2.46638	2.41248	0.013649
ENSG00000163611	SPICE1	-2.46603	-3.95146	0.013662
ENSG00000156639	ZFAND3	2.46563	9.03674	0.013677
ENSG00000223953	C1QTNF5	2.46504	29.475	0.0137
ENSG00000165029	ABCA1	2.46362	1.55265	0.013754
ENSG00000100056	ESS2	-2.46108	-5.26788	0.013852
ENSG00000133606	MKRN1	-2.46026	-6.83284	0.013884
ENSG00000197786	OR5B17	2.46023	59.7679	0.013885
ENSG00000105671	DDX49	2.45914	10.9825	0.013927
ENSG00000108861	DUSP3	2.45879	1.66041	0.01394
ENSG00000175155	YPEL2	-2.45867	-16.9877	0.013945
ENSG00000196503	ARL9	2.45857	5.45795	0.013949
ENSG00000198515	CNGA1	2.45837	0.766856	0.013957
ENSG00000197887	OR1S2	-2.45615	-32.0239	0.014044
ENSG00000135185	TMEM243	2.45519	5.15647	0.014081
ENSG00000070961	ATP2B1	2.45451	9.3985	0.014108
ENSG00000196502	SULT1A1	2.45448	0.574961	0.014109
ENSG00000198553	KCNRG	2.45364	16.9187	0.014142
ENSG00000070756	PABPC1	2.45314	15.4823	0.014162
ENSG00000110080	ST3GAL4	-2.45309	-8.89977	0.014163
ENSG00000172380	GNG12	2.45162	4.18533	0.014221
ENSG00000125522	NPBWR2	-2.45154	-30.5955	0.014225
ENSG00000067082	KLF6	2.45034	23.8744	0.014272
ENSG00000166987	MBD6	2.44834	25.913	0.014352
ENSG00000120251	GRIA2	-2.44785	-6.48066	0.014371
ENSG00000167094	TTC16	2.4466	33.7482	0.014421
ENSG00000206104	KRTAP20-3	2.44655	48.1963	0.014423
ENSG00000196739	COL27A1	2.44647	3.2571	0.014426
ENSG00000176915	ANKLE2	2.44556	3.7805	0.014463
ENSG00000145241	CENPC	-2.44541	-3.93597	0.014469
ENSG00000168496	FEN1	-2.4454	-27.448	0.014469
ENSG00000285245	ENSG00000285245	2.44404	4.73013	0.014524
ENSG00000113643	RARS1	2.44387	4.95606	0.014531
ENSG00000035687	ADSS2	-2.44346	-16.4804	0.014547
ENSG00000153561	RMND5A	2.44239	20.319	0.01459
ENSG00000022840	RNF10	2.44222	13.6063	0.014597
ENSG00000138814	PPP3CA	-2.44148	-10.1074	0.014627
ENSG00000169554	ZEB2	2.44098	21.4812	0.014648
ENSG00000274750	H3C6	-2.44074	-5.90703	0.014657
ENSG00000136158	SPRY2	-2.44013	-15.8585	0.014682
ENSG00000198168	SVIP	2.43988	6.00283	0.014692
ENSG00000130182	ZSCAN10	-2.43934	-6.10791	0.014714
ENSG00000275572	GRIFIN	2.43901	15.6319	0.014727
ENSG00000115875	SRSF7	2.43858	5.84993	0.014745
ENSG00000110400	NECTIN1	-2.43852	-7.49742	0.014748
ENSG00000145626	UGT3A1	2.4382	2.45089	0.01476
ENSG00000154065	ANKRD29	-2.43661	-9.42953	0.014826
ENSG00000120068	HOXB8	2.43649	20.5494	0.014831
ENSG00000180336	MEIOC	2.43491	82.2471	0.014896
ENSG00000230358	SPDYE21	-2.43426	-6.63745	0.014922
ENSG00000197119	SLC25A29	2.43394	3.26722	0.014936
ENSG00000158828	PINK1	-2.43369	-7.28252	0.014946
ENSG00000037897	METTL1	2.43285	27.9973	0.01498
ENSG00000146618	FERD3L	-2.43241	-13.4557	0.014999
ENSG00000136378	ADAMTS7	2.43005	13.6011	0.015097
ENSG00000157734	SNX22	-2.4298	-5.60211	0.015107
ENSG00000140488	CELF6	2.42863	13.2076	0.015156
ENSG00000186660	ZFP91	-2.42829	-50.8109	0.01517
ENSG00000159314	ARHGAP27	-2.42784	-15.8291	0.015189
ENSG00000100983	GSS	2.42762	6.76971	0.015198
ENSG00000196557	CACNA1H	2.42754	7.55448	0.015201
ENSG00000005483	KMT2E	-2.4272	-25.4764	0.015216
ENSG00000051180	RAD51	2.4262	8.08905	0.015258
ENSG00000140836	ZFHX3	-2.42586	-17.3973	0.015272
ENSG00000161610	HCRT	-2.42583	-4.99682	0.015274
ENSG00000164535	DAGLB	-2.42545	-4.25844	0.01529
ENSG00000131966	ACTR10	-2.4249	-2.32347	0.015313
ENSG00000007372	PAX6	2.42461	16.9891	0.015325
ENSG00000187766	KRTAP10-8	-2.42424	-41.7694	0.01534
ENSG00000090372	STRN4	2.42406	6.31356	0.015348
ENSG00000134571	MYBPC3	2.42377	17.017	0.015361
ENSG00000177058	SLC38A9	2.42277	2.65253	0.015403
ENSG00000146243	IRAK1BP1	-2.4226	-1.23789	0.01541
ENSG00000112175	BMP5	-2.42199	-3.72954	0.015436
ENSG00000183323	CCDC125	-2.42121	-3.54534	0.015469
ENSG00000233041	PHGR1	-2.42113	-4.7679	0.015472
ENSG00000164112	SMIM43	2.42094	5.53225	0.01548
ENSG00000170468	RIOX1	2.41919	1.21889	0.015555
ENSG00000086544	ITPKC	2.41905	5.81413	0.015561
ENSG00000106546	AHR	2.41785	9.04488	0.015613
ENSG00000084112	SSH1	2.41763	9.56197	0.015622
ENSG00000186409	CCDC30	2.41628	2.00923	0.01568
ENSG00000159433	STARD9	2.41609	7.33073	0.015688
ENSG00000154124	OTULIN	2.41525	38.8217	0.015724
ENSG00000156113	KCNMA1	-2.41478	-9.7968	0.015745
ENSG00000196224	KRTAP5-3	-2.41409	-31.4236	0.015775
ENSG00000125744	RTN2	-2.41315	-7.87464	0.015815
ENSG00000175931	UBE2O	2.41313	4.04147	0.015816
ENSG00000116983	HPCAL4	-2.41304	-1.31039	0.01582
ENSG00000176020	AMIGO3	-2.41134	-32.012	0.015894
ENSG00000162971	TYW5	-2.40983	-5.4233	0.01596
ENSG00000105854	PON2	2.4096	2.29979	0.01597
ENSG00000165650	PDZD8	2.40958	1.53091	0.015971
ENSG00000152904	GGPS1	2.40957	13.0878	0.015971
ENSG00000187800	PEAR1	2.40863	16.936	0.016013
ENSG00000171561	OR2AT4	-2.40767	-6.07161	0.016055
ENSG00000171792	RHNO1	-2.4066	-1.59949	0.016102
ENSG00000162543	UBXN10	2.40638	92.8364	0.016112
ENSG00000107159	CA9	2.40618	2.16594	0.01612
ENSG00000118557	PMFBP1	-2.406	-12.3505	0.016128
ENSG00000115661	STK16	-2.40539	-8.61074	0.016155
ENSG00000036672	USP2	2.40484	8.02958	0.016179
ENSG00000163577	EIF5A2	-2.4048	-6.85871	0.016181
ENSG00000161671	EMC10	2.40478	19.7458	0.016182
ENSG00000134343	ANO3	-2.40384	-3.135	0.016224
ENSG00000269095	ENSG00000269095	-2.40383	-3.28448	0.016224
ENSG00000115507	OTX1	2.40322	7.79677	0.016251
ENSG00000163762	TM4SF18	-2.40308	-2.29913	0.016258
ENSG00000151475	SLC25A31	2.40305	19.3411	0.016259
ENSG00000103423	DNAJA3	2.40255	4.41701	0.016281
ENSG00000275004	ZNF280B	2.40243	3.15778	0.016287
ENSG00000187866	PABIR1	-2.40108	-5.93762	0.016347
ENSG00000168255	POLR2J3	2.4001	32.6083	0.016391
ENSG00000117036	ETV3	2.39944	7.44526	0.01642
ENSG00000104093	DMXL2	-2.39857	-4.65803	0.016459
ENSG00000119772	DNMT3A	-2.39831	-14.5296	0.016471
ENSG00000213465	ARL2	2.39745	241.032	0.01651
ENSG00000013364	MVP	-2.39615	-3.35932	0.016568
ENSG00000186399	GOLGA8R	2.39612	2186.5	0.016569
ENSG00000157227	MMP14	2.39549	3.36594	0.016598
ENSG00000131061	ZNF341	2.39527	4.23219	0.016608
ENSG00000175582	RAB6A	2.39436	12.5553	0.016649
ENSG00000144214	LYG1	-2.39349	-19.8641	0.016689
ENSG00000151067	CACNA1C	-2.39343	-3.14678	0.016692
ENSG00000164307	ERAP1	2.39342	7.35473	0.016692
ENSG00000040341	STAU2	2.39245	9.26912	0.016736
ENSG00000162618	ADGRL4	-2.3921	-10.2072	0.016752
ENSG00000179833	SERTAD2	2.39187	9.13555	0.016763
ENSG00000273154	ENSG00000273154	2.39115	31.6883	0.016796
ENSG00000163632	C3orf49	-2.39075	-67.9281	0.016814
ENSG00000138080	EMILIN1	2.39061	33.5399	0.016821
ENSG00000106819	ASPN	2.3906	17.2778	0.016821
ENSG00000128567	PODXL	-2.3904	-3.77394	0.01683
ENSG00000140992	PDPK1	-2.39004	-187.663	0.016847
ENSG00000092841	MYL6	-2.38932	-37.6016	0.016879
ENSG00000226321	CROCC2	2.38878	6.34594	0.016904
ENSG00000204498	NFKBIL1	2.38853	8.45674	0.016916
ENSG00000100991	TRPC4AP	-2.38678	-13.7278	0.016997
ENSG00000152670	DDX4	2.38662	20.132	0.017004
ENSG00000169612	RAMAC	-2.38612	-14.0575	0.017027
ENSG00000081320	STK17B	2.386	5.81832	0.017033
ENSG00000166483	WEE1	2.38489	4.18271	0.017084
ENSG00000071894	CPSF1	2.38367	430.879	0.017141
ENSG00000127948	POR	2.38352	18.2585	0.017148
ENSG00000112562	SMOC2	2.38338	2.75209	0.017155
ENSG00000134443	GRP	-2.38329	-8.80683	0.017159
ENSG00000204928	GRXCR2	-2.38266	-28.0086	0.017188
ENSG00000277157	H4C4	2.38249	5.21963	0.017196
ENSG00000235169	SMIM1	-2.38185	-5.67373	0.017226
ENSG00000069764	PLA2G10	-2.38183	-3255.9	0.017227
ENSG00000184937	WT1	-2.38168	-3.87734	0.017234
ENSG00000188338	SLC38A3	2.38152	1.85832	0.017241
ENSG00000169241	SLC50A1	2.37988	12.0029	0.017318
ENSG00000160808	MYL3	2.37898	25.9998	0.01736
ENSG00000188763	FZD9	-2.37823	-6.35748	0.017396
ENSG00000164849	GPR146	2.37744	3.92464	0.017433
ENSG00000196092	PAX5	2.37694	20.3318	0.017457
ENSG00000162408	NOL9	2.37457	4.47468	0.017569
ENSG00000134121	CHL1	-2.37326	-2.05528	0.017632
ENSG00000184724	KRTAP6-1	2.37326	50.3991	0.017632
ENSG00000157211	CDCP2	-2.37198	-4.4406	0.017693
ENSG00000145386	CCNA2	2.37171	4.62788	0.017706
ENSG00000184032	KRTAP20-2	2.37002	84.835	0.017787
ENSG00000005194	CIAPIN1	-2.36983	-7.59362	0.017796
ENSG00000008197	TFAP2D	2.36925	20.3684	0.017824
ENSG00000143320	CRABP2	-2.36913	-26.1628	0.01783
ENSG00000143303	METTL25B	-2.36899	-17.5294	0.017837
ENSG00000127588	GNG13	-2.36865	-22.5038	0.017853
ENSG00000105968	H2AZ2	2.36853	9.53973	0.017859
ENSG00000133424	LARGE1	-2.36829	-12.5674	0.01787
ENSG00000126581	BECN1	2.36777	14.1831	0.017896
ENSG00000110876	SELPLG	2.36706	27.8472	0.01793
ENSG00000127870	RNF6	-2.36646	-1.79091	0.017959
ENSG00000116288	PARK7	2.36635	7.91305	0.017964
ENSG00000170381	SEMA3E	2.36596	2.09711	0.017983
ENSG00000176148	TCP11L1	2.36592	4.73803	0.017986
ENSG00000143569	UBAP2L	2.36573	98.6767	0.017995
ENSG00000151665	PIGF	2.36543	5.42607	0.018009
ENSG00000167850	CD300C	-2.36468	-18.1057	0.018046
ENSG00000143420	ENSA	-2.36423	-20.0155	0.018068
ENSG00000100285	NEFH	2.3642	21.0404	0.018069
ENSG00000129226	CD68	-2.36377	-1.09207	0.01809
ENSG00000026103	FAS	-2.36372	-4.90407	0.018093
ENSG00000168502	MTCL1	-2.36266	-6.27228	0.018144
ENSG00000108592	FTSJ3	2.36222	17.4798	0.018166
ENSG00000163812	ZDHHC3	2.36207	8.10176	0.018173
ENSG00000139405	RITA1	-2.36153	-8.87814	0.0182
ENSG00000164211	STARD4	2.36138	3.68255	0.018207
ENSG00000166797	CIAO2A	-2.36108	-31.3163	0.018222
ENSG00000163125	RPRD2	2.36094	9.73861	0.018229
ENSG00000058091	CDK14	-2.36093	-4.13514	0.018229
ENSG00000182010	RTKN2	-2.36086	-1.18438	0.018232
ENSG00000203778	FAM229B	2.36039	26.2547	0.018256
ENSG00000136878	USP20	-2.35915	-9.46772	0.018317
ENSG00000244462	RBM12	-2.35882	-15.3347	0.018333
ENSG00000077585	GPR137B	2.35874	4.92146	0.018337
ENSG00000162763	LRRC52	-2.35868	-2.7092	0.01834
ENSG00000165655	ZNF503	2.35559	9.27267	0.018494
ENSG00000152214	RIT2	2.35432	1.05087	0.018557
ENSG00000154328	NEIL2	2.3537	1.38103	0.018588
ENSG00000171425	ZNF581	-2.3536	-22.5812	0.018593
ENSG00000149527	PLCH2	-2.35355	-20.1013	0.018595
ENSG00000184014	DENND5A	-2.35274	-27.682	0.018636
ENSG00000182749	PAQR7	2.35122	3.35126	0.018712
ENSG00000263961	RHEX	2.35098	11.921	0.018724
ENSG00000105983	LMBR1	2.35091	6.74026	0.018728
ENSG00000152822	GRM1	2.35067	15.5258	0.01874
ENSG00000103253	HAGHL	-2.35053	-2.39376	0.018746
ENSG00000133101	CCNA1	2.35038	0.891917	0.018754
ENSG00000083838	ZNF446	-2.35012	-25.1089	0.018768
ENSG00000167468	GPX4	-2.34998	-6.90635	0.018774
ENSG00000182325	FBXL6	2.34996	605.668	0.018775
ENSG00000131067	GGT7	-2.34955	-2.22519	0.018796
ENSG00000100884	CPNE6	2.34955	26.9244	0.018796
ENSG00000075089	ACTR6	2.34927	15.5661	0.01881
ENSG00000185269	NOTUM	-2.34898	-4.56098	0.018825
ENSG00000197448	GSTK1	2.34893	26.2024	0.018827
ENSG00000169047	IRS1	-2.34847	-7.7117	0.018851
ENSG00000177627	C12orf54	2.34845	26.5981	0.018852
ENSG00000137822	TUBGCP4	-2.34796	-7.24552	0.018876
ENSG00000089723	OTUB2	2.34757	5.55163	0.018896
ENSG00000105011	ASF1B	-2.34754	-9.27644	0.018898
ENSG00000176058	TPRN	-2.34717	-36.8761	0.018917
ENSG00000189367	KIAA0408	-2.34687	-4.04548	0.018932
ENSG00000164181	ELOVL7	2.34682	4.39611	0.018934
ENSG00000112365	ZBTB24	2.3468	14.2282	0.018936
ENSG00000250067	YJEFN3	-2.34624	-20.1765	0.018964
ENSG00000141665	FBXO15	2.34621	2.65517	0.018966
ENSG00000137727	ARHGAP20	2.34621	1.67591	0.018966
ENSG00000117877	POLR1G	-2.34544	-2.34573	0.019004
ENSG00000145911	N4BP3	2.34535	19.0423	0.019009
ENSG00000139624	CERS5	-2.3447	-15.5241	0.019042
ENSG00000162738	VANGL2	2.34464	4.74454	0.019045
ENSG00000167363	FN3K	-2.3443	-2.082	0.019063
ENSG00000102886	GDPD3	2.34413	19.7841	0.019072
ENSG00000168906	MAT2A	-2.34376	-4.88201	0.019091
ENSG00000075213	SEMA3A	-2.34329	-5.27346	0.019115
ENSG00000078814	MYH7B	2.34251	6.18809	0.019155
ENSG00000124198	ARFGEF2	2.34236	6.51076	0.019162
ENSG00000185518	SV2B	2.34198	1.82496	0.019182
ENSG00000099889	ARVCF	2.34188	2.73941	0.019187
ENSG00000254692	ENSG00000254692	2.34091	4.30334	0.019237
ENSG00000141971	MVB12A	2.34065	13.6494	0.01925
ENSG00000198353	HOXC4	-2.34013	-47.7917	0.019277
ENSG00000143375	CGN	-2.33934	-3.82065	0.019318
ENSG00000171060	C8orf74	-2.33785	-4.04645	0.019395
ENSG00000168612	ZSWIM1	2.33767	1.75155	0.019404
ENSG00000233115	FAM90A11P	-2.33713	-2895.85	0.019433
ENSG00000128641	MYO1B	-2.33694	-1.55672	0.019442
ENSG00000172208	OR4X2	-2.33672	-67.3322	0.019454
ENSG00000221914	PPP2R2A	-2.33611	-25.6683	0.019485
ENSG00000153487	ING1	2.33575	5.26597	0.019504
ENSG00000072062	PRKACA	-2.3351	-43.076	0.019538
ENSG00000185888	PRSS38	2.33445	17.1164	0.019572
ENSG00000174306	ZHX3	-2.33396	-13.6393	0.019598
ENSG00000289762	SMIM46	-2.33373	-116.783	0.01961
ENSG00000143842	SOX13	2.33281	2.82197	0.019658
ENSG00000169193	CCDC126	-2.33185	-3.99931	0.019709
ENSG00000020922	MRE11	-2.33182	-3.14674	0.01971
ENSG00000082805	ERC1	-2.33127	-10.771	0.019739
ENSG00000139946	PELI2	-2.33119	-8.68847	0.019743
ENSG00000196639	HRH1	2.33101	7.66369	0.019753
ENSG00000176490	DIRAS1	2.33039	4.74558	0.019785
ENSG00000130222	GADD45G	-2.33	-0.89211	0.019806
ENSG00000152093	CFC1B	2.32951	524.501	0.019832
ENSG00000136824	SMC2	-2.32942	-1.66937	0.019837
ENSG00000251664	PCDHA12	2.32751	9.67576	0.019938
ENSG00000171311	EXOSC1	-2.32748	-7.00498	0.01994
ENSG00000142330	CAPN10	-2.32717	-9.22108	0.019956
ENSG00000164326	CARTPT	2.32618	18.0896	0.020009
ENSG00000149016	TUT1	-2.32448	-83.5294	0.0201
ENSG00000115760	BIRC6	-2.32384	-40.1455	0.020134
ENSG00000224470	ATXN1L	2.32351	9.27246	0.020152
ENSG00000038219	BOD1L1	-2.32323	-13.1441	0.020167
ENSG00000185651	UBE2L3	-2.32288	-18.1755	0.020186
ENSG00000102547	CAB39L	2.32236	8.13997	0.020214
ENSG00000218739	CEBPZOS	-2.32234	-3.05942	0.020215
ENSG00000137274	BPHL	2.32212	17.4236	0.020226
ENSG00000188010	MORN2	2.32143	30.9302	0.020264
ENSG00000155158	TTC39B	2.32068	3.14657	0.020304
ENSG00000184374	COLEC10	2.32027	1.93811	0.020326
ENSG00000167139	TBC1D21	2.31978	11.4128	0.020353
ENSG00000151773	CCDC122	2.3189	2.8964	0.0204
ENSG00000184221	OLIG1	2.31886	2.98043	0.020403
ENSG00000135930	EIF4E2	2.31747	8.84803	0.020478
ENSG00000258315	C17orf49	-2.31633	-20.576	0.02054
ENSG00000116030	SUMO1	2.31597	8.8006	0.02056
ENSG00000150403	TMCO3	-2.31572	-3.74962	0.020573
ENSG00000179085	DPM3	-2.31509	-10.4219	0.020608
ENSG00000185519	FAM131C	2.31496	3.27427	0.020615
ENSG00000101457	DNTTIP1	-2.3147	-2.42964	0.020629
ENSG00000004897	CDC27	-2.31466	-15.6745	0.020631
ENSG00000125485	DDX31	2.31441	7.84409	0.020645
ENSG00000151693	ASAP2	2.31407	15.3023	0.020664
ENSG00000231256	CFAP97D1	2.31397	4.31388	0.020669
ENSG00000254636	ARMS2	2.31397	8.77572	0.020669
ENSG00000129197	RPAIN	2.31395	3.27953	0.02067
ENSG00000164715	LMTK2	-2.31394	-9.3937	0.020671
ENSG00000181625	SLX1B	2.31358	65.872	0.020691
ENSG00000214413	BBIP1	-2.31323	-17.9076	0.02071
ENSG00000106105	GARS1	2.31319	13.0493	0.020712
ENSG00000109832	DDX25	-2.31267	-46.5728	0.020741
ENSG00000059378	PARP12	-2.31225	-4.76665	0.020764
ENSG00000205502	C2CD4B	-2.31207	-1.03229	0.020774
ENSG00000004939	SLC4A1	-2.31158	-33.4663	0.020801
ENSG00000134480	CCNH	2.31091	15.0915	0.020838
ENSG00000135253	KCP	2.30982	16.5098	0.020898
ENSG00000139540	SLC39A5	2.30968	48.5031	0.020906
ENSG00000114107	CEP70	-2.30941	-40.044	0.020921
ENSG00000204140	CLPSL1	-2.3091	-12.8506	0.020938
ENSG00000158987	RAPGEF6	-2.30876	-8.3389	0.020957
ENSG00000172775	PSME3IP1	-2.30863	-4.01848	0.020964
ENSG00000146112	PPP1R18	-2.30847	-2.77845	0.020973
ENSG00000285480	H2BK1	-2.30761	-6.57608	0.021021
ENSG00000136169	SETDB2	2.30705	5.3034	0.021052
ENSG00000179862	CITED4	2.30628	2.93924	0.021095
ENSG00000214128	TMEM213	2.30621	9.31782	0.021099
ENSG00000118046	STK11	-2.30579	-17.2065	0.021122
ENSG00000163374	YY1AP1	-2.30501	-8.51669	0.021166
ENSG00000271383	NBPF19	2.30478	354.832	0.021179
ENSG00000164879	CA3	2.30444	3.96652	0.021198
ENSG00000106351	AGFG2	2.30285	3.88042	0.021287
ENSG00000149634	SPATA25	2.30218	29.8049	0.021325
ENSG00000131470	PSMC3IP	-2.30062	-26.9005	0.021413
ENSG00000118473	SGIP1	-2.29845	-9.03976	0.021536
ENSG00000157782	CABP1	-2.29778	-8.86561	0.021574
ENSG00000130270	ATP8B3	2.29742	1.79316	0.021595
ENSG00000223614	ZNF735	-2.29661	-24.0319	0.021641
ENSG00000215440	NPEPL1	2.29614	8.54742	0.021668
ENSG00000104332	SFRP1	2.29612	10.4832	0.021669
ENSG00000205659	LIN52	2.29599	7.62659	0.021676
ENSG00000151640	DPYSL4	2.29571	2.0362	0.021693
ENSG00000153107	ANAPC1	-2.29478	-5.08479	0.021746
ENSG00000136897	MRPL50	-2.2943	-8.38635	0.021773
ENSG00000159202	UBE2Z	2.29399	8.27733	0.021791
ENSG00000185414	MRPL30	-2.29336	-17.2378	0.021827
ENSG00000187595	ZNF385C	-2.29311	-11.1592	0.021842
ENSG00000005238	ATOSB	-2.29289	-18.8079	0.021854
ENSG00000101213	PTK6	2.29232	15.7758	0.021887
ENSG00000100726	TELO2	-2.29219	-14.926	0.021895
ENSG00000157778	PSMG3	-2.29136	-549.577	0.021943
ENSG00000111912	NCOA7	-2.29084	-10.596	0.021973
ENSG00000185811	IKZF1	2.29055	2.20617	0.021989
ENSG00000188343	CIBAR1	2.29037	9.9295	0.022
ENSG00000122515	ZMIZ2	2.29017	4.11705	0.022012
ENSG00000005884	ITGA3	2.29009	4.36315	0.022016
ENSG00000179335	CLK3	2.28902	7.22993	0.022078
ENSG00000157045	NTAN1	2.2888	5.61615	0.022091
ENSG00000166405	RIC3	-2.28806	-1.87513	0.022134
ENSG00000205571	SMN2	2.28761	458.818	0.02216
ENSG00000171246	NPTX1	-2.28685	-10.3774	0.022204
ENSG00000104870	FCGRT	2.28668	4.14155	0.022215
ENSG00000285938	ENSG00000285938	2.28667	1.23018	0.022215
ENSG00000174839	DENND6A	-2.28619	-9.15794	0.022243
ENSG00000134780	DAGLA	-2.28607	-4.25818	0.02225
ENSG00000013725	CD6	2.286	23.8323	0.022254
ENSG00000165424	ZCCHC24	-2.28552	-5.78801	0.022282
ENSG00000162407	PLPP3	-2.28545	-5.91725	0.022287
ENSG00000106331	PAX4	2.28533	30.527	0.022293
ENSG00000197889	MEIG1	-2.28478	-5.85455	0.022326
ENSG00000180667	YOD1	2.28462	9.50349	0.022335
ENSG00000104765	BNIP3L	-2.28444	-10.9622	0.022346
ENSG00000115904	SOS1	2.28431	15.2023	0.022354
ENSG00000172487	OR8J1	-2.28427	-17.1205	0.022355
ENSG00000139233	LLPH	-2.28332	-5.61481	0.022412
ENSG00000101440	ASIP	-2.28312	-25.2938	0.022423
ENSG00000156802	ATAD2	-2.28153	-4.93675	0.022517
ENSG00000145912	NHP2	-2.2815	-8.88456	0.022519
ENSG00000138036	DYNC2LI1	-2.2815	-2.46971	0.022519
ENSG00000152467	ZSCAN1	2.2811	5.53016	0.022543
ENSG00000128683	GAD1	-2.28098	-6.43242	0.02255
[truncated: 16,586 more rows]
