# Supplementary material for: scPrediXcan integrates deep learning methods and single-cell data into a cell-type-specific transcriptome-wide association study framework
Source: Cell Genom. 2025 May 14;5(5):100875. doi: 10.1016/j.xgen.2025.100875 (PMC12143334; doi:10.1016/j.xgen.2025.100875)
Supplement: Data S1. Tables S1–S47 [file mmc2.zip › Supplemental_tables/TableS28.xlsx]

## Sheet: Table_S28_erythrocyte
gene	gene_name	zscore	effect_size	pvalue
ENSG00000213719	CLIC1	-23.0106	-267.4	3.65258e-117
ENSG00000213722	DDAH2	-20.8144	-128.969	3.2e-96
ENSG00000204296	TSBP1	20.5196	2163.82	1.44e-93
ENSG00000204463	BAG6	-17.5743	-379.971	3.88e-69
ENSG00000204385	SLC44A4	17.3319	382.612	2.7e-67
ENSG00000204344	STK19	15.687	405.323	1.86e-55
ENSG00000204542	C6orf15	15.2537	1014.22	1.55e-52
ENSG00000213676	ATF6B	15.1613	258.985	6.38e-52
ENSG00000204305	AGER	14.8307	535.457	9.27e-50
ENSG00000137343	ATAT1	14.5033	1400.17	1.16e-47
ENSG00000196735	HLA-DQA1	-14.1529	-6.05021	1.79e-45
ENSG00000241404	EGFL8	13.9545	668.236	2.95e-44
ENSG00000289282	ENSG00000289282	-12.8838	-1609.24	5.55e-38
ENSG00000232629	HLA-DQB2	12.4592	211.053	1.25e-35
ENSG00000204386	NEU1	12.4516	443.562	1.37e-35
ENSG00000221988	PPT2	12.4388	254.33	1.61e-35
ENSG00000204472	AIF1	12.3011	163.256	8.94e-35
ENSG00000196747	H2AC13	-12.1644	-95.045	4.81e-34
ENSG00000204424	LY6G6F	-11.9104	-978.617	1.05e-32
ENSG00000228789	HCG22	-11.5548	-500.746	6.98e-31
ENSG00000137404	NRM	-11.5267	-102.316	9.68e-31
ENSG00000168477	TNXB	-11.1229	-125.608	9.71e-29
ENSG00000276903	H2AC16	10.7493	42.7456	5.97e-27
ENSG00000250641	LY6G6F-LY6G6D	-10.4346	-207.135	1.72e-25
ENSG00000233822	H2BC15	-10.3366	-289.361	4.81e-25
ENSG00000204498	NFKBIL1	10.2605	118.083	1.06e-24
ENSG00000248167	TRIM39-RPP21	-10.248	-87.8778	1.21e-24
ENSG00000204427	ABHD16A	-10.1653	-459.771	2.83e-24
ENSG00000196230	TUBB	-9.58186	-170.197	9.53e-22
ENSG00000278637	H4C1	9.53895	121.716	1.44e-21
ENSG00000206503	HLA-A	9.39384	32.3888	5.79e-21
ENSG00000204351	SKIC2	-9.29086	-716.233	1.53e-20
ENSG00000146112	PPP1R18	-9.07803	-324.422	1.11e-19
ENSG00000204516	MICB	8.98425	18.3032	2.61e-19
ENSG00000137185	ZSCAN9	-8.91679	-40.0668	4.8e-19
ENSG00000197062	ZSCAN26	8.90734	372.697	5.23e-19
ENSG00000186470	BTN3A2	-8.85801	-52.9197	8.15e-19
ENSG00000103490	PYCARD	-8.7834	-764.435	1.59e-18
ENSG00000226979	LTA	-8.73737	-73.9512	2.39e-18
ENSG00000276302	ENSG00000276302	8.7187	472.666	2.81e-18
ENSG00000242574	HLA-DMB	-8.6747	-386.237	4.15e-18
ENSG00000234745	HLA-B	8.56304	54.5474	1.1e-17
ENSG00000213760	ATP6V1G2	8.50714	111.153	1.78e-17
ENSG00000137338	PGBD1	8.48862	102.023	2.09e-17
ENSG00000137312	FLOT1	8.48248	158.687	2.2e-17
ENSG00000204371	EHMT2	-8.45711	-292.988	2.74e-17
ENSG00000204388	HSPA1B	8.30586	194.692	9.91e-17
ENSG00000237988	OR2I1P	8.23803	637.068	1.75e-16
ENSG00000232810	TNF	-8.17073	-154.716	3.07e-16
ENSG00000228727	SAPCD1	-8.07226	-163.731	6.9e-16
ENSG00000204576	PRR3	-8.03882	-340.156	9.07e-16
ENSG00000276180	H4C9	-8.00231	-443.721	1.22e-15
ENSG00000204469	PRRC2A	7.99647	173.032	1.28e-15
ENSG00000277224	H2BC7	-7.99161	-28.869	1.33e-15
ENSG00000161179	YDJC	7.93199	67.3979	2.16e-15
ENSG00000204256	BRD2	7.92186	144.397	2.34e-15
ENSG00000204308	RNF5	7.64019	310.719	2.17e-14
ENSG00000213780	GTF2H4	-7.63462	-103.648	2.26e-14
ENSG00000185130	H2BC13	7.57567	48.9571	3.57e-14
ENSG00000183246	RIMBP3C	-7.56266	-950.703	3.95e-14
ENSG00000116698	SMG7	-7.34092	-199.222	2.12e-13
ENSG00000204560	DHX16	-7.33948	-177.445	2.14e-13
ENSG00000185651	UBE2L3	-7.2994	-166.453	2.89e-13
ENSG00000204564	C6orf136	7.22809	160.582	4.9e-13
ENSG00000204304	PBX2	-7.18268	-596.561	6.84e-13
ENSG00000237541	HLA-DQA2	7.16885	25.2311	7.56e-13
ENSG00000156873	PHKG2	7.06719	505.341	1.58e-12
ENSG00000204257	HLA-DMA	-7.00269	-339.487	2.51e-12
ENSG00000276368	H2AC14	-6.92739	-155.442	4.29e-12
ENSG00000204356	NELFE	6.65814	245.864	2.77e-11
ENSG00000248993	ENSG00000248993	-6.63798	-301.908	3.18e-11
ENSG00000275221	H2AC15	-6.56382	-177.176	5.24e-11
ENSG00000124568	SLC17A1	-6.47352	-626.615	9.57e-11
ENSG00000136573	BLK	-6.44185	-40.4716	1.18e-10
ENSG00000204681	GABBR1	6.23224	57.4569	4.6e-10
ENSG00000158691	ZSCAN12	-6.22454	-13.918	4.83e-10
ENSG00000224586	GPX5	6.17749	1330.98	6.51e-10
ENSG00000146039	SLC17A4	-6.1526	-1943.85	7.62e-10
ENSG00000204314	PRRT1	-6.13895	-84.0151	8.31e-10
ENSG00000198502	HLA-DRB5	-6.11907	-108.302	9.41e-10
ENSG00000070047	PHRF1	-6.10701	-219.151	1.02e-09
ENSG00000184357	H1-5	6.08362	396.585	1.17e-09
ENSG00000187626	ZKSCAN4	6.08068	55.3365	1.2e-09
ENSG00000137411	VARS2	-5.95875	-150.276	2.54e-09
ENSG00000197279	ZNF165	-5.9392	-94.0556	2.86e-09
ENSG00000010704	HFE	5.81305	102.63	6.13e-09
ENSG00000168291	PDHB	-5.7905	-59.2302	7.02e-09
ENSG00000204390	HSPA1L	-5.73743	-49.9905	9.61e-09
ENSG00000204389	HSPA1A	-5.69702	-70.2579	1.22e-08
ENSG00000204511	MCCD1	-5.6854	-118.306	1.31e-08
ENSG00000223865	HLA-DPB1	-5.64186	-139.908	1.68e-08
ENSG00000204539	CDSN	-5.56089	-299.771	2.68e-08
ENSG00000146109	ABT1	5.5336	124.223	3.14e-08
ENSG00000267673	FDX2	5.44376	14.1981	5.22e-08
ENSG00000278677	H2AC17	-5.41135	-42.098	6.26e-08
ENSG00000187837	H1-2	-5.40021	-124.286	6.66e-08
ENSG00000278828	H3C10	-5.36781	-190.37	7.97e-08
ENSG00000204657	OR2H2	5.33332	2632.5	9.64e-08
ENSG00000177710	SLC35G5	5.333	1562.02	9.66e-08
ENSG00000139370	SLC15A4	5.29353	31.3406	1.2e-07
ENSG00000111801	BTN3A3	5.27713	101.817	1.31e-07
ENSG00000115415	STAT1	5.26998	120.847	1.36e-07
ENSG00000105376	ICAM5	5.16326	91.0961	2.43e-07
ENSG00000138378	STAT4	-5.1464	-15.8581	2.66e-07
ENSG00000204632	HLA-G	-5.12632	-60.9722	2.95e-07
ENSG00000196821	ILRUN	-5.11083	-254.123	3.21e-07
ENSG00000099849	RASSF7	5.10559	36.4106	3.3e-07
ENSG00000168298	H1-4	5.09349	179.415	3.52e-07
ENSG00000273703	H2BC14	-5.08264	-479.968	3.72e-07
ENSG00000112337	SLC17A2	5.02375	695.485	5.07e-07
ENSG00000105371	ICAM4	4.94947	24.197	7.44e-07
ENSG00000204544	MUC21	4.91319	573.029	8.96e-07
ENSG00000255154	HTD2	-4.90156	-17.6046	9.51e-07
ENSG00000161405	IKZF3	4.88326	70.4281	1.04e-06
ENSG00000203747	FCGR3A	4.82692	16.2661	1.39e-06
ENSG00000065989	PDE4A	-4.77819	-21.5951	1.77e-06
ENSG00000204410	MSH5	-4.73979	-105.374	2.14e-06
ENSG00000204310	AGPAT1	-4.71117	-143.193	2.46e-06
ENSG00000129538	RNASE1	-4.70695	-652.074	2.51e-06
ENSG00000103507	BCKDK	4.67558	219.97	2.93e-06
ENSG00000204525	HLA-C	4.66304	67.8593	3.12e-06
ENSG00000126456	IRF3	4.63283	63.1925	3.61e-06
ENSG00000128604	IRF5	4.62181	59.6507	3.8e-06
ENSG00000120054	CPN1	-4.60278	-800.221	4.17e-06
ENSG00000198315	ZKSCAN8	4.57374	30.8923	4.79e-06
ENSG00000137310	TCF19	-4.56731	-26.308	4.94e-06
ENSG00000205882	DEFB134	4.55857	630.457	5.15e-06
ENSG00000096654	ZNF184	-4.55093	-85.3305	5.34e-06
ENSG00000177030	DEAF1	-4.54317	-309.167	5.54e-06
ENSG00000177042	TMEM80	-4.53756	-69.5048	5.69e-06
ENSG00000179344	HLA-DQB1	-4.525	-5.94205	6.04e-06
ENSG00000278463	H2AC4	4.47498	112.254	7.64e-06
ENSG00000235109	ZSCAN31	4.44185	30.4433	8.92e-06
ENSG00000179958	DCTPP1	-4.3807	-490.915	1.18e-05
ENSG00000180573	H2AC6	-4.33893	-48.3618	1.43e-05
ENSG00000189298	ZKSCAN3	4.32957	122.187	1.49e-05
ENSG00000254093	PINX1	4.31138	58.8527	1.62e-05
ENSG00000274600	RIMBP3B	4.29555	792.945	1.74e-05
ENSG00000159314	ARHGAP27	-4.26922	-29.2295	1.96e-05
ENSG00000180044	C3orf80	4.26349	582.218	2.01e-05
ENSG00000070190	DAPP1	-4.2623	-37.2808	2.02e-05
ENSG00000126453	BCL2L12	4.22376	51.6263	2.4e-05
ENSG00000186075	ZPBP2	4.20804	136.375	2.58e-05
ENSG00000089280	FUS	4.14733	192.85	3.36e-05
ENSG00000124610	H1-1	-4.12017	-79.8377	3.79e-05
ENSG00000133247	KMT5C	4.10546	130.078	4.04e-05
ENSG00000174775	HRAS	-4.10127	-23.6294	4.11e-05
ENSG00000113532	ST8SIA4	-4.07758	-50.8645	4.55e-05
ENSG00000116701	NCF2	-4.07593	-6.75601	4.58e-05
ENSG00000124678	TCP11	4.05851	8.38171	4.94e-05
ENSG00000134369	NAV1	4.04368	43.6756	5.26e-05
ENSG00000240053	LY6G5B	-4.04355	-636.253	5.26e-05
ENSG00000103653	CSK	4.02712	139.772	5.65e-05
ENSG00000168394	TAP1	-4.01662	-38.5393	5.9e-05
ENSG00000166963	MAP1A	4.01374	204.936	5.98e-05
ENSG00000205884	DEFB136	4.01272	661.437	6e-05
ENSG00000141736	ERBB2	-4.01138	-173.005	6.04e-05
ENSG00000064995	TAF11	-4.00678	-65.3426	6.16e-05
ENSG00000182010	RTKN2	-4.00568	-8.46501	6.18e-05
ENSG00000164611	PTTG1	-4.00338	-119.335	6.24e-05
ENSG00000286522	H3C2	3.99018	146.226	6.6e-05
ENSG00000163406	SLC15A2	3.98171	135.539	6.84e-05
ENSG00000132185	FCRLA	-3.96752	-15.5269	7.26e-05
ENSG00000163684	RPP14	-3.93631	-13.446	8.27e-05
ENSG00000023191	RNH1	3.93078	114.329	8.47e-05
ENSG00000030110	BAK1	-3.91445	-47.6077	9.06e-05
ENSG00000258724	PINX1	3.87227	114.567	0.000108
ENSG00000203910	C1orf146	-3.86629	-464.104	0.000111
ENSG00000169900	PYDC1	-3.86118	-218.449	0.000113
ENSG00000108439	PNPO	-3.84896	-137.37	0.000119
ENSG00000168631	MUCL3	-3.8339	-1259.01	0.000126
ENSG00000005020	SKAP2	-3.82926	-39.8017	0.000129
ENSG00000103510	KAT8	-3.8245	-136.188	0.000131
ENSG00000115009	CCL20	3.82187	280.153	0.000132
ENSG00000110435	PDHX	-3.82164	-8.27665	0.000133
ENSG00000178226	PRSS36	3.81316	510.495	0.000137
ENSG00000073605	GSDMB	3.76472	25.5794	0.000167
ENSG00000172057	ORMDL3	-3.74383	-33.4812	0.000181
ENSG00000204644	ZFP57	3.73224	66.6888	0.00019
ENSG00000144451	SPAG16	-3.72127	-19.6007	0.000198
ENSG00000184220	CMSS1	-3.71619	-174.182	0.000202
ENSG00000220201	ZGLP1	-3.71363	-148.333	0.000204
ENSG00000154328	NEIL2	3.71084	18.4873	0.000207
ENSG00000273802	H2BC8	3.70605	67.8121	0.000211
ENSG00000112514	CUTA	-3.70598	-124.921	0.000211
ENSG00000149289	ZC3H12C	-3.69775	-17.9568	0.000218
ENSG00000171757	LRRC34	3.68543	62.2476	0.000228
ENSG00000163660	CCNL1	-3.6753	-177.468	0.000238
ENSG00000149179	CSTPP1	-3.65163	-49.8368	0.000261
ENSG00000170322	NFRKB	3.64736	85.9667	0.000265
ENSG00000105063	PPP6R1	3.64043	103.37	0.000272
ENSG00000198130	HIBCH	-3.63797	-155.798	0.000275
ENSG00000137288	UQCC2	3.63768	45.2042	0.000275
ENSG00000116539	ASH1L	3.61418	915.992	0.000301
ENSG00000204248	COL11A2	-3.61312	-61.4478	0.000303
ENSG00000149089	APIP	-3.61138	-8.70478	0.000305
ENSG00000197903	H2BC12	-3.60254	-102.214	0.000315
ENSG00000263020	ENSG00000263020	3.58669	103.215	0.000335
ENSG00000078018	MAP2	3.57555	52.2748	0.000349
ENSG00000072694	FCGR2B	3.57308	186.923	0.000353
ENSG00000205835	GMNC	3.57263	150.004	0.000353
ENSG00000134250	NOTCH2	-3.56487	-833.463	0.000364
ENSG00000186298	PPP1CC	3.563	171.778	0.000367
ENSG00000019995	ZRANB1	-3.55589	-59.3078	0.000377
ENSG00000119048	UBE2B	-3.55481	-572.561	0.000378
ENSG00000151689	INPP1	3.54449	35.2681	0.000393
ENSG00000158373	H2BC5	-3.54177	-22.6993	0.000397
ENSG00000111321	LTBR	3.53347	5.35306	0.00041
ENSG00000159495	TGM7	-3.5171	-1145.68	0.000436
ENSG00000172890	NADSYN1	-3.51192	-35.0529	0.000445
ENSG00000178852	EFCAB13	-3.51121	-8.12164	0.000446
ENSG00000096996	IL12RB1	3.49416	42.6553	0.000476
ENSG00000181915	ADO	3.49387	90.3439	0.000476
ENSG00000133265	HSPBP1	-3.48565	-38.8256	0.000491
ENSG00000107566	ERLIN1	-3.47252	-105.96	0.000516
ENSG00000224420	ADM5	-3.46854	-36.9608	0.000523
ENSG00000145901	TNIP1	-3.45774	-75.31	0.000545
ENSG00000124564	SLC17A3	-3.44798	-87.3988	0.000565
ENSG00000278588	H2BC10	-3.44733	-42.2942	0.000566
ENSG00000072571	HMMR	3.44591	32.6529	0.000569
ENSG00000137822	TUBGCP4	-3.4396	-348.764	0.000583
ENSG00000147873	IFNA5	3.43039	1794.53	0.000603
ENSG00000285085	ENSG00000285085	3.4278	28.9466	0.000608
ENSG00000204301	NOTCH4	3.4234	432.333	0.000618
ENSG00000165997	ARL5B	-3.42204	-18.2262	0.000622
ENSG00000161610	HCRT	-3.41537	-200.539	0.000637
ENSG00000114982	KANSL3	3.40609	55.3856	0.000659
ENSG00000116771	AGMAT	3.40507	6.41261	0.000661
ENSG00000130584	ZBTB46	3.39869	76.6159	0.000677
ENSG00000189362	NEMP2	3.39515	12.3622	0.000686
ENSG00000184445	KNTC1	-3.39112	-360.689	0.000696
ENSG00000112511	PHF1	-3.38588	-287.811	0.000709
ENSG00000141744	PNMT	3.38102	36.9935	0.000722
ENSG00000196967	ZNF585A	3.37628	130.152	0.000735
ENSG00000169169	CPT1C	-3.37556	-10.1883	0.000737
ENSG00000291302	ENSG00000291302	-3.37184	-45.8457	0.000747
ENSG00000188227	ZNF793	-3.35741	-21.4829	0.000787
ENSG00000158406	H4C8	3.3543	10.3011	0.000796
ENSG00000146151	HMGCLL1	-3.35297	-574.307	0.000799
ENSG00000139133	ALG10	-3.35149	-76.1091	0.000804
ENSG00000128294	TPST2	-3.33925	-83.3612	0.00084
ENSG00000198522	GPN1	3.33678	31.0002	0.000848
ENSG00000174611	KY	-3.33635	-249.492	0.000849
ENSG00000187288	CIDEC	3.33262	1173.12	0.00086
ENSG00000131951	LRRC9	3.33159	34.2094	0.000864
ENSG00000134249	ADAM30	3.32095	1272.75	0.000897
ENSG00000183638	RP1L1	3.3198	1338.49	0.000901
ENSG00000075975	MKRN2	-3.31915	-14.762	0.000903
ENSG00000124557	BTN1A1	3.31499	191.572	0.000916
ENSG00000050393	MCUR1	-3.31337	-81.0528	0.000922
ENSG00000171790	SLFNL1	3.30684	21.1811	0.000944
ENSG00000160695	VPS11	-3.30595	-33.447	0.000947
ENSG00000204420	MPIG6B	-3.30519	-55.0788	0.000949
ENSG00000112078	KCTD20	3.30266	55.3278	0.000958
ENSG00000112462	OR12D3	3.29381	433.39	0.000988
ENSG00000112343	TRIM38	-3.29155	-52.4894	0.000996
ENSG00000170145	SIK2	-3.28962	-66.7881	0.001003
ENSG00000197283	SYNGAP1	-3.28837	-72.0744	0.001008
ENSG00000163823	CCR1	3.28715	65.5366	0.001012
ENSG00000112081	SRSF3	-3.28686	-129.122	0.001013
ENSG00000001460	STPG1	3.28159	55.9031	0.001032
ENSG00000146858	ZC3HAV1L	-3.27646	-16.8514	0.001051
ENSG00000213626	LBH	-3.27553	-93.1387	0.001055
ENSG00000140259	MFAP1	-3.27159	-542.329	0.001069
ENSG00000225528	TMA7B	-3.26567	-111.217	0.001092
ENSG00000007384	RHBDF1	3.2613	147.135	0.001109
ENSG00000176909	MAMSTR	3.25649	104.776	0.001128
ENSG00000256269	HMBS	-3.2554	-33.9002	0.001132
ENSG00000125148	MT2A	3.25203	142.489	0.001146
ENSG00000141738	GRB7	3.25071	143.239	0.001151
ENSG00000117036	ETV3	-3.24961	-87.0706	0.001156
ENSG00000161395	PGAP3	3.24478	179.278	0.001175
ENSG00000289721	PYDC5	3.23858	73.7298	0.001201
ENSG00000076321	KLHL20	3.23441	318.019	0.001219
ENSG00000129003	VPS13C	-3.23431	-93.5259	0.001219
ENSG00000138439	FAM117B	-3.23042	-66.8081	0.001236
ENSG00000112473	SLC39A7	3.22598	74.0667	0.001255
ENSG00000204366	ZBTB12	-3.22378	-22.2037	0.001265
ENSG00000205090	TMEM240	3.21902	82.6924	0.001286
ENSG00000204702	OR2J1	3.21759	610.794	0.001293
ENSG00000100154	TTC28	3.21711	10.5907	0.001295
ENSG00000204580	DDR1	-3.21521	-25.4108	0.001304
ENSG00000142224	IL19	-3.2127	-34.7499	0.001315
ENSG00000081985	IL12RB2	3.21098	19.5236	0.001323
ENSG00000204482	LST1	3.20677	35.5714	0.001342
ENSG00000147874	HAUS6	-3.19927	-17.4074	0.001378
ENSG00000105538	RASIP1	-3.19859	-164.819	0.001381
ENSG00000172893	DHCR7	-3.19746	-46.6069	0.001386
ENSG00000149428	HYOU1	-3.19518	-65.8101	0.001397
ENSG00000181315	ZNF322	-3.19415	-45.8904	0.001402
ENSG00000142494	SLC47A1	3.19098	661.878	0.001418
ENSG00000143669	LYST	-3.19088	-20.1099	0.001418
ENSG00000204599	TRIM39	3.1897	85.7503	0.001424
ENSG00000166947	EPB42	-3.18794	-99.064	0.001433
ENSG00000065518	NDUFB4	3.1759	144.938	0.001494
ENSG00000105550	FGF21	-3.17254	-743.204	0.001511
ENSG00000095981	KCNK16	-3.17076	-649.247	0.00152
ENSG00000140323	DISP2	-3.16661	-107.394	0.001542
ENSG00000213654	GPSM3	-3.16314	-212.071	0.001561
ENSG00000124160	NCOA5	3.16224	48.1489	0.001566
ENSG00000169896	ITGAM	3.16083	35.7685	0.001573
ENSG00000116014	KISS1R	-3.15646	-183.812	0.001597
ENSG00000002834	LASP1	3.15635	57.6866	0.001598
ENSG00000023287	RB1CC1	-3.14926	-554.903	0.001637
ENSG00000188739	RBM34	3.14833	136.567	0.001642
ENSG00000145014	TMEM44	3.14384	22.681	0.001667
ENSG00000152240	HAUS1	-3.13744	-28.9064	0.001704
ENSG00000165644	COMTD1	-3.13532	-14.2388	0.001717
ENSG00000182985	CADM1	-3.12858	-284.267	0.001757
ENSG00000095794	CREM	-3.12805	-76.5785	0.00176
ENSG00000125691	RPL23	3.11791	279.966	0.001821
ENSG00000167244	IGF2	-3.11713	-704.794	0.001826
ENSG00000144369	FAM171B	3.11517	40.6197	0.001838
ENSG00000167004	PDIA3	-3.11494	-80.3114	0.00184
ENSG00000176177	ENTHD1	-3.11417	-327.251	0.001845
ENSG00000160181	TFF2	-3.11338	-667.514	0.00185
ENSG00000164440	TXLNB	3.11214	6.10216	0.001857
ENSG00000112576	CCND3	-3.11003	-178.557	0.001871
ENSG00000174951	FUT1	-3.09177	-29.5273	0.00199
ENSG00000065029	ZNF76	-3.08979	-34.6287	0.002003
ENSG00000204977	TRIM13	3.08528	181.518	0.002034
ENSG00000105402	NAPA	-3.08314	-97.5727	0.002048
ENSG00000054967	RELT	3.08202	53.9168	0.002056
ENSG00000188636	RTL6	3.08176	34.9408	0.002058
ENSG00000177225	GATD1	3.07909	101.138	0.002076
ENSG00000163602	RYBP	3.07323	169.712	0.002118
ENSG00000101019	UQCC1	3.07274	97.0754	0.002121
ENSG00000171056	SOX7	3.07225	481.963	0.002125
ENSG00000066777	ARFGEF1	3.07063	67.7195	0.002136
ENSG00000166851	PLK1	-3.07016	-41.8689	0.002139
ENSG00000167588	GPD1	-3.06435	-96.7604	0.002181
ENSG00000126773	PCNX4	-3.06433	-191.678	0.002182
ENSG00000204538	PSORS1C2	-3.06359	-186.298	0.002187
ENSG00000112182	BACH2	-3.06306	-219.682	0.002191
ENSG00000125170	DOK4	3.06068	41.8521	0.002208
ENSG00000136634	IL10	-3.05755	-31.1912	0.002232
ENSG00000156171	DRAM2	3.05474	69.1957	0.002253
ENSG00000149403	GRIK4	3.0473	125.725	0.002309
ENSG00000125686	MED1	3.04308	36.7824	0.002342
ENSG00000174939	ASPHD1	-3.03978	-48.0186	0.002367
ENSG00000110497	AMBRA1	-3.03947	-206.13	0.00237
ENSG00000057657	PRDM1	3.03418	14.6497	0.002412
ENSG00000179151	EDC3	-3.03347	-506.423	0.002418
ENSG00000283782	ENSG00000283782	3.02544	51.8796	0.002483
ENSG00000168297	PXK	3.02349	9.9056	0.002499
ENSG00000174938	SEZ6L2	-3.01187	-55.4583	0.002596
ENSG00000137868	STRA6	-3.00912	-280.605	0.00262
ENSG00000162104	ADCY9	3.00827	102.263	0.002627
ENSG00000095485	CWF19L1	-3.00793	-25.7098	0.00263
ENSG00000196388	INCA1	3.0055	207.502	0.002651
ENSG00000204568	MRPS18B	-3.00519	-231.676	0.002654
ENSG00000197798	FAM118B	3.00389	103.586	0.002665
ENSG00000273983	H3C8	-2.99992	-140.384	0.002701
ENSG00000239697	TNFSF12	-2.99844	-42.9016	0.002714
ENSG00000111832	RWDD1	2.99828	37.9224	0.002715
ENSG00000186193	SAPCD2	2.98889	88.4777	0.0028
ENSG00000088682	COQ9	2.98866	28.423	0.002802
ENSG00000108306	FBXL20	-2.98763	-59.8494	0.002811
ENSG00000140105	WARS1	-2.98512	-6.51471	0.002835
ENSG00000100321	SYNGR1	2.98506	5.87491	0.002835
ENSG00000116584	ARHGEF2	2.98414	110.356	0.002844
ENSG00000126814	TRMT5	2.97994	107.816	0.002883
ENSG00000100985	MMP9	2.97636	87.3831	0.002917
ENSG00000176971	FIBIN	2.97633	825.388	0.002917
ENSG00000104321	TRPA1	2.97181	469.172	0.002961
ENSG00000101546	RBFA	-2.96892	-15.464	0.002988
ENSG00000165526	RPUSD4	2.96351	85.98	0.003042
ENSG00000198642	KLHL9	2.96147	31.6985	0.003062
ENSG00000170779	CDCA4	2.95483	20.5481	0.003128
ENSG00000170917	NUDT6	-2.95228	-14.9638	0.003154
ENSG00000173991	TCAP	-2.95227	-89.6016	0.003154
ENSG00000143079	CTTNBP2NL	-2.95112	-88.0133	0.003166
ENSG00000178184	PARD6G	-2.94958	-185.178	0.003182
ENSG00000197562	RAB40C	-2.94703	-25.1234	0.003208
ENSG00000101290	CDS2	2.94627	303.42	0.003216
ENSG00000275713	H2BC9	-2.94528	-176.567	0.003227
ENSG00000159164	SV2A	-2.94453	-37.3187	0.003234
ENSG00000267748	ENSG00000267748	2.94391	89.4056	0.003241
ENSG00000011485	PPP5C	-2.94029	-5.57789	0.003279
ENSG00000165061	ZMAT4	2.93679	336.23	0.003316
ENSG00000003987	MTMR7	2.93595	212.635	0.003325
ENSG00000180113	TDRD6	-2.93517	-935.652	0.003334
ENSG00000104783	KCNN4	2.92831	492.322	0.003408
ENSG00000141279	NPEPPS	-2.92492	-185.24	0.003445
ENSG00000104613	INTS10	-2.92324	-60.4026	0.003464
ENSG00000160124	MIX23	2.91999	60.1862	0.0035
ENSG00000163576	EFHB	2.91782	266.121	0.003525
ENSG00000131142	CCL25	2.91685	85.456	0.003536
ENSG00000188290	HES4	2.9073	17.5327	0.003646
ENSG00000166016	ABTB2	-2.90726	-61.7423	0.003646
ENSG00000101464	PIGU	-2.90665	-32.2827	0.003653
ENSG00000173110	HSPA6	-2.90474	-31.4434	0.003676
ENSG00000196704	AMZ2	2.90411	44.1852	0.003683
ENSG00000178860	MSC	-2.89581	-17.4101	0.003782
ENSG00000254415	SIGLEC14	-2.89572	-284.811	0.003783
ENSG00000143772	ITPKB	2.89156	247.248	0.003833
ENSG00000010017	RANBP9	-2.88758	-121.657	0.003882
ENSG00000225526	MKRN2OS	2.8873	62.5351	0.003886
ENSG00000157895	C12orf43	-2.88636	-25.6547	0.003897
ENSG00000182264	IZUMO1	-2.88304	-58.63	0.003939
ENSG00000135116	HRK	-2.87797	-228.013	0.004002
ENSG00000051009	FHIP1B	2.87722	62.1375	0.004012
ENSG00000168300	PCMTD1	-2.87632	-36.335	0.004023
ENSG00000070770	CSNK2A2	-2.8759	-34.393	0.004029
ENSG00000204882	GPR20	-2.87233	-1160.24	0.004075
ENSG00000143368	SF3B4	2.87101	1474.86	0.004092
ENSG00000172661	WASHC2C	-2.86214	-19.2207	0.004208
ENSG00000109736	MFSD10	2.86072	121.052	0.004227
ENSG00000142102	PGGHG	-2.85986	-13.5157	0.004238
ENSG00000136021	SCYL2	2.84644	46.1749	0.004421
ENSG00000100281	HMGXB4	-2.84596	-228.791	0.004428
ENSG00000184702	SEPTIN5	-2.84536	-747.118	0.004436
ENSG00000124493	GRM4	2.84364	584.155	0.00446
ENSG00000153551	CMTM7	-2.84225	-80.5919	0.00448
ENSG00000197930	ERO1A	-2.84113	-23.3279	0.004495
ENSG00000163235	TGFA	2.83984	30.8736	0.004514
ENSG00000170606	HSPA4	2.83726	49.3103	0.00455
ENSG00000131748	STARD3	2.83576	74.0987	0.004572
ENSG00000254206	NPIPB11	2.83531	104.937	0.004578
ENSG00000115884	SDC1	-2.83254	-50.185	0.004618
ENSG00000112033	PPARD	2.83082	70.1425	0.004643
ENSG00000188283	ZNF383	-2.82747	-152.346	0.004692
ENSG00000142513	ACP4	-2.825	-706.33	0.004728
ENSG00000197965	MPZL1	2.82411	27.5549	0.004741
ENSG00000125484	GTF3C4	2.82324	277.5	0.004754
ENSG00000167397	VKORC1	2.82294	90.823	0.004758
ENSG00000163082	SGPP2	-2.82266	-35.8002	0.004763
ENSG00000091732	ZC3HC1	-2.81476	-346.047	0.004881
ENSG00000087302	RTRAF	2.81372	88.8691	0.004897
ENSG00000158869	FCER1G	-2.80879	-12.1826	0.004973
ENSG00000115211	EIF2B4	-2.80812	-85.769	0.004983
ENSG00000077152	UBE2T	-2.8073	-78.2316	0.004996
ENSG00000204880	KRTAP4-8	-2.8072	-344.212	0.004997
ENSG00000113328	CCNG1	2.80663	83.7191	0.005006
ENSG00000151967	SCHIP1	-2.80135	-99.478	0.005089
ENSG00000104894	CD37	2.80034	11.682	0.005105
ENSG00000116774	OLFML3	2.79863	82.493	0.005132
ENSG00000090013	BLVRB	-2.79633	-55.8189	0.005169
ENSG00000170802	FOXN2	2.79517	29.8914	0.005187
ENSG00000147872	PLIN2	-2.79145	-23.4564	0.005247
ENSG00000134569	LRP4	-2.79074	-534.972	0.005259
ENSG00000184163	C1QTNF12	2.78966	463.433	0.005276
ENSG00000250254	PTTG2	-2.7864	-13.4577	0.00533
ENSG00000215041	NEURL4	2.78571	34.1228	0.005341
ENSG00000077157	PPP1R12B	2.78465	194.826	0.005359
ENSG00000122986	HVCN1	2.78456	8.67235	0.00536
ENSG00000168131	OR2B2	-2.7819	-285.212	0.005404
ENSG00000132680	KHDC4	-2.78052	-30.4955	0.005427
ENSG00000099381	SETD1A	-2.7794	-172.335	0.005446
ENSG00000070961	ATP2B1	2.77923	28.0878	0.005449
ENSG00000151422	FER	-2.77912	-41.5421	0.005451
ENSG00000137872	SEMA6D	2.77854	181.43	0.00546
ENSG00000168803	ADAL	-2.77834	-25.3975	0.005464
ENSG00000204842	ATXN2	-2.77778	-49.0236	0.005473
ENSG00000113838	TBCCD1	2.77507	34.3048	0.005519
ENSG00000176473	WDR25	-2.77337	-41.0312	0.005548
ENSG00000137218	FRS3	-2.7726	-23.0345	0.005561
ENSG00000174915	PTDSS2	2.77167	100.975	0.005577
ENSG00000131591	C1orf159	2.76778	13.4789	0.005644
ENSG00000150636	CCDC102B	-2.76354	-1037.61	0.005718
ENSG00000144028	SNRNP200	-2.75998	-154.92	0.005781
ENSG00000143753	DEGS1	-2.75392	-135.391	0.005889
ENSG00000188997	KCTD21	2.74163	120.33	0.006113
ENSG00000140464	PML	2.73893	86.5804	0.006164
ENSG00000154162	CDH12	-2.73777	-801.915	0.006186
ENSG00000116191	RALGPS2	2.73772	37.9119	0.006187
ENSG00000143257	NR1I3	-2.73759	-364.642	0.006189
ENSG00000172568	FNDC9	-2.73752	-50.6732	0.00619
ENSG00000197724	PHF2	-2.73751	-31.5667	0.006191
ENSG00000137842	TMEM62	2.73474	44.3483	0.006243
ENSG00000122484	RPAP2	2.73471	53.5241	0.006243
ENSG00000089063	TMEM230	-2.73343	-101.048	0.006268
ENSG00000186146	DEFB131A	-2.73275	-1385.27	0.006281
ENSG00000107165	TYRP1	-2.73198	-1164.5	0.006296
ENSG00000185760	KCNQ5	2.73166	18.117	0.006302
ENSG00000162456	KNCN	2.73102	1108.25	0.006314
ENSG00000023041	ZDHHC6	2.72912	74.6089	0.00635
ENSG00000127328	RAB3IP	2.72652	8.26042	0.006401
ENSG00000066279	ASPM	-2.72641	-105.251	0.006403
ENSG00000188784	PLA2G2E	2.72226	909.222	0.006484
ENSG00000160471	COX6B2	2.72197	45.7035	0.006489
ENSG00000184378	ACTRT3	2.72194	27.1849	0.00649
ENSG00000205089	CCNI2	-2.72117	-48.1795	0.006505
ENSG00000239998	LILRA2	-2.72083	-42.9263	0.006512
ENSG00000180346	TIGD2	2.72023	294.808	0.006524
ENSG00000166128	RAB8B	2.71686	43.201	0.00659
ENSG00000013523	ANGEL1	2.716	14.9848	0.006608
ENSG00000183087	GAS6	-2.71561	-85.887	0.006615
ENSG00000143622	RIT1	2.71498	69.6002	0.006628
ENSG00000078399	HOXA9	-2.7125	-387.671	0.006678
ENSG00000184979	USP18	2.71133	22.9621	0.006701
ENSG00000144834	TAGLN3	2.70966	22.1166	0.006735
ENSG00000158023	CFAP251	-2.70919	-2.39867	0.006745
ENSG00000151849	CENPJ	2.70865	262.495	0.006756
ENSG00000075239	ACAT1	-2.70794	-49.0864	0.00677
ENSG00000114383	TUSC2	2.70722	101.728	0.006785
ENSG00000064666	CNN2	2.70515	48.4385	0.006827
ENSG00000196655	TRAPPC4	2.70331	37.6859	0.006865
ENSG00000183569	SERHL2	-2.70168	-4.62348	0.006899
ENSG00000070019	GUCY2C	2.70072	499.511	0.006919
ENSG00000164574	GALNT10	-2.70023	-25.84	0.006929
ENSG00000102580	DNAJC3	-2.69675	-53.7209	0.007002
ENSG00000186314	PRELID2	-2.69528	-45.3374	0.007033
ENSG00000145214	DGKQ	2.69509	3.04428	0.007037
ENSG00000143033	MTF2	-2.69462	-55.9411	0.007047
ENSG00000196358	NTNG2	2.69341	66.4507	0.007073
ENSG00000170276	HSPB2	-2.69129	-377.308	0.007118
ENSG00000105499	PLA2G4C	2.69006	54.4264	0.007144
ENSG00000289747	ENSG00000289747	-2.68963	-120.29	0.007153
ENSG00000172724	CCL19	-2.68853	-185.599	0.007177
ENSG00000197728	RPS26	-2.68794	-21.6454	0.007189
ENSG00000066117	SMARCD1	-2.68705	-74.9301	0.007209
ENSG00000145861	C1QTNF2	-2.68578	-580.003	0.007236
ENSG00000119669	IRF2BPL	2.68365	12.6119	0.007282
ENSG00000096433	ITPR3	-2.68164	-39.384	0.007326
ENSG00000114631	PODXL2	2.67898	184.734	0.007385
ENSG00000171044	XKR6	2.67819	58.0133	0.007402
ENSG00000100519	PSMC6	-2.67663	-70.2155	0.007437
ENSG00000204592	HLA-E	-2.67637	-82.5338	0.007443
ENSG00000181552	EDDM3B	-2.67604	-356.629	0.00745
ENSG00000179580	RNF151	-2.67497	-15.1483	0.007474
ENSG00000171109	MFN1	2.67303	38.6839	0.007517
ENSG00000105401	CDC37	-2.67123	-58.5949	0.007557
ENSG00000177556	ATOX1	-2.66922	-16.5994	0.007603
ENSG00000113249	HAVCR1	-2.66852	-255.68	0.007619
ENSG00000047457	CP	-2.66784	-313.039	0.007634
ENSG00000185043	CIB1	2.66711	32.6167	0.007651
ENSG00000118985	ELL2	-2.66693	-35.3326	0.007655
ENSG00000080166	DCT	-2.666	-486.549	0.007676
ENSG00000133328	PLAAT2	2.66506	68.7671	0.007697
ENSG00000169635	HIC2	-2.66493	-485.791	0.0077
ENSG00000164691	TAGAP	2.66413	8.44147	0.007719
ENSG00000074219	TEAD2	-2.66374	-83.5771	0.007728
ENSG00000136810	TXN	-2.66328	-13.151	0.007738
ENSG00000064999	ANKS1A	-2.66323	-62.1353	0.007739
ENSG00000082175	PGR	2.66214	588.545	0.007765
ENSG00000183513	COA5	-2.66066	-50.1979	0.007799
ENSG00000139974	SLC38A6	2.66063	119.098	0.007799
ENSG00000140678	ITGAX	2.65877	3.77749	0.007843
ENSG00000131791	PRKAB2	-2.65807	-109.476	0.007859
ENSG00000253958	CLDN23	2.65784	5.33523	0.007864
ENSG00000047936	ROS1	-2.65738	-368.346	0.007875
ENSG00000072858	SIDT1	2.65585	6.52389	0.007911
ENSG00000048052	HDAC9	2.65213	282.277	0.007999
ENSG00000125485	DDX31	2.6511	122.533	0.008023
ENSG00000175029	CTBP2	2.65081	39.7792	0.00803
ENSG00000125798	FOXA2	-2.65076	-1296.88	0.008031
ENSG00000241839	PLEKHO2	2.65062	32.5663	0.008035
ENSG00000166126	AMN	-2.6488	-167.159	0.008078
ENSG00000183153	GJD3	-2.64843	-293.948	0.008087
ENSG00000169223	LMAN2	-2.64802	-208.2	0.008096
ENSG00000160683	CXCR5	2.64601	21.1495	0.008145
ENSG00000146263	MMS22L	-2.64504	-37.2593	0.008168
ENSG00000221968	FADS3	-2.64435	-52.2185	0.008185
ENSG00000234284	ZNF879	-2.64432	-38.4308	0.008185
ENSG00000130222	GADD45G	2.64256	26.6072	0.008228
ENSG00000144642	RBMS3	2.64126	47.585	0.00826
ENSG00000131196	NFATC1	-2.64063	-12.6694	0.008275
ENSG00000121281	ADCY7	-2.63861	-64.252	0.008325
ENSG00000132952	USPL1	2.63489	37.8658	0.008416
ENSG00000110721	CHKA	2.63437	50.0165	0.008429
ENSG00000129422	MTUS1	-2.63416	-37.5194	0.008435
ENSG00000196227	FAM217B	-2.63363	-174.666	0.008448
ENSG00000205832	C16orf96	2.631	845.848	0.008513
ENSG00000116205	TCEANC2	-2.62878	-113.17	0.008569
ENSG00000177663	IL17RA	2.62711	20.5667	0.008611
ENSG00000110395	CBL	-2.62311	-95.1367	0.008713
ENSG00000115084	SLC35F5	-2.62305	-12.0279	0.008715
ENSG00000003989	SLC7A2	-2.62295	-146.276	0.008717
ENSG00000186523	FAM86B1	-2.62278	-531.655	0.008722
ENSG00000138688	BLTP1	-2.62157	-85.1784	0.008753
ENSG00000169397	RNASE3	2.62037	82.8432	0.008784
ENSG00000196826	ENSG00000196826	2.62004	64.5779	0.008792
ENSG00000157992	KRTCAP3	-2.61999	-75.972	0.008793
ENSG00000104213	PDGFRL	2.61962	26.489	0.008803
ENSG00000170417	TMEM182	2.6184	102.353	0.008834
ENSG00000184743	ATL3	-2.6183	-42.6544	0.008837
ENSG00000185792	NLRP9	2.61773	716.086	0.008852
ENSG00000160075	SSU72	-2.61676	-57.5945	0.008877
ENSG00000135966	TGFBRAP1	2.61394	20.4632	0.00895
ENSG00000179144	GIMAP7	2.61376	50.5654	0.008955
ENSG00000124574	ABCC10	-2.61324	-21.0919	0.008969
ENSG00000138115	CYP2C8	-2.6115	-519.261	0.009014
ENSG00000166200	COPS2	-2.61083	-61.1998	0.009032
ENSG00000131323	TRAF3	2.60519	19.6624	0.009182
ENSG00000000938	FGR	2.60489	14.5139	0.00919
ENSG00000165661	QSOX2	-2.60477	-8.24218	0.009194
ENSG00000138092	CENPO	-2.60399	-46.0845	0.009215
ENSG00000181867	FTMT	-2.60026	-1168.49	0.009315
ENSG00000111678	C12orf57	-2.60014	-41.6988	0.009319
ENSG00000180998	GPR137C	2.5998	69.0872	0.009328
ENSG00000214688	C10orf105	-2.59635	-60.1924	0.009422
ENSG00000086848	ALG9	2.59614	156.141	0.009428
ENSG00000078328	RBFOX1	2.59603	887.201	0.009431
ENSG00000081181	ARG2	2.59529	61.945	0.009451
ENSG00000204653	ASPDH	2.59504	206.204	0.009458
ENSG00000260861	ENSG00000260861	2.5948	24.0929	0.009465
ENSG00000150054	MPP7	2.59473	28.8733	0.009466
ENSG00000171817	ZNF540	-2.5945	-170.301	0.009473
ENSG00000162704	ARPC5	2.59259	109.878	0.009526
ENSG00000135362	PRR5L	2.59151	121.137	0.009555
ENSG00000197275	RAD54B	-2.5913	-58.4575	0.009561
ENSG00000198133	TMEM229B	2.59109	25.3911	0.009567
ENSG00000117643	MAN1C1	2.591	67.4013	0.00957
ENSG00000089177	KIF16B	-2.58973	-22.1253	0.009605
ENSG00000278224	PRICKLE4	-2.58619	-23.1661	0.009704
ENSG00000161609	KASH5	2.58458	5.87811	0.00975
ENSG00000134294	SLC38A2	-2.58374	-79.6346	0.009773
ENSG00000197587	DMBX1	2.58209	735.049	0.00982
ENSG00000175595	ERCC4	-2.58086	-57.3034	0.009856
ENSG00000250305	TRMT9B	-2.5798	-404.2	0.009886
ENSG00000213658	LAT	-2.5785	-132.183	0.009923
ENSG00000153317	ASAP1	-2.57763	-39.9641	0.009948
ENSG00000102837	OLFM4	2.57583	569.855	0.01
ENSG00000130653	PNPLA7	2.57567	82.8556	0.010005
ENSG00000161992	PRR35	2.57374	624.618	0.010061
ENSG00000132510	KDM6B	-2.57113	-117.246	0.010137
ENSG00000159648	TEPP	2.56961	23.6479	0.010181
ENSG00000112941	TENT4A	2.56915	20.0832	0.010195
ENSG00000103035	PSMD7	-2.56667	-426.38	0.010268
ENSG00000213416	KRTAP4-12	-2.56599	-390.956	0.010288
ENSG00000189233	NUGGC	-2.56551	-18.9861	0.010303
ENSG00000007314	SCN4A	2.56469	1332.04	0.010327
ENSG00000096395	MLN	2.5644	368.476	0.010336
ENSG00000064225	ST3GAL6	-2.55851	-61.7771	0.010512
ENSG00000154743	TSEN2	-2.55747	-23.8491	0.010544
ENSG00000126603	GLIS2	-2.55693	-102.658	0.01056
ENSG00000283900	TPTEP2-CSNK1E	2.55548	74.4923	0.010604
ENSG00000121053	EPX	2.5553	44.8733	0.01061
ENSG00000181666	ZNF875	-2.55374	-36.2301	0.010657
ENSG00000160563	MED27	2.55359	42.4793	0.010662
ENSG00000171962	DRC3	-2.55259	-426.118	0.010693
ENSG00000255439	ENSG00000255439	2.55094	105.572	0.010743
ENSG00000135919	SERPINE2	-2.55066	-19.5509	0.010752
ENSG00000105655	ISYNA1	2.55044	72.545	0.010759
ENSG00000141503	MINK1	-2.54798	-94.2649	0.010835
ENSG00000125780	TGM3	-2.54761	-242.192	0.010846
ENSG00000007520	TSR3	-2.54755	-85.6316	0.010848
ENSG00000125900	SIRPD	2.54654	630.931	0.01088
ENSG00000196562	SULF2	2.54597	56.0202	0.010897
ENSG00000134389	CFHR5	2.54453	413.043	0.010943
ENSG00000104901	DKKL1	-2.54449	-357.807	0.010944
ENSG00000054611	TBC1D22A	-2.54351	-25.8896	0.010974
ENSG00000111231	GPN3	-2.5433	-42.7429	0.010981
ENSG00000170889	RPS9	2.54268	7.86373	0.011001
ENSG00000167654	ATCAY	2.54251	1271.04	0.011006
ENSG00000132953	XPO4	-2.53968	-15.5834	0.011095
ENSG00000102962	CCL22	-2.539	-47.7088	0.011117
ENSG00000023892	DEF6	-2.53715	-22.9967	0.011176
ENSG00000162892	IL24	2.53479	61.9712	0.011252
ENSG00000183682	BMP8A	2.53336	26.9211	0.011297
ENSG00000087074	PPP1R15A	2.53257	27.4545	0.011323
ENSG00000184719	RNLS	-2.53114	-35.7124	0.011369
ENSG00000026950	BTN3A1	2.52818	55.8954	0.011465
ENSG00000176022	B3GALT6	2.52709	56.0481	0.011501
ENSG00000249709	ZNF564	2.52636	55.2239	0.011525
ENSG00000188486	H2AX	-2.52505	-62.3476	0.011568
ENSG00000130997	POLN	2.52445	68.8555	0.011588
ENSG00000155254	MARVELD1	2.52443	96.347	0.011589
ENSG00000198380	GFPT1	-2.52236	-48.275	0.011657
ENSG00000115234	SNX17	-2.52214	-80.4975	0.011664
ENSG00000149639	SOGA1	-2.52206	-69.0199	0.011667
ENSG00000145907	G3BP1	2.52008	41.9426	0.011733
ENSG00000158553	POM121L2	2.51971	300.568	0.011745
ENSG00000266967	AARSD1	2.51919	271.539	0.011762
ENSG00000173273	TNKS	2.51822	34.3464	0.011795
ENSG00000184924	PTRHD1	-2.5177	-34.8476	0.011812
ENSG00000177302	TOP3A	2.51769	44.7053	0.011813
ENSG00000215817	ZC3H11B	-2.51717	-47.5002	0.01183
ENSG00000105750	ZNF85	2.51535	47.277	0.011891
ENSG00000117266	CDK18	2.51443	48.1786	0.011922
ENSG00000183161	FANCF	2.51389	29.983	0.011941
ENSG00000162390	ACOT11	2.51298	122.492	0.011972
ENSG00000003756	RBM5	-2.51136	-101.12	0.012027
ENSG00000173404	INSM1	2.51091	182.958	0.012042
ENSG00000130511	SSBP4	2.51001	47.4671	0.012073
ENSG00000180957	PITPNB	-2.50818	-61.1154	0.012136
ENSG00000164841	TMEM74	-2.50672	-319.169	0.012186
ENSG00000198892	SHISA4	-2.50668	-92.5423	0.012187
ENSG00000167772	ANGPTL4	2.50536	29.6947	0.012233
ENSG00000064687	ABCA7	2.50325	10.0856	0.012306
ENSG00000198113	TOR4A	-2.50302	-55.0035	0.012314
ENSG00000174371	EXO1	-2.50291	-28.9864	0.012318
ENSG00000237330	RNF223	2.50197	502.123	0.01235
ENSG00000122852	SFTPA1	-2.50055	-311.521	0.0124
ENSG00000101680	LAMA1	2.50021	468.731	0.012412
ENSG00000116001	TIA1	-2.49992	-47.3761	0.012422
ENSG00000128815	WDFY4	2.49911	30.9684	0.012451
ENSG00000102904	TSNAXIP1	2.49814	216.062	0.012485
ENSG00000129219	PLD2	-2.49777	-37.7095	0.012498
ENSG00000184939	ZFP90	-2.49737	-9.4821	0.012512
ENSG00000168491	CCDC110	-2.49724	-27.4841	0.012516
ENSG00000164151	ICE1	-2.49717	-51.1032	0.012519
ENSG00000128645	HOXD1	-2.4968	-190.229	0.012532
ENSG00000260458	KCNJ18	-2.49632	-24556	0.012549
ENSG00000138035	PNPT1	-2.49615	-36.0103	0.012555
ENSG00000189079	ARID2	2.49578	142.567	0.012568
ENSG00000140287	HDC	2.49446	59.4116	0.012615
ENSG00000184489	PTP4A3	-2.49381	-11.1679	0.012638
ENSG00000153107	ANAPC1	2.49358	82.4944	0.012646
ENSG00000131778	CHD1L	2.48651	24.8523	0.0129
ENSG00000196510	ANAPC7	2.4815	43.7737	0.013083
ENSG00000129562	DAD1	2.47925	13.236	0.013166
ENSG00000123933	MXD4	2.47877	72.5214	0.013184
ENSG00000230657	PRB4	-2.4777	-1865.94	0.013223
ENSG00000131771	PPP1R1B	2.47728	252.352	0.013239
ENSG00000151287	TEX30	-2.47718	-67.2251	0.013242
ENSG00000133466	C1QTNF6	2.47694	12.7299	0.013252
ENSG00000101191	DIDO1	2.47503	54.4721	0.013322
ENSG00000227059	ANHX	2.4739	369.297	0.013365
ENSG00000255307	OR52B2	2.47298	591.327	0.013399
ENSG00000154146	NRGN	-2.47255	-127.837	0.013415
ENSG00000172586	CHCHD1	2.47104	182.95	0.013472
ENSG00000284704	SCYGR3	-2.46989	-380.469	0.013516
ENSG00000198182	ZNF607	-2.46841	-34.8705	0.013571
ENSG00000242372	EIF6	-2.4684	-16.6596	0.013572
ENSG00000180089	TMEM86B	-2.46749	-46.3301	0.013606
ENSG00000178802	MPI	2.46737	270.408	0.013611
ENSG00000170791	CHCHD7	-2.46713	-80.6525	0.01362
ENSG00000104643	MTMR9	-2.46685	-65.7894	0.013631
ENSG00000223638	RFPL4A	-2.46607	-245.597	0.01366
ENSG00000133321	PLAAT4	-2.46598	-130.962	0.013664
ENSG00000144677	CTDSPL	-2.46582	-99.3609	0.01367
ENSG00000154721	JAM2	-2.46477	-135.652	0.01371
ENSG00000107902	LHPP	-2.46372	-4.88899	0.01375
ENSG00000137673	MMP7	-2.46272	-52.2799	0.013789
ENSG00000149218	ENDOD1	-2.46154	-6.63968	0.013834
ENSG00000108773	KAT2A	-2.45847	-452.31	0.013953
ENSG00000077935	SMC1B	-2.4577	-29.8327	0.013983
ENSG00000168028	RPSA	2.45692	35.5603	0.014013
ENSG00000162676	GFI1	-2.4547	-85.2756	0.0141
ENSG00000198945	L3MBTL3	2.45442	58.7236	0.014111
ENSG00000138376	BARD1	2.45271	14.3089	0.014178
ENSG00000112592	TBP	-2.45135	-59.2346	0.014232
ENSG00000149516	MS4A3	-2.45134	-35.2194	0.014232
ENSG00000130396	AFDN	-2.44918	-40.1632	0.014318
ENSG00000198252	STYX	2.44891	20.8431	0.014329
ENSG00000089597	GANAB	2.44865	197.3	0.014339
ENSG00000150764	DIXDC1	-2.44829	-85.0474	0.014353
ENSG00000147684	NDUFB9	2.44803	39.1126	0.014364
ENSG00000163933	RFT1	2.44637	71.0753	0.01443
ENSG00000249240	ENSG00000249240	2.44526	20.7142	0.014475
ENSG00000066422	ZBTB11	2.44282	50.0258	0.014573
ENSG00000161955	TNFSF13	-2.44187	-20.6544	0.014611
ENSG00000134571	MYBPC3	-2.44123	-570.142	0.014637
ENSG00000175520	UBQLN3	2.44045	505.619	0.014669
ENSG00000022355	GABRA1	-2.43944	-1213.28	0.01471
ENSG00000119321	FKBP15	2.43886	23.4561	0.014734
ENSG00000206530	CFAP44	2.43763	71.4598	0.014784
ENSG00000168542	COL3A1	2.43761	1624.48	0.014785
ENSG00000160469	BRSK1	-2.43715	-44.663	0.014803
ENSG00000177885	GRB2	-2.43595	-45.1976	0.014853
ENSG00000120733	KDM3B	2.43591	28.0881	0.014854
ENSG00000122481	RWDD3	2.43541	12.3985	0.014875
ENSG00000105849	POLR1F	-2.43402	-18.779	0.014932
ENSG00000108523	RNF167	-2.43321	-142.999	0.014966
ENSG00000158525	CPA5	2.43249	80.0523	0.014996
ENSG00000110237	ARHGEF17	2.43226	62.8644	0.015005
ENSG00000068079	IFI35	-2.43195	-36.4214	0.015018
ENSG00000100422	CERK	-2.43194	-43.2624	0.015018
ENSG00000164111	ANXA5	-2.42994	-7.63021	0.015101
ENSG00000114923	SLC4A3	2.42857	209.092	0.015158
ENSG00000136010	ALDH1L2	2.42788	33.1917	0.015187
ENSG00000134744	TUT4	-2.42754	-84.0437	0.015202
ENSG00000128408	RIBC2	-2.42695	-26.4717	0.015226
ENSG00000284667	SCYGR5	-2.4268	-779.095	0.015233
ENSG00000052841	TTC17	-2.42496	-101.63	0.01531
ENSG00000012232	EXTL3	-2.42452	-32.402	0.015329
ENSG00000116981	NT5C1A	2.42441	72.4738	0.015333
ENSG00000076685	NT5C2	2.42377	14.4314	0.01536
ENSG00000135211	TMEM60	2.42139	58.6172	0.015461
ENSG00000062524	LTK	-2.42125	-60.1788	0.015467
ENSG00000165475	CRYL1	-2.42084	-14.2301	0.015485
ENSG00000179546	HTR1D	2.41982	509.454	0.015528
ENSG00000289791	ENSG00000289791	2.41797	28.889	0.015607
ENSG00000105171	POP4	-2.41422	-80.3749	0.015769
ENSG00000167874	TMEM88	2.41314	84.531	0.015816
ENSG00000178301	AQP11	-2.41266	-23.3561	0.015836
ENSG00000138185	ENTPD1	2.41182	28.6042	0.015873
ENSG00000242485	MRPL20	2.4116	121.564	0.015883
ENSG00000170819	BFSP2	-2.41043	-639.166	0.015934
ENSG00000139218	SCAF11	-2.41037	-101.321	0.015936
ENSG00000143595	AQP10	-2.4098	-15.1472	0.015961
ENSG00000125457	MIF4GD	2.40944	7.57724	0.015977
ENSG00000122483	CCDC18	2.40894	43.4297	0.015999
ENSG00000162885	B3GALNT2	2.40868	75.9174	0.01601
ENSG00000154719	MRPL39	2.4076	35.0947	0.016058
ENSG00000269590	ENSG00000269590	-2.40752	-80.1351	0.016061
ENSG00000144354	CDCA7	2.40688	15.6474	0.01609
ENSG00000205356	TECPR1	2.40629	21.9361	0.016116
ENSG00000115226	FNDC4	-2.40605	-300.355	0.016126
ENSG00000155858	LSM11	2.4053	14.9055	0.016159
ENSG00000125726	CD70	-2.40261	-8.63259	0.016279
ENSG00000067369	TP53BP1	2.40188	39.2045	0.016311
ENSG00000132698	RAB25	-2.40092	-324.669	0.016354
ENSG00000188895	MSL1	2.40086	510.739	0.016357
ENSG00000110400	NECTIN1	2.39988	86.2341	0.016401
ENSG00000063245	EPN1	-2.39953	-64.3266	0.016416
ENSG00000114650	SCAP	-2.39923	-98.5556	0.016429
ENSG00000082212	ME2	-2.39828	-64.4311	0.016472
ENSG00000123374	CDK2	-2.39816	-199.154	0.016477
ENSG00000162302	RPS6KA4	2.3979	89.2469	0.016489
ENSG00000079277	MKNK1	2.39776	44.8073	0.016496
ENSG00000135373	EHF	-2.39751	-204.123	0.016507
ENSG00000164171	ITGA2	-2.39676	-15.4166	0.016541
ENSG00000101040	ZMYND8	-2.3966	-87.4231	0.016548
ENSG00000289762	SMIM46	-2.39632	-63.422	0.016561
ENSG00000164077	MON1A	-2.39592	-91.4321	0.016579
ENSG00000112763	BTN2A1	2.39446	12.9267	0.016645
ENSG00000165474	GJB2	-2.39383	-90.8445	0.016674
ENSG00000204438	GPANK1	-2.3925	-67.3654	0.016734
ENSG00000132669	RIN2	2.39174	76.1779	0.016769
ENSG00000128578	STRIP2	2.39098	124.362	0.016803
ENSG00000183251	OR51B4	2.39038	620.284	0.016831
ENSG00000162738	VANGL2	-2.38989	-47.9806	0.016853
ENSG00000187595	ZNF385C	-2.38741	-93.1142	0.016968
ENSG00000166670	MMP10	-2.3865	-717.55	0.017009
ENSG00000112893	MAN2A1	2.38635	54.061	0.017017
ENSG00000188931	CFAP126	-2.38634	-25.3092	0.017017
ENSG00000246705	H2AJ	2.38467	35.3753	0.017095
ENSG00000275896	PRSS2	2.38142	34.7212	0.017246
ENSG00000129480	DTD2	2.38127	60.7681	0.017253
ENSG00000006282	SPATA20	2.38085	4.32731	0.017273
ENSG00000173080	RXFP4	2.38075	139.203	0.017277
ENSG00000134824	FADS2	-2.38049	-8.04072	0.01729
ENSG00000167104	BPIFB6	2.38022	852.584	0.017302
ENSG00000079102	RUNX1T1	2.37929	163.425	0.017346
ENSG00000120526	NUDCD1	-2.3788	-62.9398	0.017369
ENSG00000168374	ARF4	2.37857	76.6448	0.01738
ENSG00000167261	DPEP2	2.37745	27.6077	0.017433
ENSG00000229544	NKX1-2	2.37735	642.782	0.017438
ENSG00000284635	SCYGR8	2.37632	538.92	0.017486
ENSG00000153250	RBMS1	2.37486	17.066	0.017555
ENSG00000118513	MYB	-2.37484	-88.2587	0.017556
ENSG00000073737	DHRS9	-2.37421	-151.619	0.017587
ENSG00000116138	DNAJC16	-2.37418	-63.245	0.017588
ENSG00000117360	PRPF3	-2.37379	-126.83	0.017606
ENSG00000198824	CHAMP1	2.3727	94.9456	0.017659
ENSG00000158987	RAPGEF6	-2.37261	-75.4549	0.017663
ENSG00000214518	KRTAP2-2	-2.37225	-1373.93	0.01768
ENSG00000129055	ANAPC13	2.37165	22.5842	0.017709
ENSG00000277258	PCGF2	2.37059	67.8767	0.01776
ENSG00000244355	LY6G6D	2.36957	150.193	0.017809
ENSG00000244242	IFITM10	2.36908	39.283	0.017833
ENSG00000182963	GJC1	-2.36734	-214.06	0.017917
ENSG00000204531	POU5F1	2.36708	19.1721	0.017929
ENSG00000155363	MOV10	-2.36663	-34.9987	0.017951
ENSG00000087502	ERGIC2	-2.36614	-34.4901	0.017975
ENSG00000122861	PLAU	2.36552	55.069	0.018005
ENSG00000070444	MNT	-2.36451	-52.397	0.018054
ENSG00000156381	ANKRD9	2.36067	42.2454	0.018242
ENSG00000136295	TTYH3	2.36039	18.2846	0.018256
ENSG00000184465	WDR27	-2.36025	-18.7084	0.018263
ENSG00000152611	CAPSL	-2.35947	-260.611	0.018301
ENSG00000197892	KIF13B	-2.3594	-73.5734	0.018305
ENSG00000163378	EOGT	2.35674	70.4223	0.018436
ENSG00000136206	SPDYE1	-2.35651	-79.6248	0.018448
ENSG00000006837	CDKL3	2.35629	45.8242	0.018458
ENSG00000163873	GRIK3	2.35595	1226	0.018476
ENSG00000162745	OLFML2B	-2.35293	-144.085	0.018626
ENSG00000110330	BIRC2	2.35272	112.71	0.018636
ENSG00000136877	FPGS	-2.35223	-20.6684	0.018661
ENSG00000215183	MSMP	2.35065	131.968	0.018741
ENSG00000177830	CHID1	-2.34807	-70.1245	0.018871
ENSG00000153048	CARHSP1	-2.34776	-80.0164	0.018887
ENSG00000151164	RAD9B	-2.34613	-22.7139	0.01897
ENSG00000122218	COPA	2.34547	46.9296	0.019003
ENSG00000126432	PRDX5	-2.34513	-68.3946	0.01902
ENSG00000145604	SKP2	-2.3438	-85.7991	0.019088
ENSG00000146054	TRIM7	2.34248	41.5134	0.019156
ENSG00000180479	ZNF571	-2.34247	-140.398	0.019156
ENSG00000172955	ADH6	-2.34192	-204.008	0.019185
ENSG00000090612	ZNF268	-2.34176	-340.453	0.019193
ENSG00000143001	TMEM61	2.34128	295.791	0.019218
ENSG00000111885	MAN1A1	-2.34015	-20.9043	0.019276
ENSG00000103275	UBE2I	-2.34	-59.2001	0.019284
ENSG00000166033	HTRA1	-2.33951	-62.4234	0.019309
ENSG00000099834	CDHR5	2.33921	124.231	0.019325
ENSG00000147526	TACC1	2.338	41.3008	0.019387
ENSG00000111639	MRPL51	-2.33612	-5.61336	0.019485
ENSG00000128340	RAC2	-2.33588	-66.4044	0.019497
ENSG00000143543	JTB	2.33472	128.133	0.019558
ENSG00000158402	CDC25C	-2.33471	-99.581	0.019558
ENSG00000137076	TLN1	-2.33352	-164.19	0.019621
ENSG00000122034	GTF3A	-2.33031	-16.7864	0.01979
ENSG00000204520	MICA	-2.33008	-7.39743	0.019802
ENSG00000130433	CACNG6	-2.32997	-72.6072	0.019808
ENSG00000188807	TMEM201	-2.32867	-85.8869	0.019877
ENSG00000100888	CHD8	2.32786	20.7452	0.01992
ENSG00000117594	HSD11B1	-2.32773	-1393.77	0.019927
ENSG00000169469	SPRR1B	2.32671	768.127	0.019981
ENSG00000110801	PSMD9	2.32628	28.4638	0.020004
ENSG00000068745	IP6K2	-2.32462	-137.726	0.020092
ENSG00000099866	MADCAM1	2.32457	629.477	0.020095
ENSG00000175352	NRIP3	-2.32403	-15.0766	0.020124
ENSG00000177565	TBL1XR1	2.32403	97.5317	0.020124
ENSG00000170473	PYM1	-2.32308	-58.2158	0.020175
ENSG00000196616	ADH1B	-2.32274	-489.991	0.020193
ENSG00000242110	AMACR	2.32272	35.9529	0.020194
ENSG00000172500	FIBP	2.32094	104.194	0.02029
ENSG00000136159	NUDT15	-2.32041	-26.299	0.020319
ENSG00000204267	TAP2	2.32031	12.6482	0.020324
ENSG00000081721	DUSP12	2.32004	38.7199	0.020339
ENSG00000137675	MMP27	2.31971	355.47	0.020357
ENSG00000285188	ENSG00000285188	-2.31967	-274.471	0.020359
ENSG00000164430	CGAS	-2.31839	-33.1729	0.020428
ENSG00000106299	WASL	2.3183	74.9707	0.020433
ENSG00000205856	C22orf42	2.31567	639.789	0.020576
ENSG00000091262	ABCC6	-2.31271	-2215.66	0.020739
ENSG00000138613	APH1B	-2.31224	-16.9356	0.020764
ENSG00000118113	MMP8	-2.31123	-238.762	0.02082
ENSG00000240065	PSMB9	-2.30969	-34.519	0.020905
ENSG00000188573	FBLL1	2.30939	89.8264	0.020922
ENSG00000143434	SEMA6C	-2.30934	-104.125	0.020925
ENSG00000001617	SEMA3F	2.30934	41.996	0.020925
ENSG00000198793	MTOR	-2.30897	-75.2287	0.020945
ENSG00000142751	GPN2	-2.30858	-14.6548	0.020967
ENSG00000106615	RHEB	-2.30804	-65.0137	0.020997
ENSG00000203814	H2BC18	2.30546	66.8488	0.021141
ENSG00000198961	PJA2	-2.30474	-173.068	0.021181
ENSG00000168610	STAT3	2.30332	134.078	0.021261
ENSG00000274286	ADRA2B	2.30319	211.09	0.021268
ENSG00000148634	HERC4	2.30316	44.0216	0.02127
ENSG00000035141	FAM136A	2.3025	11.454	0.021307
ENSG00000010818	HIVEP2	2.30245	125.311	0.02131
ENSG00000126461	SCAF1	2.30112	305.157	0.021385
ENSG00000159063	ALG8	-2.30074	-7.75482	0.021406
ENSG00000083444	PLOD1	2.30055	23.1375	0.021417
ENSG00000122008	POLK	-2.29985	-264.949	0.021457
ENSG00000107551	RASSF4	2.29837	13.2555	0.021541
ENSG00000153064	BANK1	2.29832	33.9119	0.021544
ENSG00000135541	AHI1	-2.29812	-76.2724	0.021555
ENSG00000133661	SFTPD	-2.29804	-606.659	0.021559
ENSG00000145723	GIN1	2.29757	40.9488	0.021586
ENSG00000167815	PRDX2	2.29754	59.6386	0.021588
ENSG00000159753	CARMIL2	2.29748	71.0713	0.021591
ENSG00000151065	DCP1B	2.29597	44.6974	0.021677
ENSG00000203499	IQANK1	2.29439	102.104	0.021768
ENSG00000154274	C4orf19	-2.29437	-210.918	0.021769
ENSG00000178691	SUZ12	2.29413	102.848	0.021783
ENSG00000104687	GSR	2.29363	24.5289	0.021812
ENSG00000185627	PSMD13	2.29108	40.6282	0.021959
ENSG00000027847	B4GALT7	-2.29087	-147.236	0.021971
ENSG00000119446	RBM18	2.29025	192.593	0.022007
ENSG00000179902	CFAP276	-2.29005	-141.636	0.022019
ENSG00000182809	CRIP2	2.28925	317.468	0.022065
ENSG00000120533	ENY2	-2.2887	-66.3293	0.022097
ENSG00000167103	PIP5KL1	2.28798	38.1145	0.022139
ENSG00000213999	MEF2B	2.287	11.0562	0.022196
ENSG00000100294	MCAT	2.28633	47.9108	0.022235
ENSG00000152254	G6PC2	2.2838	528.369	0.022383
ENSG00000124226	RNF114	2.28348	52.8912	0.022402
ENSG00000206262	FOXL2NB	-2.28344	-392.922	0.022404
ENSG00000168306	ACOX2	-2.28287	-210.765	0.022438
ENSG00000155097	ATP6V1C1	-2.28189	-44.409	0.022496
ENSG00000013725	CD6	2.2811	72.3875	0.022543
ENSG00000187642	PERM1	2.28024	427.202	0.022593
ENSG00000180287	PLD5	-2.27942	-1079.57	0.022642
ENSG00000160055	TMEM234	-2.27939	-81.1052	0.022644
ENSG00000100351	GRAP2	-2.27923	-79.7487	0.022654
ENSG00000196659	TTC30B	-2.27871	-44.2788	0.022684
ENSG00000138468	SENP7	-2.27865	-36.7005	0.022688
ENSG00000243364	EFNA4	-2.27768	-33.1158	0.022746
ENSG00000183914	DNAH2	2.2767	320.809	0.022804
ENSG00000137806	NDUFAF1	-2.27664	-24.8672	0.022808
ENSG00000154370	TRIM11	-2.27648	-106.611	0.022817
ENSG00000227345	PARG	2.27595	246.295	0.022849
ENSG00000149485	FADS1	-2.27579	-19.9133	0.022859
ENSG00000164850	GPER1	2.27441	50.4076	0.022941
ENSG00000196504	PRPF40A	2.27354	35.8323	0.022993
ENSG00000258083	OR9A4	2.27302	527.959	0.023025
ENSG00000169688	MT1B	2.27297	221.968	0.023028
ENSG00000197935	ZNF311	2.27224	6.47184	0.023072
ENSG00000130559	CAMSAP1	2.27195	21.9784	0.02309
ENSG00000182923	CEP63	2.27154	21.4945	0.023115
ENSG00000130749	ZC3H4	-2.27147	-102.623	0.023119
ENSG00000102471	NDFIP2	-2.27145	-232.481	0.02312
ENSG00000157106	SMG1	-2.27092	-51.2559	0.023152
ENSG00000082641	NFE2L1	-2.27079	-89.0827	0.02316
ENSG00000111897	SERINC1	-2.2701	-19.8573	0.023201
ENSG00000196584	XRCC2	-2.26813	-24.2809	0.023321
ENSG00000258102	MAP1LC3B2	-2.26709	-20.3489	0.023385
ENSG00000006468	ETV1	-2.26538	-34.6	0.02349
ENSG00000129636	ITFG1	2.26384	146.391	0.023584
ENSG00000089327	FXYD5	-2.26221	-12.6866	0.023685
ENSG00000141977	CIB3	-2.26041	-438.152	0.023796
ENSG00000124092	CTCFL	2.26004	275.6	0.023819
ENSG00000145414	NAF1	-2.25879	-14.7225	0.023896
ENSG00000184270	H2AC21	2.25838	93.1061	0.023922
ENSG00000180016	OR1E1	2.25828	360.448	0.023928
ENSG00000166170	BAG5	-2.2582	-28.2919	0.023933
ENSG00000010030	ETV7	2.25607	11.0474	0.024066
ENSG00000113810	SMC4	2.25338	48.0102	0.024235
ENSG00000188032	C19orf67	2.25188	177.323	0.02433
ENSG00000128185	DGCR6L	2.25066	58.8879	0.024407
ENSG00000039123	MTREX	2.25054	95.124	0.024415
ENSG00000141741	MIEN1	-2.2478	-83.6191	0.024589
ENSG00000269404	SPIB	2.2477	92.5333	0.024596
ENSG00000126005	MMP24OS	-2.24719	-14.3813	0.024628
ENSG00000181751	MACIR	2.24713	74.3248	0.024632
ENSG00000166224	SGPL1	-2.24686	-45.446	0.024649
ENSG00000171136	RLN3	-2.24641	-48.8325	0.024677
ENSG00000163209	SPRR3	-2.24593	-194.935	0.024709
ENSG00000143258	USP21	-2.24553	-61.508	0.024734
ENSG00000137825	ITPKA	-2.24476	-44.3047	0.024784
ENSG00000189068	VSTM1	-2.24446	-67.9472	0.024803
ENSG00000139531	SUOX	2.24116	33.4784	0.025016
ENSG00000213578	CPLX3	2.24086	777.965	0.025035
ENSG00000173210	ABLIM3	2.24024	97.5597	0.025075
ENSG00000148926	ADM	2.23982	48.0924	0.025103
ENSG00000049540	ELN	2.23809	574.711	0.025215
ENSG00000110324	IL10RA	-2.23693	-43.4443	0.025291
ENSG00000110492	MDK	2.23627	228.276	0.025334
ENSG00000188234	AGAP4	2.23596	264.201	0.025355
ENSG00000161980	POLR3K	-2.23551	-9.02464	0.025384
ENSG00000168038	ULK4	-2.23541	-114.18	0.025391
ENSG00000113583	C5orf15	-2.23461	-113.112	0.025443
ENSG00000170584	NUDCD2	-2.2329	-323.821	0.025555
ENSG00000172432	GTPBP2	2.2328	124.101	0.025562
ENSG00000206559	ZCWPW2	-2.2321	-50.0037	0.025608
ENSG00000173269	MMRN2	-2.23139	-27.6885	0.025655
ENSG00000251655	PRB1	-2.23117	-352.891	0.02567
ENSG00000168925	CTRB1	2.23026	82.9845	0.025731
ENSG00000198874	TYW1	-2.22841	-35.9648	0.025853
ENSG00000188554	NBR1	-2.22815	-61.5079	0.025871
ENSG00000106927	AMBP	-2.22757	-250.283	0.025909
ENSG00000188580	NKAIN2	-2.22538	-240.291	0.026056
ENSG00000149231	CCDC82	2.22519	52.7864	0.026069
ENSG00000197312	DDI2	-2.22304	-39.4547	0.026213
ENSG00000204703	OR2B3	-2.22235	-512.36	0.02626
ENSG00000100614	PPM1A	2.22183	173.52	0.026295
ENSG00000099282	TSPAN15	-2.22172	-15.1503	0.026302
ENSG00000168061	SAC3D1	2.22148	50.5205	0.026319
ENSG00000184344	GDF3	-2.22116	-177.949	0.02634
ENSG00000039537	C6	2.22049	693.498	0.026385
ENSG00000138379	MSTN	-2.21922	-145.442	0.026472
ENSG00000213782	DDX47	2.21839	80.7138	0.026528
ENSG00000268964	ERVV-2	2.21811	294.368	0.026547
ENSG00000164187	LMBRD2	-2.21738	-134.229	0.026597
ENSG00000131153	GINS2	-2.21701	-30.0735	0.026623
ENSG00000157020	SEC13	2.217	74.3321	0.026623
ENSG00000260027	HOXB7	2.21692	96.3538	0.026629
ENSG00000152253	SPC25	2.21663	166.406	0.026648
ENSG00000008988	RPS20	2.21652	43.0933	0.026656
ENSG00000161542	PRPSAP1	-2.21603	-58.5536	0.02669
ENSG00000148459	PDSS1	-2.21598	-28.7733	0.026693
ENSG00000068137	PLEKHH3	2.21575	16.3238	0.026709
ENSG00000266472	MRPS21	-2.21566	-17.1499	0.026715
ENSG00000032742	IFT88	-2.21494	-17.952	0.026764
ENSG00000126803	HSPA2	-2.21448	-12.7508	0.026796
ENSG00000141542	RAB40B	-2.21417	-73.8089	0.026817
ENSG00000198356	GET3	2.21392	136.436	0.026835
ENSG00000157303	SUSD3	-2.21389	-21.8638	0.026836
ENSG00000141040	ZNF287	-2.21298	-82.7815	0.026899
ENSG00000214435	AS3MT	-2.21153	-46.25	0.026999
ENSG00000173511	VEGFB	-2.21035	-172.157	0.027081
ENSG00000179965	ZNF771	-2.21026	-167.676	0.027087
ENSG00000100804	PSMB5	-2.20868	-21.0287	0.027197
ENSG00000152595	MEPE	-2.20749	-414.502	0.02728
ENSG00000100335	MIEF1	2.20695	45.7054	0.027318
ENSG00000167601	AXL	2.20665	17.6365	0.027338
ENSG00000123154	WDR83	2.20631	87.391	0.027363
ENSG00000138593	SECISBP2L	-2.20565	-18.6403	0.027409
ENSG00000185024	BRF1	2.2037	31.0621	0.027546
ENSG00000111490	TBC1D30	-2.2034	-299.269	0.027566
ENSG00000204859	ZBTB48	-2.20336	-52.2716	0.027569
ENSG00000243927	MRPS6	2.20202	51.5193	0.027664
ENSG00000166860	ZBTB39	2.20081	40.7681	0.027749
ENSG00000168090	COPS6	2.2006	105.688	0.027764
ENSG00000067248	DHX29	2.2004	72.4817	0.027778
ENSG00000065357	DGKA	2.20039	48.7598	0.02778
ENSG00000147485	PXDNL	2.1995	99.0204	0.027843
ENSG00000163931	TKT	-2.19907	-52.5647	0.027873
ENSG00000090686	USP48	2.19875	48.2174	0.027896
ENSG00000148600	CDHR1	-2.19844	-121.34	0.027918
ENSG00000102996	MMP15	2.19826	178.525	0.027931
ENSG00000021355	SERPINB1	2.19763	58.0764	0.027976
ENSG00000106302	HYAL4	2.19738	578.391	0.027993
ENSG00000123505	AMD1	-2.19729	-47.7359	0.028
ENSG00000290183	ENSG00000290183	2.19722	11.7438	0.028005
ENSG00000134575	ACP2	-2.1962	-28.3203	0.028078
ENSG00000183760	ACP7	-2.1959	-205.797	0.028099
ENSG00000128917	DLL4	-2.19482	-786.237	0.028176
ENSG00000164620	RELL2	-2.19425	-62.4346	0.028218
ENSG00000166669	ATF7IP2	2.19383	57.6543	0.028247
ENSG00000079332	SAR1A	2.19377	79.9292	0.028252
ENSG00000171631	P2RY6	-2.19338	-61.4869	0.02828
ENSG00000163666	HESX1	2.19337	111.195	0.028281
ENSG00000068383	INPP5A	2.1929	154.763	0.028315
ENSG00000065361	ERBB3	-2.19202	-92.6413	0.028378
ENSG00000106392	C1GALT1	2.19135	10.7886	0.028427
ENSG00000111731	C2CD5	2.19128	23.7893	0.028432
ENSG00000148426	PROSER2	-2.18905	-14.6899	0.028593
ENSG00000164796	CSMD3	-2.18847	-581.704	0.028635
ENSG00000103005	USB1	2.18751	20.0307	0.028705
ENSG00000162384	CZIB	-2.18698	-25.4817	0.028744
ENSG00000127993	RBM48	-2.18669	-147.836	0.028765
ENSG00000290292	HOMEZ	-2.1866	-5.10006	0.028772
ENSG00000115677	HDLBP	2.18591	26.5404	0.028822
ENSG00000135040	NAA35	2.18497	209.431	0.028891
ENSG00000162923	WDR26	-2.18481	-177.823	0.028903
ENSG00000110717	NDUFS8	2.18462	36.5894	0.028917
ENSG00000182771	GRID1	-2.18375	-224.767	0.028981
ENSG00000206013	IFITM5	-2.18367	-232.405	0.028987
ENSG00000181085	MAPK15	-2.18218	-145.342	0.029096
ENSG00000100926	TM9SF1	2.18206	27.8921	0.029105
ENSG00000169047	IRS1	2.18193	27.5844	0.029115
ENSG00000198604	BAZ1A	2.18168	71.5361	0.029133
ENSG00000120949	TNFRSF8	2.18144	59.3161	0.029151
ENSG00000099821	POLRMT	-2.18103	-45.0372	0.029181
ENSG00000204315	FKBPL	-2.18102	-45.9704	0.029182
ENSG00000134825	TMEM258	2.18	187.902	0.029258
ENSG00000189269	DRICH1	-2.17985	-114.457	0.029269
ENSG00000204518	AADACL4	-2.17979	-687.156	0.029273
ENSG00000185070	FLRT2	2.17911	419.107	0.029323
ENSG00000115307	AUP1	-2.17896	-358.606	0.029334
ENSG00000249773	ENSG00000249773	2.17853	10.3721	0.029367
ENSG00000124641	MED20	2.17823	17.0045	0.029389
ENSG00000127780	OR1E2	2.17803	637.274	0.029404
ENSG00000164761	TNFRSF11B	-2.17762	-64.0914	0.029435
ENSG00000165816	VWA2	-2.17689	-158.242	0.029489
ENSG00000173486	FKBP2	2.17568	138.909	0.029579
ENSG00000124145	SDC4	2.17548	44.1316	0.029594
ENSG00000158711	ELK4	-2.17544	-24.6544	0.029597
ENSG00000137547	MRPL15	2.17541	12.6474	0.0296
ENSG00000142549	IGLON5	-2.17535	-149.875	0.029604
ENSG00000118503	TNFAIP3	-2.17488	-108.961	0.029639
ENSG00000166311	SMPD1	-2.1747	-307.411	0.029653
ENSG00000057704	TMCC3	-2.17432	-22.9503	0.029681
ENSG00000018869	ZNF582	-2.1741	-17.5113	0.029697
ENSG00000163527	STT3B	-2.174	-79.0497	0.029705
ENSG00000248333	CDK11B	2.17399	1104.63	0.029706
ENSG00000158796	DEDD	-2.17378	-217.786	0.029722
ENSG00000040633	PHF23	-2.17374	-55.1717	0.029725
ENSG00000159217	IGF2BP1	-2.17294	-738.912	0.029785
ENSG00000165215	CLDN3	2.17166	943.398	0.029881
ENSG00000174953	DHX36	2.1715	117.813	0.029894
ENSG00000178665	ZNF713	2.17088	5.27486	0.02994
ENSG00000184922	FMNL1	-2.17082	-83.1851	0.029945
ENSG00000256235	SMIM3	2.17018	78.6252	0.029993
ENSG00000205423	CNEP1R1	2.17001	24.0095	0.030006
ENSG00000156261	CCT8	-2.16914	-17.6127	0.030072
ENSG00000101544	ADNP2	-2.16887	-23.2037	0.030093
ENSG00000088926	F11	-2.16816	-490.968	0.030146
ENSG00000120784	ZFP30	-2.16772	-1.74282	0.03018
ENSG00000203785	SPRR2E	2.16756	286.269	0.030192
ENSG00000148019	CEP78	-2.16738	-107.287	0.030206
ENSG00000240654	C1QTNF9	2.16721	153.429	0.030219
ENSG00000154814	OXNAD1	2.16714	52.4669	0.030224
ENSG00000132681	ATP1A4	2.16694	306.771	0.030239
ENSG00000090530	P3H2	-2.16629	-216.606	0.030289
ENSG00000129250	KIF1C	2.16622	37.0512	0.030294
ENSG00000284791	SMIM41	-2.1637	-112.748	0.030487
ENSG00000171453	POLR1C	2.16278	140.338	0.030558
ENSG00000142252	GEMIN7	-2.16261	-421.081	0.030571
ENSG00000224940	PRRT4	-2.16245	-140.901	0.030583
ENSG00000162928	PEX13	-2.1617	-88.973	0.030641
ENSG00000062038	CDH3	-2.16133	-710.022	0.03067
ENSG00000087077	TRIP6	2.16101	21.6934	0.030695
ENSG00000167632	TRAPPC9	-2.16053	-9.78461	0.030731
ENSG00000123836	PFKFB2	2.16018	63.7368	0.030758
ENSG00000130695	CEP85	-2.15957	-20.2248	0.030806
ENSG00000166689	PLEKHA7	2.15921	27.5746	0.030834
ENSG00000176978	DPP7	2.15888	24.0923	0.03086
ENSG00000114670	NEK11	-2.1577	-56.9441	0.030951
ENSG00000198783	ZNF830	-2.15691	-188.663	0.031012
ENSG00000116199	FAM20B	-2.15575	-24.6757	0.031103
ENSG00000197016	ZNF470	-2.15458	-14.6072	0.031194
ENSG00000162929	SANBR	-2.15448	-76.1979	0.031203
ENSG00000013583	HEBP1	2.15404	4.50837	0.031237
ENSG00000105479	ODAD1	-2.15385	-15.838	0.031252
ENSG00000254440	PBOV1	2.15354	579.888	0.031276
ENSG00000037757	MRI1	-2.15334	-72.086	0.031292
ENSG00000033030	ZCCHC8	-2.15301	-254.169	0.031318
ENSG00000126858	RHOT1	-2.15254	-105.62	0.031355
ENSG00000168564	CDKN2AIP	-2.15253	-46.1422	0.031356
ENSG00000168497	CAVIN2	2.15246	865.749	0.031361
ENSG00000111907	TPD52L1	-2.1513	-22.6797	0.031452
ENSG00000183340	JRKL	2.15127	44.1361	0.031455
ENSG00000185339	TCN2	2.15056	20.1885	0.031511
ENSG00000176994	SMCR8	2.15002	52.4934	0.031553
ENSG00000154678	PDE1C	2.14992	252.428	0.031562
ENSG00000101311	FERMT1	-2.14851	-121.26	0.031673
ENSG00000103067	ESRP2	-2.14844	-102.732	0.031679
ENSG00000075651	PLD1	-2.14742	-19.9793	0.03176
ENSG00000008294	SPAG9	-2.14726	-24.5502	0.031773
ENSG00000178538	CA8	-2.1465	-31.7567	0.031833
ENSG00000162444	RBP7	-2.14631	-32.1089	0.031849
ENSG00000214290	POU2AF3	-2.14611	-383.23	0.031864
ENSG00000184599	TAFA3	-2.14598	-332.081	0.031875
ENSG00000165714	BORCS5	-2.14598	-28.5181	0.031875
ENSG00000144566	RAB5A	-2.14492	-20.4277	0.031959
ENSG00000118308	IRAG2	-2.1448	-76.3022	0.031969
ENSG00000186377	CYP4X1	2.14448	189.533	0.031994
ENSG00000064201	TSPAN32	-2.14444	-5.41898	0.031998
ENSG00000087085	ACHE	-2.14411	-99.3283	0.032024
ENSG00000174437	ATP2A2	2.14382	55.6325	0.032047
ENSG00000138640	FAM13A	2.14381	11.3951	0.032048
ENSG00000162542	TMCO4	2.1438	29.0848	0.032049
ENSG00000289763	ENSG00000289763	2.14371	33.9393	0.032056
ENSG00000286135	SPADH	2.14219	836.068	0.032178
ENSG00000166377	ATP9B	-2.14183	-9.32117	0.032207
ENSG00000214216	IQCJ	-2.14147	-1080.91	0.032236
ENSG00000204952	FBXO47	2.14117	147.397	0.032261
ENSG00000121904	CSMD2	2.13934	592.869	0.032408
ENSG00000264230	ANXA8L1	-2.13846	-334.998	0.03248
ENSG00000153234	NR4A2	-2.13723	-92.75	0.032579
ENSG00000196805	SPRR2B	-2.13693	-135.861	0.032603
ENSG00000140497	SCAMP2	2.13673	9.61307	0.03262
ENSG00000164076	CAMKV	2.13578	46.6573	0.032697
ENSG00000164609	SLU7	-2.13534	-19.6691	0.032733
ENSG00000166762	CATSPER2	-2.13446	-29.9777	0.032805
ENSG00000112584	FAM120B	-2.13432	-43.0586	0.032817
ENSG00000108828	VAT1	-2.13414	-75.6615	0.032831
ENSG00000108924	HLF	-2.13308	-74.4179	0.032918
ENSG00000106178	CCL24	-2.13274	-250.995	0.032946
ENSG00000121743	GJA3	-2.13115	-29.3676	0.033077
ENSG00000080493	SLC4A4	-2.12975	-95.6413	0.033192
ENSG00000182177	ASB18	2.12896	1046.68	0.033257
ENSG00000112053	SLC26A8	2.12867	106.413	0.033281
ENSG00000204120	GIGYF2	2.1284	24.4161	0.033304
ENSG00000100122	CRYBB1	2.12812	28.4024	0.033327
ENSG00000182742	HOXB4	2.12809	79.5222	0.03333
ENSG00000129235	TXNDC17	2.1278	250.736	0.033354
ENSG00000116668	SWT1	-2.12754	-147.186	0.033375
ENSG00000104774	MAN2B1	2.12739	106.162	0.033388
ENSG00000060069	CTDP1	2.12716	32.7691	0.033407
ENSG00000169621	APLF	-2.12692	-157.39	0.033427
ENSG00000136051	WASHC4	-2.12658	-39.1772	0.033455
ENSG00000182224	CYB5D1	-2.12643	-272.332	0.033467
ENSG00000072071	ADGRL1	2.12563	21.3987	0.033534
ENSG00000171307	ZDHHC16	-2.12509	-72.8012	0.033579
ENSG00000075673	ATP12A	2.12472	106.439	0.03361
ENSG00000162009	SSTR5	-2.12402	-2151.66	0.033669
ENSG00000052749	RRP12	2.12401	21.6383	0.033669
ENSG00000171045	TSNARE1	-2.12328	-37.4423	0.03373
ENSG00000008853	RHOBTB2	-2.12318	-36.1817	0.033739
ENSG00000152953	STK32B	2.12313	203.915	0.033743
ENSG00000055483	USP36	2.12304	50.2964	0.033751
ENSG00000132535	DLG4	2.12253	71.5597	0.033794
ENSG00000133069	TMCC2	2.12252	74.7825	0.033794
ENSG00000272636	DOC2B	-2.12245	-253.127	0.0338
ENSG00000225921	NOL7	2.12195	55.4357	0.033842
ENSG00000133110	POSTN	2.12185	1105.52	0.03385
ENSG00000143977	SNRPG	-2.12179	-32.2121	0.033855
ENSG00000271271	UGT2A2	2.1215	329.924	0.03388
ENSG00000109519	GRPEL1	2.1207	28.4086	0.033947
ENSG00000103257	SLC7A5	2.11891	6.66833	0.034098
ENSG00000204060	FOXO6	2.11874	55.0412	0.034112
ENSG00000198929	NOS1AP	2.11845	59.0531	0.034137
ENSG00000198216	CACNA1E	2.11775	1479.86	0.034196
ENSG00000111319	SCNN1A	-2.11743	-30.3543	0.034223
ENSG00000163714	U2SURP	-2.11678	-343.931	0.034278
ENSG00000127481	UBR4	2.11672	83.9408	0.034284
ENSG00000081479	LRP2	-2.11598	-235.95	0.034347
ENSG00000144476	ACKR3	-2.11589	-6.09611	0.034354
ENSG00000204022	LIPJ	-2.11541	-310.673	0.034395
ENSG00000169905	TOR1AIP2	-2.11492	-68.9665	0.034437
ENSG00000243317	STMP1	2.1145	30.3998	0.034473
ENSG00000081059	TCF7	2.11417	15.2728	0.0345
ENSG00000177542	SLC25A22	2.11334	40.1126	0.034572
ENSG00000133657	ATP13A3	-2.11304	-32.954	0.034598
ENSG00000101412	E2F1	-2.11253	-15.444	0.034641
ENSG00000144589	STK11IP	2.11231	175.66	0.03466
ENSG00000180817	PPA1	2.11213	25.1839	0.034675
ENSG00000076944	STXBP2	-2.11198	-42.582	0.034688
ENSG00000123179	EBPL	-2.11111	-6.89452	0.034763
ENSG00000165533	TTC8	2.1106	64.7222	0.034807
ENSG00000114378	HYAL1	2.11007	59.1204	0.034852
ENSG00000158050	DUSP2	2.10984	55.4407	0.034872
ENSG00000163374	YY1AP1	2.1091	59.65	0.034936
ENSG00000276644	DACH1	2.1091	57.6594	0.034936
ENSG00000091428	RAPGEF4	2.10882	308.279	0.03496
ENSG00000160791	CCR5	-2.10862	-4.06008	0.034978
ENSG00000242441	GTF2A1L	2.10861	205.048	0.034978
ENSG00000204913	LRRC3C	-2.10844	-17.9341	0.034993
ENSG00000198298	ZNF485	2.10816	47.2205	0.035017
ENSG00000023902	PLEKHO1	2.10788	36.2713	0.035042
ENSG00000168487	BMP1	2.10663	20.8211	0.03515
ENSG00000183963	SMTN	2.10556	8.88608	0.035242
ENSG00000228594	FNDC10	2.10471	268.604	0.035317
ENSG00000163491	NEK10	2.10468	18.7845	0.035319
ENSG00000170426	SDR9C7	-2.10447	-494.161	0.035337
ENSG00000213588	ZBTB9	2.10391	82.6593	0.035386
ENSG00000241837	ATP5PO	-2.10391	-29.0899	0.035386
ENSG00000131115	ZNF227	-2.10379	-56.3863	0.035397
ENSG00000164713	BRI3	2.10349	30.778	0.035423
ENSG00000171867	PRNP	2.10313	30.1932	0.035455
ENSG00000137727	ARHGAP20	-2.10249	-70.8507	0.03551
ENSG00000135838	NPL	2.10246	29.0908	0.035513
ENSG00000184838	PRR16	2.10208	51.7778	0.035547
ENSG00000136286	MYO1G	2.10201	24.5811	0.035552
ENSG00000185187	SIGIRR	2.10192	136.633	0.03556
ENSG00000129437	KLK14	2.1019	210.723	0.035562
ENSG00000177239	MAN1B1	-2.10117	-110.012	0.035626
ENSG00000159398	CES5A	2.10112	822.367	0.035631
ENSG00000136856	SLC2A8	-2.10082	-11.8516	0.035657
ENSG00000167664	TMIGD2	2.10075	4.60121	0.035663
ENSG00000198440	ZNF583	-2.10043	-7.44284	0.035691
ENSG00000106004	HOXA5	-2.10034	-416.481	0.035699
ENSG00000163126	ANKRD23	-2.09923	-493.524	0.035797
ENSG00000075223	SEMA3C	2.09881	26.3329	0.035834
ENSG00000153113	CAST	2.0988	69.4156	0.035835
ENSG00000090863	GLG1	-2.09838	-120.736	0.035872
ENSG00000140320	BAHD1	2.09806	83.1501	0.0359
ENSG00000123444	KBTBD4	2.09798	152.798	0.035907
ENSG00000163001	CFAP36	2.09785	29.0313	0.035918
ENSG00000088280	ASAP3	2.09766	16.77	0.035935
ENSG00000042980	ADAM28	2.09739	47.3422	0.03596
ENSG00000213793	ZNF888	-2.0966	-14.561	0.036029
ENSG00000244462	RBM12	-2.09592	-41.321	0.03609
ENSG00000203546	ENSG00000203546	2.09464	60.018	0.036203
ENSG00000139718	SETD1B	2.0943	277.862	0.036233
ENSG00000142961	MOB3C	-2.09398	-14.003	0.036261
ENSG00000142606	MMEL1	2.09378	182.001	0.036279
ENSG00000124191	TOX2	2.09369	5.71331	0.036287
ENSG00000040341	STAU2	2.09365	14.2615	0.036292
ENSG00000237489	C10orf143	2.09266	164.642	0.03638
ENSG00000145592	RPL37	2.09071	29.7842	0.036554
ENSG00000186105	LRRC70	2.08989	40.765	0.036628
ENSG00000146378	TAAR2	-2.08966	-449.79	0.036649
ENSG00000258529	ENSG00000258529	2.08895	13.8996	0.036712
ENSG00000156140	ADAMTS3	2.08854	14.1311	0.036749
ENSG00000154415	PPP1R3A	-2.08849	-1764.72	0.036753
ENSG00000159176	CSRP1	2.08833	13.8627	0.036768
ENSG00000205362	MT1A	-2.08779	-284.478	0.036817
ENSG00000172717	GARIN2	2.08759	141.968	0.036835
ENSG00000184313	MROH7	-2.08642	-422.315	0.03694
ENSG00000267534	S1PR2	-2.08572	-14.1264	0.037004
ENSG00000183770	FOXL2	-2.0841	-502.839	0.037151
ENSG00000171060	C8orf74	-2.08388	-395.967	0.037171
ENSG00000275410	HNF1B	-2.08379	-436.733	0.037179
ENSG00000171201	SMR3B	2.08351	54.0352	0.037205
ENSG00000113312	TTC1	-2.08343	-45.196	0.037212
ENSG00000167723	TRPV3	2.08213	2.22655	0.037331
ENSG00000124882	EREG	-2.08184	-69.4034	0.037357
ENSG00000196605	ZNF846	-2.0812	-64.1353	0.037416
ENSG00000008382	MPND	2.08115	24.2167	0.03742
ENSG00000169018	FEM1B	-2.08112	-80.5249	0.037423
ENSG00000179242	CDH4	-2.07997	-298.588	0.037528
ENSG00000157211	CDCP2	-2.07932	-275.398	0.037588
ENSG00000291315	ENSG00000291315	-2.07899	-28.4328	0.037618
ENSG00000105186	ANKRD27	-2.07843	-34.7627	0.037669
ENSG00000123384	LRP1	-2.07802	-18.4415	0.037707
ENSG00000070610	GBA2	2.07759	13.8897	0.037747
ENSG00000130699	TAF4	2.07716	115.484	0.037787
ENSG00000158163	DZIP1L	-2.07688	-34.4668	0.037813
ENSG00000163736	PPBP	-2.0768	-13.6161	0.03782
ENSG00000179165	PXT1	2.07672	55.8927	0.037827
ENSG00000275111	ZNF2	-2.07655	-314.57	0.037843
ENSG00000187164	SHTN1	-2.0757	-20.3862	0.037922
ENSG00000153294	ADGRF4	-2.07542	-273.83	0.037947
ENSG00000077420	APBB1IP	-2.07472	-7.16773	0.038012
ENSG00000164323	CFAP97	2.07441	12.2397	0.038041
ENSG00000248235	ENSG00000248235	-2.07434	-33.2399	0.038048
ENSG00000115421	PAPOLG	2.07426	66.3604	0.038055
ENSG00000090539	CHRD	-2.07347	-41.1852	0.038128
ENSG00000227729	RD3L	2.07235	13.3435	0.038232
ENSG00000122958	VPS26A	2.07167	57.7792	0.038296
ENSG00000161981	SNRNP25	2.07149	10.9157	0.038313
ENSG00000185527	PDE6G	2.07061	109.992	0.038396
ENSG00000272980	ENSG00000272980	2.07033	28.2317	0.038421
ENSG00000163599	CTLA4	-2.06955	-19.5357	0.038495
ENSG00000284969	ENSG00000284969	2.069	3.7995	0.038546
ENSG00000100034	PPM1F	2.06819	11.9142	0.038622
ENSG00000050820	BCAR1	2.06773	56.0995	0.038666
ENSG00000213066	CEP43	2.06768	14.891	0.03867
ENSG00000269825	ENSG00000269825	-2.06751	-6.56455	0.038686
ENSG00000184178	SCFD2	-2.06741	-25.4868	0.038696
ENSG00000168710	AHCYL1	-2.06655	-20.9763	0.038777
ENSG00000104969	SGTA	2.06583	733.199	0.038844
ENSG00000169129	AFAP1L2	-2.06574	-352.97	0.038853
ENSG00000117500	TMED5	2.06555	164.759	0.038871
ENSG00000144741	SLC25A26	-2.06538	-186.036	0.038887
ENSG00000172123	SLFN12	2.06498	12.2773	0.038925
ENSG00000108588	CCDC47	2.0647	33.163	0.038951
ENSG00000078699	CBFA2T2	-2.06461	-15.6084	0.03896
ENSG00000185728	YTHDF3	-2.0646	-96.2771	0.038961
ENSG00000251246	EFNA4-EFNA3	-2.06431	-72.9698	0.038988
ENSG00000174946	GPR171	2.06358	63.8386	0.039057
ENSG00000166575	TMEM135	2.06336	36.0671	0.039079
ENSG00000103091	WDR59	2.06329	27.1862	0.039085
ENSG00000089053	ANAPC5	2.0622	92.079	0.039189
ENSG00000124243	BCAS4	2.06154	4.44008	0.039251
ENSG00000116661	FBXO2	-2.06102	-27.8706	0.039302
ENSG00000116985	BMP8B	2.06058	13.8191	0.039343
ENSG00000169174	PCSK9	2.06051	358.387	0.03935
ENSG00000132825	PPP1R3D	-2.05963	-127.217	0.039434
ENSG00000288678	ENSG00000288678	-2.05945	-52.8978	0.039451
ENSG00000159403	C1R	2.0594	131.296	0.039456
ENSG00000125965	GDF5	-2.05896	-96.1243	0.039498
ENSG00000154174	TOMM70	2.0581	127.022	0.03958
ENSG00000257411	ENSG00000257411	2.0578	114.306	0.039609
ENSG00000133958	UNC79	2.05749	126.01	0.039639
ENSG00000198363	ASPH	-2.05703	-11.6546	0.039683
ENSG00000138796	HADH	2.05687	41.5101	0.039699
ENSG00000162614	NEXN	2.05682	78.1858	0.039703
ENSG00000132718	SYT11	-2.05652	-49.311	0.039733
ENSG00000165617	DACT1	-2.05627	-30.9589	0.039757
ENSG00000158062	UBXN11	2.05624	16.058	0.039759
ENSG00000263201	DPEP2NB	2.05619	209.514	0.039764
ENSG00000166257	SCN3B	2.05601	60.9085	0.039781
ENSG00000167996	FTH1	2.05551	187.958	0.039829
ENSG00000120137	PANK3	2.05533	39.8859	0.039847
ENSG00000204815	ODAD4	2.05513	73.5601	0.039866
ENSG00000179055	OR13D1	-2.05468	-75.5137	0.03991
ENSG00000119844	AFTPH	2.05381	47.856	0.039994
ENSG00000110218	PANX1	-2.05372	-30.4868	0.040003
ENSG00000105810	CDK6	-2.05302	-79.9668	0.040071
ENSG00000002549	LAP3	-2.05279	-9.14955	0.040093
ENSG00000158528	PPP1R9A	2.05255	244.804	0.040116
ENSG00000134202	GSTM3	-2.05155	-114.15	0.040213
ENSG00000131067	GGT7	2.05092	40.2298	0.040275
ENSG00000076650	GPATCH1	-2.04982	-20.7682	0.040382
ENSG00000172939	OXSR1	2.0492	61.7589	0.040442
ENSG00000177082	WDR73	-2.04861	-95.8846	0.0405
ENSG00000154188	ANGPT1	-2.04634	-23.3484	0.040723
ENSG00000189306	RRP7A	-2.04538	-42.5844	0.040817
ENSG00000114354	TFG	2.04536	15.4874	0.040819
ENSG00000161944	ASGR2	-2.04523	-187.448	0.040832
ENSG00000213585	VDAC1	2.04521	32.4806	0.040834
ENSG00000196793	ZNF239	-2.04422	-8.20967	0.040932
ENSG00000187866	PABIR1	2.04358	14.4175	0.040995
ENSG00000100522	GNPNAT1	-2.04335	-10.6406	0.041018
ENSG00000139193	CD27	-2.04324	-18.8155	0.041029
ENSG00000103145	HCFC1R1	2.04302	57.5823	0.041051
ENSG00000146859	TMEM140	-2.04234	-68.4886	0.041117
ENSG00000131480	AOC2	-2.04181	-245.827	0.041171
ENSG00000188883	KLRG2	2.04073	50.1241	0.041278
ENSG00000186326	RGS9BP	-2.0401	-44.714	0.041341
ENSG00000113302	IL12B	2.03978	417.148	0.041372
ENSG00000118579	MED28	2.03879	26.1249	0.041471
ENSG00000071677	PRLH	2.03877	571.644	0.041473
ENSG00000288611	NPBWR1	2.03796	467.552	0.041554
ENSG00000135547	HEY2	2.03792	40.2414	0.041558
ENSG00000088543	C3orf18	-2.03777	-15.9272	0.041573
ENSG00000143252	SDHC	-2.03734	-34.5616	0.041616
ENSG00000128165	ADM2	2.03725	81.6227	0.041625
ENSG00000254505	CHMP4A	2.03705	34.1175	0.041645
ENSG00000171135	JAGN1	-2.03686	-27.7897	0.041664
ENSG00000284554	ENSG00000284554	2.03661	129.482	0.041689
ENSG00000103494	RPGRIP1L	-2.03495	-30.4237	0.041856
ENSG00000141298	SSH2	-2.03487	-66.0726	0.041864
ENSG00000162630	B3GALT2	2.03441	54.8572	0.04191
ENSG00000151131	NOPCHAP1	-2.03373	-51.8828	0.041979
ENSG00000146802	TMEM168	2.03327	194.426	0.042025
ENSG00000159792	PSKH1	2.03313	29.7422	0.04204
ENSG00000182247	UBE2E2	-2.03307	-7.35545	0.042045
ENSG00000196715	VKORC1L1	2.03153	24.8137	0.042201
ENSG00000196453	ZNF777	2.03093	91.7688	0.042262
ENSG00000134323	MYCN	2.03062	344.578	0.042293
ENSG00000118017	A4GNT	2.02986	1206.86	0.042371
ENSG00000157911	PEX10	2.02962	102.449	0.042395
ENSG00000166997	CNPY4	2.02935	189.81	0.042423
ENSG00000162927	PUS10	-2.02928	-79.1301	0.042429
ENSG00000169189	NSMCE1	2.02919	30.9146	0.042439
ENSG00000179934	CCR8	2.02876	101.517	0.042483
ENSG00000197079	KRT35	-2.02823	-194.508	0.042536
ENSG00000007047	MARK4	2.02771	40.0561	0.04259
ENSG00000131759	RARA	2.02659	69.0973	0.042705
ENSG00000180574	EIF2S3B	2.0259	150.689	0.042775
ENSG00000138964	PARVG	2.02588	6.89329	0.042777
ENSG00000183615	FAM167B	2.02575	53.4585	0.04279
ENSG00000113407	TARS1	-2.02461	-11.3173	0.042907
ENSG00000096088	PGC	-2.02429	-442.211	0.042941
ENSG00000170619	COMMD5	2.02346	607.744	0.043026
ENSG00000185022	MAFF	2.02337	83.2551	0.043035
ENSG00000196526	AFAP1	-2.02323	-0.56216	0.04305
ENSG00000176922	OR51S1	-2.02321	-508.849	0.043051
ENSG00000132677	RHBG	2.02298	350.006	0.043075
ENSG00000014824	SLC30A9	2.02259	32.4935	0.043115
ENSG00000101440	ASIP	2.02214	906.976	0.043162
ENSG00000063169	BICRA	-2.02207	-45.4188	0.043169
ENSG00000070669	ASNS	2.02195	67.6756	0.043181
ENSG00000188747	NOXA1	2.02183	16.5408	0.043194
ENSG00000197136	PCNX3	-2.02158	-64.6969	0.04322
ENSG00000213859	KCTD11	2.02145	164.954	0.043233
ENSG00000103485	QPRT	2.02137	28.2789	0.043241
ENSG00000173013	CCDC96	-2.02129	-151.607	0.04325
ENSG00000181616	OR52H1	2.02102	219.042	0.043277
ENSG00000113916	BCL6	2.021	13.4449	0.04328
ENSG00000112697	TMEM30A	2.02095	86.9937	0.043285
ENSG00000213020	ZNF611	2.02013	6.99319	0.043369
ENSG00000259431	THTPA	2.01975	977.962	0.043409
ENSG00000174718	RESF1	2.01974	27.7213	0.04341
ENSG00000196169	KIF19	-2.01901	-26.3623	0.043486
ENSG00000139540	SLC39A5	2.01885	110.823	0.043503
ENSG00000152214	RIT2	2.01845	550.236	0.043545
ENSG00000060982	BCAT1	2.01811	12.4449	0.04358
ENSG00000285733	ENSG00000285733	-2.0179	-18.0951	0.043601
ENSG00000004139	SARM1	-2.01745	-45.6189	0.043648
ENSG00000164951	PDP1	2.0166	38.1539	0.043737
ENSG00000148660	CAMK2G	-2.01596	-170.3	0.043805
ENSG00000189409	MMP23B	2.01464	109.929	0.043942
ENSG00000108468	CBX1	2.01454	13.0697	0.043953
ENSG00000176204	LRRTM4	2.01403	338.831	0.044006
ENSG00000009954	BAZ1B	2.01393	511.446	0.044017
ENSG00000111206	FOXM1	-2.01376	-28.0936	0.044034
ENSG00000159788	RGS12	-2.0135	-34.3434	0.044062
ENSG00000146285	SCML4	-2.01303	-115.331	0.044111
ENSG00000128891	CCDC32	-2.01265	-13.1452	0.044151
ENSG00000178078	STAP2	2.0116	17.8214	0.044262
ENSG00000137337	MDC1	2.01153	23.096	0.044269
ENSG00000198467	TPM2	-2.0114	-8.91376	0.044283
ENSG00000196427	NBPF4	-2.01117	-410.85	0.044307
ENSG00000141858	SAMD1	2.01114	38.5539	0.04431
ENSG00000050748	MAPK9	2.011	31.8215	0.044326
ENSG00000099910	KLHL22	-2.01097	-59.4083	0.044329
ENSG00000204694	OR11A1	2.01065	633.118	0.044362
ENSG00000167186	COQ7	-2.01065	-24.1363	0.044363
ENSG00000248871	TNFSF12-TNFSF13	-2.01028	-44.5232	0.044401
ENSG00000156502	SUPV3L1	2.01026	25.7753	0.044404
ENSG00000184988	TMEM106A	2.01005	2.49563	0.044426
ENSG00000164346	NSA2	2.00969	41.5174	0.044464
ENSG00000164647	STEAP1	-2.00903	-57.5634	0.044534
ENSG00000235098	ANKRD65	2.00875	803.299	0.044563
ENSG00000205502	C2CD4B	2.0087	144.951	0.044569
ENSG00000099337	KCNK6	-2.00867	-90.3911	0.044572
ENSG00000288796	ENSG00000288796	-2.0086	-23.9694	0.04458
ENSG00000163885	CFAP100	2.00836	272.416	0.044605
ENSG00000070495	JMJD6	-2.00833	-34.4754	0.044609
ENSG00000007062	PROM1	2.00829	239.362	0.044612
ENSG00000137720	CFAP68	2.00826	26.6532	0.044615
ENSG00000163581	SLC2A2	-2.00815	-434.042	0.044628
ENSG00000108947	EFNB3	2.00758	170.599	0.044688
ENSG00000171346	KRT15	-2.00756	-1323.12	0.04469
ENSG00000139372	TDG	-2.00711	-15.3773	0.044738
ENSG00000166888	STAT6	2.00703	49.9596	0.044747
ENSG00000122707	RECK	-2.00702	-54.3199	0.044747
ENSG00000251201	TMED7-TICAM2	-2.00545	-15.462	0.044915
ENSG00000213218	CSH2	2.00528	54.5676	0.044933
ENSG00000109265	CRACD	2.00486	28.7147	0.044978
ENSG00000106819	ASPN	2.00404	229.245	0.045066
ENSG00000100558	PLEK2	-2.00244	-16.8863	0.045238
ENSG00000133392	MYH11	2.00233	98.4108	0.045249
ENSG00000126934	MAP2K2	2.00145	55.1217	0.045344
ENSG00000102891	MT4	-2.00066	-760.647	0.045429
ENSG00000223658	C1GALT1C1L	-1.99992	-125.421	0.045509
ENSG00000149782	PLCB3	1.99954	22.635	0.04555
ENSG00000151468	CCDC3	-1.99862	-379.237	0.045649
ENSG00000241360	PDXP	-1.99702	-47.376	0.045823
ENSG00000172139	SLC9C1	-1.99695	-52.0539	0.045831
ENSG00000122783	CYREN	-1.99653	-14.5625	0.045876
ENSG00000084652	TXLNA	-1.99624	-209.399	0.045908
ENSG00000138346	DNA2	1.99593	46.2208	0.045942
ENSG00000182511	FES	1.99523	6.99149	0.046018
ENSG00000240038	AMY2B	-1.99474	-103.143	0.046072
ENSG00000105549	THEG	1.99401	661.672	0.046151
ENSG00000219438	TAFA5	-1.99299	-750.068	0.046262
ENSG00000284643	SCYGR2	-1.99297	-324.203	0.046265
ENSG00000162545	CAMK2N1	-1.99269	-24.2053	0.046296
ENSG00000240771	ARHGEF25	-1.99258	-47.0398	0.046307
ENSG00000180386	KRTAP9-7	1.99185	752.326	0.046387
ENSG00000099942	CRKL	1.99165	79.5187	0.046409
ENSG00000140718	FTO	-1.99127	-58.8149	0.046451
ENSG00000100027	YPEL1	-1.991	-8.57874	0.046481
ENSG00000004779	NDUFAB1	1.9907	28.5336	0.046514
ENSG00000196782	MAML3	1.98991	25.9966	0.046601
ENSG00000164129	NPY5R	1.98967	616.45	0.046627
ENSG00000044012	GUCA2B	1.98961	916.256	0.046633
ENSG00000177383	MAGEF1	1.98925	9.47866	0.046673
ENSG00000165506	DNAAF2	1.98888	5.67306	0.046715
ENSG00000112149	CD83	-1.98851	-23.7978	0.046755
ENSG00000124181	PLCG1	-1.98828	-31.3169	0.046781
ENSG00000164930	FZD6	1.98737	9.0806	0.046881
ENSG00000197959	DNM3	-1.98728	-22.3091	0.046891
ENSG00000151948	GLT1D1	-1.98705	-200.502	0.046917
ENSG00000156983	BRPF1	1.98699	70.814	0.046924
ENSG00000149115	TNKS1BP1	-1.98687	-13.5702	0.046936
ENSG00000165501	LRR1	1.98661	10.9892	0.046965
ENSG00000136938	ANP32B	-1.9859	-57.6662	0.047045
ENSG00000164136	IL15	-1.98578	-46.6413	0.047057
ENSG00000168530	MYL1	1.98574	548.622	0.047062
ENSG00000185585	OLFML2A	-1.98566	-150.781	0.047071
ENSG00000101463	SYNDIG1	1.98556	474.935	0.047083
ENSG00000144452	ABCA12	-1.98553	-464.12	0.047086
ENSG00000119801	YPEL5	-1.98524	-66.4874	0.047118
ENSG00000145284	SCD5	-1.98522	-9.60766	0.04712
ENSG00000180329	CCDC43	-1.98519	-48.421	0.047123
ENSG00000110060	PUS3	-1.98324	-8.96153	0.04734
ENSG00000141642	ELAC1	-1.98324	-134.173	0.04734
ENSG00000174255	ZNF80	1.98304	109.86	0.047363
ENSG00000173338	KCNK7	-1.98292	-8.43476	0.047376
ENSG00000111786	SRSF9	1.98259	48.5671	0.047413
ENSG00000101247	NDUFAF5	-1.98119	-27.8689	0.04757
ENSG00000102924	CBLN1	1.98117	197.235	0.047572
ENSG00000051341	POLQ	1.9807	53.576	0.047625
ENSG00000105643	ARRDC2	-1.97987	-83.1766	0.047719
ENSG00000141456	PELP1	-1.97908	-186.738	0.047807
ENSG00000214456	PLIN5	-1.97904	-155.565	0.047812
ENSG00000167625	ZNF526	-1.97904	-59.7203	0.047812
ENSG00000203795	FAM24A	1.97871	250.582	0.047849
ENSG00000143314	MRPL24	-1.9782	-98.241	0.047907
ENSG00000102897	LYRM1	1.97811	111.581	0.047916
ENSG00000133574	GIMAP4	1.97802	28.2585	0.047927
ENSG00000169105	CHST14	-1.97773	-69.0732	0.04796
ENSG00000189184	PCDH18	-1.97759	-69.526	0.047975
ENSG00000025434	NR1H3	-1.97692	-126.215	0.04805
ENSG00000198083	KRTAP9-9	-1.97688	-779.671	0.048055
ENSG00000128016	ZFP36	1.97676	127.728	0.048069
ENSG00000197818	SLC9A8	1.97615	30.4094	0.048138
ENSG00000132793	LPIN3	1.97607	81.984	0.048147
ENSG00000164037	SLC9B1	1.97599	34.2483	0.048156
ENSG00000167487	KLHL26	1.97548	125.637	0.048214
ENSG00000178997	EXD1	-1.97507	-61.7102	0.048261
ENSG00000094796	KRT31	1.97502	1079.38	0.048266
ENSG00000177548	RABEP2	1.97474	126.41	0.048298
ENSG00000204361	NXPE2	1.97342	260.435	0.048448
ENSG00000136816	TOR1B	1.97335	22.7491	0.048455
ENSG00000131931	THAP1	-1.97309	-35.2807	0.048485
ENSG00000172324	OR5A2	1.97308	1234.49	0.048487
ENSG00000124140	SLC12A5	-1.9727	-817.848	0.04853
ENSG00000181626	ANKRD62	-1.9722	-812.403	0.048586
ENSG00000186732	MPPED1	-1.97169	-374.392	0.048645
ENSG00000155827	RNF20	-1.97059	-52.7687	0.048771
ENSG00000060642	PIGV	-1.9702	-10.8127	0.048815
ENSG00000141391	PRELID3A	-1.96965	-4.80564	0.048879
ENSG00000198517	MAFK	-1.969	-96.8627	0.048954
ENSG00000002330	BAD	1.96877	83.0583	0.04898
ENSG00000081913	PHLPP1	1.96829	23.2651	0.049035
ENSG00000166262	FAM227B	-1.9682	-147.61	0.049045
ENSG00000125375	DMAC2L	-1.96809	-7.44984	0.049058
ENSG00000198515	CNGA1	-1.96724	-8.27489	0.049155
ENSG00000172689	MS4A10	1.96565	194.662	0.049339
ENSG00000184984	CHRM5	1.96555	167.216	0.049351
ENSG00000109118	PHF12	1.9646	269.708	0.04946
ENSG00000188215	DCUN1D3	1.9645	44.571	0.049473
ENSG00000156162	DPY19L4	1.96419	72.0088	0.049508
ENSG00000137133	HINT2	-1.96336	-41.2268	0.049604
ENSG00000255730	ENSG00000255730	1.96315	33.1203	0.049628
ENSG00000035862	TIMP2	1.96307	4.54171	0.049638
ENSG00000085831	TTC39A	1.96304	278.881	0.049641
ENSG00000128886	ELL3	1.96287	12.2835	0.049661
ENSG00000196689	TRPV1	1.96223	319.308	0.049736
ENSG00000111261	MANSC1	-1.96221	-64.2534	0.049737
ENSG00000166444	DENND2B	1.96119	220.111	0.049856
ENSG00000163430	FSTL1	1.96004	30.4675	0.049991
ENSG00000124225	PMEPA1	1.95943	36.6063	0.050063
ENSG00000114626	ABTB1	1.95863	18.3747	0.050157
ENSG00000168002	POLR2G	1.95849	69.0971	0.050173
ENSG00000127325	BEST3	-1.95824	-70.0382	0.050202
ENSG00000070814	TCOF1	-1.95774	-97.2454	0.05026
ENSG00000181803	OR6S1	1.9575	216.056	0.050288
ENSG00000244617	ASPRV1	1.95742	406.545	0.050298
ENSG00000215454	KRTAP10-4	1.95724	427.468	0.050319
ENSG00000204381	LAYN	1.95711	12.4758	0.050335
ENSG00000170091	NSG2	-1.95558	-936.692	0.050514
ENSG00000044115	CTNNA1	1.95542	10.5083	0.050534
ENSG00000142875	PRKACB	1.95533	110.861	0.050544
ENSG00000171017	LRRC8E	1.95527	70.0368	0.050551
ENSG00000008441	NFIX	1.95522	133.944	0.050558
ENSG00000185009	AP3M1	-1.95518	-43.856	0.050562
ENSG00000111011	RSRC2	1.95489	128.516	0.050596
ENSG00000086506	HBQ1	-1.95476	-40.8129	0.050612
ENSG00000171496	OR1L8	-1.95391	-186.44	0.050712
ENSG00000111912	NCOA7	1.95382	45.194	0.050722
ENSG00000188981	MSANTD1	1.95345	421.921	0.050766
ENSG00000135677	GNS	-1.95343	-25.4971	0.050768
ENSG00000143337	TOR1AIP1	1.95342	171.716	0.05077
ENSG00000130037	KCNA5	-1.9531	-230.294	0.050808
ENSG00000163283	ALPP	1.95294	435.164	0.050827
ENSG00000161180	CCDC116	1.95276	41.8277	0.050849
ENSG00000221866	PLXNA4	-1.95232	-385.24	0.0509
ENSG00000182318	ZSCAN22	-1.95197	-114.686	0.050942
ENSG00000143294	PRCC	-1.95173	-75.1823	0.05097
ENSG00000169609	C15orf40	-1.95112	-16.3689	0.051042
ENSG00000105011	ASF1B	1.95111	25.5063	0.051044
ENSG00000136631	VPS45	1.95039	15.1462	0.05113
ENSG00000176890	TYMS	-1.95024	-5.80931	0.051148
ENSG00000119703	ZC2HC1C	-1.94952	-2.10901	0.051233
ENSG00000135974	C2orf49	1.94942	32.9309	0.051245
ENSG00000176371	ZSCAN2	-1.94878	-118.845	0.051322
ENSG00000104973	MED25	1.94778	42.9497	0.051441
ENSG00000100523	DDHD1	1.94703	12.6875	0.051532
ENSG00000170035	UBE2E3	1.94683	34.5343	0.051555
ENSG00000131652	THOC6	1.94671	32.8745	0.05157
ENSG00000156110	ADK	-1.94669	-12.2692	0.051572
ENSG00000188738	FSIP2	1.94645	871.756	0.051601
ENSG00000239887	C1orf226	-1.94641	-147.486	0.051606
ENSG00000121644	DESI2	-1.94573	-70.4358	0.051687
ENSG00000078246	TULP3	-1.94484	-46.3052	0.051795
ENSG00000143674	MAP3K21	1.94431	16.1354	0.051858
ENSG00000174165	ZDHHC24	1.94359	32.2206	0.051945
ENSG00000188293	IGFL1	1.94346	1071.15	0.051961
ENSG00000105855	ITGB8	1.94334	48.1711	0.051975
ENSG00000186407	CD300E	-1.94334	-414.942	0.051976
ENSG00000085433	WDR47	1.94234	30.8822	0.052095
ENSG00000167614	TTYH1	1.94233	371.512	0.052098
ENSG00000181031	RPH3AL	1.94231	61.4844	0.052099
ENSG00000166261	ZNF202	1.94194	71.5386	0.052145
ENSG00000170075	GPR37L1	1.94173	272.053	0.05217
ENSG00000162944	RFTN2	-1.94132	-38.0406	0.052219
ENSG00000103023	PRSS54	-1.94101	-235.447	0.052257
ENSG00000148835	TAF5	-1.94033	-9.56837	0.052339
ENSG00000106701	FSD1L	-1.94004	-7.58479	0.052375
ENSG00000132773	TOE1	1.93982	60.7712	0.052402
ENSG00000167130	DOLPP1	-1.93934	-101.217	0.05246
ENSG00000140525	FANCI	-1.93922	-64.9073	0.052475
ENSG00000131849	ZNF132	-1.9392	-18.6154	0.052477
ENSG00000205038	PKHD1L1	1.93868	565.442	0.05254
ENSG00000149781	FERMT3	1.93723	44.6161	0.052717
ENSG00000132259	CNGA4	1.93684	255.757	0.052765
ENSG00000175202	HIGD2B	-1.93678	-15.9503	0.052772
ENSG00000186812	ZNF397	-1.93653	-108.611	0.052802
ENSG00000187796	CARD9	1.93638	18.4112	0.052821
ENSG00000124615	MOCS1	-1.93636	-29.851	0.052823
ENSG00000279073	ENSG00000279073	-1.9351	-57.8129	0.052978
ENSG00000141034	GID4	1.93483	42.7772	0.053011
ENSG00000124818	OPN5	-1.93475	-229.578	0.053021
ENSG00000135069	PSAT1	1.93464	18.1194	0.053035
ENSG00000171680	PLEKHG5	1.9344	20.0212	0.053064
ENSG00000182150	ERCC6L2	-1.93432	-31.7453	0.053074
ENSG00000204444	APOM	-1.93387	-75.385	0.053129
ENSG00000284873	OOSP1	1.93379	687.735	0.053139
ENSG00000131188	PRR7	-1.93355	-138.61	0.053168
ENSG00000138614	INTS14	1.93337	81.0127	0.05319
ENSG00000280670	CCDC163	-1.93259	-69.4299	0.053286
ENSG00000162408	NOL9	-1.9324	-15.1885	0.05331
ENSG00000091656	ZFHX4	1.93233	1399.8	0.053318
ENSG00000125746	EML2	-1.93203	-2.56144	0.053355
ENSG00000135451	TROAP	-1.93134	-186.17	0.05344
ENSG00000092201	SUPT16H	-1.93129	-34.9836	0.053447
ENSG00000172336	POP7	1.93129	215.299	0.053448
ENSG00000173208	ABCD2	-1.93119	-44.3822	0.053459
ENSG00000259916	AQP7B	1.93115	1627.03	0.053464
ENSG00000185236	RAB11B	-1.93099	-55.2026	0.053484
ENSG00000065802	ASB1	1.9306	37.6312	0.053532
ENSG00000155926	SLA	-1.92994	-64.4068	0.053614
ENSG00000203797	DDO	1.92975	75.433	0.053638
ENSG00000004975	DVL2	-1.92951	-31.2884	0.053667
ENSG00000101782	RIOK3	-1.92891	-75.5648	0.053742
ENSG00000132330	SCLY	1.92888	49.0527	0.053745
ENSG00000007237	GAS7	-1.92883	-19.4334	0.053752
ENSG00000122692	SMU1	-1.92883	-71.0888	0.053753
ENSG00000134419	RPS15A	-1.92806	-70.5507	0.053847
ENSG00000131941	RHPN2	-1.92793	-16.1173	0.053864
ENSG00000011243	AKAP8L	1.92792	135.46	0.053865
ENSG00000188039	NWD1	-1.92734	-36.7377	0.053937
ENSG00000137776	SLTM	-1.92693	-65.8773	0.053988
ENSG00000109861	CTSC	-1.92681	-6.89147	0.054004
ENSG00000178307	TMEM11	-1.9265	-19.5615	0.054042
ENSG00000140332	TLE3	-1.92592	-80.5887	0.054115
ENSG00000152954	NRSN1	1.9258	323.932	0.054129
ENSG00000100100	PIK3IP1	-1.92563	-113.657	0.05415
ENSG00000084734	GCKR	1.92526	530.23	0.054197
ENSG00000152213	ARL11	1.92492	9.88586	0.05424
ENSG00000010438	PRSS3	1.92373	365.198	0.054388
ENSG00000173327	MAP3K11	1.92354	32.2298	0.054413
ENSG00000261236	BOP1	-1.92342	-370.008	0.054428
ENSG00000105397	TYK2	1.92211	70.7136	0.054592
ENSG00000172345	STARD5	1.92167	9.65327	0.054647
ENSG00000006016	CRLF1	1.92167	330.241	0.054647
ENSG00000204217	BMPR2	-1.92166	-47.8227	0.054649
ENSG00000122778	KIAA1549	-1.92132	-57.1252	0.054691
ENSG00000156471	PTDSS1	-1.92131	-66.6761	0.054693
ENSG00000170373	CST1	-1.92071	-72.3193	0.054768
ENSG00000008128	CDK11A	-1.92016	-178.651	0.054838
ENSG00000044574	HSPA5	-1.91946	-151.243	0.054927
ENSG00000189167	ZAR1L	1.91942	84.7723	0.054931
ENSG00000125733	TRIP10	1.91882	14.1691	0.055007
ENSG00000263528	IKBKE	-1.91879	-2.33086	0.055011
ENSG00000198231	DDX42	1.91856	39.7377	0.05504
ENSG00000100554	ATP6V1D	-1.91812	-141.734	0.055096
ENSG00000159251	ACTC1	1.91625	548.244	0.055334
ENSG00000116133	DHCR24	-1.91611	-63.4894	0.055351
ENSG00000151726	ACSL1	-1.91593	-34.5748	0.055374
ENSG00000147364	FBXO25	1.91593	17.7118	0.055374
ENSG00000166037	CEP57	-1.91567	-17.0185	0.055407
ENSG00000136697	IL1F10	-1.91531	-353.081	0.055453
ENSG00000225950	NTF4	1.91525	102.026	0.05546
ENSG00000109072	VTN	-1.91514	-12.7629	0.055474
ENSG00000162891	IL20	-1.91425	-723.864	0.055588
ENSG00000181781	ODF3L2	1.91341	724.833	0.055696
ENSG00000254521	SIGLEC12	1.9134	32.5102	0.055697
ENSG00000164434	FABP7	1.91301	441.66	0.055747
ENSG00000086504	MRPL28	1.91294	34.8766	0.055756
ENSG00000154813	DPH3	1.91257	12.9662	0.055803
ENSG00000268870	ENSG00000268870	1.91175	4.62858	0.055908
ENSG00000184986	TMEM121	-1.9113	-890.437	0.055967
ENSG00000165672	PRDX3	-1.90998	-30.664	0.056136
ENSG00000103479	RBL2	-1.90977	-140.699	0.056163
ENSG00000155511	GRIA1	1.90943	360.086	0.056207
ENSG00000132356	PRKAA1	1.90878	11.4619	0.05629
ENSG00000289722	ENSG00000289722	-1.9084	-409.496	0.056339
ENSG00000178796	RIIAD1	1.90739	16.874	0.056469
ENSG00000115207	GTF3C2	-1.90698	-43.6135	0.056523
ENSG00000140854	KATNB1	1.90615	37.2385	0.056631
ENSG00000189181	OR14I1	-1.90555	-407.815	0.056708
ENSG00000142615	CELA2A	-1.90523	-104.54	0.05675
ENSG00000106290	TAF6	-1.90479	-28.5707	0.056807
ENSG00000170624	SGCD	1.90447	366.071	0.056848
ENSG00000236104	ZBTB22	1.90441	70.1906	0.056857
ENSG00000127526	SLC35E1	-1.90303	-38.8634	0.057037
ENSG00000069020	MAST4	1.90194	28.2033	0.057179
ENSG00000135999	EPC2	-1.90177	-100.88	0.057201
ENSG00000196544	BORCS6	-1.90172	-42.954	0.057208
ENSG00000088882	CPXM1	-1.90067	-10.2551	0.057346
ENSG00000148187	MRRF	1.90057	136.479	0.057359
ENSG00000132631	SCP2D1	1.90056	558.267	0.057359
ENSG00000124380	SNRNP27	-1.90017	-39.4632	0.057411
ENSG00000057019	DCBLD2	-1.89962	-17.4617	0.057482
ENSG00000158435	CNOT11	-1.89943	-81.8498	0.057508
ENSG00000158292	GPR153	-1.89934	-31.5664	0.05752
ENSG00000136682	ZNG1B	-1.89911	-256.716	0.057551
ENSG00000145050	MANF	-1.89905	-77.6738	0.057558
ENSG00000187446	CHP1	-1.89892	-32.9002	0.057575
ENSG00000166927	MS4A7	-1.89875	-17.2445	0.057597
ENSG00000172366	MCRIP2	-1.89848	-29.762	0.057632
ENSG00000126337	KRT36	-1.89834	-74.9521	0.057651
ENSG00000185231	MC2R	1.89817	226.319	0.057674
ENSG00000174373	RALGAPA1	-1.89787	-32.6716	0.057714
ENSG00000198740	ZNF652	1.89764	36.4408	0.057743
ENSG00000138792	ENPEP	-1.8972	-317.087	0.057802
ENSG00000254466	OR4D10	1.89686	639.208	0.057847
ENSG00000156030	MIDEAS	-1.89679	-155.25	0.057855
ENSG00000097096	SYDE2	-1.89605	-5.84117	0.057953
ENSG00000154856	APCDD1	-1.89567	-23.107	0.058004
ENSG00000132170	PPARG	1.89567	365.508	0.058004
ENSG00000135643	KCNMB4	-1.89457	-25.625	0.058149
ENSG00000122966	CIT	1.89432	158.003	0.058182
ENSG00000105559	PLEKHA4	-1.89424	-30.5195	0.058193
ENSG00000177508	IRX3	1.89372	1008.05	0.058263
ENSG00000128708	HAT1	-1.89332	-9.92216	0.058316
ENSG00000141522	ARHGDIA	1.89329	293.434	0.058319
ENSG00000120896	SORBS3	-1.89303	-9.63905	0.058354
ENSG00000137080	IFNA21	-1.89224	-641.53	0.058459
ENSG00000127399	LRRC61	1.89211	13.8093	0.058477
ENSG00000150782	IL18	1.89203	98.774	0.058487
ENSG00000151379	MSGN1	1.89138	568.694	0.058574
ENSG00000165495	PKNOX2	-1.89108	-75.9681	0.058614
ENSG00000038295	TLL1	-1.89084	-784.285	0.058646
ENSG00000123091	RNF11	1.8906	38.0877	0.058678
ENSG00000153233	PTPRR	1.88902	588.732	0.058889
ENSG00000283297	TEX52	-1.88902	-23.7381	0.058889
ENSG00000104763	ASAH1	1.88848	18.7393	0.058962
ENSG00000171408	PDE7B	-1.88832	-9.60633	0.058983
ENSG00000204149	AGAP6	1.88825	185.112	0.058993
ENSG00000149609	C20orf144	-1.88777	-65.3683	0.059057
ENSG00000168671	UGT3A2	1.88741	224.223	0.059105
ENSG00000215915	ATAD3C	1.88736	691.379	0.059112
ENSG00000168958	MFF	-1.88698	-34.788	0.059163
ENSG00000181631	P2RY13	1.88698	31.6615	0.059164
ENSG00000069122	ADGRF5	-1.88662	-967.631	0.059211
ENSG00000078487	ZCWPW1	-1.88567	-14.1966	0.05934
ENSG00000072121	ZFYVE26	-1.88547	-24.6925	0.059366
ENSG00000147488	ST18	-1.8849	-587.945	0.059443
ENSG00000163611	SPICE1	1.88479	6.81047	0.059458
ENSG00000168453	HR	-1.88427	-127.899	0.059529
ENSG00000128881	TTBK2	1.88416	52.8094	0.059544
ENSG00000187908	DMBT1	-1.88411	-159.857	0.05955
ENSG00000168993	CPLX1	1.88393	664.529	0.059574
ENSG00000162461	SLC25A34	-1.88392	-14.7761	0.059576
ENSG00000164327	RICTOR	1.88387	116.417	0.059583
ENSG00000146576	INTS15	1.88372	30.0101	0.059603
ENSG00000171827	ZNF570	-1.8837	-65.1639	0.059606
ENSG00000228570	NUTM2E	-1.88286	-63.942	0.059719
ENSG00000052850	ALX4	1.88245	266.098	0.059775
ENSG00000146399	TAAR1	-1.88224	-270.703	0.059804
ENSG00000100271	TTLL1	-1.8816	-7.53881	0.05989
ENSG00000148848	ADAM12	1.8812	651.503	0.059944
ENSG00000240542	KRTAP9-1	1.88104	244.884	0.059967
ENSG00000113643	RARS1	-1.88026	-59.8305	0.060073
ENSG00000159871	LYPD5	1.88017	87.1617	0.060085
ENSG00000107447	DNTT	1.87994	293.62	0.060116
ENSG00000129968	ABHD17A	1.87985	81.769	0.060129
ENSG00000134318	ROCK2	1.87951	13.1789	0.060175
ENSG00000107968	MAP3K8	1.8791	6.742	0.060231
ENSG00000138031	ADCY3	1.87908	17.3879	0.060233
ENSG00000148225	WDR31	1.87878	15.7043	0.060275
ENSG00000276119	OR13C2	-1.87877	-277.29	0.060276
ENSG00000163558	PRKCI	1.87869	56.8485	0.060287
ENSG00000157483	MYO1E	-1.87852	-30.9704	0.060311
ENSG00000140365	COMMD4	-1.8784	-84.2782	0.060326
ENSG00000285827	ENSG00000285827	1.87816	318.413	0.060359
ENSG00000133313	CNDP2	1.8776	4.69613	0.060436
ENSG00000285947	ENSG00000285947	1.87743	5.80697	0.060459
ENSG00000185621	LMLN	-1.87698	-56.9751	0.060522
ENSG00000127578	WFIKKN1	1.87666	22.986	0.060565
ENSG00000272899	ATP6V1FNB	-1.87664	-224.715	0.060567
ENSG00000185947	ZNF267	-1.87652	-10.1229	0.060583
ENSG00000025293	PHF20	1.87639	103.541	0.060601
ENSG00000173175	ADCY5	-1.87636	-147.974	0.060606
ENSG00000158792	SPATA2L	1.8757	21.6999	0.060696
ENSG00000119640	ACYP1	1.87567	27.2481	0.060701
ENSG00000172167	MTBP	1.87563	67.7132	0.060706
ENSG00000141098	GFOD2	1.8756	176.959	0.060711
ENSG00000178177	LCORL	-1.87544	-16.3057	0.060732
ENSG00000230873	STMND1	-1.87539	-118.841	0.060739
ENSG00000103042	SLC38A7	-1.8753	-33.527	0.060751
ENSG00000104219	ZDHHC2	1.87523	7.05492	0.060761
ENSG00000019582	CD74	1.87496	31.8993	0.060798
ENSG00000171219	CDC42BPG	1.87447	12.0071	0.060865
ENSG00000189050	RNFT1	-1.87438	-10.4414	0.060878
ENSG00000180251	SLC9A4	-1.87431	-68.6863	0.060888
ENSG00000183486	MX2	-1.87392	-17.1748	0.060941
ENSG00000005981	ASB4	1.87391	521.789	0.060943
ENSG00000130226	DPP6	1.87283	489.892	0.061092
ENSG00000025156	HSF2	1.87276	6.50192	0.061101
ENSG00000104691	UBXN8	-1.87249	-83.9431	0.061139
ENSG00000176153	GPX2	1.87226	63.0932	0.06117
ENSG00000167604	NFKBID	-1.87209	-68.5072	0.061194
ENSG00000052344	PRSS8	1.87177	105.476	0.061239
ENSG00000116157	GPX7	-1.87172	-12.6655	0.061246
ENSG00000145217	SLC26A1	-1.87153	-6.87416	0.061272
ENSG00000080824	HSP90AA1	-1.8715	-29.3888	0.061276
ENSG00000121274	TENT4B	1.87143	54.9605	0.061285
ENSG00000109099	PMP22	-1.87134	-704.921	0.061298
ENSG00000203757	OR6K3	1.87071	466.647	0.061386
ENSG00000221874	ZNF816-ZNF321P	-1.87068	-74.1592	0.061389
ENSG00000173264	GPR137	1.87013	16.5307	0.061465
ENSG00000122859	NEUROG3	1.86998	374.469	0.061487
ENSG00000182896	TMEM95	-1.86984	-71.0337	0.061506
ENSG00000060656	PTPRU	1.86981	165.532	0.06151
ENSG00000138794	CASP6	-1.86946	-23.3471	0.061558
ENSG00000108423	TUBD1	1.86929	86.7958	0.061583
ENSG00000159335	PTMS	1.86897	32.0234	0.061627
ENSG00000182674	KCNB2	-1.8688	-1059.67	0.061651
ENSG00000172992	DCAKD	1.86864	6.39574	0.061673
ENSG00000101266	CSNK2A1	-1.86825	-110.203	0.061727
ENSG00000256349	ENSG00000256349	-1.86745	-16.6761	0.061839
ENSG00000163216	SPRR2D	-1.86701	-92.0332	0.0619
ENSG00000165669	FAM204A	-1.86686	-58.0984	0.061921
ENSG00000180035	ZNF48	-1.86653	-59.4167	0.061967
ENSG00000141076	UTP4	-1.86608	-132.011	0.06203
ENSG00000187867	PALM3	-1.86585	-114.72	0.062062
ENSG00000087338	GMCL1	-1.86575	-30.0575	0.062077
ENSG00000117394	SLC2A1	1.8654	17.6547	0.062126
ENSG00000141255	SPATA22	-1.86498	-453.582	0.062184
ENSG00000168056	LTBP3	1.86442	24.9945	0.062263
ENSG00000166164	BRD7	-1.8643	-15.0605	0.062279
ENSG00000169442	CD52	1.86411	5.64253	0.062307
ENSG00000170571	EMB	-1.8641	-7.17997	0.062307
ENSG00000188243	COMMD6	1.86379	37.2375	0.062351
ENSG00000168280	KIF5C	1.86231	36.0884	0.06256
ENSG00000204219	TCEA3	1.86224	4.82602	0.06257
ENSG00000147606	SLC26A7	-1.86171	-393.338	0.062643
ENSG00000115155	OTOF	-1.86131	-659.382	0.0627
ENSG00000183644	HOATZ	-1.86118	-413.024	0.062719
ENSG00000100056	ESS2	-1.86105	-7.87453	0.062737
ENSG00000013374	NUB1	-1.85978	-37.7717	0.062916
ENSG00000090060	PAPOLA	-1.85963	-92.0857	0.062938
ENSG00000163806	SPDYA	1.85876	33.9592	0.063061
ENSG00000126353	CCR7	-1.85874	-79.0629	0.063065
ENSG00000006744	ELAC2	-1.85843	-21.2307	0.063108
ENSG00000196372	ASB13	1.85821	41.7716	0.063139
ENSG00000174446	SNAPC5	1.8579	29.6724	0.063184
ENSG00000134108	ARL8B	1.85772	60.782	0.063209
ENSG00000090565	RAB11FIP3	1.85755	27.5112	0.063233
ENSG00000171720	HDAC3	-1.85753	-43.5246	0.063236
ENSG00000128274	A4GALT	1.85726	91.2186	0.063275
ENSG00000187961	KLHL17	-1.85628	-20.6117	0.063413
ENSG00000145386	CCNA2	-1.85613	-28.1857	0.063435
ENSG00000132432	SEC61G	-1.85611	-25.6932	0.063437
ENSG00000170920	OR7G3	1.85598	337.374	0.063457
ENSG00000221852	KRTAP1-5	-1.85571	-327.988	0.063494
ENSG00000205060	SLC35B4	-1.85533	-21.2866	0.06355
ENSG00000064933	PMS1	1.85531	14.505	0.063551
ENSG00000123612	ACVR1C	1.85497	44.125	0.0636
ENSG00000206150	RNASE13	1.85437	505.591	0.063686
ENSG00000145354	CISD2	-1.85404	-27.9711	0.063734
ENSG00000141854	MISP3	-1.85357	-112.282	0.0638
ENSG00000135931	ARMC9	1.85293	61.5093	0.063893
ENSG00000159958	TNFRSF13C	1.85262	3.68791	0.063937
ENSG00000130479	MAP1S	1.85244	8.44852	0.063963
ENSG00000198668	CALM1	-1.85202	-15.3316	0.064023
ENSG00000185189	NRBP2	1.85184	84.5582	0.064048
ENSG00000196233	LCOR	-1.85164	-567.723	0.064078
ENSG00000172803	SNX32	1.85162	43.3126	0.064081
ENSG00000188316	ENO4	1.85155	88.1717	0.064091
ENSG00000106571	GLI3	1.85076	111.909	0.064204
ENSG00000162746	FCRLB	-1.85013	-23.6427	0.064294
ENSG00000204856	FAM216A	-1.85009	-62.2474	0.0643
ENSG00000108179	PPIF	1.84963	11.3921	0.064366
ENSG00000144824	PHLDB2	1.84852	4.26915	0.064527
ENSG00000165794	SLC39A2	1.8485	62.3005	0.06453
ENSG00000163607	GTPBP8	1.84832	13.5257	0.064555
ENSG00000169972	PUSL1	1.84815	89.0248	0.064581
ENSG00000138152	BTBD16	1.84801	319.706	0.064601
ENSG00000167962	ZNF598	-1.84746	-44.8505	0.064681
ENSG00000142046	TMEM91	1.84677	15.5106	0.06478
ENSG00000072818	ACAP1	-1.84659	-24.2397	0.064806
ENSG00000087299	L2HGDH	-1.84635	-9.31789	0.064841
ENSG00000135374	ELF5	-1.84519	-201.204	0.06501
ENSG00000049239	H6PD	-1.84498	-24.5274	0.06504
ENSG00000153283	CD96	-1.84464	-15.931	0.06509
ENSG00000011295	TTC19	-1.84435	-39.8165	0.065132
ENSG00000151239	TWF1	-1.84416	-52.0788	0.06516
ENSG00000180921	FAM83H	1.84381	30.2454	0.065211
ENSG00000107960	STN1	1.84364	35.693	0.065236
ENSG00000154330	PGM5	-1.84337	-39.9403	0.065275
ENSG00000135506	OS9	1.84325	139.951	0.065292
ENSG00000108443	RPS6KB1	1.84312	38.1356	0.065312
ENSG00000130449	ZSWIM6	-1.84307	-45.5538	0.065318
ENSG00000157693	TMEM268	1.8427	11.4503	0.065373
ENSG00000108797	CNTNAP1	1.84221	37.9902	0.065445
ENSG00000131462	TUBG1	-1.84186	-38.3963	0.065495
ENSG00000182551	ADI1	1.84122	4.97199	0.065589
ENSG00000275835	TUBGCP5	-1.84119	-20.3103	0.065594
ENSG00000233608	TWIST2	1.84108	187.581	0.065609
[truncated: 14,310 more rows]
