# Supplementary material for: scPrediXcan integrates deep learning methods and single-cell data into a cell-type-specific transcriptome-wide association study framework
Source: Cell Genom. 2025 May 14;5(5):100875. doi: 10.1016/j.xgen.2025.100875 (PMC12143334; doi:10.1016/j.xgen.2025.100875)
Supplement: Data S1. Tables S1–S47 [file mmc2.zip › Supplemental_tables/TableS21.xlsx]

## Sheet: Table_S21_centralMemoryCD4+
gene	gene_name	zscore	effect_size	pvalue
ENSG00000213719	CLIC1	-22.9191	-296.345	2.99858e-116
ENSG00000213722	DDAH2	-21.6601	-99.8798	4.88121e-104
ENSG00000204421	LY6G6C	-17.8733	-739.051	1.9e-71
ENSG00000137343	ATAT1	16.2983	418.334	1.01e-59
ENSG00000204542	C6orf15	15.7569	267.176	6.16e-56
ENSG00000168477	TNXB	-14.069	-388.542	5.89e-45
ENSG00000204296	TSBP1	13.8709	420.117	9.51e-44
ENSG00000196230	TUBB	-13.6004	-269.306	3.98e-42
ENSG00000204314	PRRT1	13.5312	272.263	1.02e-41
ENSG00000137404	NRM	-13.052	-165.254	6.19e-39
ENSG00000232629	HLA-DQB2	12.9979	50.3358	1.26e-38
ENSG00000204290	BTNL2	12.7126	446.699	5.03e-37
ENSG00000196747	H2AC13	-12.1364	-625.824	6.78e-34
ENSG00000204525	HLA-C	-12.0427	-199.054	2.12e-33
ENSG00000204463	BAG6	-12.0276	-252.661	2.55e-33
ENSG00000204386	NEU1	11.7958	662.506	4.1e-32
ENSG00000137312	FLOT1	11.6231	183.99	3.15e-31
ENSG00000228789	HCG22	-11.2813	-173.267	1.62e-29
ENSG00000196735	HLA-DQA1	-11.2349	-4.87899	2.75e-29
ENSG00000166278	C2	11.1204	440.019	9.99e-29
ENSG00000233822	H2BC15	-10.9313	-140.325	8.17e-28
ENSG00000204424	LY6G6F	-10.6854	-369.482	1.19e-26
ENSG00000221988	PPT2	10.6142	92.8356	2.56e-26
ENSG00000103490	PYCARD	-10.1296	-935.337	4.08e-24
ENSG00000273703	H2BC14	10.0808	454.999	6.72e-24
ENSG00000241404	EGFL8	9.93713	386.753	2.87e-23
ENSG00000276903	H2AC16	9.73409	107.04	2.16e-22
ENSG00000204498	NFKBIL1	9.72345	56.783	2.4e-22
ENSG00000242574	HLA-DMB	-9.52634	-211.126	1.63e-21
ENSG00000204371	EHMT2	-9.4751	-410.637	2.67e-21
ENSG00000206503	HLA-A	9.36926	43.4112	7.3e-21
ENSG00000204256	BRD2	9.11361	112.352	7.97e-20
ENSG00000248167	TRIM39-RPP21	-9.10218	-117.925	8.85e-20
ENSG00000198502	HLA-DRB5	-9.06116	-90.024	1.29e-19
ENSG00000278637	H4C1	9.04573	116.11	1.49e-19
ENSG00000237541	HLA-DQA2	9.0455	39.7897	1.49e-19
ENSG00000204472	AIF1	9.02835	280.031	1.74e-19
ENSG00000232810	TNF	-9.01938	-174.968	1.89e-19
ENSG00000204576	PRR3	-8.93869	-905.256	3.94e-19
ENSG00000278828	H3C10	-8.53056	-502.156	1.46e-17
ENSG00000137338	PGBD1	8.49038	131.971	2.06e-17
ENSG00000276180	H4C9	-8.43029	-532.334	3.45e-17
ENSG00000185130	H2BC13	8.2928	51.8101	1.11e-16
ENSG00000204420	MPIG6B	-8.13997	-255.129	3.95e-16
ENSG00000204388	HSPA1B	8.1029	171.986	5.37e-16
ENSG00000277224	H2BC7	-8.07741	-120.584	6.62e-16
ENSG00000226979	LTA	-8.06311	-69.0031	7.44e-16
ENSG00000186470	BTN3A2	-7.98878	-33.8456	1.36e-15
ENSG00000237988	OR2I1P	7.96418	271.042	1.66e-15
ENSG00000161179	YDJC	7.88467	87.2074	3.15e-15
ENSG00000250641	LY6G6F-LY6G6D	-7.82764	-224.276	4.97e-15
ENSG00000204516	MICB	7.73501	23.8871	1.03e-14
ENSG00000183246	RIMBP3C	-7.59721	-334.311	3.03e-14
ENSG00000275221	H2AC15	-7.59533	-82.2956	3.07e-14
ENSG00000137331	IER3	7.41085	315.256	1.25e-13
ENSG00000184357	H1-5	7.38973	206.04	1.47e-13
ENSG00000213760	ATP6V1G2	7.35337	86.0798	1.93e-13
ENSG00000185651	UBE2L3	-7.34097	-246.619	2.12e-13
ENSG00000204410	MSH5	-7.11633	-110.255	1.11e-12
ENSG00000240053	LY6G5B	-7.0942	-155.426	1.3e-12
ENSG00000137185	ZSCAN9	-7.00269	-25.3162	2.51e-12
ENSG00000204681	GABBR1	6.9407	126.068	3.9e-12
ENSG00000179344	HLA-DQB1	-6.92292	-7.49117	4.42e-12
ENSG00000156873	PHKG2	6.83596	586.592	8.15e-12
ENSG00000204540	PSORS1C1	6.7266	28.6892	1.74e-11
ENSG00000124568	SLC17A1	-6.63369	-159.562	3.27e-11
ENSG00000146039	SLC17A4	-6.61041	-521.354	3.83e-11
ENSG00000248993	ENSG00000248993	-6.55667	-139.492	5.5e-11
ENSG00000204511	MCCD1	-6.53768	-158.554	6.25e-11
ENSG00000197279	ZNF165	6.50799	50.5822	7.62e-11
ENSG00000158691	ZSCAN12	-6.48515	-11.7364	8.86e-11
ENSG00000198563	DDX39B	-6.4848	-128.843	8.88e-11
ENSG00000273542	H4C12	6.46332	203.88	1.02e-10
ENSG00000136573	BLK	-6.38244	-57.7377	1.74e-10
ENSG00000204427	ABHD16A	-6.36395	-151.848	1.97e-10
ENSG00000116698	SMG7	-6.31516	-181.538	2.7e-10
ENSG00000280236	OR12D2	-6.29623	-664.796	3.05e-10
ENSG00000204700	OR2J2	-6.19537	-956.915	5.81e-10
ENSG00000204344	STK19	6.17352	191.384	6.68e-10
ENSG00000204356	NELFE	6.05488	221.74	1.41e-09
ENSG00000196126	HLA-DRB1	-6.04796	-51.0783	1.47e-09
ENSG00000213780	GTF2H4	-5.99445	-169.03	2.04e-09
ENSG00000204564	C6orf136	5.98148	77.9556	2.21e-09
ENSG00000204544	MUC21	5.83835	113.15	5.27e-09
ENSG00000168291	PDHB	-5.82256	-52.5996	5.8e-09
ENSG00000204469	PRRC2A	5.71773	140.687	1.08e-08
ENSG00000177710	SLC35G5	-5.68579	-204.05	1.3e-08
ENSG00000197153	H3C12	5.66408	186.808	1.48e-08
ENSG00000204701	OR2J3	5.65415	779.928	1.57e-08
ENSG00000070031	SCT	-5.57767	-320.415	2.44e-08
ENSG00000276302	ENSG00000276302	-5.54637	-320.274	2.92e-08
ENSG00000220201	ZGLP1	-5.52795	-477.187	3.24e-08
ENSG00000070047	PHRF1	-5.43025	-461.302	5.63e-08
ENSG00000099849	RASSF7	5.42757	63.7587	5.71e-08
ENSG00000145901	TNIP1	-5.32352	-173.971	1.02e-07
ENSG00000187837	H1-2	-5.26421	-114.796	1.41e-07
ENSG00000204632	HLA-G	-5.25659	-10.8446	1.47e-07
ENSG00000235109	ZSCAN31	5.2333	175.506	1.67e-07
ENSG00000198315	ZKSCAN8	5.20547	43.1484	1.94e-07
ENSG00000289282	ENSG00000289282	-5.18173	-193.486	2.2e-07
ENSG00000111801	BTN3A3	5.18136	88.3824	2.2e-07
ENSG00000065989	PDE4A	-5.1575	-29.3727	2.5e-07
ENSG00000204257	HLA-DMA	-5.14151	-152.785	2.73e-07
ENSG00000105376	ICAM5	5.13923	28.5118	2.76e-07
ENSG00000138378	STAT4	-5.13859	-10.798	2.77e-07
ENSG00000196821	ILRUN	-5.1199	-410.38	3.06e-07
ENSG00000161405	IKZF3	5.07986	82.1529	3.78e-07
ENSG00000079689	SCGN	-5.00468	-435.003	5.6e-07
ENSG00000267673	FDX2	4.96467	27.4752	6.88e-07
ENSG00000189298	ZKSCAN3	4.90753	153.325	9.22e-07
ENSG00000146109	ABT1	4.90616	88.2023	9.29e-07
ENSG00000187626	ZKSCAN4	4.8765	44.5486	1.08e-06
ENSG00000010704	HFE	4.85502	79.6682	1.2e-06
ENSG00000255154	HTD2	-4.7938	-25.819	1.64e-06
ENSG00000105371	ICAM4	4.79336	27.7941	1.64e-06
ENSG00000205882	DEFB134	4.76608	145.466	1.88e-06
ENSG00000204610	TRIM15	-4.76543	-130.97	1.88e-06
ENSG00000204644	ZFP57	4.69152	14.3464	2.71e-06
ENSG00000180573	H2AC6	-4.68748	-46.9655	2.77e-06
ENSG00000070190	DAPP1	-4.68188	-32.4066	2.84e-06
ENSG00000274600	RIMBP3B	4.63741	1082.6	3.53e-06
ENSG00000204695	OR14J1	-4.62964	-197.636	3.66e-06
ENSG00000139370	SLC15A4	4.62415	42.8946	3.76e-06
ENSG00000164508	H2AC1	-4.62109	-196.653	3.82e-06
ENSG00000089280	FUS	4.59792	261.197	4.27e-06
ENSG00000203747	FCGR3A	4.59375	12.4402	4.35e-06
ENSG00000213886	UBD	4.59174	111.385	4.4e-06
ENSG00000126456	IRF3	4.5602	33.8659	5.11e-06
ENSG00000243729	OR5V1	-4.52865	-134.488	5.94e-06
ENSG00000286522	H3C2	4.52022	189.236	6.18e-06
ENSG00000169896	ITGAM	4.48978	39.8857	7.13e-06
ENSG00000205883	DEFB135	4.44485	191.939	8.8e-06
ENSG00000196260	SFTA2	-4.43835	-256.234	9.07e-06
ENSG00000161180	CCDC116	4.40209	87.4931	1.07e-05
ENSG00000113532	ST8SIA4	-4.37275	-40.2078	1.23e-05
ENSG00000141736	ERBB2	-4.3614	-296.311	1.29e-05
ENSG00000186075	ZPBP2	4.33481	96.2664	1.46e-05
ENSG00000133247	KMT5C	4.30215	231.41	1.69e-05
ENSG00000120054	CPN1	-4.29744	-188.087	1.73e-05
ENSG00000204531	POU5F1	4.27802	26.9808	1.89e-05
ENSG00000124678	TCP11	4.26346	5.47899	2.01e-05
ENSG00000180044	C3orf80	4.24209	161.144	2.21e-05
ENSG00000168298	H1-4	4.22156	179.234	2.43e-05
ENSG00000103510	KAT8	-4.21857	-174.981	2.46e-05
ENSG00000126453	BCL2L12	4.21035	41.267	2.55e-05
ENSG00000278588	H2BC10	-4.2056	-143.902	2.6e-05
ENSG00000134369	NAV1	4.20257	59.5848	2.64e-05
ENSG00000278677	H2AC17	-4.19937	-67.5885	2.68e-05
ENSG00000042813	ZPBP	-4.1966	-253.426	2.71e-05
ENSG00000275713	H2BC9	-4.17447	-331.253	2.99e-05
ENSG00000099834	CDHR5	4.17248	46.9394	3.01e-05
ENSG00000072694	FCGR2B	4.14049	186.915	3.47e-05
ENSG00000204396	VWA7	4.13961	76.8875	3.48e-05
ENSG00000132185	FCRLA	-4.11659	-67.6237	3.85e-05
ENSG00000073605	GSDMB	4.09873	14.1196	4.15e-05
ENSG00000234745	HLA-B	4.07756	56.0708	4.55e-05
ENSG00000119048	UBE2B	-4.06342	-278.428	4.84e-05
ENSG00000224586	GPX5	4.05842	158.124	4.94e-05
ENSG00000110435	PDHX	-4.05104	-12.7749	5.1e-05
ENSG00000278463	H2AC4	4.04844	100.939	5.16e-05
ENSG00000146047	H2BC1	-4.03355	-98.6662	5.49e-05
ENSG00000174775	HRAS	-4.01897	-15.5976	5.85e-05
ENSG00000158553	POM121L2	4.01839	122.895	5.86e-05
ENSG00000163684	RPP14	-3.99234	-27.0312	6.54e-05
ENSG00000140153	WDR20	-3.9834	-499.904	6.79e-05
ENSG00000182010	RTKN2	-3.97887	-8.28346	6.92e-05
ENSG00000182108	DEXI	3.97845	74.2312	6.94e-05
ENSG00000233050	DEFB130B	-3.95969	-915.275	7.5e-05
ENSG00000240065	PSMB9	-3.93038	-119.375	8.48e-05
ENSG00000129538	RNASE1	-3.92563	-116.95	8.65e-05
ENSG00000181915	ADO	3.925	84.8385	8.67e-05
ENSG00000064995	TAF11	-3.92342	-94.3518	8.73e-05
ENSG00000197903	H2BC12	-3.91293	-81.0934	9.12e-05
ENSG00000129226	CD68	-3.9068	-145.998	9.35e-05
ENSG00000172057	ORMDL3	-3.89732	-20.6716	9.73e-05
ENSG00000151967	SCHIP1	-3.89489	-158.631	9.82e-05
ENSG00000137674	MMP20	-3.89051	-196.125	0.0001
ENSG00000116701	NCF2	-3.88851	-27.6821	0.000101
ENSG00000159314	ARHGAP27	-3.88465	-44.6154	0.000102
ENSG00000204248	COL11A2	-3.85688	-68.443	0.000115
ENSG00000154328	NEIL2	3.80827	5.34485	0.00014
ENSG00000171757	LRRC34	3.79439	79.6289	0.000148
ENSG00000005020	SKAP2	-3.77354	-36.011	0.000161
ENSG00000163602	RYBP	3.76855	165.104	0.000164
ENSG00000103653	CSK	3.7553	148.329	0.000173
ENSG00000006837	CDKL3	3.75337	35.9738	0.000174
ENSG00000197062	ZSCAN26	-3.74211	-256.824	0.000182
ENSG00000129009	ISLR	3.74183	143.007	0.000183
ENSG00000168394	TAP1	-3.74102	-45.2171	0.000183
ENSG00000198130	HIBCH	-3.73654	-180.691	0.000187
ENSG00000133265	HSPBP1	-3.73087	-43.514	0.000191
ENSG00000184220	CMSS1	-3.72591	-70.7853	0.000195
ENSG00000169900	PYDC1	-3.72524	-25.363	0.000195
ENSG00000204438	GPANK1	-3.71247	-94.2984	0.000205
ENSG00000163406	SLC15A2	3.70259	53.504	0.000213
ENSG00000149089	APIP	-3.70241	-7.71222	0.000214
ENSG00000204702	OR2J1	3.69087	210.52	0.000223
ENSG00000096996	IL12RB1	3.68267	51.0115	0.000231
ENSG00000213859	KCTD11	3.68093	62.5915	0.000232
ENSG00000204655	MOG	3.67848	102.79	0.000235
ENSG00000177106	EPS8L2	3.67254	146.63	0.00024
ENSG00000023191	RNH1	3.66367	74.6116	0.000249
ENSG00000120937	NPPB	3.65595	99.4977	0.000256
ENSG00000203910	C1orf146	-3.6531	-234.488	0.000259
ENSG00000171790	SLFNL1	3.6521	22.5694	0.00026
ENSG00000273983	H3C8	-3.64726	-28.3551	0.000265
ENSG00000274286	ADRA2B	3.6462	321.935	0.000266
ENSG00000095794	CREM	-3.62779	-92.3399	0.000286
ENSG00000172890	NADSYN1	-3.62657	-29.794	0.000287
ENSG00000204315	FKBPL	-3.62035	-43.317	0.000294
ENSG00000137288	UQCC2	3.60012	53.7211	0.000318
ENSG00000163660	CCNL1	-3.59981	-159.73	0.000318
ENSG00000149179	CSTPP1	-3.59394	-39.9224	0.000326
ENSG00000172345	STARD5	3.59325	57.6564	0.000327
ENSG00000286102	FAM246A	3.59111	5897.29	0.000329
ENSG00000158373	H2BC5	-3.57943	-26.3859	0.000344
ENSG00000187475	H1-6	3.57742	58.7228	0.000347
ENSG00000290217	ENSG00000290217	-3.57571	-311.429	0.000349
ENSG00000151689	INPP1	3.57206	19.1521	0.000354
ENSG00000166261	ZNF202	3.57074	107.238	0.000356
ENSG00000204539	CDSN	-3.56423	-30.1584	0.000365
ENSG00000115009	CCL20	3.55774	62.1057	0.000374
ENSG00000078018	MAP2	3.55679	43.2071	0.000375
ENSG00000163377	TAFA4	3.55133	285.18	0.000383
ENSG00000179958	DCTPP1	-3.54507	-636.889	0.000393
ENSG00000124160	NCOA5	3.53264	56.187	0.000411
ENSG00000142224	IL19	-3.53044	-12.1824	0.000415
ENSG00000176909	MAMSTR	3.50186	109.086	0.000462
ENSG00000254206	NPIPB11	3.49613	80.8643	0.000472
ENSG00000111321	LTBR	3.493	5.0712	0.000478
ENSG00000181552	EDDM3B	-3.4921	-54.6846	0.000479
ENSG00000187288	CIDEC	3.49071	200.425	0.000482
ENSG00000172680	MOS	-3.48011	-121.53	0.000501
ENSG00000137822	TUBGCP4	-3.47591	-151.254	0.000509
ENSG00000254415	SIGLEC14	-3.47304	-58.3936	0.000515
ENSG00000204687	MAS1L	3.46868	289.353	0.000523
ENSG00000140323	DISP2	-3.46347	-74.6633	0.000533
ENSG00000126773	PCNX4	-3.46062	-181.921	0.000539
ENSG00000244355	LY6G6D	3.4596	83.6218	0.000541
ENSG00000186298	PPP1CC	3.45401	250.528	0.000552
ENSG00000162738	VANGL2	-3.45311	-62.5184	0.000554
ENSG00000170145	SIK2	-3.45228	-113.262	0.000556
ENSG00000185090	MANEAL	-3.43107	-95.0376	0.000601
ENSG00000258083	OR9A4	3.42269	337.629	0.00062
ENSG00000204301	NOTCH4	3.4215	69.3514	0.000623
ENSG00000137411	VARS2	-3.40588	-22.2848	0.00066
ENSG00000204389	HSPA1A	-3.403	-33.4673	0.000667
ENSG00000196812	ZSCAN16	-3.40274	-74.9834	0.000667
ENSG00000172893	DHCR7	-3.39823	-45.2768	0.000678
ENSG00000176971	FIBIN	3.39801	223.445	0.000679
ENSG00000135333	EPHA7	3.39597	161.094	0.000684
ENSG00000166851	PLK1	-3.39514	-52.3685	0.000686
ENSG00000105550	FGF21	-3.38971	-150.526	0.0007
ENSG00000140678	ITGAX	3.38846	17.9783	0.000703
ENSG00000166963	MAP1A	3.38662	104.793	0.000708
ENSG00000112514	CUTA	-3.38424	-155.393	0.000714
ENSG00000188227	ZNF793	-3.38421	-28.1837	0.000714
ENSG00000149428	HYOU1	-3.38294	-50.0666	0.000717
ENSG00000177225	GATD1	3.37835	95.3167	0.000729
ENSG00000149403	GRIK4	3.37806	76.352	0.00073
ENSG00000205442	IZUMO3	-3.36487	-279.013	0.000766
ENSG00000070770	CSNK2A2	-3.36141	-63.9832	0.000775
ENSG00000164609	SLU7	-3.34993	-22.5064	0.000808
ENSG00000129003	VPS13C	-3.34737	-129.704	0.000816
ENSG00000168300	PCMTD1	-3.34338	-79.396	0.000828
ENSG00000081985	IL12RB2	3.338	12.3474	0.000844
ENSG00000144451	SPAG16	-3.33478	-84.7616	0.000854
ENSG00000188739	RBM34	3.33378	123.271	0.000857
ENSG00000198522	GPN1	3.31626	72.897	0.000912
ENSG00000125691	RPL23	3.31602	359.45	0.000913
ENSG00000131951	LRRC9	3.31378	25.7874	0.00092
ENSG00000107566	ERLIN1	-3.31026	-74.3157	0.000932
ENSG00000112511	PHF1	-3.30223	-181.317	0.000959
ENSG00000051009	FHIP1B	3.2937	50.3618	0.000989
ENSG00000107807	TLX1	3.28656	211.277	0.001014
ENSG00000116771	AGMAT	3.28269	4.68602	0.001028
ENSG00000165997	ARL5B	-3.28231	-32.5035	0.00103
ENSG00000075975	MKRN2	-3.27771	-18.9064	0.001047
ENSG00000160695	VPS11	-3.26794	-24.7981	0.001083
ENSG00000167588	GPD1	-3.26376	-125.045	0.001099
ENSG00000133328	PLAAT2	3.26025	32.6096	0.001113
ENSG00000139133	ALG10	-3.25906	-51.8095	0.001118
ENSG00000166947	EPB42	-3.25867	-102.162	0.001119
ENSG00000159495	TGM7	-3.25744	-279.695	0.001124
ENSG00000176177	ENTHD1	-3.25612	-95.6116	0.001129
ENSG00000096654	ZNF184	-3.25552	-171.555	0.001132
ENSG00000105402	NAPA	-3.25549	-124.39	0.001132
ENSG00000130584	ZBTB46	3.25435	40.6529	0.001137
ENSG00000140105	WARS1	-3.24984	-9.9357	0.001155
ENSG00000134249	ADAM30	3.24726	318.564	0.001165
ENSG00000249715	FER1L5	3.24413	257.451	0.001178
ENSG00000137868	STRA6	-3.23136	-40.7625	0.001232
ENSG00000196967	ZNF585A	3.22742	109.363	0.001249
ENSG00000204435	CSNK2B	-3.2274	-160.978	0.001249
ENSG00000204482	LST1	-3.21964	-63.9753	0.001284
ENSG00000146151	HMGCLL1	-3.21926	-193.72	0.001285
ENSG00000174951	FUT1	-3.219	-27.0969	0.001286
ENSG00000228727	SAPCD1	-3.21715	-99.56	0.001295
ENSG00000272772	ENSG00000272772	-3.21675	-260.983	0.001296
ENSG00000289747	ENSG00000289747	-3.20936	-72.4383	0.00133
ENSG00000143669	LYST	-3.20758	-15.811	0.001339
ENSG00000178852	EFCAB13	-3.20262	-10.5638	0.001362
ENSG00000167004	PDIA3	-3.19917	-134.679	0.001378
ENSG00000177238	TRIM72	-3.19431	-132.432	0.001402
ENSG00000072571	HMMR	3.19327	38.362	0.001407
ENSG00000189362	NEMP2	3.19314	13.4714	0.001407
ENSG00000127780	OR1E2	3.18648	323.025	0.00144
ENSG00000198704	GPX6	3.18349	170.125	0.001455
ENSG00000167244	IGF2	-3.1794	-115.144	0.001476
ENSG00000141744	PNMT	3.17612	66.0676	0.001493
ENSG00000147874	HAUS6	-3.17366	-13.8219	0.001505
ENSG00000160683	CXCR5	3.17218	25.7699	0.001513
ENSG00000111832	RWDD1	3.15685	31.8652	0.001595
ENSG00000145692	BHMT	3.15624	330.178	0.001598
ENSG00000163357	DCST1	-3.15503	-266.274	0.001605
ENSG00000138439	FAM117B	-3.15204	-57.8487	0.001621
ENSG00000144834	TAGLN3	3.14836	22.2209	0.001642
ENSG00000112576	CCND3	-3.14136	-251.799	0.001682
ENSG00000204385	SLC44A4	-3.13637	-61.7257	0.001711
ENSG00000110497	AMBRA1	-3.13252	-319.038	0.001733
ENSG00000088682	COQ9	3.12942	47.1531	0.001752
ENSG00000156171	DRAM2	3.11822	88.26	0.001819
ENSG00000146858	ZC3HAV1L	-3.11287	-18.5085	0.001853
ENSG00000129219	PLD2	-3.11091	-65.0781	0.001865
ENSG00000256269	HMBS	-3.11035	-34.4233	0.001869
ENSG00000112182	BACH2	-3.10454	-132.017	0.001906
ENSG00000138468	SENP7	-3.10319	-81.6107	0.001914
ENSG00000089177	KIF16B	-3.10265	-9.58986	0.001918
ENSG00000127328	RAB3IP	3.09935	16.2768	0.001939
ENSG00000136634	IL10	-3.09926	-30.6896	0.00194
ENSG00000100154	TTC28	3.08976	18.6956	0.002003
ENSG00000232948	DEFB130A	3.0852	104.231	0.002034
ENSG00000125386	FAM193A	-3.08203	-262.794	0.002056
ENSG00000140459	CYP11A1	-3.07136	-216.491	0.002131
ENSG00000105186	ANKRD27	-3.06438	-19.9409	0.002181
ENSG00000167397	VKORC1	3.06227	105.094	0.002197
ENSG00000160471	COX6B2	3.0609	37.2486	0.002207
ENSG00000198642	KLHL9	3.06041	33.5639	0.00221
ENSG00000161395	PGAP3	3.05973	115.435	0.002215
ENSG00000213588	ZBTB9	3.05699	53.4315	0.002236
ENSG00000023041	ZDHHC6	3.05162	66.7557	0.002276
ENSG00000106333	PCOLCE	-3.05132	-259.737	0.002278
ENSG00000152240	HAUS1	-3.05065	-8.5547	0.002283
ENSG00000125148	MT2A	3.04741	117.951	0.002308
ENSG00000112081	SRSF3	-3.0472	-170.711	0.00231
ENSG00000172717	GARIN2	3.04116	179.675	0.002357
ENSG00000065361	ERBB3	-3.0398	-65.5537	0.002367
ENSG00000101546	RBFA	-3.03856	-16.6215	0.002377
ENSG00000204390	HSPA1L	-3.03565	-10.3529	0.0024
ENSG00000164611	PTTG1	-3.03445	-26.6649	0.00241
ENSG00000001617	SEMA3F	-3.03275	-40.0697	0.002423
ENSG00000130222	GADD45G	3.03007	11.3193	0.002445
ENSG00000224420	ADM5	-3.02922	-23.9524	0.002452
ENSG00000104321	TRPA1	3.02779	124.038	0.002463
ENSG00000166762	CATSPER2	-3.02351	-20.09	0.002499
ENSG00000112078	KCTD20	3.02186	45.1387	0.002512
ENSG00000147873	IFNA5	3.02066	259.422	0.002522
ENSG00000169169	CPT1C	-3.01969	-12.5644	0.00253
ENSG00000141040	ZNF287	-3.00909	-187.788	0.00262
ENSG00000066777	ARFGEF1	3.00163	74.7662	0.002685
ENSG00000065518	NDUFB4	2.99617	192.004	0.002734
ENSG00000204520	MICA	-2.99301	-8.11628	0.002762
ENSG00000182985	CADM1	-2.99175	-56.3827	0.002774
ENSG00000130997	POLN	2.98916	144.176	0.002797
ENSG00000197965	MPZL1	2.9871	32.9489	0.002816
ENSG00000239697	TNFSF12	-2.98483	-26.428	0.002837
ENSG00000173991	TCAP	-2.98009	-189.133	0.002882
ENSG00000131748	STARD3	2.97919	43.0071	0.00289
ENSG00000102962	CCL22	-2.97318	-36.365	0.002947
ENSG00000152254	G6PC2	2.96663	215.256	0.003011
ENSG00000124610	H1-1	-2.96547	-47.9998	0.003022
ENSG00000105401	CDC37	-2.96412	-61.7902	0.003035
ENSG00000170917	NUDT6	-2.95934	-17.2273	0.003083
ENSG00000094661	OR1I1	-2.95918	-393.825	0.003085
ENSG00000258724	PINX1	2.95851	64.5981	0.003091
ENSG00000177885	GRB2	-2.95459	-37.5528	0.003131
ENSG00000140265	ZSCAN29	2.95453	489.653	0.003131
ENSG00000101019	UQCC1	2.95394	44.37	0.003137
ENSG00000144642	RBMS3	2.94655	41.6167	0.003213
ENSG00000011485	PPP5C	-2.94103	-7.7916	0.003271
ENSG00000166016	ABTB2	-2.94067	-121.71	0.003275
ENSG00000170166	HOXD4	-2.93732	-109.444	0.003311
ENSG00000030110	BAK1	-2.93702	-32.4303	0.003314
ENSG00000241106	HLA-DOB	-2.9368	-11.6769	0.003316
ENSG00000119508	NR4A3	-2.93059	-66.859	0.003383
ENSG00000180479	ZNF571	-2.92688	-142.645	0.003424
ENSG00000077152	UBE2T	-2.92657	-80.3531	0.003427
ENSG00000158406	H4C8	2.92544	12.1333	0.00344
ENSG00000170606	HSPA4	2.92	95.5837	0.0035
ENSG00000174939	ASPHD1	-2.91622	-19.6547	0.003543
ENSG00000165644	COMTD1	-2.91528	-37.5641	0.003554
ENSG00000174938	SEZ6L2	-2.91313	-19.9526	0.003578
ENSG00000196358	NTNG2	2.91175	130.621	0.003594
ENSG00000108306	FBXL20	-2.91101	-56.6914	0.003603
ENSG00000093217	XYLB	-2.90928	-233.594	0.003623
ENSG00000178860	MSC	-2.90462	-9.81567	0.003677
ENSG00000140464	PML	2.90225	56.7188	0.003705
ENSG00000147872	PLIN2	-2.90029	-19.9585	0.003728
ENSG00000213578	CPLX3	2.89987	155.771	0.003733
ENSG00000145014	TMEM44	2.89877	31.7425	0.003746
ENSG00000112343	TRIM38	-2.89669	-33.6065	0.003771
ENSG00000212722	KRTAP4-9	-2.89522	-219.63	0.003789
ENSG00000170802	FOXN2	2.89482	38.9378	0.003794
ENSG00000066422	ZBTB11	2.89241	57.4327	0.003823
ENSG00000197562	RAB40C	-2.88847	-80.3195	0.003871
ENSG00000104894	CD37	2.88742	10.5133	0.003884
ENSG00000003987	MTMR7	2.88652	43.3172	0.003895
ENSG00000232113	TEX50	2.8865	253.261	0.003896
ENSG00000184445	KNTC1	-2.88595	-122.165	0.003902
ENSG00000003989	SLC7A2	-2.88581	-51.4306	0.003904
ENSG00000084674	APOB	2.88461	72.6333	0.003919
ENSG00000140259	MFAP1	-2.88435	-102.084	0.003922
ENSG00000164082	GRM2	-2.88282	-158.311	0.003941
ENSG00000095370	SH2D3C	-2.88117	-263.423	0.003962
ENSG00000174992	ZG16	2.87842	223.291	0.003997
ENSG00000160124	MIX23	2.87666	77.0805	0.004019
ENSG00000197930	ERO1A	-2.87599	-40.1868	0.004028
ENSG00000054967	RELT	2.87531	63.0875	0.004036
ENSG00000104691	UBXN8	-2.87436	-107.688	0.004048
ENSG00000125686	MED1	2.87072	18.8995	0.004095
ENSG00000165526	RPUSD4	2.87014	74.3001	0.004103
ENSG00000244411	KRTAP5-7	2.86775	130.335	0.004134
ENSG00000087302	RTRAF	2.86634	55.6491	0.004152
ENSG00000163082	SGPP2	-2.86574	-33.1747	0.00416
ENSG00000176473	WDR25	-2.86466	-30.6305	0.004175
ENSG00000100294	MCAT	2.86215	25.3283	0.004208
ENSG00000002834	LASP1	2.86179	73.4531	0.004213
ENSG00000179091	CYC1	-2.86058	-663.521	0.004229
ENSG00000273802	H2BC8	2.85729	50.0976	0.004273
ENSG00000197283	SYNGAP1	-2.85142	-71.3646	0.004352
ENSG00000185947	ZNF267	-2.8484	-138.501	0.004394
ENSG00000101464	PIGU	-2.84802	-57.3775	0.004399
ENSG00000163235	TGFA	2.84659	18.0137	0.004419
ENSG00000169047	IRS1	2.84557	86.9246	0.004433
ENSG00000122986	HVCN1	2.84341	16.9168	0.004463
ENSG00000105538	RASIP1	-2.84332	-164.603	0.004465
ENSG00000153551	CMTM7	-2.8422	-55.508	0.00448
ENSG00000112033	PPARD	2.84075	50.4598	0.004501
ENSG00000095485	CWF19L1	-2.84064	-49.8719	0.004502
ENSG00000019995	ZRANB1	-2.83737	-27.4545	0.004549
ENSG00000148704	VAX1	-2.83339	-490.156	0.004606
ENSG00000255974	CYP2A6	-2.82009	-218.317	0.004801
ENSG00000124145	SDC4	2.81778	23.3056	0.004836
ENSG00000137218	FRS3	-2.81728	-13.685	0.004843
ENSG00000013523	ANGEL1	2.81416	15.4334	0.00489
ENSG00000112763	BTN2A1	2.81356	25.0342	0.0049
ENSG00000248712	CCDC153	2.81265	192.701	0.004914
ENSG00000124564	SLC17A3	-2.81164	-14.2568	0.004929
ENSG00000187186	ENSG00000187186	2.81126	109.896	0.004935
ENSG00000204616	TRIM31	2.8105	8.86164	0.004946
ENSG00000116985	BMP8B	2.80708	18.6488	0.004999
ENSG00000174358	SLC6A19	-2.80664	-311.465	0.005006
ENSG00000086848	ALG9	2.80548	316.498	0.005024
ENSG00000188580	NKAIN2	-2.80159	-112.363	0.005085
ENSG00000183087	GAS6	-2.79796	-89.2286	0.005143
ENSG00000171786	NHLH1	2.79522	75.2945	0.005187
ENSG00000132952	USPL1	2.7936	92.0631	0.005213
ENSG00000197724	PHF2	-2.79224	-31.1842	0.005234
ENSG00000180998	GPR137C	2.79107	78.0747	0.005253
ENSG00000213658	LAT	-2.79091	-544.552	0.005256
ENSG00000125485	DDX31	2.7907	84.8576	0.005259
ENSG00000137842	TMEM62	2.78911	40.0442	0.005285
ENSG00000204366	ZBTB12	-2.78704	-55.7348	0.005319
ENSG00000072415	PALS1	2.7862	127.335	0.005333
ENSG00000135541	AHI1	-2.78607	-48.8532	0.005335
ENSG00000171403	KRT9	-2.78577	-262.113	0.00534
ENSG00000173110	HSPA6	-2.78398	-23.3177	0.00537
ENSG00000158869	FCER1G	-2.78252	-15.9148	0.005394
ENSG00000143772	ITPKB	2.78207	298.295	0.005401
ENSG00000082641	NFE2L1	-2.78203	-101.738	0.005402
ENSG00000169193	CCDC126	2.78045	66.889	0.005428
ENSG00000066279	ASPM	-2.77964	-236.802	0.005442
ENSG00000134389	CFHR5	2.77825	114.863	0.005465
ENSG00000162676	GFI1	-2.77598	-62.3342	0.005504
ENSG00000216588	IGSF23	2.77495	106.672	0.005521
ENSG00000177663	IL17RA	2.77216	28.7293	0.005569
ENSG00000095981	KCNK16	-2.77146	-95.8318	0.005581
ENSG00000136021	SCYL2	2.77031	111.397	0.0056
ENSG00000126814	TRMT5	2.76791	118.833	0.005642
ENSG00000143033	MTF2	-2.76575	-64.8628	0.005679
ENSG00000014914	MTMR11	-2.76438	-958.895	0.005703
ENSG00000108523	RNF167	-2.76383	-87.5898	0.005713
ENSG00000173404	INSM1	2.76377	26.4422	0.005714
ENSG00000079691	CARMIL1	2.76281	28.3336	0.005731
ENSG00000101444	AHCY	2.76065	72.263	0.005769
ENSG00000181085	MAPK15	-2.75874	-105.117	0.005802
ENSG00000196655	TRAPPC4	2.75725	40.8307	0.005829
ENSG00000188283	ZNF383	-2.75673	-96.2844	0.005838
ENSG00000077157	PPP1R12B	2.755	198.122	0.005869
ENSG00000144369	FAM171B	2.7545	32.3828	0.005878
ENSG00000010803	SCMH1	2.75409	72.7853	0.005885
ENSG00000111231	GPN3	-2.75275	-36.9527	0.00591
ENSG00000137310	TCF19	-2.75235	-23.2515	0.005917
ENSG00000135116	HRK	-2.75222	-52.7301	0.005919
ENSG00000179144	GIMAP7	2.75193	50.7156	0.005924
ENSG00000116001	TIA1	-2.7501	-31.3086	0.005958
ENSG00000204880	KRTAP4-8	-2.74938	-97.3146	0.005971
ENSG00000204613	TRIM10	-2.74796	-151.875	0.005997
ENSG00000239998	LILRA2	-2.74332	-41.4754	0.006082
ENSG00000091831	ESR1	-2.74289	-340.536	0.00609
ENSG00000166128	RAB8B	2.73809	55.8799	0.00618
ENSG00000257184	ENSG00000257184	-2.73689	-325.783	0.006202
ENSG00000084734	GCKR	2.73654	89.634	0.006209
ENSG00000142182	DNMT3L	2.73089	311.663	0.006316
ENSG00000162104	ADCY9	2.72911	50.0751	0.006351
ENSG00000254726	MEX3A	-2.72644	-415.912	0.006402
ENSG00000078098	FAP	-2.72606	-1960.71	0.00641
ENSG00000179165	PXT1	2.72284	71.5088	0.006472
ENSG00000108622	ICAM2	-2.7219	-1010.35	0.006491
ENSG00000101290	CDS2	2.72142	92.9783	0.0065
ENSG00000112149	CD83	-2.72106	-36.6674	0.006507
ENSG00000180346	TIGD2	2.72044	65.819	0.006519
ENSG00000090013	BLVRB	-2.71838	-103.775	0.00656
ENSG00000139574	NPFF	-2.71696	-430.217	0.006589
ENSG00000168803	ADAL	-2.71269	-21.8261	0.006674
ENSG00000143257	NR1I3	-2.71268	-55.344	0.006674
ENSG00000174989	FBXW8	-2.71234	-42.8201	0.006681
ENSG00000162928	PEX13	-2.71025	-66.5714	0.006723
ENSG00000168301	KCTD6	-2.70746	-191.179	0.00678
ENSG00000249709	ZNF564	2.70662	12.3315	0.006797
ENSG00000185760	KCNQ5	2.70531	24.7012	0.006824
ENSG00000288625	ENSG00000288625	2.70425	372.671	0.006846
ENSG00000096717	SIRT1	-2.7018	-56.2073	0.006897
ENSG00000170264	FAM161A	-2.70069	-50.7649	0.00692
ENSG00000162927	PUS10	-2.70046	-97.1654	0.006924
ENSG00000104728	ARHGEF10	2.70007	57.2456	0.006933
ENSG00000066379	POLR1H	-2.69654	-43.6148	0.007006
ENSG00000143753	DEGS1	-2.69602	-104.924	0.007017
ENSG00000145214	DGKQ	2.6955	7.24596	0.007028
ENSG00000119669	IRF2BPL	2.69451	9.90202	0.007049
ENSG00000135919	SERPINE2	-2.69436	-21.5983	0.007052
ENSG00000164691	TAGAP	2.69406	8.33129	0.007059
ENSG00000198914	POU3F3	2.69306	145.705	0.00708
ENSG00000212659	KRTAP9-6	2.69183	306.654	0.007106
ENSG00000183569	SERHL2	-2.69098	-4.15715	0.007124
ENSG00000161609	KASH5	2.69027	4.39425	0.007139
ENSG00000167261	DPEP2	2.69023	43.8676	0.00714
ENSG00000130653	PNPLA7	2.68796	101.308	0.007189
ENSG00000124493	GRM4	2.68769	88.7734	0.007195
ENSG00000253958	CLDN23	2.68755	9.03221	0.007198
ENSG00000196826	ENSG00000196826	2.68634	17.0986	0.007224
ENSG00000184163	C1QTNF12	2.68594	52.6092	0.007233
ENSG00000114378	HYAL1	2.68471	103.45	0.007259
ENSG00000169397	RNASE3	2.6785	11.8016	0.007395
ENSG00000178226	PRSS36	2.67621	33.6492	0.007446
ENSG00000144028	SNRNP200	-2.67491	-103.316	0.007475
ENSG00000067248	DHX29	2.67308	110.013	0.007516
ENSG00000120235	IFNA6	-2.67156	-421.784	0.00755
ENSG00000111275	ALDH2	2.67072	47.4925	0.007569
ENSG00000115884	SDC1	-2.67021	-93.9114	0.00758
ENSG00000198535	C2CD4A	-2.67011	-19.3843	0.007583
ENSG00000214686	IQCF6	-2.66955	-155.826	0.007595
ENSG00000131142	CCL25	2.66843	21.9257	0.007621
ENSG00000080166	DCT	-2.66828	-79.9068	0.007624
ENSG00000168806	LCMT2	-2.66717	-18.1795	0.007649
ENSG00000169105	CHST14	-2.66304	-210.877	0.007744
ENSG00000198113	TOR4A	-2.66232	-74.3186	0.00776
ENSG00000072858	SIDT1	2.66206	6.00979	0.007766
ENSG00000130511	SSBP4	2.66133	44.59	0.007783
ENSG00000196704	AMZ2	2.66093	21.9032	0.007793
ENSG00000196466	ZNF799	-2.66056	-127.825	0.007801
ENSG00000159164	SV2A	-2.65973	-130.23	0.00782
ENSG00000164151	ICE1	-2.65882	-41.6617	0.007842
ENSG00000164871	SPAG11B	2.65798	6824.22	0.007861
ENSG00000102580	DNAJC3	-2.65534	-67.386	0.007923
ENSG00000157992	KRTCAP3	-2.65513	-50.6507	0.007928
ENSG00000145861	C1QTNF2	-2.65485	-125.359	0.007934
ENSG00000123453	SARDH	2.65389	78.5524	0.007957
ENSG00000166272	WBP1L	2.65127	91.2436	0.008019
ENSG00000010818	HIVEP2	2.65064	111.5	0.008034
ENSG00000122543	OCM	2.64962	231.955	0.008058
ENSG00000162302	RPS6KA4	2.64782	51.5087	0.008101
ENSG00000151692	RNF144A	-2.64766	-24.5849	0.008105
ENSG00000153107	ANAPC1	2.64744	44.679	0.00811
ENSG00000104687	GSR	2.64616	36.2838	0.008141
ENSG00000007384	RHBDF1	2.64579	104.797	0.00815
ENSG00000186847	KRT14	2.64426	83.9246	0.008187
ENSG00000115211	EIF2B4	-2.64385	-87.2747	0.008197
ENSG00000102904	TSNAXIP1	2.6438	245.614	0.008198
ENSG00000162413	KLHL21	-2.64148	-266.549	0.008254
ENSG00000213626	LBH	-2.64138	-183.682	0.008257
ENSG00000177302	TOP3A	2.64136	49.2023	0.008257
ENSG00000118420	UBE3D	-2.64113	-31.1956	0.008263
ENSG00000082175	PGR	2.63922	216.678	0.00831
ENSG00000089053	ANAPC5	2.63588	78.9232	0.008392
ENSG00000183513	COA5	-2.63403	-43.5309	0.008438
ENSG00000172809	RPL38	-2.63337	-389.241	0.008454
ENSG00000111786	SRSF9	2.63194	103.754	0.00849
ENSG00000131591	C1orf159	2.6293	22.9202	0.008556
ENSG00000176978	DPP7	2.62819	27.9126	0.008584
ENSG00000275111	ZNF2	-2.62806	-298.58	0.008587
ENSG00000089234	BRAP	-2.62779	-179.595	0.008594
ENSG00000274290	H2BC6	-2.62728	-109.696	0.008607
ENSG00000204713	TRIM27	-2.62708	-11.1716	0.008612
ENSG00000160075	SSU72	-2.62703	-36.7005	0.008613
ENSG00000143032	BARHL2	2.62641	69.3509	0.008629
ENSG00000118985	ELL2	-2.62281	-35.215	0.008721
ENSG00000113838	TBCCD1	2.62277	40.4111	0.008722
ENSG00000147434	CHRNA6	-2.62249	-933.468	0.008729
ENSG00000153317	ASAP1	-2.62113	-45.3641	0.008764
ENSG00000134571	MYBPC3	-2.61796	-117.763	0.008846
ENSG00000136810	TXN	-2.61654	-13.2803	0.008883
ENSG00000143434	SEMA6C	-2.61598	-176.613	0.008897
ENSG00000138640	FAM13A	2.61596	15.0999	0.008898
ENSG00000060718	COL11A1	2.61508	184.789	0.008921
ENSG00000173273	TNKS	2.61491	27.8734	0.008925
ENSG00000052344	PRSS8	2.61321	418.549	0.00897
ENSG00000165661	QSOX2	-2.61188	-48.932	0.009005
ENSG00000260861	ENSG00000260861	2.61152	21.6066	0.009014
ENSG00000188290	HES4	2.61097	22.1465	0.009029
ENSG00000115084	SLC35F5	-2.61065	-21.3681	0.009037
ENSG00000161610	HCRT	-2.61019	-80.5914	0.009049
ENSG00000068745	IP6K2	-2.60584	-154.953	0.009165
ENSG00000205835	GMNC	2.60505	27.8459	0.009186
ENSG00000205832	C16orf96	2.60491	202.663	0.00919
ENSG00000162399	BSND	2.60312	175.182	0.009238
ENSG00000142513	ACP4	-2.60158	-90.4275	0.00928
ENSG00000129245	FXR2	-2.59933	-285.983	0.009341
ENSG00000126858	RHOT1	-2.59915	-131.441	0.009346
ENSG00000150636	CCDC102B	-2.59678	-160.802	0.00941
ENSG00000158023	CFAP251	-2.59644	-6.11476	0.00942
ENSG00000184939	ZFP90	-2.59601	-8.27619	0.009431
ENSG00000179546	HTR1D	2.59539	71.025	0.009448
ENSG00000126603	GLIS2	-2.59501	-70.5216	0.009459
ENSG00000100281	HMGXB4	-2.59481	-156.134	0.009464
ENSG00000137872	SEMA6D	2.59275	72.9254	0.009521
ENSG00000114982	KANSL3	2.59113	95.4123	0.009566
ENSG00000172568	FNDC9	-2.59018	-28.8144	0.009593
ENSG00000241839	PLEKHO2	2.58948	68.7317	0.009612
ENSG00000070961	ATP2B1	2.58922	38.0261	0.009619
ENSG00000164171	ITGA2	-2.58871	-19.1304	0.009634
ENSG00000100985	MMP9	2.58614	54.7238	0.009706
ENSG00000258102	MAP1LC3B2	2.58277	51.0176	0.009801
ENSG00000205089	CCNI2	-2.58248	-82.7932	0.009809
ENSG00000138092	CENPO	-2.58201	-78.095	0.009823
ENSG00000126001	CEP250	-2.58103	-144.538	0.009851
ENSG00000131910	NR0B2	-2.58039	-267.635	0.009869
ENSG00000143314	MRPL24	-2.58036	-113.253	0.00987
ENSG00000151164	RAD9B	-2.57978	-31.6462	0.009886
ENSG00000128815	WDFY4	2.57723	48.3256	0.00996
ENSG00000147488	ST18	-2.57472	-188.241	0.010032
ENSG00000215817	ZC3H11B	-2.57459	-78.6666	0.010036
ENSG00000104901	DKKL1	-2.57341	-53.3732	0.01007
ENSG00000168028	RPSA	2.57316	37.3775	0.010077
ENSG00000189079	ARID2	2.56914	123.786	0.010195
ENSG00000124574	ABCC10	-2.56745	-34.2594	0.010245
ENSG00000279000	OR10A6	2.56629	126.464	0.010279
ENSG00000005073	HOXA11	2.56618	121.082	0.010282
ENSG00000206530	CFAP44	2.56472	54.0389	0.010326
ENSG00000219438	TAFA5	-2.56414	-70.1238	0.010343
ENSG00000113810	SMC4	2.56341	43.8048	0.010365
ENSG00000250254	PTTG2	-2.56299	-17.4232	0.010377
ENSG00000203814	H2BC18	2.56271	125.701	0.010386
ENSG00000197253	TPSB2	-2.5625	-357.974	0.010392
ENSG00000181616	OR52H1	2.56157	90.9596	0.01042
ENSG00000075223	SEMA3C	2.56111	25.8555	0.010434
ENSG00000152910	CNTNAP4	-2.56017	-560.787	0.010462
ENSG00000135966	TGFBRAP1	2.55941	23.2725	0.010485
ENSG00000101412	E2F1	-2.5591	-23.0571	0.010494
ENSG00000003756	RBM5	-2.5591	-50.4917	0.010494
ENSG00000125900	SIRPD	2.55905	114.576	0.010496
ENSG00000171428	NAT1	2.55873	93.6251	0.010506
ENSG00000197728	RPS26	-2.55796	-14.7241	0.010529
ENSG00000100519	PSMC6	-2.5574	-51.8871	0.010546
ENSG00000116584	ARHGEF2	2.55712	55.5417	0.010554
ENSG00000104213	PDGFRL	2.55708	15.486	0.010556
ENSG00000064666	CNN2	2.55541	57.2667	0.010606
ENSG00000170417	TMEM182	2.55397	76.5274	0.01065
ENSG00000188784	PLA2G2E	2.5536	102.984	0.010661
ENSG00000178301	AQP11	-2.55175	-28.4252	0.010718
ENSG00000171587	DSCAM	-2.5514	-136.894	0.010729
ENSG00000174371	EXO1	-2.55129	-28.1161	0.010732
ENSG00000196233	LCOR	-2.55129	-677.156	0.010732
ENSG00000176994	SMCR8	2.5505	72.9551	0.010757
ENSG00000246705	H2AJ	2.54937	26.4496	0.010792
ENSG00000162456	KNCN	2.54791	308.375	0.010837
ENSG00000115234	SNX17	-2.54764	-95.1096	0.010845
ENSG00000197798	FAM118B	2.547	43.4155	0.010865
ENSG00000023892	DEF6	-2.54678	-32.3783	0.010872
ENSG00000184924	PTRHD1	-2.54604	-51.1181	0.010895
ENSG00000120992	LYPLA1	2.54592	48.5031	0.010899
ENSG00000113302	IL12B	2.54512	58.8467	0.010924
ENSG00000087077	TRIP6	2.54274	37.5255	0.010999
ENSG00000144848	ATG3	-2.5426	-96.8913	0.011003
ENSG00000169247	SH3TC2	-2.54241	-108.743	0.011009
ENSG00000047936	ROS1	-2.54019	-75.2127	0.011079
ENSG00000146197	SCUBE3	2.54007	107.575	0.011083
ENSG00000186166	CENATAC	2.53974	105.944	0.011093
ENSG00000158711	ELK4	-2.53872	-48.2466	0.011126
ENSG00000065029	ZNF76	-2.53846	-68.3122	0.011134
ENSG00000110492	MDK	2.53738	135.923	0.011168
ENSG00000250305	TRMT9B	-2.53648	-113.003	0.011197
ENSG00000255439	ENSG00000255439	2.53593	49.2533	0.011215
ENSG00000124074	ENKD1	2.53522	154.012	0.011238
ENSG00000075651	PLD1	-2.53461	-20.3897	0.011257
ENSG00000138115	CYP2C8	-2.53397	-78.5108	0.011278
ENSG00000138035	PNPT1	-2.53351	-48.479	0.011293
ENSG00000116774	OLFML3	2.53296	87.0059	0.01131
ENSG00000140474	ULK3	2.53284	56.73	0.011314
ENSG00000177556	ATOX1	-2.5326	-19.3764	0.011322
ENSG00000183828	NUDT14	2.53217	65.419	0.011336
ENSG00000171056	SOX7	2.53164	64.2976	0.011353
ENSG00000158062	UBXN11	2.53001	19.1798	0.011406
ENSG00000175595	ERCC4	-2.52904	-39.5114	0.011437
ENSG00000257138	TAS2R38	-2.52889	-504.442	0.011443
ENSG00000172661	WASHC2C	-2.52815	-14.2657	0.011467
ENSG00000188316	ENO4	2.52584	36.598	0.011542
ENSG00000189233	NUGGC	-2.52487	-11.0889	0.011574
ENSG00000117215	PLA2G2D	2.52469	214.908	0.01158
ENSG00000149218	ENDOD1	-2.52403	-5.60893	0.011602
ENSG00000101680	LAMA1	2.52384	36.0187	0.011608
ENSG00000114786	ABHD14A-ACY1	-2.52354	-360.694	0.011618
ENSG00000288611	NPBWR1	2.5215	70.4976	0.011686
ENSG00000121053	EPX	2.5199	8.64709	0.011739
ENSG00000135362	PRR5L	2.51942	21.4533	0.011755
ENSG00000187595	ZNF385C	-2.51904	-53.4439	0.011768
ENSG00000146839	ZAN	2.5189	42.8516	0.011772
ENSG00000184378	ACTRT3	2.51779	33.3988	0.011809
ENSG00000178184	PARD6G	-2.51691	-37.4315	0.011839
ENSG00000125780	TGM3	-2.51626	-48.9471	0.011861
ENSG00000173327	MAP3K11	2.51481	56.7786	0.01191
ENSG00000258713	C20orf141	-2.51207	-129.895	0.012002
ENSG00000122481	RWDD3	2.51125	16.937	0.01203
ENSG00000116191	RALGPS2	2.50857	36.0251	0.012122
ENSG00000253352	TUG1	-2.50628	-205.539	0.012201
ENSG00000172724	CCL19	-2.50614	-33.4834	0.012206
ENSG00000145907	G3BP1	2.50434	31.0782	0.012268
ENSG00000105849	POLR1F	-2.50035	-41.3292	0.012407
ENSG00000169548	ZNF280A	2.50009	144.238	0.012416
ENSG00000171817	ZNF540	-2.49799	-246.433	0.01249
ENSG00000072071	ADGRL1	2.49778	25.2313	0.012497
ENSG00000198252	STYX	2.49756	19.1885	0.012505
ENSG00000087502	ERGIC2	-2.49635	-22.2643	0.012548
ENSG00000255307	OR52B2	2.4949	138.492	0.012599
ENSG00000117036	ETV3	-2.49348	-89.7379	0.01265
ENSG00000021355	SERPINB1	2.49299	46.6006	0.012667
ENSG00000079459	FDFT1	2.49128	14.5721	0.012728
ENSG00000184489	PTP4A3	-2.49071	-4.77067	0.012749
ENSG00000010017	RANBP9	-2.48998	-30.9327	0.012775
ENSG00000184743	ATL3	-2.48955	-28.9995	0.012791
ENSG00000185347	TEDC1	-2.48801	-141.306	0.012846
ENSG00000173210	ABLIM3	2.48665	71.2583	0.012895
ENSG00000064687	ABCA7	2.48601	9.2437	0.012918
ENSG00000124935	SCGB1D2	2.48595	121.999	0.012921
ENSG00000158050	DUSP2	2.48545	35.5497	0.012939
ENSG00000278870	OR51G1	-2.48483	-261.59	0.012961
ENSG00000223638	RFPL4A	-2.48397	-40.1457	0.012993
ENSG00000121281	ADCY7	-2.48318	-50.0857	0.013022
ENSG00000039123	MTREX	2.48284	69.8353	0.013034
ENSG00000132915	PDE6A	-2.48085	-152.183	0.013107
ENSG00000130749	ZC3H4	-2.4808	-168.129	0.013109
ENSG00000167614	TTYH1	2.48058	84.5006	0.013117
ENSG00000133321	PLAAT4	-2.48042	-177.815	0.013123
ENSG00000276644	DACH1	2.47968	63.8696	0.01315
ENSG00000105549	THEG	2.47523	115.722	0.013315
ENSG00000138376	BARD1	2.47439	18.6724	0.013347
ENSG00000170419	VSTM2A	-2.47301	-96.2364	0.013398
ENSG00000180113	TDRD6	-2.47154	-79.2039	0.013453
ENSG00000135900	MRPL44	2.47151	64.3862	0.013455
ENSG00000274997	H2AC12	-2.4702	-27.231	0.013504
ENSG00000196227	FAM217B	-2.46938	-142.968	0.013535
ENSG00000124226	RNF114	2.46929	53.1645	0.013538
ENSG00000090539	CHRD	-2.46752	-17.7642	0.013605
ENSG00000104427	ZC2HC1A	2.46648	71.9353	0.013645
ENSG00000204653	ASPDH	2.46592	33.2691	0.013666
ENSG00000049540	ELN	2.46508	121.335	0.013698
ENSG00000136286	MYO1G	2.46493	27.577	0.013704
ENSG00000181631	P2RY13	2.46436	42.3959	0.013726
ENSG00000102837	OLFM4	2.4616	109.059	0.013832
ENSG00000087074	PPP1R15A	2.46121	24.6114	0.013847
ENSG00000159202	UBE2Z	-2.46117	-42.6832	0.013848
ENSG00000114631	PODXL2	2.45998	120.054	0.013894
ENSG00000107551	RASSF4	2.45793	17.5809	0.013974
ENSG00000275896	PRSS2	2.45786	11.1608	0.013977
ENSG00000176022	B3GALT6	2.45742	111.637	0.013994
ENSG00000081721	DUSP12	2.45724	69.5338	0.014001
ENSG00000214688	C10orf105	-2.45679	-37.5614	0.014018
ENSG00000112941	TENT4A	2.45583	18.2221	0.014056
ENSG00000184719	RNLS	-2.45577	-19.7029	0.014058
ENSG00000006530	AGK	-2.45198	-169.544	0.014207
ENSG00000214290	POU2AF3	-2.45069	-93.3492	0.014258
ENSG00000166200	COPS2	-2.44995	-44.0238	0.014287
ENSG00000262179	MYMX	2.44941	34.7188	0.014309
ENSG00000070019	GUCY2C	2.44902	193.91	0.014325
ENSG00000117266	CDK18	2.44884	28.3258	0.014332
ENSG00000054611	TBC1D22A	-2.44877	-24.7456	0.014335
ENSG00000089225	TBX5	2.44825	300.497	0.014355
ENSG00000184986	TMEM121	-2.44763	-67.0014	0.01438
ENSG00000132510	KDM6B	-2.44601	-46.5494	0.014445
ENSG00000162745	OLFML2B	-2.44496	-57.8426	0.014487
ENSG00000183023	SLC8A1	2.44318	97.6602	0.014558
ENSG00000140006	WDR89	2.442	34.7909	0.014606
ENSG00000230657	PRB4	-2.44148	-244.069	0.014627
ENSG00000204217	BMPR2	-2.44126	-70.1015	0.014636
ENSG00000076685	NT5C2	2.44109	12.0185	0.014643
ENSG00000135164	DMTF1	2.44007	69.7684	0.014684
ENSG00000170561	IRX2	2.43918	186.392	0.014721
ENSG00000166670	MMP10	-2.4388	-222.893	0.014736
ENSG00000196586	MYO6	2.43878	24.0462	0.014737
ENSG00000215695	RSC1A1	-2.43876	-127.911	0.014738
ENSG00000126432	PRDX5	-2.43786	-93.6011	0.014774
ENSG00000145242	EPHA5	-2.43777	-85.2661	0.014778
ENSG00000184647	PRSS55	2.43603	54.0548	0.01485
ENSG00000204444	APOM	-2.4354	-82.1402	0.014875
ENSG00000075239	ACAT1	-2.43303	-32.4403	0.014973
ENSG00000168487	BMP1	2.43218	44.3633	0.015008
ENSG00000175520	UBQLN3	2.43065	106.198	0.015072
ENSG00000178802	MPI	2.42715	29.1647	0.015218
ENSG00000162066	AMDHD2	-2.42511	-1694.64	0.015304
ENSG00000154719	MRPL39	2.42506	32.8472	0.015306
ENSG00000134824	FADS2	-2.42405	-7.24529	0.015348
ENSG00000227345	PARG	2.42266	201.466	0.015407
ENSG00000244242	IFITM10	2.42261	48.0674	0.015409
ENSG00000167257	RNF214	-2.42147	-264.095	0.015458
ENSG00000242372	EIF6	-2.42063	-27.2181	0.015494
ENSG00000204022	LIPJ	-2.41989	-61.3758	0.015525
ENSG00000121274	TENT4B	2.41714	190.436	0.015643
ENSG00000125787	GNRH2	-2.4161	-212.992	0.015688
ENSG00000166170	BAG5	-2.41578	-20.1896	0.015702
ENSG00000204310	AGPAT1	-2.41554	-29.3687	0.015712
ENSG00000099282	TSPAN15	-2.41531	-12.2728	0.015722
ENSG00000159217	IGF2BP1	-2.41489	-163.797	0.01574
ENSG00000129562	DAD1	2.41435	14.4899	0.015763
ENSG00000107902	LHPP	-2.41081	-8.45614	0.015917
ENSG00000186314	PRELID2	-2.40974	-47.6075	0.015964
ENSG00000153294	ADGRF4	-2.40948	-95.0928	0.015975
ENSG00000234829	IFNA17	-2.40884	-93.5005	0.016003
ENSG00000168090	COPS6	2.40883	115.989	0.016004
ENSG00000128294	TPST2	-2.40846	-41.2746	0.01602
ENSG00000104774	MAN2B1	2.40746	82.1143	0.016064
ENSG00000066468	FGFR2	2.4069	54.7445	0.016088
ENSG00000105559	PLEKHA4	-2.40652	-60.7365	0.016105
ENSG00000065357	DGKA	2.4057	79.3165	0.016141
ENSG00000077935	SMC1B	-2.4051	-25.354	0.016168
ENSG00000152611	CAPSL	-2.4051	-62.6132	0.016168
ENSG00000118729	CASQ2	2.40504	148.292	0.016171
ENSG00000164841	TMEM74	-2.40113	-35.1178	0.016345
ENSG00000164111	ANXA5	-2.40043	-6.37312	0.016376
ENSG00000130176	CNN1	2.40005	74.4101	0.016393
ENSG00000164077	MON1A	-2.39738	-49.0931	0.016513
ENSG00000170779	CDCA4	2.39703	37.7256	0.016529
ENSG00000205356	TECPR1	2.39341	30.0025	0.016693
ENSG00000198380	GFPT1	-2.39266	-87.692	0.016727
ENSG00000130433	CACNG6	-2.39239	-10.023	0.016739
ENSG00000162430	SELENON	2.39217	73.3314	0.016749
ENSG00000179580	RNF151	-2.39142	-36.6833	0.016783
ENSG00000169905	TOR1AIP2	-2.39111	-96.8771	0.016797
ENSG00000196715	VKORC1L1	2.39084	219.083	0.01681
ENSG00000213047	DENND1B	2.38771	72.4109	0.016954
ENSG00000164574	GALNT10	-2.38766	-36.8649	0.016956
ENSG00000124562	SNRPC	-2.38711	-151.011	0.016982
ENSG00000138688	BLTP1	-2.38605	-48.7023	0.01703
ENSG00000083290	ULK2	-2.38384	-76.3377	0.017133
ENSG00000141741	MIEN1	-2.38224	-65.3259	0.017208
ENSG00000106331	PAX4	2.38222	230.324	0.017209
ENSG00000042980	ADAM28	2.38193	30.8159	0.017222
ENSG00000178691	SUZ12	2.37943	137.5	0.017339
ENSG00000122218	COPA	2.37925	49.9671	0.017348
ENSG00000143543	JTB	2.37864	189.519	0.017376
ENSG00000131462	TUBG1	-2.37862	-58.9455	0.017377
ENSG00000164828	SUN1	-2.37811	-3.57027	0.017401
ENSG00000183682	BMP8A	2.37782	8.13997	0.017416
ENSG00000143375	CGN	-2.37769	-77.7561	0.017422
ENSG00000113583	C5orf15	-2.37657	-98.1752	0.017474
ENSG00000110801	PSMD9	2.37657	22.3487	0.017475
ENSG00000070444	MNT	-2.37609	-67.0072	0.017497
ENSG00000125484	GTF3C4	2.37297	117.395	0.017645
ENSG00000112079	STK38	-2.3728	-99.714	0.017654
ENSG00000159063	ALG8	-2.37173	-14.0065	0.017705
ENSG00000109265	CRACD	2.37017	23.3716	0.01778
ENSG00000057657	PRDM1	2.36944	17.9945	0.017815
ENSG00000116212	LRRC42	2.36901	71.6209	0.017836
ENSG00000272636	DOC2B	-2.36747	-64.605	0.01791
ENSG00000106927	AMBP	-2.36649	-127.92	0.017957
ENSG00000163581	SLC2A2	-2.36577	-256.478	0.017993
ENSG00000184967	NOC4L	-2.36576	-142.079	0.017993
ENSG00000106615	RHEB	-2.36508	-80.4045	0.018026
ENSG00000125834	STK35	-2.36479	-68.7659	0.01804
ENSG00000285085	ENSG00000285085	2.36424	15.8975	0.018067
ENSG00000148634	HERC4	2.36088	48.4896	0.018232
ENSG00000123154	WDR83	2.36071	77.349	0.01824
ENSG00000161980	POLR3K	-2.35963	-11.6218	0.018293
ENSG00000125726	CD70	-2.35919	-5.80134	0.018315
ENSG00000139547	RDH16	-2.35871	-201.165	0.018338
ENSG00000128185	DGCR6L	2.35808	65.343	0.01837
ENSG00000111897	SERINC1	-2.35808	-25.0145	0.01837
ENSG00000171109	MFN1	2.35806	56.9649	0.018371
ENSG00000159176	CSRP1	2.35714	10.9197	0.018416
ENSG00000080511	RDH8	-2.35702	-86.5336	0.018422
ENSG00000158525	CPA5	2.35674	33.1274	0.018436
ENSG00000284779	ENSG00000284779	-2.35592	-154.803	0.018477
ENSG00000129474	AJUBA	-2.35585	-105.197	0.01848
ENSG00000184465	WDR27	-2.35577	-21.1987	0.018484
ENSG00000168491	CCDC110	-2.35473	-27.9475	0.018536
ENSG00000180817	PPA1	2.35441	22.1053	0.018552
ENSG00000198133	TMEM229B	2.35335	18.5615	0.018605
ENSG00000163823	CCR1	2.35254	6.59501	0.018646
ENSG00000122008	POLK	-2.35194	-148.29	0.018676
ENSG00000206559	ZCWPW2	-2.35157	-45.2057	0.018695
ENSG00000168374	ARF4	2.3511	83.191	0.018718
ENSG00000064999	ANKS1A	-2.35083	-76.9016	0.018732
ENSG00000161328	LRRC56	2.35064	11.0477	0.018741
ENSG00000276410	H2BC3	-2.349	-39.1561	0.018824
ENSG00000129422	MTUS1	-2.34867	-29.8844	0.018841
ENSG00000283439	SPEM3	2.34802	565.268	0.018874
ENSG00000152591	DSPP	2.34782	202.421	0.018884
ENSG00000284704	SCYGR3	-2.34653	-54.1773	0.018949
ENSG00000158987	RAPGEF6	-2.34495	-60.2147	0.01903
ENSG00000182107	TMEM30B	-2.34446	-82.5811	0.019055
ENSG00000078804	TP53INP2	2.34434	46.1752	0.019061
ENSG00000183258	DDX41	-2.3443	-325.519	0.019063
ENSG00000052749	RRP12	2.34418	12.4992	0.019069
ENSG00000179055	OR13D1	-2.34163	-36.31	0.0192
ENSG00000148019	CEP78	-2.34158	-100.117	0.019202
ENSG00000066117	SMARCD1	-2.34146	-56.3765	0.019208
ENSG00000050748	MAPK9	2.34138	42.8077	0.019213
ENSG00000125966	MMP24	2.34035	192.906	0.019266
ENSG00000165061	ZMAT4	2.33853	49.8216	0.01936
ENSG00000204304	PBX2	-2.33836	-149.79	0.019369
ENSG00000135373	EHF	-2.33784	-23.8042	0.019396
ENSG00000159516	SPRR2G	-2.33701	-228.212	0.019439
ENSG00000185043	CIB1	2.33636	35.0845	0.019472
ENSG00000267748	ENSG00000267748	2.33608	11.7277	0.019487
ENSG00000136697	IL1F10	-2.33607	-128.268	0.019488
ENSG00000196431	CRYBA4	2.33588	68.1758	0.019497
ENSG00000169474	SPRR1A	2.3357	50.5044	0.019507
ENSG00000136877	FPGS	-2.33429	-29.0025	0.01958
ENSG00000168002	POLR2G	2.33349	89.8626	0.019622
ENSG00000158528	PPP1R9A	2.33338	79.653	0.019628
ENSG00000172939	OXSR1	-2.33203	-338.717	0.019699
ENSG00000170889	RPS9	2.33184	8.25095	0.019709
ENSG00000183760	ACP7	-2.32813	-26.6538	0.019905
ENSG00000074219	TEAD2	-2.32782	-30.0142	0.019922
ENSG00000186326	RGS9BP	-2.32771	-36.875	0.019927
ENSG00000164713	BRI3	2.3271	31.585	0.01996
ENSG00000100888	CHD8	2.32652	49.8158	0.019991
ENSG00000142102	PGGHG	-2.32638	-36.626	0.019998
ENSG00000169509	CRCT1	2.32558	275.896	0.020041
ENSG00000026950	BTN3A1	2.32438	66.1083	0.020105
ENSG00000112592	TBP	-2.32346	-73.6672	0.020155
ENSG00000235453	SMIM27	-2.32343	-100.481	0.020156
ENSG00000122034	GTF3A	-2.32318	-32.0604	0.020169
ENSG00000143258	USP21	-2.32313	-112.271	0.020172
ENSG00000099617	EFNA2	-2.32146	-317.152	0.020262
ENSG00000140287	HDC	2.32129	18.7302	0.020271
ENSG00000170624	SGCD	2.32078	149.028	0.020299
ENSG00000167103	PIP5KL1	2.32052	42.7788	0.020313
ENSG00000155827	RNF20	-2.31869	-36.7643	0.020412
ENSG00000179869	ABCA13	-2.31862	-132.07	0.020415
ENSG00000142606	MMEL1	2.31697	68.5558	0.020506
ENSG00000182224	CYB5D1	-2.31677	-112.269	0.020516
ENSG00000129055	ANAPC13	2.31674	19.2949	0.020518
ENSG00000120875	DUSP4	2.31619	11.7427	0.020548
ENSG00000157303	SUSD3	-2.31612	-25.7064	0.020552
ENSG00000120533	ENY2	-2.31593	-71.7934	0.020562
ENSG00000062038	CDH3	-2.31497	-89.1339	0.020615
ENSG00000132801	ZSWIM3	2.31418	60.632	0.020658
ENSG00000204842	ATXN2	-2.31399	-71.994	0.020668
ENSG00000126005	MMP24OS	-2.31376	-19.5647	0.020681
ENSG00000255804	OR6J1	2.31282	121.191	0.020733
ENSG00000134575	ACP2	-2.31268	-53.9912	0.02074
ENSG00000132825	PPP1R3D	-2.31234	-131.481	0.020759
ENSG00000131759	RARA	2.31219	82.2726	0.020767
ENSG00000145604	SKP2	-2.3118	-48.9188	0.020789
ENSG00000006282	SPATA20	2.31132	4.43498	0.020815
ENSG00000162383	SLC1A7	-2.31042	-63.634	0.020865
ENSG00000142751	GPN2	-2.30922	-17.2319	0.020931
ENSG00000008441	NFIX	2.30891	185.388	0.020948
ENSG00000197587	DMBX1	2.30867	80.4857	0.020962
ENSG00000180190	TDRP	-2.30816	-42.434	0.02099
ENSG00000128965	CHAC1	-2.30776	-134.188	0.021013
ENSG00000148541	FAM13C	2.30719	93.6408	0.021044
ENSG00000103275	UBE2I	-2.30616	-37.915	0.021102
ENSG00000154743	TSEN2	-2.30609	-37.1328	0.021105
ENSG00000157060	SHCBP1L	2.30601	380.217	0.02111
ENSG00000240505	TNFRSF13B	-2.30598	-47.6242	0.021112
ENSG00000128886	ELL3	2.30595	17.3365	0.021113
ENSG00000187258	NPSR1	2.30559	119.417	0.021134
ENSG00000083444	PLOD1	2.30527	17.9454	0.021151
ENSG00000137825	ITPKA	-2.30459	-38.8767	0.02119
ENSG00000168542	COL3A1	2.30359	236.557	0.021246
ENSG00000124641	MED20	2.30276	17.7738	0.021292
ENSG00000171631	P2RY6	-2.30203	-15.653	0.021334
ENSG00000160181	TFF2	-2.30148	-188.546	0.021364
ENSG00000170515	PA2G4	2.29941	161.938	0.021482
ENSG00000170819	BFSP2	-2.29929	-69.4227	0.021488
ENSG00000146263	MMS22L	-2.29918	-66.1687	0.021495
ENSG00000167601	AXL	2.29844	29.1071	0.021537
ENSG00000068137	PLEKHH3	2.29727	52.0835	0.021603
ENSG00000130669	PAK4	-2.29718	-47.0764	0.021608
ENSG00000057704	TMCC3	-2.29696	-28.809	0.021621
ENSG00000128524	ATP6V1F	-2.29692	-67.877	0.021624
ENSG00000171060	C8orf74	-2.2969	-82.6939	0.021625
ENSG00000182923	CEP63	2.29435	11.4102	0.021771
ENSG00000132003	ZSWIM4	2.29381	62.8972	0.021802
ENSG00000012232	EXTL3	-2.29357	-44.9408	0.021815
ENSG00000181652	ATG9B	-2.29266	-265.539	0.021868
ENSG00000277258	PCGF2	2.29248	101.812	0.021878
ENSG00000132716	DCAF8	-2.2906	-40.7416	0.021987
ENSG00000245680	ZNF585B	2.29037	41.1117	0.022
ENSG00000131480	AOC2	-2.28901	-221.855	0.022079
ENSG00000151948	GLT1D1	-2.28819	-36.5268	0.022127
ENSG00000171132	PRKCE	2.28673	24.2842	0.022212
ENSG00000006576	PHTF2	2.28668	55.0562	0.022215
ENSG00000166860	ZBTB39	2.28545	69.7059	0.022287
ENSG00000160087	UBE2J2	2.28412	99.3058	0.022364
ENSG00000159398	CES5A	-2.28364	-156.624	0.022393
ENSG00000134294	SLC38A2	-2.28253	-89.6327	0.022458
ENSG00000113328	CCNG1	2.28097	56.9952	0.02255
ENSG00000112578	BYSL	2.28091	75.1077	0.022554
ENSG00000116199	FAM20B	-2.28083	-22.3494	0.022559
ENSG00000123374	CDK2	-2.28072	-39.3815	0.022565
ENSG00000132718	SYT11	-2.27962	-75.3701	0.02263
ENSG00000122861	PLAU	2.27919	48.5025	0.022656
ENSG00000149516	MS4A3	-2.2784	-26.117	0.022703
ENSG00000113249	HAVCR1	-2.27771	-61.2617	0.022744
ENSG00000137673	MMP7	-2.2776	-18.0734	0.022751
ENSG00000203499	IQANK1	2.27753	69.4866	0.022755
ENSG00000128165	ADM2	2.27655	70.501	0.022813
ENSG00000198182	ZNF607	-2.27652	-28.7253	0.022815
ENSG00000095932	SMIM24	2.27533	31.0054	0.022886
ENSG00000112462	OR12D3	-2.27523	-229.043	0.022892
ENSG00000027847	B4GALT7	-2.27477	-140.901	0.02292
ENSG00000166603	MC4R	-2.27406	-61.8063	0.022962
ENSG00000196659	TTC30B	-2.27286	-59.4369	0.023035
ENSG00000104783	KCNN4	2.27282	49.5639	0.023037
ENSG00000138613	APH1B	-2.27264	-27.5559	0.023048
ENSG00000148600	CDHR1	-2.27206	-92.6615	0.023083
ENSG00000151025	GPR158	2.27194	179.111	0.02309
ENSG00000283782	ENSG00000283782	2.27188	23.5677	0.023094
ENSG00000288675	PANO1	2.27141	66.2499	0.023122
ENSG00000167645	YIF1B	-2.27111	-177.242	0.02314
ENSG00000188215	DCUN1D3	2.26945	76.1281	0.023241
ENSG00000130159	ECSIT	-2.26842	-50.7539	0.023303
ENSG00000116981	NT5C1A	2.2681	23.9426	0.023323
ENSG00000140688	RUSF1	2.26747	91.3677	0.023361
ENSG00000169599	NFU1	-2.26737	-129.361	0.023367
ENSG00000128408	RIBC2	-2.26676	-18.8552	0.023405
ENSG00000170791	CHCHD7	-2.26642	-91.5894	0.023426
ENSG00000112531	QKI	2.26593	83.1971	0.023456
ENSG00000013725	CD6	2.2655	60.0261	0.023482
ENSG00000116668	SWT1	-2.26529	-152.312	0.023495
ENSG00000040341	STAU2	2.26501	18.7068	0.023512
ENSG00000110717	NDUFS8	2.26483	45.9338	0.023523
ENSG00000290292	HOMEZ	-2.26478	-19.3494	0.023526
ENSG00000186193	SAPCD2	2.26439	91.7194	0.02355
ENSG00000183747	ACSM2A	-2.26422	-55.3581	0.02356
ENSG00000136059	VILL	2.26231	65.7563	0.023678
ENSG00000118432	CNR1	-2.2621	-58.0648	0.023691
ENSG00000164620	RELL2	-2.26199	-91.8656	0.023698
ENSG00000203663	OR2L2	-2.26097	-61.9441	0.023761
ENSG00000159753	CARMIL2	2.25887	62.1363	0.023891
ENSG00000106302	HYAL4	2.25864	117.563	0.023906
ENSG00000088926	F11	-2.2576	-124.063	0.02397
ENSG00000109736	MFSD10	2.2576	69.7183	0.023971
ENSG00000160799	CCDC12	-2.25555	-182.441	0.024099
ENSG00000181751	MACIR	2.2553	71.7718	0.024115
ENSG00000197892	KIF13B	-2.25492	-79.4619	0.024138
ENSG00000167705	RILP	2.25383	302.354	0.024207
ENSG00000073737	DHRS9	-2.25289	-68.6209	0.024266
ENSG00000122484	RPAP2	2.25232	62.3602	0.024302
ENSG00000173269	MMRN2	-2.25224	-32.4577	0.024307
ENSG00000130427	EPO	2.25156	150.189	0.02435
ENSG00000007520	TSR3	-2.25142	-150.568	0.024359
ENSG00000122852	SFTPA1	-2.24965	-58.3895	0.024471
ENSG00000068079	IFI35	-2.24908	-40.6213	0.024508
ENSG00000197437	OR13G1	2.24833	92.8932	0.024555
ENSG00000120057	SFRP5	2.24727	28.9435	0.024623
ENSG00000212935	KRTAP10-3	2.24716	80.2821	0.02463
ENSG00000169992	NLGN2	-2.24714	-67.7154	0.024631
ENSG00000140043	PTGR2	2.2469	23.5894	0.024646
ENSG00000175220	ARHGAP1	2.24614	98.8013	0.024695
ENSG00000101040	ZMYND8	-2.24608	-53.3028	0.024699
ENSG00000288859	H2AC19	2.2457	253.673	0.024723
ENSG00000163666	HESX1	2.24564	68.943	0.024727
ENSG00000126934	MAP2K2	2.24252	73.6458	0.024928
ENSG00000205126	ACCSL	-2.24251	-55.8476	0.024929
ENSG00000187054	TMPRSS11A	2.24105	52.3708	0.025023
ENSG00000151849	CENPJ	2.24074	24.3609	0.025043
ENSG00000102524	TNFSF13B	2.24027	42.7281	0.025073
ENSG00000165474	GJB2	-2.23962	-27.3232	0.025115
ENSG00000110330	BIRC2	2.23858	123.954	0.025183
ENSG00000135211	TMEM60	2.2385	60.8972	0.025189
ENSG00000137809	ITGA11	-2.23763	-144.913	0.025245
ENSG00000154814	OXNAD1	2.23742	27.1766	0.025259
ENSG00000160883	HK3	2.23654	74.4622	0.025316
ENSG00000205060	SLC35B4	-2.2363	-13.5384	0.025332
ENSG00000169129	AFAP1L2	-2.23486	-53.7127	0.025426
ENSG00000188868	ZNF563	2.23476	87.3228	0.025433
ENSG00000188554	NBR1	-2.23321	-40.6785	0.025535
ENSG00000223658	C1GALT1C1L	-2.23237	-13.8157	0.02559
ENSG00000124191	TOX2	2.23152	3.1288	0.025647
ENSG00000169223	LMAN2	-2.23118	-132.144	0.025669
ENSG00000139718	SETD1B	2.23112	170.948	0.025673
ENSG00000106392	C1GALT1	2.23083	4.60205	0.025693
ENSG00000178096	BOLA1	-2.23049	-29.6209	0.025715
ENSG00000145779	TNFAIP8	-2.23042	-18.2088	0.02572
ENSG00000178665	ZNF713	2.23011	44.1953	0.02574
ENSG00000214029	ZNF891	-2.2301	-29.6471	0.025741
ENSG00000236104	ZBTB22	2.22979	122.998	0.025761
ENSG00000110148	CCKBR	-2.22976	-128.639	0.025764
ENSG00000127129	EDN2	-2.22972	-119.592	0.025766
ENSG00000144476	ACKR3	-2.22902	-9.44537	0.025813
ENSG00000157020	SEC13	2.22807	63.6533	0.025876
ENSG00000132646	PCNA	2.22744	44.1417	0.025918
ENSG00000172586	CHCHD1	2.22668	105.797	0.025969
ENSG00000177565	TBL1XR1	2.22667	62.1732	0.025969
ENSG00000081479	LRP2	-2.22661	-56.8494	0.025973
ENSG00000249240	ENSG00000249240	2.22654	37.3581	0.025978
ENSG00000128422	KRT17	2.22645	375.723	0.025984
ENSG00000278224	PRICKLE4	-2.22549	-23.0616	0.026049
ENSG00000198356	GET3	2.22537	101.275	0.026056
ENSG00000183484	GPR132	2.22448	22.5683	0.026116
ENSG00000162384	CZIB	-2.22437	-24.6892	0.026123
ENSG00000166126	AMN	-2.22324	-20.7061	0.026199
ENSG00000289762	SMIM46	-2.22106	-47.0899	0.026347
ENSG00000124882	EREG	-2.22059	-28.1806	0.026379
ENSG00000120733	KDM3B	2.22017	47.0583	0.026407
ENSG00000141456	PELP1	-2.21961	-118.791	0.026445
ENSG00000131849	ZNF132	-2.2196	-20.5419	0.026446
ENSG00000266472	MRPS21	-2.21956	-16.5101	0.026449
ENSG00000184984	CHRM5	2.21929	98.8132	0.026467
ENSG00000114030	KPNA1	2.21893	39.5349	0.026492
ENSG00000198945	L3MBTL3	2.21807	38.1531	0.02655
ENSG00000144589	STK11IP	2.21719	130.237	0.02661
ENSG00000164076	CAMKV	2.21716	48.7505	0.026612
ENSG00000013583	HEBP1	2.21577	5.56059	0.026707
ENSG00000167772	ANGPTL4	2.21505	31.5303	0.026757
ENSG00000160117	ANKLE1	2.21486	17.0081	0.02677
ENSG00000116205	TCEANC2	-2.21485	-94.6612	0.02677
ENSG00000018869	ZNF582	-2.21481	-31.0577	0.026773
ENSG00000104365	IKBKB	2.21457	137.959	0.026789
ENSG00000170091	NSG2	-2.21292	-189.871	0.026903
ENSG00000143674	MAP3K21	2.2128	21.3165	0.026911
ENSG00000196805	SPRR2B	-2.21203	-48.3833	0.026965
ENSG00000189068	VSTM1	-2.21202	-20.2295	0.026966
ENSG00000123179	EBPL	-2.21193	-6.76351	0.026971
ENSG00000134825	TMEM258	2.21137	142.921	0.02701
ENSG00000168958	MFF	-2.21124	-33.13	0.027019
ENSG00000082212	ME2	-2.21069	-24.3785	0.027057
ENSG00000168175	MAPK1IP1L	-2.21047	-204.038	0.027072
ENSG00000104763	ASAH1	2.21045	20.6821	0.027074
ENSG00000140600	SH3GL3	2.20999	61.8374	0.027106
ENSG00000285188	ENSG00000285188	-2.20982	-27.8925	0.027118
ENSG00000260272	ENSG00000260272	-2.2097	-490.27	0.027126
ENSG00000072736	NFATC3	2.2088	145.42	0.027188
ENSG00000105655	ISYNA1	2.20783	39.6385	0.027256
ENSG00000108947	EFNB3	2.206	40.2111	0.027384
ENSG00000105996	HOXA2	-2.2059	-160.203	0.027391
ENSG00000180957	PITPNB	-2.20574	-46.6114	0.027402
ENSG00000102854	MSLN	2.20511	141.547	0.027446
ENSG00000188486	H2AX	-2.20449	-54.589	0.02749
ENSG00000264230	ANXA8L1	-2.20383	-88.1158	0.027536
ENSG00000132953	XPO4	-2.20375	-20.1788	0.027542
ENSG00000163072	NOSTRIN	-2.20367	-34.9789	0.027548
ENSG00000186891	TNFRSF18	2.20267	27.1637	0.027618
ENSG00000163909	HEYL	2.20124	137.415	0.027719
ENSG00000095777	MYO3A	-2.2008	-127.105	0.02775
ENSG00000100122	CRYBB1	2.20066	35.4872	0.02776
ENSG00000116176	TPSG1	-2.20033	-194.262	0.027783
ENSG00000198874	TYW1	-2.20024	-18.8002	0.02779
ENSG00000165475	CRYL1	-2.19881	-11.0949	0.027891
ENSG00000168412	MTNR1A	2.1988	300.533	0.027892
ENSG00000240654	C1QTNF9	2.1981	49.9791	0.027942
ENSG00000182393	IFNL1	2.19797	180.932	0.027951
ENSG00000185024	BRF1	2.19774	32.9229	0.027967
ENSG00000136295	TTYH3	2.19772	19.4157	0.027969
ENSG00000118113	MMP8	-2.19751	-43.6539	0.027984
ENSG00000135365	PHF21A	-2.1973	-175.412	0.027999
ENSG00000143970	ASXL2	2.1967	63.4822	0.028042
ENSG00000173511	VEGFB	-2.19507	-123.231	0.028158
ENSG00000117600	PLPPR4	2.19419	171.922	0.028222
ENSG00000100554	ATP6V1D	-2.194	-185.436	0.028235
ENSG00000123505	AMD1	-2.1931	-48.0248	0.0283
ENSG00000132535	DLG4	2.19304	61.1426	0.028305
ENSG00000243364	EFNA4	-2.19295	-26.4231	0.028311
ENSG00000148926	ADM	2.19294	59.3838	0.028312
ENSG00000111490	TBC1D30	-2.19157	-26.4379	0.02841
ENSG00000147526	TACC1	2.19128	18.2412	0.028432
ENSG00000099866	MADCAM1	2.19081	79.8881	0.028465
ENSG00000165215	CLDN3	2.18923	57.326	0.02858
ENSG00000178078	STAP2	2.18888	4.7071	0.028606
ENSG00000079277	MKNK1	2.18879	56.3555	0.028612
ENSG00000237190	CDKN2AIPNL	2.18876	279.148	0.028614
ENSG00000184178	SCFD2	-2.18873	-22.2632	0.028616
ENSG00000099960	SLC7A4	2.18791	21.1302	0.028676
ENSG00000040633	PHF23	-2.18789	-54.1704	0.028678
ENSG00000169174	PCSK9	2.18671	151.5	0.028764
ENSG00000176927	EFCAB5	2.18628	293.353	0.028795
ENSG00000090530	P3H2	-2.18585	-50.6762	0.028827
ENSG00000224940	PRRT4	-2.18512	-46.5663	0.02888
ENSG00000284969	ENSG00000284969	2.18372	11.6693	0.028982
ENSG00000167654	ATCAY	2.18353	117.241	0.028997
ENSG00000284791	SMIM41	-2.18346	-91.459	0.029002
ENSG00000128340	RAC2	-2.18313	-81.2549	0.029027
ENSG00000035141	FAM136A	2.18312	28.3617	0.029027
ENSG00000163217	BMP10	2.183	74.0291	0.029036
ENSG00000067369	TP53BP1	2.18268	14.6899	0.02906
ENSG00000156381	ANKRD9	2.18254	30.5898	0.02907
ENSG00000163125	RPRD2	-2.18244	-64.3253	0.029077
ENSG00000156502	SUPV3L1	2.1822	58.488	0.029095
ENSG00000178741	COX5A	2.18185	251.99	0.029121
ENSG00000185088	RPS27L	-2.18137	-15.8097	0.029156
ENSG00000128274	A4GALT	2.18126	20.2759	0.029164
ENSG00000214216	IQCJ	-2.18092	-350.957	0.02919
ENSG00000166166	TRMT61A	-2.18063	-59.3775	0.029211
ENSG00000123444	KBTBD4	2.17991	103.065	0.029264
ENSG00000110324	IL10RA	-2.17955	-68.4808	0.029291
ENSG00000122592	HOXA7	2.17892	105.011	0.029338
ENSG00000105063	PPP6R1	2.17747	128.451	0.029446
ENSG00000075618	FSCN1	2.17681	14.5362	0.029495
ENSG00000177239	MAN1B1	-2.17575	-82.4233	0.029574
ENSG00000001461	NIPAL3	-2.1732	-13.6064	0.029766
ENSG00000171792	RHNO1	-2.17314	-107.979	0.02977
ENSG00000255071	SAA2-SAA4	-2.17307	-38.0588	0.029775
ENSG00000271271	UGT2A2	2.17272	97.5954	0.029801
ENSG00000117360	PRPF3	-2.17251	-102.655	0.029817
ENSG00000135374	ELF5	-2.17206	-25.9494	0.029851
ENSG00000149634	SPATA25	2.17188	122.746	0.029865
ENSG00000275004	ZNF280B	2.1718	64.8629	0.029871
ENSG00000187855	ASCL4	-2.1717	-107.803	0.029879
ENSG00000185621	LMLN	-2.17165	-104.558	0.029882
ENSG00000213417	KRTAP2-4	-2.17154	-189.731	0.02989
ENSG00000183814	LIN9	-2.17144	-39.684	0.029898
ENSG00000225528	TMA7B	-2.1703	-58.0259	0.029984
ENSG00000164346	NSA2	2.17023	32.8255	0.029989
ENSG00000170322	NFRKB	2.17016	14.969	0.029995
ENSG00000214530	STARD10	-2.1697	-36.9198	0.030029
ENSG00000127325	BEST3	-2.16937	-25.8289	0.030054
ENSG00000112053	SLC26A8	2.16879	20.5125	0.030099
ENSG00000141391	PRELID3A	-2.1687	-10.8463	0.030106
ENSG00000196453	ZNF777	2.1674	118.185	0.030204
ENSG00000160563	MED27	2.16638	43.2344	0.030282
ENSG00000103494	RPGRIP1L	-2.16587	-55.5499	0.030321
ENSG00000146072	TNFRSF21	-2.16491	-240.766	0.030394
ENSG00000164761	TNFRSF11B	-2.16457	-14.083	0.03042
ENSG00000105499	PLA2G4C	2.16423	76.494	0.030447
ENSG00000225526	MKRN2OS	2.16402	63.2253	0.030463
ENSG00000173175	ADCY5	-2.16395	-107.848	0.030468
ENSG00000132773	TOE1	2.16382	164.244	0.030478
ENSG00000114349	GNAT1	-2.16355	-49.5483	0.030499
ENSG00000135643	KCNMB4	-2.16341	-39.9902	0.03051
ENSG00000153956	CACNA2D1	-2.16324	-90.9579	0.030523
ENSG00000178761	FAM219B	-2.16304	-241.825	0.030538
ENSG00000255855	KDM4F	-2.16234	-91.8424	0.030592
ENSG00000137806	NDUFAF1	-2.16228	-24.3444	0.030596
ENSG00000173581	CCDC106	-2.16222	-32.5954	0.030601
ENSG00000099337	KCNK6	-2.16212	-53.1849	0.030609
ENSG00000248871	TNFSF12-TNFSF13	-2.15917	-22.179	0.030837
ENSG00000203785	SPRR2E	2.15896	109.882	0.030853
ENSG00000153113	CAST	2.15863	42.8483	0.030879
ENSG00000138379	MSTN	-2.15832	-46.5365	0.030903
ENSG00000122778	KIAA1549	-2.15631	-47.6777	0.031059
ENSG00000169218	RSPO1	-2.15627	-67.3529	0.031063
ENSG00000147676	MAL2	2.15576	87.2805	0.031103
ENSG00000179902	CFAP276	-2.15438	-46.0802	0.03121
ENSG00000197818	SLC9A8	2.15428	34.7966	0.031218
ENSG00000290183	ENSG00000290183	2.15403	27.4146	0.031238
ENSG00000101544	ADNP2	-2.15236	-14.1143	0.031369
ENSG00000129968	ABHD17A	2.15175	68.492	0.031417
ENSG00000123836	PFKFB2	2.15168	52.2852	0.031423
ENSG00000181315	ZNF322	-2.15037	-41.2346	0.031526
ENSG00000004534	RBM6	-2.15001	-122.482	0.031554
ENSG00000111678	C12orf57	-2.14983	-29.1586	0.031568
ENSG00000164591	MYOZ3	-2.14975	-213.102	0.031575
ENSG00000183397	TEKTIP1	-2.14939	-40.8296	0.031604
ENSG00000206140	TMEM191C	2.1492	112.659	0.031619
ENSG00000183098	GPC6	2.14918	95.0892	0.03162
ENSG00000142961	MOB3C	-2.14893	-19.2834	0.03164
ENSG00000132669	RIN2	2.14859	34.2176	0.031667
ENSG00000204120	GIGYF2	2.14696	14.8298	0.031797
ENSG00000235194	PPP1R3E	2.14671	107.443	0.031817
ENSG00000155926	SLA	-2.14642	-38.2631	0.031839
ENSG00000215915	ATAD3C	2.14453	174.25	0.03199
ENSG00000111261	MANSC1	-2.14426	-16.9476	0.032012
ENSG00000134326	CMPK2	-2.14351	-195.704	0.032072
ENSG00000125457	MIF4GD	2.1434	8.57615	0.032081
ENSG00000204060	FOXO6	2.14298	24.7277	0.032115
ENSG00000132781	MUTYH	2.14196	77.333	0.032197
ENSG00000160791	CCR5	-2.14125	-5.16469	0.032254
ENSG00000154188	ANGPT1	-2.14101	-26.6812	0.032273
ENSG00000105278	ZFR2	2.14098	73.1683	0.032276
ENSG00000111639	MRPL51	-2.14091	-9.0233	0.032281
ENSG00000130939	UBE4B	2.14071	63.4536	0.032297
ENSG00000166741	NNMT	-2.14043	-78.7396	0.03232
ENSG00000198517	MAFK	-2.14029	-161.801	0.032331
ENSG00000125409	TEKT3	2.13999	91.404	0.032355
ENSG00000213782	DDX47	2.13943	48.3605	0.032401
ENSG00000141542	RAB40B	-2.13934	-126.757	0.032408
ENSG00000166377	ATP9B	-2.13915	-13.8986	0.032423
ENSG00000156261	CCT8	-2.13886	-39.2417	0.032447
ENSG00000094796	KRT31	2.13865	297.706	0.032464
ENSG00000008018	PSMB1	2.13843	24.2561	0.032482
ENSG00000120526	NUDCD1	-2.138	-65.9909	0.032517
ENSG00000068078	FGFR3	2.13772	61.4104	0.032539
ENSG00000108773	KAT2A	-2.13648	-255.107	0.03264
ENSG00000111537	IFNG	-2.13545	-15.0285	0.032724
ENSG00000100100	PIK3IP1	-2.13521	-158.526	0.032744
ENSG00000120784	ZFP30	-2.13495	-2.72645	0.032765
ENSG00000121297	TSHZ3	2.13421	14.2406	0.032825
ENSG00000121743	GJA3	-2.13326	-13.1232	0.032903
ENSG00000115073	ACTR1B	-2.13325	-48.7934	0.032904
ENSG00000167617	CDC42EP5	-2.13108	-33.4972	0.033083
ENSG00000185070	FLRT2	2.13004	70.6449	0.033168
ENSG00000213066	CEP43	2.13004	17.3412	0.033169
ENSG00000136856	SLC2A8	-2.12906	-12.1586	0.033249
ENSG00000205476	CCDC85C	-2.12891	-38.0618	0.033262
ENSG00000041515	MYO16	2.12741	137.973	0.033386
ENSG00000163631	ALB	2.12734	602.218	0.033392
ENSG00000006468	ETV1	-2.12731	-14.3401	0.033394
ENSG00000163714	U2SURP	-2.12713	-345.966	0.033409
ENSG00000177030	DEAF1	-2.127	-159.992	0.03342
ENSG00000221843	C2orf16	2.12627	87.6391	0.033481
ENSG00000229924	FAM90A26	-2.12627	-617.347	0.033481
ENSG00000163430	FSTL1	2.12587	76.5969	0.033514
ENSG00000254521	SIGLEC12	2.12584	10.9092	0.033516
ENSG00000289791	ENSG00000289791	2.12558	23.2272	0.033538
ENSG00000180089	TMEM86B	2.12504	104.504	0.033583
ENSG00000023902	PLEKHO1	2.12441	26.4583	0.033636
ENSG00000277556	OR13C5	-2.12213	-64.8967	0.033827
ENSG00000110900	TSPAN11	2.12193	123.703	0.033844
ENSG00000124215	CDH26	-2.12089	-145.717	0.033931
ENSG00000133958	UNC79	2.12072	30.7122	0.033946
ENSG00000214736	TOMM6	2.12009	97.6302	0.033998
ENSG00000022355	GABRA1	-2.12009	-172.419	0.033999
ENSG00000132517	SLC52A1	2.11963	46.2861	0.034037
ENSG00000143537	ADAM15	-2.11914	-33.9639	0.034079
ENSG00000176895	OR51A7	-2.1191	-193.328	0.034082
ENSG00000214782	MS4A18	2.11892	521.617	0.034097
ENSG00000229637	PRAC2	2.11844	97.7353	0.034137
ENSG00000057663	ATG5	2.11824	48.5461	0.034154
ENSG00000063245	EPN1	-2.1182	-42.8974	0.034158
ENSG00000147364	FBXO25	2.1173	23.5516	0.034234
ENSG00000167632	TRAPPC9	-2.1172	-7.14583	0.034243
ENSG00000106367	AP1S1	2.11663	19.596	0.034291
ENSG00000170473	PYM1	-2.11543	-52.8832	0.034393
ENSG00000196072	BLOC1S2	-2.11543	-66.2385	0.034393
ENSG00000100290	BIK	-2.11532	-9.33855	0.034403
ENSG00000088727	KIF9	2.11423	227.276	0.034495
ENSG00000174672	BRSK2	-2.11302	-126.897	0.034599
ENSG00000175806	MSRA	2.11242	37.9969	0.034651
ENSG00000140505	CYP1A2	2.11201	216.308	0.034686
ENSG00000102897	LYRM1	2.11117	76.1077	0.034758
ENSG00000171360	KRT38	-2.11104	-213.076	0.034769
ENSG00000198862	LTN1	2.11027	45.2637	0.034835
ENSG00000198752	CDC42BPB	2.11011	56.2046	0.034849
ENSG00000125459	MSTO1	-2.10981	-502.636	0.034875
ENSG00000145819	ARHGAP26	2.10979	121.678	0.034877
ENSG00000106178	CCL24	-2.10954	-30.3166	0.034898
ENSG00000050393	MCUR1	-2.10905	-53.0499	0.03494
ENSG00000197079	KRT35	-2.10837	-38.3793	0.034999
ENSG00000100815	TRIP11	-2.10818	-77.3558	0.035015
ENSG00000244617	ASPRV1	2.10811	159.899	0.035021
ENSG00000196427	NBPF4	-2.10804	-98.2851	0.035028
ENSG00000197935	ZNF311	2.1077	6.02306	0.035057
ENSG00000162892	IL24	2.10679	37.6821	0.035136
ENSG00000160753	RUSC1	-2.10458	-108.998	0.035328
ENSG00000176890	TYMS	-2.10415	-3.3265	0.035366
ENSG00000084623	EIF3I	-2.1039	-81.7089	0.035387
ENSG00000283227	SPRR5	2.10324	190.256	0.035445
ENSG00000184897	H1-10	2.10319	75.3791	0.035449
ENSG00000256660	CLEC12B	-2.10232	-101.468	0.035525
ENSG00000204815	ODAD4	2.1023	44.5217	0.035527
ENSG00000174282	ZBTB4	2.10214	47.2049	0.035541
ENSG00000081059	TCF7	2.09979	34.9746	0.035748
ENSG00000197275	RAD54B	-2.09896	-37.7524	0.03582
ENSG00000141738	GRB7	2.09859	24.7789	0.035853
ENSG00000186207	LCE5A	2.09659	513.814	0.03603
ENSG00000183570	PCBP3	-2.09646	-19.8851	0.036041
ENSG00000134202	GSTM3	-2.09628	-17.3738	0.036057
ENSG00000104722	NEFM	-2.09617	-81.3188	0.036067
ENSG00000076650	GPATCH1	-2.09518	-17.4661	0.036155
ENSG00000141858	SAMD1	2.09517	148.137	0.036156
ENSG00000149115	TNKS1BP1	-2.09396	-13.3881	0.036264
ENSG00000100346	CACNA1I	2.09378	311.366	0.036279
ENSG00000204178	MACO1	2.09375	2644.27	0.036283
ENSG00000147684	NDUFB9	2.09329	54.8401	0.036323
ENSG00000174456	C12orf76	-2.09313	-40.0707	0.036338
ENSG00000196666	FAM180B	2.09243	128.01	0.0364
ENSG00000173715	C11orf80	-2.09191	-45.9284	0.036446
ENSG00000125734	GPR108	2.09173	36.035	0.036463
ENSG00000105479	ODAD1	-2.09127	-12.048	0.036504
ENSG00000101557	USP14	2.09112	92.6356	0.036517
ENSG00000103145	HCFC1R1	2.09066	49.9889	0.036558
ENSG00000114354	TFG	2.09036	13.1976	0.036586
ENSG00000162407	PLPP3	2.0903	54.813	0.036591
ENSG00000107937	GTPBP4	-2.08969	-40.8614	0.036645
ENSG00000204599	TRIM39	2.08931	73.6749	0.03668
ENSG00000254466	OR4D10	2.08883	174.975	0.036723
ENSG00000171401	KRT13	-2.08875	-94.9035	0.036731
ENSG00000103021	CCDC113	-2.08873	-69.7372	0.036732
ENSG00000114383	TUSC2	2.08809	76.003	0.03679
ENSG00000128284	APOL3	-2.08805	-32.877	0.036793
ENSG00000268870	ENSG00000268870	2.08725	11.2676	0.036865
ENSG00000114923	SLC4A3	2.08707	122.887	0.036882
ENSG00000131115	ZNF227	-2.08683	-39.5492	0.036904
ENSG00000167815	PRDX2	2.08586	50.2684	0.036991
ENSG00000166869	CHP2	2.08582	107.68	0.036995
ENSG00000174953	DHX36	2.08519	67.296	0.037053
ENSG00000278705	H4C2	2.08514	34.7237	0.037056
ENSG00000070182	SPTB	2.0849	31.6231	0.037078
ENSG00000268500	SIGLEC5	-2.08381	-34.5249	0.037177
ENSG00000284873	OOSP1	2.08375	217.46	0.037183
ENSG00000101441	CST4	2.08363	69.5795	0.037194
ENSG00000032742	IFT88	-2.08301	-6.51531	0.03725
ENSG00000206013	IFITM5	-2.08299	-20.6329	0.037252
ENSG00000144741	SLC25A26	-2.08274	-72.1679	0.037275
ENSG00000148459	PDSS1	-2.0823	-17.2444	0.037315
ENSG00000187866	PABIR1	2.08218	18.3984	0.037326
ENSG00000250374	TRIM75	2.08206	107.842	0.037337
ENSG00000136631	VPS45	-2.0818	-32.9053	0.037361
ENSG00000197238	H4C11	2.08175	34.8984	0.037366
ENSG00000101191	DIDO1	2.0806	43.0172	0.03747
ENSG00000129480	DTD2	2.08055	76.0299	0.037475
ENSG00000163611	SPICE1	2.08032	11.0805	0.037496
ENSG00000170075	GPR37L1	2.0801	57.8419	0.037517
ENSG00000136051	WASHC4	-2.07964	-28.4399	0.037559
ENSG00000163374	YY1AP1	2.07943	60.795	0.037578
ENSG00000205143	ARID3C	2.07939	42.4978	0.037581
ENSG00000163001	CFAP36	2.07921	21.0006	0.037598
ENSG00000175093	SPSB4	2.07796	109.163	0.037713
ENSG00000187701	OR2T27	2.07789	248.153	0.03772
ENSG00000214456	PLIN5	-2.07784	-88.7667	0.037724
ENSG00000004846	ABCB5	-2.07731	-189.728	0.037773
ENSG00000139218	SCAF11	-2.07688	-92.0555	0.037812
ENSG00000250067	YJEFN3	2.07668	100.581	0.037831
ENSG00000177082	WDR73	-2.07625	-57.6936	0.03787
ENSG00000151067	CACNA1C	-2.076	-127.366	0.037894
ENSG00000111907	TPD52L1	-2.07588	-22.0664	0.037905
ENSG00000189184	PCDH18	-2.07554	-26.3814	0.037937
ENSG00000102924	CBLN1	2.07498	51.547	0.037988
ENSG00000258529	ENSG00000258529	2.07487	22.3181	0.037998
ENSG00000176956	LY6H	2.07368	50.8993	0.038109
ENSG00000157800	SLC37A3	2.07277	35.2882	0.038194
ENSG00000233087	RAB6D	-2.07144	-137.196	0.038318
ENSG00000132356	PRKAA1	2.07008	11.2373	0.038445
ENSG00000188883	KLRG2	2.06998	8.72243	0.038454
ENSG00000168010	ATG16L2	-2.06954	-67.2386	0.038495
ENSG00000171867	PRNP	2.06948	24.7607	0.038501
ENSG00000184344	GDF3	-2.06827	-30.6591	0.038615
ENSG00000136897	MRPL50	2.06803	58.834	0.038637
ENSG00000215912	TTC34	-2.06733	-107.398	0.038703
ENSG00000196526	AFAP1	-2.06722	-0.62843	0.038714
ENSG00000166689	PLEKHA7	2.06717	28.2579	0.038718
ENSG00000127481	UBR4	2.06691	48.4057	0.038742
ENSG00000165506	DNAAF2	2.06687	8.9418	0.038746
ENSG00000162630	B3GALT2	2.06668	27.6944	0.038764
ENSG00000204287	HLA-DRA	-2.06662	-32.5624	0.03877
ENSG00000138670	RASGEF1B	-2.06641	-21.8653	0.03879
ENSG00000109072	VTN	-2.06627	-63.4332	0.038803
ENSG00000140497	SCAMP2	2.06399	14.6631	0.039018
ENSG00000070610	GBA2	2.06387	21.2472	0.03903
ENSG00000183340	JRKL	2.06339	21.5264	0.039075
ENSG00000242441	GTF2A1L	2.06331	38.9923	0.039083
ENSG00000117643	MAN1C1	2.06291	98.9395	0.039121
ENSG00000172339	ALG14	-2.06275	-25.2472	0.039137
ENSG00000086504	MRPL28	2.06259	38.7498	0.039152
ENSG00000196504	PRPF40A	2.06232	24.11	0.039178
ENSG00000092051	JPH4	2.06193	216.533	0.039214
ENSG00000213999	MEF2B	2.06026	12.2261	0.039374
ENSG00000012048	BRCA1	2.06018	142.806	0.039381
ENSG00000188305	PEAK3	-2.06016	-9.5046	0.039383
ENSG00000169621	APLF	-2.05931	-42.9864	0.039465
ENSG00000151287	TEX30	-2.05919	-31.8982	0.039476
ENSG00000130818	ZNF426	-2.05841	-88.804	0.039551
ENSG00000144550	CPNE9	-2.05661	-70.6242	0.039724
ENSG00000101425	BPI	2.0566	69.9172	0.039724
ENSG00000114650	SCAP	-2.05587	-48.8046	0.039795
ENSG00000126803	HSPA2	-2.05577	-13.3303	0.039805
ENSG00000182177	ASB18	2.05546	358.053	0.039835
ENSG00000170920	OR7G3	2.055	167.155	0.039879
ENSG00000143401	ANP32E	-2.05436	-63.8264	0.039941
ENSG00000156140	ADAMTS3	2.05408	30.6717	0.039968
ENSG00000154678	PDE1C	2.05349	55.6116	0.040025
ENSG00000006116	CACNG3	-2.0534	-111.587	0.040034
ENSG00000173207	CKS1B	2.05248	170.473	0.040123
ENSG00000101311	FERMT1	-2.05242	-17.1042	0.040129
ENSG00000188191	PRKAR1B	2.0524	87.4954	0.040131
ENSG00000183153	GJD3	-2.05173	-154.317	0.040196
ENSG00000132016	BRME1	2.05141	105.97	0.040227
ENSG00000057593	F7	2.05116	38.6289	0.040252
ENSG00000115307	AUP1	-2.0509	-373.579	0.040277
ENSG00000178538	CA8	-2.05086	-21.3629	0.04028
ENSG00000154370	TRIM11	-2.05064	-76.9241	0.040302
ENSG00000095627	TDRD1	-2.04985	-337.834	0.040379
ENSG00000256349	ENSG00000256349	-2.04965	-38.71	0.040399
ENSG00000253276	CCDC71L	2.04894	26.669	0.040468
ENSG00000183625	CCR3	-2.04789	-28.2304	0.04057
ENSG00000140104	CLBA1	2.0473	59.3952	0.040629
ENSG00000167723	TRPV3	2.04684	9.38362	0.040674
ENSG00000168710	AHCYL1	-2.04641	-37.5061	0.040716
ENSG00000111452	ADGRD1	2.0462	45.0574	0.040737
ENSG00000085433	WDR47	2.04338	26.3169	0.041015
ENSG00000182463	TSHZ2	-2.04328	-49.6495	0.041025
ENSG00000197951	ZNF71	2.04279	42.1077	0.041073
ENSG00000186910	SERPINA11	2.04209	31.6266	0.041143
ENSG00000118513	MYB	-2.04165	-48.5646	0.041186
ENSG00000177830	CHID1	-2.04135	-41.5901	0.041216
ENSG00000182541	LIMK2	-2.04114	-47.236	0.041237
ENSG00000120137	PANK3	2.04104	51.6775	0.041246
ENSG00000118579	MED28	2.0408	24.0125	0.04127
ENSG00000166856	GPR182	-2.04072	-37.5809	0.041279
ENSG00000113643	RARS1	-2.03996	-54.0178	0.041355
ENSG00000198920	KIAA0753	2.03968	75.4245	0.041382
ENSG00000174165	ZDHHC24	2.03919	21.2937	0.041431
ENSG00000164037	SLC9B1	2.03908	34.1715	0.041442
ENSG00000137547	MRPL15	2.03821	15.808	0.041529
ENSG00000253368	TRNP1	-2.0379	-90.1269	0.04156
ENSG00000078328	RBFOX1	2.0376	151.014	0.04159
ENSG00000113312	TTC1	-2.03751	-29.2361	0.041599
ENSG00000158163	DZIP1L	-2.03723	-13.8291	0.041627
ENSG00000126353	CCR7	-2.03536	-111.421	0.041815
ENSG00000114626	ABTB1	2.03502	31.3405	0.041849
ENSG00000283900	TPTEP2-CSNK1E	2.03493	94.9172	0.041858
ENSG00000139193	CD27	-2.03442	-32.4707	0.041909
ENSG00000187045	TMPRSS6	2.03435	77.5703	0.041916
ENSG00000168925	CTRB1	2.03406	9.13236	0.041945
ENSG00000101247	NDUFAF5	-2.03392	-52.8227	0.04196
ENSG00000198521	ZNF43	2.03367	35.6407	0.041985
ENSG00000180043	GARIN5B	2.03318	73.0578	0.042034
ENSG00000105397	TYK2	2.03267	77.8112	0.042085
ENSG00000100027	YPEL1	-2.03158	-14.2229	0.042196
ENSG00000141034	GID4	2.0315	54.1897	0.042204
ENSG00000229809	ZNF688	2.03141	195.348	0.042213
ENSG00000163491	NEK10	2.03114	16.7736	0.04224
ENSG00000090060	PAPOLA	-2.03084	-74.0554	0.042271
ENSG00000004779	NDUFAB1	2.03053	34.2548	0.042303
ENSG00000104613	INTS10	-2.03043	-56.4057	0.042313
ENSG00000204475	NCR3	-2.0303	-35.6298	0.042326
ENSG00000171236	LRG1	-2.02972	-34.1661	0.042385
ENSG00000090104	RGS1	2.02962	14.5246	0.042395
ENSG00000116748	AMPD1	2.02956	127.09	0.042402
ENSG00000115677	HDLBP	2.02913	33.4992	0.042445
ENSG00000133805	AMPD3	2.02898	15.3594	0.042461
ENSG00000196284	SUPT3H	-2.0284	-91.9193	0.042519
ENSG00000070495	JMJD6	-2.02805	-38.4906	0.042556
ENSG00000069974	RAB27A	-2.02681	-18.6563	0.042682
ENSG00000135916	ITM2C	2.0265	6.88847	0.042713
ENSG00000128645	HOXD1	-2.02646	-34.4827	0.042718
ENSG00000167767	KRT80	-2.02636	-35.0258	0.042728
ENSG00000258644	SYNJ2BP-COX16	2.02588	10.5267	0.042777
ENSG00000172901	LVRN	2.02564	66.5484	0.042802
ENSG00000153234	NR4A2	-2.02558	-72.3382	0.042808
ENSG00000127472	PLA2G5	2.02508	37.0769	0.04286
ENSG00000162994	CLHC1	2.025	68.5018	0.042867
ENSG00000150054	MPP7	2.02449	26.7094	0.042919
ENSG00000142549	IGLON5	-2.02431	-29.1204	0.042938
ENSG00000242852	ZNF709	-2.02385	-40.9736	0.042986
ENSG00000126215	XRCC3	2.02332	99.3955	0.04304
ENSG00000183831	ANKRD45	2.02297	67.0278	0.043076
ENSG00000088882	CPXM1	-2.02186	-15.4137	0.043191
ENSG00000154174	TOMM70	2.02117	118.229	0.043262
ENSG00000149781	FERMT3	2.02116	55.3237	0.043263
ENSG00000063180	CA11	2.02059	61.0987	0.043322
ENSG00000172482	AGXT	2.02055	160.196	0.043326
ENSG00000167395	ZNF646	-2.01964	-98.0492	0.04342
ENSG00000204536	CCHCR1	2.01934	16.6055	0.043451
ENSG00000134339	SAA2	-2.0192	-27.396	0.043467
ENSG00000122958	VPS26A	2.0177	45.3494	0.043623
ENSG00000145879	SPINK7	-2.01741	-401.224	0.043653
ENSG00000149639	SOGA1	-2.01734	-35.202	0.04366
ENSG00000184988	TMEM106A	2.01661	2.16089	0.043736
ENSG00000187498	COL4A1	-2.0166	-25.3983	0.043738
ENSG00000196562	SULF2	2.01646	34.651	0.043752
ENSG00000166562	SEC11C	2.01622	34.0712	0.043777
ENSG00000160256	SLX9	2.01567	15.2234	0.043834
ENSG00000165501	LRR1	2.01566	4.66288	0.043836
ENSG00000175352	NRIP3	-2.01529	-15.6296	0.043874
ENSG00000186038	HTR3E	-2.01503	-28.5677	0.043902
ENSG00000128654	MTX2	-2.01434	-144.737	0.043974
ENSG00000169189	NSMCE1	2.01421	30.6902	0.043987
ENSG00000163743	RCHY1	-2.0137	-116.281	0.044041
ENSG00000272325	NUDT3	-2.01359	-85.4025	0.044052
ENSG00000119321	FKBP15	2.01302	38.5547	0.044112
ENSG00000158859	ADAMTS4	-2.01274	-52.3009	0.044143
ENSG00000198553	KCNRG	2.01163	22.3075	0.044259
ENSG00000170426	SDR9C7	-2.01101	-72.713	0.044325
ENSG00000173480	ZNF417	2.01058	17.7388	0.04437
ENSG00000183161	FANCF	2.01047	33.2055	0.044381
ENSG00000137960	GIPC2	2.00981	95.8279	0.044451
ENSG00000143473	KCNH1	-2.00948	-59.249	0.044486
ENSG00000123297	TSFM	-2.00913	-85.6749	0.044523
ENSG00000164430	CGAS	-2.00861	-30.4896	0.044579
ENSG00000105997	HOXA3	-2.00817	-250.553	0.044625
ENSG00000111206	FOXM1	-2.00791	-25.4787	0.044653
ENSG00000126861	OMG	2.00715	279.943	0.044734
ENSG00000284643	SCYGR2	-2.00687	-38.637	0.044764
ENSG00000182511	FES	2.00683	10.129	0.044768
ENSG00000117602	RCAN3	-2.00602	-57.6414	0.044854
ENSG00000006377	DLX6	-2.00594	-397.099	0.044863
ENSG00000141977	CIB3	-2.00585	-37.8521	0.044872
ENSG00000171307	ZDHHC16	-2.00561	-78.703	0.044898
ENSG00000076944	STXBP2	-2.00455	-26.167	0.045011
ENSG00000174306	ZHX3	2.00371	22.938	0.045101
ENSG00000135999	EPC2	-2.00352	-101.627	0.045121
ENSG00000111731	C2CD5	2.00263	37.7938	0.045217
ENSG00000197016	ZNF470	-2.00207	-32.2894	0.045277
ENSG00000171133	OR2K2	2.00169	262.338	0.045318
ENSG00000111142	METAP2	-2.00101	-40.5892	0.045391
ENSG00000108588	CCDC47	2.00068	23.4544	0.045426
ENSG00000132837	DMGDH	-1.99882	-36.2064	0.045628
ENSG00000162891	IL20	-1.99821	-101.878	0.045694
ENSG00000011295	TTC19	-1.99788	-103.028	0.045729
ENSG00000121653	MAPK8IP1	-1.99738	-345.675	0.045784
ENSG00000204381	LAYN	1.99726	12.021	0.045797
ENSG00000198092	TMPRSS11F	1.99694	365.448	0.045832
ENSG00000260027	HOXB7	1.99672	85.7037	0.045856
ENSG00000229544	NKX1-2	1.9959	95.3604	0.045945
ENSG00000149485	FADS1	-1.99547	-33.81	0.045992
ENSG00000145592	RPL37	1.99545	43.7666	0.045994
ENSG00000135114	OASL	1.99526	11.0021	0.046014
ENSG00000163840	DTX3L	-1.99343	-45.1677	0.046214
ENSG00000064933	PMS1	1.99323	19.9672	0.046236
ENSG00000163518	FCRL4	1.99286	38.9941	0.046277
ENSG00000165309	ARMC3	1.99243	33.3755	0.046324
ENSG00000165533	TTC8	1.99217	37.6291	0.046352
ENSG00000204580	DDR1	-1.99211	-27.9733	0.046359
ENSG00000157483	MYO1E	-1.99195	-34.1379	0.046377
ENSG00000164930	FZD6	1.99156	27.7824	0.04642
ENSG00000054654	SYNE2	-1.99153	-37.0879	0.046422
ENSG00000148942	SLC5A12	1.99131	121.045	0.046447
ENSG00000167641	PPP1R14A	-1.99125	-32.3914	0.046454
ENSG00000180596	H2BC4	-1.99104	-74.6415	0.046477
ENSG00000097096	SYDE2	-1.99075	-4.25549	0.046509
ENSG00000196793	ZNF239	-1.98966	-13.2005	0.046629
ENSG00000108439	PNPO	-1.98937	-54.8627	0.046661
ENSG00000131771	PPP1R1B	1.98932	109.709	0.046666
ENSG00000183049	CAMK1D	1.98929	55.3047	0.04667
ENSG00000213416	KRTAP4-12	-1.98824	-40.8862	0.046785
ENSG00000173013	CCDC96	-1.98817	-65.6715	0.046793
ENSG00000204688	OR2H1	-1.98754	-392.167	0.046862
ENSG00000203908	KHDC3L	-1.9875	-224.88	0.046868
ENSG00000100023	PPIL2	-1.98737	-94.1337	0.046882
ENSG00000183914	DNAH2	1.98704	56.7071	0.046918
ENSG00000077420	APBB1IP	-1.98685	-5.26711	0.046939
ENSG00000162944	RFTN2	-1.98647	-19.1432	0.046981
ENSG00000226742	HSBP1L1	-1.98636	-4.68215	0.046994
ENSG00000108828	VAT1	-1.98634	-44.0127	0.046995
ENSG00000111011	RSRC2	1.98609	124.94	0.047023
ENSG00000125375	DMAC2L	-1.98571	-10.5144	0.047065
ENSG00000185436	IFNLR1	1.98571	13.4112	0.047065
ENSG00000233381	AK4P3	-1.98527	-92.1246	0.047114
ENSG00000023287	RB1CC1	-1.98517	-154.781	0.047126
ENSG00000138755	CXCL9	-1.98484	-99.2233	0.047162
ENSG00000168610	STAT3	1.98474	180.511	0.047173
ENSG00000154710	RABGEF1	1.98474	65.5388	0.047174
ENSG00000204952	FBXO47	1.98441	59.2864	0.04721
ENSG00000166359	WDR88	-1.98383	-93.114	0.047274
ENSG00000137776	SLTM	-1.98378	-63.2513	0.047281
ENSG00000076321	KLHL20	1.98363	95.5339	0.047297
ENSG00000166896	ATP23	1.98358	2.65302	0.047303
ENSG00000180921	FAM83H	1.98357	32.765	0.047304
ENSG00000110917	MLEC	-1.98342	-58.7699	0.04732
ENSG00000184922	FMNL1	-1.98235	-71.0441	0.047441
ENSG00000130590	SAMD10	-1.98167	-15.7082	0.047516
ENSG00000142046	TMEM91	1.9808	24.1971	0.047614
ENSG00000204954	UQCC6	-1.98035	-56.1547	0.047664
ENSG00000161542	PRPSAP1	-1.97995	-62.903	0.047709
ENSG00000119844	AFTPH	1.97971	115.933	0.047736
ENSG00000099821	POLRMT	-1.97911	-25.5676	0.047804
ENSG00000149346	SLX4IP	1.97906	75.2465	0.047809
ENSG00000174718	RESF1	1.97886	36.659	0.047832
ENSG00000188895	MSL1	1.97819	278.584	0.047908
ENSG00000165188	RNF183	-1.9761	-81.5023	0.048143
ENSG00000081177	EXD2	1.97579	51.6182	0.048179
ENSG00000124243	BCAS4	1.97572	4.0957	0.048186
ENSG00000051341	POLQ	-1.97538	-61.0815	0.048225
ENSG00000173868	PHOSPHO1	-1.97525	-35.6918	0.04824
ENSG00000119703	ZC2HC1C	-1.97522	-2.90155	0.048244
ENSG00000144031	ANKRD53	-1.97501	-16.5937	0.048267
ENSG00000108468	CBX1	1.97428	16.3822	0.04835
ENSG00000181903	OR4C6	1.97378	150.052	0.048406
ENSG00000156172	CFAP418	-1.97357	-60.1844	0.04843
ENSG00000175348	TMEM9B	1.97338	32.8079	0.048452
ENSG00000133392	MYH11	1.97319	11.3508	0.048474
ENSG00000103335	PIEZO1	-1.973	-18.6032	0.048495
ENSG00000079102	RUNX1T1	1.9729	267.803	0.048507
ENSG00000174611	KY	-1.97275	-70.628	0.048524
ENSG00000152767	FARP1	-1.97263	-10.323	0.048538
ENSG00000186377	CYP4X1	1.97244	38.8837	0.048559
ENSG00000092201	SUPT16H	-1.97225	-52.2944	0.048581
ENSG00000138031	ADCY3	1.97178	13.8224	0.048635
ENSG00000240771	ARHGEF25	-1.9716	-31.519	0.048655
ENSG00000115155	OTOF	-1.97121	-88.2495	0.0487
ENSG00000174373	RALGAPA1	-1.97087	-24.4454	0.048738
ENSG00000100804	PSMB5	-1.97066	-27.4112	0.048763
ENSG00000124193	SRSF6	-1.96993	-81.8989	0.048846
ENSG00000182247	UBE2E2	-1.96772	-11.4109	0.0491
ENSG00000197312	DDI2	-1.9676	-61.032	0.049115
ENSG00000113407	TARS1	-1.96751	-8.58763	0.049124
ENSG00000197702	PARVA	-1.96738	-41.5238	0.04914
ENSG00000132330	SCLY	1.96688	17.7428	0.049197
ENSG00000157350	ST3GAL2	1.9666	69.9718	0.049229
ENSG00000100271	TTLL1	-1.96488	-18.2553	0.049428
ENSG00000155755	TMEM237	1.96426	11.3821	0.049499
ENSG00000134183	GNAT2	-1.96422	-40.3506	0.049504
ENSG00000064201	TSPAN32	-1.96401	-1.67639	0.049529
ENSG00000133597	ADCK2	1.96394	28.6346	0.049537
ENSG00000004866	ST7	1.96371	27.7744	0.049564
ENSG00000255730	ENSG00000255730	1.96369	14.2752	0.049566
ENSG00000162618	ADGRL4	-1.96366	-225.609	0.04957
ENSG00000163933	RFT1	1.96364	152.033	0.049571
ENSG00000001084	GCLC	1.96329	21.703	0.049612
ENSG00000100614	PPM1A	1.96324	52.9117	0.049618
ENSG00000139200	PIANP	-1.96237	-78.8718	0.049719
ENSG00000133030	MPRIP	1.96235	398.47	0.049722
ENSG00000180210	F2	-1.96195	-168.671	0.049768
ENSG00000115364	MRPL19	-1.9619	-26.418	0.049774
ENSG00000197410	DCHS2	-1.9619	-65.794	0.049774
ENSG00000088827	SIGLEC1	-1.96163	-198.238	0.049806
ENSG00000198783	ZNF830	-1.96146	-86.1155	0.049825
ENSG00000166224	SGPL1	-1.96096	-69.5316	0.049884
ENSG00000106384	MOGAT3	-1.96007	-65.0728	0.049987
ENSG00000178562	CD28	-1.9587	-35.4696	0.050148
ENSG00000196584	XRCC2	-1.95854	-23.4604	0.050166
ENSG00000078399	HOXA9	-1.95847	-97.0527	0.050175
ENSG00000225950	NTF4	1.95781	40.3373	0.050253
ENSG00000136404	TM6SF1	-1.95759	-26.1388	0.050278
ENSG00000144824	PHLDB2	1.95736	4.64173	0.050305
ENSG00000123610	TNFAIP6	1.95674	55.4267	0.050378
ENSG00000163453	IGFBP7	1.95664	6.80283	0.05039
ENSG00000082293	COL19A1	1.95619	27.58	0.050442
ENSG00000116830	TTF2	1.956	21.9175	0.050465
ENSG00000251201	TMED7-TICAM2	-1.9554	-18.4122	0.050536
ENSG00000103507	BCKDK	1.95483	54.1144	0.050604
ENSG00000159256	MORC3	1.95478	15.4253	0.050608
ENSG00000118997	DNAH7	1.95431	29.7239	0.050664
ENSG00000025156	HSF2	1.95155	9.07344	0.050991
ENSG00000184908	CLCNKB	1.95108	180.906	0.051048
ENSG00000256235	SMIM3	1.95046	73.8826	0.051121
ENSG00000137707	BTG4	-1.94971	-32.6502	0.05121
ENSG00000126787	DLGAP5	1.94955	42.6562	0.051229
ENSG00000198440	ZNF583	-1.9495	-12.6077	0.051236
ENSG00000272980	ENSG00000272980	1.9481	29.9053	0.051402
ENSG00000178498	DTX3	-1.94752	-27.4197	0.051473
ENSG00000176204	LRRTM4	1.94752	72.6005	0.051473
ENSG00000149231	CCDC82	1.94752	31.3447	0.051473
ENSG00000148396	SEC16A	1.94735	14.0308	0.051493
ENSG00000182771	GRID1	-1.94695	-87.912	0.051541
ENSG00000104848	KCNA7	-1.94554	-69.8265	0.05171
ENSG00000145451	GLRA3	1.94548	125.751	0.051717
ENSG00000198824	CHAMP1	-1.94484	-68.5818	0.051795
ENSG00000169682	SPNS1	-1.94471	-81.9866	0.05181
ENSG00000087085	ACHE	-1.94344	-45.9472	0.051963
ENSG00000138496	PARP9	-1.94342	-33.0871	0.051965
ENSG00000188070	ZFTA	1.94311	48.1434	0.052003
ENSG00000100926	TM9SF1	1.94298	48.4345	0.052018
ENSG00000125952	MAX	-1.94264	-51.8948	0.052059
ENSG00000144747	TMF1	1.94223	56.4006	0.05211
ENSG00000169972	PUSL1	1.94158	76.0308	0.052188
ENSG00000121210	TMEM131L	1.94137	51.9733	0.052213
ENSG00000135355	GJA10	1.94132	191.829	0.052219
ENSG00000154813	DPH3	1.94122	9.19163	0.052231
ENSG00000132631	SCP2D1	1.94102	100.855	0.052255
ENSG00000184702	SEPTIN5	-1.94093	-160.421	0.052266
ENSG00000105011	ASF1B	1.94077	23.1142	0.052286
ENSG00000283149	ENSG00000283149	-1.93978	-214.033	0.052407
ENSG00000106290	TAF6	-1.93889	-23.7276	0.052515
ENSG00000133313	CNDP2	1.93847	4.90071	0.052567
ENSG00000172578	KLHL6	1.93834	34.1743	0.052582
ENSG00000214285	NPS	-1.9383	-186.679	0.052586
ENSG00000116833	NR5A2	1.938	145.233	0.052624
ENSG00000129250	KIF1C	1.93758	82.2686	0.052675
ENSG00000182866	LCK	1.9374	85.9904	0.052696
ENSG00000171135	JAGN1	-1.93712	-31.1487	0.05273
ENSG00000143319	ISG20L2	-1.93582	-91.9043	0.05289
ENSG00000130396	AFDN	-1.93544	-27.8247	0.052937
ENSG00000168484	SFTPC	1.93523	173.404	0.052962
ENSG00000138964	PARVG	1.93477	6.18645	0.053018
ENSG00000072135	PTPN18	1.93409	13.6059	0.053103
ENSG00000188761	BCL2L15	1.93383	11.1327	0.053134
ENSG00000183638	RP1L1	1.9326	263.116	0.053286
ENSG00000168062	BATF2	1.93227	97.7284	0.053326
ENSG00000162746	FCRLB	-1.93187	-11.4009	0.053376
ENSG00000128891	CCDC32	-1.93139	-8.33573	0.053435
ENSG00000185728	YTHDF3	-1.93133	-44.6184	0.053443
ENSG00000178038	ALS2CL	1.93115	6.44231	0.053464
ENSG00000172640	OR10AD1	-1.93108	-19.2396	0.053474
ENSG00000164465	DCBLD1	-1.93094	-8.97783	0.05349
ENSG00000248767	FOXL3	-1.93038	-819.036	0.05356
ENSG00000168081	PNOC	-1.92996	-57.1949	0.053611
ENSG00000152213	ARL11	1.92983	12.5967	0.053627
ENSG00000104969	SGTA	1.92966	189.44	0.053649
ENSG00000127993	RBM48	-1.92935	-114.635	0.053687
ENSG00000146205	ANO7	-1.92888	-47.3012	0.053746
ENSG00000125746	EML2	-1.92864	-4.69887	0.053776
ENSG00000125170	DOK4	1.92845	18.9448	0.053799
ENSG00000179059	ZFP42	1.92788	198.235	0.05387
ENSG00000143869	GDF7	-1.92782	-21.4669	0.053878
ENSG00000112379	ARFGEF3	-1.92778	-97.8915	0.053883
ENSG00000205362	MT1A	-1.92762	-54.2923	0.053902
ENSG00000104870	FCGRT	-1.92748	-24.9142	0.05392
ENSG00000197162	ZNF785	1.92646	353.015	0.054047
ENSG00000169248	CXCL11	-1.92583	-46.7024	0.054126
ENSG00000119446	RBM18	1.92544	156.561	0.054175
ENSG00000177383	MAGEF1	1.92533	14.763	0.054188
ENSG00000248235	ENSG00000248235	-1.92529	-15.1949	0.054194
ENSG00000196497	IPO4	-1.9252	-55.9055	0.054204
ENSG00000121073	SLC35B1	1.92511	72.3906	0.054216
ENSG00000165669	FAM204A	-1.92477	-42.6498	0.054258
ENSG00000148057	IDNK	1.92433	32.4959	0.054313
ENSG00000100146	SOX10	1.92398	345.715	0.054357
ENSG00000135519	KCNH3	-1.92375	-116.288	0.054386
ENSG00000136938	ANP32B	-1.92372	-71.5322	0.05439
ENSG00000174885	NLRP6	1.92338	18.2185	0.054432
ENSG00000089597	GANAB	1.92323	139.283	0.054451
ENSG00000156398	SFXN2	1.9231	82.9408	0.054468
ENSG00000197858	GPAA1	1.92308	244.462	0.05447
ENSG00000141279	NPEPPS	-1.92286	-62.0139	0.054498
ENSG00000181610	MRPS23	-1.92264	-61.9907	0.054525
ENSG00000171357	LURAP1	-1.92254	-35.6729	0.054538
ENSG00000007237	GAS7	-1.92173	-7.87812	0.054639
ENSG00000169777	TAS2R1	1.9217	159.415	0.054644
ENSG00000182963	GJC1	-1.92166	-113.47	0.054649
ENSG00000148848	ADAM12	1.92164	143.829	0.054651
ENSG00000007314	SCN4A	1.92133	165.78	0.05469
ENSG00000055483	USP36	1.92128	34.302	0.054697
ENSG00000166164	BRD7	-1.92112	-17.5683	0.054717
ENSG00000182333	LIPF	-1.92109	-204.095	0.05472
ENSG00000075673	ATP12A	1.92106	14.708	0.054724
ENSG00000137675	MMP27	1.9209	63.0628	0.054745
ENSG00000176714	CCDC121	-1.92082	-25.289	0.054754
ENSG00000140839	CLEC18B	-1.92071	-286.025	0.054768
ENSG00000254440	PBOV1	1.92068	171.572	0.054772
ENSG00000166881	NEMP1	1.92003	80.4029	0.054853
ENSG00000285218	ENSG00000285218	-1.91936	-34.6715	0.054939
ENSG00000143851	PTPN7	-1.91927	-12.5571	0.05495
ENSG00000145284	SCD5	-1.91906	-4.72728	0.054977
ENSG00000164136	IL15	-1.91891	-50.9745	0.054996
ENSG00000196787	H2AC11	-1.91844	-144.858	0.055055
ENSG00000135454	B4GALNT1	1.91821	12.1532	0.055084
ENSG00000089063	TMEM230	-1.91716	-115.234	0.055217
ENSG00000071677	PRLH	1.9168	62.9351	0.055263
ENSG00000104371	DKK4	-1.91625	-65.3831	0.055333
ENSG00000139117	CPNE8	1.91542	5.63439	0.055439
ENSG00000180016	OR1E1	1.91541	124.213	0.055441
ENSG00000175467	SART1	1.9152	33.7462	0.055467
ENSG00000124557	BTN1A1	1.91456	13.2218	0.055548
ENSG00000138794	CASP6	-1.91432	-31.1806	0.055579
ENSG00000206026	SMIM21	1.91428	77.7571	0.055584
ENSG00000166037	CEP57	-1.91407	-22.574	0.055612
ENSG00000125991	ERGIC3	-1.91394	-66.6366	0.055628
ENSG00000167680	SEMA6B	1.91346	88.5217	0.055689
ENSG00000168306	ACOX2	-1.91284	-51.0671	0.055768
ENSG00000120332	TNN	1.91266	91.2573	0.055791
ENSG00000173976	RAX2	1.91214	66.0145	0.055858
ENSG00000100979	PLTP	1.91168	30.8444	0.055918
ENSG00000070669	ASNS	1.91103	38.3559	0.056001
ENSG00000141503	MINK1	-1.91065	-61.5838	0.05605
ENSG00000131941	RHPN2	-1.91049	-9.94179	0.056071
ENSG00000121644	DESI2	-1.9103	-105.908	0.056094
ENSG00000102543	CDADC1	-1.91013	-54.2279	0.056117
ENSG00000154856	APCDD1	-1.90997	-18.9277	0.056138
ENSG00000099860	GADD45B	-1.9096	-39.5856	0.056185
ENSG00000154162	CDH12	-1.90948	-143.726	0.0562
ENSG00000088766	CRLS1	-1.90875	-32.6957	0.056294
ENSG00000148835	TAF5	-1.90863	-9.06997	0.05631
ENSG00000114670	NEK11	-1.9084	-20.9725	0.05634
ENSG00000198231	DDX42	1.9082	29.7494	0.056365
ENSG00000135677	GNS	-1.90815	-31.6141	0.056372
ENSG00000164500	SPATA48	1.90733	154.167	0.056478
ENSG00000167664	TMIGD2	1.90688	9.59252	0.056536
ENSG00000090686	USP48	1.90668	38.0945	0.056562
ENSG00000163736	PPBP	-1.90647	-3.99811	0.056589
ENSG00000111886	GABRR2	1.90644	80.2348	0.056593
ENSG00000142615	CELA2A	-1.90618	-35.0671	0.056627
ENSG00000184148	SPRR4	1.90607	161.481	0.056641
ENSG00000172543	CTSW	-1.90589	-5.87593	0.056664
ENSG00000198556	ZNF789	-1.90563	-20.7868	0.056698
ENSG00000196605	ZNF846	-1.90504	-28.5344	0.056775
ENSG00000002549	LAP3	-1.90464	-15.6317	0.056827
ENSG00000122180	MYOG	-1.90437	-245.962	0.056862
ENSG00000154803	FLCN	-1.90381	-16.8264	0.056934
ENSG00000167755	KLK6	1.90368	249.475	0.056952
ENSG00000049759	NEDD4L	1.90344	33.8108	0.056983
ENSG00000288678	ENSG00000288678	-1.90261	-102.956	0.057091
ENSG00000160179	ABCG1	1.90238	51.3323	0.057121
ENSG00000174175	SELP	-1.90056	-23.7263	0.05736
ENSG00000204909	SPINK9	-1.90047	-332.424	0.057371
ENSG00000008283	CYB561	-1.90035	-43.2902	0.057388
ENSG00000110060	PUS3	-1.90015	-9.85746	0.057414
ENSG00000155636	RBM45	1.89994	33.1572	0.057441
ENSG00000136244	IL6	1.89958	20.5448	0.057488
ENSG00000177042	TMEM80	-1.89945	-59.5464	0.057506
ENSG00000126500	FLRT1	-1.89892	-329.781	0.057576
ENSG00000231500	RPS18	1.89835	32.9582	0.05765
ENSG00000110025	SNX15	-1.89778	-62.3496	0.057726
ENSG00000057149	SERPINB3	-1.89713	-518.843	0.057811
ENSG00000108592	FTSJ3	1.89654	24.929	0.057889
ENSG00000204099	NEU4	1.896	28.2623	0.05796
ENSG00000112337	SLC17A2	-1.89594	-50.805	0.057968
ENSG00000213585	VDAC1	1.89574	30.5908	0.057994
ENSG00000096088	PGC	-1.89565	-129.974	0.058007
ENSG00000257411	ENSG00000257411	-1.89555	-79.7075	0.05802
ENSG00000011478	QPCTL	1.8955	111.254	0.058026
ENSG00000135974	C2orf49	1.89513	54.5174	0.058075
ENSG00000196437	ZNF569	1.89503	108.802	0.058089
ENSG00000185267	CDNF	1.89468	85.8501	0.058135
ENSG00000106410	NOBOX	-1.89467	-93.5314	0.058137
ENSG00000111319	SCNN1A	-1.89435	-16.9933	0.058178
ENSG00000185324	CDK10	-1.89342	-14.1167	0.058303
ENSG00000163599	CTLA4	-1.89337	-9.09553	0.058309
ENSG00000064309	CDON	1.89297	7.19637	0.058362
ENSG00000138798	EGF	1.89239	40.6788	0.058439
ENSG00000074855	ANO8	1.89202	34.5862	0.058488
ENSG00000100056	ESS2	-1.89183	-6.09576	0.058514
ENSG00000167634	NLRP7	-1.89162	-6.12222	0.058541
ENSG00000120251	GRIA2	-1.89144	-162.862	0.058566
ENSG00000212721	KRTAP4-11	-1.89125	-46.054	0.058591
ENSG00000127022	CANX	-1.89095	-104.19	0.058631
ENSG00000236981	OR10G9	-1.89075	-79.8318	0.058658
ENSG00000070814	TCOF1	-1.89071	-65.0833	0.058663
ENSG00000049239	H6PD	-1.88976	-34.0458	0.05879
ENSG00000243317	STMP1	1.88906	33.4924	0.058884
ENSG00000167083	GNGT2	-1.88883	-20.8245	0.058915
ENSG00000092199	HNRNPC	-1.88869	-233.451	0.058933
ENSG00000189308	LIN54	-1.88845	-59.2919	0.058965
ENSG00000163818	LZTFL1	-1.88838	-9.43045	0.058974
ENSG00000172301	COPRS	-1.88809	-35.1576	0.059013
ENSG00000241935	HOGA1	-1.88777	-100.462	0.059057
ENSG00000141854	MISP3	-1.88771	-41.5184	0.059064
ENSG00000197136	PCNX3	-1.88727	-53.9746	0.059125
ENSG00000144134	RABL2A	1.88724	29.8351	0.059128
ENSG00000251655	PRB1	-1.88668	-86.093	0.059204
ENSG00000213906	LTB4R2	1.88667	29.8661	0.059205
ENSG00000124380	SNRNP27	-1.8866	-37.0053	0.059215
ENSG00000125864	BFSP1	-1.88653	-46.1177	0.059224
ENSG00000165672	PRDX3	-1.88638	-44.0103	0.059244
ENSG00000005981	ASB4	1.88621	133.397	0.059267
ENSG00000120333	MRPS14	1.88587	85.4233	0.059312
ENSG00000118094	TREH	-1.88562	-201.86	0.059346
ENSG00000180104	EXOC3	-1.88548	-24.4663	0.059365
ENSG00000196169	KIF19	-1.88544	-28.9228	0.059371
ENSG00000139926	FRMD6	1.88528	7.53106	0.059392
ENSG00000168671	UGT3A2	1.88491	56.7041	0.059442
ENSG00000181803	OR6S1	1.88448	78.1465	0.0595
ENSG00000189050	RNFT1	-1.88437	-11.8433	0.059515
ENSG00000081041	CXCL2	-1.88373	-50.974	0.059601
ENSG00000178177	LCORL	-1.8836	-17.8488	0.059619
ENSG00000206262	FOXL2NB	-1.88346	-95.4138	0.059639
ENSG00000155511	GRIA1	1.8831	73.4216	0.059687
ENSG00000221954	OR4C12	-1.88186	-125.447	0.059856
ENSG00000128944	KNSTRN	-1.88173	-20.9972	0.059873
ENSG00000262664	OVCA2	1.88172	21.9112	0.059874
ENSG00000059588	TARBP1	-1.88154	-11.4116	0.059898
ENSG00000144644	GADL1	-1.88109	-32.9798	0.059959
ENSG00000239590	OR1J4	-1.88079	-164.107	0.06
ENSG00000111271	ACAD10	1.88048	188.072	0.060042
ENSG00000142609	CFAP74	1.88043	115.222	0.060049
ENSG00000125772	GPCPD1	-1.87999	-21.3716	0.060109
ENSG00000164187	LMBRD2	-1.87976	-117.596	0.060141
ENSG00000072062	PRKACA	-1.87957	-143.517	0.060166
ENSG00000108443	RPS6KB1	1.87952	30.4507	0.060174
ENSG00000181752	OR8K5	1.87852	148.306	0.06031
ENSG00000165238	WNK2	-1.87771	-67.0795	0.060421
ENSG00000140691	ARMC5	-1.87712	-55.5401	0.060502
ENSG00000092871	RFFL	1.87712	88.6812	0.060502
ENSG00000144354	CDCA7	1.87698	32.086	0.060521
ENSG00000242616	GNG10	-1.87694	-24.0895	0.060527
ENSG00000143344	RGL1	-1.87687	-27.8985	0.060537
ENSG00000124575	H1-3	1.87629	13.5436	0.060615
ENSG00000100422	CERK	-1.87609	-17.0547	0.060643
ENSG00000105810	CDK6	-1.87584	-55.8646	0.060677
ENSG00000113916	BCL6	1.87551	17.2517	0.060723
ENSG00000171469	ZNF561	1.87508	62.9298	0.060781
ENSG00000257767	ENSG00000257767	-1.87504	-112.713	0.060787
ENSG00000163607	GTPBP8	1.87491	19.9498	0.060805
ENSG00000163283	ALPP	1.87464	74.2536	0.060842
ENSG00000153487	ING1	-1.87457	-55.6462	0.060852
ENSG00000167613	LAIR1	-1.87427	-54.5344	0.060893
ENSG00000174279	EVX2	-1.87411	-87.0185	0.060915
ENSG00000180257	ZNF816	-1.8739	-113.288	0.060945
ENSG00000165782	PIP4P1	1.87367	145.847	0.060976
ENSG00000108179	PPIF	1.87311	10.1549	0.061054
ENSG00000215440	NPEPL1	1.87303	20.6348	0.061064
ENSG00000116157	GPX7	-1.87269	-13.1422	0.061111
ENSG00000241837	ATP5PO	-1.87236	-40.9874	0.061157
ENSG00000150281	CTF1	-1.87235	-953.135	0.061158
ENSG00000073008	PVR	-1.87207	-18.13	0.061196
ENSG00000164011	ZNF691	-1.87207	-165.484	0.061197
ENSG00000111728	ST8SIA1	-1.87202	-6.3387	0.061203
ENSG00000142065	ZFP14	-1.87196	-70.5338	0.061213
ENSG00000128016	ZFP36	1.87195	164.187	0.061214
ENSG00000110218	PANX1	-1.87151	-17.6455	0.061275
ENSG00000124664	SPDEF	-1.87147	-163.23	0.061281
ENSG00000276368	H2AC14	-1.87144	-99.2956	0.061285
ENSG00000163995	ABLIM2	-1.87121	-70.3077	0.061316
ENSG00000128881	TTBK2	1.87112	73.121	0.061329
ENSG00000272899	ATP6V1FNB	-1.87103	-109.854	0.061341
ENSG00000171723	GPHN	1.87094	61.1219	0.061354
ENSG00000162670	BRINP3	-1.87052	-283.486	0.061412
ENSG00000162391	FAM151A	1.87044	34.5714	0.061423
ENSG00000253117	OC90	-1.87029	-160.607	0.061444
ENSG00000148187	MRRF	1.87006	127.486	0.061475
ENSG00000014824	SLC30A9	1.86978	34.7617	0.061514
ENSG00000174946	GPR171	1.86948	50.9068	0.061556
ENSG00000148426	PROSER2	-1.86915	-11.9437	0.061602
ENSG00000100523	DDHD1	1.8691	13.6541	0.061608
ENSG00000176531	PHLDB3	1.86898	9.30347	0.061625
[truncated: 15,826 more rows]
