# Supplementary material for: scPrediXcan integrates deep learning methods and single-cell data into a cell-type-specific transcriptome-wide association study framework
Source: Cell Genom. 2025 May 14;5(5):100875. doi: 10.1016/j.xgen.2025.100875 (PMC12143334; doi:10.1016/j.xgen.2025.100875)
Supplement: Data S1. Tables S1–S47 [file mmc2.zip › Supplemental_tables/TableS33.xlsx]

## Sheet: Table_S33_mucosalInvariantTcell
gene	gene_name	zscore	effect_size	pvalue
ENSG00000213719	CLIC1	-23.5563	-253.666	1.0831e-122
ENSG00000213722	DDAH2	-19.9937	-175.856	6.25e-89
ENSG00000204385	SLC44A4	17.2349	164.016	1.45e-66
ENSG00000204314	PRRT1	16.7972	189.624	2.56e-63
ENSG00000204542	C6orf15	16.5954	354.361	7.52e-62
ENSG00000204421	LY6G6C	-14.845	-566.691	7.5e-50
ENSG00000204296	TSBP1	14.8326	481.83	9.02e-50
ENSG00000204386	NEU1	14.4477	731.992	2.59e-47
ENSG00000204463	BAG6	-14.4413	-314.335	2.85e-47
ENSG00000196735	HLA-DQA1	-14.1595	-6.85632	1.63e-45
ENSG00000103490	PYCARD	-13.8547	-1217.7	1.19e-43
ENSG00000232629	HLA-DQB2	12.9128	76.5145	3.81e-38
ENSG00000137343	ATAT1	12.7504	1266.35	3.1e-37
ENSG00000137404	NRM	-12.3519	-134.45	4.76e-35
ENSG00000204420	MPIG6B	-12.2898	-158.721	1.03e-34
ENSG00000196230	TUBB	-11.9881	-211.318	4.1e-33
ENSG00000228789	HCG22	-11.706	-208.512	1.19e-31
ENSG00000204305	AGER	-11.6259	-240.422	3.04e-31
ENSG00000204290	BTNL2	11.5339	527.506	8.9e-31
ENSG00000168477	TNXB	-11.2012	-80.2699	4.02e-29
ENSG00000184357	H1-5	10.8094	338.786	3.11e-27
ENSG00000204560	DHX16	-10.7304	-378.852	7.33e-27
ENSG00000221988	PPT2	10.5366	221.011	5.86e-26
ENSG00000276903	H2AC16	10.5128	78.2451	7.54e-26
ENSG00000241404	EGFL8	10.3353	369.701	4.88e-25
ENSG00000196747	H2AC13	-10.3018	-309.552	6.92e-25
ENSG00000204344	STK19	10.2484	276.574	1.2e-24
ENSG00000198502	HLA-DRB5	-10.1629	-141.997	2.9e-24
ENSG00000248993	ENSG00000248993	-9.74835	-430.339	1.87e-22
ENSG00000137312	FLOT1	9.73351	154.21	2.17e-22
ENSG00000248167	TRIM39-RPP21	-9.72557	-142.075	2.35e-22
ENSG00000278828	H3C10	-9.62122	-395.079	6.51e-22
ENSG00000204498	NFKBIL1	9.40514	48.7725	5.2e-21
ENSG00000242574	HLA-DMB	-9.26776	-343.955	1.9e-20
ENSG00000204256	BRD2	9.25687	116.514	2.11e-20
ENSG00000206503	HLA-A	9.25425	46.9963	2.16e-20
ENSG00000240053	LY6G5B	-9.19438	-521.508	3.77e-20
ENSG00000204371	EHMT2	-9.09931	-433.637	9.09e-20
ENSG00000237988	OR2I1P	9.00409	341.38	2.17e-19
ENSG00000204576	PRR3	-9.00327	-947.624	2.19e-19
ENSG00000204424	LY6G6F	-8.99588	-406.05	2.34e-19
ENSG00000204427	ABHD16A	-8.9545	-341.753	3.41e-19
ENSG00000233822	H2BC15	-8.8911	-121.081	6.05e-19
ENSG00000204257	HLA-DMA	-8.63479	-475.464	5.88e-18
ENSG00000204469	PRRC2A	8.61462	209.534	7.02e-18
ENSG00000204308	RNF5	8.55197	337.483	1.21e-17
ENSG00000186470	BTN3A2	-8.3907	-32.8577	4.83e-17
ENSG00000213780	GTF2H4	-8.04847	-84.3966	8.38e-16
ENSG00000137338	PGBD1	7.99115	108.452	1.34e-15
ENSG00000179344	HLA-DQB1	-7.99096	-14.0178	1.34e-15
ENSG00000196126	HLA-DRB1	-7.92047	-74.0534	2.37e-15
ENSG00000234745	HLA-B	7.8785	77.2655	3.31e-15
ENSG00000161179	YDJC	7.7805	105.161	7.22e-15
ENSG00000183246	RIMBP3C	-7.6396	-181.93	2.18e-14
ENSG00000204564	C6orf136	7.49616	133.474	6.57e-14
ENSG00000137185	ZSCAN9	-7.28885	-38.3304	3.13e-13
ENSG00000185651	UBE2L3	-7.23002	-175.353	4.83e-13
ENSG00000228727	SAPCD1	-7.22204	-447.98	5.12e-13
ENSG00000273703	H2BC14	7.09197	352.296	1.32e-12
ENSG00000250641	LY6G6F-LY6G6D	-7.06612	-245.318	1.59e-12
ENSG00000276180	H4C9	-7.0086	-243.868	2.41e-12
ENSG00000274290	H2BC6	-6.95329	-724.799	3.57e-12
ENSG00000204348	DXO	-6.91794	-163.948	4.58e-12
ENSG00000187626	ZKSCAN4	6.89498	214.149	5.39e-12
ENSG00000226979	LTA	-6.86973	-57.658	6.43e-12
ENSG00000124568	SLC17A1	-6.8498	-265.876	7.4e-12
ENSG00000204539	CDSN	-6.83826	-93.2719	8.02e-12
ENSG00000146112	PPP1R18	-6.813	-292.798	9.56e-12
ENSG00000156873	PHKG2	6.66143	702.186	2.71e-11
ENSG00000237541	HLA-DQA2	6.6598	18.7191	2.74e-11
ENSG00000136573	BLK	-6.52893	-19.5369	6.62e-11
ENSG00000204472	AIF1	6.50065	156.361	8e-11
ENSG00000213760	ATP6V1G2	6.44497	89.0394	1.16e-10
ENSG00000204525	HLA-C	-6.36933	-177.237	1.9e-10
ENSG00000116698	SMG7	-6.3669	-196.556	1.93e-10
ENSG00000158691	ZSCAN12	-6.29457	-21.0948	3.08e-10
ENSG00000187837	H1-2	-6.27953	-132.211	3.4e-10
ENSG00000213676	ATF6B	6.23875	124.921	4.41e-10
ENSG00000232810	TNF	-6.18816	-132.866	6.09e-10
ENSG00000197409	H3C4	-6.03153	-394.932	1.62e-09
ENSG00000146109	ABT1	6.0095	154.207	1.86e-09
ENSG00000070047	PHRF1	-6.0006	-210.889	1.97e-09
ENSG00000204681	GABBR1	5.99859	90.2538	1.99e-09
ENSG00000168291	PDHB	-5.83061	-51.0305	5.52e-09
ENSG00000277224	H2BC7	-5.76063	-59.9977	8.38e-09
ENSG00000099849	RASSF7	5.74806	120.435	9.03e-09
ENSG00000204516	MICB	5.62232	28.1492	1.88e-08
ENSG00000196812	ZSCAN16	-5.60238	-123.979	2.11e-08
ENSG00000204388	HSPA1B	5.54895	116.234	2.87e-08
ENSG00000204356	NELFE	5.52931	187.508	3.22e-08
ENSG00000146047	H2BC1	-5.49359	-400.631	3.94e-08
ENSG00000198315	ZKSCAN8	5.48409	46.6378	4.16e-08
ENSG00000204389	HSPA1A	-5.44253	-80.9031	5.25e-08
ENSG00000196821	ILRUN	-5.416	-336.137	6.09e-08
ENSG00000168298	H1-4	5.40598	167.563	6.45e-08
ENSG00000267673	FDX2	5.37255	33.6899	7.76e-08
ENSG00000275221	H2AC15	-5.30319	-35.1237	1.14e-07
ENSG00000164611	PTTG1	-5.2884	-194.177	1.23e-07
ENSG00000204599	TRIM39	5.27118	238.656	1.36e-07
ENSG00000204544	MUC21	5.26045	139.682	1.44e-07
ENSG00000196787	H2AC11	-5.2286	-466.735	1.71e-07
ENSG00000204632	HLA-G	-5.21691	-12.0138	1.82e-07
ENSG00000124635	H2BC11	-5.20322	-286.934	1.96e-07
ENSG00000231389	HLA-DPA1	-5.1507	-12.0446	2.6e-07
ENSG00000203747	FCGR3A	5.07576	11.6909	3.86e-07
ENSG00000138378	STAT4	-5.07449	-4.96374	3.89e-07
ENSG00000105376	ICAM5	5.04242	16.8195	4.6e-07
ENSG00000204701	OR2J3	5.01048	1038.08	5.43e-07
ENSG00000243729	OR5V1	-5.0097	-362.432	5.45e-07
ENSG00000278637	H4C1	5.00513	104.024	5.58e-07
ENSG00000065989	PDE4A	-4.8671	-17.0104	1.13e-06
ENSG00000220201	ZGLP1	-4.84619	-414.01	1.26e-06
ENSG00000205882	DEFB134	4.84563	265.276	1.26e-06
ENSG00000161405	IKZF3	4.82878	58.9331	1.37e-06
ENSG00000073605	GSDMB	4.82191	21.63	1.42e-06
ENSG00000141736	ERBB2	-4.8107	-198.807	1.5e-06
ENSG00000099365	STX1B	-4.78533	-338.289	1.71e-06
ENSG00000168631	MUCL3	-4.7575	-378.676	1.96e-06
ENSG00000286522	H3C2	-4.69552	-90.2051	2.66e-06
ENSG00000255154	HTD2	-4.62448	-24.274	3.76e-06
ENSG00000204301	NOTCH4	4.60212	111.99	4.18e-06
ENSG00000163686	ABHD6	-4.59822	-164.459	4.26e-06
ENSG00000204540	PSORS1C1	4.57622	37.1421	4.73e-06
ENSG00000139370	SLC15A4	4.53761	37.6475	5.69e-06
ENSG00000204644	ZFP57	4.52907	18.3546	5.92e-06
ENSG00000126456	IRF3	4.52298	37.0438	6.1e-06
ENSG00000070190	DAPP1	-4.51048	-33.7688	6.47e-06
ENSG00000204390	HSPA1L	-4.5007	-49.6452	6.77e-06
ENSG00000105371	ICAM4	4.48093	29.7846	7.43e-06
ENSG00000164508	H2AC1	-4.47619	-356.124	7.6e-06
ENSG00000204438	GPANK1	-4.47612	-96.3702	7.6e-06
ENSG00000172057	ORMDL3	-4.46771	-24.8339	7.91e-06
ENSG00000120054	CPN1	-4.4005	-275.943	1.08e-05
ENSG00000274600	RIMBP3B	4.39326	674.481	1.12e-05
ENSG00000159314	ARHGAP27	-4.3587	-43.7492	1.31e-05
ENSG00000204248	COL11A2	-4.33015	-91.254	1.49e-05
ENSG00000180044	C3orf80	4.32959	203.549	1.49e-05
ENSG00000113532	ST8SIA4	-4.3266	-34.7843	1.51e-05
ENSG00000171056	SOX7	4.30832	62.0959	1.64e-05
ENSG00000254093	PINX1	4.27741	69.7623	1.89e-05
ENSG00000133247	KMT5C	4.26421	209.72	2.01e-05
ENSG00000103510	KAT8	-4.25779	-152.458	2.06e-05
ENSG00000204842	ATXN2	-4.25614	-377.083	2.08e-05
ENSG00000126453	BCL2L12	4.24916	42.0094	2.15e-05
ENSG00000186075	ZPBP2	4.24789	40.6385	2.16e-05
ENSG00000124678	TCP11	4.22008	5.86862	2.44e-05
ENSG00000211445	GPX3	-4.21222	-45.0024	2.53e-05
ENSG00000198130	HIBCH	-4.19975	-98.5094	2.67e-05
ENSG00000204396	VWA7	-4.19838	-32.3348	2.69e-05
ENSG00000072694	FCGR2B	4.13371	56.7525	3.57e-05
ENSG00000137288	UQCC2	4.11377	48.3344	3.89e-05
ENSG00000112343	TRIM38	-4.11321	-42.8905	3.9e-05
ENSG00000204616	TRIM31	4.05389	16.6645	5.04e-05
ENSG00000023191	RNH1	4.03843	101.617	5.38e-05
ENSG00000204482	LST1	4.02966	75.4639	5.59e-05
ENSG00000119048	UBE2B	-4.02529	-377.615	5.69e-05
ENSG00000169900	PYDC1	-4.01967	-24.1905	5.83e-05
ENSG00000133265	HSPBP1	-3.97759	-52.3372	6.96e-05
ENSG00000005020	SKAP2	-3.97749	-27.2732	6.96e-05
ENSG00000070031	SCT	-3.95038	-273.982	7.8e-05
ENSG00000205884	DEFB136	3.94482	330.218	7.99e-05
ENSG00000203910	C1orf146	-3.94459	-211.461	7.99e-05
ENSG00000174775	HRAS	-3.92552	-18.5892	8.65e-05
ENSG00000182010	RTKN2	-3.90515	-6.38287	9.42e-05
ENSG00000134369	NAV1	3.89933	24.2108	9.65e-05
ENSG00000166851	PLK1	-3.88949	-46.2963	0.0001
ENSG00000163684	RPP14	-3.88325	-16.2085	0.000103
ENSG00000163602	RYBP	3.88309	200.454	0.000103
ENSG00000258724	PINX1	3.88154	95.8102	0.000104
ENSG00000204366	ZBTB12	-3.86926	-94.2076	0.000109
ENSG00000154328	NEIL2	3.85915	21.4143	0.000114
ENSG00000177710	SLC35G5	3.85603	785.28	0.000115
ENSG00000169896	ITGAM	-3.84918	-90.3191	0.000119
ENSG00000233050	DEFB130B	-3.84386	-898.9	0.000121
ENSG00000103653	CSK	3.84036	120.822	0.000123
ENSG00000197903	H2BC12	-3.8343	-57.4861	0.000126
ENSG00000204536	CCHCR1	-3.83327	-27.8905	0.000126
ENSG00000042813	ZPBP	-3.82729	-308.159	0.00013
ENSG00000110435	PDHX	-3.82553	-8.55824	0.00013
ENSG00000111801	BTN3A3	3.81947	40.7179	0.000134
ENSG00000124610	H1-1	-3.81658	-38.2982	0.000135
ENSG00000182108	DEXI	3.81284	91.6375	0.000137
ENSG00000180573	H2AC6	-3.81072	-35.4186	0.000139
ENSG00000114650	SCAP	-3.80318	-416.806	0.000143
ENSG00000177030	DEAF1	-3.79953	-176.919	0.000145
ENSG00000287080	H3C3	-3.79834	-63.6911	0.000146
ENSG00000189362	NEMP2	3.79154	27.406	0.00015
ENSG00000163357	DCST1	-3.77951	-662.295	0.000157
ENSG00000177042	TMEM80	-3.77718	-79.6342	0.000159
ENSG00000132185	FCRLA	-3.76923	-37.881	0.000164
ENSG00000129538	RNASE1	-3.76779	-100.524	0.000165
ENSG00000224586	GPX5	3.75824	236.094	0.000171
ENSG00000096996	IL12RB1	3.75392	43.7288	0.000174
ENSG00000215041	NEURL4	3.74945	47.2323	0.000177
ENSG00000254206	NPIPB11	3.749	76.5654	0.000178
ENSG00000170322	NFRKB	3.73525	208.793	0.000188
ENSG00000244355	LY6G6D	3.71803	59.2316	0.000201
ENSG00000116701	NCF2	-3.71709	-20.1554	0.000202
ENSG00000204695	OR14J1	-3.69539	-246.129	0.00022
ENSG00000171757	LRRC34	3.68979	38.7626	0.000224
ENSG00000010704	HFE	3.6734	63.4378	0.000239
ENSG00000164609	SLU7	-3.6688	-23.225	0.000244
ENSG00000163660	CCNL1	-3.6421	-215.532	0.00027
ENSG00000187288	CIDEC	3.63288	218.021	0.00028
ENSG00000115009	CCL20	3.63138	59.5421	0.000282
ENSG00000204315	FKBPL	-3.63093	-77.1483	0.000282
ENSG00000095370	SH2D3C	-3.59351	-218.939	0.000326
ENSG00000108439	PNPO	-3.56588	-124.349	0.000363
ENSG00000188739	RBM34	3.55829	120.502	0.000373
ENSG00000023287	RB1CC1	-3.55385	-584.38	0.00038
ENSG00000124160	NCOA5	3.5448	54.6169	0.000393
ENSG00000184220	CMSS1	-3.53627	-104.871	0.000406
ENSG00000172890	NADSYN1	-3.52408	-33.436	0.000425
ENSG00000289747	ENSG00000289747	-3.5133	-82.134	0.000443
ENSG00000171790	SLFNL1	3.50579	20.0771	0.000455
ENSG00000125148	MT2A	3.50011	279.746	0.000465
ENSG00000079691	CARMIL1	3.49747	38.0221	0.00047
ENSG00000149179	CSTPP1	-3.49474	-41.2077	0.000475
ENSG00000149089	APIP	-3.46472	-8.37153	0.000531
ENSG00000107807	TLX1	3.45676	185.414	0.000547
ENSG00000065060	BLTP3A	3.45634	68.2558	0.000548
ENSG00000064995	TAF11	-3.45634	-46.837	0.000548
ENSG00000136634	IL10	-3.4516	-20.2806	0.000557
ENSG00000224420	ADM5	-3.43507	-78.1462	0.000592
ENSG00000273983	H3C8	-3.42408	-46.6023	0.000617
ENSG00000280236	OR12D2	-3.42031	-943.782	0.000625
ENSG00000160181	TFF2	-3.41349	-241.043	0.000641
ENSG00000170145	SIK2	-3.40855	-101.835	0.000653
ENSG00000105063	PPP6R1	3.39872	205.798	0.000677
ENSG00000153317	ASAP1	-3.39696	-40.2232	0.000681
ENSG00000089280	FUS	3.39688	141.28	0.000682
ENSG00000161395	PGAP3	3.39531	161.03	0.000686
ENSG00000168394	TAP1	-3.39444	-38.5632	0.000688
ENSG00000119760	SUPT7L	3.38687	389.582	0.000707
ENSG00000162738	VANGL2	-3.378	-47.8937	0.00073
ENSG00000111321	LTBR	3.37702	9.47392	0.000733
ENSG00000134249	ADAM30	3.36213	401.829	0.000773
ENSG00000145014	TMEM44	3.35782	41.6356	0.000786
ENSG00000131951	LRRC9	3.35717	21.6566	0.000787
ENSG00000186298	PPP1CC	3.35366	158.084	0.000798
ENSG00000165997	ARL5B	-3.35126	-32.5381	0.000804
ENSG00000130584	ZBTB46	3.34919	27.2875	0.00081
ENSG00000102935	ZNF423	-3.34332	-467.498	0.000828
ENSG00000107566	ERLIN1	-3.33697	-89.4352	0.000847
ENSG00000075975	MKRN2	-3.33555	-18.1157	0.000851
ENSG00000166963	MAP1A	3.32335	98.1005	0.000889
ENSG00000105550	FGF21	-3.32313	-216.77	0.00089
ENSG00000204531	POU5F1	3.31898	12.3188	0.000903
ENSG00000181552	EDDM3B	-3.31528	-94.7397	0.000916
ENSG00000198522	GPN1	3.31386	44.1359	0.00092
ENSG00000129003	VPS13C	-3.31104	-54.6176	0.000929
ENSG00000166947	EPB42	-3.30937	-87.9559	0.000935
ENSG00000161610	HCRT	-3.30811	-71.9489	0.000939
ENSG00000172345	STARD5	3.30222	38.1037	0.000959
ENSG00000160695	VPS11	-3.29967	-22.6337	0.000968
ENSG00000163377	TAFA4	3.29488	227.966	0.000985
ENSG00000169169	CPT1C	-3.29412	-11.0723	0.000987
ENSG00000143669	LYST	-3.28882	-21.1943	0.001006
ENSG00000205442	IZUMO3	-3.28757	-293.683	0.001011
ENSG00000204653	ASPDH	3.27972	69.8406	0.001039
ENSG00000197587	DMBX1	3.27772	168.871	0.001046
ENSG00000128815	WDFY4	3.27173	37.738	0.001069
ENSG00000174611	KY	-3.27085	-49.4734	0.001072
ENSG00000167588	GPD1	-3.26688	-155.144	0.001087
ENSG00000133328	PLAAT2	3.26561	37.0313	0.001092
ENSG00000124564	SLC17A3	-3.25662	-23.8544	0.001127
ENSG00000176909	MAMSTR	3.25173	46.3142	0.001147
ENSG00000019995	ZRANB1	-3.25095	-25.7987	0.00115
ENSG00000273802	H2BC8	3.24924	42.2813	0.001157
ENSG00000144642	RBMS3	3.24313	51.2969	0.001182
ENSG00000140459	CYP11A1	-3.24001	-328.797	0.001195
ENSG00000130222	GADD45G	3.23272	29.2738	0.001226
ENSG00000077157	PPP1R12B	3.22521	44.2653	0.001259
ENSG00000149428	HYOU1	-3.22386	-62.7002	0.001265
ENSG00000156171	DRAM2	3.21471	86.6309	0.001306
ENSG00000197798	FAM118B	3.20009	107.736	0.001374
ENSG00000140323	DISP2	-3.19586	-51.1035	0.001394
ENSG00000204287	HLA-DRA	-3.19255	-48.3768	0.00141
ENSG00000112576	CCND3	-3.19113	-156.363	0.001417
ENSG00000116771	AGMAT	3.19107	19.659	0.001417
ENSG00000102962	CCL22	-3.18897	-15.5482	0.001428
ENSG00000155755	TMEM237	3.18861	84.6226	0.00143
ENSG00000051009	FHIP1B	3.18715	65.4884	0.001437
ENSG00000105549	THEG	3.18166	200.077	0.001464
ENSG00000099834	CDHR5	3.18081	13.1573	0.001469
ENSG00000128294	TPST2	-3.17911	-68.3509	0.001477
ENSG00000137868	STRA6	-3.17551	-23.5542	0.001496
ENSG00000213588	ZBTB9	3.16925	75.9619	0.001528
ENSG00000204702	OR2J1	3.16825	296.592	0.001534
ENSG00000115884	SDC1	-3.16779	-47.0957	0.001536
ENSG00000117036	ETV3	-3.16658	-115.675	0.001542
ENSG00000146858	ZC3HAV1L	-3.16614	-19.9065	0.001545
ENSG00000137700	SLC37A4	-3.16203	-65.6235	0.001567
ENSG00000249715	FER1L5	3.1578	335.786	0.00159
ENSG00000188290	HES4	3.15411	15.2552	0.00161
ENSG00000147873	IFNA5	3.15012	515.582	0.001632
ENSG00000112511	PHF1	-3.14646	-187.311	0.001653
ENSG00000095794	CREM	-3.14481	-68.4867	0.001662
ENSG00000078018	MAP2	3.13664	21.743	0.001709
ENSG00000141540	TTYH2	-3.13356	-146.176	0.001727
ENSG00000169509	CRCT1	3.13302	614.418	0.00173
ENSG00000181915	ADO	3.12926	71.7709	0.001752
ENSG00000110497	AMBRA1	-3.12635	-324.52	0.00177
ENSG00000089177	KIF16B	-3.12567	-28.1119	0.001774
ENSG00000100154	TTC28	3.12565	7.42908	0.001774
ENSG00000128917	DLL4	-3.12466	-309.652	0.00178
ENSG00000172893	DHCR7	-3.12401	-96.0043	0.001784
ENSG00000178852	EFCAB13	-3.12251	-4.58544	0.001793
ENSG00000127993	RBM48	-3.12079	-169.506	0.001804
ENSG00000104969	SGTA	3.11918	659.284	0.001814
ENSG00000105186	ANKRD27	-3.10772	-26.7929	0.001885
ENSG00000138439	FAM117B	-3.10615	-54.6703	0.001895
ENSG00000158023	CFAP251	3.09917	53.3239	0.001941
ENSG00000105402	NAPA	-3.09916	-104.313	0.001941
ENSG00000112514	CUTA	-3.09747	-103.119	0.001952
ENSG00000101546	RBFA	-3.09599	-19.417	0.001962
ENSG00000167004	PDIA3	-3.09533	-117.753	0.001966
ENSG00000159495	TGM7	-3.09401	-471.382	0.001975
ENSG00000138379	MSTN	-3.09266	-125.779	0.001984
ENSG00000135333	EPHA7	3.08956	200.021	0.002005
ENSG00000167244	IGF2	-3.08762	-178.561	0.002018
ENSG00000164500	SPATA48	-3.08561	-641.457	0.002031
ENSG00000198113	TOR4A	-3.08555	-46.1737	0.002032
ENSG00000185947	ZNF267	-3.08086	-113.786	0.002064
ENSG00000146151	HMGCLL1	-3.07312	-244.63	0.002118
ENSG00000164574	GALNT10	-3.07174	-35.4243	0.002128
ENSG00000162104	ADCY9	3.06945	45.3944	0.002145
ENSG00000182985	CADM1	-3.06909	-58.1615	0.002147
ENSG00000094796	KRT31	3.06457	872.203	0.00218
ENSG00000160124	MIX23	3.0593	93.8211	0.002219
ENSG00000180089	TMEM86B	-3.05495	-126.539	0.002251
ENSG00000101464	PIGU	-3.05229	-52.5997	0.002271
ENSG00000030110	BAK1	-3.05204	-40.4956	0.002273
ENSG00000234829	IFNA17	-3.04983	-186.916	0.00229
ENSG00000165526	RPUSD4	3.04806	70.5869	0.002303
ENSG00000198642	KLHL9	3.04699	30.5254	0.002311
ENSG00000122861	PLAU	3.04531	46.3195	0.002324
ENSG00000171786	NHLH1	3.04467	97.7148	0.002329
ENSG00000283439	SPEM3	3.04428	1232.73	0.002332
ENSG00000168300	PCMTD1	-3.04278	-35.8474	0.002344
ENSG00000167487	KLHL26	3.04081	219.397	0.002359
ENSG00000111832	RWDD1	3.04045	38.7488	0.002362
ENSG00000172680	MOS	-3.03687	-145.467	0.002391
ENSG00000152240	HAUS1	-3.0275	-6.66857	0.002466
ENSG00000176177	ENTHD1	-3.02245	-108.447	0.002507
ENSG00000160471	COX6B2	3.01861	40.372	0.002539
ENSG00000143033	MTF2	-3.01315	-57.4466	0.002585
ENSG00000196967	ZNF585A	3.01159	102.176	0.002599
ENSG00000172717	GARIN2	3.00849	141.925	0.002626
ENSG00000137872	SEMA6D	3.00846	77.6659	0.002626
ENSG00000003987	MTMR7	3.00775	67.2493	0.002632
ENSG00000002834	LASP1	3.00515	111.725	0.002654
ENSG00000066777	ARFGEF1	3.00015	60.9412	0.002698
ENSG00000140464	PML	2.99793	81.1258	0.002718
ENSG00000127328	RAB3IP	2.99419	15.7997	0.002752
ENSG00000151422	FER	-2.98969	-108.86	0.002793
ENSG00000108306	FBXL20	-2.98785	-50.3378	0.002809
ENSG00000062038	CDH3	-2.98721	-92.5026	0.002815
ENSG00000003989	SLC7A2	-2.98663	-64.6702	0.002821
ENSG00000197965	MPZL1	2.98202	29.0225	0.002864
ENSG00000174938	SEZ6L2	-2.97515	-22.0155	0.002928
ENSG00000112182	BACH2	-2.97411	-115.733	0.002938
ENSG00000131771	PPP1R1B	2.9739	177.583	0.00294
ENSG00000254415	SIGLEC14	-2.97344	-52.0047	0.002945
ENSG00000070961	ATP2B1	2.97065	51.2064	0.002972
ENSG00000255974	CYP2A6	-2.96686	-434.736	0.003009
ENSG00000197930	ERO1A	-2.96591	-49.7299	0.003018
ENSG00000112078	KCTD20	2.96131	53.4055	0.003063
ENSG00000072571	HMMR	2.96098	79.7932	0.003067
ENSG00000125170	DOK4	2.95921	34.6845	0.003084
ENSG00000237330	RNF223	2.95377	87.5816	0.003139
ENSG00000158373	H2BC5	-2.95111	-17.4246	0.003166
ENSG00000011485	PPP5C	-2.94852	-10.3465	0.003193
ENSG00000181085	MAPK15	-2.93621	-97.7219	0.003323
ENSG00000256269	HMBS	-2.933	-21.9518	0.003357
ENSG00000087302	RTRAF	2.93181	67.3599	0.00337
ENSG00000066117	SMARCD1	-2.93032	-75.9838	0.003386
ENSG00000065518	NDUFB4	2.92969	197.743	0.003393
ENSG00000168038	ULK4	2.92443	141.718	0.003451
ENSG00000278677	H2AC17	-2.91807	-100.096	0.003522
ENSG00000164136	IL15	-2.91689	-36.776	0.003535
ENSG00000125686	MED1	2.91192	22.4304	0.003592
ENSG00000094661	OR1I1	-2.90976	-651.164	0.003617
ENSG00000086848	ALG9	2.90853	175.095	0.003631
ENSG00000137674	MMP20	-2.90636	-320.621	0.003657
ENSG00000238227	TMEM250	2.90436	117.492	0.00368
ENSG00000137218	FRS3	-2.90272	-21.8187	0.003699
ENSG00000101019	UQCC1	2.89959	64.8314	0.003737
ENSG00000158987	RAPGEF6	-2.89913	-71.4178	0.003742
ENSG00000176473	WDR25	-2.89859	-55.9897	0.003748
ENSG00000170606	HSPA4	2.89755	92.1154	0.003761
ENSG00000187987	ZSCAN23	2.89622	11.9088	0.003777
ENSG00000075651	PLD1	-2.89522	-37.09	0.003789
ENSG00000142224	IL19	-2.89058	-9.96548	0.003845
ENSG00000005073	HOXA11	2.89006	165.005	0.003852
ENSG00000239998	LILRA2	-2.88944	-14.8836	0.003859
ENSG00000026950	BTN3A1	2.88705	51.6812	0.003889
ENSG00000132952	USPL1	2.88413	72.7054	0.003925
ENSG00000131748	STARD3	2.88404	44.4772	0.003926
ENSG00000188283	ZNF383	-2.88372	-123.492	0.00393
ENSG00000170166	HOXD4	-2.88372	-187.79	0.00393
ENSG00000129480	DTD2	2.88036	87.6663	0.003972
ENSG00000163406	SLC15A2	2.88023	106.749	0.003974
ENSG00000104894	CD37	2.87689	10.5527	0.004016
ENSG00000079102	RUNX1T1	-2.87634	-289.735	0.004023
ENSG00000276302	ENSG00000276302	2.87527	193.29	0.004037
ENSG00000178226	PRSS36	2.87209	21.5785	0.004078
ENSG00000134389	CFHR5	2.86959	102.695	0.00411
ENSG00000147874	HAUS6	-2.86794	-26.0915	0.004131
ENSG00000130997	POLN	2.86788	103.19	0.004132
ENSG00000118503	TNFAIP3	-2.86231	-248.383	0.004206
ENSG00000178860	MSC	-2.86218	-5.05916	0.004207
ENSG00000074219	TEAD2	-2.85927	-55.9288	0.004246
ENSG00000081985	IL12RB2	2.85475	11.0518	0.004307
ENSG00000142102	PGGHG	-2.85463	-27.0387	0.004309
ENSG00000144834	TAGLN3	2.85343	16.7081	0.004325
ENSG00000054967	RELT	2.85263	101.048	0.004336
ENSG00000169905	TOR1AIP2	-2.8513	-133.326	0.004354
ENSG00000258083	OR9A4	2.84567	271.791	0.004432
ENSG00000101412	E2F1	-2.84461	-16.7664	0.004447
ENSG00000188486	H2AX	-2.84216	-64.2798	0.004481
ENSG00000181867	FTMT	-2.84072	-493.533	0.004501
ENSG00000139133	ALG10	-2.84042	-116.906	0.004505
ENSG00000084674	APOB	2.83829	85.616	0.004536
ENSG00000181751	MACIR	2.83615	27.6864	0.004566
ENSG00000075239	ACAT1	-2.83338	-53.9974	0.004606
ENSG00000140678	ITGAX	2.826	19.5094	0.004713
ENSG00000122986	HVCN1	2.82599	12.4178	0.004713
ENSG00000140153	WDR20	-2.82461	-880.352	0.004734
ENSG00000158553	POM121L2	2.82159	56.9442	0.004779
ENSG00000170779	CDCA4	2.82045	21.7002	0.004796
ENSG00000107551	RASSF4	2.81579	70.3583	0.004866
ENSG00000130511	SSBP4	2.81522	40.7862	0.004874
ENSG00000179580	RNF151	-2.81512	-79.7675	0.004876
ENSG00000153551	CMTM7	-2.81468	-66.6871	0.004883
ENSG00000131323	TRAF3	2.81305	60.5126	0.004907
ENSG00000088682	COQ9	2.81106	21.831	0.004938
ENSG00000216588	IGSF23	2.80724	138.31	0.004997
ENSG00000198535	C2CD4A	-2.80582	-10.3199	0.005019
ENSG00000135116	HRK	-2.80209	-31.9433	0.005077
ENSG00000198914	POU3F3	2.79891	153.592	0.005128
ENSG00000111231	GPN3	-2.79855	-55.3837	0.005133
ENSG00000197728	RPS26	-2.79471	-14.1243	0.005195
ENSG00000013523	ANGEL1	2.79304	20.6734	0.005222
ENSG00000102580	DNAJC3	-2.79252	-70.6134	0.00523
ENSG00000204520	MICA	-2.79053	-13.0501	0.005262
ENSG00000103507	BCKDK	2.78866	124.083	0.005293
ENSG00000104783	KCNN4	2.78671	67.5076	0.005325
ENSG00000089053	ANAPC5	2.78393	88.5996	0.005371
ENSG00000162928	PEX13	-2.78046	-46.2622	0.005428
ENSG00000179059	ZFP42	2.78004	396.676	0.005435
ENSG00000171798	KNDC1	-2.77526	-77.0904	0.005516
ENSG00000126773	PCNX4	-2.7747	-114.349	0.005525
ENSG00000196358	NTNG2	2.77394	42.6721	0.005538
ENSG00000144028	SNRNP200	-2.77352	-162.577	0.005545
ENSG00000164151	ICE1	-2.77086	-63.8206	0.005591
ENSG00000076321	KLHL20	2.77062	109.936	0.005595
ENSG00000140259	MFAP1	-2.76842	-95.2714	0.005633
ENSG00000170917	NUDT6	-2.76828	-48.7813	0.005635
ENSG00000137842	TMEM62	2.76793	56.9217	0.005641
ENSG00000289721	PYDC5	2.766	66.9114	0.005675
ENSG00000147872	PLIN2	-2.76598	-24.1633	0.005675
ENSG00000173080	RXFP4	2.76392	111.934	0.005711
ENSG00000151164	RAD9B	-2.75984	-44.0557	0.005783
ENSG00000168806	LCMT2	-2.75882	-43.7452	0.005801
ENSG00000105401	CDC37	-2.758	-61.498	0.005816
ENSG00000184163	C1QTNF12	2.75733	76.401	0.005828
ENSG00000245680	ZNF585B	-2.75703	-56.8682	0.005833
ENSG00000197283	SYNGAP1	-2.75499	-62.5394	0.005869
ENSG00000104901	DKKL1	-2.7543	-80.186	0.005882
ENSG00000166927	MS4A7	-2.75415	-35.326	0.005884
ENSG00000163235	TGFA	2.75283	32.1888	0.005908
ENSG00000197724	PHF2	-2.75073	-34.6328	0.005946
ENSG00000198380	GFPT1	-2.74863	-63.5363	0.005985
ENSG00000276368	H2AC14	2.74752	87.0199	0.006005
ENSG00000120235	IFNA6	-2.74747	-903.699	0.006006
ENSG00000126603	GLIS2	-2.74584	-50.4398	0.006036
ENSG00000115211	EIF2B4	-2.74583	-96.5784	0.006036
ENSG00000179144	GIMAP7	2.74441	49.569	0.006062
ENSG00000003756	RBM5	-2.74369	-89.3512	0.006075
ENSG00000084090	STARD7	2.74176	81.1135	0.006111
ENSG00000104321	TRPA1	2.73883	102.688	0.006166
ENSG00000203546	ENSG00000203546	2.73826	93.4346	0.006176
ENSG00000084734	GCKR	2.73658	90.5575	0.006208
ENSG00000095981	KCNK16	-2.73119	-142.173	0.006311
ENSG00000131142	CCL25	2.73007	23.1184	0.006332
ENSG00000119321	FKBP15	2.7288	47.5522	0.006357
ENSG00000082641	NFE2L1	-2.7287	-91.9621	0.006359
ENSG00000105499	PLA2G4C	2.72836	50.4803	0.006365
ENSG00000180998	GPR137C	2.72753	88.3125	0.006381
ENSG00000174915	PTDSS2	2.72735	120.155	0.006385
ENSG00000243364	EFNA4	-2.72728	-77.8927	0.006386
ENSG00000260861	ENSG00000260861	2.72673	15.89	0.006397
ENSG00000174951	FUT1	-2.72603	-20.3505	0.00641
ENSG00000162302	RPS6KA4	2.72424	76.4376	0.006445
ENSG00000166128	RAB8B	2.72076	51.4558	0.006513
ENSG00000038295	TLL1	-2.72066	-462.655	0.006515
ENSG00000163082	SGPP2	-2.72011	-11.2484	0.006526
ENSG00000273542	H4C12	2.71762	114.19	0.006575
ENSG00000152904	GGPS1	2.71725	76.5009	0.006583
ENSG00000174992	ZG16	2.71722	289.317	0.006583
ENSG00000171403	KRT9	-2.71555	-268.961	0.006617
ENSG00000183682	BMP8A	2.71309	11.8151	0.006666
ENSG00000177663	IL17RA	2.7083	22.6258	0.006763
ENSG00000082175	PGR	2.70702	267.737	0.006789
ENSG00000240065	PSMB9	-2.70628	-42.9321	0.006804
ENSG00000179403	VWA1	2.7054	113.769	0.006822
ENSG00000204880	KRTAP4-8	-2.7052	-216.272	0.006826
ENSG00000095932	SMIM24	2.70185	46.4585	0.006895
ENSG00000170791	CHCHD7	-2.69874	-135.188	0.00696
ENSG00000111678	C12orf57	-2.6974	-24.3465	0.006988
ENSG00000267748	ENSG00000267748	2.69673	12.6839	0.007002
ENSG00000072364	AFF4	2.69598	237.251	0.007018
ENSG00000132680	KHDC4	-2.69559	-28.652	0.007026
ENSG00000235453	SMIM27	-2.69557	-147.492	0.007027
ENSG00000145214	DGKQ	2.69336	5.02327	0.007074
ENSG00000169397	RNASE3	2.6921	15.2993	0.0071
ENSG00000107165	TYRP1	-2.68902	-604.671	0.007166
ENSG00000196655	TRAPPC4	2.68819	33.0989	0.007184
ENSG00000095485	CWF19L1	-2.68758	-29.6476	0.007197
ENSG00000213658	LAT	-2.68454	-240.983	0.007263
ENSG00000124574	ABCC10	-2.6832	-35.2519	0.007292
ENSG00000108523	RNF167	-2.68291	-88.5782	0.007298
ENSG00000127780	OR1E2	2.68241	504.172	0.007309
ENSG00000110721	CHKA	2.68179	59.0814	0.007323
ENSG00000136021	SCYL2	2.68153	49.9362	0.007329
ENSG00000158869	FCER1G	-2.67969	-15.213	0.007369
ENSG00000205832	C16orf96	2.67863	265.991	0.007392
ENSG00000172724	CCL19	-2.67834	-29.0846	0.007399
ENSG00000072858	SIDT1	2.6734	6.74576	0.007509
ENSG00000189079	ARID2	2.67155	126.737	0.00755
ENSG00000131591	C1orf159	2.67111	20.4622	0.00756
ENSG00000171587	DSCAM	-2.66982	-349.067	0.007589
ENSG00000225526	MKRN2OS	2.66947	48.1887	0.007597
ENSG00000164171	ITGA2	-2.6688	-14.4049	0.007612
ENSG00000081721	DUSP12	2.66818	65.0067	0.007626
ENSG00000159516	SPRR2G	-2.66816	-346.251	0.007627
ENSG00000215817	ZC3H11B	-2.66679	-133.455	0.007658
ENSG00000149639	SOGA1	-2.66573	-43.7238	0.007682
ENSG00000122958	VPS26A	2.6646	124.697	0.007708
ENSG00000213859	KCTD11	2.66017	107.1	0.00781
ENSG00000168515	SCGB1D1	-2.65922	-150.241	0.007832
ENSG00000070019	GUCY2C	2.65859	289.73	0.007847
ENSG00000268500	SIGLEC5	-2.65689	-68.3901	0.007887
ENSG00000137822	TUBGCP4	-2.65613	-290.313	0.007904
ENSG00000116001	TIA1	-2.65558	-31.9882	0.007917
ENSG00000165661	QSOX2	-2.65545	-15.8834	0.00792
ENSG00000112337	SLC17A2	-2.65458	-78.9199	0.007941
ENSG00000162009	SSTR5	-2.65156	-185.381	0.008012
ENSG00000161609	KASH5	2.65065	2.34527	0.008034
ENSG00000134571	MYBPC3	-2.64853	-131.452	0.008084
ENSG00000140474	ULK3	2.64828	206.881	0.00809
ENSG00000196704	AMZ2	2.64746	21.7231	0.00811
ENSG00000166200	COPS2	-2.64704	-47.1857	0.00812
ENSG00000180346	TIGD2	2.64658	77.6772	0.008131
ENSG00000274997	H2AC12	-2.6462	-29.665	0.00814
ENSG00000144134	RABL2A	2.64554	62.9282	0.008156
ENSG00000143032	BARHL2	2.64463	83.0246	0.008178
ENSG00000164691	TAGAP	2.6438	10.2962	0.008198
ENSG00000177556	ATOX1	-2.64308	-14.5181	0.008216
ENSG00000067369	TP53BP1	2.64248	33.9053	0.00823
ENSG00000204952	FBXO47	2.64061	122.76	0.008276
ENSG00000172661	WASHC2C	-2.64037	-20.258	0.008282
ENSG00000143257	NR1I3	-2.63985	-79.8028	0.008294
ENSG00000100321	SYNGR1	2.63718	9.13905	0.00836
ENSG00000166762	CATSPER2	-2.63716	-23.0076	0.00836
ENSG00000157992	KRTCAP3	-2.63693	-90.2011	0.008366
ENSG00000160075	SSU72	-2.63571	-43.8767	0.008396
ENSG00000065361	ERBB3	-2.63342	-50.8677	0.008453
ENSG00000146054	TRIM7	2.63245	14.3926	0.008477
ENSG00000138796	HADH	2.63231	68.8645	0.008481
ENSG00000173273	TNKS	2.63148	22.1892	0.008501
ENSG00000176971	FIBIN	2.62961	300.285	0.008548
ENSG00000119669	IRF2BPL	2.62857	10.9474	0.008574
ENSG00000166016	ABTB2	-2.62831	-20.7927	0.008581
ENSG00000114982	KANSL3	2.62804	124.101	0.008588
ENSG00000077152	UBE2T	-2.62712	-66.581	0.008611
ENSG00000113249	HAVCR1	-2.6261	-64.2003	0.008637
ENSG00000175595	ERCC4	-2.62587	-46.9162	0.008643
ENSG00000129226	CD68	-2.62556	-135.261	0.008651
ENSG00000241839	PLEKHO2	2.62537	44.1588	0.008656
ENSG00000179958	DCTPP1	-2.62508	-190.246	0.008663
ENSG00000014914	MTMR11	-2.62456	-407.466	0.008676
ENSG00000099956	SMARCB1	2.62439	148.363	0.00868
ENSG00000246705	H2AJ	2.62316	40.5328	0.008712
ENSG00000070770	CSNK2A2	-2.62254	-53.6843	0.008728
ENSG00000170419	VSTM2A	-2.6216	-256.734	0.008752
ENSG00000120526	NUDCD1	-2.62029	-69.0613	0.008785
ENSG00000117643	MAN1C1	2.61905	91.0451	0.008817
ENSG00000279000	OR10A6	2.61735	195.041	0.008862
ENSG00000221886	FAM200C	-2.61729	-83.5651	0.008863
ENSG00000126457	PRMT1	-2.61673	-295.738	0.008878
ENSG00000110237	ARHGEF17	2.61449	54.8319	0.008936
ENSG00000119508	NR4A3	-2.61386	-125.801	0.008952
ENSG00000172803	SNX32	2.61311	63.0287	0.008972
ENSG00000186314	PRELID2	-2.61307	-32.9965	0.008973
ENSG00000275379	H3C11	2.6126	38.1362	0.008986
ENSG00000172500	FIBP	2.61115	67.0395	0.009024
ENSG00000230657	PRB4	-2.61098	-439.888	0.009028
ENSG00000135541	AHI1	-2.61082	-30.4273	0.009033
ENSG00000129422	MTUS1	-2.61049	-14.6318	0.009041
ENSG00000146263	MMS22L	-2.60982	-57.4568	0.009059
ENSG00000049759	NEDD4L	2.60765	42.0392	0.009117
ENSG00000112033	PPARD	2.60679	123.343	0.009139
ENSG00000174939	ASPHD1	-2.60627	-29.028	0.009153
ENSG00000164113	ADAD1	-2.60404	-1192.88	0.009213
ENSG00000205089	CCNI2	-2.60237	-88.301	0.009258
ENSG00000278870	OR51G1	-2.60109	-343.538	0.009293
ENSG00000137080	IFNA21	-2.59918	-664.632	0.009345
ENSG00000227877	MRLN	2.59824	228.519	0.00937
ENSG00000145907	G3BP1	2.59812	39.1329	0.009374
ENSG00000183569	SERHL2	-2.59794	-2.66526	0.009379
ENSG00000283149	ENSG00000283149	-2.59777	-225.661	0.009383
ENSG00000255307	OR52B2	2.5972	223.133	0.009399
ENSG00000136810	TXN	-2.5924	-13.0342	0.009531
ENSG00000000938	FGR	2.59188	61.3	0.009545
ENSG00000101311	FERMT1	-2.58795	-29.9482	0.009655
ENSG00000180043	GARIN5B	2.58706	137.804	0.00968
ENSG00000146839	ZAN	2.58639	65.0095	0.009699
ENSG00000198783	ZNF830	-2.5828	-77.7514	0.0098
ENSG00000080166	DCT	-2.58256	-107.556	0.009807
ENSG00000215915	ATAD3C	2.58155	230.279	0.009836
ENSG00000170802	FOXN2	2.57966	32.7047	0.00989
ENSG00000120875	DUSP4	2.57946	20.9505	0.009896
ENSG00000127415	IDUA	2.57935	11.4237	0.009899
ENSG00000182674	KCNB2	-2.57902	-175.855	0.009908
ENSG00000205362	MT1A	-2.57861	-62.0298	0.00992
ENSG00000063245	EPN1	-2.57726	-62.2258	0.009959
ENSG00000104213	PDGFRL	2.57679	8.66773	0.009972
ENSG00000167207	NOD2	2.575	111.346	0.010024
ENSG00000142182	DNMT3L	2.57488	528.278	0.010028
ENSG00000132510	KDM6B	-2.5748	-133.165	0.01003
ENSG00000215183	MSMP	2.57365	166.254	0.010063
ENSG00000196510	ANAPC7	2.57348	35.6395	0.010068
ENSG00000139574	NPFF	-2.57277	-477.888	0.010089
ENSG00000141542	RAB40B	-2.57211	-87.1988	0.010108
ENSG00000149212	SESN3	2.57125	74.4266	0.010133
ENSG00000175029	CTBP2	2.57063	51.9456	0.010151
ENSG00000135919	SERPINE2	-2.57029	-18.711	0.010161
ENSG00000070444	MNT	-2.5698	-52.283	0.010176
ENSG00000184939	ZFP90	-2.56856	-6.61363	0.010212
ENSG00000128891	CCDC32	-2.56851	-9.34481	0.010214
ENSG00000136877	FPGS	-2.56771	-38.9112	0.010237
ENSG00000168803	ADAL	-2.56717	-42.6155	0.010253
ENSG00000115084	SLC35F5	-2.56674	-13.8545	0.010266
ENSG00000111912	NCOA7	2.56365	47.9002	0.010358
ENSG00000100519	PSMC6	-2.56092	-56.3632	0.010439
ENSG00000239697	TNFSF12	-2.56071	-31.2867	0.010446
ENSG00000121053	EPX	2.5606	13.068	0.010449
ENSG00000135211	TMEM60	2.55721	62.9031	0.010551
ENSG00000143977	SNRPG	-2.55517	-28.0919	0.010613
ENSG00000007520	TSR3	-2.5542	-235.731	0.010643
ENSG00000184743	ATL3	-2.55325	-52.6869	0.010672
ENSG00000204511	MCCD1	-2.55264	-74.1074	0.010691
ENSG00000076685	NT5C2	2.55128	18.3263	0.010733
ENSG00000148019	CEP78	-2.55126	-102.549	0.010733
ENSG00000129219	PLD2	-2.55043	-30.7905	0.010759
ENSG00000186193	SAPCD2	2.54847	44.2339	0.01082
ENSG00000284704	SCYGR3	-2.54752	-130.17	0.010849
ENSG00000160563	MED27	2.54378	61.0877	0.010966
ENSG00000138092	CENPO	-2.54262	-46.668	0.011003
ENSG00000118420	UBE3D	-2.54128	-69.51	0.011045
ENSG00000010017	RANBP9	-2.53992	-49.5878	0.011088
ENSG00000089234	BRAP	-2.53979	-136.596	0.011092
ENSG00000197935	ZNF311	2.53921	18.0123	0.01111
ENSG00000135362	PRR5L	2.539	27.5975	0.011117
ENSG00000137713	PPP2R1B	-2.53393	-73.0642	0.011279
ENSG00000132003	ZSWIM4	2.53376	63.1581	0.011285
ENSG00000114737	CISH	2.53288	66.7451	0.011313
ENSG00000177202	SPACA4	2.53186	101.325	0.011346
ENSG00000089597	GANAB	2.53131	197.533	0.011364
ENSG00000120992	LYPLA1	2.52962	69.17	0.011419
ENSG00000197562	RAB40C	-2.52885	-32.3633	0.011444
ENSG00000091732	ZC3HC1	-2.52837	-150.573	0.011459
ENSG00000168028	RPSA	2.52779	31.3189	0.011478
ENSG00000167397	VKORC1	2.52773	74.885	0.01148
ENSG00000145861	C1QTNF2	-2.52728	-126.038	0.011495
ENSG00000122481	RWDD3	2.52727	16.2132	0.011495
ENSG00000242372	EIF6	-2.52575	-34.8721	0.011545
ENSG00000134294	SLC38A2	-2.52464	-94.8895	0.011582
ENSG00000124215	CDH26	-2.52385	-194.329	0.011608
ENSG00000184924	PTRHD1	-2.52219	-35.1527	0.011663
ENSG00000138688	BLTP1	-2.52176	-58.8655	0.011677
ENSG00000173404	INSM1	2.52126	35.5093	0.011694
ENSG00000115446	UNC50	2.52095	58.8805	0.011704
ENSG00000181631	P2RY13	2.52091	20.1524	0.011705
ENSG00000141510	TP53	-2.52021	-215	0.011729
ENSG00000125780	TGM3	-2.51825	-52.7537	0.011794
ENSG00000213578	CPLX3	2.51753	216.383	0.011818
ENSG00000102904	TSNAXIP1	2.51702	136.208	0.011835
ENSG00000163823	CCR1	2.51677	39.5771	0.011844
ENSG00000177885	GRB2	-2.51616	-39.8577	0.011864
ENSG00000050820	BCAR1	2.51568	34.5792	0.01188
ENSG00000089225	TBX5	2.51515	456.18	0.011898
ENSG00000219438	TAFA5	-2.51507	-258.143	0.011901
ENSG00000118985	ELL2	-2.51434	-28.524	0.011926
ENSG00000148600	CDHR1	-2.51278	-47.9826	0.011979
ENSG00000105810	CDK6	-2.50962	-250.364	0.012086
ENSG00000054611	TBC1D22A	-2.50866	-26.3096	0.012119
ENSG00000087074	PPP1R15A	2.50726	21.3632	0.012167
ENSG00000176978	DPP7	2.50244	29.5194	0.012334
ENSG00000052749	RRP12	2.50202	36.089	0.012349
ENSG00000164111	ANXA5	-2.50113	-7.82036	0.01238
ENSG00000130559	CAMSAP1	2.49897	43.7333	0.012455
ENSG00000138640	FAM13A	2.49859	8.03113	0.012469
ENSG00000283782	ENSG00000283782	2.49746	11.225	0.012509
ENSG00000116539	ASH1L	2.49678	498.24	0.012533
ENSG00000154743	TSEN2	-2.49529	-81.912	0.012585
ENSG00000101290	CDS2	2.49435	134.542	0.012619
ENSG00000141741	MIEN1	-2.4941	-64.041	0.012628
ENSG00000249853	HS3ST5	-2.49274	-199.103	0.012676
ENSG00000099910	KLHL22	-2.49195	-118.562	0.012704
ENSG00000064687	ABCA7	2.49043	8.57267	0.012759
ENSG00000106615	RHEB	-2.48985	-105.245	0.01278
ENSG00000196562	SULF2	2.48931	74.1253	0.012799
ENSG00000077935	SMC1B	-2.48864	-13.1748	0.012823
ENSG00000149218	ENDOD1	-2.48827	-6.21198	0.012837
ENSG00000138468	SENP7	-2.48723	-80.1256	0.012874
ENSG00000188343	CIBAR1	-2.48585	-85.0142	0.012924
ENSG00000160683	CXCR5	2.48572	55.5312	0.012929
ENSG00000198252	STYX	2.48539	22.3399	0.012941
ENSG00000138376	BARD1	2.48451	13.4542	0.012973
ENSG00000179165	PXT1	2.48449	94.6494	0.012974
ENSG00000122484	RPAP2	2.48445	72.5083	0.012975
ENSG00000120533	ENY2	-2.483	-75.0899	0.013028
ENSG00000204060	FOXO6	2.48187	32.5681	0.013069
ENSG00000135069	PSAT1	2.48183	55.8576	0.013071
ENSG00000162757	C1orf74	-2.48097	-91.3777	0.013103
ENSG00000151849	CENPJ	2.47968	49.9806	0.01315
ENSG00000165475	CRYL1	-2.479	-29.0417	0.013175
ENSG00000142494	SLC47A1	2.47811	35.4686	0.013208
ENSG00000205835	GMNC	2.47809	35.4374	0.013209
ENSG00000162399	BSND	2.47714	248.063	0.013244
ENSG00000112941	TENT4A	2.47673	22.8298	0.013259
ENSG00000138035	PNPT1	-2.47533	-50.1045	0.013311
ENSG00000225921	NOL7	2.47504	121.473	0.013322
ENSG00000120251	GRIA2	-2.47497	-852.036	0.013325
ENSG00000148704	VAX1	-2.47488	-689.371	0.013328
ENSG00000151692	RNF144A	-2.47476	-39.6828	0.013333
ENSG00000183087	GAS6	-2.47468	-106.093	0.013335
ENSG00000250254	PTTG2	-2.47206	-8.04145	0.013434
ENSG00000184489	PTP4A3	-2.47056	-10.53	0.01349
ENSG00000177302	TOP3A	2.46761	39.2863	0.013602
ENSG00000109674	NEIL3	-2.46738	-30.6664	0.013611
ENSG00000083444	PLOD1	2.46683	25.6936	0.013632
ENSG00000121281	ADCY7	-2.46232	-56.0937	0.013804
ENSG00000213626	LBH	-2.4622	-110.516	0.013809
ENSG00000198704	GPX6	2.46187	255.097	0.013821
ENSG00000105849	POLR1F	-2.4612	-33.7953	0.013847
ENSG00000064666	CNN2	2.45952	50.8347	0.013912
ENSG00000181143	MUC16	-2.45856	-470.969	0.01395
ENSG00000116584	ARHGEF2	2.45829	49.9861	0.01396
ENSG00000082212	ME2	-2.45751	-38.5347	0.01399
ENSG00000132773	TOE1	2.45735	72.71	0.013997
ENSG00000153107	ANAPC1	2.45689	35.8376	0.014015
ENSG00000212710	CTAGE1	2.45687	378.749	0.014015
ENSG00000116774	OLFML3	2.45578	54.1049	0.014058
ENSG00000132718	SYT11	-2.45544	-69.449	0.014071
ENSG00000186146	DEFB131A	-2.45325	-2445.02	0.014157
ENSG00000150636	CCDC102B	-2.45259	-253.876	0.014183
ENSG00000047936	ROS1	-2.45253	-90.2588	0.014185
ENSG00000179546	HTR1D	2.45168	148.577	0.014219
ENSG00000122034	GTF3A	-2.45064	-20.5213	0.01426
ENSG00000132793	LPIN3	2.44988	35.8452	0.014291
ENSG00000159202	UBE2Z	-2.4497	-108.889	0.014298
ENSG00000178184	PARD6G	-2.44836	-45.9823	0.014351
ENSG00000073737	DHRS9	-2.44783	-71.0801	0.014372
ENSG00000197238	H4C11	2.44767	24.2921	0.014378
ENSG00000147526	TACC1	2.44669	61.5561	0.014418
ENSG00000163576	EFHB	2.44543	97.5118	0.014468
ENSG00000101040	ZMYND8	-2.44532	-167.327	0.014472
ENSG00000126432	PRDX5	-2.44473	-80.875	0.014496
ENSG00000170417	TMEM182	2.44371	42.5689	0.014537
ENSG00000183513	COA5	-2.44287	-50.4804	0.014571
ENSG00000107902	LHPP	-2.44229	-6.56067	0.014595
ENSG00000250264	ENSG00000250264	-2.44187	-23.595	0.014611
ENSG00000154719	MRPL39	2.44179	33.0729	0.014615
ENSG00000269590	ENSG00000269590	-2.44138	-77.2079	0.014631
ENSG00000168487	BMP1	2.43937	29.8554	0.014713
ENSG00000039123	MTREX	2.43731	93.4918	0.014797
ENSG00000290217	ENSG00000290217	-2.43694	-328.45	0.014812
ENSG00000105750	ZNF85	2.43574	29.0006	0.014861
ENSG00000066379	POLR1H	-2.43479	-29.9307	0.014901
ENSG00000196453	ZNF777	2.43252	127.911	0.014994
ENSG00000223638	RFPL4A	-2.43085	-59.8888	0.015064
ENSG00000164841	TMEM74	-2.42778	-38.9389	0.015192
ENSG00000004975	DVL2	-2.42699	-205.099	0.015225
ENSG00000183251	OR51B4	2.42685	310.628	0.015231
ENSG00000143622	RIT1	2.42654	83.0794	0.015243
ENSG00000112578	BYSL	2.42652	110.991	0.015245
ENSG00000173110	HSPA6	-2.42574	-17.9206	0.015277
ENSG00000087502	ERGIC2	-2.42567	-23.6939	0.01528
ENSG00000144369	FAM171B	2.4254	27.3881	0.015292
ENSG00000125485	DDX31	2.42493	118.667	0.015311
ENSG00000178301	AQP11	-2.42464	-14.6203	0.015323
ENSG00000181616	OR52H1	2.42341	119.988	0.015375
ENSG00000118513	MYB	-2.42228	-40.0015	0.015424
ENSG00000105655	ISYNA1	2.42155	43.1738	0.015455
ENSG00000120057	SFRP5	2.42064	89.7196	0.015493
ENSG00000110801	PSMD9	2.42025	19.5711	0.01551
ENSG00000067836	ROGDI	2.41887	59.253	0.015569
ENSG00000147885	IFNA16	-2.41761	-183.696	0.015623
ENSG00000103023	PRSS54	-2.41586	-205.265	0.015698
ENSG00000068079	IFI35	-2.41528	-83.1861	0.015723
ENSG00000006468	ETV1	-2.41462	-20.2552	0.015752
ENSG00000138670	RASGEF1B	-2.41371	-39.8694	0.015791
ENSG00000158859	ADAMTS4	2.41368	78.1569	0.015792
ENSG00000178802	MPI	2.41329	32.235	0.015809
ENSG00000139547	RDH16	-2.41254	-168.869	0.015842
ENSG00000106302	HYAL4	2.41245	143.203	0.015846
ENSG00000259384	GH1	-2.41235	-27.6427	0.01585
ENSG00000184270	H2AC21	2.41152	86.9971	0.015886
ENSG00000177225	GATD1	2.40952	142.11	0.015974
ENSG00000113838	TBCCD1	2.40902	65.753	0.015995
ENSG00000189233	NUGGC	-2.40783	-9.75547	0.016048
ENSG00000198604	BAZ1A	2.40683	78.6439	0.016092
ENSG00000198182	ZNF607	-2.40618	-28.6754	0.01612
ENSG00000275896	PRSS2	2.40611	11.7155	0.016123
ENSG00000179055	OR13D1	-2.40549	-93.9911	0.016151
ENSG00000110395	CBL	-2.40388	-79.9366	0.016222
ENSG00000269825	ENSG00000269825	-2.40388	-15.2293	0.016222
ENSG00000154370	TRIM11	-2.40339	-119.076	0.016244
ENSG00000143543	JTB	2.40128	162.569	0.016338
ENSG00000136286	MYO1G	2.40089	25.4594	0.016355
ENSG00000268870	ENSG00000268870	2.40031	21.3833	0.016381
ENSG00000132915	PDE6A	-2.40003	-132.258	0.016394
ENSG00000123505	AMD1	-2.39966	-49.3337	0.01641
ENSG00000142961	MOB3C	-2.39955	-15.8378	0.016415
ENSG00000131153	GINS2	2.3995	24.4065	0.016418
ENSG00000137727	ARHGAP20	-2.3989	-77.7761	0.016445
ENSG00000163581	SLC2A2	-2.39725	-141.786	0.016519
ENSG00000175520	UBQLN3	2.3965	201.065	0.016552
ENSG00000128185	DGCR6L	2.39636	64.6951	0.016559
ENSG00000214688	C10orf105	-2.39625	-21.1225	0.016564
ENSG00000136870	ZNF189	2.39317	31.6535	0.016703
ENSG00000079459	FDFT1	2.39115	10.3528	0.016796
ENSG00000168090	COPS6	2.38856	136.208	0.016915
ENSG00000100558	PLEK2	-2.38668	-24.0943	0.017001
ENSG00000099960	SLC7A4	2.38616	23.2285	0.017026
ENSG00000277258	PCGF2	2.38582	54.3449	0.017041
ENSG00000090060	PAPOLA	-2.38562	-70.6541	0.017051
ENSG00000099617	EFNA2	-2.38425	-565.339	0.017114
ENSG00000134824	FADS2	-2.38424	-7.84894	0.017114
ENSG00000169247	SH3TC2	-2.38394	-191.374	0.017128
ENSG00000171060	C8orf74	-2.38351	-115.704	0.017148
ENSG00000113302	IL12B	2.383	62.3653	0.017172
ENSG00000168314	MOBP	-2.37976	-272.353	0.017324
ENSG00000255439	ENSG00000255439	2.37942	68.9351	0.01734
ENSG00000184378	ACTRT3	2.37927	81.475	0.017347
ENSG00000136010	ALDH1L2	2.37853	19.9405	0.017382
ENSG00000001084	GCLC	2.37685	22.9239	0.017461
ENSG00000156398	SFXN2	2.3731	110.232	0.017639
ENSG00000152910	CNTNAP4	-2.37178	-764.517	0.017703
ENSG00000182809	CRIP2	2.37069	694.305	0.017755
ENSG00000124787	RPP40	-2.37045	-38.2581	0.017766
ENSG00000116205	TCEANC2	-2.36997	-54.4294	0.01779
ENSG00000152611	CAPSL	-2.36897	-88.4861	0.017838
ENSG00000149115	TNKS1BP1	-2.36883	-13.5984	0.017845
ENSG00000159398	CES5A	2.36853	259.324	0.017859
ENSG00000169635	HIC2	-2.36622	-738.334	0.017971
ENSG00000131462	TUBG1	-2.36588	-50.692	0.017987
ENSG00000188191	PRKAR1B	2.36568	189.949	0.017997
ENSG00000155926	SLA	-2.36551	-39.6682	0.018005
ENSG00000129009	ISLR	2.36449	135.875	0.018055
ENSG00000260325	HSPB9	2.36398	331.193	0.01808
ENSG00000135355	GJA10	2.36075	380.65	0.018238
ENSG00000128408	RIBC2	-2.35836	-12.5046	0.018356
ENSG00000206530	CFAP44	2.35517	48.3751	0.018514
ENSG00000206559	ZCWPW2	-2.35477	-28.1902	0.018534
ENSG00000147488	ST18	-2.35339	-347.862	0.018603
ENSG00000178691	SUZ12	2.35298	125.901	0.018624
ENSG00000224940	PRRT4	-2.35283	-28.7981	0.018631
ENSG00000169174	PCSK9	2.35202	120.626	0.018672
ENSG00000168491	CCDC110	-2.35158	-23.8843	0.018694
ENSG00000122483	CCDC18	2.35152	43.5296	0.018697
ENSG00000117360	PRPF3	-2.35127	-81.687	0.018709
ENSG00000130433	CACNG6	-2.35094	-12.7479	0.018726
ENSG00000215372	ZNF705G	2.35074	1933.54	0.018736
ENSG00000213047	DENND1B	2.35072	130.027	0.018737
ENSG00000171044	XKR6	2.3501	33.5932	0.018768
ENSG00000203663	OR2L2	-2.34973	-72.9959	0.018787
ENSG00000227345	PARG	2.34882	171.968	0.018833
ENSG00000170092	SPDYE5	2.34876	139.958	0.018836
ENSG00000124191	TOX2	2.34854	3.32602	0.018847
ENSG00000272899	ATP6V1FNB	-2.34828	-244.927	0.01886
ENSG00000173269	MMRN2	-2.34825	-13.5234	0.018862
ENSG00000204022	LIPJ	-2.34796	-108.132	0.018876
ENSG00000185621	LMLN	-2.34728	-81.6894	0.018911
ENSG00000172809	RPL38	-2.34545	-326.809	0.019004
ENSG00000159217	IGF2BP1	-2.34536	-219.649	0.019009
ENSG00000129562	DAD1	2.34505	12.2763	0.019025
ENSG00000166170	BAG5	-2.34337	-25.6859	0.01911
ENSG00000145692	BHMT	2.3432	102.708	0.019119
ENSG00000104613	INTS10	-2.34284	-62.3741	0.019137
ENSG00000184702	SEPTIN5	-2.34179	-586.211	0.019192
ENSG00000160117	ANKLE1	2.34172	17.0741	0.019195
ENSG00000158525	CPA5	2.34158	41.7162	0.019202
ENSG00000103275	UBE2I	-2.34154	-53.3744	0.019204
ENSG00000093217	XYLB	-2.34144	-113.902	0.01921
ENSG00000184956	MUC6	-2.34118	-278.497	0.019223
ENSG00000139718	SETD1B	2.34099	224.877	0.019233
ENSG00000090686	USP48	2.34018	30.4334	0.019275
ENSG00000137337	MDC1	2.33881	30.8257	0.019345
ENSG00000204120	GIGYF2	2.33867	21.7151	0.019353
ENSG00000166869	CHP2	2.33766	187.429	0.019405
ENSG00000177990	DPY19L2	2.33661	25.778	0.01946
ENSG00000012232	EXTL3	-2.33652	-44.0016	0.019464
ENSG00000072071	ADGRL1	2.33616	28.2854	0.019483
ENSG00000149516	MS4A3	-2.33545	-27.8105	0.01952
ENSG00000164077	MON1A	-2.33419	-144.426	0.019586
ENSG00000147364	FBXO25	2.33147	25.0504	0.019729
ENSG00000106236	NPTX2	2.33109	163.766	0.019749
ENSG00000198356	GET3	2.33072	117.792	0.019768
ENSG00000064419	TNPO3	-2.33041	-55.6892	0.019785
ENSG00000158050	DUSP2	2.32799	59.4704	0.019913
ENSG00000197273	GUCA2A	2.32735	266.837	0.019947
ENSG00000040633	PHF23	-2.32724	-49.0893	0.019953
ENSG00000156381	ANKRD9	2.32695	31.3208	0.019968
ENSG00000173267	SNCG	-2.32657	-41.5857	0.019988
ENSG00000184986	TMEM121	-2.32656	-181.675	0.019989
ENSG00000184560	SPEM2	2.32629	735.584	0.020003
ENSG00000039537	C6	2.32491	176.87	0.020076
ENSG00000146039	SLC17A4	-2.32486	-154.576	0.020079
ENSG00000205356	TECPR1	2.32473	40.5718	0.020086
ENSG00000139218	SCAF11	-2.32227	-90.3435	0.020218
ENSG00000111275	ALDH2	2.31981	35.0242	0.020351
ENSG00000113328	CCNG1	2.31939	67.6683	0.020374
ENSG00000166860	ZBTB39	2.31911	113.041	0.020389
ENSG00000181315	ZNF322	-2.31863	-30.7372	0.020415
ENSG00000099282	TSPAN15	-2.31843	-15.409	0.020426
ENSG00000166670	MMP10	-2.3178	-343.887	0.02046
ENSG00000182177	ASB18	2.31688	426.19	0.02051
ENSG00000164440	TXLNB	2.31657	42.6104	0.020527
ENSG00000169047	IRS1	2.31653	67.8612	0.02053
ENSG00000006047	YBX2	-2.31592	-27.5342	0.020563
ENSG00000155363	MOV10	-2.31554	-47.5964	0.020584
ENSG00000064999	ANKS1A	-2.31484	-108.101	0.020622
ENSG00000104643	MTMR9	-2.31446	-40.6984	0.020643
ENSG00000018869	ZNF582	-2.31349	-22.1612	0.020695
ENSG00000112053	SLC26A8	2.31269	16.7864	0.02074
ENSG00000100888	CHD8	2.31234	35.2004	0.020759
ENSG00000065029	ZNF76	-2.31183	-53.5183	0.020787
ENSG00000158711	ELK4	-2.31091	-44.4345	0.020838
ENSG00000140839	CLEC18B	-2.30977	-324.258	0.020901
ENSG00000128645	HOXD1	-2.30975	-46.8688	0.020902
ENSG00000124641	MED20	2.30959	17.974	0.020911
ENSG00000138613	APH1B	-2.30911	-21.1304	0.020938
ENSG00000135373	EHF	-2.30888	-31.8145	0.02095
ENSG00000124493	GRM4	2.30712	119.483	0.021048
ENSG00000124226	RNF114	2.30678	51.8796	0.021067
ENSG00000067248	DHX29	2.30645	80.6869	0.021086
ENSG00000125734	GPR108	2.30613	38.648	0.021104
ENSG00000159063	ALG8	-2.3045	-10.1108	0.021195
ENSG00000284554	ENSG00000284554	2.30379	92.9091	0.021234
ENSG00000163209	SPRR3	-2.30374	-152.771	0.021237
ENSG00000166033	HTRA1	-2.30328	-20.5335	0.021263
ENSG00000166603	MC4R	-2.30278	-90.0847	0.021291
ENSG00000248712	CCDC153	2.3026	164.501	0.021301
ENSG00000184465	WDR27	-2.30208	-23.2677	0.021331
ENSG00000175600	SUGCT	-2.30148	-98.5799	0.021365
ENSG00000188580	NKAIN2	-2.30135	-107.434	0.021372
ENSG00000254440	PBOV1	2.30122	301.262	0.021379
ENSG00000013725	CD6	2.30113	53.6636	0.021384
ENSG00000241399	CD302	-2.29998	-35.9047	0.021449
ENSG00000172568	FNDC9	-2.29946	-11.5598	0.021479
ENSG00000169469	SPRR1B	2.29926	129.482	0.02149
ENSG00000047457	CP	-2.29913	-46.2823	0.021497
ENSG00000096088	PGC	-2.29896	-245.426	0.021507
ENSG00000215454	KRTAP10-4	2.29631	192	0.021658
ENSG00000155827	RNF20	-2.29543	-30.6625	0.021709
ENSG00000176994	SMCR8	2.2946	64.7644	0.021756
ENSG00000260027	HOXB7	2.29444	54.4195	0.021765
ENSG00000165269	AQP7	2.29386	101.387	0.021799
ENSG00000253352	TUG1	-2.29378	-246.81	0.021803
ENSG00000170889	RPS9	2.29325	6.19043	0.021834
ENSG00000167601	AXL	2.29287	29.4021	0.021856
ENSG00000253958	CLDN23	2.29284	7.91432	0.021857
ENSG00000274286	ADRA2B	2.29258	84.4606	0.021872
ENSG00000145723	GIN1	2.29257	23.3167	0.021873
ENSG00000283900	TPTEP2-CSNK1E	2.2921	87.5034	0.0219
ENSG00000006576	PHTF2	2.2921	51.4738	0.0219
ENSG00000177830	CHID1	-2.29155	-62.4416	0.021932
ENSG00000163666	HESX1	2.29084	68.7123	0.021972
ENSG00000188316	ENO4	2.29061	33.9641	0.021986
ENSG00000129055	ANAPC13	2.28998	14.8918	0.022022
ENSG00000125457	MIF4GD	2.28993	13.5797	0.022025
ENSG00000042286	AIFM2	2.2892	37.0087	0.022068
ENSG00000234284	ZNF879	-2.28805	-88.8024	0.022135
ENSG00000165061	ZMAT4	2.28793	143.612	0.022142
ENSG00000155893	PXYLP1	2.28773	85.2183	0.022153
ENSG00000057657	PRDM1	2.28773	22.3699	0.022153
ENSG00000171109	MFN1	2.28731	56.268	0.022177
ENSG00000168297	PXK	2.28641	22.4101	0.02223
ENSG00000088827	SIGLEC1	-2.28637	-209.418	0.022233
ENSG00000013583	HEBP1	2.28446	18.1568	0.022345
ENSG00000133069	TMCC2	2.28439	79.5979	0.022349
ENSG00000174953	DHX36	2.28344	100.888	0.022405
ENSG00000183760	ACP7	-2.28294	-30.4998	0.022434
ENSG00000150510	FAM124A	-2.28273	-18.6342	0.022446
ENSG00000103485	QPRT	2.28209	34.0386	0.022484
ENSG00000162458	FBLIM1	2.28129	39.011	0.022531
ENSG00000124772	CPNE5	2.28115	35.8826	0.02254
ENSG00000143258	USP21	-2.27927	-82.68	0.022651
ENSG00000140105	WARS1	-2.27907	-17.9637	0.022663
ENSG00000151379	MSGN1	2.27899	125.473	0.022668
ENSG00000058404	CAMK2B	2.27895	124.477	0.02267
ENSG00000198326	TMEM239	-2.277	-426.641	0.022786
ENSG00000180318	ALX1	2.27515	394.148	0.022897
ENSG00000136244	IL6	2.27505	11.5453	0.022903
ENSG00000130590	SAMD10	-2.27498	-25.6284	0.022907
ENSG00000185070	FLRT2	2.27491	58.4714	0.022912
ENSG00000138755	CXCL9	-2.27419	-184.199	0.022955
ENSG00000205038	PKHD1L1	2.27358	111.335	0.022991
ENSG00000184984	CHRM5	2.27285	96.7336	0.023035
ENSG00000240654	C1QTNF9	2.27177	47.9866	0.0231
ENSG00000123154	WDR83	2.27161	90.6639	0.02311
ENSG00000128886	ELL3	2.27153	43.9582	0.023115
ENSG00000112893	MAN2A1	2.27127	42.7229	0.02313
ENSG00000250305	TRMT9B	-2.27053	-162.75	0.023176
ENSG00000109736	MFSD10	2.27046	77.2057	0.02318
ENSG00000213999	MEF2B	2.26988	12.9214	0.023215
ENSG00000182923	CEP63	2.26973	11.4764	0.023224
ENSG00000184347	SLIT3	-2.2694	-400.599	0.023244
ENSG00000278224	PRICKLE4	-2.2684	-11.2825	0.023305
ENSG00000188784	PLA2G2E	2.26717	207.723	0.02338
ENSG00000213782	DDX47	2.26626	59.2213	0.023435
ENSG00000167772	ANGPTL4	2.26609	16.3932	0.023446
ENSG00000138964	PARVG	2.26495	12.6343	0.023516
ENSG00000102837	OLFM4	2.26488	160.055	0.02352
ENSG00000111639	MRPL51	-2.26485	-6.4034	0.023522
ENSG00000290292	HOMEZ	-2.26432	-14.2053	0.023555
ENSG00000141522	ARHGDIA	2.26378	272.985	0.023587
ENSG00000128524	ATP6V1F	-2.26374	-63.6456	0.02359
ENSG00000169193	CCDC126	2.26355	78.9874	0.023602
ENSG00000113643	RARS1	-2.26344	-33.9448	0.023609
ENSG00000171631	P2RY6	-2.26231	-7.075	0.023678
ENSG00000136059	VILL	2.26194	117.78	0.023701
ENSG00000140718	FTO	-2.26189	-43.6262	0.023704
ENSG00000198945	L3MBTL3	2.26161	46.2049	0.023721
ENSG00000167815	PRDX2	2.26094	48.4606	0.023763
ENSG00000116981	NT5C1A	2.26091	13.1008	0.023765
ENSG00000170819	BFSP2	-2.25975	-142.536	0.023837
ENSG00000121743	GJA3	-2.25964	-6.19626	0.023844
ENSG00000097096	SYDE2	-2.25933	-9.07016	0.023863
ENSG00000150054	MPP7	2.25918	21.7086	0.023872
ENSG00000183098	GPC6	2.25869	123.957	0.023903
ENSG00000164346	NSA2	2.25841	34.4747	0.02392
ENSG00000162456	KNCN	2.258	357.002	0.023946
ENSG00000136574	GATA4	2.25797	143.474	0.023948
ENSG00000163121	NEURL3	-2.25776	-287.392	0.02396
ENSG00000142513	ACP4	-2.25732	-193.384	0.023988
ENSG00000169474	SPRR1A	2.25689	58.0109	0.024015
ENSG00000204610	TRIM15	-2.25555	-128.059	0.024099
ENSG00000147684	NDUFB9	2.25513	62.9145	0.024125
ENSG00000285085	ENSG00000285085	2.254	26.3689	0.024196
ENSG00000184178	SCFD2	-2.25377	-46.0791	0.02421
ENSG00000106392	C1GALT1	2.2535	5.1273	0.024228
ENSG00000132031	MATN3	-2.2535	-56.5687	0.024228
ENSG00000068137	PLEKHH3	2.25307	32.2432	0.024255
ENSG00000081479	LRP2	-2.25117	-53.2627	0.024375
ENSG00000166126	AMN	-2.25113	-21.5343	0.024377
ENSG00000205476	CCDC85C	-2.25064	-18.7158	0.024408
ENSG00000132716	DCAF8	-2.25036	-39.0693	0.024426
ENSG00000040341	STAU2	2.25034	23.4262	0.024427
ENSG00000137547	MRPL15	2.24892	12.8619	0.024517
ENSG00000198929	NOS1AP	2.24813	25.4749	0.024568
ENSG00000176927	EFCAB5	-2.24687	-97.875	0.024648
ENSG00000168542	COL3A1	2.24674	244.312	0.024656
ENSG00000168280	KIF5C	2.24666	28.6095	0.024662
ENSG00000185760	KCNQ5	2.24601	16.8506	0.024703
ENSG00000180509	KCNE1	2.24519	7.82367	0.024756
ENSG00000160883	HK3	2.24362	68.9683	0.024857
ENSG00000157211	CDCP2	-2.24318	-88.9776	0.024885
ENSG00000189068	VSTM1	-2.24272	-21.6344	0.024915
ENSG00000096433	ITPR3	-2.24251	-48.2195	0.024929
ENSG00000196805	SPRR2B	-2.24247	-76.533	0.024931
ENSG00000103494	RPGRIP1L	-2.24241	-32.1009	0.024935
ENSG00000135966	TGFBRAP1	2.24227	75.6081	0.024944
ENSG00000156261	CCT8	-2.24206	-16.7504	0.024958
ENSG00000184967	NOC4L	-2.24163	-183.25	0.024986
ENSG00000164082	GRM2	-2.24104	-43.7206	0.025024
ENSG00000090530	P3H2	-2.24009	-44.7869	0.025085
ENSG00000006282	SPATA20	2.2398	6.00868	0.025104
ENSG00000103479	RBL2	-2.23908	-140.638	0.025151
ENSG00000288859	H2AC19	2.23873	311.045	0.025174
ENSG00000132953	XPO4	-2.23823	-26.3854	0.025206
ENSG00000159164	SV2A	-2.23812	-302.324	0.025213
ENSG00000148459	PDSS1	-2.23771	-38.9488	0.02524
ENSG00000144476	ACKR3	-2.23746	-8.35231	0.025256
ENSG00000110717	NDUFS8	2.23742	36.1189	0.025259
ENSG00000137673	MMP7	-2.23565	-22.6678	0.025375
ENSG00000138395	CDK15	-2.23487	-86.6232	0.025426
ENSG00000111897	SERINC1	-2.23473	-29.1445	0.025435
ENSG00000214216	IQCJ	-2.23429	-422.65	0.025464
ENSG00000076706	MCAM	2.23428	67.7474	0.025464
ENSG00000205883	DEFB135	2.23346	87.4522	0.025519
ENSG00000106526	ACTR3C	-2.23166	-89.0795	0.025637
ENSG00000136051	WASHC4	-2.23113	-36.7772	0.025672
ENSG00000167139	TBC1D21	2.23082	90.2508	0.025693
ENSG00000117500	TMED5	2.23049	110.086	0.025715
ENSG00000010818	HIVEP2	2.23047	105.449	0.025716
ENSG00000127472	PLA2G5	2.22991	41.4211	0.025754
ENSG00000206107	KRTAP27-1	-2.22971	-406.106	0.025767
ENSG00000120937	NPPB	2.2295	175.876	0.025781
ENSG00000159753	CARMIL2	2.22916	73.3404	0.025803
ENSG00000177565	TBL1XR1	2.22754	89.2845	0.025911
ENSG00000063180	CA11	2.22724	81.0093	0.025932
ENSG00000166261	ZNF202	2.22608	127.382	0.026009
ENSG00000103375	AQP8	-2.22604	-211.971	0.026011
ENSG00000180817	PPA1	2.22491	27.6988	0.026087
ENSG00000213066	CEP43	2.22456	16.6323	0.026111
ENSG00000130396	AFDN	-2.22311	-33.6927	0.026208
ENSG00000183747	ACSM2A	-2.22305	-156.896	0.026213
ENSG00000136444	RSAD1	-2.22267	-149.612	0.026238
ENSG00000188554	NBR1	-2.21945	-49.684	0.026456
ENSG00000144824	PHLDB2	2.21869	2.1933	0.026508
ENSG00000055483	USP36	2.21836	49.653	0.026531
ENSG00000272636	DOC2B	-2.2177	-59.7809	0.026575
ENSG00000132681	ATP1A4	2.21746	84.9828	0.026592
ENSG00000179930	ZNF648	2.21662	393.345	0.026649
ENSG00000006530	AGK	-2.21538	-232.128	0.026734
ENSG00000170426	SDR9C7	-2.21522	-108.294	0.026745
ENSG00000038274	MAT2B	-2.21498	-71.9025	0.026761
ENSG00000185043	CIB1	2.21299	26.95	0.026899
ENSG00000169876	MUC17	-2.21252	-173.086	0.026931
ENSG00000180957	PITPNB	-2.21171	-48.3911	0.026987
ENSG00000196504	PRPF40A	2.21161	32.9348	0.026994
ENSG00000127324	TSPAN8	2.21138	303.239	0.02701
ENSG00000023902	PLEKHO1	2.21103	25.5513	0.027033
ENSG00000175352	NRIP3	-2.21095	-11.7715	0.027039
ENSG00000109265	CRACD	2.21	26.3708	0.027105
ENSG00000131759	RARA	2.20901	111.856	0.027174
ENSG00000143772	ITPKB	2.20827	202.604	0.027226
ENSG00000142606	MMEL1	2.20801	57.779	0.027244
ENSG00000197312	DDI2	-2.2074	-58.9252	0.027286
ENSG00000090520	DNAJB11	-2.20729	-64.9201	0.027294
ENSG00000218819	TDRD15	-2.20706	-127.521	0.02731
ENSG00000050748	MAPK9	2.20676	63.7277	0.027331
ENSG00000176895	OR51A7	-2.20622	-258.59	0.027368
ENSG00000152591	DSPP	2.20602	366.924	0.027383
ENSG00000078399	HOXA9	-2.20576	-39.0667	0.027401
ENSG00000159176	CSRP1	2.20495	13.7776	0.027457
ENSG00000196227	FAM217B	-2.20472	-230.563	0.027474
ENSG00000119844	AFTPH	2.20435	99.0911	0.0275
ENSG00000203499	IQANK1	2.2042	57.3161	0.02751
ENSG00000007384	RHBDF1	2.20368	84.0714	0.027547
ENSG00000001617	SEMA3F	2.20302	16.7396	0.027593
ENSG00000132781	MUTYH	2.20277	37.3016	0.027611
ENSG00000143753	DEGS1	-2.20245	-108.48	0.027633
ENSG00000170920	OR7G3	2.20224	189.686	0.027648
ENSG00000106331	PAX4	2.20217	407.65	0.027653
ENSG00000111731	C2CD5	2.20157	40.858	0.027695
ENSG00000171135	JAGN1	-2.20103	-25.8648	0.027734
ENSG00000151689	INPP1	2.20095	33.4869	0.027739
ENSG00000162630	B3GALT2	2.20065	36.3669	0.027761
ENSG00000079277	MKNK1	2.20027	37.7657	0.027788
ENSG00000174946	GPR171	2.20009	57.4558	0.027801
ENSG00000196099	OR6M1	-2.19933	-571.943	0.027854
ENSG00000140691	ARMC5	-2.19915	-49.0697	0.027867
ENSG00000204713	TRIM27	-2.19901	-13.4941	0.027877
ENSG00000177238	TRIM72	-2.19848	-122.83	0.027915
ENSG00000158296	SLC13A3	2.19816	183.513	0.027938
ENSG00000110324	IL10RA	-2.19794	-45.5558	0.027953
ENSG00000121903	ZSCAN20	2.19612	84.4041	0.028084
ENSG00000139266	MARCHF9	-2.19484	-136.681	0.028175
ENSG00000165188	RNF183	-2.1945	-117.501	0.028199
ENSG00000164620	RELL2	-2.19189	-79.3735	0.028387
ENSG00000170948	MBD3L1	-2.19161	-69.53	0.028408
ENSG00000149781	FERMT3	2.19129	122.066	0.028431
ENSG00000215704	CELA2B	-2.19128	-120.207	0.028431
ENSG00000266472	MRPS21	-2.19092	-13.3613	0.028457
ENSG00000198092	TMPRSS11F	2.1899	203.189	0.028532
ENSG00000187595	ZNF385C	-2.18977	-18.3965	0.028541
ENSG00000174502	SLC26A9	-2.18949	-153.227	0.028562
ENSG00000122543	OCM	2.18879	306.181	0.028612
ENSG00000162384	CZIB	-2.18841	-21.7498	0.02864
ENSG00000103005	USB1	2.18819	19.4639	0.028656
ENSG00000160055	TMEM234	-2.18735	-69.4761	0.028717
ENSG00000177548	RABEP2	2.18692	156.809	0.028748
ENSG00000166224	SGPL1	-2.18474	-114.694	0.028908
ENSG00000137675	MMP27	2.18411	92.8264	0.028954
ENSG00000114354	TFG	2.18405	19.7685	0.028959
ENSG00000198083	KRTAP9-9	-2.18289	-389.543	0.029044
ENSG00000135829	DHX9	2.18249	484.791	0.029074
ENSG00000142549	IGLON5	-2.18237	-74.2482	0.029082
ENSG00000112715	VEGFA	-2.18225	-11.4353	0.029091
ENSG00000042980	ADAM28	2.18119	25.9764	0.029169
ENSG00000214530	STARD10	-2.18047	-45.7829	0.029223
ENSG00000104886	PLEKHJ1	2.18019	71.9425	0.029243
ENSG00000083290	ULK2	-2.17999	-117.29	0.029258
ENSG00000132801	ZSWIM3	2.1797	146.886	0.02928
ENSG00000177239	MAN1B1	-2.17917	-91.8141	0.029319
ENSG00000169248	CXCL11	-2.17737	-53.3986	0.029453
ENSG00000141744	PNMT	2.17677	64.5494	0.029498
ENSG00000066468	FGFR2	2.1767	162.665	0.029503
ENSG00000162618	ADGRL4	-2.17638	-461.769	0.029527
ENSG00000184344	GDF3	-2.17581	-31.0016	0.029569
ENSG00000104343	UBE2W	-2.17579	-141.321	0.029571
ENSG00000214456	PLIN5	-2.17572	-112.32	0.029576
ENSG00000131910	NR0B2	-2.17545	-67.5673	0.029597
ENSG00000231738	TSPAN19	2.17503	318.602	0.029628
ENSG00000126005	MMP24OS	-2.17453	-12.1661	0.029665
ENSG00000140287	HDC	2.17344	18.8253	0.029748
ENSG00000140006	WDR89	2.17292	32.214	0.029786
ENSG00000116199	FAM20B	-2.17288	-26.6575	0.029789
ENSG00000204704	OR2W1	2.17197	120.683	0.029858
ENSG00000130427	EPO	2.17102	159.582	0.02993
ENSG00000143595	AQP10	-2.1699	-102.66	0.030014
ENSG00000178078	STAP2	2.16946	10.1957	0.030048
ENSG00000236104	ZBTB22	2.16946	81.97	0.030048
ENSG00000167632	TRAPPC9	-2.16861	-6.18053	0.030113
ENSG00000289762	SMIM46	-2.16856	-34.4926	0.030116
ENSG00000289490	ENSG00000289490	-2.16842	-45.7016	0.030127
ENSG00000162745	OLFML2B	-2.16735	-36.8479	0.030208
ENSG00000204694	OR11A1	2.16716	301.983	0.030222
ENSG00000198133	TMEM229B	2.16602	24.3669	0.030309
ENSG00000066422	ZBTB11	2.1653	46.4186	0.030364
ENSG00000171723	GPHN	2.16493	44.2419	0.030393
ENSG00000160606	TLCD1	-2.16493	-107.424	0.030393
ENSG00000169218	RSPO1	-2.16355	-89.8381	0.030499
ENSG00000010030	ETV7	2.16334	6.14568	0.030515
ENSG00000187855	ASCL4	-2.1617	-96.1649	0.030642
ENSG00000178404	CEP295NL	2.16167	33.977	0.030643
ENSG00000180574	EIF2S3B	2.16148	78.8655	0.030658
ENSG00000164076	CAMKV	2.16115	20.9364	0.030683
ENSG00000249751	ECSCR	2.16077	480.732	0.030713
ENSG00000008294	SPAG9	-2.16074	-27.4346	0.030715
ENSG00000198874	TYW1	-2.16027	-15.8442	0.030752
ENSG00000116032	GRIN3B	-2.15871	-48.5725	0.030873
ENSG00000163491	NEK10	2.15864	14.9582	0.030878
ENSG00000152214	RIT2	2.15763	319.675	0.030957
ENSG00000254505	CHMP4A	2.15753	42.9055	0.030964
ENSG00000178096	BOLA1	-2.15618	-55.0323	0.03107
ENSG00000111907	TPD52L1	-2.15614	-9.80319	0.031073
ENSG00000011295	TTC19	-2.15598	-205.869	0.031085
ENSG00000099994	SUSD2	2.15502	44.7227	0.031161
ENSG00000091656	ZFHX4	2.154	379.866	0.031241
ENSG00000185385	OR7A17	2.15317	214.661	0.031305
ENSG00000111885	MAN1A1	-2.15308	-32.5139	0.031312
ENSG00000139445	FOXN4	2.15299	107.969	0.031319
ENSG00000162927	PUS10	-2.15283	-28.5874	0.031332
ENSG00000163001	CFAP36	2.15211	20.2882	0.031389
ENSG00000122218	COPA	2.15195	42.1393	0.031401
ENSG00000232948	DEFB130A	2.15124	238.361	0.031457
ENSG00000163126	ANKRD23	-2.15097	-344.954	0.031479
ENSG00000133958	UNC79	2.15091	105.602	0.031483
ENSG00000114646	CSPG5	2.15051	193.632	0.031515
ENSG00000106367	AP1S1	2.15036	24.0339	0.031527
ENSG00000126353	CCR7	-2.14961	-159.062	0.031586
ENSG00000133661	SFTPD	-2.14858	-154.821	0.031667
ENSG00000142751	GPN2	-2.14824	-13.12	0.031694
ENSG00000123374	CDK2	-2.14805	-143.4	0.03171
ENSG00000055044	NOP58	-2.14791	-70.795	0.031721
ENSG00000100926	TM9SF1	2.14726	52.4089	0.031773
ENSG00000276644	DACH1	2.14723	52.3528	0.031775
ENSG00000132677	RHBG	2.147	79.5752	0.031793
ENSG00000125726	CD70	-2.14672	-12.6949	0.031815
ENSG00000114349	GNAT1	-2.14666	-33.2716	0.03182
ENSG00000227059	ANHX	2.14659	68.8658	0.031826
ENSG00000162892	IL24	2.14635	20.0053	0.031845
ENSG00000099942	CRKL	2.14581	89.8682	0.031888
ENSG00000289763	ENSG00000289763	2.14537	38.7359	0.031923
ENSG00000178665	ZNF713	2.14511	14.4083	0.031944
ENSG00000176720	BOK	2.1448	13.5087	0.031969
ENSG00000166377	ATP9B	-2.14454	-10.8366	0.03199
ENSG00000104870	FCGRT	-2.14451	-53.7101	0.031992
ENSG00000137634	NXPE4	2.14427	433.715	0.032011
ENSG00000264230	ANXA8L1	-2.14398	-193.919	0.032034
ENSG00000138185	ENTPD1	2.14326	30.3566	0.032092
ENSG00000161981	SNRNP25	2.1427	12.7277	0.032137
ENSG00000124406	ATP8A1	-2.14221	-17.1151	0.032177
ENSG00000174718	RESF1	2.14214	34.4316	0.032182
ENSG00000134202	GSTM3	-2.14177	-18.935	0.032212
ENSG00000243943	ZNF512	-2.14165	-58.6776	0.032222
ENSG00000179902	CFAP276	-2.14026	-38.3426	0.032334
ENSG00000132825	PPP1R3D	-2.14	-223.955	0.032355
ENSG00000130305	NSUN5	-2.1396	-1383.43	0.032387
ENSG00000123384	LRP1	-2.13842	-39.9692	0.032483
ENSG00000255804	OR6J1	2.13799	111.898	0.032517
ENSG00000139193	CD27	-2.13699	-18.041	0.032599
ENSG00000136856	SLC2A8	-2.13614	-14.537	0.032668
ENSG00000171360	KRT38	-2.13602	-279.176	0.032677
ENSG00000149972	CNTN5	-2.13577	-467.734	0.032698
ENSG00000148634	HERC4	2.13538	45.639	0.03273
ENSG00000186038	HTR3E	-2.13504	-40.4797	0.032758
ENSG00000079689	SCGN	-2.13473	-177.7	0.032783
ENSG00000108468	CBX1	2.13438	12.5904	0.032812
ENSG00000131584	ACAP3	2.13412	107.705	0.032833
ENSG00000121274	TENT4B	2.134	100.63	0.032843
ENSG00000157106	SMG1	-2.13347	-42.1182	0.032886
ENSG00000049540	ELN	2.13252	183.084	0.032964
ENSG00000186104	CYP2R1	2.13248	100.829	0.032967
ENSG00000136159	NUDT15	-2.13094	-34.7197	0.033094
ENSG00000168306	ACOX2	-2.13066	-52.8883	0.033117
ENSG00000249240	ENSG00000249240	2.12953	34.1101	0.033211
ENSG00000120733	KDM3B	2.12893	70.5833	0.03326
ENSG00000186847	KRT14	2.12848	169.88	0.033297
ENSG00000085433	WDR47	2.12752	62.8165	0.033377
ENSG00000284873	OOSP1	2.1269	269.82	0.033429
ENSG00000163909	HEYL	2.12588	27.7423	0.033513
ENSG00000197079	KRT35	-2.12481	-61.508	0.033602
ENSG00000148136	OR13C4	2.1246	346.067	0.03362
ENSG00000135374	ELF5	-2.1238	-36.5487	0.033687
ENSG00000183831	ANKRD45	2.12303	71.1858	0.033752
ENSG00000137806	NDUFAF1	-2.12288	-31.2206	0.033764
ENSG00000185231	MC2R	2.12249	107.98	0.033796
ENSG00000285188	ENSG00000285188	-2.12234	-28.5064	0.033809
ENSG00000204655	MOG	2.12179	116.953	0.033855
ENSG00000163931	TKT	-2.12081	-45.3368	0.033938
ENSG00000161082	CELF5	2.12058	58.5472	0.033957
ENSG00000128709	HOXD9	-2.12028	-211.836	0.033982
ENSG00000167664	TMIGD2	2.11968	10.3965	0.034033
ENSG00000178038	ALS2CL	2.11965	9.43581	0.034036
ENSG00000187239	FNBP1	-2.11953	-48.474	0.034046
ENSG00000141034	GID4	2.1186	79.8232	0.034125
ENSG00000076650	GPATCH1	-2.11814	-24.2491	0.034163
ENSG00000088882	CPXM1	-2.11806	-50.5738	0.03417
ENSG00000258529	ENSG00000258529	2.11798	21.5526	0.034177
ENSG00000162704	ARPC5	2.11773	52.648	0.034198
ENSG00000164761	TNFRSF11B	-2.11663	-11.259	0.034291
ENSG00000186453	FAM228A	2.11653	80.9596	0.0343
ENSG00000154188	ANGPT1	-2.11562	-14.0602	0.034377
ENSG00000112592	TBP	-2.11544	-38.5998	0.034392
ENSG00000179965	ZNF771	-2.11474	-224.262	0.034452
ENSG00000105227	PRX	-2.11418	-13.9041	0.0345
ENSG00000132356	PRKAA1	2.11386	32.8651	0.034527
ENSG00000137133	HINT2	-2.11302	-51.6665	0.034599
ENSG00000168530	MYL1	2.11245	187.309	0.034648
ENSG00000181752	OR8K5	2.11119	293.77	0.034756
ENSG00000186105	LRRC70	2.11104	35.759	0.034769
ENSG00000124657	OR2B6	-2.11091	-146.889	0.03478
ENSG00000168610	STAT3	2.11025	243.526	0.034837
ENSG00000187475	H1-6	2.10891	34.4405	0.034953
ENSG00000148541	FAM13C	2.1081	80.5178	0.035023
ENSG00000103145	HCFC1R1	2.10765	41.8011	0.035061
ENSG00000184887	BTBD6	-2.10743	-206.515	0.03508
ENSG00000149403	GRIK4	2.10738	114.676	0.035084
ENSG00000223658	C1GALT1C1L	-2.1067	-9.96864	0.035144
ENSG00000169129	AFAP1L2	-2.10668	-71.6464	0.035145
ENSG00000171133	OR2K2	2.10602	427.522	0.035202
ENSG00000181610	MRPS23	-2.10363	-118.511	0.035411
ENSG00000075673	ATP12A	2.10354	11.9004	0.035418
ENSG00000165506	DNAAF2	2.10327	6.9005	0.035442
ENSG00000116191	RALGPS2	2.10295	18.0878	0.03547
ENSG00000182511	FES	2.10294	4.96255	0.035471
ENSG00000196867	ZFP28	2.10235	37.6617	0.035522
ENSG00000198563	DDX39B	-2.1022	-66.1779	0.035536
ENSG00000282218	ENSG00000282218	-2.10201	-162.625	0.035553
ENSG00000198892	SHISA4	-2.10164	-40.1008	0.035585
ENSG00000084623	EIF3I	-2.10153	-66.9883	0.035595
ENSG00000242110	AMACR	-2.09956	-39.9324	0.035767
ENSG00000229809	ZNF688	2.09944	240.206	0.035779
ENSG00000221843	C2orf16	2.09912	90.7833	0.035806
ENSG00000064489	BORCS8-MEF2B	2.09793	46.6405	0.035911
ENSG00000075275	CELSR1	2.097	23.4836	0.035994
ENSG00000122008	POLK	-2.09635	-105.026	0.036051
ENSG00000163735	CXCL5	-2.09505	-27.2963	0.036167
ENSG00000063169	BICRA	-2.09454	-39.8602	0.036212
ENSG00000136488	CSH1	-2.09398	-767.189	0.036262
ENSG00000106178	CCL24	-2.09365	-31.6729	0.036292
ENSG00000173511	VEGFB	-2.09356	-99.07	0.036299
ENSG00000136697	IL1F10	-2.09341	-108.688	0.036312
ENSG00000163217	BMP10	2.09296	99.5276	0.036353
ENSG00000140497	SCAMP2	2.09263	11.1988	0.036382
ENSG00000151287	TEX30	-2.09248	-43.7748	0.036395
ENSG00000100034	PPM1F	2.09218	43.1384	0.036422
ENSG00000127325	BEST3	-2.09108	-27.1269	0.036521
ENSG00000158292	GPR153	-2.09077	-21.8652	0.036549
ENSG00000112079	STK38	-2.09055	-115.332	0.036568
ENSG00000159210	SNF8	2.08994	97.4338	0.036623
ENSG00000123179	EBPL	-2.08989	-6.78906	0.036628
ENSG00000145050	MANF	-2.08986	-48.3486	0.036631
ENSG00000144550	CPNE9	-2.08977	-65.0982	0.036639
ENSG00000118113	MMP8	-2.08966	-61.6181	0.036648
ENSG00000154146	NRGN	-2.08887	-149.986	0.036719
ENSG00000170162	VGLL2	2.08834	291.156	0.036767
ENSG00000057593	F7	2.08803	35.0716	0.036795
ENSG00000144031	ANKRD53	-2.08802	-16.6897	0.036796
ENSG00000070610	GBA2	2.08738	17.8166	0.036853
ENSG00000104899	AMH	2.08706	61.1062	0.036882
ENSG00000263528	IKBKE	-2.08689	-5.76669	0.036898
ENSG00000119547	ONECUT2	-2.08641	-556.969	0.036941
ENSG00000188215	DCUN1D3	2.08565	61.8495	0.03701
ENSG00000143224	PPOX	-2.08535	-77.8827	0.037038
ENSG00000141503	MINK1	-2.08477	-68.319	0.037091
ENSG00000186943	OR13C8	2.08384	256.594	0.037175
ENSG00000064933	PMS1	2.08328	19.0886	0.037226
ENSG00000072201	LNX1	-2.08293	-15.9004	0.037258
ENSG00000167617	CDC42EP5	-2.0822	-24.4792	0.037324
ENSG00000124882	EREG	-2.08192	-16.7385	0.03735
ENSG00000161980	POLR3K	-2.08181	-11.1014	0.03736
ENSG00000134323	MYCN	2.08164	64.7601	0.037375
ENSG00000126787	DLGAP5	2.08146	44.6814	0.037391
ENSG00000077420	APBB1IP	-2.08145	-6.95044	0.037393
ENSG00000187446	CHP1	-2.08093	-41.1961	0.03744
ENSG00000167614	TTYH1	2.07892	111.57	0.037625
ENSG00000204859	ZBTB48	-2.07744	-71.7895	0.037761
ENSG00000145901	TNIP1	-2.07714	-46.7202	0.037788
ENSG00000137825	ITPKA	-2.07576	-23.6722	0.037916
ENSG00000170270	GON7	-2.07471	-68.2335	0.038014
ENSG00000143001	TMEM61	2.07466	31.2033	0.038018
ENSG00000032742	IFT88	-2.07431	-14.4342	0.038051
ENSG00000127481	UBR4	2.07414	75.1932	0.038066
ENSG00000103257	SLC7A5	2.07376	7.60879	0.038102
ENSG00000170088	TMEM192	2.07346	119.476	0.038129
ENSG00000183688	RFLNB	-2.07314	-205.514	0.038159
ENSG00000102996	MMP15	2.07286	83.1519	0.038186
ENSG00000196586	MYO6	2.07278	38.6704	0.038193
ENSG00000214193	SH3D21	2.07246	250.991	0.038223
ENSG00000159961	OR3A3	2.07185	341.263	0.03828
ENSG00000164713	BRI3	2.07151	31.4579	0.038311
ENSG00000159788	RGS12	-2.0704	-16.2805	0.038415
ENSG00000143226	FCGR2A	2.06997	18.4353	0.038455
ENSG00000229637	PRAC2	2.06951	140.544	0.038499
ENSG00000158163	DZIP1L	-2.069	-15.3153	0.038546
ENSG00000166562	SEC11C	2.06877	32.1534	0.038567
ENSG00000125900	SIRPD	2.06841	147.039	0.038601
ENSG00000124557	BTN1A1	2.06763	18.4485	0.038675
ENSG00000196526	AFAP1	-2.06757	-0.75909	0.03868
ENSG00000132330	SCLY	2.06715	36.2971	0.03872
ENSG00000205423	CNEP1R1	2.06677	26.9112	0.038755
ENSG00000069974	RAB27A	-2.06643	-19.3012	0.038788
ENSG00000160791	CCR5	-2.06628	-7.28116	0.038802
ENSG00000101204	CHRNA4	-2.06627	-84.8522	0.038803
ENSG00000174279	EVX2	-2.06622	-129.062	0.038808
ENSG00000111196	MAGOHB	2.06559	48.3447	0.038868
ENSG00000134007	ADAM20	-2.06453	-254.144	0.038967
ENSG00000273899	NOL12	-2.06425	-94.5488	0.038994
ENSG00000108588	CCDC47	2.0642	33.6614	0.038999
ENSG00000111786	SRSF9	2.06399	54.5106	0.039019
ENSG00000184999	SLC22A10	2.0638	256.768	0.039037
ENSG00000171867	PRNP	2.06285	27.7264	0.039127
ENSG00000159166	LAD1	-2.06253	-122.216	0.039157
ENSG00000165899	OTOGL	-2.0618	-157.782	0.039226
ENSG00000104774	MAN2B1	2.06107	104.472	0.039296
ENSG00000169223	LMAN2	-2.06095	-127.895	0.039308
ENSG00000142065	ZFP14	-2.06072	-45.9516	0.03933
ENSG00000257184	ENSG00000257184	-2.06047	-159.539	0.039354
ENSG00000170264	FAM161A	-2.06022	-19.9847	0.039377
ENSG00000178295	GEN1	2.05998	38.5405	0.0394
ENSG00000132432	SEC61G	-2.05974	-42.4998	0.039424
ENSG00000121210	TMEM131L	2.05901	24.5662	0.039493
ENSG00000204217	BMPR2	-2.05883	-23.2272	0.03951
ENSG00000114391	RPL24	-2.05877	-142.696	0.039516
ENSG00000118579	MED28	2.05835	25.8277	0.039557
ENSG00000140525	FANCI	-2.05826	-53.084	0.039565
ENSG00000166166	TRMT61A	-2.05732	-106.653	0.039656
ENSG00000019549	SNAI2	-2.05662	-176.519	0.039723
ENSG00000198363	ASPH	-2.05543	-17.1179	0.039838
ENSG00000225528	TMA7B	-2.05536	-89.0053	0.039844
ENSG00000168175	MAPK1IP1L	-2.05331	-141.02	0.040043
ENSG00000171453	POLR1C	2.0526	128.091	0.040112
ENSG00000183813	CCR4	2.05244	32.1313	0.040127
ENSG00000176624	MEX3C	-2.05191	-181.444	0.040179
ENSG00000115073	ACTR1B	-2.05095	-47.5882	0.040272
ENSG00000281106	TMEM272	2.05072	61.8898	0.040294
ENSG00000181652	ATG9B	-2.05023	-228.984	0.040342
ENSG00000197892	KIF13B	-2.04972	-78.5487	0.040392
ENSG00000166037	CEP57	-2.0496	-16.6494	0.040403
ENSG00000169189	NSMCE1	2.04928	26.0029	0.040434
ENSG00000282881	TMEM275	2.04903	76.6656	0.040459
ENSG00000212657	KRTAP16-1	-2.04898	-19.0001	0.040464
ENSG00000165804	ZNF219	-2.04873	-64.3307	0.040489
ENSG00000118156	ZNF541	2.04765	113.302	0.040594
ENSG00000144589	STK11IP	2.04727	199.632	0.040632
ENSG00000173451	THAP2	2.04724	198.573	0.040634
ENSG00000064201	TSPAN32	-2.04651	-2.19201	0.040706
ENSG00000204590	GNL1	2.04589	123.732	0.040767
ENSG00000168710	AHCYL1	-2.04384	-34.4114	0.04097
ENSG00000041515	MYO16	2.0434	164.833	0.041013
ENSG00000182393	IFNL1	2.04184	144.303	0.041168
ENSG00000272980	ENSG00000272980	2.04163	28.2723	0.041188
ENSG00000221880	KRTAP1-3	-2.03969	-328.291	0.041381
ENSG00000143434	SEMA6C	-2.03934	-80.8813	0.041416
ENSG00000164430	CGAS	-2.03896	-26.1806	0.041454
ENSG00000184922	FMNL1	-2.03826	-146.818	0.041524
ENSG00000008018	PSMB1	2.03783	25.5993	0.041567
ENSG00000123610	TNFAIP6	2.03766	39.5981	0.041584
ENSG00000162746	FCRLB	-2.03697	-12.1594	0.041653
ENSG00000072110	ACTN1	2.03626	9.22514	0.041724
ENSG00000007237	GAS7	-2.03543	-6.81942	0.041808
ENSG00000177082	WDR73	-2.03505	-43.9592	0.041845
ENSG00000186564	FOXD2	2.03427	41.9642	0.041925
ENSG00000100554	ATP6V1D	-2.03423	-168.353	0.041929
ENSG00000141391	PRELID3A	-2.03417	-9.04966	0.041935
ENSG00000151025	GPR158	2.03376	186.737	0.041976
ENSG00000111335	OAS2	2.03321	63.4852	0.042032
ENSG00000183484	GPR132	2.0331	34.5423	0.042043
ENSG00000052841	TTC17	-2.03293	-142.265	0.042059
ENSG00000126803	HSPA2	-2.03116	-11.7232	0.042239
ENSG00000104365	IKBKB	2.03094	150.588	0.042261
ENSG00000184838	PRR16	2.03082	28.9901	0.042274
ENSG00000242852	ZNF709	-2.03073	-39.7154	0.042282
ENSG00000100985	MMP9	2.03033	34.9071	0.042323
ENSG00000115155	OTOF	-2.02966	-188.845	0.042391
ENSG00000126934	MAP2K2	2.02949	54.5388	0.042409
ENSG00000266094	RASSF5	-2.02841	-16.1579	0.042518
ENSG00000004534	RBM6	-2.02792	-111.117	0.042569
ENSG00000183023	SLC8A1	-2.02788	-36.3672	0.042572
ENSG00000271271	UGT2A2	2.02735	152.956	0.042626
ENSG00000147324	MFHAS1	-2.02711	-71.0588	0.042651
ENSG00000251246	EFNA4-EFNA3	-2.02679	-42.7532	0.042684
ENSG00000167767	KRT80	-2.02626	-29.4307	0.042738
ENSG00000180329	CCDC43	-2.02496	-40.8864	0.042871
ENSG00000182963	GJC1	-2.02488	-63.344	0.04288
ENSG00000163430	FSTL1	2.02414	15.6498	0.042956
ENSG00000171201	SMR3B	2.02414	54.3877	0.042956
ENSG00000135111	TBX3	2.02393	175.982	0.042978
ENSG00000113312	TTC1	-2.02361	-38.8209	0.043011
ENSG00000112304	ACOT13	-2.02357	-30.2066	0.043015
ENSG00000130479	MAP1S	2.02316	11.0923	0.043057
ENSG00000136267	DGKB	2.0227	144.126	0.043105
ENSG00000117594	HSD11B1	-2.02248	-636.039	0.043127
ENSG00000125746	EML2	-2.02242	-5.60074	0.043133
ENSG00000137720	CFAP68	2.02218	34.6843	0.043158
ENSG00000165501	LRR1	2.02194	5.80435	0.043183
ENSG00000157303	SUSD3	-2.02113	-15.2679	0.043267
ENSG00000100804	PSMB5	-2.021	-23.0541	0.04328
ENSG00000163378	EOGT	2.02084	92.2795	0.043296
ENSG00000164951	PDP1	2.02061	47.342	0.04332
ENSG00000163606	CD200R1	-2.02056	-16.7134	0.043325
ENSG00000162891	IL20	-2.02007	-162.683	0.043377
ENSG00000108255	CRYBA1	2.01945	21.8952	0.043441
ENSG00000154144	TBRG1	2.0191	89.056	0.043477
ENSG00000148057	IDNK	2.01891	27.1765	0.043497
ENSG00000130695	CEP85	-2.01838	-11.3047	0.043552
ENSG00000166896	ATP23	2.01785	3.89332	0.043607
ENSG00000129194	SOX15	-2.01733	-210.809	0.043661
ENSG00000170091	NSG2	-2.01716	-289.707	0.043678
ENSG00000168925	CTRB1	2.01701	7.97184	0.043694
ENSG00000131480	AOC2	-2.01651	-155.429	0.043747
ENSG00000061938	TNK2	-2.01643	-19.3945	0.043755
ENSG00000182333	LIPF	-2.01634	-303.832	0.043765
ENSG00000204518	AADACL4	-2.01601	-288.112	0.043799
ENSG00000213906	LTB4R2	2.01599	89.4609	0.043801
ENSG00000186910	SERPINA11	2.01598	45.2245	0.043802
ENSG00000111206	FOXM1	-2.01587	-26.7516	0.043814
ENSG00000118308	IRAG2	-2.01581	-115.153	0.04382
ENSG00000182866	LCK	2.01532	51.3629	0.043871
ENSG00000100523	DDHD1	2.01485	28.4758	0.043921
ENSG00000140395	SKIC8	2.01378	19.8779	0.044032
ENSG00000173726	TOMM20	2.01359	19.4582	0.044053
ENSG00000165533	TTC8	2.01298	43.8735	0.044116
ENSG00000165672	PRDX3	-2.01201	-37.025	0.044219
ENSG00000174437	ATP2A2	2.01006	56.4112	0.044425
ENSG00000167705	RILP	2.00963	301.89	0.04447
ENSG00000165669	FAM204A	-2.00926	-44.9447	0.044509
ENSG00000176371	ZSCAN2	-2.00868	-56.8327	0.044572
ENSG00000288681	ENSG00000288681	2.00858	13.2252	0.044581
ENSG00000163435	ELF3	-2.00817	-81.754	0.044625
ENSG00000196793	ZNF239	-2.00777	-12.1893	0.044668
ENSG00000180855	ZNF443	2.0063	24.1991	0.044824
ENSG00000092201	SUPT16H	-2.00628	-35.0342	0.044826
ENSG00000067533	RRP15	-2.00592	-244.232	0.044865
ENSG00000167779	IGFBP6	-2.00543	-40.5676	0.044917
ENSG00000138794	CASP6	-2.00472	-24.9374	0.044993
ENSG00000100422	CERK	-2.00411	-20.688	0.045058
ENSG00000136383	ALPK3	2.00331	37.0141	0.045144
ENSG00000100796	PPP4R3A	2.00293	143.236	0.045184
ENSG00000124145	SDC4	2.00221	40.3593	0.045263
ENSG00000189184	PCDH18	-2.00077	-30.5906	0.045417
ENSG00000108064	TFAM	2.00077	15.2482	0.045417
ENSG00000177673	TEX44	2.00046	112.51	0.045451
ENSG00000241837	ATP5PO	-1.99946	-30	0.045559
ENSG00000115252	PDE1A	-1.99896	-2329.76	0.045612
ENSG00000183153	GJD3	-1.99846	-54.4442	0.045667
ENSG00000139734	DIAPH3	1.99844	67.4501	0.045669
ENSG00000189195	BTBD8	1.99801	87.9461	0.045716
ENSG00000119703	ZC2HC1C	-1.99788	-5.28647	0.04573
ENSG00000104804	TULP2	-1.99764	-11.2127	0.045756
ENSG00000006453	BAIAP2L1	-1.99763	-10.9725	0.045756
ENSG00000035862	TIMP2	1.99752	8.9525	0.045769
ENSG00000184988	TMEM106A	1.99723	7.90043	0.0458
ENSG00000188092	GPR89B	-1.99715	-35.9551	0.045809
ENSG00000171962	DRC3	-1.9971	-143.207	0.045814
ENSG00000130176	CNN1	1.99686	55.3833	0.045841
ENSG00000254726	MEX3A	-1.99683	-217.544	0.045843
ENSG00000148426	PROSER2	-1.9968	-17.8165	0.045847
ENSG00000001460	STPG1	1.99674	46.6953	0.045853
ENSG00000141854	MISP3	-1.99636	-14.855	0.045895
ENSG00000125966	MMP24	1.99612	214.041	0.045921
ENSG00000259112	NDUFC2-KCTD14	1.99588	24.2421	0.045947
ENSG00000110148	CCKBR	-1.99472	-61.0677	0.046074
ENSG00000204264	PSMB8	1.99466	92.8797	0.04608
ENSG00000130037	KCNA5	-1.99465	-50.1261	0.046081
ENSG00000163349	HIPK1	1.99456	22.1336	0.04609
ENSG00000148926	ADM	1.99388	37.0744	0.046165
ENSG00000137310	TCF19	-1.99336	-14.504	0.046222
ENSG00000251201	TMED7-TICAM2	-1.99275	-17.0418	0.046288
ENSG00000101337	TM9SF4	1.9924	275.466	0.046327
ENSG00000143294	PRCC	-1.99196	-56.9395	0.046375
ENSG00000183963	SMTN	1.9916	12.0614	0.046415
ENSG00000147548	NSD3	1.99104	75.8848	0.046477
ENSG00000290183	ENSG00000290183	1.99059	29.8206	0.046526
ENSG00000133313	CNDP2	1.99046	4.96474	0.04654
ENSG00000134575	ACP2	-1.99037	-40.8856	0.04655
ENSG00000214782	MS4A18	1.98952	617.255	0.046644
ENSG00000233087	RAB6D	-1.98925	-247.177	0.046673
ENSG00000125520	SLC2A4RG	1.98813	27.0469	0.046797
ENSG00000013374	NUB1	-1.98769	-37.1635	0.046846
ENSG00000179163	FUCA1	-1.98714	-150.368	0.046906
ENSG00000070495	JMJD6	-1.9868	-34.3216	0.046944
ENSG00000087250	MT3	1.98601	17.5983	0.047032
ENSG00000282936	ENSG00000282936	1.98581	208.161	0.047055
ENSG00000232040	SCAND3	-1.98562	-113.274	0.047075
ENSG00000166448	TMEM130	1.98554	170.561	0.047085
ENSG00000183340	JRKL	1.9855	50.23	0.047088
ENSG00000153113	CAST	1.98501	62.3366	0.047143
ENSG00000130165	ELOF1	1.98493	51.8912	0.047152
ENSG00000197153	H3C12	-1.98492	-51.6615	0.047154
ENSG00000174358	SLC6A19	-1.98465	-227.067	0.047184
ENSG00000114790	ARHGEF26	-1.98447	-51.845	0.047203
ENSG00000124243	BCAS4	1.98392	5.6301	0.047265
ENSG00000083838	ZNF446	-1.98386	-108.518	0.047271
ENSG00000145242	EPHA5	-1.98383	-66.6478	0.047275
ENSG00000091831	ESR1	-1.98333	-202.363	0.047331
ENSG00000185189	NRBP2	1.98319	118.042	0.047347
ENSG00000163611	SPICE1	1.98294	12.657	0.047374
ENSG00000171617	ENC1	1.98278	59.445	0.047392
ENSG00000197982	C1orf122	-1.98237	-86.0408	0.047438
ENSG00000122859	NEUROG3	1.98183	70.2082	0.047498
ENSG00000114450	GNB4	-1.98115	-13.2321	0.047575
ENSG00000165782	PIP4P1	1.98048	119.652	0.04765
ENSG00000070669	ASNS	1.97998	30.6238	0.047705
ENSG00000161542	PRPSAP1	-1.97992	-60.28	0.047712
ENSG00000144130	NT5DC4	-1.97918	-40.5471	0.047796
ENSG00000002549	LAP3	-1.97875	-8.16483	0.047844
ENSG00000130939	UBE4B	1.97853	86.974	0.047869
ENSG00000174373	RALGAPA1	-1.97853	-23.7023	0.047869
ENSG00000105011	ASF1B	1.97837	20.4844	0.047887
ENSG00000101191	DIDO1	1.97786	42.3756	0.047945
ENSG00000153303	FRMD1	-1.97715	-48.2971	0.048025
ENSG00000185442	FAM174B	1.97699	18.0952	0.048043
ENSG00000076944	STXBP2	-1.97619	-48.8364	0.048134
ENSG00000057663	ATG5	1.97618	45.8891	0.048135
ENSG00000131115	ZNF227	-1.976	-22.8477	0.048155
ENSG00000160808	MYL3	1.97579	266.988	0.048179
ENSG00000283297	TEX52	-1.97564	-58.4042	0.048196
ENSG00000144452	ABCA12	-1.9753	-133.233	0.048234
ENSG00000100290	BIK	-1.97486	-16.9761	0.048284
ENSG00000131931	THAP1	-1.97431	-42.6198	0.048346
ENSG00000182318	ZSCAN22	-1.97362	-133.235	0.048425
ENSG00000122852	SFTPA1	-1.97317	-78.182	0.048476
ENSG00000137076	TLN1	-1.97302	-276.643	0.048494
ENSG00000167994	RAB3IL1	-1.97244	-119.843	0.048559
ENSG00000255730	ENSG00000255730	1.97206	20.4006	0.048603
ENSG00000221954	OR4C12	-1.97149	-136.577	0.048668
ENSG00000185236	RAB11B	-1.97149	-51.4628	0.048668
ENSG00000005059	MCUB	-1.97135	-114.509	0.048684
ENSG00000005249	PRKAR2B	-1.97121	-17.1719	0.0487
ENSG00000154710	RABGEF1	1.97113	59.4604	0.048709
ENSG00000167104	BPIFB6	1.97083	264.726	0.048743
ENSG00000173421	IHO1	-1.97073	-354.089	0.048754
ENSG00000125375	DMAC2L	-1.97035	-7.16516	0.048798
ENSG00000167257	RNF214	-1.97032	-246.202	0.048802
ENSG00000069011	PITX1	1.96977	47.201	0.048865
ENSG00000173327	MAP3K11	1.96973	39.6116	0.048869
ENSG00000115421	PAPOLG	1.96944	78.5124	0.048903
ENSG00000149483	TMEM138	1.96867	124.661	0.04899
ENSG00000124935	SCGB1D2	1.96837	183.159	0.049026
ENSG00000172689	MS4A10	1.96814	52.4918	0.049052
ENSG00000074590	NUAK1	1.96812	73.6196	0.049054
ENSG00000133318	RTN3	1.96811	27.6843	0.049055
ENSG00000163512	AZI2	-1.96809	-18.5889	0.049058
ENSG00000104763	ASAH1	1.96782	21.1687	0.049088
ENSG00000251655	PRB1	-1.96781	-173.124	0.04909
ENSG00000109519	GRPEL1	1.96768	23.9222	0.049105
ENSG00000188573	FBLL1	1.96726	17.2125	0.049153
ENSG00000257767	ENSG00000257767	-1.96709	-273.093	0.049173
ENSG00000205090	TMEM240	1.96664	113.336	0.049225
ENSG00000261272	MUC22	-1.96638	-81.9158	0.049255
ENSG00000244462	RBM12	-1.96637	-38.828	0.049256
ENSG00000137776	SLTM	-1.96636	-46.7545	0.049258
ENSG00000162944	RFTN2	-1.96609	-17.2625	0.049289
ENSG00000101544	ADNP2	-1.96538	-26.8272	0.04937
ENSG00000282301	CYP3A7-CYP3A51P	1.96531	276.05	0.049378
ENSG00000196233	LCOR	-1.96468	-326.64	0.049451
ENSG00000011478	QPCTL	1.96444	105.225	0.049479
ENSG00000164626	KCNK5	-1.96417	-53.411	0.04951
ENSG00000213020	ZNF611	1.96406	6.53855	0.049523
ENSG00000235718	MFRP	-1.96391	-183.731	0.049541
ENSG00000128340	RAC2	-1.96355	-102.302	0.049583
ENSG00000149485	FADS1	-1.96345	-20.6719	0.049594
ENSG00000213585	VDAC1	1.96336	59.346	0.049604
ENSG00000023892	DEF6	-1.96299	-16.9603	0.049647
ENSG00000128654	MTX2	-1.96162	-115.38	0.049807
ENSG00000141858	SAMD1	1.96144	53.5214	0.049827
ENSG00000167962	ZNF598	-1.96119	-31.9467	0.049857
ENSG00000006116	CACNG3	-1.96094	-300.512	0.049886
ENSG00000168071	CCDC88B	-1.96066	-52.5338	0.049919
ENSG00000284791	SMIM41	-1.9605	-156.343	0.049938
ENSG00000152683	SLC30A6	-1.96035	-91.2172	0.049955
ENSG00000138593	SECISBP2L	-1.96001	-27.2498	0.049995
ENSG00000242441	GTF2A1L	1.95963	51.8266	0.050039
ENSG00000111261	MANSC1	-1.95937	-26.8842	0.050069
ENSG00000163374	YY1AP1	1.95847	47.0698	0.050175
ENSG00000214290	POU2AF3	-1.95813	-67.0924	0.050215
ENSG00000139117	CPNE8	1.9581	13.1579	0.050218
ENSG00000275713	H2BC9	-1.95807	-219.433	0.050222
ENSG00000144426	NBEAL1	-1.95785	-262.567	0.050248
ENSG00000081913	PHLPP1	1.95731	53.0377	0.050311
ENSG00000235109	ZSCAN31	1.95717	20.2927	0.050327
ENSG00000090104	RGS1	1.957	23.707	0.050348
ENSG00000146674	IGFBP3	1.95668	33.9571	0.050385
ENSG00000106384	MOGAT3	-1.95647	-72.3294	0.050409
ENSG00000111537	IFNG	-1.95639	-7.75168	0.050419
ENSG00000172992	DCAKD	1.95637	10.6297	0.050421
ENSG00000187766	KRTAP10-8	1.95607	256.245	0.050457
ENSG00000163125	RPRD2	-1.95603	-58.7987	0.050462
ENSG00000116668	SWT1	-1.95564	-123.843	0.050508
ENSG00000004866	ST7	1.95562	21.4655	0.05051
ENSG00000182541	LIMK2	-1.95521	-49.2833	0.050558
ENSG00000134744	TUT4	-1.9551	-44.7902	0.050572
ENSG00000204624	DISP3	-1.95487	-95.8185	0.050598
ENSG00000188931	CFAP126	1.95467	126.667	0.050622
ENSG00000154274	C4orf19	-1.95434	-49.3105	0.050661
ENSG00000116212	LRRC42	1.9541	112.874	0.050689
ENSG00000113916	BCL6	1.95278	14.7392	0.050846
ENSG00000105278	ZFR2	1.9523	180.244	0.050902
ENSG00000148795	CYP17A1	-1.9523	-147.822	0.050903
ENSG00000138031	ADCY3	1.95193	11.3947	0.050947
ENSG00000137809	ITGA11	-1.95184	-96.2907	0.050957
ENSG00000261793	ENSG00000261793	1.95144	674.657	0.051005
ENSG00000145354	CISD2	-1.95133	-33.2864	0.051017
ENSG00000116833	NR5A2	1.95095	266.562	0.051063
ENSG00000088766	CRLS1	-1.95093	-36.0574	0.051066
ENSG00000131941	RHPN2	-1.95091	-14.3738	0.051068
ENSG00000143851	PTPN7	-1.95082	-21.5215	0.051078
ENSG00000127863	TNFRSF19	-1.95065	-46.0968	0.051099
ENSG00000135547	HEY2	1.95048	16.8873	0.051119
ENSG00000154813	DPH3	1.95041	11.2939	0.051128
ENSG00000100938	GMPR2	1.95023	62.7695	0.051149
ENSG00000189181	OR14I1	-1.94986	-180.276	0.051193
ENSG00000189269	DRICH1	-1.94985	-16.8407	0.051194
ENSG00000185627	PSMD13	1.94895	27.3553	0.051302
ENSG00000135677	GNS	-1.94868	-30.8403	0.051334
ENSG00000050393	MCUR1	-1.94844	-56.8108	0.051362
ENSG00000127074	RGS13	1.94813	122.929	0.051399
ENSG00000092051	JPH4	1.94758	231.702	0.051465
ENSG00000132669	RIN2	1.94699	30.0286	0.051536
ENSG00000136295	TTYH3	1.94645	12.5889	0.051601
ENSG00000160932	LY6E	1.94636	44.5546	0.051612
ENSG00000124562	SNRPC	-1.94593	-100.241	0.051663
ENSG00000117266	CDK18	1.9452	29.2397	0.051751
ENSG00000125872	LRRN4	-1.94495	-157.1	0.051781
ENSG00000134108	ARL8B	1.94487	65.5563	0.051791
ENSG00000170927	PKHD1	-1.94482	-158.852	0.051797
ENSG00000111011	RSRC2	1.94481	108.676	0.051798
ENSG00000183876	ARSI	1.94462	240.599	0.051821
ENSG00000110060	PUS3	-1.94454	-13.187	0.051831
ENSG00000198860	TSEN15	1.94445	35.7014	0.051841
ENSG00000121749	TBC1D15	1.94434	88.1825	0.051854
ENSG00000135643	KCNMB4	-1.94389	-17.8376	0.051909
ENSG00000166669	ATF7IP2	1.94373	9.78582	0.051928
ENSG00000091542	ALKBH5	1.94372	43.5254	0.051929
ENSG00000176890	TYMS	-1.94351	-2.74776	0.051955
ENSG00000173239	LIPM	1.94349	312.66	0.051956
ENSG00000129204	USP6	1.9428	99.3306	0.05204
ENSG00000116679	IVNS1ABP	1.94256	114.804	0.05207
ENSG00000110492	MDK	1.94253	124.987	0.052072
ENSG00000143473	KCNH1	-1.94242	-37.6898	0.052086
ENSG00000174957	OR5J2	1.94211	252.907	0.052124
ENSG00000188910	GJB3	1.94152	62.5913	0.052195
ENSG00000099337	KCNK6	-1.9408	-21.0887	0.052282
ENSG00000106290	TAF6	-1.94065	-20.4883	0.052301
ENSG00000256349	ENSG00000256349	-1.94057	-53.2082	0.052311
ENSG00000101425	BPI	1.94053	37.0502	0.052315
ENSG00000203942	C10orf62	-1.94052	-77.6596	0.052317
ENSG00000145284	SCD5	-1.94013	-18.1017	0.052363
ENSG00000088926	F11	-1.93965	-139.399	0.052422
ENSG00000166199	ALKBH3	-1.93945	-31.0163	0.052446
ENSG00000103091	WDR59	1.93914	23.8925	0.052484
ENSG00000120137	PANK3	1.9389	41.2787	0.052513
ENSG00000110427	KIAA1549L	-1.93878	-19.7732	0.052528
ENSG00000164512	ANKRD55	-1.93867	-120.788	0.052542
ENSG00000104881	PPP1R13L	-1.93846	-24.1433	0.052568
ENSG00000205358	MT1H	1.93829	76.069	0.052588
ENSG00000135999	EPC2	-1.93774	-112.951	0.052655
ENSG00000131848	ZSCAN5A	-1.93754	-129.076	0.052679
ENSG00000135900	MRPL44	1.93706	36.4124	0.052738
ENSG00000254521	SIGLEC12	1.93695	8.12649	0.052751
ENSG00000043514	TRIT1	-1.93631	-20.0143	0.05283
ENSG00000103335	PIEZO1	-1.93624	-25.0201	0.052838
ENSG00000109079	TNFAIP1	1.93541	46.4092	0.05294
ENSG00000167065	DUSP18	-1.93487	-23.5119	0.053006
ENSG00000166575	TMEM135	1.93464	21.4176	0.053035
ENSG00000144566	RAB5A	-1.93405	-21.0355	0.053106
ENSG00000170624	SGCD	1.93377	130.682	0.053141
ENSG00000277075	H2AC8	1.93338	54.3125	0.05319
ENSG00000241370	RPP21	1.93306	15.1831	0.053228
ENSG00000154162	CDH12	1.93276	273.852	0.053266
ENSG00000127022	CANX	-1.93225	-132.317	0.053328
ENSG00000196466	ZNF799	-1.93145	-71.827	0.053427
ENSG00000149761	NUDT22	1.93128	147.924	0.053449
ENSG00000169717	ACTRT2	1.93025	490.394	0.053576
ENSG00000104824	HNRNPL	1.93015	188.394	0.053588
ENSG00000146477	SLC22A3	-1.92946	-121.024	0.053674
ENSG00000172123	SLFN12	1.92934	13.273	0.053688
ENSG00000163933	RFT1	1.92903	124.396	0.053728
ENSG00000025293	PHF20	1.92902	70.8685	0.053729
ENSG00000178761	FAM219B	-1.92882	-161.537	0.053753
ENSG00000163283	ALPP	1.92812	166.737	0.053841
ENSG00000145725	PPIP5K2	1.9262	16.9555	0.05408
ENSG00000152213	ARL11	1.92601	10.033	0.054103
ENSG00000006715	VPS41	1.92538	27.1891	0.054182
ENSG00000227729	RD3L	1.92529	14.2863	0.054193
ENSG00000164334	FAM170A	1.92501	146.95	0.054228
ENSG00000122692	SMU1	-1.92442	-68.7029	0.054302
ENSG00000242028	HYPK	1.92411	105.494	0.054341
ENSG00000169885	CALML6	-1.92359	-183.26	0.054406
ENSG00000148835	TAF5	-1.92338	-9.11614	0.054433
ENSG00000134825	TMEM258	1.92335	94.5065	0.054437
ENSG00000151746	BICD1	-1.923	-27.0911	0.05448
ENSG00000185009	AP3M1	-1.92282	-32.1853	0.054503
ENSG00000205864	KRTAP5-6	1.92247	97.6427	0.054546
ENSG00000071677	PRLH	1.92217	144.875	0.054584
ENSG00000004779	NDUFAB1	1.92216	23.8146	0.054585
ENSG00000203326	ZNF525	-1.9221	-18.7097	0.054593
ENSG00000197437	OR13G1	1.9212	141.423	0.054707
ENSG00000163798	SLC4A1AP	1.92102	76.5634	0.054729
ENSG00000116685	KIAA2013	1.92098	36.1902	0.054734
ENSG00000081041	CXCL2	-1.92082	-17.8229	0.054755
ENSG00000102897	LYRM1	1.92064	35.656	0.054778
ENSG00000121297	TSHZ3	1.92035	6.88815	0.054814
ENSG00000143970	ASXL2	1.92023	28.4063	0.054829
ENSG00000187866	PABIR1	1.91975	11.2823	0.05489
ENSG00000168944	CEP120	1.91886	59.6962	0.055002
ENSG00000143869	GDF7	-1.91874	-28.0627	0.055017
ENSG00000198740	ZNF652	1.91864	27.3004	0.05503
ENSG00000014824	SLC30A9	1.91838	23.4936	0.055063
ENSG00000147434	CHRNA6	-1.91829	-272.437	0.055075
ENSG00000184601	C14orf180	1.91819	100.384	0.055087
ENSG00000140090	SLC24A4	1.91814	85.1846	0.055093
ENSG00000134419	RPS15A	-1.91812	-237.636	0.055096
ENSG00000189308	LIN54	-1.91782	-43.8999	0.055134
ENSG00000113638	TTC33	-1.9176	-27.2542	0.055162
ENSG00000248235	ENSG00000248235	-1.91756	-26.1763	0.055167
ENSG00000167103	PIP5KL1	1.91735	33.8265	0.055193
ENSG00000141255	SPATA22	-1.91716	-367.173	0.055218
ENSG00000285749	ENSG00000285749	-1.91707	-163.818	0.055229
ENSG00000284969	ENSG00000284969	1.91599	4.2232	0.055367
ENSG00000064225	ST3GAL6	-1.91594	-26.0445	0.055373
ENSG00000213822	CEACAM18	-1.9158	-95.1765	0.055391
ENSG00000078699	CBFA2T2	-1.91568	-19.7216	0.055406
ENSG00000149782	PLCB3	1.9147	45.7222	0.05553
ENSG00000112149	CD83	-1.9147	-29.352	0.055531
ENSG00000101000	PROCR	-1.91468	-39.4085	0.055533
ENSG00000181982	CCDC149	1.91457	9.93063	0.055548
ENSG00000146378	TAAR2	-1.91422	-168.035	0.055592
ENSG00000182247	UBE2E2	-1.91422	-11.4811	0.055593
ENSG00000273171	ENSG00000273171	-1.91379	-39.0627	0.055647
ENSG00000078487	ZCWPW1	-1.91332	-12.4355	0.055707
ENSG00000172273	HINFP	-1.913	-17.7754	0.055749
ENSG00000189306	RRP7A	-1.91252	-35.8329	0.055809
ENSG00000204334	ERICH2	1.91243	32.2638	0.055822
ENSG00000090013	BLVRB	-1.91221	-69.1728	0.055849
ENSG00000182481	KPNA2	1.9122	27.0616	0.05585
ENSG00000100335	MIEF1	1.91218	56.6269	0.055853
ENSG00000130653	PNPLA7	1.91163	79.7672	0.055924
ENSG00000008382	MPND	1.91152	35.1786	0.055938
ENSG00000165215	CLDN3	1.9111	31.3123	0.055992
ENSG00000151474	FRMD4A	-1.91069	-145.607	0.056044
ENSG00000124380	SNRNP27	-1.90975	-36.9725	0.056166
ENSG00000198099	ADH4	1.90972	24.4936	0.056169
ENSG00000117215	PLA2G2D	1.90939	174.961	0.056212
ENSG00000154856	APCDD1	-1.90935	-28.1205	0.056217
ENSG00000203795	FAM24A	1.90928	115.82	0.056226
ENSG00000288678	ENSG00000288678	-1.90905	-80.7822	0.056256
ENSG00000109861	CTSC	-1.90827	-7.35818	0.056357
ENSG00000197136	PCNX3	-1.90733	-57.8637	0.056477
ENSG00000176204	LRRTM4	1.9073	131.255	0.056482
ENSG00000117602	RCAN3	-1.90717	-67.1999	0.056499
ENSG00000154678	PDE1C	1.90707	57.6016	0.056512
ENSG00000101440	ASIP	1.90693	221.524	0.05653
ENSG00000145592	RPL37	1.9069	31.5297	0.056533
ENSG00000180104	EXOC3	-1.90658	-22.2055	0.056576
ENSG00000143502	SUSD4	-1.90625	-30.0745	0.056617
ENSG00000234511	C5orf58	1.90583	46.1737	0.056673
ENSG00000103199	ZNF500	-1.90569	-41.3791	0.05669
ENSG00000183814	LIN9	-1.90565	-45.1312	0.056696
ENSG00000186635	ARAP1	1.90521	25.9594	0.056753
ENSG00000182986	ZNF320	1.90496	10.6062	0.056785
ENSG00000064703	DDX20	1.90489	23.4823	0.056795
ENSG00000140600	SH3GL3	1.9048	88.6106	0.056806
ENSG00000213416	KRTAP4-12	-1.90446	-51.4653	0.056851
ENSG00000173715	C11orf80	-1.90312	-46.1946	0.057025
ENSG00000196730	DAPK1	-1.90312	-34.8197	0.057025
ENSG00000272325	NUDT3	-1.90292	-82.6111	0.05705
ENSG00000167634	NLRP7	-1.90279	-5.06469	0.057068
ENSG00000131652	THOC6	1.90266	25.7748	0.057085
ENSG00000169621	APLF	-1.90248	-40.4091	0.057109
ENSG00000121892	PDS5A	-1.90235	-26.0126	0.057125
ENSG00000135638	EMX1	-1.90212	-183.637	0.057155
ENSG00000184811	TRARG1	-1.9018	-96.3973	0.057198
ENSG00000141040	ZNF287	-1.90097	-58.4625	0.057306
ENSG00000258713	C20orf141	-1.90087	-174.274	0.057319
ENSG00000025156	HSF2	1.90081	8.51284	0.057326
ENSG00000196557	CACNA1H	1.90058	304.566	0.057356
ENSG00000152518	ZFP36L2	1.90024	109.288	0.057402
ENSG00000144644	GADL1	-1.90022	-29.7073	0.057404
ENSG00000070182	SPTB	1.89965	15.5742	0.057479
ENSG00000130363	RSPH3	1.89955	45.4839	0.057492
ENSG00000111490	TBC1D30	-1.89923	-45.1399	0.057534
ENSG00000159871	LYPD5	1.89921	36.4065	0.057536
ENSG00000204887	KRTAP1-4	-1.89872	-269.491	0.057601
ENSG00000198125	MB	-1.89856	-31.5847	0.057622
ENSG00000128596	CCDC136	1.89856	16.1151	0.057623
ENSG00000196337	CGB7	1.89834	20.1933	0.057652
ENSG00000136938	ANP32B	-1.89822	-67.0761	0.057667
ENSG00000144857	BOC	1.89716	46.6831	0.057807
ENSG00000139970	RTN1	-1.8971	-172.366	0.057815
ENSG00000113734	BNIP1	1.89692	87.9388	0.057839
ENSG00000178789	CD300LB	1.89613	25.7797	0.057942
ENSG00000131187	F12	-1.89476	-36.3845	0.058124
ENSG00000160691	SHC1	1.89431	139.707	0.058184
ENSG00000186106	ANKRD46	1.89426	98.5233	0.05819
ENSG00000170473	PYM1	-1.89415	-37.8508	0.058205
ENSG00000163736	PPBP	-1.89414	-1.73376	0.058206
ENSG00000174885	NLRP6	1.89413	13.4022	0.058207
ENSG00000166257	SCN3B	1.89386	9.15676	0.058243
ENSG00000136867	SLC31A2	-1.89369	-18.4644	0.058266
ENSG00000169599	NFU1	-1.8929	-65.8139	0.058371
ENSG00000125629	INSIG2	-1.89286	-26.1256	0.058377
ENSG00000242866	STRC	1.89247	213.357	0.058428
ENSG00000132631	SCP2D1	1.89239	173.467	0.058439
ENSG00000185290	NUPR2	-1.89239	-60.7305	0.058439
ENSG00000225950	NTF4	1.89135	51.9776	0.058577
ENSG00000169609	C15orf40	-1.89073	-30.4903	0.058661
ENSG00000132646	PCNA	1.8907	50.6899	0.058664
ENSG00000286135	SPADH	1.8905	426.273	0.058691
ENSG00000164707	SLC13A4	1.8899	55.3757	0.058771
ENSG00000198674	OR10G6	-1.88979	-418.677	0.058787
ENSG00000134183	GNAT2	-1.8896	-74.7567	0.058812
ENSG00000168092	PAFAH1B2	-1.88947	-41.7942	0.058829
ENSG00000065357	DGKA	1.88938	31.0228	0.058841
ENSG00000140326	CDAN1	-1.88938	-60.5323	0.058841
ENSG00000057704	TMCC3	-1.88923	-10.5668	0.058861
ENSG00000141086	CTRL	1.8892	129.855	0.058865
ENSG00000284667	SCYGR5	-1.88894	-191.634	0.058899
ENSG00000176714	CCDC121	-1.88871	-20.5128	0.058931
ENSG00000135838	NPL	1.88858	27.6613	0.058949
ENSG00000108443	RPS6KB1	1.88828	32.0247	0.058988
ENSG00000157693	TMEM268	1.88815	36.9966	0.059005
ENSG00000044115	CTNNA1	1.88776	7.039	0.059059
ENSG00000198517	MAFK	-1.88742	-112.026	0.059104
ENSG00000104047	DTWD1	-1.88733	-74.0398	0.059115
ENSG00000162408	NOL9	-1.88719	-25.6245	0.059135
ENSG00000181903	OR4C6	1.88708	283.171	0.059149
ENSG00000114626	ABTB1	1.88671	19.6654	0.059199
ENSG00000122584	NXPH1	-1.88654	-81.0589	0.059222
ENSG00000189050	RNFT1	-1.88632	-9.59262	0.059252
ENSG00000164434	FABP7	1.88598	132.981	0.059298
ENSG00000156471	PTDSS1	-1.88537	-63.2194	0.05938
ENSG00000131778	CHD1L	1.88529	40.9361	0.059391
ENSG00000135736	CCDC102A	1.88495	60.0736	0.059436
ENSG00000101247	NDUFAF5	-1.88459	-44.5993	0.059485
ENSG00000079156	OSBPL6	1.88414	25.7038	0.059546
ENSG00000100522	GNPNAT1	-1.88386	-15.5553	0.059584
ENSG00000196544	BORCS6	-1.88384	-51.2989	0.059587
ENSG00000100346	CACNA1I	1.88382	255.085	0.05959
ENSG00000153234	NR4A2	-1.88375	-74.9676	0.059599
ENSG00000185324	CDK10	-1.88359	-13.8471	0.05962
ENSG00000010438	PRSS3	1.88272	124.387	0.059738
ENSG00000148942	SLC5A12	1.88263	150.681	0.05975
ENSG00000174165	ZDHHC24	1.88226	25.6309	0.059801
ENSG00000128708	HAT1	-1.88216	-8.54329	0.059815
ENSG00000105723	GSK3A	-1.88182	-247.77	0.059861
ENSG00000212935	KRTAP10-3	1.88158	115.537	0.059893
ENSG00000153531	ADPRHL1	-1.88115	-118.026	0.059951
ENSG00000172301	COPRS	-1.88103	-38.4142	0.059968
ENSG00000026297	RNASET2	1.88096	17.4743	0.059977
ENSG00000170571	EMB	-1.88077	-8.21524	0.060003
ENSG00000171496	OR1L8	-1.88034	-66.8929	0.060062
ENSG00000082196	C1QTNF3	1.88016	7.85821	0.060087
ENSG00000110436	SLC1A2	-1.87995	-35.8363	0.060115
ENSG00000145879	SPINK7	-1.87951	-616.806	0.060175
ENSG00000153283	CD96	-1.8795	-35.4789	0.060176
ENSG00000100036	SLC35E4	-1.87904	-11.7262	0.060239
ENSG00000141456	PELP1	-1.87892	-86.4118	0.060255
ENSG00000137812	KNL1	1.8788	34.033	0.060272
ENSG00000174928	C3orf33	1.87857	51.3057	0.060303
ENSG00000075223	SEMA3C	1.87851	20.6271	0.060312
ENSG00000119638	NEK9	-1.87789	-5.48783	0.060396
ENSG00000130787	HIP1R	1.87758	22.3625	0.060439
ENSG00000110917	MLEC	-1.87735	-67.431	0.06047
ENSG00000171401	KRT13	-1.87716	-90.1409	0.060496
ENSG00000215912	TTC34	-1.87709	-104.285	0.060506
ENSG00000128310	GALR3	1.87703	117.343	0.060513
ENSG00000171428	NAT1	1.8769	113.643	0.060532
ENSG00000169018	FEM1B	-1.87684	-101.612	0.060541
ENSG00000062524	LTK	1.87643	50.8536	0.060596
ENSG00000059588	TARBP1	-1.87599	-16.0427	0.060656
ENSG00000133067	LGR6	1.87573	66.8835	0.060692
ENSG00000226792	C13orf42	1.8748	216.597	0.06082
ENSG00000118894	EEF2KMT	1.87477	109.997	0.060824
ENSG00000188032	C19orf67	1.8747	192.209	0.060833
ENSG00000197275	RAD54B	-1.87441	-52.9038	0.060874
ENSG00000173867	ENSG00000173867	-1.87439	-54.0265	0.060877
ENSG00000177483	RBM44	1.87389	9.61062	0.060946
[truncated: 15,703 more rows]
