# Supplementary material for: scPrediXcan integrates deep learning methods and single-cell data into a cell-type-specific transcriptome-wide association study framework
Source: Cell Genom. 2025 May 14;5(5):100875. doi: 10.1016/j.xgen.2025.100875 (PMC12143334; doi:10.1016/j.xgen.2025.100875)
Supplement: Data S1. Tables S1–S47 [file mmc2.zip › Supplemental_tables/TableS13.xlsx]

## Sheet: Table_S13_ImmuneCell
gene	gene_name	zscore	effect_size	pvalue
ENSG00000140382	HMG20A	-14.3155	-85.7333	1.75e-46
ENSG00000151465	CDC123	-13.8186	-59.4379	1.97e-43
ENSG00000109501	WFS1	12.9162	19.1597	3.65e-38
ENSG00000186635	ARAP1	-12.5961	-9.60305	2.22e-36
ENSG00000125746	EML2	-12.4483	-15.1333	1.43e-35
ENSG00000090316	MAEA	-12.2151	-41.156	2.58e-34
ENSG00000165066	NKX6-3	-11.9957	-18.3018	3.74e-33
ENSG00000165609	NUDT5	-11.7477	-95.9555	7.26e-32
ENSG00000275410	HNF1B	11.694	10.6634	1.37e-31
ENSG00000138160	KIF11	-10.6787	-39.5817	1.28e-26
ENSG00000119912	IDE	-10.3376	-18.0011	4.76e-25
ENSG00000169783	LINGO1	10.1989	57.9153	2e-24
ENSG00000148737	TCF7L2	9.94644	60.0806	2.61e-23
ENSG00000134640	MTNR1B	9.86829	13.6049	5.71e-23
ENSG00000157823	AP3S2	9.82863	30.6899	8.48e-23
ENSG00000070081	NUCB2	9.38821	42.7525	6.1e-21
ENSG00000180176	TH	9.0046	76.7964	2.16e-19
ENSG00000214530	STARD10	-8.89691	-26.7022	5.74e-19
ENSG00000127603	MACF1	-8.88887	-36.9788	6.17e-19
ENSG00000163635	ATXN7	-8.53754	-80.4601	1.37e-17
ENSG00000174327	SLC16A13	-8.4245	-46.4471	3.62e-17
ENSG00000164941	INTS8	-8.3055	-18.0394	9.94e-17
ENSG00000106633	GCK	8.11487	2.18389	4.86e-16
ENSG00000163634	THOC7	-7.82216	-75.5511	5.19e-15
ENSG00000177971	IMP3	7.7717	31.8136	7.74e-15
ENSG00000140365	COMMD4	-7.76603	-50.6622	8.1e-15
ENSG00000140553	UNC45A	-7.75886	-27.479	8.57e-15
ENSG00000101074	R3HDML	-7.69086	-34.9235	1.46e-14
ENSG00000184076	UQCR10	7.38694	43.8544	1.5e-13
ENSG00000009335	UBE3C	-7.32317	-22.0278	2.42e-13
ENSG00000183682	BMP8A	7.2948	4.82268	2.99e-13
ENSG00000265118	ENSG00000265118	-7.25862	-37.2721	3.91e-13
ENSG00000152409	JMY	7.23784	9.44549	4.56e-13
ENSG00000166965	RCCD1	7.21369	3.86479	5.45e-13
ENSG00000169375	SIN3A	7.1932	81.8278	6.33e-13
ENSG00000173517	PEAK1	-7.15794	-52.1787	8.19e-13
ENSG00000110092	CCND1	-7.13621	-18.7661	9.59e-13
ENSG00000104936	DMPK	-7.11445	-87.3168	1.12e-12
ENSG00000115211	EIF2B4	7.09957	86.3039	1.25e-12
ENSG00000112282	MED23	-7.05709	-37.75	1.7e-12
ENSG00000124780	KCNK17	-7.02745	-0.56495	2.1e-12
ENSG00000149948	HMGA2	7.01857	19.4106	2.24e-12
ENSG00000157992	KRTCAP3	7.01843	22.377	2.24e-12
ENSG00000169410	PTPN9	7.01049	44.116	2.37e-12
ENSG00000124194	GDAP1L1	-6.98119	-6.74582	2.93e-12
ENSG00000197429	IPP	6.91078	70.4182	4.82e-12
ENSG00000140398	NEIL1	6.90186	83.9996	5.13e-12
ENSG00000104081	BMF	6.86131	17.3136	6.82e-12
ENSG00000188211	NCR3LG1	6.79656	7.58544	1.07e-11
ENSG00000197136	PCNX3	-6.73087	-11.7825	1.69e-11
ENSG00000188549	CCDC9B	-6.71333	-46.9295	1.9e-11
ENSG00000134249	ADAM30	6.70472	129.814	2.02e-11
ENSG00000115207	GTF3C2	-6.69926	-35.8225	2.09e-11
ENSG00000125743	SNRPD2	-6.69123	-16.6965	2.21e-11
ENSG00000108786	HSD17B1	6.66945	44.4521	2.57e-11
ENSG00000008196	TFAP2B	6.65967	164.644	2.74e-11
ENSG00000115241	PPM1G	-6.54577	-69.2323	5.92e-11
ENSG00000184508	HDDC3	6.54119	7.94454	6.1e-11
ENSG00000179115	FARSA	-6.53425	-57.5698	6.39e-11
ENSG00000043143	JADE2	6.53138	28.5616	6.52e-11
ENSG00000159588	CCDC17	-6.50289	-13.3084	7.88e-11
ENSG00000065665	SEC61A2	-6.50236	-6.69485	7.91e-11
ENSG00000176714	CCDC121	6.5015	24.7808	7.95e-11
ENSG00000261678	SCRT1	6.4876	134.651	8.72e-11
ENSG00000105607	GCDH	-6.45869	-22.144	1.06e-10
ENSG00000117461	PIK3R3	-6.43863	-23.9588	1.21e-10
ENSG00000123080	CDKN2C	-6.38512	-140.525	1.71e-10
ENSG00000138100	TRIM54	6.37099	553.371	1.88e-10
ENSG00000165879	FRAT1	6.33086	14.2877	2.44e-10
ENSG00000173465	ZNRD2	6.29915	5.00554	2.99e-10
ENSG00000213221	DNLZ	-6.29407	-12.2866	3.09e-10
ENSG00000163257	DCAF16	-6.27615	-21.1164	3.47e-10
ENSG00000142186	SCYL1	-6.27161	-143.955	3.57e-10
ENSG00000176635	HORMAD2	6.25231	18.0068	4.04e-10
ENSG00000145723	GIN1	-6.24505	-8.23445	4.24e-10
ENSG00000104447	TRPS1	6.20983	49.5393	5.3e-10
ENSG00000188095	MESP2	6.20298	41.8385	5.54e-10
ENSG00000128833	MYO5C	-6.15184	-6.70007	7.66e-10
ENSG00000145725	PPIP5K2	-6.1276	-3.36696	8.92e-10
ENSG00000159202	UBE2Z	-6.12273	-17.8533	9.2e-10
ENSG00000073849	ST6GAL1	6.11501	2.81649	9.65e-10
ENSG00000204287	HLA-DRA	-6.03255	-9.16038	1.61e-09
ENSG00000198355	PIM3	-6.01798	-24.4853	1.77e-09
ENSG00000204531	POU5F1	-6.00557	-2.45726	1.91e-09
ENSG00000115234	SNX17	6.00234	63.922	1.94e-09
ENSG00000204420	MPIG6B	-5.9972	-35.2136	2.01e-09
ENSG00000185920	PTCH1	5.99498	12.6667	2.04e-09
ENSG00000004534	RBM6	5.99057	46.9646	2.09e-09
ENSG00000108669	CYTH1	5.9864	11.8902	2.15e-09
ENSG00000133059	DSTYK	5.98357	55.3786	2.18e-09
ENSG00000058404	CAMK2B	5.9451	17.7894	2.76e-09
ENSG00000204536	CCHCR1	-5.9202	-8.89458	3.22e-09
ENSG00000166033	HTRA1	5.90121	10.8317	3.61e-09
ENSG00000179262	RAD23A	5.89321	107.708	3.79e-09
ENSG00000086015	MAST2	-5.87645	-36.5567	4.19e-09
ENSG00000106631	MYL7	5.86859	11.9715	4.4e-09
ENSG00000185122	HSF1	5.86734	73.1333	4.43e-09
ENSG00000160949	TONSL	5.8387	186.195	5.26e-09
ENSG00000159592	GPBP1L1	-5.83197	-16.2086	5.48e-09
ENSG00000149596	JPH2	-5.82753	-11.519	5.63e-09
ENSG00000149925	ALDOA	-5.79794	-224.011	6.71e-09
ENSG00000154122	ANKH	5.7531	39.1117	8.76e-09
ENSG00000119242	CCDC92	-5.75272	-20.6768	8.78e-09
ENSG00000197361	FBXL22	-5.71489	-29.6635	1.1e-08
ENSG00000213588	ZBTB9	5.68982	34.1913	1.27e-08
ENSG00000149926	TLCD3B	5.67604	12.7314	1.38e-08
ENSG00000100567	PSMA3	-5.66146	-52.7034	1.5e-08
ENSG00000158321	AUTS2	5.6433	58.9538	1.67e-08
ENSG00000112996	MRPS30	5.64241	40.7746	1.68e-08
ENSG00000187122	SLIT1	-5.63995	-6.41917	1.7e-08
ENSG00000175115	PACS1	5.63132	19.2241	1.79e-08
ENSG00000153094	BCL2L11	5.61162	6.30799	2e-08
ENSG00000167700	MFSD3	-5.6114	-84.2581	2.01e-08
ENSG00000095981	KCNK16	-5.59594	-1.25367	2.19e-08
ENSG00000122008	POLK	-5.57665	-48.5112	2.45e-08
ENSG00000179344	HLA-DQB1	-5.572	-5.13109	2.52e-08
ENSG00000167491	GATAD2A	5.55364	8.23714	2.8e-08
ENSG00000072310	SREBF1	-5.53624	-5.56048	3.09e-08
ENSG00000104626	ERI1	-5.52326	-6.80868	3.33e-08
ENSG00000164647	STEAP1	5.51582	7.08928	3.47e-08
ENSG00000127663	KDM4B	5.5077	29.1349	3.64e-08
ENSG00000164938	TP53INP1	5.48747	15.2944	4.08e-08
ENSG00000185722	ANKFY1	-5.4869	-35.7906	4.09e-08
ENSG00000172362	OR5B12	-5.48332	-94.2737	4.17e-08
ENSG00000178750	STX19	5.47501	73.1267	4.37e-08
ENSG00000179195	ZNF664	-5.47315	-33.6959	4.42e-08
ENSG00000145730	PAM	-5.46849	-4.14906	4.54e-08
ENSG00000228789	HCG22	5.46167	24.7675	4.72e-08
ENSG00000155875	SAXO1	-5.46038	-58.0448	4.75e-08
ENSG00000160972	PPP1R16A	-5.45653	-13.2342	4.86e-08
ENSG00000163945	UVSSA	5.43152	7.75603	5.59e-08
ENSG00000158636	EMSY	5.42881	18.7981	5.67e-08
ENSG00000183734	ASCL2	5.41943	6.7792	5.98e-08
ENSG00000171311	EXOSC1	-5.41912	-34.602	5.99e-08
ENSG00000159199	ATP5MC1	-5.4182	-7.45769	6.02e-08
ENSG00000171307	ZDHHC16	-5.41378	-18.915	6.17e-08
ENSG00000187664	HAPLN4	-5.39423	-14.9464	6.88e-08
ENSG00000102908	NFAT5	-5.39326	-30.0911	6.92e-08
ENSG00000175662	TOM1L2	5.39211	7.84485	6.96e-08
ENSG00000170608	FOXA3	-5.36501	-11.6781	8.09e-08
ENSG00000204366	ZBTB12	5.35183	16.2752	8.71e-08
ENSG00000188263	IL17REL	-5.2982	-31.8589	1.17e-07
ENSG00000184611	KCNH7	5.28899	3.3703	1.23e-07
ENSG00000101187	SLCO4A1	-5.28198	-2.5935	1.28e-07
ENSG00000204540	PSORS1C1	5.27961	11.8889	1.29e-07
ENSG00000121671	CRY2	5.27901	11.7535	1.3e-07
ENSG00000066382	MPPED2	-5.27635	-2.20127	1.32e-07
ENSG00000138074	SLC5A6	5.27528	47.4855	1.33e-07
ENSG00000105612	DNASE2	5.26096	53.0809	1.43e-07
ENSG00000186010	NDUFA13	-5.24606	-85.7179	1.55e-07
ENSG00000174996	KLC2	-5.24097	-14.1039	1.6e-07
ENSG00000167701	GPT	5.24087	39.0818	1.6e-07
ENSG00000172803	SNX32	5.23835	30.3196	1.62e-07
ENSG00000196781	TLE1	5.23182	10.9777	1.68e-07
ENSG00000072609	CHFR	-5.20312	-30.3523	1.96e-07
ENSG00000111716	LDHB	5.18907	17.6882	2.11e-07
ENSG00000255154	HTD2	-5.18456	-4.05498	2.17e-07
ENSG00000156642	NPTN	5.17973	26.5496	2.22e-07
ENSG00000139146	SINHCAF	-5.13885	-16.4477	2.76e-07
ENSG00000213949	ITGA1	-5.13264	-4.96278	2.86e-07
ENSG00000160161	CILP2	5.12683	98.854	2.95e-07
ENSG00000108788	MLX	-5.12225	-64.8572	3.02e-07
ENSG00000112514	CUTA	-5.11741	-30.5941	3.1e-07
ENSG00000108468	CBX1	-5.1173	-8.65894	3.1e-07
ENSG00000198522	GPN1	5.08965	31.6864	3.59e-07
ENSG00000185862	EVI2B	5.06538	23.52	4.08e-07
ENSG00000167984	NLRC3	-5.03746	-6.53477	4.72e-07
ENSG00000090238	YPEL3	-5.02326	-11.753	5.08e-07
ENSG00000149932	TMEM219	5.02166	39.6765	5.12e-07
ENSG00000150967	ABCB9	-5.00569	-7.72988	5.57e-07
ENSG00000131446	MGAT1	5.00275	5.96852	5.65e-07
ENSG00000107864	CPEB3	4.99454	54.5299	5.9e-07
ENSG00000070759	TESK2	-4.99159	-1.62274	5.99e-07
ENSG00000187796	CARD9	4.98908	24.2069	6.07e-07
ENSG00000166603	MC4R	4.98383	12.0356	6.23e-07
ENSG00000163581	SLC2A2	-4.96798	-4.9514	6.77e-07
ENSG00000047932	GOPC	-4.96565	-8.08395	6.85e-07
ENSG00000159692	CTBP1	4.96143	31.6951	7e-07
ENSG00000159224	GIP	-4.94819	-95.2253	7.49e-07
ENSG00000134256	CD101	4.94789	2.54925	7.5e-07
ENSG00000160695	VPS11	4.94242	27.7926	7.72e-07
ENSG00000173327	MAP3K11	4.93741	51.0607	7.92e-07
ENSG00000182196	ARL6IP4	-4.93572	-46.852	7.99e-07
ENSG00000254402	LRRC24	-4.93231	-30.622	8.13e-07
ENSG00000174851	YIF1A	-4.92999	-17.3601	8.22e-07
ENSG00000137310	TCF19	4.91982	5.08028	8.66e-07
ENSG00000198056	PRIM1	4.91603	19.6258	8.83e-07
ENSG00000155465	SLC7A7	-4.91323	-9.25865	8.96e-07
ENSG00000129965	INS-IGF2	4.90906	8.95189	9.15e-07
ENSG00000173338	KCNK7	-4.90136	-17.273	9.52e-07
ENSG00000141744	PNMT	-4.89478	-27.3417	9.84e-07
ENSG00000214029	ZNF891	-4.87906	-24.9804	1.07e-06
ENSG00000068120	COASY	4.87672	213.707	1.08e-06
ENSG00000204511	MCCD1	-4.86418	-9.28628	1.15e-06
ENSG00000148655	LRMDA	-4.86304	-16.0776	1.16e-06
ENSG00000171634	BPTF	4.85718	41.3907	1.19e-06
ENSG00000173542	MOB1B	4.85632	11.3093	1.2e-06
ENSG00000184164	CRELD2	4.84895	7.36893	1.24e-06
ENSG00000165671	NSD1	-4.84612	-22.4843	1.26e-06
ENSG00000178177	LCORL	4.83886	13.3732	1.31e-06
ENSG00000121653	MAPK8IP1	-4.81734	-8.20934	1.45e-06
ENSG00000118520	ARG1	-4.81617	-13.0373	1.46e-06
ENSG00000147789	ZNF7	-4.81135	-11.4013	1.5e-06
ENSG00000161395	PGAP3	-4.80884	-31.9654	1.52e-06
ENSG00000228474	OST4	4.80795	256.513	1.52e-06
ENSG00000204304	PBX2	4.79781	29.2418	1.6e-06
ENSG00000139644	TMBIM6	4.79103	65.3244	1.66e-06
ENSG00000177710	SLC35G5	-4.78759	-18.556	1.69e-06
ENSG00000164077	MON1A	-4.77862	-54.5596	1.77e-06
ENSG00000126860	EVI2A	-4.77096	-46.9565	1.83e-06
ENSG00000169371	SNUPN	-4.76047	-65.5717	1.93e-06
ENSG00000113163	CERT1	-4.75227	-79.9269	2.01e-06
ENSG00000163793	DNAJC5G	-4.73946	-305.907	2.14e-06
ENSG00000241852	C8orf58	4.72655	6.89157	2.28e-06
ENSG00000124783	SSR1	4.72263	9.36805	2.33e-06
ENSG00000171314	PGAM1	-4.72233	-38.6911	2.33e-06
ENSG00000283267	FAM237B	4.71119	5.73117	2.46e-06
ENSG00000162148	PPP1R32	4.70907	42.5057	2.49e-06
ENSG00000197363	ZNF517	-4.70604	-3.79669	2.53e-06
ENSG00000166171	DPCD	-4.70019	-29.0912	2.6e-06
ENSG00000163904	SENP2	4.69757	20.3492	2.63e-06
ENSG00000140718	FTO	4.69716	30.4823	2.64e-06
ENSG00000004399	PLXND1	4.689	33.291	2.75e-06
ENSG00000131323	TRAF3	-4.68114	-12.5945	2.85e-06
ENSG00000159556	ISL2	-4.66813	-47.5877	3.04e-06
ENSG00000085831	TTC39A	-4.65903	-9.37895	3.18e-06
ENSG00000061794	MRPS35	-4.65783	-19.0634	3.2e-06
ENSG00000095066	HOOK2	-4.6461	-5.92123	3.38e-06
ENSG00000278588	H2BC10	4.64414	71.347	3.41e-06
ENSG00000092445	TYRO3	4.63299	21.1046	3.6e-06
ENSG00000167740	CYB5D2	-4.62607	-30.5978	3.73e-06
ENSG00000084444	FAM234B	4.62599	11.1467	3.73e-06
ENSG00000103126	AXIN1	-4.62169	-68.7846	3.81e-06
ENSG00000183763	TRAIP	4.61775	7.19801	3.88e-06
ENSG00000260428	SCX	-4.61631	-129.762	3.91e-06
ENSG00000107185	RGP1	-4.61353	-9.53957	3.96e-06
ENSG00000050820	BCAR1	-4.60608	-24.4931	4.1e-06
ENSG00000166825	ANPEP	4.59834	0.363629	4.26e-06
ENSG00000107566	ERLIN1	-4.59182	-8.33483	4.39e-06
ENSG00000109881	CCDC34	-4.59179	-12.8398	4.39e-06
ENSG00000108306	FBXL20	4.58147	18.2858	4.62e-06
ENSG00000180475	OR10Q1	-4.58035	-49.9594	4.64e-06
ENSG00000172818	OVOL1	-4.57464	-11.6332	4.77e-06
ENSG00000128683	GAD1	4.57287	8.26963	4.81e-06
ENSG00000172772	OR10W1	-4.57257	-44.7352	4.82e-06
ENSG00000163909	HEYL	4.56774	16.0306	4.93e-06
ENSG00000100170	SLC5A1	4.56602	8.06704	4.97e-06
ENSG00000136643	RPS6KC1	4.55694	53.8185	5.19e-06
ENSG00000197283	SYNGAP1	-4.55557	-15.2973	5.22e-06
ENSG00000168936	TMEM129	4.54814	16.4026	5.41e-06
ENSG00000177469	CAVIN1	-4.54245	-18.2496	5.56e-06
ENSG00000172769	OR5B3	-4.54225	-45.2689	5.57e-06
ENSG00000204305	AGER	4.54091	10.4507	5.6e-06
ENSG00000184185	KCNJ12	-4.5408	-5.72575	5.6e-06
ENSG00000189159	JPT1	-4.54018	-25.486	5.62e-06
ENSG00000196126	HLA-DRB1	-4.5358	-17.2144	5.74e-06
ENSG00000125977	EIF2S2	4.5351	104.651	5.76e-06
ENSG00000087448	KLHL42	4.52542	20.2032	6.03e-06
ENSG00000163154	TNFAIP8L2	-4.52541	-28.1796	6.03e-06
ENSG00000132170	PPARG	4.51835	3.13504	6.23e-06
ENSG00000184270	H2AC21	-4.51775	-390.324	6.25e-06
ENSG00000289051	ENSG00000289051	-4.51687	-33.6573	6.28e-06
ENSG00000227268	KLLN	-4.51225	-35.0038	6.41e-06
ENSG00000177051	FBXO46	-4.51181	-28.9383	6.43e-06
ENSG00000129933	MAU2	4.5097	12.7958	6.49e-06
ENSG00000181274	FRAT2	4.50755	16.8839	6.56e-06
ENSG00000153214	TMEM87B	-4.50085	-13.6489	6.77e-06
ENSG00000091844	RGS17	4.48773	10.5386	7.2e-06
ENSG00000204435	CSNK2B	4.47405	39.8551	7.68e-06
ENSG00000196712	NF1	4.46706	38.2495	7.93e-06
ENSG00000189403	HMGB1	-4.46636	-13.245	7.96e-06
ENSG00000250264	ENSG00000250264	-4.46152	-2.58467	8.14e-06
ENSG00000183638	RP1L1	4.46063	75.6372	8.17e-06
ENSG00000156970	BUB1B	4.46003	11.9572	8.19e-06
ENSG00000147650	LRP12	4.45527	10.846	8.38e-06
ENSG00000116095	PLEKHA3	4.45306	10.228	8.47e-06
ENSG00000152518	ZFP36L2	-4.44511	-38.7145	8.78e-06
ENSG00000158008	EXTL1	4.44475	3.51087	8.8e-06
ENSG00000030110	BAK1	-4.4422	-5.67725	8.9e-06
ENSG00000172336	POP7	-4.44206	-19.5987	8.91e-06
ENSG00000101421	CHMP4B	-4.43974	-5.29001	9.01e-06
ENSG00000125971	DYNLRB1	4.43944	11.0037	9.02e-06
ENSG00000136463	TACO1	4.43761	221.215	9.1e-06
ENSG00000185808	PIGP	4.43678	3.45239	9.13e-06
ENSG00000146839	ZAN	-4.43362	-261.245	9.27e-06
ENSG00000115194	SLC30A3	4.4313	74.1581	9.37e-06
ENSG00000231925	TAPBP	4.42659	4.72691	9.57e-06
ENSG00000172216	CEBPB	4.42192	15.3506	9.78e-06
ENSG00000103932	RPAP1	-4.41294	-6.17553	1.02e-05
ENSG00000128563	PRKRIP1	4.40306	25.8186	1.07e-05
ENSG00000204427	ABHD16A	-4.39684	-18.8637	1.1e-05
ENSG00000109323	MANBA	4.39668	12.9274	1.1e-05
ENSG00000184056	VPS33B	-4.39354	-17.4864	1.12e-05
ENSG00000140400	MAN2C1	-4.38818	-44.1454	1.14e-05
ENSG00000157107	FCHO2	4.38323	9.41353	1.17e-05
ENSG00000099624	ATP5F1D	-4.38208	-93.2658	1.18e-05
ENSG00000159495	TGM7	4.38152	130.662	1.18e-05
ENSG00000158941	CCAR2	-4.38109	-6.69883	1.18e-05
ENSG00000204394	VARS1	4.3754	18.4648	1.21e-05
ENSG00000106113	CRHR2	4.37087	10.9359	1.24e-05
ENSG00000173039	RELA	-4.37068	-50.9009	1.24e-05
ENSG00000117472	TSPAN1	-4.36351	-32.2919	1.28e-05
ENSG00000244731	C4A	4.35911	2839.38	1.31e-05
ENSG00000160991	ORAI2	4.3475	7.73568	1.38e-05
ENSG00000163069	SGCB	-4.33469	-9.17286	1.46e-05
ENSG00000213190	MLLT11	4.33426	37.3214	1.46e-05
ENSG00000146731	CCT6A	4.32613	5.73365	1.52e-05
ENSG00000148396	SEC16A	4.32129	10.7191	1.55e-05
ENSG00000165898	ISCA2	4.31976	2.99898	1.56e-05
ENSG00000131771	PPP1R1B	4.31879	14.1461	1.57e-05
ENSG00000155957	TMBIM4	-4.31401	-27.4993	1.6e-05
ENSG00000105705	SUGP1	4.31156	7.42104	1.62e-05
ENSG00000178409	BEND3	4.30634	10.034	1.66e-05
ENSG00000141699	RETREG3	-4.30629	-8.92925	1.66e-05
ENSG00000205981	DNAJC19	-4.29918	-54.1424	1.71e-05
ENSG00000164078	MST1R	-4.29627	-33.8751	1.74e-05
ENSG00000070610	GBA2	-4.29294	-20.6052	1.76e-05
ENSG00000258674	ENSG00000258674	-4.29033	-22.4476	1.78e-05
ENSG00000168944	CEP120	-4.28971	-30.366	1.79e-05
ENSG00000273154	ENSG00000273154	4.28923	92.7352	1.79e-05
ENSG00000285404	ENSG00000285404	4.28748	123.035	1.81e-05
ENSG00000029534	ANK1	-4.28572	-36.8444	1.82e-05
ENSG00000071894	CPSF1	-4.28114	-29.0663	1.86e-05
ENSG00000163898	LIPH	4.27666	2.36305	1.9e-05
ENSG00000141639	MAPK4	4.27657	2.11428	1.9e-05
ENSG00000184451	CCR10	4.26719	6.28872	1.98e-05
ENSG00000171953	ATPAF2	-4.26489	-25.0684	2e-05
ENSG00000115970	THADA	-4.26253	-26.0073	2.02e-05
ENSG00000179218	CALR	4.26218	34.4271	2.02e-05
ENSG00000127870	RNF6	-4.25879	-4.78468	2.06e-05
ENSG00000174943	KCTD13	4.25815	13.351	2.06e-05
ENSG00000273611	ZNHIT3	4.25795	9.1219	2.06e-05
ENSG00000127837	AAMP	4.25162	8.26013	2.12e-05
ENSG00000153814	JAZF1	-4.24899	-29.6006	2.15e-05
ENSG00000103855	CD276	-4.24549	-8.30621	2.18e-05
ENSG00000117707	PROX1	4.24373	51.6789	2.2e-05
ENSG00000196535	MYO18A	-4.23243	-28.4137	2.31e-05
ENSG00000164076	CAMKV	4.22916	7.75351	2.35e-05
ENSG00000123609	NMI	-4.22472	-16.7175	2.39e-05
ENSG00000213996	TM6SF2	4.21849	8.62867	2.46e-05
ENSG00000080293	SCTR	4.2138	1.78285	2.51e-05
ENSG00000166169	POLL	-4.2074	-24.2884	2.58e-05
ENSG00000143382	ADAMTSL4	-4.20201	-29.524	2.65e-05
ENSG00000165819	METTL3	4.19977	45.955	2.67e-05
ENSG00000163794	UCN	4.19794	34.8653	2.69e-05
ENSG00000055044	NOP58	4.19604	21.7794	2.72e-05
ENSG00000130856	ZNF236	-4.19183	-16.5787	2.77e-05
ENSG00000145833	DDX46	4.18818	29.6074	2.81e-05
ENSG00000142700	DMRTA2	4.18751	70.6325	2.82e-05
ENSG00000041988	THAP3	4.18609	25.6453	2.84e-05
ENSG00000168803	ADAL	4.18544	7.31008	2.85e-05
ENSG00000140319	SRP14	4.18491	17.0686	2.85e-05
ENSG00000116273	PHF13	4.18376	20.943	2.87e-05
ENSG00000137764	MAP2K5	4.18313	36.6183	2.88e-05
ENSG00000011478	QPCTL	4.18231	10.0015	2.89e-05
ENSG00000204539	CDSN	4.18113	16.2607	2.9e-05
ENSG00000243708	PLA2G4B	-4.18043	-25.986	2.91e-05
ENSG00000166278	C2	-4.17794	-3.70302	2.94e-05
ENSG00000146733	PSPH	4.17423	8.37402	2.99e-05
ENSG00000151715	TMEM45B	4.17238	8.69106	3.01e-05
ENSG00000173991	TCAP	-4.17122	-138.833	3.03e-05
ENSG00000120054	CPN1	-4.16636	-36.2405	3.09e-05
ENSG00000156136	DCK	-4.16509	-13.4208	3.11e-05
ENSG00000149021	SCGB1A1	4.16234	6.22374	3.15e-05
ENSG00000198225	FKBP1C	4.16185	23.1329	3.16e-05
ENSG00000171962	DRC3	-4.1617	-11.9302	3.16e-05
ENSG00000164161	HHIP	-4.16108	-4.35011	3.17e-05
ENSG00000284779	ENSG00000284779	4.16081	90.0973	3.17e-05
ENSG00000244255	ENSG00000244255	-4.15667	-4.4706	3.23e-05
ENSG00000130227	XPO7	-4.15386	-9.51333	3.27e-05
ENSG00000005059	MCUB	-4.15233	-15.6251	3.29e-05
ENSG00000163468	CCT3	4.14193	26.4691	3.44e-05
ENSG00000181958	OR4A15	4.14192	35.0459	3.44e-05
ENSG00000009724	MASP2	4.13942	52.8632	3.48e-05
ENSG00000176095	IP6K1	-4.13721	-28.2811	3.52e-05
ENSG00000135373	EHF	4.13211	1.76458	3.59e-05
ENSG00000160007	ARHGAP35	-4.13038	-60.6896	3.62e-05
ENSG00000146242	TPBG	4.11768	3.14599	3.83e-05
ENSG00000163681	SLMAP	-4.11225	-34.0079	3.92e-05
ENSG00000155229	MMS19	-4.11084	-7.60752	3.94e-05
ENSG00000108797	CNTNAP1	-4.10303	-38.3785	4.08e-05
ENSG00000117280	RAB29	4.09016	7.39944	4.31e-05
ENSG00000185615	PDIA2	4.08986	2.66455	4.32e-05
ENSG00000159217	IGF2BP1	4.0894	83.9478	4.32e-05
ENSG00000167528	ZNF641	4.08901	4.48656	4.33e-05
ENSG00000188710	QRFP	4.08766	8.24279	4.36e-05
ENSG00000102886	GDPD3	4.07955	17.1507	4.51e-05
ENSG00000160959	LRRC14	-4.07913	-70.3728	4.52e-05
ENSG00000184564	SLITRK6	-4.07706	-8.8403	4.56e-05
ENSG00000126861	OMG	4.07238	7.86221	4.65e-05
ENSG00000132463	GRSF1	-4.07042	-52.604	4.69e-05
ENSG00000150593	PDCD4	-4.06996	-22.1174	4.7e-05
ENSG00000157837	SPPL3	-4.06951	-6.64651	4.71e-05
ENSG00000125458	NT5C	4.06901	9.16305	4.72e-05
ENSG00000169220	RGS14	4.06687	13.5588	4.76e-05
ENSG00000171703	TCEA2	4.06421	12.2167	4.82e-05
ENSG00000205884	DEFB136	-4.06045	-23.611	4.9e-05
ENSG00000084774	CAD	-4.05932	-6.71594	4.92e-05
ENSG00000188827	SLX4	-4.05646	-9.40397	4.98e-05
ENSG00000137802	MAPKBP1	4.05081	9.25043	5.1e-05
ENSG00000122033	MTIF3	4.04772	12.9168	5.17e-05
ENSG00000135108	FBXO21	4.04573	2.86641	5.22e-05
ENSG00000114648	KLHL18	-4.04488	-22.5951	5.24e-05
ENSG00000142230	SAE1	4.04283	12.9659	5.28e-05
ENSG00000160948	VPS28	4.04129	11.208	5.32e-05
ENSG00000167194	C16orf92	-4.03962	-51.6919	5.35e-05
ENSG00000179841	AKAP5	-4.03949	-55.5523	5.36e-05
ENSG00000160654	CD3G	4.03807	37.2685	5.39e-05
ENSG00000109670	FBXW7	4.03798	26.0152	5.39e-05
ENSG00000183598	H3C13	4.03523	80.4985	5.45e-05
ENSG00000213719	CLIC1	-4.03238	-35.2258	5.52e-05
ENSG00000121297	TSHZ3	-4.03085	-7.57826	5.56e-05
ENSG00000162676	GFI1	-4.03056	-5.97737	5.56e-05
ENSG00000167195	GOLGA6C	-4.02914	-390.603	5.6e-05
ENSG00000135250	SRPK2	-4.02595	-67.5978	5.67e-05
ENSG00000100575	TIMM9	-4.02218	-13.0673	5.77e-05
ENSG00000005249	PRKAR2B	4.01963	5.50198	5.83e-05
ENSG00000187954	ZFTRAF1	-4.01775	-12.3299	5.88e-05
ENSG00000198089	SFI1	-4.01494	-16.2899	5.95e-05
ENSG00000153250	RBMS1	4.01283	15.1802	6e-05
ENSG00000161016	RPL8	4.01034	12.5111	6.06e-05
ENSG00000182179	UBA7	-4.0092	-48.7401	6.09e-05
ENSG00000165688	PMPCA	-4.00735	-3.38843	6.14e-05
ENSG00000169856	ONECUT1	-4.00412	-8.14924	6.22e-05
ENSG00000263020	ENSG00000263020	4.00353	22.5232	6.24e-05
ENSG00000176020	AMIGO3	4.00305	126.538	6.25e-05
ENSG00000037042	TUBG2	3.99952	3.28237	6.35e-05
ENSG00000138073	PREB	-3.99858	-32.7281	6.37e-05
ENSG00000107854	TNKS2	3.99829	38.3851	6.38e-05
ENSG00000115290	GRB14	3.99637	22.0713	6.43e-05
ENSG00000139269	INHBE	3.98965	17.1352	6.62e-05
ENSG00000272325	NUDT3	3.98295	37.8465	6.81e-05
ENSG00000237541	HLA-DQA2	-3.98238	-0.82208	6.82e-05
ENSG00000068078	FGFR3	3.98137	7.85286	6.85e-05
ENSG00000166199	ALKBH3	3.97789	5.80143	6.95e-05
ENSG00000165689	ENTR1	-3.97439	-1.64122	7.06e-05
ENSG00000146676	PURB	-3.97089	-11.6518	7.16e-05
ENSG00000114115	RBP1	-3.96789	-2.07892	7.25e-05
ENSG00000258366	RTEL1	-3.96695	-16.0955	7.28e-05
ENSG00000090975	PITPNM2	3.96386	5.45611	7.37e-05
ENSG00000134954	ETS1	3.96155	1.44907	7.45e-05
ENSG00000196812	ZSCAN16	3.95823	51.6152	7.55e-05
ENSG00000118518	RNF146	-3.95686	-21.5722	7.59e-05
ENSG00000176782	DEFB104A	-3.95535	-1004.95	7.64e-05
ENSG00000116514	RNF19B	-3.94688	-27.1214	7.92e-05
ENSG00000108387	SEPTIN4	-3.94433	-44.4144	8e-05
ENSG00000180228	PRKRA	3.94324	66.1224	8.04e-05
ENSG00000008283	CYB561	-3.94034	-18.4421	8.14e-05
ENSG00000130202	NECTIN2	-3.93956	-2.38146	8.16e-05
ENSG00000185305	ARL15	-3.93691	-9.23177	8.25e-05
ENSG00000100401	RANGAP1	-3.93575	-30.3673	8.29e-05
ENSG00000092470	WDR76	-3.93388	-19.1897	8.36e-05
ENSG00000228083	IFNA14	3.9298	22.2762	8.5e-05
ENSG00000165555	NOXRED1	-3.92933	-23.014	8.52e-05
ENSG00000204267	TAP2	-3.92827	-1.71677	8.56e-05
ENSG00000187486	KCNJ11	-3.92676	-2.87667	8.61e-05
ENSG00000282872	C1orf232	-3.92391	-9.28016	8.71e-05
ENSG00000136280	CCM2	-3.92265	-7.38633	8.76e-05
ENSG00000281039	ENSG00000281039	3.9225	3.6519	8.76e-05
ENSG00000256223	ZNF10	-3.92058	-5.37961	8.83e-05
ENSG00000064703	DDX20	3.91975	15.8844	8.86e-05
ENSG00000215695	RSC1A1	3.91862	98.8198	8.91e-05
ENSG00000102882	MAPK3	-3.90738	-23.1997	9.33e-05
ENSG00000196378	ZNF34	3.90697	2.76933	9.35e-05
ENSG00000278535	DHRS11	-3.90508	-15.2239	9.42e-05
ENSG00000003756	RBM5	-3.90048	-25.7631	9.6e-05
ENSG00000100281	HMGXB4	3.89842	47.5398	9.68e-05
ENSG00000176915	ANKLE2	3.89696	2.29661	9.74e-05
ENSG00000091536	MYO15A	-3.8957	-11.911	9.79e-05
ENSG00000119820	YIPF4	-3.89432	-28.0697	9.85e-05
ENSG00000110880	CORO1C	3.89059	2.6238	0.0001
ENSG00000171700	RGS19	-3.88654	-9.54217	0.000102
ENSG00000221988	PPT2	3.88386	18.3469	0.000103
ENSG00000167522	ANKRD11	-3.87801	-80.2176	0.000105
ENSG00000197170	PSMD12	-3.87736	-19.9139	0.000106
ENSG00000124920	MYRF	-3.8763	-3.27541	0.000106
ENSG00000088727	KIF9	-3.87397	-15.3962	0.000107
ENSG00000137133	HINT2	3.87281	11.0281	0.000108
ENSG00000234745	HLA-B	-3.87213	-0.72167	0.000108
ENSG00000122912	SLC25A16	3.86972	10.1594	0.000109
ENSG00000104643	MTMR9	-3.86876	-12.965	0.000109
ENSG00000174938	SEZ6L2	3.86745	1.58308	0.00011
ENSG00000149262	INTS4	3.86245	15.3707	0.000112
ENSG00000111877	MCM9	3.86124	1.05713	0.000113
ENSG00000110446	SLC15A3	-3.8599	-1.20408	0.000113
ENSG00000118997	DNAH7	-3.8588	-7.33822	0.000114
ENSG00000109184	DCUN1D4	3.85329	38.5614	0.000117
ENSG00000188612	SUMO2	-3.84428	-24.5126	0.000121
ENSG00000140259	MFAP1	3.83475	14.8454	0.000126
ENSG00000280204	OR1S1	-3.83356	-81.2427	0.000126
ENSG00000069248	NUP133	-3.8304	-8.96035	0.000128
ENSG00000165684	SNAPC4	-3.82994	-11.8985	0.000128
ENSG00000273047	ENSG00000273047	3.82901	21.4104	0.000129
ENSG00000120053	GOT1	-3.82731	-7.26409	0.00013
ENSG00000226979	LTA	-3.82324	-19.8299	0.000132
ENSG00000182793	GSTA5	-3.8194	-21.7316	0.000134
ENSG00000168806	LCMT2	3.81849	11.8414	0.000134
ENSG00000108830	RND2	-3.8156	-46.1451	0.000136
ENSG00000108557	RAI1	-3.80499	-40.7177	0.000142
ENSG00000100284	TOM1	3.80378	12.472	0.000143
ENSG00000163795	ZNF513	-3.7967	-4.72808	0.000147
ENSG00000171862	PTEN	3.79478	42.6792	0.000148
ENSG00000148110	MFSD14B	-3.79471	-21.6414	0.000148
ENSG00000108255	CRYBA1	-3.79397	-3.3652	0.000148
ENSG00000149716	LTO1	3.78972	13.024	0.000151
ENSG00000110696	C11orf58	3.78684	31.7171	0.000153
ENSG00000112742	TTK	-3.78536	-4.30697	0.000153
ENSG00000163584	RPL22L1	3.78439	18.7682	0.000154
ENSG00000174939	ASPHD1	3.78321	5.15636	0.000155
ENSG00000196296	ATP2A1	-3.78158	-15.1118	0.000156
ENSG00000172733	PURG	3.78111	16.6444	0.000156
ENSG00000135437	RDH5	3.77903	8.50865	0.000157
ENSG00000131196	NFATC1	-3.77871	-7.89032	0.000158
ENSG00000124557	BTN1A1	3.77851	11.8145	0.000158
ENSG00000067221	STOML1	-3.77779	-10.6249	0.000158
ENSG00000204439	C6orf47	-3.77636	-20.7866	0.000159
ENSG00000158092	NCK1	3.77114	8.08196	0.000163
ENSG00000106624	AEBP1	3.76669	7.25951	0.000165
ENSG00000104870	FCGRT	3.76517	19.984	0.000166
ENSG00000140478	GOLGA6D	-3.76334	-576.689	0.000168
ENSG00000127324	TSPAN8	3.76145	33.3723	0.000169
ENSG00000178952	TUFM	-3.76136	-5.97857	0.000169
ENSG00000182944	EWSR1	-3.75858	-45.601	0.000171
ENSG00000174197	MGA	-3.7582	-4.50318	0.000171
ENSG00000196547	MAN2A2	-3.75475	-9.99547	0.000174
ENSG00000159899	NPR2	-3.75236	-9.62318	0.000175
ENSG00000140464	PML	-3.75121	-23.648	0.000176
ENSG00000186665	C17orf58	3.74945	43.4745	0.000177
ENSG00000131153	GINS2	3.74925	20.6709	0.000177
ENSG00000163141	BNIPL	3.73902	6.97406	0.000185
ENSG00000272980	ENSG00000272980	3.73861	6.53214	0.000185
ENSG00000184110	EIF3C	3.73774	401.982	0.000186
ENSG00000108465	CDK5RAP3	3.73644	1.91101	0.000187
ENSG00000102743	SLC25A15	-3.73363	-4.78438	0.000189
ENSG00000131899	LLGL1	3.73346	11.2079	0.000189
ENSG00000198756	COLGALT2	3.73202	3.21489	0.00019
ENSG00000172640	OR10AD1	3.72814	12.8092	0.000193
ENSG00000170571	EMB	-3.72639	-5.70858	0.000194
ENSG00000215440	NPEPL1	3.72632	12.2302	0.000194
ENSG00000257218	GATC	3.72624	69.5955	0.000194
ENSG00000187733	AMY1C	-3.72597	-117.732	0.000195
ENSG00000124575	H1-3	-3.7229	-61.7779	0.000197
ENSG00000254093	PINX1	3.7193	10.5491	0.0002
ENSG00000262484	CCER2	3.71874	10.8234	0.0002
ENSG00000243649	CFB	-3.71848	-21.1926	0.0002
ENSG00000143630	HCN3	3.71574	11.9172	0.000203
ENSG00000282218	ENSG00000282218	3.71532	45.2625	0.000203
ENSG00000123200	ZC3H13	3.7132	9.31635	0.000205
ENSG00000141564	RPTOR	3.71309	10.9271	0.000205
ENSG00000289766	ENSG00000289766	-3.71245	-8.99257	0.000205
ENSG00000159289	GOLGA6A	-3.7124	-579.593	0.000205
ENSG00000063169	BICRA	3.71023	10.9512	0.000207
ENSG00000068001	HYAL2	-3.70871	-31.3072	0.000208
ENSG00000162881	OXER1	3.70543	11.5601	0.000211
ENSG00000055955	ITIH4	3.69175	5.97076	0.000223
ENSG00000141736	ERBB2	3.6861	20.2905	0.000228
ENSG00000034152	MAP2K3	-3.68398	-22.033	0.00023
ENSG00000106992	AK1	-3.68393	-14.8531	0.00023
ENSG00000167244	IGF2	3.67997	16.0769	0.000233
ENSG00000197786	OR5B17	3.67931	100.677	0.000234
ENSG00000116521	SCAMP3	-3.67794	-3.86827	0.000235
ENSG00000105696	TMEM59L	-3.66206	-19.9443	0.00025
ENSG00000130338	TULP4	3.66167	2.50079	0.000251
ENSG00000184209	SNRNP35	-3.66031	-10.5628	0.000252
ENSG00000115165	CYTIP	-3.65715	-43.7404	0.000255
ENSG00000108591	DRG2	-3.65657	-45.3072	0.000256
ENSG00000196993	NPIPB9	3.6536	285.186	0.000259
ENSG00000256269	HMBS	3.647	8.33407	0.000265
ENSG00000137073	UBAP2	-3.64611	-21.6531	0.000266
ENSG00000105662	CRTC1	3.64527	18.2053	0.000267
ENSG00000105808	RASA4	-3.64408	-122.693	0.000268
ENSG00000105610	KLF1	-3.64157	-34.51	0.000271
ENSG00000172650	AGAP5	-3.64141	-9.65572	0.000271
ENSG00000036828	CASR	-3.63921	-1.88531	0.000273
ENSG00000115474	KCNJ13	-3.63847	-7.66155	0.000274
ENSG00000160877	NACC1	-3.63809	-23.9335	0.000275
ENSG00000198793	MTOR	3.63729	7.77639	0.000276
ENSG00000143443	C1orf56	3.63587	19.915	0.000277
ENSG00000049540	ELN	3.63292	34.2377	0.00028
ENSG00000284776	ENSG00000284776	-3.63187	-6.94078	0.000281
ENSG00000134057	CCNB1	3.63104	3.818	0.000282
ENSG00000154217	PITPNC1	3.6302	19.4065	0.000283
ENSG00000198876	DCAF12	3.6286	26.4566	0.000285
ENSG00000143632	ACTA1	3.62494	87.3465	0.000289
ENSG00000174137	FAM53A	-3.62394	-20.9561	0.00029
ENSG00000184887	BTBD6	3.61974	109.844	0.000295
ENSG00000145194	ECE2	-3.61938	-12.5415	0.000295
ENSG00000007392	LUC7L	3.61571	28.8153	0.0003
ENSG00000067208	EVI5	3.61205	12.5784	0.000304
ENSG00000108061	SHOC2	3.60876	12.2495	0.000308
ENSG00000151689	INPP1	-3.60129	-1.80614	0.000317
ENSG00000138069	RAB1A	-3.60087	-20.2101	0.000317
ENSG00000035115	SH3YL1	3.59997	3.12211	0.000318
ENSG00000132780	NASP	-3.59988	-12.7065	0.000318
ENSG00000135164	DMTF1	-3.59422	-16.9878	0.000325
ENSG00000118363	SPCS2	-3.59258	-5.69405	0.000327
ENSG00000181927	OR4P4	3.58705	8.25501	0.000334
ENSG00000143321	HDGF	3.58516	15.5781	0.000337
ENSG00000122417	ODF2L	3.57801	3.23556	0.000346
ENSG00000115226	FNDC4	3.57693	79.0803	0.000348
ENSG00000047849	MAP4	-3.57543	-6.08429	0.00035
ENSG00000105865	DUS4L	3.57462	10.3933	0.000351
ENSG00000121351	IAPP	3.57314	1.62488	0.000353
ENSG00000198130	HIBCH	-3.57279	-9.00571	0.000353
ENSG00000261115	TMEM178B	-3.56901	-5.69318	0.000358
ENSG00000140374	ETFA	-3.56757	-19.4169	0.00036
ENSG00000213722	DDAH2	-3.56345	-11.7061	0.000366
ENSG00000176953	NFATC2IP	-3.56296	-38.9496	0.000367
ENSG00000196387	ZNF140	3.5582	47.5346	0.000373
ENSG00000138071	ACTR2	-3.55771	-13.1402	0.000374
ENSG00000157764	BRAF	3.55667	15.3395	0.000376
ENSG00000197887	OR1S2	-3.55391	-49.1394	0.00038
ENSG00000166167	BTRC	3.55277	18.5166	0.000381
ENSG00000100354	TNRC6B	3.55136	23.0445	0.000383
ENSG00000141404	GNAL	3.55063	8.67641	0.000384
ENSG00000090612	ZNF268	-3.54385	-3.78789	0.000394
ENSG00000167325	RRM1	3.54321	9.22646	0.000395
ENSG00000104976	SNAPC2	3.53796	27.906	0.000403
ENSG00000146247	PHIP	-3.53544	-33.8785	0.000407
ENSG00000162951	LRRTM1	-3.53501	-5.59052	0.000408
ENSG00000167183	PRR15L	3.53194	10.8614	0.000413
ENSG00000220948	TRIM51G	-3.52842	-16.6564	0.000418
ENSG00000142046	TMEM91	3.52411	6.93445	0.000425
ENSG00000161677	JOSD2	-3.51773	-9.30495	0.000435
ENSG00000175445	LPL	3.51687	15.4887	0.000437
ENSG00000138814	PPP3CA	-3.51394	-18.3881	0.000442
ENSG00000160124	MIX23	-3.51253	-2301.84	0.000444
ENSG00000182600	SNORC	-3.51055	-36.2582	0.000447
ENSG00000130720	FIBCD1	-3.5094	-33.3351	0.000449
ENSG00000120833	SOCS2	3.50904	9.8567	0.00045
ENSG00000078747	ITCH	-3.5069	-18.8734	0.000453
ENSG00000138031	ADCY3	3.50168	6.07591	0.000462
ENSG00000059728	MXD1	-3.50145	-12.8439	0.000463
ENSG00000183762	KREMEN1	3.49983	1.05901	0.000466
ENSG00000145354	CISD2	3.4996	10.6936	0.000466
ENSG00000047662	FAM184B	3.49543	17.3251	0.000473
ENSG00000014216	CAPN1	-3.49517	-60.2733	0.000474
ENSG00000123091	RNF11	-3.49469	-53.9	0.000475
ENSG00000089902	RCOR1	-3.49283	-6.4874	0.000478
ENSG00000112561	TFEB	-3.4899	-8.46276	0.000483
ENSG00000139946	PELI2	-3.48883	-10.4337	0.000485
ENSG00000175164	ABO	3.48393	4.41491	0.000494
ENSG00000108384	RAD51C	-3.4821	-11.7501	0.000498
ENSG00000160563	MED27	3.48094	25.7334	0.0005
ENSG00000176956	LY6H	3.4806	7.42653	0.0005
ENSG00000160767	ENTREP3	3.47875	15.962	0.000504
ENSG00000181555	SETD2	-3.47456	-36.1106	0.000512
ENSG00000198853	RUSC2	-3.47381	-15.0001	0.000513
ENSG00000091542	ALKBH5	3.47322	35.1451	0.000514
ENSG00000174839	DENND6A	-3.47221	-14.1182	0.000516
ENSG00000132773	TOE1	3.46815	72.5873	0.000524
ENSG00000161057	PSMC2	3.46749	19.0164	0.000525
ENSG00000205863	C1QTNF9B	-3.4642	-22.1692	0.000532
ENSG00000117450	PRDX1	3.46239	7.93711	0.000535
ENSG00000160752	FDPS	3.45893	43.5412	0.000542
ENSG00000256500	ENSG00000256500	3.45771	6.70504	0.000545
ENSG00000168631	MUCL3	-3.45767	-30.1334	0.000545
ENSG00000177302	TOP3A	3.45724	9.91315	0.000546
ENSG00000168477	TNXB	3.45403	22.0116	0.000552
ENSG00000185800	DMWD	3.45313	31.3573	0.000554
ENSG00000124228	DDX27	-3.45164	-10.4037	0.000557
ENSG00000132437	DDC	3.44984	2.15554	0.000561
ENSG00000237763	AMY1A	3.44912	777.45	0.000562
ENSG00000163611	SPICE1	-3.44875	-4.25008	0.000563
ENSG00000147576	ADHFE1	-3.44844	-3.20525	0.000564
ENSG00000178104	PDE4DIP	-3.44705	-1996.42	0.000567
ENSG00000180011	PTGR3	-3.44672	-18.1231	0.000567
ENSG00000271383	NBPF19	3.44091	1283.81	0.00058
ENSG00000165476	REEP3	-3.44031	-40.7835	0.000581
ENSG00000112701	SENP6	-3.43957	-15.1457	0.000583
ENSG00000109332	UBE2D3	-3.43873	-42.9427	0.000584
ENSG00000101460	MAP1LC3A	-3.43864	-8.58095	0.000585
ENSG00000132837	DMGDH	-3.43649	-4.01035	0.000589
ENSG00000101246	ARFRP1	-3.43458	-28.0632	0.000593
ENSG00000117523	PRRC2C	-3.4304	-10.5069	0.000603
ENSG00000140265	ZSCAN29	-3.42987	-18.8712	0.000604
ENSG00000088451	TGDS	-3.42934	-10.3159	0.000605
ENSG00000182742	HOXB4	3.42867	28.9186	0.000607
ENSG00000256591	ENSG00000256591	-3.42846	-36.2765	0.000607
ENSG00000235106	BRD3OS	-3.42705	-4.46204	0.00061
ENSG00000149922	TBX6	3.42513	22.8277	0.000615
ENSG00000119655	NPC2	3.4251	5.60424	0.000615
ENSG00000143374	TARS2	3.42343	38.0067	0.000618
ENSG00000152359	POC5	-3.42332	-18.9363	0.000619
ENSG00000149927	DOC2A	3.4221	16.2497	0.000621
ENSG00000176092	CRYBG2	3.42099	19.8164	0.000624
ENSG00000176974	SHMT1	3.41363	17.3309	0.000641
ENSG00000197013	ZNF429	-3.41357	-61.3175	0.000641
ENSG00000110955	ATP5F1B	-3.41222	-231.893	0.000644
ENSG00000198356	GET3	-3.41219	-75.0219	0.000644
ENSG00000165275	TRMT10B	-3.41219	-4.81988	0.000644
ENSG00000221955	SLC12A8	-3.41006	-6.27652	0.000649
ENSG00000008300	CELSR3	3.40982	59.6306	0.00065
ENSG00000129003	VPS13C	3.40954	13.4999	0.000651
ENSG00000108947	EFNB3	-3.40661	-10.3526	0.000658
ENSG00000158406	H4C8	-3.40657	-3.30011	0.000658
ENSG00000165621	OXGR1	3.40357	3.33987	0.000665
ENSG00000076706	MCAM	-3.39938	-57.5744	0.000675
ENSG00000152804	HHEX	3.39657	2.51797	0.000682
ENSG00000157368	IL34	3.39569	1.29614	0.000685
ENSG00000270276	H4C15	3.3949	2435.77	0.000687
ENSG00000129968	ABHD17A	-3.39283	-15.1006	0.000692
ENSG00000116580	GON4L	-3.39258	-22.6673	0.000692
ENSG00000140386	SCAPER	-3.39217	-10.2839	0.000693
ENSG00000154783	FGD5	3.39093	24.9241	0.000697
ENSG00000213066	CEP43	3.38995	16.1325	0.000699
ENSG00000137871	ZNF280D	-3.3887	-20.3461	0.000702
ENSG00000072110	ACTN1	3.38855	7.30895	0.000703
ENSG00000166170	BAG5	3.38855	7.28286	0.000703
ENSG00000162624	LHX8	-3.38609	-62.2674	0.000709
ENSG00000106153	CHCHD2	-3.38463	-11.3547	0.000713
ENSG00000143627	PKLR	-3.38028	-37.2989	0.000724
ENSG00000143179	UCK2	-3.38001	-50.0167	0.000725
ENSG00000028528	SNX1	-3.37718	-11.3734	0.000732
ENSG00000162139	NEU3	3.37704	5.28518	0.000733
ENSG00000166136	NDUFB8	3.37442	6.7702	0.00074
ENSG00000187068	C3orf70	-3.37191	-2.03458	0.000746
ENSG00000131462	TUBG1	3.37177	11.9045	0.000747
ENSG00000143727	ACP1	-3.37108	-17.0694	0.000749
ENSG00000163933	RFT1	3.37082	20.7746	0.000749
ENSG00000111328	CDK2AP1	3.36872	22.1469	0.000755
ENSG00000140961	OSGIN1	-3.36847	-0.78364	0.000756
ENSG00000122515	ZMIZ2	-3.36696	-11.5036	0.00076
ENSG00000263528	IKBKE	3.36546	1.29561	0.000764
ENSG00000110047	EHD1	-3.36519	-26.7997	0.000765
ENSG00000130943	PKDREJ	3.36477	33.3673	0.000766
ENSG00000179335	CLK3	3.3609	46.0093	0.000777
ENSG00000110344	UBE4A	3.35923	15.5238	0.000782
ENSG00000130518	IQCN	-3.35905	-7.15239	0.000782
ENSG00000108556	CHRNE	3.35493	22.8517	0.000794
ENSG00000141580	WDR45B	3.3539	5.30379	0.000797
ENSG00000178035	IMPDH2	3.35188	63.1334	0.000803
ENSG00000182187	CRYGB	-3.34923	-33.6183	0.00081
ENSG00000170142	UBE2E1	3.34833	17.4	0.000813
ENSG00000068137	PLEKHH3	-3.34682	-28.1005	0.000817
ENSG00000184678	H2BC21	-3.34664	-128.128	0.000818
ENSG00000151694	ADAM17	-3.34358	-2.54538	0.000827
ENSG00000101057	MYBL2	-3.34331	-3.13856	0.000828
ENSG00000164749	HNF4G	-3.34295	-5.27404	0.000829
ENSG00000138757	G3BP2	3.33651	20.7885	0.000848
ENSG00000198909	MAP3K3	3.33569	66.6429	0.000851
ENSG00000171435	KSR2	-3.33404	-8.77823	0.000856
ENSG00000140367	UBE2Q2	-3.33327	-9.28587	0.000858
ENSG00000184988	TMEM106A	3.3307	1.78891	0.000866
ENSG00000278311	GGNBP2	3.33058	11.3334	0.000867
ENSG00000117036	ETV3	3.33025	16.7448	0.000868
ENSG00000112164	GLP1R	3.32703	3.19263	0.000878
ENSG00000168014	C2CD3	-3.32662	-16.936	0.000879
ENSG00000172572	PDE3A	3.32434	20.805	0.000886
ENSG00000164597	COG5	3.32391	8.41558	0.000888
ENSG00000177628	GBA1	-3.32227	-70.4419	0.000893
ENSG00000101052	IFT52	3.31906	34.4922	0.000903
ENSG00000129757	CDKN1C	-3.3158	-16.929	0.000914
ENSG00000139971	ARMH4	3.31273	2.82632	0.000924
ENSG00000188554	NBR1	-3.30988	-19.8951	0.000933
ENSG00000155792	DEPTOR	-3.30982	-4.55693	0.000934
ENSG00000135540	NHSL1	3.30852	1.99749	0.000938
ENSG00000166483	WEE1	3.30712	18.8624	0.000943
ENSG00000130413	STK33	3.30698	6.62429	0.000943
ENSG00000100461	RBM23	3.30572	40.1638	0.000947
ENSG00000235376	RPEL1	3.30455	14.5431	0.000951
ENSG00000174844	DNAH12	3.30132	4.54194	0.000962
ENSG00000261857	MIA	3.30023	4.5409	0.000966
ENSG00000177830	CHID1	3.29419	9.20875	0.000987
ENSG00000138769	CDKL2	-3.29383	-21.6079	0.000988
ENSG00000168056	LTBP3	3.29211	3.14282	0.000994
ENSG00000144228	SPOPL	-3.29107	-17.0827	0.000998
ENSG00000197442	MAP3K5	-3.29029	-17.8037	0.001001
ENSG00000140320	BAHD1	-3.28865	-16.9672	0.001007
ENSG00000158715	SLC45A3	3.28843	6.22413	0.001007
ENSG00000187699	C2orf88	-3.2859	-3.2111	0.001017
ENSG00000174684	B4GAT1	-3.28558	-6.16817	0.001018
ENSG00000156162	DPY19L4	3.28485	12.2988	0.00102
ENSG00000144331	ZNF385B	3.28166	9.49593	0.001032
ENSG00000075826	SEC31B	3.2783	7.4386	0.001044
ENSG00000198914	POU3F3	3.27742	14.7855	0.001048
ENSG00000170324	FRMPD2	3.27735	8.71456	0.001048
ENSG00000149428	HYOU1	-3.27721	-23.4139	0.001048
ENSG00000131149	GSE1	3.27683	16.4401	0.00105
ENSG00000087884	AAMDC	-3.2734	-7.26421	0.001063
ENSG00000183530	PRR14L	-3.27269	-49.9078	0.001065
ENSG00000127080	IPPK	-3.27124	-7.72237	0.001071
ENSG00000135776	ABCB10	-3.26869	-8.89889	0.00108
ENSG00000179409	GEMIN4	-3.26859	-12.5852	0.001081
ENSG00000014914	MTMR11	3.26731	36.0179	0.001086
ENSG00000108840	HDAC5	-3.26509	-32.4455	0.001094
ENSG00000146674	IGFBP3	3.2619	3.81928	0.001107
ENSG00000178531	CTXN1	3.26067	7.44431	0.001112
ENSG00000011114	BTBD7	-3.26037	-12.1687	0.001113
ENSG00000121101	TEX14	-3.25967	-3.25087	0.001115
ENSG00000141026	MED9	-3.25914	-10.1216	0.001118
ENSG00000227717	GOLGA6L25	3.2582	1217.38	0.001121
ENSG00000123836	PFKFB2	3.2579	18.6929	0.001122
ENSG00000105708	ZNF14	-3.25489	-79.8922	0.001134
ENSG00000152270	PDE3B	3.25485	11.2076	0.001135
ENSG00000196666	FAM180B	-3.25453	-10.9216	0.001136
ENSG00000105402	NAPA	3.25317	15.4992	0.001141
ENSG00000153885	KCTD15	-3.25039	-2.64758	0.001152
ENSG00000135365	PHF21A	-3.24997	-37.1724	0.001154
ENSG00000197134	ZNF257	3.24827	1.40206	0.001161
ENSG00000181744	DIPK2A	3.24713	4.55398	0.001166
ENSG00000149357	LAMTOR1	-3.23827	-65.1454	0.001203
ENSG00000143322	ABL2	3.23754	9.3407	0.001206
ENSG00000176563	CNTD1	-3.2357	-92.73	0.001213
ENSG00000114209	PDCD10	3.23544	17.3627	0.001215
ENSG00000185658	BRWD1	-3.23487	-9.09025	0.001217
ENSG00000089041	P2RX7	-3.23297	-4.68198	0.001225
ENSG00000204613	TRIM10	3.2299	62.0164	0.001238
ENSG00000198400	NTRK1	3.22851	116.574	0.001244
ENSG00000094975	SUCO	-3.22552	-9.74844	0.001257
ENSG00000075218	GTSE1	3.22477	44.0861	0.001261
ENSG00000137474	MYO7A	-3.21809	-3.19564	0.00129
ENSG00000167272	POP5	-3.2153	-12.8948	0.001303
ENSG00000180537	RNF182	-3.2083	-3.36276	0.001335
ENSG00000158792	SPATA2L	3.20803	10.9288	0.001336
ENSG00000125970	RALY	3.20571	38.1084	0.001347
ENSG00000055957	ITIH1	-3.20431	-35.2054	0.001354
ENSG00000185669	SNAI3	3.20362	4.60422	0.001357
ENSG00000185359	HGS	-3.20333	-4.81553	0.001358
ENSG00000165325	DEUP1	-3.20051	-5.32707	0.001372
ENSG00000121552	CSTA	-3.19807	-3.30681	0.001384
ENSG00000074621	SLC24A1	3.19774	5.53194	0.001385
ENSG00000068971	PPP2R5B	3.19591	10.6196	0.001394
ENSG00000075223	SEMA3C	3.19584	4.97905	0.001394
ENSG00000189045	ANKDD1B	-3.19577	-11.2061	0.001395
ENSG00000118946	PCDH17	3.19366	4.5924	0.001405
ENSG00000167526	RPL13	-3.19201	-12.5232	0.001413
ENSG00000151079	KCNA6	-3.1901	-0.79961	0.001422
ENSG00000115216	NRBP1	3.18996	38.3032	0.001423
ENSG00000113300	CNOT6	-3.18985	-28.0807	0.001423
ENSG00000177733	HNRNPA0	-3.18767	-41.053	0.001434
ENSG00000206026	SMIM21	3.18627	32.726	0.001441
ENSG00000180535	BHLHA15	-3.1835	-4.88482	0.001455
ENSG00000165886	UBTD1	-3.18105	-2.82548	0.001467
ENSG00000196757	ZNF700	3.1802	196.368	0.001472
ENSG00000288626	ENSG00000288626	-3.18014	-13.9492	0.001472
ENSG00000120690	ELF1	-3.17891	-26.1038	0.001478
ENSG00000286137	SPDYE14	-3.17762	-3816.21	0.001485
ENSG00000171533	MAP6	3.17759	4.17629	0.001485
ENSG00000164535	DAGLB	-3.17752	-11.3931	0.001485
ENSG00000032219	ARID4A	-3.17453	-35.1554	0.001501
ENSG00000168970	JMJD7-PLA2G4B	-3.17433	-8.20659	0.001502
ENSG00000113615	SEC24A	-3.17345	-17.9644	0.001506
ENSG00000090621	PABPC4	-3.17125	-15.1603	0.001518
ENSG00000175294	CATSPER1	-3.16803	-25.4809	0.001535
ENSG00000163110	PDLIM5	-3.16779	-19.7889	0.001536
ENSG00000256053	COA8	3.16693	8.40424	0.001541
ENSG00000187678	SPRY4	3.16672	18.3067	0.001542
ENSG00000118579	MED28	3.16514	13.15	0.00155
ENSG00000198860	TSEN15	3.16486	32.943	0.001552
ENSG00000110975	SYT10	3.16431	12.4492	0.001555
ENSG00000130561	SAG	3.1633	20.0873	0.00156
ENSG00000270249	ENSG00000270249	3.1629	281.688	0.001562
ENSG00000142556	ZNF614	-3.16283	-12.0384	0.001562
ENSG00000005483	KMT2E	-3.16205	-21.7032	0.001567
ENSG00000138823	MTTP	3.16203	12.5992	0.001567
ENSG00000253649	PRSS51	-3.16201	-33.5533	0.001567
ENSG00000196182	STK40	3.16053	4.75354	0.001575
ENSG00000272573	MUSTN1	-3.15968	-6.6309	0.001579
ENSG00000116539	ASH1L	-3.15854	-35.0977	0.001586
ENSG00000116748	AMPD1	3.15841	31.5371	0.001586
ENSG00000176248	ANAPC2	3.15832	22.7015	0.001587
ENSG00000185298	CCDC137	3.15572	6.57469	0.001601
ENSG00000187595	ZNF385C	-3.15503	-15.7606	0.001605
ENSG00000128250	RFPL1	3.15495	19.9942	0.001605
ENSG00000173548	SNX33	3.15418	13.189	0.001609
ENSG00000198342	ZNF442	-3.15033	-11.2351	0.001631
ENSG00000143816	WNT9A	-3.14624	-25.8104	0.001654
ENSG00000146094	DOK3	3.14489	4.03356	0.001661
ENSG00000110090	CPT1A	-3.14381	-16.0176	0.001668
ENSG00000100150	DEPDC5	3.14313	22.5182	0.001672
ENSG00000222011	FAM185A	-3.143	-30.2307	0.001672
ENSG00000179021	C3orf38	3.143	7.73759	0.001672
ENSG00000137834	SMAD6	3.14101	15.0818	0.001684
ENSG00000188352	FOCAD	3.14068	19.4614	0.001686
ENSG00000130772	MED18	-3.13987	-80.3795	0.00169
ENSG00000185000	DGAT1	3.13653	2.95595	0.00171
ENSG00000173473	SMARCC1	3.13529	17.8668	0.001717
ENSG00000213445	SIPA1	-3.13483	-1.75796	0.00172
ENSG00000197561	ELANE	-3.1346	-20.1923	0.001721
ENSG00000112761	CCN6	-3.13447	-7.03727	0.001722
ENSG00000166224	SGPL1	-3.13378	-11.8903	0.001726
ENSG00000132718	SYT11	-3.13323	-28.019	0.001729
ENSG00000141298	SSH2	-3.13248	-66.1748	0.001733
ENSG00000124198	ARFGEF2	3.12968	3.25494	0.00175
ENSG00000139218	SCAF11	3.12848	24.5958	0.001757
ENSG00000078804	TP53INP2	3.1281	9.43063	0.001759
ENSG00000119737	GPR75	-3.12701	-7.15665	0.001766
ENSG00000172757	CFL1	-3.12652	-40.3633	0.001769
ENSG00000157557	ETS2	-3.12587	-9.60183	0.001773
ENSG00000186788	SPATA31D3	3.12484	594.284	0.001779
ENSG00000091831	ESR1	-3.12409	-7.21513	0.001784
ENSG00000109072	VTN	-3.12351	-2.50831	0.001787
ENSG00000174628	IQCK	-3.123	-165.446	0.00179
ENSG00000182325	FBXL6	3.12074	11.8883	0.001804
ENSG00000127083	OMD	3.11932	6.10383	0.001813
ENSG00000169402	RSPH10B2	-3.11813	-21.3439	0.00182
ENSG00000205856	C22orf42	3.11805	10.3304	0.001821
ENSG00000175591	P2RY2	-3.11765	-14.6365	0.001823
ENSG00000119522	DENND1A	-3.11715	-3.23985	0.001826
ENSG00000276600	RAB7B	3.11657	11.4612	0.00183
ENSG00000081479	LRP2	3.11635	10.4937	0.001831
ENSG00000255730	ENSG00000255730	3.11355	6.44835	0.001849
ENSG00000167088	SNRPD1	3.11152	14.1593	0.001861
ENSG00000143363	PRUNE1	3.10887	3.34986	0.001878
ENSG00000138190	EXOC6	3.10873	20.1584	0.001879
ENSG00000174326	SLC16A11	-3.10758	-10.0276	0.001886
ENSG00000232112	TMA7	3.10522	71.0823	0.001901
ENSG00000154342	WNT3A	-3.10434	-58.746	0.001907
ENSG00000132517	SLC52A1	-3.10312	-6.22856	0.001915
ENSG00000138686	BBS7	-3.1029	-5.24345	0.001916
ENSG00000158234	FAIM	-3.10267	-13.7037	0.001918
ENSG00000108961	RANGRF	3.10245	18.9528	0.001919
ENSG00000121361	KCNJ8	-3.10205	-8.60851	0.001922
ENSG00000128944	KNSTRN	3.10055	4.36017	0.001932
ENSG00000179922	ZNF784	-3.09918	-5.03352	0.001941
ENSG00000173175	ADCY5	-3.09741	-14.1966	0.001952
ENSG00000163638	ADAMTS9	3.09629	2.13275	0.00196
ENSG00000130584	ZBTB46	-3.096	-9.36252	0.001962
ENSG00000184182	UBE2F	3.09527	1.44504	0.001966
ENSG00000188338	SLC38A3	3.09439	4.20329	0.001972
ENSG00000214891	TRIM64C	3.09355	38.8649	0.001978
ENSG00000157005	SST	3.09261	2.33203	0.001984
ENSG00000133243	BTBD2	-3.09212	-12.2101	0.001987
ENSG00000168634	WFDC13	-3.09069	-56.4704	0.001997
ENSG00000162522	KIAA1522	-3.08907	-4.18942	0.002008
ENSG00000104973	MED25	3.08492	1.69665	0.002036
ENSG00000131068	DEFB118	3.08138	78.7769	0.00206
ENSG00000179292	TMEM151A	-3.08078	-4.76226	0.002065
ENSG00000255587	RAB44	3.07958	2.96534	0.002073
ENSG00000198901	PRC1	-3.07834	-7.513	0.002082
ENSG00000185104	FAF1	-3.07724	-6.27801	0.002089
ENSG00000166451	CENPN	-3.07457	-10.1147	0.002108
ENSG00000075089	ACTR6	3.0735	84.3216	0.002116
ENSG00000162065	TBC1D24	3.07314	70.791	0.002118
ENSG00000173762	CD7	-3.07288	-25.0724	0.00212
ENSG00000182240	BACE2	-3.0722	-3.34487	0.002125
ENSG00000030304	MUSK	3.07028	10.1266	0.002139
ENSG00000183783	KCTD8	3.06946	5.84878	0.002144
ENSG00000229453	SPINK8	-3.06802	-9.84411	0.002155
ENSG00000089169	RPH3A	-3.06524	-17.1679	0.002175
ENSG00000133104	SPART	-3.06503	-5.0107	0.002176
ENSG00000134056	MRPS36	-3.06457	-6.47734	0.00218
ENSG00000103494	RPGRIP1L	3.06368	22.3962	0.002186
ENSG00000108825	PTGES3L-AARSD1	3.06147	7.98056	0.002203
ENSG00000161040	FBXL13	-3.05948	-12.8354	0.002217
ENSG00000162897	FCAMR	3.05804	8.46373	0.002228
ENSG00000175619	OR4B1	3.05462	26.5181	0.002253
ENSG00000289282	ENSG00000289282	-3.05439	-34.103	0.002255
ENSG00000140030	GPR65	3.05285	2.37868	0.002267
ENSG00000053501	USE1	-3.05194	-12.8275	0.002274
ENSG00000177981	ASB8	-3.0517	-15.3324	0.002275
ENSG00000282804	ENSG00000282804	-3.05157	-9.91336	0.002277
ENSG00000177453	NIM1K	3.05141	2.61399	0.002278
ENSG00000010361	FUZ	-3.05072	-6.43751	0.002283
ENSG00000144048	DUSP11	-3.0505	-6.42109	0.002285
ENSG00000079332	SAR1A	3.04853	11.2464	0.0023
ENSG00000055118	KCNH2	-3.04784	-7.09842	0.002305
ENSG00000121390	PSPC1	3.04709	52.269	0.002311
ENSG00000179144	GIMAP7	3.04617	5.51893	0.002318
ENSG00000158806	NPM2	3.04421	3.23881	0.002333
ENSG00000163104	SMARCAD1	-3.04203	-5.32904	0.00235
ENSG00000163762	TM4SF18	-3.04183	-2.94686	0.002351
ENSG00000196531	NACA	-3.04166	-57.2191	0.002353
ENSG00000100154	TTC28	3.04153	1.03676	0.002354
ENSG00000172057	ORMDL3	3.04113	7.6969	0.002357
ENSG00000172977	KAT5	-3.03849	-22.7146	0.002378
ENSG00000172175	MALT1	-3.03822	-8.74621	0.00238
ENSG00000159352	PSMD4	-3.03736	-9.95786	0.002387
ENSG00000204323	SMIM5	3.0331	11.3211	0.002421
ENSG00000161896	IP6K3	3.03197	6.64028	0.00243
ENSG00000143486	EIF2D	3.02996	17.0519	0.002446
ENSG00000153933	DGKE	-3.0296	-5.53798	0.002449
ENSG00000104903	LYL1	-3.02867	-22.0951	0.002456
ENSG00000169442	CD52	-3.02311	-0.78015	0.002502
ENSG00000164934	DCAF13	-3.02225	-10.7301	0.002509
ENSG00000103942	HOMER2	-3.01992	-7.44417	0.002528
ENSG00000223547	ZNF844	-3.01937	-9.08208	0.002533
ENSG00000175582	RAB6A	3.01932	32.4732	0.002533
ENSG00000007923	DNAJC11	3.0173	68.1941	0.00255
ENSG00000234829	IFNA17	3.01649	5.83498	0.002557
ENSG00000159063	ALG8	3.01589	5.09741	0.002562
ENSG00000204351	SKIC2	3.01295	20.0246	0.002587
ENSG00000224389	C4B	3.01165	803.775	0.002598
ENSG00000177683	THAP5	3.01084	14.988	0.002605
ENSG00000265808	SEC22B	3.01082	134.153	0.002605
ENSG00000163950	SLBP	3.01046	7.42535	0.002609
ENSG00000176476	SGF29	3.00904	27.4687	0.002621
ENSG00000163463	KRTCAP2	-3.00898	-17.186	0.002621
ENSG00000149591	TAGLN	-3.00892	-5.33586	0.002622
ENSG00000132840	BHMT2	-3.00887	-2.47219	0.002622
ENSG00000112246	SIM1	3.00792	8.67899	0.00263
ENSG00000228049	POLR2J2	3.00774	36.1789	0.002632
ENSG00000220201	ZGLP1	3.00764	18.4437	0.002633
ENSG00000166797	CIAO2A	-3.00715	-40.0332	0.002637
ENSG00000167967	E4F1	3.00654	10.8792	0.002642
ENSG00000156374	PCGF6	-3.00616	-38.7956	0.002646
ENSG00000198648	STK39	3.00474	50.6882	0.002658
ENSG00000145332	KLHL8	3.00408	5.91786	0.002664
ENSG00000089486	CDIP1	-3.00232	-11.3913	0.002679
ENSG00000145692	BHMT	3.00182	10.8246	0.002684
ENSG00000100263	RHBDD3	-3.0018	-22.8769	0.002684
ENSG00000135482	ZC3H10	-2.99834	-24.2069	0.002715
ENSG00000213218	CSH2	-2.99736	-12.2948	0.002723
ENSG00000149735	GPHA2	-2.99535	-7.66003	0.002741
ENSG00000161618	ALDH16A1	-2.99343	-10.5173	0.002759
ENSG00000205693	MANSC4	2.99343	22.6725	0.002759
ENSG00000132970	WASF3	2.99331	6.37869	0.00276
ENSG00000169507	SLC38A11	-2.99316	-2.51719	0.002761
ENSG00000169230	PRELID1	-2.99238	-3.90461	0.002768
ENSG00000188897	ENSG00000188897	-2.99127	-4.08975	0.002778
ENSG00000163071	SPATA18	-2.98964	-5.40728	0.002793
ENSG00000167118	URM1	-2.98873	-14.8781	0.002801
ENSG00000169860	P2RY1	-2.98771	-2.31665	0.002811
ENSG00000118971	CCND2	2.98747	9.3612	0.002813
ENSG00000254206	NPIPB11	-2.98284	-6.69547	0.002856
ENSG00000127585	FBXL16	2.98218	10.0176	0.002862
ENSG00000242715	CCDC169	-2.98182	-2.89156	0.002865
ENSG00000008197	TFAP2D	2.98154	37.5649	0.002868
ENSG00000198271	KRTAP4-5	-2.97913	-42.4415	0.002891
ENSG00000100023	PPIL2	2.97541	29.3546	0.002926
ENSG00000288654	ENSG00000288654	2.97529	5.76011	0.002927
ENSG00000135801	TAF5L	-2.9748	-12.9182	0.002932
ENSG00000204599	TRIM39	-2.9747	-16.0737	0.002933
ENSG00000162736	NCSTN	-2.97468	-20.4771	0.002933
ENSG00000204315	FKBPL	-2.97458	-14.4636	0.002934
ENSG00000161204	ABCF3	2.97433	4.7877	0.002936
ENSG00000085231	AK6	2.97403	35.762	0.002939
ENSG00000197496	SLC2A10	-2.97283	-9.03249	0.002951
ENSG00000105341	DMAC2	2.9704	3.50856	0.002974
ENSG00000108604	SMARCD2	-2.97012	-11.8026	0.002977
ENSG00000177202	SPACA4	2.96963	29.798	0.002982
ENSG00000073803	MAP3K13	2.96684	7.63331	0.003009
ENSG00000104129	DNAJC17	-2.96332	-6.76832	0.003043
ENSG00000196132	MYT1	2.95706	2.76478	0.003106
ENSG00000261587	TMEM249	-2.95699	-7.07001	0.003107
ENSG00000065325	GLP2R	2.95622	30.224	0.003114
ENSG00000178425	NT5DC1	-2.95483	-11.3635	0.003128
ENSG00000100399	CHADL	2.95458	6.86364	0.003131
ENSG00000205502	C2CD4B	-2.95365	-0.46571	0.00314
ENSG00000175806	MSRA	-2.95246	-10.9915	0.003153
ENSG00000023330	ALAS1	-2.95107	-33.1156	0.003167
ENSG00000103657	HERC1	-2.94661	-3.99881	0.003213
ENSG00000161981	SNRNP25	2.94473	3.61129	0.003232
ENSG00000113916	BCL6	2.94447	2.18313	0.003235
ENSG00000143995	MEIS1	2.94405	9.93356	0.003239
ENSG00000092439	TRPM7	-2.94396	-4.74938	0.00324
ENSG00000140463	BBS4	-2.94319	-12.0987	0.003248
ENSG00000100330	MTMR3	-2.94306	-20.8496	0.00325
ENSG00000213619	NDUFS3	2.94299	22.8571	0.003251
ENSG00000122218	COPA	-2.94278	-11.7518	0.003253
ENSG00000152749	GPR180	2.94246	1.68191	0.003256
ENSG00000172728	FUT10	-2.94173	-0.9919	0.003264
ENSG00000104518	GSDMD	2.9415	9.23502	0.003266
ENSG00000019505	SYT13	2.9411	6.03096	0.00327
ENSG00000137947	GTF2B	-2.94079	-10.9833	0.003274
ENSG00000084463	WBP11	-2.94016	-7.45921	0.00328
ENSG00000120235	IFNA6	2.93864	43.0659	0.003297
ENSG00000134250	NOTCH2	2.9376	129.197	0.003308
ENSG00000204237	OXLD1	2.93717	7.32388	0.003312
ENSG00000133597	ADCK2	2.93505	6.23524	0.003335
ENSG00000136404	TM6SF1	-2.93439	-7.05689	0.003342
ENSG00000243449	C4orf48	2.93341	7.20648	0.003353
ENSG00000086205	FOLH1	-2.93102	-2.71682	0.003378
ENSG00000069275	NUCKS1	-2.92513	-20.7999	0.003443
ENSG00000107829	FBXW4	2.92233	46.8099	0.003474
ENSG00000042286	AIFM2	-2.92176	-4.45298	0.003481
ENSG00000118473	SGIP1	2.92135	1.92509	0.003485
ENSG00000144857	BOC	-2.92124	-1.26073	0.003486
ENSG00000143595	AQP10	-2.92113	-15.6244	0.003488
ENSG00000259571	BLID	2.92022	19.9437	0.003498
ENSG00000090615	GOLGA3	2.92014	2.95573	0.003499
ENSG00000143401	ANP32E	2.91988	37.7292	0.003502
ENSG00000100926	TM9SF1	2.91875	16.4452	0.003514
ENSG00000136144	RCBTB1	2.91806	13.1814	0.003522
ENSG00000134686	PHC2	2.91676	7.60583	0.003537
ENSG00000164039	BDH2	-2.91596	-3.5026	0.003546
ENSG00000162407	PLPP3	-2.91435	-12.8422	0.003564
ENSG00000138750	NUP54	-2.91306	-7.12676	0.003579
ENSG00000160753	RUSC1	-2.9128	-11.2003	0.003582
ENSG00000196353	CPNE4	-2.90938	-3.32566	0.003622
ENSG00000141101	NOB1	-2.90787	-69.166	0.003639
ENSG00000165219	GAPVD1	2.90758	12.9503	0.003642
ENSG00000162517	PEF1	-2.90711	-17.3746	0.003648
ENSG00000289764	ENSG00000289764	2.90655	2.4286	0.003654
ENSG00000090263	MRPS33	-2.90643	-43.6325	0.003656
ENSG00000164308	ERAP2	2.90636	7.34856	0.003657
ENSG00000012048	BRCA1	2.90536	6.46825	0.003668
ENSG00000172380	GNG12	2.90493	6.8615	0.003673
ENSG00000260325	HSPB9	2.90399	7.20584	0.003684
ENSG00000274180	NATD1	2.90293	1.52768	0.003697
ENSG00000217236	SP9	2.90056	52.8927	0.003725
ENSG00000186075	ZPBP2	-2.89951	-10.4987	0.003737
ENSG00000163472	TMEM79	2.89935	20.4272	0.003739
ENSG00000157551	KCNJ15	2.89899	3.23547	0.003744
ENSG00000111271	ACAD10	-2.89856	-50.7862	0.003749
ENSG00000203666	EFCAB2	-2.89726	-10.0291	0.003764
ENSG00000132570	PCBD2	2.89478	4.77855	0.003794
ENSG00000100395	L3MBTL2	2.89452	16.2554	0.003797
ENSG00000173093	CCDC63	2.89402	23.2014	0.003803
ENSG00000105509	HAS1	-2.89391	-6.53113	0.003805
ENSG00000198502	HLA-DRB5	-2.89327	-20.0014	0.003812
ENSG00000104888	SLC17A7	2.89165	5.77636	0.003832
ENSG00000197062	ZSCAN26	-2.88978	-10.5313	0.003855
ENSG00000001617	SEMA3F	2.88964	18.2784	0.003857
ENSG00000110046	ATG2A	-2.88919	-13.5146	0.003862
ENSG00000103245	CIAO3	-2.88658	-19.2316	0.003895
ENSG00000010310	GIPR	-2.88618	-3.02938	0.003899
ENSG00000122741	DCAF10	2.88608	11.1403	0.003901
ENSG00000086544	ITPKC	2.88342	21.0965	0.003934
ENSG00000132182	NUP210	-2.88306	-1.5481	0.003938
ENSG00000205571	SMN2	2.88249	1032.42	0.003945
ENSG00000147883	CDKN2B	-2.88158	-6.96374	0.003957
ENSG00000103197	TSC2	-2.87952	-68.6204	0.003983
ENSG00000161714	PLCD3	-2.87911	-23.758	0.003988
ENSG00000183864	TOB2	2.87905	18.0879	0.003989
ENSG00000114786	ABHD14A-ACY1	-2.87745	-16.33	0.004009
ENSG00000178074	C2orf69	-2.87744	-10.9028	0.004009
ENSG00000271810	ENSG00000271810	-2.87588	-56.3153	0.004029
ENSG00000027869	SH2D2A	2.87335	11.3662	0.004061
ENSG00000065548	ZC3H15	-2.87291	-20.7025	0.004067
ENSG00000256646	ENSG00000256646	-2.87004	-32.3037	0.004104
ENSG00000163462	TRIM46	2.86969	7.2784	0.004109
ENSG00000114346	ECT2	-2.86871	-10.3113	0.004121
ENSG00000160796	NBEAL2	-2.86807	-20.7649	0.00413
ENSG00000022840	RNF10	2.86675	21.9846	0.004147
ENSG00000011198	ABHD5	-2.86605	-5.42782	0.004156
ENSG00000134294	SLC38A2	2.86569	15.5887	0.004161
ENSG00000168874	ATOH8	-2.86565	-12.0325	0.004162
ENSG00000105821	DNAJC2	2.8655	4.7982	0.004164
ENSG00000144909	OSBPL11	-2.86429	-2.51773	0.004179
ENSG00000123219	CENPK	2.86373	7.42312	0.004187
ENSG00000117318	ID3	-2.86284	-4.75558	0.004199
ENSG00000214128	TMEM213	2.86124	39.3857	0.00422
ENSG00000286920	SMIM40	2.86059	67.99	0.004229
ENSG00000125505	MBOAT7	-2.86047	-6.80322	0.00423
ENSG00000066405	CLDN18	-2.85873	-17.0783	0.004253
ENSG00000168828	OR13J1	2.8587	92.6021	0.004254
ENSG00000267179	ENSG00000267179	2.85804	205.41	0.004263
ENSG00000010379	SLC6A13	-2.85798	-51.1594	0.004263
ENSG00000181788	SIAH2	2.85745	12.0608	0.004271
ENSG00000027001	MIPEP	-2.85587	-21.2379	0.004292
ENSG00000140488	CELF6	2.85453	21.7266	0.00431
ENSG00000177034	MTX3	-2.85435	-6.76337	0.004313
ENSG00000143702	CEP170	2.85366	15.5893	0.004322
ENSG00000162298	SYVN1	-2.8507	-16.0712	0.004362
ENSG00000160299	PCNT	-2.84713	-19.1533	0.004412
ENSG00000169962	TAS1R3	-2.84652	-38.1901	0.00442
ENSG00000156398	SFXN2	2.84516	5.64572	0.004439
ENSG00000184281	TSSC4	-2.84389	-24.6457	0.004457
ENSG00000274750	H3C6	-2.84293	-3.15627	0.00447
ENSG00000148798	INA	-2.84004	-9.19798	0.004511
ENSG00000181418	DDN	-2.83717	-33.8132	0.004552
ENSG00000012660	ELOVL5	-2.83698	-14.1362	0.004554
ENSG00000133561	GIMAP6	2.83623	4.95181	0.004565
ENSG00000110107	PRPF19	-2.83598	-24.8364	0.004569
ENSG00000164500	SPATA48	-2.83578	-10.1157	0.004571
ENSG00000163900	TMEM41A	2.83432	2.69821	0.004592
ENSG00000164733	CTSB	2.83368	11.551	0.004602
ENSG00000103415	HMOX2	2.82989	4.92403	0.004656
ENSG00000154319	FAM167A	2.8258	3.99189	0.004716
ENSG00000145868	FBXO38	2.82469	22.4757	0.004733
ENSG00000120913	PDLIM2	-2.82347	-1.96984	0.004751
ENSG00000188037	CLCN1	2.82182	7.98606	0.004775
ENSG00000242689	CNTF	-2.82149	-11.5214	0.00478
ENSG00000166963	MAP1A	-2.82031	-25.2546	0.004798
ENSG00000204610	TRIM15	2.81943	18.615	0.004811
ENSG00000116030	SUMO1	2.81812	23.4329	0.004831
ENSG00000250709	CCDC169-SOHLH2	-2.81732	-5.47383	0.004843
ENSG00000197045	GMFB	2.81697	10.4895	0.004848
ENSG00000183186	C2CD4C	2.81678	17.2338	0.004851
ENSG00000132676	DAP3	-2.81574	-8.88095	0.004866
ENSG00000197275	RAD54B	2.81571	13.9665	0.004867
ENSG00000164221	CCDC112	-2.81561	-10.4288	0.004868
ENSG00000142549	IGLON5	-2.8156	-5.59226	0.004869
ENSG00000168010	ATG16L2	-2.81544	-7.36232	0.004871
ENSG00000110422	HIPK3	-2.81478	-18.1414	0.004881
ENSG00000074842	MYDGF	2.81266	6.67246	0.004913
ENSG00000066032	CTNNA2	2.81265	6.79116	0.004913
ENSG00000169689	CENPX	-2.81247	-2.24109	0.004916
ENSG00000076201	PTPN23	-2.81244	-27.359	0.004917
ENSG00000137204	SLC22A7	-2.81104	-54.2071	0.004938
ENSG00000172006	ZNF554	2.80932	4.15	0.004965
ENSG00000186803	IFNA10	-2.80768	-4.78755	0.00499
ENSG00000166435	XRRA1	-2.80758	-1.63686	0.004991
ENSG00000149182	ARFGAP2	2.80732	16.727	0.004996
ENSG00000189319	FAM53B	-2.8052	-10.4394	0.005028
ENSG00000196268	ZNF493	-2.80348	-3.44323	0.005055
ENSG00000182704	TSKU	-2.80314	-3.72417	0.005061
ENSG00000183150	GPR19	2.80264	7.93246	0.005069
ENSG00000118496	FBXO30	2.80176	37.3787	0.005082
ENSG00000123815	COQ8B	2.80173	18.8198	0.005083
ENSG00000237388	OR4A47	2.80167	26.6356	0.005084
ENSG00000137266	SLC22A23	-2.80097	-4.29183	0.005095
ENSG00000117281	CD160	2.80084	251.906	0.005097
ENSG00000186364	NUDT17	2.80084	375.289	0.005097
ENSG00000162244	RPL29	2.79881	15.8752	0.005129
ENSG00000120093	HOXB3	2.79865	16.7165	0.005132
ENSG00000101160	CTSZ	-2.79802	-4.18347	0.005142
ENSG00000136930	PSMB7	-2.79797	-2.94655	0.005143
ENSG00000234409	CCDC188	-2.79514	-35.6289	0.005188
ENSG00000172935	MRGPRF	2.79478	24.4089	0.005193
ENSG00000114270	COL7A1	2.79462	29.7538	0.005196
ENSG00000213918	DNASE1	-2.79412	-17.8507	0.005204
ENSG00000114646	CSPG5	2.79309	10.3439	0.005221
ENSG00000288645	ENSG00000288645	-2.79262	-4.74378	0.005228
ENSG00000110108	TMEM109	2.79138	29.0924	0.005248
ENSG00000131951	LRRC9	-2.79105	-4.57374	0.005254
ENSG00000104825	NFKBIB	-2.79041	-9.37433	0.005264
ENSG00000197457	STMN3	2.78681	4.22256	0.005323
ENSG00000197020	ZNF100	-2.78328	-3.47354	0.005381
ENSG00000176160	HSF5	-2.78269	-79.6478	0.005391
ENSG00000112531	QKI	2.78216	13.9819	0.0054
ENSG00000150961	SEC24D	-2.77997	-3.58895	0.005436
ENSG00000134571	MYBPC3	2.77836	59.9245	0.005463
ENSG00000185559	DLK1	-2.77825	-2.62465	0.005465
ENSG00000060642	PIGV	2.7781	9.56099	0.005468
ENSG00000110075	PPP6R3	2.77787	29.1051	0.005472
ENSG00000152942	RAD17	2.77668	14.827	0.005492
ENSG00000152936	LMNTD1	-2.7765	-3.17985	0.005495
ENSG00000117713	ARID1A	-2.7757	-87.2383	0.005508
ENSG00000197745	SCGB1D4	2.77498	29.2384	0.005521
ENSG00000104413	ESRP1	2.77469	1.62416	0.005525
ENSG00000181929	PRKAG1	2.77448	12.5127	0.005529
ENSG00000101331	CCM2L	2.77303	16.7064	0.005554
ENSG00000100425	BRD1	-2.77214	-38.3643	0.005569
ENSG00000169032	MAP2K1	-2.7719	-11.0513	0.005573
ENSG00000118407	FILIP1	2.77109	1.05359	0.005587
ENSG00000226490	C8orf90	2.77026	21.2752	0.005601
ENSG00000253537	PCDHGA7	-2.76978	-8.47363	0.005609
ENSG00000196476	C20orf96	2.7687	21.2618	0.005628
ENSG00000213625	LEPROT	-2.76717	-12.4407	0.005655
ENSG00000145911	N4BP3	2.7641	5.60154	0.005708
ENSG00000197279	ZNF165	2.76397	4.99224	0.00571
ENSG00000258724	PINX1	2.76321	12.232	0.005724
ENSG00000116786	PLEKHM2	-2.76305	-26.8281	0.005726
ENSG00000100393	EP300	2.76276	29.0966	0.005732
ENSG00000135535	CD164	2.76273	6.51266	0.005732
ENSG00000168887	C2orf68	2.76225	26.4718	0.00574
ENSG00000183396	TMEM89	-2.76096	-9.40623	0.005763
ENSG00000168575	SLC20A2	2.7576	2.84253	0.005823
ENSG00000165029	ABCA1	2.75608	1.4485	0.00585
ENSG00000124813	RUNX2	2.7555	8.32384	0.00586
ENSG00000171488	LRRC8C	2.75521	7.96218	0.005865
ENSG00000273542	H4C12	-2.75501	-36.4082	0.005869
ENSG00000087258	GNAO1	2.75482	7.7489	0.005872
ENSG00000100578	KIAA0586	-2.75473	-10.9254	0.005874
ENSG00000278463	H2AC4	-2.7541	-25.8408	0.005885
ENSG00000081189	MEF2C	2.7535	11.0499	0.005896
ENSG00000197006	METTL9	2.74827	21.7268	0.005991
ENSG00000099625	CBARP	2.74794	71.1932	0.005997
ENSG00000074071	MRPS34	2.74628	10.9255	0.006028
ENSG00000164543	STK17A	2.74373	6.19484	0.006074
ENSG00000185324	CDK10	-2.74351	-3.08871	0.006079
ENSG00000018699	TTC27	2.7409	29.499	0.006127
ENSG00000174606	ANGEL2	-2.73911	-15.6323	0.006161
ENSG00000058085	LAMC2	-2.73884	-2.20353	0.006166
ENSG00000176170	SPHK1	2.73874	9.56225	0.006167
ENSG00000118557	PMFBP1	-2.73755	-4.96165	0.00619
ENSG00000255398	HCAR3	-2.73702	-7.26379	0.0062
ENSG00000132275	RRP8	-2.73294	-6.63554	0.006277
ENSG00000196639	HRH1	2.73274	16.5114	0.006281
ENSG00000108588	CCDC47	2.73147	9.38302	0.006305
ENSG00000164889	SLC4A2	-2.73088	-7.251	0.006317
ENSG00000100842	EFS	-2.72945	-11.6419	0.006344
ENSG00000125821	DTD1	-2.72798	-5.66417	0.006372
ENSG00000135763	URB2	2.72723	4.47992	0.006387
ENSG00000139233	LLPH	-2.72664	-22.1393	0.006398
ENSG00000108352	RAPGEFL1	-2.7264	-126.173	0.006403
ENSG00000164087	POC1A	-2.72572	-10.4694	0.006416
ENSG00000104267	CA2	2.72562	1.9711	0.006418
ENSG00000204618	RNF39	2.72559	11.671	0.006419
ENSG00000101115	SALL4	-2.72557	-6.90509	0.006419
ENSG00000225327	USP17L3	-2.7247	-3455.22	0.006436
ENSG00000214160	ALG3	-2.72387	-12.9474	0.006452
ENSG00000132781	MUTYH	-2.7236	-30.5668	0.006457
ENSG00000185811	IKZF1	2.72201	3.17192	0.006489
ENSG00000283297	TEX52	2.72196	3.89372	0.006489
ENSG00000137941	TTLL7	-2.72176	-5.58741	0.006494
ENSG00000061492	WNT8A	-2.72023	-41.5788	0.006524
ENSG00000232388	SMIM26	2.71954	26.4188	0.006537
ENSG00000186104	CYP2R1	2.71935	12.8718	0.006541
ENSG00000204390	HSPA1L	-2.71909	-4.32288	0.006546
ENSG00000111276	CDKN1B	-2.71835	-13.4952	0.006561
ENSG00000099889	ARVCF	2.71661	3.60011	0.006595
ENSG00000179761	PIPOX	2.71569	3.5422	0.006614
ENSG00000172765	TMCC1	2.71459	19.8658	0.006636
ENSG00000177045	SIX5	-2.71391	-76.4751	0.00665
ENSG00000091704	CPA1	-2.71309	-0.75484	0.006666
ENSG00000196358	NTNG2	2.71194	7.26616	0.006689
ENSG00000290292	HOMEZ	-2.71009	-10.3627	0.006727
ENSG00000164049	FBXW12	2.70742	6.15578	0.006781
ENSG00000280670	CCDC163	2.70724	21.583	0.006784
ENSG00000205937	RNPS1	-2.70344	-25.4831	0.006863
ENSG00000183379	SYNDIG1L	2.70321	5.86229	0.006867
ENSG00000135114	OASL	-2.70214	-14.8613	0.00689
ENSG00000147647	DPYS	2.70166	5.61227	0.0069
ENSG00000164715	LMTK2	-2.70146	-7.74464	0.006904
ENSG00000177752	YIPF7	2.70106	7.72993	0.006912
ENSG00000101361	NOP56	2.69979	4.1148	0.006938
ENSG00000197852	INKA2	-2.69966	-4.01341	0.006941
ENSG00000121350	PYROXD1	2.69966	3.1838	0.006941
ENSG00000135424	ITGA7	2.69921	7.31553	0.00695
ENSG00000168301	KCTD6	2.69798	14.077	0.006976
ENSG00000196376	SLC35F1	2.69643	2.71356	0.007009
ENSG00000141750	STAC2	2.69641	21.1805	0.007009
ENSG00000184014	DENND5A	2.69562	10.3236	0.007026
ENSG00000253958	CLDN23	-2.69509	-2.92424	0.007037
ENSG00000204498	NFKBIL1	2.69401	4.09503	0.00706
ENSG00000039537	C6	-2.69343	-5.63857	0.007072
ENSG00000110060	PUS3	2.69334	17.8551	0.007074
ENSG00000189090	FAM25G	-2.69233	-1554.49	0.007096
ENSG00000108561	C1QBP	-2.69225	-33.4126	0.007097
ENSG00000172795	DCP2	2.69221	8.73681	0.007098
ENSG00000186510	CLCNKA	-2.69184	-31.1528	0.007106
ENSG00000171763	SPATA5L1	-2.69057	-14.617	0.007133
ENSG00000120068	HOXB8	2.68974	34.0144	0.007151
ENSG00000115204	MPV17	-2.68925	-42.2402	0.007161
ENSG00000173915	ATP5MK	2.68854	14.069	0.007177
ENSG00000113504	SLC12A7	-2.68481	-4.00605	0.007257
ENSG00000124380	SNRNP27	2.68411	15.927	0.007272
ENSG00000188761	BCL2L15	2.68372	94.9706	0.007281
ENSG00000179889	PDXDC1	2.68275	72.892	0.007302
ENSG00000172260	NEGR1	-2.68119	-18.6091	0.007336
ENSG00000127580	WDR24	-2.67822	-14.9184	0.007401
ENSG00000065135	GNAI3	2.6765	16.931	0.00744
ENSG00000174775	HRAS	2.67614	1.78331	0.007448
ENSG00000111713	GYS2	-2.6745	-16.5343	0.007484
ENSG00000089050	RBBP9	-2.67349	-7.44729	0.007507
ENSG00000112511	PHF1	-2.67348	-14.3916	0.007507
ENSG00000106819	ASPN	2.67265	12.4742	0.007525
ENSG00000175352	NRIP3	-2.67153	-3.83133	0.007551
ENSG00000040341	STAU2	2.67103	12.1161	0.007562
ENSG00000025423	HSD17B6	2.66872	8.25011	0.007614
ENSG00000134030	CTIF	-2.66757	-22.298	0.00764
ENSG00000051620	HEBP2	-2.66733	-54.7938	0.007646
ENSG00000164893	SLC7A13	-2.66644	-55.1809	0.007666
ENSG00000197935	ZNF311	-2.66577	-0.48304	0.007681
ENSG00000129226	CD68	-2.66559	-5.09294	0.007685
ENSG00000108946	PRKAR1A	2.66515	7.4539	0.007695
ENSG00000160321	ZNF208	2.66404	1.41793	0.007721
ENSG00000196503	ARL9	2.66286	4.56578	0.007748
ENSG00000118640	VAMP8	-2.66285	-4.6554	0.007748
ENSG00000157150	TIMP4	2.66208	14.4321	0.007766
ENSG00000100811	YY1	2.66198	26.7963	0.007768
ENSG00000111245	MYL2	2.66197	56.719	0.007769
ENSG00000143278	F13B	2.66109	9.63504	0.007789
ENSG00000134982	APC	2.66091	4.74648	0.007793
ENSG00000249209	ENSG00000249209	2.66074	2.0567	0.007797
ENSG00000115504	EHBP1	2.66003	26.3009	0.007813
ENSG00000204296	TSBP1	2.65847	14.0801	0.00785
ENSG00000176125	UFSP1	-2.65657	-10.6182	0.007894
ENSG00000128610	FEZF1	-2.65603	-22.1169	0.007907
ENSG00000137692	DCUN1D5	2.65545	14.6407	0.00792
ENSG00000213246	SUPT4H1	-2.65534	-10.6857	0.007923
ENSG00000130921	MTRFR	-2.65474	-10.9716	0.007937
ENSG00000169047	IRS1	-2.65433	-6.48253	0.007947
ENSG00000187726	DNAJB13	-2.65376	-4.60844	0.00796
ENSG00000196363	WDR5	2.65237	3.27535	0.007993
ENSG00000122642	FKBP9	2.65217	2.92863	0.007998
ENSG00000132388	UBE2G1	2.65181	38.4306	0.008006
ENSG00000143373	ZNF687	2.65127	10.4116	0.008019
ENSG00000013583	HEBP1	2.65106	0.865426	0.008024
ENSG00000142731	PLK4	-2.65007	-7.03377	0.008048
ENSG00000088808	PPP1R13B	-2.6456	-1.49202	0.008155
ENSG00000236637	IFNA4	2.64468	21.7243	0.008177
ENSG00000105329	TGFB1	2.64432	4.41005	0.008185
ENSG00000122034	GTF3A	2.6407	5.0604	0.008274
ENSG00000164167	LSM6	-2.64042	-24.5154	0.00828
ENSG00000112200	ZNF451	-2.63974	-34.5799	0.008297
ENSG00000171561	OR2AT4	-2.6397	-15.9475	0.008298
ENSG00000197757	HOXC6	2.6385	37.0413	0.008327
ENSG00000172543	CTSW	-2.63832	-1.90222	0.008332
ENSG00000128604	IRF5	2.63728	3.36003	0.008357
ENSG00000198625	MDM4	2.63508	12.6863	0.008412
ENSG00000114023	FAM162A	-2.63499	-14.7378	0.008414
ENSG00000184599	TAFA3	-2.63475	-32.3181	0.00842
ENSG00000111780	ENSG00000111780	-2.63425	-13.9779	0.008432
ENSG00000075914	EXOSC7	2.63304	10.3174	0.008462
ENSG00000042493	CAPG	-2.63279	-2.64094	0.008469
ENSG00000124193	SRSF6	-2.63145	-17.4265	0.008502
ENSG00000106331	PAX4	2.6314	17.5014	0.008503
ENSG00000251369	ZNF550	2.63037	9.53755	0.008529
ENSG00000077080	ACTL6B	-2.63034	-32.2738	0.00853
ENSG00000213533	STIMATE	-2.62794	-1.69395	0.00859
ENSG00000186951	PPARA	2.62541	17.0527	0.008654
ENSG00000221946	FXYD7	2.62436	9.86619	0.008681
ENSG00000122729	ACO1	2.624	6.36126	0.00869
ENSG00000277775	H3C7	-2.62398	-90.4272	0.008691
ENSG00000188833	ENTPD8	2.62344	14.0681	0.008705
ENSG00000285938	ENSG00000285938	2.62339	3.44215	0.008706
ENSG00000144040	SFXN5	-2.6233	-11.5177	0.008708
ENSG00000166689	PLEKHA7	-2.62162	-1.85944	0.008751
ENSG00000110651	CD81	2.62076	21.6377	0.008773
ENSG00000157322	CLEC18A	2.62016	91.1136	0.008789
ENSG00000285815	GET1-SH3BGR	-2.61977	-32.0097	0.008799
ENSG00000142684	ZNF593	-2.61862	-3.98645	0.008829
ENSG00000180264	ADGRD2	-2.61855	-16.5058	0.00883
ENSG00000164062	APEH	-2.61754	-9.00399	0.008856
ENSG00000160973	FOXH1	2.61724	81.5191	0.008864
ENSG00000137876	RSL24D1	2.61694	6.18278	0.008872
ENSG00000140682	TGFB1I1	-2.61569	-1.2824	0.008905
ENSG00000134121	CHL1	-2.61547	-2.31029	0.008911
ENSG00000164756	SLC30A8	2.61523	5.51642	0.008917
ENSG00000050628	PTGER3	-2.61521	-8.21562	0.008917
ENSG00000067900	ROCK1	2.61482	20.8836	0.008927
ENSG00000184428	TOP1MT	2.61479	5.9582	0.008928
ENSG00000070444	MNT	2.61478	7.67051	0.008929
ENSG00000070756	PABPC1	2.61459	15.3171	0.008933
ENSG00000134780	DAGLA	-2.61379	-3.75092	0.008954
ENSG00000162896	PIGR	2.61345	4.04003	0.008963
ENSG00000213780	GTF2H4	-2.61227	-9.02736	0.008994
ENSG00000054690	PLEKHH1	-2.61159	-1.33421	0.009012
ENSG00000170893	TRH	2.61107	19.4523	0.009026
ENSG00000140694	PARN	-2.60914	-22.8385	0.009077
ENSG00000186834	HEXIM1	-2.60894	-6.89421	0.009082
ENSG00000163832	ELP6	-2.60886	-20.9271	0.009084
ENSG00000118508	RAB32	-2.60881	-24.5773	0.009086
ENSG00000138028	CGREF1	2.60604	15.0548	0.00916
ENSG00000076984	MAP2K7	-2.60549	-7.33955	0.009174
ENSG00000078814	MYH7B	2.6049	8.04991	0.00919
ENSG00000170604	IRF2BP1	2.60457	13.2637	0.009199
ENSG00000249773	ENSG00000249773	2.60358	0.758265	0.009225
ENSG00000152822	GRM1	2.60324	9.39203	0.009235
ENSG00000140299	BNIP2	-2.60203	-5.31732	0.009267
ENSG00000132964	CDK8	-2.60131	-15.3006	0.009287
ENSG00000248592	STIMATE-MUSTN1	-2.59903	-1.81727	0.009349
ENSG00000138738	PRDM5	2.59758	7.83149	0.009388
ENSG00000165462	PHOX2A	-2.59755	-140.858	0.009389
ENSG00000159433	STARD9	2.59687	4.6834	0.009408
ENSG00000163235	TGFA	2.59661	3.94344	0.009415
ENSG00000165905	LARGE2	-2.59656	-2.43745	0.009416
ENSG00000163577	EIF5A2	-2.59655	-4.80813	0.009416
ENSG00000267221	C17orf113	-2.59652	-7.66046	0.009417
ENSG00000111206	FOXM1	2.59625	14.0377	0.009425
ENSG00000164867	NOS3	-2.59594	-4.86578	0.009433
ENSG00000112208	BAG2	-2.5953	-23.0048	0.009451
ENSG00000182993	C12orf60	-2.59414	-4.56654	0.009483
ENSG00000259330	INAFM2	-2.59235	-2.54973	0.009532
ENSG00000135392	DNAJC14	2.59203	10.7338	0.009541
ENSG00000237452	MEIOSIN	2.59099	127.366	0.00957
ENSG00000161082	CELF5	2.5904	20.7679	0.009587
ENSG00000204209	DAXX	-2.58804	-6.03954	0.009652
ENSG00000168496	FEN1	-2.5873	-14.7651	0.009673
ENSG00000080493	SLC4A4	2.58724	5.19818	0.009675
ENSG00000155256	ZFYVE27	-2.58671	-4.54772	0.00969
ENSG00000108828	VAT1	-2.58588	-8.95864	0.009713
ENSG00000196700	ZNF512B	-2.58542	-7.49054	0.009726
ENSG00000196230	TUBB	2.58444	44.2351	0.009754
ENSG00000164574	GALNT10	2.5844	1.60083	0.009755
ENSG00000139737	SLAIN1	-2.58335	-13.7029	0.009785
ENSG00000170638	TRABD	2.58287	10.1105	0.009798
ENSG00000157152	SYN2	-2.58255	-2.12615	0.009807
ENSG00000005238	ATOSB	-2.58244	-13.9751	0.009811
ENSG00000085719	CPNE3	-2.58235	-4.0055	0.009813
ENSG00000140836	ZFHX3	2.58147	24.287	0.009838
ENSG00000163001	CFAP36	2.58103	30.9887	0.009851
ENSG00000185361	TNFAIP8L1	2.58099	6.95309	0.009852
ENSG00000132716	DCAF8	2.58097	13.8074	0.009852
ENSG00000237136	C4orf51	-2.58094	-17.8731	0.009853
ENSG00000142541	RPL13A	-2.58023	-85.938	0.009873
ENSG00000167578	RAB4B	-2.58012	-18.1459	0.009877
ENSG00000164048	ZNF589	2.57923	3.89121	0.009902
ENSG00000116218	NPHS2	2.57833	5.83722	0.009928
ENSG00000132563	REEP2	2.57484	19.211	0.010029
ENSG00000137404	NRM	-2.57473	-9.84693	0.010032
ENSG00000063515	GSC2	-2.57284	-18.9338	0.010087
ENSG00000146243	IRAK1BP1	-2.57278	-0.82955	0.010089
ENSG00000185897	FFAR3	-2.57139	-7.8297	0.010129
ENSG00000097007	ABL1	-2.56854	-6.04617	0.010213
ENSG00000139405	RITA1	-2.56698	-3.82747	0.010259
ENSG00000171603	CLSTN1	2.56635	13.7944	0.010278
ENSG00000064225	ST3GAL6	-2.56586	-2.99613	0.010292
ENSG00000116983	HPCAL4	-2.56561	-1.55032	0.0103
ENSG00000059378	PARP12	-2.56379	-6.50705	0.010354
ENSG00000250571	GLI4	2.56377	15.1988	0.010354
ENSG00000196224	KRTAP5-3	-2.5632	-27.0789	0.010371
ENSG00000051128	HOMER3	-2.56168	-7.12829	0.010417
ENSG00000161671	EMC10	2.56113	48.6334	0.010433
ENSG00000111875	ASF1A	2.56086	8.5145	0.010441
ENSG00000035664	DAPK2	-2.55953	-25.489	0.010481
ENSG00000215343	ZNF705D	2.55943	93.4722	0.010485
ENSG00000075131	TIPIN	2.5567	23.0939	0.010567
ENSG00000135625	EGR4	-2.55628	-8.63997	0.01058
ENSG00000112419	PHACTR2	-2.55562	-3.71071	0.0106
ENSG00000127054	INTS11	2.55449	24.9343	0.010634
ENSG00000274512	TBC1D3L	2.55315	7485.04	0.010675
ENSG00000196981	WDR5B	2.55205	4.58558	0.010709
ENSG00000075290	WNT8B	2.55156	6.28722	0.010724
ENSG00000016082	ISL1	2.55126	6.1308	0.010734
ENSG00000204424	LY6G6F	-2.55105	-24.3461	0.01074
ENSG00000105778	AVL9	2.54974	18.8067	0.01078
ENSG00000103313	MEFV	2.54909	19.7066	0.010801
ENSG00000182446	NPLOC4	2.54881	7.04726	0.010809
ENSG00000132467	UTP3	-2.54796	-15.9615	0.010836
ENSG00000162144	CYB561A3	-2.54788	-39.4355	0.010838
ENSG00000123472	ATPAF1	-2.5473	-10.3424	0.010856
ENSG00000005884	ITGA3	-2.54728	-4.29911	0.010857
ENSG00000143412	ANXA9	2.54721	8.70522	0.010859
ENSG00000106635	BCL7B	2.54613	14.9371	0.010893
ENSG00000155816	FMN2	-2.54595	-4.87561	0.010898
ENSG00000105220	GPI	-2.54587	-22.6207	0.010901
ENSG00000162892	IL24	2.54574	16.3093	0.010905
ENSG00000124299	PEPD	2.54479	4.3649	0.010934
ENSG00000175455	CCDC14	-2.54456	-12.2918	0.010941
ENSG00000106948	AKNA	-2.54439	-1.37813	0.010947
ENSG00000106013	ANKRD7	2.54365	15.8491	0.01097
ENSG00000167377	ZNF23	-2.54264	-240.039	0.011002
ENSG00000101213	PTK6	2.5419	12.3952	0.011025
ENSG00000115507	OTX1	2.5417	14.365	0.011031
ENSG00000110917	MLEC	2.54169	11.5167	0.011032
ENSG00000235194	PPP1R3E	-2.54079	-5.1071	0.01106
ENSG00000145779	TNFAIP8	2.54045	3.94692	0.011071
ENSG00000174236	REP15	-2.54036	-8.34231	0.011074
ENSG00000236104	ZBTB22	-2.53937	-24.5869	0.011105
ENSG00000124383	MPHOSPH10	-2.5385	-7.75548	0.011133
ENSG00000100583	SAMD15	-2.53846	-3.71829	0.011134
ENSG00000128886	ELL3	-2.53817	-20.5258	0.011143
ENSG00000106052	TAX1BP1	2.53804	2.86204	0.011147
ENSG00000144893	MED12L	-2.53736	-3.94268	0.011169
ENSG00000137193	PIM1	-2.53703	-7.38774	0.01118
ENSG00000124249	KCNK15	-2.53691	-3.07575	0.011184
ENSG00000228727	SAPCD1	-2.5367	-19.2314	0.01119
ENSG00000198515	CNGA1	2.53667	1.61456	0.011191
ENSG00000223443	USP17L2	-2.53661	-2594.99	0.011193
ENSG00000175793	SFN	2.53527	7.74218	0.011236
ENSG00000155876	RRAGA	2.53402	14.7479	0.011276
ENSG00000127419	TMEM175	-2.5338	-10.7664	0.011283
ENSG00000204702	OR2J1	-2.5336	-14.7977	0.01129
ENSG00000182481	KPNA2	-2.5315	-16.042	0.011357
ENSG00000186472	PCLO	-2.53126	-7.55568	0.011365
ENSG00000138606	SHF	2.53109	9.39267	0.011371
ENSG00000137494	ANKRD42	-2.53081	-13.0712	0.01138
ENSG00000163374	YY1AP1	-2.53077	-12.5651	0.011381
ENSG00000072415	PALS1	-2.52982	-18.4525	0.011412
ENSG00000152430	BOLL	-2.52839	-1.69361	0.011459
ENSG00000157214	STEAP2	-2.52789	-3.04353	0.011475
ENSG00000258817	OR4C13	2.52594	73.5911	0.011539
ENSG00000090432	MUL1	2.52577	10.6087	0.011544
ENSG00000100056	ESS2	2.52533	0.564792	0.011559
ENSG00000181761	OR8H3	-2.52089	-49.2413	0.011706
ENSG00000198142	SOWAHC	-2.52086	-3.51385	0.011707
ENSG00000145241	CENPC	-2.52	-2.58101	0.011735
ENSG00000157216	SSBP3	-2.51984	-14.0648	0.011741
ENSG00000119537	KDSR	-2.5193	-3.14305	0.011759
ENSG00000148660	CAMK2G	2.51919	16.3725	0.011763
ENSG00000126391	FRMD8	2.51851	14.0392	0.011785
ENSG00000163812	ZDHHC3	2.51785	6.94706	0.011807
ENSG00000139915	MDGA2	-2.51754	-1.05212	0.011818
ENSG00000026297	RNASET2	-2.51622	-2.56228	0.011862
ENSG00000186409	CCDC30	2.51592	5.03676	0.011872
ENSG00000187049	TMEM216	2.51588	7.65242	0.011874
ENSG00000243509	TNFRSF6B	-2.51355	-10.2367	0.011952
ENSG00000187492	CDHR4	2.51351	64.5133	0.011954
ENSG00000149016	TUT1	-2.51329	-48.8356	0.011961
ENSG00000188425	NANOS2	-2.51128	-51.447	0.012029
ENSG00000114999	TTL	2.51072	6.12911	0.012048
ENSG00000162413	KLHL21	-2.50696	-11.5629	0.012177
ENSG00000162738	VANGL2	2.50689	6.65205	0.01218
ENSG00000133985	TTC9	2.50606	1.22354	0.012209
ENSG00000079313	REXO1	2.50591	1.60955	0.012214
ENSG00000228607	CLDN25	-2.505	-41.5664	0.012245
ENSG00000178773	CPNE7	-2.50343	-8.82266	0.0123
ENSG00000153827	TRIP12	-2.50313	-7.95923	0.01231
ENSG00000204580	DDR1	2.50247	3.95233	0.012333
ENSG00000198551	ZNF627	-2.50219	-5.73992	0.012343
ENSG00000169756	LIMS1	-2.50179	-31.0049	0.012357
ENSG00000103351	CLUAP1	2.5014	3.63618	0.01237
ENSG00000139990	DCAF5	2.50107	44.3882	0.012382
ENSG00000164588	HCN1	2.50105	4.42311	0.012383
ENSG00000107201	RIGI	2.50048	1.98919	0.012402
ENSG00000169564	PCBP1	-2.49959	-37.6015	0.012434
ENSG00000213672	NCKIPSD	2.49932	10.4207	0.012443
ENSG00000156381	ANKRD9	-2.49825	-22.7502	0.012481
ENSG00000119772	DNMT3A	-2.49822	-16.7155	0.012482
ENSG00000111653	ING4	-2.49667	-11.4504	0.012537
ENSG00000125388	GRK4	-2.49618	-9.16635	0.012554
ENSG00000124767	GLO1	2.49583	2.64504	0.012566
ENSG00000077348	EXOSC5	-2.49546	-3.40993	0.012579
ENSG00000173080	RXFP4	-2.49473	-26.8791	0.012605
ENSG00000183260	ABHD16B	-2.49466	-16.6799	0.012608
ENSG00000006432	MAP3K9	-2.49427	-2.33644	0.012622
ENSG00000140391	TSPAN3	2.49407	27.5316	0.012629
ENSG00000108175	ZMIZ1	2.49295	15.3418	0.012669
ENSG00000134058	CDK7	2.49279	5.23247	0.012674
ENSG00000145244	CORIN	2.49273	7.42737	0.012677
ENSG00000136535	TBR1	2.49251	55.4879	0.012684
ENSG00000115875	SRSF7	2.49242	14.7065	0.012687
ENSG00000155545	MIER3	-2.49216	-9.43349	0.012697
ENSG00000150672	DLG2	2.49162	2.05573	0.012716
ENSG00000087460	GNAS	-2.49139	-34.1232	0.012724
ENSG00000140459	CYP11A1	2.49112	57.6537	0.012734
ENSG00000173638	SLC19A1	2.49027	13.3624	0.012765
ENSG00000132026	RTBDN	2.49022	10.0254	0.012767
ENSG00000182362	YBEY	-2.48884	-8.33383	0.012816
ENSG00000204520	MICA	-2.48861	-1.80304	0.012824
ENSG00000196793	ZNF239	-2.48778	-8.9006	0.012854
ENSG00000266953	ENSG00000266953	2.48692	59.249	0.012885
ENSG00000006459	KDM7A	-2.48679	-14.3873	0.01289
ENSG00000177627	C12orf54	2.4867	37.0849	0.012893
ENSG00000152253	SPC25	2.48576	21.2478	0.012927
ENSG00000171056	SOX7	2.48501	10.6607	0.012955
ENSG00000168612	ZSWIM1	2.48315	4.23726	0.013023
ENSG00000196652	ZKSCAN5	-2.48251	-12.6145	0.013046
ENSG00000138380	CARF	2.48204	16.7468	0.013063
ENSG00000188389	PDCD1	2.48203	16.412	0.013064
ENSG00000124164	VAPB	2.48175	25.1657	0.013074
ENSG00000174226	SNX31	-2.48151	-3.32415	0.013083
ENSG00000114698	PLSCR4	2.48142	0.711649	0.013086
ENSG00000143515	ATP8B2	2.48121	6.46323	0.013094
ENSG00000143842	SOX13	2.4803	2.09698	0.013127
ENSG00000149923	PPP4C	2.47895	51.2602	0.013177
ENSG00000198553	KCNRG	2.4779	12.0151	0.013216
ENSG00000160808	MYL3	2.47775	64.8024	0.013221
ENSG00000105929	ATP6V0A4	2.47491	42.7069	0.013327
ENSG00000184144	CNTN2	2.47473	14.6502	0.013334
ENSG00000075539	FRYL	-2.47413	-14.7446	0.013356
ENSG00000146374	RSPO3	-2.47408	-4.05899	0.013358
ENSG00000060069	CTDP1	-2.4732	-4.25671	0.013391
ENSG00000165807	PPP1R36	-2.47256	-1.16796	0.013415
ENSG00000197563	PIGN	2.47142	8.99432	0.013458
ENSG00000156959	LHFPL4	2.47132	3.01457	0.013461
ENSG00000177508	IRX3	-2.47122	-8.2902	0.013465
ENSG00000197958	RPL12	2.47101	14.1211	0.013473
ENSG00000148950	IMMP1L	-2.46928	-16.0127	0.013539
ENSG00000215474	SKOR2	-2.46882	-7.8373	0.013556
ENSG00000141446	ESCO1	-2.46876	-11.5547	0.013558
ENSG00000197885	NKIRAS1	2.46719	13.4047	0.013618
ENSG00000101191	DIDO1	-2.46684	-5.47777	0.013631
ENSG00000120137	PANK3	2.46665	50.9621	0.013638
ENSG00000242366	UGT1A8	2.46638	53.8584	0.013648
ENSG00000103342	GSPT1	-2.46489	-3.61131	0.013706
ENSG00000136630	HLX	2.4642	3.26212	0.013732
ENSG00000128573	FOXP2	-2.46409	-3.73018	0.013736
ENSG00000275342	PRAG1	2.46399	1.63194	0.01374
ENSG00000115183	TANC1	-2.46367	-5.1001	0.013752
ENSG00000069764	PLA2G10	-2.46355	-1616.59	0.013757
ENSG00000134575	ACP2	2.46346	44.9434	0.01376
ENSG00000105676	ARMC6	-2.46225	-30.8797	0.013807
ENSG00000178053	MLF1	2.45961	1.95565	0.013909
ENSG00000197837	H4C16	2.45873	1.65352	0.013943
ENSG00000070193	FGF10	2.45818	9.90129	0.013964
ENSG00000185614	INKA1	-2.45747	-17.1639	0.013992
ENSG00000099904	ZDHHC8	2.45739	6.44357	0.013995
ENSG00000169594	BNC1	-2.45559	-38.9631	0.014065
ENSG00000131668	BARX1	2.45544	38.197	0.014071
ENSG00000173852	DPY19L1	-2.45359	-8.7641	0.014144
ENSG00000084710	EFR3B	2.45239	10.6697	0.014191
ENSG00000134247	PTGFRN	2.45218	11.6853	0.014199
ENSG00000174444	RPL4	-2.45207	-11.3517	0.014204
ENSG00000072364	AFF4	2.45186	11.0096	0.014212
ENSG00000235098	ANKRD65	2.45164	2.7264	0.014221
ENSG00000166405	RIC3	-2.45111	-4.15201	0.014242
ENSG00000100991	TRPC4AP	-2.45084	-13.8318	0.014252
ENSG00000198844	ARHGEF15	-2.44923	-76.3386	0.014316
ENSG00000177156	TALDO1	-2.44906	-48.7137	0.014323
ENSG00000005100	DHX33	2.44888	4.56058	0.01433
ENSG00000154102	C16orf74	2.44843	7.69497	0.014348
ENSG00000182010	RTKN2	-2.44814	-4.23815	0.014359
ENSG00000117448	AKR1A1	-2.44747	-7.17784	0.014386
ENSG00000187609	EXD3	-2.44733	-13.8683	0.014392
ENSG00000283873	SSU72L4	-2.44729	-20.4949	0.014394
ENSG00000100644	HIF1A	2.44681	24.6068	0.014413
ENSG00000103978	TMEM87A	2.44626	6.25494	0.014435
ENSG00000183246	RIMBP3C	2.44593	117.07	0.014448
ENSG00000197343	ZNF655	2.44489	6.6176	0.01449
ENSG00000131069	ACSS2	2.44376	7.22914	0.014535
ENSG00000214087	ARL16	-2.44375	-5.98319	0.014535
ENSG00000128045	RASL11B	-2.44364	-4.24811	0.01454
ENSG00000136274	NACAD	-2.44353	-11.958	0.014544
ENSG00000118939	UCHL3	2.44347	6.92005	0.014547
ENSG00000163431	LMOD1	-2.4427	-11.4751	0.014578
ENSG00000128641	MYO1B	-2.44215	-1.80962	0.0146
ENSG00000205038	PKHD1L1	2.43998	18.0068	0.014688
ENSG00000113734	BNIP1	2.43983	7.62502	0.014694
ENSG00000130287	NCAN	2.43793	33.0812	0.014772
ENSG00000165646	SLC18A2	-2.4372	-0.63106	0.014802
ENSG00000188529	SRSF10	-2.43685	-56.2421	0.014816
ENSG00000141933	TPGS1	2.43572	20.171	0.014862
ENSG00000101076	HNF4A	2.43571	1.14037	0.014862
ENSG00000146112	PPP1R18	-2.43336	-4.77574	0.01496
ENSG00000143420	ENSA	-2.43249	-43.6838	0.014996
ENSG00000137076	TLN1	2.43205	42.1991	0.015014
ENSG00000151640	DPYSL4	2.43103	4.38538	0.015056
ENSG00000135926	TMBIM1	-2.43064	-3.27861	0.015072
ENSG00000013725	CD6	2.43054	13.3252	0.015076
ENSG00000184486	POU3F2	-2.43046	-12.8112	0.01508
ENSG00000151692	RNF144A	2.4298	5.62012	0.015107
ENSG00000129244	ATP1B2	-2.4293	-8.04635	0.015128
ENSG00000109163	GNRHR	2.42929	17.3838	0.015128
ENSG00000169245	CXCL10	-2.42753	-1.88134	0.015202
ENSG00000161664	ASB16	-2.42718	-12.7042	0.015217
ENSG00000157211	CDCP2	-2.42708	-5.2037	0.015221
ENSG00000106823	ECM2	2.4264	1.61154	0.01525
ENSG00000075391	RASAL2	-2.42609	-12.2439	0.015263
ENSG00000164305	CASP3	-2.4258	-8.48975	0.015275
ENSG00000212722	KRTAP4-9	-2.42473	-72.8533	0.01532
ENSG00000106560	GIMAP2	2.42417	3.87315	0.015343
ENSG00000166153	DEPDC4	-2.42294	-24.5122	0.015395
ENSG00000167969	ECI1	-2.42159	-9.70092	0.015453
ENSG00000068796	KIF2A	-2.42111	-9.77189	0.015473
ENSG00000119878	CRIPT	2.41954	12.8574	0.01554
ENSG00000070669	ASNS	2.41931	3.883	0.01555
ENSG00000161955	TNFSF13	2.41907	6.87876	0.01556
ENSG00000171246	NPTX1	-2.41776	-14.1666	0.015616
ENSG00000171792	RHNO1	-2.4176	-12.3423	0.015623
ENSG00000168671	UGT3A2	2.41721	19.1501	0.01564
ENSG00000189298	ZKSCAN3	-2.41681	-6.42555	0.015657
ENSG00000173171	MTX1	-2.41674	-19.9556	0.01566
ENSG00000175564	UCP3	-2.41664	-10.2585	0.015665
ENSG00000135679	MDM2	2.41633	22.3723	0.015678
ENSG00000166558	SLC38A8	2.41563	13.4895	0.015708
ENSG00000198858	R3HDM4	-2.41528	-19.6446	0.015723
ENSG00000105583	WDR83OS	-2.41443	-59.4468	0.01576
ENSG00000109911	ELP4	-2.41425	-7.27792	0.015768
ENSG00000133835	HSD17B4	2.41398	5.68489	0.015779
ENSG00000099985	OSM	2.41391	37.4295	0.015782
ENSG00000033170	FUT8	2.41327	10.1517	0.01581
ENSG00000155158	TTC39B	2.41287	2.46843	0.015828
ENSG00000133874	RNF122	2.41273	1.6279	0.015834
ENSG00000006282	SPATA20	2.4123	0.577669	0.015852
ENSG00000138678	GPAT3	-2.41219	-5.89407	0.015857
ENSG00000204178	MACO1	2.41213	11.2535	0.01586
ENSG00000064726	BTBD1	2.41012	5.24887	0.015947
ENSG00000150048	CLEC1A	2.40969	6.62613	0.015966
ENSG00000130303	BST2	-2.4094	-1.15264	0.015979
ENSG00000148795	CYP17A1	2.40908	2.10095	0.015993
ENSG00000102931	ARL2BP	2.40898	46.2811	0.015997
ENSG00000254788	CKLF-CMTM1	2.4089	1.69409	0.016001
ENSG00000136854	STXBP1	-2.40803	-10.6845	0.016039
ENSG00000163293	NIPAL1	2.4075	2.40765	0.016062
ENSG00000243955	GSTA1	-2.40683	-5.58923	0.016092
ENSG00000160460	SPTBN4	2.40653	7.14669	0.016105
ENSG00000143919	CAMKMT	2.40647	1.33837	0.016107
ENSG00000174953	DHX36	-2.40637	-24.2886	0.016112
ENSG00000064989	CALCRL	2.40614	2.33897	0.016122
ENSG00000137338	PGBD1	-2.40539	-9.40328	0.016155
ENSG00000180872	DEFB112	2.40489	7.97752	0.016177
ENSG00000183313	OR52L1	2.40481	93.7611	0.016181
ENSG00000198835	GJC2	2.40137	17.3924	0.016334
ENSG00000253506	NACA2	2.39919	2.3778	0.016431
ENSG00000055813	CCDC85A	-2.39865	-4.53237	0.016456
ENSG00000173334	TRIB1	2.3984	4.35675	0.016467
ENSG00000104332	SFRP1	2.39831	22.6175	0.016471
ENSG00000152670	DDX4	2.39824	21.3193	0.016474
ENSG00000198723	TEX45	-2.39742	-6.7702	0.016511
ENSG00000261793	ENSG00000261793	2.39738	183.515	0.016513
ENSG00000103253	HAGHL	-2.3961	-3.24356	0.016571
ENSG00000151151	IPMK	2.396	5.45043	0.016575
ENSG00000108106	UBE2S	-2.39518	-27.527	0.016612
ENSG00000117971	CHRNB4	2.39469	4.31075	0.016634
ENSG00000178252	WDR6	-2.39455	-6.60507	0.016641
ENSG00000119919	NKX2-3	-2.39451	-9.25599	0.016643
ENSG00000140519	RHCG	2.3941	11.5329	0.016661
ENSG00000176261	ZBTB8OS	-2.39106	-10.371	0.0168
ENSG00000126603	GLIS2	-2.39043	-8.99855	0.016829
ENSG00000243943	ZNF512	2.39038	7.27053	0.016831
ENSG00000197381	ADARB1	-2.39034	-8.08901	0.016833
ENSG00000196502	SULT1A1	2.38995	0.649318	0.016851
ENSG00000180305	WFDC10A	2.38935	33.3996	0.016878
ENSG00000109919	MTCH2	-2.38929	-11.491	0.016881
ENSG00000157350	ST3GAL2	-2.38906	-11.8559	0.016891
ENSG00000203618	GP1BB	2.38885	11.9658	0.016901
ENSG00000142207	URB1	2.38882	3.97948	0.016903
ENSG00000115350	POLE4	-2.38759	-9.71541	0.016959
ENSG00000139910	NOVA1	2.38731	22.0694	0.016972
ENSG00000175189	INHBC	-2.38687	-17.8389	0.016992
ENSG00000188060	RAB42	-2.38682	-22.8299	0.016995
ENSG00000138794	CASP6	-2.38635	-5.91018	0.017016
ENSG00000117877	POLR1G	-2.38619	-2.53724	0.017024
ENSG00000257446	ZNF878	-2.38606	-14.1791	0.01703
ENSG00000147439	BIN3	-2.38547	-5.32164	0.017057
ENSG00000156958	GALK2	-2.38494	-8.83263	0.017082
ENSG00000226763	SRRM5	-2.38243	-49.289	0.017199
ENSG00000185056	C5orf47	2.38188	17.492	0.017225
ENSG00000100319	ZMAT5	2.38181	11.5794	0.017228
ENSG00000170915	PAQR8	-2.38148	-2.23662	0.017243
ENSG00000125741	OPA3	-2.3809	-9.63681	0.01727
ENSG00000160685	ZBTB7B	2.37997	93.3015	0.017314
ENSG00000257411	ENSG00000257411	-2.3786	-5.27441	0.017378
ENSG00000179921	GPBAR1	-2.37852	-4.23039	0.017382
ENSG00000213185	FAM24B	2.37814	42.1636	0.0174
ENSG00000163687	DNASE1L3	-2.37778	-5.27321	0.017417
ENSG00000075035	WSCD2	2.37711	0.971139	0.017449
ENSG00000091592	NLRP1	2.37698	11.1199	0.017455
ENSG00000039650	PNKP	-2.37697	-10.4353	0.017455
ENSG00000146250	PRSS35	2.37696	3.00695	0.017456
ENSG00000166507	NDST2	-2.37631	-22.8164	0.017487
ENSG00000283128	ENSG00000283128	2.37599	18.273	0.017502
ENSG00000154124	OTULIN	-2.37582	-5.72665	0.01751
ENSG00000136573	BLK	-2.37579	-1.96535	0.017511
ENSG00000178385	PLEKHM3	-2.37549	-2.90766	0.017526
ENSG00000166979	EVA1C	-2.37472	-9.1444	0.017562
ENSG00000173825	TIGD3	2.37405	20.2298	0.017594
ENSG00000198863	RUNDC1	2.37298	7.30447	0.017645
ENSG00000204463	BAG6	-2.37185	-10.2354	0.0177
ENSG00000010270	STARD3NL	-2.37099	-3.35176	0.017741
ENSG00000241370	RPP21	2.37092	4.18795	0.017744
ENSG00000125834	STK35	-2.37077	-5.14884	0.017751
ENSG00000129204	USP6	2.37045	8.65909	0.017766
ENSG00000105856	HBP1	-2.37044	-12.7688	0.017767
ENSG00000175832	ETV4	-2.37023	-42.3411	0.017777
ENSG00000013364	MVP	-2.36958	-2.72133	0.017808
ENSG00000157426	AASDH	-2.36956	-12.8538	0.017809
ENSG00000164932	CTHRC1	2.369	5.6779	0.017836
ENSG00000089163	SIRT4	-2.36872	-29.1865	0.01785
ENSG00000145388	METTL14	-2.3684	-4.15035	0.017865
ENSG00000189227	C15orf61	2.36752	27.5488	0.017908
ENSG00000181830	SLC35C1	2.36712	6.27115	0.017927
ENSG00000269590	ENSG00000269590	-2.36691	-14.4846	0.017937
ENSG00000148120	AOPEP	-2.36656	-1.88665	0.017954
ENSG00000107614	TRDMT1	2.3663	2.80926	0.017967
ENSG00000183423	LRIT3	-2.36616	-5.81109	0.017974
ENSG00000135736	CCDC102A	2.36609	2.62665	0.017977
ENSG00000169398	PTK2	2.36576	8.05461	0.017993
ENSG00000174417	TRHR	2.36535	6.56977	0.018013
ENSG00000204385	SLC44A4	2.36532	4.06907	0.018015
ENSG00000182197	EXT1	-2.36506	-16.288	0.018027
ENSG00000164776	PHKG1	-2.36466	-5.29781	0.018047
ENSG00000143458	GABPB2	-2.36449	-4.30636	0.018055
ENSG00000148215	OR5C1	-2.36386	-61.8896	0.018085
ENSG00000188691	OR56A5	2.36331	28.8629	0.018113
ENSG00000229292	RFPL4AL1	-2.36162	-5.74122	0.018195
ENSG00000160961	ZNF333	2.36141	9.20563	0.018206
ENSG00000187005	KRTAP21-1	2.36093	40.9176	0.018229
ENSG00000158220	ESYT3	-2.36004	-43.5377	0.018273
ENSG00000077312	SNRPA	-2.35979	-1.2866	0.018285
ENSG00000197444	OGDHL	-2.3589	-5.41753	0.018329
ENSG00000164743	C8orf48	-2.35811	-1.57344	0.018368
ENSG00000163106	HPGDS	-2.35753	-2.73316	0.018397
ENSG00000165525	NEMF	2.35556	9.34905	0.018495
ENSG00000151665	PIGF	2.35535	6.04247	0.018505
ENSG00000095587	TLL2	2.35451	13.9972	0.018547
ENSG00000172575	RASGRP1	2.35432	1.15556	0.018557
ENSG00000125967	NECAB3	2.3526	24.5313	0.018643
ENSG00000124356	STAMBP	2.35053	2.49958	0.018747
ENSG00000167468	GPX4	-2.35048	-7.61763	0.018749
ENSG00000141971	MVB12A	2.35023	4.4801	0.018762
ENSG00000106565	TMEM176B	2.34975	1.65071	0.018786
ENSG00000180098	TRNAU1AP	-2.34899	-13.326	0.018824
ENSG00000164086	DUSP7	2.34831	17.1432	0.018859
ENSG00000196083	IL1RAP	2.3481	4.82205	0.01887
ENSG00000075399	VPS9D1	2.3477	9.93233	0.018889
ENSG00000105011	ASF1B	-2.34711	-8.81006	0.01892
ENSG00000198771	RCSD1	2.34702	2.60318	0.018924
ENSG00000170606	HSPA4	2.34651	6.58925	0.01895
ENSG00000090565	RAB11FIP3	-2.34526	-20.3439	0.019014
ENSG00000130717	UCK1	-2.345	-4.03507	0.019027
ENSG00000137700	SLC37A4	2.34429	1.64406	0.019064
ENSG00000262406	MMP12	-2.34426	-4.29433	0.019065
ENSG00000125744	RTN2	-2.34412	-6.4044	0.019072
ENSG00000182568	SATB1	2.34404	10.0774	0.019076
ENSG00000288646	ENSG00000288646	2.34303	12.7334	0.019128
ENSG00000198064	NPIPB13	-2.34218	-113.061	0.019171
ENSG00000188763	FZD9	-2.34214	-5.11371	0.019173
ENSG00000184709	LRRC26	2.34191	29.9401	0.019185
ENSG00000204231	RXRB	-2.34104	-11.1705	0.01923
ENSG00000168679	SLC16A4	-2.34094	-25.2277	0.019235
ENSG00000176731	RBIS	2.34024	29.9534	0.019271
ENSG00000184381	PLA2G6	-2.34016	-5.64983	0.019276
ENSG00000175895	PLEKHF2	-2.34007	-11.3601	0.01928
ENSG00000196263	ZNF471	2.33981	13.2709	0.019294
ENSG00000276903	H2AC16	-2.3398	-65.1855	0.019294
ENSG00000120907	ADRA1A	-2.33961	-2.11981	0.019304
ENSG00000186088	GSAP	2.3395	2.59389	0.019309
ENSG00000142694	EVA1B	2.33912	35.4457	0.019329
ENSG00000213186	TRIM59	-2.33738	-1.40944	0.019419
ENSG00000176884	GRIN1	2.33735	20.2158	0.019421
ENSG00000150676	CCDC83	-2.33722	-8.38951	0.019428
ENSG00000224051	CPTP	-2.33693	-13.0608	0.019443
ENSG00000274386	TMEM269	-2.33543	-13.0795	0.019521
ENSG00000167985	SDHAF2	-2.33466	-17.1817	0.019561
ENSG00000204913	LRRC3C	2.33256	5.71765	0.019671
ENSG00000179085	DPM3	-2.33193	-6.23378	0.019704
ENSG00000110244	APOA4	2.33187	9.99031	0.019708
ENSG00000167178	ISLR2	2.33167	43.6695	0.019718
ENSG00000111676	ATN1	-2.33127	-28.908	0.019739
ENSG00000278619	MRM1	-2.33065	-23.1545	0.019772
ENSG00000165125	TRPV6	-2.32955	-17.4698	0.01983
ENSG00000153487	ING1	2.32863	4.21706	0.019879
ENSG00000240849	PEDS1	2.32818	3.85054	0.019902
ENSG00000144655	CSRNP1	-2.32767	-2.09581	0.01993
ENSG00000187741	FANCA	-2.32699	-4.91222	0.019966
ENSG00000111644	ACRBP	-2.3265	-12.1176	0.019992
ENSG00000187553	CYP26C1	2.32556	9.65854	0.020042
ENSG00000169877	AHSP	2.32525	10.9841	0.020059
ENSG00000143319	ISG20L2	-2.32485	-9.05961	0.02008
ENSG00000095370	SH2D3C	-2.32406	-10.5185	0.020122
ENSG00000142449	FBN3	2.32341	36.671	0.020157
ENSG00000171502	COL24A1	-2.32137	-5.66732	0.020267
ENSG00000233816	IFNA13	2.32089	14.0277	0.020293
ENSG00000182903	ZNF721	-2.31997	-13.6583	0.020343
ENSG00000152904	GGPS1	2.31943	14.0941	0.020372
ENSG00000167363	FN3K	-2.31938	-1.75164	0.020374
ENSG00000006453	BAIAP2L1	-2.31853	-1.84831	0.020421
ENSG00000163932	PRKCD	2.31782	7.04768	0.020459
ENSG00000136827	TOR1A	-2.31751	-6.1541	0.020476
ENSG00000167371	PRRT2	-2.31745	-23.0617	0.020479
ENSG00000168016	TRANK1	-2.31725	-5.38568	0.02049
ENSG00000112081	SRSF3	-2.31685	-10.1277	0.020512
ENSG00000128253	RFPL2	2.31612	11.2604	0.020551
ENSG00000187240	DYNC2H1	2.31579	5.81342	0.02057
ENSG00000172037	LAMB2	2.31559	13.1155	0.020581
ENSG00000138081	FBXO11	2.31537	29.4513	0.020593
ENSG00000251322	SHANK3	2.31508	18.984	0.020609
ENSG00000168781	PPIP5K1	2.31467	21.3214	0.020631
ENSG00000120896	SORBS3	-2.31442	-3.12359	0.020645
ENSG00000134490	TMEM241	2.31403	4.98043	0.020666
ENSG00000145626	UGT3A1	2.31386	2.80884	0.020675
ENSG00000143970	ASXL2	2.31363	5.80288	0.020688
ENSG00000158828	PINK1	-2.3136	-12.3856	0.02069
ENSG00000138036	DYNC2LI1	-2.31354	-2.058	0.020693
ENSG00000178233	TMEM151B	2.31341	5.84824	0.0207
ENSG00000288702	UGT1A3	2.31284	11.8876	0.020731
ENSG00000137975	CLCA2	2.31282	7.0192	0.020733
ENSG00000173726	TOMM20	2.31266	6.36209	0.020741
ENSG00000260537	ENSG00000260537	-2.3123	-12.4543	0.020761
ENSG00000110448	CD5	2.31221	19.5396	0.020766
ENSG00000186998	EMID1	-2.31191	-10.1718	0.020783
ENSG00000101224	CDC25B	2.31148	6.55284	0.020806
ENSG00000197448	GSTK1	2.31078	31.4247	0.020845
ENSG00000165650	PDZD8	2.3089	5.96459	0.020949
ENSG00000184708	EIF4ENIF1	2.30859	16.3764	0.020967
ENSG00000110619	CARS1	-2.30807	-3.27564	0.020995
ENSG00000088356	PDRG1	-2.30803	-45.3322	0.020997
ENSG00000204930	FAM221B	-2.30789	-8.77328	0.021006
ENSG00000231256	CFAP97D1	2.30653	3.92783	0.021081
ENSG00000128191	DGCR8	2.30617	17.4747	0.021101
ENSG00000036054	TBC1D23	2.30572	5.85361	0.021126
ENSG00000112659	CUL9	-2.30542	-10.2889	0.021143
ENSG00000196335	STK31	2.30512	2.62196	0.02116
ENSG00000120057	SFRP5	-2.30507	-0.86247	0.021162
ENSG00000087053	MTMR2	-2.30479	-3.5002	0.021179
ENSG00000130816	DNMT1	2.30468	10.1985	0.021184
ENSG00000057019	DCBLD2	2.30328	12.6462	0.021263
ENSG00000126581	BECN1	2.30274	35.6726	0.021293
ENSG00000154143	PANX3	2.30229	45.9154	0.021319
ENSG00000111046	MYF6	2.30211	19.3158	0.021329
ENSG00000087077	TRIP6	2.30117	4.60195	0.021382
ENSG00000161048	NAPEPLD	2.30046	9.50475	0.021422
ENSG00000079308	TNS1	-2.30028	-9.93897	0.021433
ENSG00000182149	IST1	-2.30016	-5.78056	0.021439
ENSG00000115904	SOS1	2.30015	24.2425	0.02144
ENSG00000138709	LARP1B	-2.29939	-15.1996	0.021483
ENSG00000100983	GSS	2.29934	6.58306	0.021485
ENSG00000175575	PAAF1	-2.29906	-8.09047	0.021501
ENSG00000229314	ORM1	-2.29844	-7.60357	0.021537
ENSG00000103043	VAC14	2.29842	6.12441	0.021538
ENSG00000112562	SMOC2	2.29769	2.09711	0.021579
ENSG00000165959	CLMN	-2.29703	-2.60906	0.021617
ENSG00000096070	BRPF3	2.29694	15.5467	0.021622
ENSG00000204228	HSD17B8	-2.29648	-3.96328	0.021649
ENSG00000063177	RPL18	2.29635	40.2546	0.021656
ENSG00000140829	DHX38	2.29569	14.0673	0.021694
ENSG00000204138	PHACTR4	-2.29508	-6.84708	0.021729
ENSG00000153561	RMND5A	2.29475	11.6629	0.021747
ENSG00000134259	NGF	2.29455	8.96804	0.021759
ENSG00000204469	PRRC2A	2.29453	11.9927	0.02176
ENSG00000204950	LRRC10B	2.29415	7.52517	0.021782
ENSG00000147885	IFNA16	2.29406	11.9698	0.021787
ENSG00000169627	BOLA2B	2.29362	37.8518	0.021812
ENSG00000166444	DENND2B	2.29349	6.02163	0.02182
ENSG00000183114	FAM43B	2.2913	4.15202	0.021946
ENSG00000198535	C2CD4A	2.29121	1.83588	0.021951
ENSG00000108509	CAMTA2	-2.29102	-9.52258	0.021962
ENSG00000215612	HMX1	2.29061	7.05543	0.021986
ENSG00000181638	ZFP41	-2.29049	-10.7183	0.021993
ENSG00000101096	NFATC2	-2.2904	-2.01702	0.021998
ENSG00000106460	TMEM106B	2.28999	6.12826	0.022022
ENSG00000166391	MOGAT2	2.28993	4.95972	0.022025
ENSG00000145386	CCNA2	2.2899	2.00979	0.022027
ENSG00000187231	SESTD1	-2.28977	-4.77424	0.022035
ENSG00000133101	CCNA1	2.28974	0.868207	0.022036
ENSG00000289761	ENSG00000289761	-2.28955	-3.11656	0.022047
ENSG00000136807	CDK9	-2.28893	-17.3458	0.022083
ENSG00000175221	MED16	2.28847	2.71302	0.02211
ENSG00000121410	A1BG	-2.28825	-32.647	0.022123
ENSG00000173930	SLCO4C1	-2.28746	-1.11046	0.022169
ENSG00000167925	GHDC	-2.28685	-23.0596	0.022205
ENSG00000197465	GYPE	-2.28684	-1.14621	0.022205
ENSG00000198788	MUC2	2.28615	23.7263	0.022245
ENSG00000115661	STK16	-2.28609	-18.3257	0.022249
ENSG00000081818	PCDHB4	2.2857	8.38754	0.022272
ENSG00000101311	FERMT1	2.28463	0.985264	0.022334
ENSG00000130270	ATP8B3	2.28319	1.87899	0.022419
ENSG00000251664	PCDHA12	2.28256	16.4236	0.022456
ENSG00000145022	TCTA	2.28214	11.8969	0.022481
ENSG00000105671	DDX49	2.28179	12.8028	0.022502
ENSG00000114378	HYAL1	2.28147	6.82632	0.022521
ENSG00000137812	KNL1	2.28138	17.8284	0.022526
ENSG00000267673	FDX2	-2.28115	-2.81225	0.02254
ENSG00000174744	BRMS1	2.27947	10.1109	0.022639
ENSG00000147536	GINS4	2.27934	9.02216	0.022647
ENSG00000004139	SARM1	-2.27846	-3.33048	0.022699
ENSG00000168214	RBPJ	-2.27843	-27.7132	0.022701
ENSG00000104343	UBE2W	-2.27805	-9.74184	0.022724
ENSG00000214193	SH3D21	-2.27798	-11.0465	0.022728
ENSG00000086232	EIF2AK1	2.27712	1.78927	0.022779
ENSG00000108861	DUSP3	2.27684	3.20441	0.022796
[truncated: 16,614 more rows]
