# Supplementary material for: scPrediXcan integrates deep learning methods and single-cell data into a cell-type-specific transcriptome-wide association study framework
Source: Cell Genom. 2025 May 14;5(5):100875. doi: 10.1016/j.xgen.2025.100875 (PMC12143334; doi:10.1016/j.xgen.2025.100875)
Supplement: Data S1. Tables S1–S47 [file mmc2.zip › Supplemental_tables/TableS24.xlsx]

## Sheet: Table_S24dendriticCell
gene	gene_name	zscore	effect_size	pvalue
ENSG00000204463	BAG6	-16.4492	-366.285	8.5e-61
ENSG00000204296	TSBP1	15.8536	4982.74	1.33e-56
ENSG00000204385	SLC44A4	15.7949	454.202	3.37e-56
ENSG00000204386	NEU1	14.7644	369.908	2.49e-49
ENSG00000213722	DDAH2	-14.6943	-215.641	7.01e-49
ENSG00000169896	ITGAM	-14.6893	-326.14	7.55e-49
ENSG00000196230	TUBB	-14.6602	-360.224	1.16e-48
ENSG00000204305	AGER	-14.1591	-198.529	1.64e-45
ENSG00000204576	PRR3	-13.1185	-1852.37	2.58e-39
ENSG00000232629	HLA-DQB2	12.5991	181.856	2.14e-36
ENSG00000228789	HCG22	-12.0297	-887.65	2.48e-33
ENSG00000241404	EGFL8	11.9155	406.816	9.83e-33
ENSG00000204542	C6orf15	11.8759	1382.98	1.58e-32
ENSG00000196260	SFTA2	-11.8435	-5008.43	2.33e-32
ENSG00000278828	H3C10	-11.7215	-354.707	9.9e-32
ENSG00000221988	PPT2	11.7135	164.526	1.09e-31
ENSG00000196735	HLA-DQA1	-11.6555	-9.23138	2.15e-31
ENSG00000166278	C2	11.5574	305.027	6.77e-31
ENSG00000204560	DHX16	-11.0812	-341.798	1.55e-28
ENSG00000204498	NFKBIL1	10.6952	88.8741	1.07e-26
ENSG00000128604	IRF5	10.6869	158.92	1.17e-26
ENSG00000248993	ENSG00000248993	-10.328	-611.033	5.26e-25
ENSG00000204590	GNL1	-10.1704	-538.859	2.69e-24
ENSG00000196126	HLA-DRB1	10.1228	294.563	4.38e-24
ENSG00000234745	HLA-B	9.70252	73.9231	2.94e-22
ENSG00000204257	HLA-DMA	-9.68267	-422.087	3.57e-22
ENSG00000278637	H4C1	9.65276	74.6708	4.79e-22
ENSG00000197062	ZSCAN26	9.62234	157.755	6.44e-22
ENSG00000137338	PGBD1	9.61681	115.045	6.79e-22
ENSG00000204472	AIF1	9.48227	196.972	2.49e-21
ENSG00000137185	ZSCAN9	-9.28357	-58.5523	1.64e-20
ENSG00000184357	H1-5	9.07479	305.175	1.14e-19
ENSG00000204424	LY6G6F	-8.89347	-862.889	5.92e-19
ENSG00000206503	HLA-A	8.87797	38.8566	6.81e-19
ENSG00000204256	BRD2	8.85624	143.69	8.28e-19
ENSG00000186470	BTN3A2	-8.74611	-30.6687	2.21e-18
ENSG00000232810	TNF	-8.67259	-159.765	4.22e-18
ENSG00000168477	TNXB	-8.65849	-266.791	4.78e-18
ENSG00000204599	TRIM39	8.581	378.347	9.41e-18
ENSG00000248167	TRIM39-RPP21	-8.56009	-188.304	1.13e-17
ENSG00000204525	HLA-C	8.54461	145.186	1.29e-17
ENSG00000276903	H2AC16	8.46291	504.527	2.61e-17
ENSG00000213760	ATP6V1G2	-8.44038	-187.222	3.16e-17
ENSG00000204348	DXO	-8.28191	-677.481	1.21e-16
ENSG00000204569	PPP1R10	-8.2638	-1909.14	1.41e-16
ENSG00000233822	H2BC15	-8.22622	-81.5317	1.93e-16
ENSG00000250641	LY6G6F-LY6G6D	-8.22506	-613.249	1.95e-16
ENSG00000204681	GABBR1	8.0907	181.967	5.93e-16
ENSG00000112343	TRIM38	8.08763	124.376	6.08e-16
ENSG00000276180	H4C9	-8.06553	-225.342	7.29e-16
ENSG00000196812	ZSCAN16	7.97608	243.335	1.51e-15
ENSG00000187626	ZKSCAN4	7.87476	82.4667	3.41e-15
ENSG00000275221	H2AC15	-7.79192	-44.5663	6.6e-15
ENSG00000161179	YDJC	7.76636	56.0343	8.08e-15
ENSG00000185651	UBE2L3	-7.75865	-114.681	8.58e-15
ENSG00000204356	NELFE	7.64467	233.333	2.09e-14
ENSG00000204427	ABHD16A	-7.49541	-217.589	6.61e-14
ENSG00000183246	RIMBP3C	-7.42072	-1534.52	1.16e-13
ENSG00000204469	PRRC2A	7.20823	142.379	5.67e-13
ENSG00000204511	MCCD1	-6.98343	-79.6991	2.88e-12
ENSG00000187837	H1-2	-6.64255	-121.182	3.08e-11
ENSG00000204301	NOTCH4	6.61644	124.223	3.68e-11
ENSG00000276302	ENSG00000276302	6.60522	160.033	3.97e-11
ENSG00000136573	BLK	-6.56229	-31.5278	5.3e-11
ENSG00000204644	ZFP57	6.52141	213.438	6.97e-11
ENSG00000137404	NRM	-6.51656	-101.577	7.19e-11
ENSG00000204420	MPIG6B	-6.49743	-191.899	8.17e-11
ENSG00000103510	KAT8	-6.48393	-328.668	8.94e-11
ENSG00000204428	LY6G5C	-6.42081	-300.502	1.36e-10
ENSG00000204388	HSPA1B	6.41541	42.1495	1.4e-10
ENSG00000287080	H3C3	-6.39434	-134.576	1.61e-10
ENSG00000204540	PSORS1C1	6.36175	92.3268	1.99e-10
ENSG00000124568	SLC17A1	-6.3277	-897.027	2.49e-10
ENSG00000250264	ENSG00000250264	-6.2694	-46.6028	3.62e-10
ENSG00000070047	PHRF1	-6.22921	-236.55	4.69e-10
ENSG00000204390	HSPA1L	-6.19221	-24.3175	5.93e-10
ENSG00000146039	SLC17A4	-5.98964	-2059.19	2.1e-09
ENSG00000177710	SLC35G5	-5.97917	-366.755	2.24e-09
ENSG00000158691	ZSCAN12	-5.95555	-26.7359	2.59e-09
ENSG00000276368	H2AC14	5.89004	1297.8	3.86e-09
ENSG00000198502	HLA-DRB5	5.83743	75.9203	5.3e-09
ENSG00000237541	HLA-DQA2	5.81437	6.98632	6.09e-09
ENSG00000204482	LST1	5.81125	57.947	6.2e-09
ENSG00000267673	FDX2	5.78302	48.2727	7.34e-09
ENSG00000158553	POM121L2	5.6999	325.784	1.2e-08
ENSG00000204516	MICB	5.66632	18.8576	1.46e-08
ENSG00000089280	FUS	5.60914	229.625	2.03e-08
ENSG00000168291	PDHB	-5.56801	-60.0735	2.58e-08
ENSG00000223865	HLA-DPB1	-5.55398	-110.455	2.79e-08
ENSG00000221886	FAM200C	-5.51093	-145.882	3.57e-08
ENSG00000161405	IKZF3	5.42072	49.109	5.94e-08
ENSG00000204267	TAP2	-5.41247	-40.3441	6.22e-08
ENSG00000204410	MSH5	-5.33237	-53.5268	9.69e-08
ENSG00000198315	ZKSCAN8	5.29468	54.1423	1.19e-07
ENSG00000172057	ORMDL3	-5.28366	-30.168	1.27e-07
ENSG00000138378	STAT4	-5.25703	-14.8013	1.46e-07
ENSG00000213780	GTF2H4	-5.24366	-261.893	1.57e-07
ENSG00000064995	TAF11	-5.24106	-103.845	1.6e-07
ENSG00000203747	FCGR3A	5.16255	21.5374	2.44e-07
ENSG00000156873	PHKG2	5.15449	388.128	2.54e-07
ENSG00000220201	ZGLP1	-5.14633	-546.311	2.66e-07
ENSG00000116698	SMG7	-5.13181	-154.753	2.87e-07
ENSG00000204421	LY6G6C	-5.11121	-336.779	3.2e-07
ENSG00000213859	KCTD11	5.08932	157.184	3.59e-07
ENSG00000204564	C6orf136	5.06894	135.75	4e-07
ENSG00000285085	ENSG00000285085	5.0238	65.4818	5.07e-07
ENSG00000163686	ABHD6	-5.01683	-70.4158	5.25e-07
ENSG00000099849	RASSF7	4.90938	128.411	9.14e-07
ENSG00000204632	HLA-G	-4.89046	-64.6561	1.01e-06
ENSG00000227507	LTB	-4.88719	-199.4	1.02e-06
ENSG00000065989	PDE4A	-4.87382	-32.1156	1.09e-06
ENSG00000274600	RIMBP3B	4.8466	814.472	1.26e-06
ENSG00000143226	FCGR2A	4.76691	92.6898	1.87e-06
ENSG00000168394	TAP1	-4.75797	-42.2993	1.96e-06
ENSG00000255154	HTD2	-4.69579	-37.5242	2.66e-06
ENSG00000160683	CXCR5	4.69268	35.7979	2.7e-06
ENSG00000196787	H2AC11	-4.68823	-571.316	2.76e-06
ENSG00000073605	GSDMB	4.66807	42.8182	3.04e-06
ENSG00000204394	VARS1	4.61853	251.438	3.86e-06
ENSG00000187987	ZSCAN23	4.61658	28.5428	3.9e-06
ENSG00000126456	IRF3	4.61578	40.9888	3.92e-06
ENSG00000126453	BCL2L12	4.5898	93.8975	4.44e-06
ENSG00000198369	SPRED2	4.57181	38.0632	4.84e-06
ENSG00000141738	GRB7	4.4833	164.729	7.35e-06
ENSG00000112511	PHF1	-4.46146	-483.712	8.14e-06
ENSG00000146109	ABT1	4.43823	115.099	9.07e-06
ENSG00000137331	IER3	-4.40379	-217.505	1.06e-05
ENSG00000103021	CCDC113	-4.37553	-106.413	1.21e-05
ENSG00000204314	PRRT1	-4.37466	-96.2026	1.22e-05
ENSG00000105376	ICAM5	4.37356	44.9672	1.22e-05
ENSG00000132185	FCRLA	-4.3694	-44.1518	1.25e-05
ENSG00000124635	H2BC11	-4.34548	-739.521	1.39e-05
ENSG00000213886	UBD	4.3419	695.491	1.41e-05
ENSG00000277157	H4C4	-4.33867	-47.0357	1.43e-05
ENSG00000182952	HMGN4	4.33219	65.4324	1.48e-05
ENSG00000164609	SLU7	-4.31941	-13.3535	1.56e-05
ENSG00000161847	RAVER1	4.29457	214.602	1.75e-05
ENSG00000042813	ZPBP	-4.28424	-665.853	1.83e-05
ENSG00000010704	HFE	4.28148	47.6476	1.86e-05
ENSG00000278588	H2BC10	-4.26835	-113.96	1.97e-05
ENSG00000166851	PLK1	-4.25503	-158.166	2.09e-05
ENSG00000108439	PNPO	-4.24473	-103.058	2.19e-05
ENSG00000204439	C6orf47	4.24061	274.275	2.23e-05
ENSG00000204310	AGPAT1	4.23927	144.512	2.24e-05
ENSG00000124678	TCP11	4.21865	4.08466	2.46e-05
ENSG00000005020	SKAP2	-4.11396	-13.2536	3.89e-05
ENSG00000275379	H3C11	4.11191	116.136	3.92e-05
ENSG00000204392	LSM2	4.10859	95.854	3.98e-05
ENSG00000254093	PINX1	4.04994	59.6584	5.12e-05
ENSG00000182010	RTKN2	-4.00323	-18.3054	6.25e-05
ENSG00000137310	TCF19	-3.96668	-28.0166	7.29e-05
ENSG00000110435	PDHX	-3.95711	-8.77671	7.59e-05
ENSG00000119048	UBE2B	-3.95624	-235.013	7.61e-05
ENSG00000180044	C3orf80	3.93631	93.9894	8.27e-05
ENSG00000149089	APIP	-3.93087	-6.98326	8.46e-05
ENSG00000112033	PPARD	3.90751	143.108	9.33e-05
ENSG00000153064	BANK1	-3.90484	-36.7362	9.43e-05
ENSG00000189298	ZKSCAN3	3.89603	68.8968	9.78e-05
ENSG00000204248	COL11A2	-3.87237	-47.0481	0.000108
ENSG00000133328	PLAAT2	3.86749	265.72	0.00011
ENSG00000163406	SLC15A2	-3.86503	-113.559	0.000111
ENSG00000133247	KMT5C	3.85497	192.03	0.000116
ENSG00000130222	GADD45G	3.85384	6.29851	0.000116
ENSG00000258724	PINX1	3.83915	41.8771	0.000123
ENSG00000185522	LMNTD2	3.83315	95.9009	0.000127
ENSG00000099834	CDHR5	3.83223	35.2535	0.000127
ENSG00000174775	HRAS	-3.8274	-12.5908	0.00013
ENSG00000186432	KPNA4	-3.80638	-264.576	0.000141
ENSG00000171757	LRRC34	3.7934	147.31	0.000149
ENSG00000124613	ZNF391	3.77232	78.2015	0.000162
ENSG00000149179	CSTPP1	-3.75235	-50.2404	0.000175
ENSG00000162738	VANGL2	-3.74828	-72.1522	0.000178
ENSG00000072818	ACAP1	-3.74757	-33.6891	0.000179
ENSG00000114982	KANSL3	3.74178	145.775	0.000183
ENSG00000254206	NPIPB11	3.73412	474.153	0.000188
ENSG00000154328	NEIL2	3.73268	6.97595	0.000189
ENSG00000188739	RBM34	3.72274	147.368	0.000197
ENSG00000137288	UQCC2	3.70975	39.4813	0.000207
ENSG00000103653	CSK	3.7095	104.864	0.000208
ENSG00000141736	ERBB2	-3.69597	-180.01	0.000219
ENSG00000244355	LY6G6D	3.69358	86.4086	0.000221
ENSG00000197903	H2BC12	-3.6744	-13.4939	0.000238
ENSG00000165644	COMTD1	-3.66726	-63.708	0.000245
ENSG00000111321	LTBR	3.66605	34.8167	0.000246
ENSG00000206140	TMEM191C	3.66324	237.676	0.000249
ENSG00000084090	STARD7	3.66277	82.2898	0.00025
ENSG00000065000	AP3D1	3.62817	58.7156	0.000285
ENSG00000274997	H2AC12	-3.61767	-55.6261	0.000297
ENSG00000140153	WDR20	-3.61424	-436.96	0.000301
ENSG00000172890	NADSYN1	-3.61154	-26.3726	0.000304
ENSG00000168298	H1-4	3.60295	30.7403	0.000315
ENSG00000095794	CREM	-3.60236	-139.039	0.000315
ENSG00000088682	COQ9	3.59176	45.2824	0.000328
ENSG00000205090	TMEM240	3.57302	166.458	0.000353
ENSG00000143079	CTTNBP2NL	3.56706	136.854	0.000361
ENSG00000105737	GRIK5	-3.55912	-181.427	0.000372
ENSG00000163660	CCNL1	-3.55895	-110.489	0.000372
ENSG00000144369	FAM171B	3.55345	21.4115	0.00038
ENSG00000163684	RPP14	-3.53601	-19.1394	0.000406
ENSG00000184220	CMSS1	-3.52923	-98.0764	0.000417
ENSG00000072571	HMMR	3.51595	91.2915	0.000438
ENSG00000162104	ADCY9	3.50928	60.7003	0.000449
ENSG00000171790	SLFNL1	3.50348	24.405	0.000459
ENSG00000112337	SLC17A2	3.49825	1341.19	0.000468
ENSG00000137822	TUBGCP4	-3.47831	-153.577	0.000505
ENSG00000275410	HNF1B	-3.47429	-117.937	0.000512
ENSG00000166963	MAP1A	3.46672	104.077	0.000527
ENSG00000204520	MICA	-3.46547	-10.2409	0.000529
ENSG00000101464	PIGU	-3.46184	-76.2288	0.000536
ENSG00000054267	ARID4B	-3.44962	-117.558	0.000561
ENSG00000085871	MGST2	-3.43837	-51.9055	0.000585
ENSG00000070770	CSNK2A2	-3.43446	-40.4811	0.000594
ENSG00000189362	NEMP2	3.43329	16.0297	0.000596
ENSG00000131951	LRRC9	3.42101	37.6509	0.000624
ENSG00000204538	PSORS1C2	-3.41845	-421.979	0.00063
ENSG00000137674	MMP20	-3.40495	-1291.83	0.000662
ENSG00000141741	MIEN1	-3.39778	-200.155	0.000679
ENSG00000204060	FOXO6	3.38972	39.252	0.0007
ENSG00000189164	ZNF527	-3.37903	-56.9429	0.000727
ENSG00000144451	SPAG16	-3.37377	-50.5633	0.000741
ENSG00000169169	CPT1C	-3.37337	-9.55763	0.000743
ENSG00000137693	YAP1	-3.3724	-93.6843	0.000745
ENSG00000164398	ACSL6	3.37185	92.0056	0.000747
ENSG00000204435	CSNK2B	-3.36234	-272.96	0.000773
ENSG00000104321	TRPA1	3.3479	831.72	0.000814
ENSG00000025434	NR1H3	-3.34717	-27.4046	0.000816
ENSG00000139370	SLC15A4	-3.32676	-182.95	0.000879
ENSG00000134744	TUT4	-3.32521	-93.9137	0.000884
ENSG00000142224	IL19	-3.32079	-7.2372	0.000898
ENSG00000256269	HMBS	-3.31532	-46.5065	0.000915
ENSG00000213588	ZBTB9	3.31007	43.2276	0.000933
ENSG00000164440	TXLNB	-3.30819	-9.96874	0.000939
ENSG00000096654	ZNF184	-3.30816	-154.858	0.000939
ENSG00000178226	PRSS36	3.29921	27.3978	0.00097
ENSG00000160695	VPS11	-3.29386	-38.6265	0.000988
ENSG00000023191	RNH1	3.28747	71.5356	0.001011
ENSG00000111832	RWDD1	3.2862	38.1141	0.001015
ENSG00000241399	CD302	-3.28481	-29.7475	0.001021
ENSG00000161395	PGAP3	3.28322	119.148	0.001026
ENSG00000239697	TNFSF12	-3.28312	-35.9864	0.001027
ENSG00000198522	GPN1	3.28143	75.6681	0.001033
ENSG00000272899	ATP6V1FNB	-3.28025	-686.565	0.001037
ENSG00000081721	DUSP12	3.27206	79.9999	0.001068
ENSG00000167244	IGF2	-3.26584	-208.989	0.001091
ENSG00000186298	PPP1CC	3.26486	119.417	0.001095
ENSG00000130584	ZBTB46	3.25318	40.6429	0.001141
ENSG00000160124	MIX23	3.24699	92.8088	0.001166
ENSG00000135916	ITM2C	3.24377	18.9279	0.00118
ENSG00000198563	DDX39B	-3.23725	-74.6986	0.001207
ENSG00000066379	POLR1H	-3.22991	-56.4815	0.001238
ENSG00000183625	CCR3	-3.22286	-105.542	0.001269
ENSG00000164611	PTTG1	-3.22178	-27.1007	0.001274
ENSG00000124564	SLC17A3	-3.21426	-446.973	0.001308
ENSG00000149428	HYOU1	-3.19603	-57.4644	0.001393
ENSG00000129538	RNASE1	-3.19135	-322.307	0.001416
ENSG00000107566	ERLIN1	-3.18723	-49.9371	0.001436
ENSG00000224420	ADM5	-3.18279	-34.3439	0.001459
ENSG00000187051	RPS19BP1	-3.17795	-168.23	0.001483
ENSG00000100154	TTC28	3.17426	8.83	0.001502
ENSG00000188227	ZNF793	-3.17402	-19.7765	0.001503
ENSG00000074219	TEAD2	-3.1739	-50.8835	0.001504
ENSG00000049759	NEDD4L	3.16631	71.6186	0.001544
ENSG00000143622	RIT1	3.15818	99.991	0.001588
ENSG00000177042	TMEM80	3.15494	78.3685	0.001605
ENSG00000176473	WDR25	-3.1521	-15.7361	0.001621
ENSG00000254415	SIGLEC14	-3.15095	-24.8542	0.001627
ENSG00000204610	TRIM15	3.14656	1092.11	0.001652
ENSG00000167004	PDIA3	-3.14608	-88.8427	0.001655
ENSG00000128815	WDFY4	3.13983	64.56	0.00169
ENSG00000129480	DTD2	3.1351	80.3269	0.001718
ENSG00000116771	AGMAT	3.13403	20.1209	0.001724
ENSG00000104886	PLEKHJ1	3.13238	231.743	0.001734
ENSG00000165997	ARL5B	-3.13187	-35.0374	0.001737
ENSG00000142102	PGGHG	-3.12765	-64.6622	0.001762
ENSG00000147874	HAUS6	-3.12632	-29.1393	0.00177
ENSG00000116014	KISS1R	-3.12574	-95.6046	0.001774
ENSG00000065361	ERBB3	-3.1212	-58.3955	0.001801
ENSG00000197965	MPZL1	3.12047	40.6298	0.001806
ENSG00000112561	TFEB	-3.12025	-73.6099	0.001807
ENSG00000262179	MYMX	3.11733	27.0138	0.001825
ENSG00000174938	SEZ6L2	-3.11039	-26.0194	0.001868
ENSG00000057657	PRDM1	3.10856	38.7713	0.00188
ENSG00000171115	GIMAP8	-3.10545	-37.0578	0.0019
ENSG00000164187	LMBRD2	-3.10427	-146.481	0.001908
ENSG00000139133	ALG10	-3.10157	-42.1423	0.001925
ENSG00000079332	SAR1A	3.10095	123.582	0.001929
ENSG00000011485	PPP5C	-3.09758	-15.4997	0.001951
ENSG00000170322	NFRKB	3.091	52.631	0.001995
ENSG00000204287	HLA-DRA	3.09094	134.615	0.001995
ENSG00000146858	ZC3HAV1L	-3.08926	-31.0535	0.002007
ENSG00000180720	CHRM4	-3.08023	-298.398	0.002068
ENSG00000176177	ENTHD1	-3.08016	-579.941	0.002069
ENSG00000113532	ST8SIA4	-3.07801	-63.3394	0.002084
ENSG00000002834	LASP1	3.07475	94.635	0.002107
ENSG00000152240	HAUS1	-3.07471	-12.1108	0.002107
ENSG00000075651	PLD1	-3.071	-27.1232	0.002133
ENSG00000197930	ERO1A	-3.06968	-34.4069	0.002143
ENSG00000188306	LRRIQ4	3.06217	295.322	0.002197
ENSG00000117036	ETV3	-3.05757	-108.478	0.002231
ENSG00000143669	LYST	-3.05661	-23.1649	0.002239
ENSG00000198642	KLHL9	3.05295	38.5673	0.002266
ENSG00000267748	ENSG00000267748	3.05211	106.456	0.002272
ENSG00000289282	ENSG00000289282	-3.04905	-46.9415	0.002296
ENSG00000114786	ABHD14A-ACY1	-3.04381	-546.884	0.002336
ENSG00000181552	EDDM3B	-3.0382	-1000.02	0.00238
ENSG00000105499	PLA2G4C	3.03634	57.1458	0.002395
ENSG00000072694	FCGR2B	3.02732	12.4169	0.002467
ENSG00000112081	SRSF3	-3.02492	-123.366	0.002487
ENSG00000145014	TMEM44	3.02355	21.3465	0.002498
ENSG00000186314	PRELID2	-3.01167	-46.654	0.002598
ENSG00000001460	STPG1	3.01139	49.7327	0.002601
ENSG00000067369	TP53BP1	3.00794	34.7198	0.00263
ENSG00000099282	TSPAN15	-3.00692	-27.2878	0.002639
ENSG00000155097	ATP6V1C1	-3.00597	-82.2069	0.002647
ENSG00000108306	FBXL20	-3.00189	-61.0154	0.002683
ENSG00000125691	RPL23	2.99605	377.053	0.002735
ENSG00000165526	RPUSD4	2.99099	31.8123	0.002781
ENSG00000234829	IFNA17	-2.9899	-128.702	0.002791
ENSG00000105401	CDC37	-2.98826	-36.8566	0.002806
ENSG00000119321	FKBP15	2.98323	66.9427	0.002852
ENSG00000138796	HADH	2.9808	50.2251	0.002875
ENSG00000198087	CD2AP	2.97695	48.0042	0.002911
ENSG00000137868	STRA6	-2.97617	-61.4009	0.002919
ENSG00000101546	RBFA	-2.97295	-8.76799	0.00295
ENSG00000070961	ATP2B1	2.97233	30.7861	0.002956
ENSG00000170917	NUDT6	-2.97095	-14.6468	0.002969
ENSG00000109736	MFSD10	2.96926	70.493	0.002985
ENSG00000226979	LTA	-2.9672	-22.3507	0.003005
ENSG00000084734	GCKR	2.96663	1183.24	0.003011
ENSG00000101019	UQCC1	2.96577	59.7767	0.003019
ENSG00000168356	SCN11A	2.96334	100.643	0.003043
ENSG00000127780	OR1E2	2.96312	1512.39	0.003045
ENSG00000105538	RASIP1	-2.96279	-105.748	0.003049
ENSG00000170606	HSPA4	2.9627	56.6509	0.00305
ENSG00000158023	CFAP251	2.96179	10.1294	0.003059
ENSG00000112584	FAM120B	-2.96009	-49.0399	0.003075
ENSG00000169900	PYDC1	-2.95791	-98.4789	0.003097
ENSG00000168491	CCDC110	-2.95626	-51.9254	0.003114
ENSG00000065518	NDUFB4	2.9558	117.619	0.003119
ENSG00000162006	MSLNL	2.95087	1006.02	0.003169
ENSG00000158987	RAPGEF6	-2.94981	-62.6158	0.00318
ENSG00000283782	ENSG00000283782	2.94788	23.9953	0.0032
ENSG00000119669	IRF2BPL	2.94435	4.60138	0.003236
ENSG00000096433	ITPR3	-2.93936	-62.348	0.003289
ENSG00000140265	ZSCAN29	2.93097	445.925	0.003379
ENSG00000251246	EFNA4-EFNA3	-2.93039	-29.6946	0.003385
ENSG00000126773	PCNX4	-2.92926	-207.99	0.003398
ENSG00000111801	BTN3A3	2.92915	26.3762	0.003399
ENSG00000110066	KMT5B	-2.92835	-139.668	0.003408
ENSG00000145604	SKP2	-2.92347	-43.4645	0.003462
ENSG00000003987	MTMR7	2.92312	276.417	0.003465
ENSG00000174989	FBXW8	-2.92292	-28.7124	0.003468
ENSG00000277258	PCGF2	2.92253	136.296	0.003472
ENSG00000119541	VPS4B	2.91953	405.431	0.003506
ENSG00000229924	FAM90A26	-2.91845	-12659.7	0.003518
ENSG00000185760	KCNQ5	2.91788	86.9829	0.003524
ENSG00000125454	SLC25A19	2.91703	35.5588	0.003534
ENSG00000130511	SSBP4	2.91416	35.069	0.003566
ENSG00000158406	H4C8	2.91406	14.9416	0.003568
ENSG00000125485	DDX31	2.91185	90.0859	0.003593
ENSG00000163687	DNASE1L3	-2.91163	-102.006	0.003595
ENSG00000112576	CCND3	-2.91065	-162.753	0.003607
ENSG00000167258	CDK12	-2.90939	-282.316	0.003621
ENSG00000054967	RELT	2.90761	53.1963	0.003642
ENSG00000198380	GFPT1	-2.90554	-33.8106	0.003666
ENSG00000186326	RGS9BP	2.90517	51.6516	0.003671
ENSG00000232838	PET117	2.90224	93.4058	0.003705
ENSG00000183087	GAS6	-2.90052	-63.5028	0.003725
ENSG00000104972	LILRB1	-2.89789	-19.2331	0.003757
ENSG00000078018	MAP2	2.89658	37.3877	0.003773
ENSG00000143401	ANP32E	2.89116	117.566	0.003838
ENSG00000131591	C1orf159	2.89037	13.6687	0.003848
ENSG00000167261	DPEP2	2.88901	29.9849	0.003865
ENSG00000085274	MYNN	-2.88738	-295.472	0.003885
ENSG00000108557	RAI1	-2.8845	-320.923	0.00392
ENSG00000184163	C1QTNF12	2.8824	316.495	0.003947
ENSG00000105550	FGF21	-2.8804	-336.948	0.003972
ENSG00000125686	MED1	2.87833	25.0097	0.003998
ENSG00000112514	CUTA	-2.87518	-60.5763	0.004038
ENSG00000072858	SIDT1	2.86588	2.92837	0.004158
ENSG00000143434	SEMA6C	-2.86136	-125.752	0.004218
ENSG00000174951	FUT1	-2.86134	-52.1058	0.004219
ENSG00000138379	MSTN	-2.85957	-553.111	0.004242
ENSG00000160075	SSU72	-2.85906	-50.2453	0.004249
ENSG00000104728	ARHGEF10	2.85882	59.399	0.004252
ENSG00000171786	NHLH1	2.85828	283.068	0.004259
ENSG00000288684	ENSG00000288684	2.85715	1240.12	0.004275
ENSG00000096872	IFT74	2.85707	90.4306	0.004276
ENSG00000103199	ZNF500	2.85434	43.5671	0.004313
ENSG00000139218	SCAF11	-2.85387	-117.374	0.004319
ENSG00000112078	KCTD20	2.85328	55.2056	0.004327
ENSG00000077152	UBE2T	-2.85144	-43.9745	0.004352
ENSG00000128891	CCDC32	-2.85091	-11.4034	0.004359
ENSG00000162456	KNCN	2.85066	1471.44	0.004363
ENSG00000136634	IL10	-2.84713	-34.2923	0.004412
ENSG00000160471	COX6B2	2.84551	60.8	0.004434
ENSG00000204913	LRRC3C	-2.83975	-21.473	0.004515
ENSG00000132906	CASP9	-2.83905	-145.4	0.004525
ENSG00000253958	CLDN23	2.83605	4.8525	0.004567
ENSG00000174371	EXO1	-2.83573	-38.7473	0.004572
ENSG00000115241	PPM1G	2.83522	132.159	0.004579
ENSG00000100321	SYNGR1	2.83417	15.2275	0.004595
ENSG00000100362	PVALB	-2.83298	-278.207	0.004612
ENSG00000168329	CX3CR1	2.83007	15.5894	0.004654
ENSG00000112182	BACH2	-2.82939	-55.3522	0.004664
ENSG00000089597	GANAB	2.8287	212.987	0.004674
ENSG00000164742	ADCY1	2.82757	293.818	0.00469
ENSG00000206530	CFAP44	2.82725	85.274	0.004695
ENSG00000006047	YBX2	-2.82679	-38.7358	0.004702
ENSG00000165660	ABRAXAS2	-2.82285	-200.776	0.00476
ENSG00000168806	LCMT2	-2.82186	-28.4613	0.004775
ENSG00000136810	TXN	-2.8209	-37.4852	0.004789
ENSG00000205517	RGL3	2.81664	78.1702	0.004853
ENSG00000108798	ABI3	-2.81483	-67.7893	0.00488
ENSG00000084674	APOB	2.8096	76.8597	0.00496
ENSG00000127980	PEX1	-2.80776	-496.855	0.004989
ENSG00000135116	HRK	-2.80528	-29.2652	0.005027
ENSG00000141391	PRELID3A	-2.80256	-14.0511	0.00507
ENSG00000138468	SENP7	-2.80103	-38.2097	0.005094
ENSG00000126821	SGPP1	2.80071	84.1769	0.005099
ENSG00000130479	MAP1S	2.79705	14.5426	0.005157
ENSG00000110448	CD5	-2.79687	-32.0157	0.00516
ENSG00000205126	ACCSL	-2.79635	-1220.29	0.005168
ENSG00000137078	SIT1	-2.79626	-131.808	0.00517
ENSG00000168297	PXK	2.7949	18.488	0.005192
ENSG00000076662	ICAM3	2.78894	53.1315	0.005288
ENSG00000204536	CCHCR1	2.78758	17.6136	0.00531
ENSG00000089177	KIF16B	-2.78545	-7.38459	0.005345
ENSG00000196358	NTNG2	2.78521	90.7663	0.005349
ENSG00000113583	C5orf15	-2.78461	-78.6542	0.005359
ENSG00000166224	SGPL1	-2.78306	-49.642	0.005385
ENSG00000137218	FRS3	-2.78275	-21.2581	0.00539
ENSG00000115446	UNC50	2.77981	50.9837	0.005439
ENSG00000178860	MSC	-2.77956	-11.2598	0.005443
ENSG00000124574	ABCC10	-2.77845	-52.5282	0.005462
ENSG00000229809	ZNF688	2.77841	361.504	0.005463
ENSG00000135541	AHI1	-2.7771	-9.37196	0.005485
ENSG00000278463	H2AC4	2.7758	90.9316	0.005507
ENSG00000138092	CENPO	-2.77496	-52.7272	0.005521
ENSG00000153113	CAST	2.77452	62.4142	0.005528
ENSG00000163485	ADORA1	2.76617	204.422	0.005672
ENSG00000213626	LBH	-2.76501	-22.0084	0.005692
ENSG00000090060	PAPOLA	-2.76415	-56.8219	0.005707
ENSG00000197892	KIF13B	-2.7638	-126.784	0.005713
ENSG00000119508	NR4A3	-2.76179	-47.2944	0.005749
ENSG00000197798	FAM118B	2.76178	25.7625	0.005749
ENSG00000096996	IL12RB1	2.76143	42.0477	0.005755
ENSG00000064666	CNN2	2.75817	63.8772	0.005813
ENSG00000196704	AMZ2	2.75712	14.3948	0.005831
ENSG00000138115	CYP2C8	-2.75588	-439.093	0.005853
ENSG00000171962	DRC3	-2.75485	-436.961	0.005872
ENSG00000135362	PRR5L	2.75219	57.9409	0.00592
ENSG00000120800	UTP20	2.74558	98.4067	0.00604
ENSG00000130559	CAMSAP1	2.74389	68.1271	0.006072
ENSG00000163082	SGPP2	-2.73716	-33.8086	0.006197
ENSG00000122034	GTF3A	-2.73425	-26.539	0.006252
ENSG00000186847	KRT14	2.73419	316.669	0.006253
ENSG00000066777	ARFGEF1	2.73401	76.0422	0.006257
ENSG00000154743	TSEN2	-2.73269	-38.2288	0.006282
ENSG00000178802	MPI	2.73174	28.8005	0.0063
ENSG00000145214	DGKQ	2.72633	5.58477	0.006404
ENSG00000179580	RNF151	-2.72569	-33.8863	0.006417
ENSG00000204713	TRIM27	-2.7238	-25.7897	0.006454
ENSG00000184939	ZFP90	-2.72116	-9.88856	0.006505
ENSG00000147873	IFNA5	2.72077	494.915	0.006513
ENSG00000166170	BAG5	-2.72026	-21.5059	0.006523
ENSG00000148426	PROSER2	-2.71888	-19.5708	0.00655
ENSG00000163576	EFHB	2.71387	271.035	0.00665
ENSG00000196967	ZNF585A	2.71231	58.3833	0.006682
ENSG00000180509	KCNE1	2.70979	92.4395	0.006733
ENSG00000019995	ZRANB1	-2.7084	-31.0313	0.006761
ENSG00000284779	ENSG00000284779	-2.70612	-716.45	0.006808
ENSG00000122986	HVCN1	2.705	39.1457	0.00683
ENSG00000076321	KLHL20	2.70387	215.168	0.006854
ENSG00000157992	KRTCAP3	-2.70293	-62.2654	0.006873
ENSG00000183682	BMP8A	2.70176	11.9209	0.006897
ENSG00000124226	RNF114	2.69897	155.451	0.006955
ENSG00000166575	TMEM135	2.69747	32.9138	0.006987
ENSG00000148180	GSN	2.69575	157.885	0.007023
ENSG00000214706	IFRD2	-2.69191	-39.1345	0.007104
ENSG00000132680	KHDC4	-2.6918	-42.3767	0.007107
ENSG00000197724	PHF2	-2.69139	-73.2791	0.007116
ENSG00000099617	EFNA2	-2.6892	-420.732	0.007162
ENSG00000225526	MKRN2OS	2.68824	171.338	0.007183
ENSG00000086619	ERO1B	-2.68802	-21.732	0.007188
ENSG00000170145	SIK2	-2.68504	-398.525	0.007252
ENSG00000241370	RPP21	2.68368	20.4136	0.007282
ENSG00000047932	GOPC	2.68346	11.97	0.007286
ENSG00000250254	PTTG2	-2.68167	-15.1046	0.007325
ENSG00000237330	RNF223	2.68156	566.806	0.007328
ENSG00000184378	ACTRT3	2.6787	34.2248	0.007391
ENSG00000104213	PDGFRL	2.67689	10.4672	0.007431
ENSG00000164082	GRM2	-2.67669	-93.9269	0.007435
ENSG00000139193	CD27	2.67508	90.5793	0.007471
ENSG00000140323	DISP2	-2.67347	-49.5114	0.007507
ENSG00000152611	CAPSL	-2.67138	-414.988	0.007554
ENSG00000114378	HYAL1	2.67082	95.8201	0.007567
ENSG00000124160	NCOA5	2.66957	65.7923	0.007595
ENSG00000172661	WASHC2C	-2.66564	-20.9949	0.007684
ENSG00000204859	ZBTB48	-2.66561	-91.3695	0.007685
ENSG00000104783	KCNN4	2.65966	140.813	0.007822
ENSG00000170927	PKHD1	-2.65874	-490.629	0.007843
ENSG00000196655	TRAPPC4	2.65668	29.6186	0.007891
ENSG00000054611	TBC1D22A	-2.65408	-24.269	0.007953
ENSG00000138623	SEMA7A	2.65351	39.2004	0.007966
ENSG00000123505	AMD1	-2.65301	-74.53	0.007978
ENSG00000105750	ZNF85	2.65134	44.9298	0.008017
ENSG00000176909	MAMSTR	2.65112	103.106	0.008023
ENSG00000132646	PCNA	2.65043	114.388	0.008039
ENSG00000180817	PPA1	2.64918	50.3007	0.008069
ENSG00000100519	PSMC6	-2.64885	-41.5285	0.008077
ENSG00000140474	ULK3	2.6478	41.6755	0.008102
ENSG00000116539	ASH1L	2.64429	580.451	0.008186
ENSG00000161610	HCRT	-2.64416	-94.6941	0.008189
ENSG00000006837	CDKL3	2.64304	80.3634	0.008217
ENSG00000170412	GPRC5C	-2.64222	-74.7056	0.008236
ENSG00000162676	GFI1	-2.64137	-80.5448	0.008257
ENSG00000021355	SERPINB1	2.63886	33.2502	0.008319
ENSG00000125780	TGM3	-2.63872	-101.849	0.008322
ENSG00000175793	SFN	-2.63626	-123.406	0.008382
ENSG00000178852	EFCAB13	-2.63596	-3.98968	0.00839
ENSG00000155827	RNF20	-2.63349	-28.8881	0.008451
ENSG00000196227	FAM217B	-2.63288	-65.3897	0.008466
ENSG00000007384	RHBDF1	2.63236	128.765	0.008479
ENSG00000257411	ENSG00000257411	2.63095	81.5324	0.008515
ENSG00000197562	RAB40C	-2.62893	-97.5464	0.008565
ENSG00000277224	H2BC7	-2.62869	-255.66	0.008572
ENSG00000182264	IZUMO1	-2.62664	-95.1983	0.008623
ENSG00000198826	ARHGAP11A	-2.6265	-206.853	0.008627
ENSG00000135956	TMEM127	2.62642	149.536	0.008629
ENSG00000169397	RNASE3	2.62468	38.0066	0.008673
ENSG00000135919	SERPINE2	-2.6246	-13.6603	0.008675
ENSG00000113763	UNC5A	2.62394	626.109	0.008692
ENSG00000126603	GLIS2	-2.62378	-94.6719	0.008696
ENSG00000172345	STARD5	2.62227	20.9329	0.008735
ENSG00000182896	TMEM95	2.62136	54.4102	0.008758
ENSG00000112659	CUL9	-2.62027	-28.5548	0.008786
ENSG00000144642	RBMS3	2.61896	33.4989	0.00882
ENSG00000167107	ACSF2	-2.61723	-148.904	0.008865
ENSG00000167487	KLHL26	2.61397	118.129	0.00895
ENSG00000204977	TRIM13	2.61333	153.195	0.008966
ENSG00000164951	PDP1	2.61272	51.5712	0.008983
ENSG00000008018	PSMB1	2.61186	43.4518	0.009005
ENSG00000183484	GPR132	2.60958	15.2607	0.009065
ENSG00000166128	RAB8B	2.60702	67.0688	0.009133
ENSG00000125967	NECAB3	2.6062	28.8424	0.009155
ENSG00000164574	GALNT10	-2.60482	-16.5062	0.009192
ENSG00000110330	BIRC2	2.60355	90.2314	0.009226
ENSG00000087076	HSD17B14	-2.60313	-41.3	0.009238
ENSG00000167588	GPD1	-2.60289	-113.952	0.009244
ENSG00000155926	SLA	-2.60277	-86.3414	0.009247
ENSG00000216588	IGSF23	2.60221	938.645	0.009263
ENSG00000161609	KASH5	2.60189	17.6837	0.009271
ENSG00000000938	FGR	2.60144	53.742	0.009283
ENSG00000106571	GLI3	2.60035	87.9469	0.009313
ENSG00000289791	ENSG00000289791	2.59862	37.2221	0.00936
ENSG00000181666	ZNF875	-2.59582	-20.8858	0.009437
ENSG00000183153	GJD3	-2.59577	-351.605	0.009438
ENSG00000131435	PDLIM4	-2.59558	-283.736	0.009443
ENSG00000182224	CYB5D1	-2.59301	-68.7841	0.009514
ENSG00000063244	U2AF2	-2.59058	-97.5568	0.009581
ENSG00000130159	ECSIT	-2.58821	-61.5841	0.009648
ENSG00000095585	BLNK	2.58697	58.8813	0.009683
ENSG00000159792	PSKH1	-2.58645	-238.874	0.009697
ENSG00000066468	FGFR2	2.58569	91.2064	0.009718
ENSG00000170779	CDCA4	2.58463	31.6731	0.009748
ENSG00000249709	ZNF564	2.58459	19.6694	0.009749
ENSG00000269590	ENSG00000269590	-2.58419	-85.1793	0.009761
ENSG00000183569	SERHL2	-2.58276	-5.726	0.009801
ENSG00000164985	PSIP1	-2.58273	-341.594	0.009802
ENSG00000127415	IDUA	2.58273	6.12527	0.009802
ENSG00000198252	STYX	2.57981	29.8933	0.009885
ENSG00000070444	MNT	-2.57747	-78.6357	0.009953
ENSG00000177556	ATOX1	-2.57693	-21.7138	0.009968
ENSG00000140464	PML	2.57533	64.8746	0.010014
ENSG00000100294	MCAT	2.57322	15.9926	0.010076
ENSG00000145907	G3BP1	2.57159	20.3605	0.010123
ENSG00000122218	COPA	2.56955	59.762	0.010183
ENSG00000134461	ANKRD16	-2.56831	-27.4177	0.01022
ENSG00000040633	PHF23	-2.56812	-56.8131	0.010225
ENSG00000107902	LHPP	-2.56746	-7.79951	0.010245
ENSG00000177225	GATD1	2.56735	72.8569	0.010248
ENSG00000172568	FNDC9	-2.56642	-98.4304	0.010275
ENSG00000163823	CCR1	2.56598	21.1757	0.010288
ENSG00000113249	HAVCR1	-2.56587	-334.5	0.010292
ENSG00000215817	ZC3H11B	-2.56549	-231.61	0.010303
ENSG00000124610	H1-1	-2.56429	-24.5111	0.010339
ENSG00000198301	SDAD1	-2.56327	-94.1464	0.010369
ENSG00000125966	MMP24	2.56196	217.044	0.010408
ENSG00000204842	ATXN2	-2.56106	-75.4414	0.010435
ENSG00000175595	ERCC4	-2.56036	-28.8862	0.010456
ENSG00000275896	PRSS2	2.55999	56.658	0.010467
ENSG00000243364	EFNA4	-2.55972	-21.3316	0.010476
ENSG00000170264	FAM161A	-2.5591	-47.9957	0.010494
ENSG00000143977	SNRPG	-2.55728	-26.8159	0.010549
ENSG00000048052	HDAC9	-2.55684	-182.046	0.010563
ENSG00000006576	PHTF2	2.55587	52.1162	0.010592
ENSG00000014914	MTMR11	-2.55503	-111.502	0.010618
ENSG00000116584	ARHGEF2	2.55458	50.7402	0.010631
ENSG00000158869	FCER1G	-2.55297	-20.9023	0.010681
ENSG00000063245	EPN1	-2.55084	-39.867	0.010746
ENSG00000158859	ADAMTS4	-2.54879	-75.0063	0.01081
ENSG00000177663	IL17RA	2.54858	23.689	0.010816
ENSG00000138439	FAM117B	-2.54853	-21.2716	0.010818
ENSG00000100523	DDHD1	2.54834	59.4711	0.010824
ENSG00000125798	FOXA2	-2.54716	-811.333	0.010861
ENSG00000163378	EOGT	2.54636	41.645	0.010885
ENSG00000111678	C12orf57	-2.5454	-37.1621	0.010915
ENSG00000105559	PLEKHA4	-2.54448	-22.424	0.010944
ENSG00000151164	RAD9B	-2.54373	-40.1383	0.010968
ENSG00000263528	IKBKE	-2.54248	-7.84101	0.011007
ENSG00000131069	ACSS2	2.53898	164.584	0.011118
ENSG00000126432	PRDX5	-2.53657	-216.562	0.011194
ENSG00000082212	ME2	-2.53582	-39.1112	0.011218
ENSG00000129245	FXR2	-2.53491	-721.79	0.011248
ENSG00000035141	FAM136A	-2.5341	-29.0208	0.011274
ENSG00000170004	CHD3	-2.53154	-229.035	0.011356
ENSG00000113838	TBCCD1	2.53103	82.5645	0.011373
ENSG00000196876	SCN8A	-2.53101	-139.853	0.011373
ENSG00000165475	CRYL1	-2.52883	-28.5146	0.011444
ENSG00000167840	ZNF232	2.52835	47.8313	0.01146
ENSG00000066279	ASPM	-2.52804	-274.8	0.01147
ENSG00000138161	CUZD1	-2.52775	-270.772	0.01148
ENSG00000136819	C9orf78	2.5276	53.5225	0.011484
ENSG00000140691	ARMC5	-2.52718	-41.2241	0.011498
ENSG00000104312	RIPK2	-2.52645	-55.4431	0.011522
ENSG00000055813	CCDC85A	2.52598	123.197	0.011538
ENSG00000111912	NCOA7	2.52483	123.145	0.011575
ENSG00000281106	TMEM272	2.52456	39.2001	0.011584
ENSG00000115211	EIF2B4	-2.52375	-90.1202	0.011611
ENSG00000164111	ANXA5	-2.52337	-7.46343	0.011624
ENSG00000171135	JAGN1	-2.52153	-20.1323	0.011685
ENSG00000276644	DACH1	2.52132	79.9272	0.011692
ENSG00000170276	HSPB2	-2.52001	-145.853	0.011735
ENSG00000147364	FBXO25	2.51999	18.6202	0.011736
ENSG00000064687	ABCA7	2.5175	6.71324	0.011819
ENSG00000133818	RRAS2	2.51523	23.0116	0.011896
ENSG00000105849	POLR1F	-2.51182	-28.9344	0.012011
ENSG00000050393	MCUR1	-2.51108	-80.8877	0.012036
ENSG00000142494	SLC47A1	2.5091	26.702	0.012104
ENSG00000157211	CDCP2	-2.50797	-248.421	0.012143
ENSG00000288864	ARHGAP11A-SCG5	-2.5068	-285.806	0.012183
ENSG00000112592	TBP	-2.5067	-60.1089	0.012186
ENSG00000111276	CDKN1B	2.50518	131.087	0.012239
ENSG00000068079	IFI35	-2.50456	-59.5537	0.01226
ENSG00000165617	DACT1	-2.50422	-47.4196	0.012272
ENSG00000122483	CCDC18	2.50322	16.8553	0.012307
ENSG00000205038	PKHD1L1	2.50291	168.189	0.012318
ENSG00000169876	MUC17	2.5021	627.659	0.012346
ENSG00000128965	CHAC1	2.50205	128.546	0.012348
ENSG00000104969	SGTA	2.50118	165.392	0.012378
ENSG00000156860	FBRS	-2.49874	-153.177	0.012464
ENSG00000167395	ZNF646	-2.49801	-81.2582	0.012489
ENSG00000091409	ITGA6	2.49769	17.3483	0.012501
ENSG00000122033	MTIF3	2.49736	32.2381	0.012512
ENSG00000136021	SCYL2	2.49594	56.9847	0.012562
ENSG00000141540	TTYH2	-2.49568	-75.5045	0.012572
ENSG00000149308	NPAT	2.49538	32.7903	0.012582
ENSG00000090013	BLVRB	-2.49468	-97.3913	0.012607
ENSG00000168090	COPS6	2.49298	136.738	0.012668
ENSG00000087074	PPP1R15A	2.49278	31.1996	0.012675
ENSG00000110395	CBL	-2.49251	-75.2249	0.012684
ENSG00000124140	SLC12A5	-2.49177	-1154	0.012711
ENSG00000144868	TMEM108	2.49058	1098.78	0.012754
ENSG00000171307	ZDHHC16	-2.48929	-113.706	0.0128
ENSG00000227877	MRLN	2.48851	533.552	0.012828
ENSG00000142961	MOB3C	-2.48826	-6.49273	0.012837
ENSG00000197728	RPS26	-2.48745	-18.5027	0.012866
ENSG00000182979	MTA1	-2.48539	-388.984	0.012941
ENSG00000101412	E2F1	-2.48484	-41.7609	0.012961
ENSG00000213416	KRTAP4-12	-2.4836	-248.216	0.013006
ENSG00000197153	H3C12	2.48161	256.283	0.013079
ENSG00000159217	IGF2BP1	-2.48084	-310.669	0.013107
ENSG00000128294	TPST2	-2.48065	-23.2667	0.013114
ENSG00000154146	NRGN	-2.47948	-145.001	0.013158
ENSG00000161896	IP6K3	-2.47855	-235.992	0.013192
ENSG00000188283	ZNF383	-2.47776	-32.2485	0.013221
ENSG00000113302	IL12B	2.4775	160.265	0.013231
ENSG00000173404	INSM1	2.47593	44.5906	0.013289
ENSG00000116001	TIA1	-2.47543	-31.123	0.013308
ENSG00000163568	AIM2	2.47505	36.1669	0.013322
ENSG00000102962	CCL22	-2.47335	-11.4147	0.013385
ENSG00000099910	KLHL22	-2.47215	-61.5008	0.01343
ENSG00000184924	PTRHD1	-2.47181	-38.1202	0.013443
ENSG00000104894	CD37	2.47149	18.9558	0.013455
ENSG00000128408	RIBC2	-2.47099	-17.6335	0.013474
ENSG00000180346	TIGD2	2.47095	27.1533	0.013475
ENSG00000075975	MKRN2	-2.47076	-14.8846	0.013483
ENSG00000157303	SUSD3	-2.47033	-21.5185	0.013499
ENSG00000111907	TPD52L1	-2.47007	-16.3768	0.013509
ENSG00000239998	LILRA2	-2.46937	-9.51059	0.013535
ENSG00000067248	DHX29	2.46827	98.2763	0.013577
ENSG00000264230	ANXA8L1	-2.46788	-233.021	0.013592
ENSG00000077935	SMC1B	-2.46773	-17.0623	0.013597
ENSG00000099381	SETD1A	-2.46567	-152.247	0.013676
ENSG00000178301	AQP11	-2.46554	-49.8273	0.013681
ENSG00000174939	ASPHD1	-2.46496	-38.8284	0.013703
ENSG00000144741	SLC25A26	-2.46473	-69.9272	0.013712
ENSG00000156171	DRAM2	2.46273	78.6807	0.013788
ENSG00000181631	P2RY13	2.46094	12.4109	0.013857
ENSG00000140332	TLE3	-2.46012	-87.6226	0.013889
ENSG00000183760	ACP7	-2.46	-90.9912	0.013894
ENSG00000170889	RPS9	2.45831	7.30833	0.013959
ENSG00000110497	AMBRA1	-2.45773	-392.02	0.013982
ENSG00000143224	PPOX	-2.45679	-46.7589	0.014018
ENSG00000276023	DUSP14	-2.45587	-34.9111	0.014054
ENSG00000171056	SOX7	2.45548	85.7387	0.01407
ENSG00000169599	NFU1	-2.45462	-123.698	0.014103
ENSG00000253293	HOXA10	-2.45422	-165.533	0.014119
ENSG00000157895	C12orf43	-2.454	-28.9764	0.014128
ENSG00000128694	OSGEPL1	2.45243	96.3489	0.01419
ENSG00000162894	FCMR	2.45177	103.513	0.014216
ENSG00000188234	AGAP4	2.45159	619.253	0.014223
ENSG00000132003	ZSWIM4	2.45117	65.9888	0.014239
ENSG00000149639	SOGA1	-2.45098	-67.1254	0.014247
ENSG00000181751	MACIR	2.45087	16.5587	0.014251
ENSG00000204653	ASPDH	2.45076	76.9038	0.014255
ENSG00000122592	HOXA7	2.45071	45.8273	0.014258
ENSG00000137842	TMEM62	2.44912	64.7314	0.014321
ENSG00000168803	ADAL	-2.44801	-19.7811	0.014365
ENSG00000080709	KCNN2	-2.44514	-294.929	0.01448
ENSG00000185043	CIB1	2.44445	25.7061	0.014507
ENSG00000125148	MT2A	2.44444	91.8106	0.014508
ENSG00000136444	RSAD1	-2.44441	-108.899	0.014509
ENSG00000174611	KY	-2.44201	-194.502	0.014606
ENSG00000143294	PRCC	-2.44196	-80.8892	0.014608
ENSG00000141458	NPC1	-2.43992	-47.323	0.014691
ENSG00000149516	MS4A3	-2.43882	-53.4071	0.014735
ENSG00000170417	TMEM182	2.43875	163.008	0.014738
ENSG00000135164	DMTF1	2.43777	69.9853	0.014778
ENSG00000273542	H4C12	2.43594	331.494	0.014853
ENSG00000114742	WDR48	2.43544	47.3131	0.014874
ENSG00000281991	TMEM265	2.43366	206.533	0.014947
ENSG00000151065	DCP1B	2.43244	18.0329	0.014997
ENSG00000115207	GTF3C2	-2.43137	-87.1356	0.015042
ENSG00000038532	CLEC16A	-2.43119	-57.5305	0.015049
ENSG00000143257	NR1I3	-2.42892	-188.26	0.015144
ENSG00000185627	PSMD13	2.42877	30.8021	0.01515
ENSG00000213676	ATF6B	-2.42871	-52.4479	0.015153
ENSG00000130433	CACNG6	-2.42468	-14.8571	0.015322
ENSG00000133433	GSTT2B	-2.42262	-20.5895	0.015409
ENSG00000136856	SLC2A8	-2.42189	-16.4877	0.01544
ENSG00000154719	MRPL39	2.42167	33.495	0.015449
ENSG00000198535	C2CD4A	-2.4203	-60.242	0.015508
ENSG00000177455	CD19	-2.41935	-140.294	0.015548
ENSG00000188290	HES4	2.4193	13.9623	0.01555
ENSG00000204444	APOM	-2.41884	-45.2848	0.01557
ENSG00000137673	MMP7	-2.41846	-16.8445	0.015587
ENSG00000131323	TRAF3	2.41752	74.7526	0.015626
ENSG00000273983	H3C8	2.41693	241.583	0.015652
ENSG00000196263	ZNF471	2.41624	36.8182	0.015682
ENSG00000182179	UBA7	-2.41593	-157.061	0.015695
ENSG00000145779	TNFAIP8	2.41158	25.153	0.015884
ENSG00000174953	DHX36	2.41097	109.937	0.01591
ENSG00000134824	FADS2	-2.40996	-20.3578	0.015954
ENSG00000171425	ZNF581	2.40787	27.7782	0.016046
ENSG00000132329	RAMP1	2.40663	11.108	0.016101
ENSG00000250067	YJEFN3	2.40497	617.414	0.016174
ENSG00000135900	MRPL44	2.40463	58.8216	0.016189
ENSG00000169223	LMAN2	-2.40381	-148.791	0.016225
ENSG00000121552	CSTA	2.40269	7.21728	0.016275
ENSG00000129562	DAD1	2.40224	10.1696	0.016295
ENSG00000072071	ADGRL1	2.40221	104.018	0.016296
ENSG00000215183	MSMP	2.40211	154.971	0.016301
ENSG00000197982	C1orf122	-2.39918	-77.3574	0.016432
ENSG00000173110	HSPA6	-2.39774	-12.1332	0.016496
ENSG00000133574	GIMAP4	2.39639	8.56019	0.016558
ENSG00000197386	HTT	2.39504	69.43	0.016619
ENSG00000114805	PLCH1	2.39493	64.7272	0.016624
ENSG00000101040	ZMYND8	-2.39362	-106.829	0.016683
ENSG00000080007	DDX43	-2.39341	-161.744	0.016693
ENSG00000241106	HLA-DOB	-2.39335	-4.03963	0.016695
ENSG00000171631	P2RY6	-2.39309	-1.79837	0.016707
ENSG00000134571	MYBPC3	-2.39263	-738.813	0.016728
ENSG00000129003	VPS13C	-2.39121	-81.1834	0.016793
ENSG00000178691	SUZ12	2.39111	92.6754	0.016797
ENSG00000168556	ING2	2.38988	29.5721	0.016854
ENSG00000090539	CHRD	-2.38961	-39.2963	0.016866
ENSG00000149403	GRIK4	-2.3891	-92.8218	0.01689
ENSG00000204381	LAYN	2.38908	13.6931	0.016891
ENSG00000100926	TM9SF1	2.3888	42.0307	0.016903
ENSG00000169129	AFAP1L2	-2.38874	-58.5815	0.016906
ENSG00000206559	ZCWPW2	-2.38825	-37.2596	0.016929
ENSG00000162928	PEX13	-2.38479	-49.907	0.017089
ENSG00000129437	KLK14	2.38404	463.4	0.017124
ENSG00000171522	PTGER4	-2.38314	-29.8286	0.017166
ENSG00000204438	GPANK1	-2.38068	-48.9799	0.017281
ENSG00000139266	MARCHF9	-2.38056	-185.192	0.017286
ENSG00000150764	DIXDC1	-2.37701	-78.6877	0.017454
ENSG00000130590	SAMD10	-2.37696	-17.0659	0.017456
ENSG00000144848	ATG3	-2.37665	-91.9705	0.017471
ENSG00000162892	IL24	2.37646	144.212	0.01748
ENSG00000176597	B3GNT5	2.3762	73.4698	0.017492
ENSG00000145192	AHSG	-2.37581	-589.977	0.01751
ENSG00000079277	MKNK1	2.37563	31.3935	0.017519
ENSG00000148572	NRBF2	2.37545	106.073	0.017528
ENSG00000150281	CTF1	-2.37469	-497.826	0.017564
ENSG00000141753	IGFBP4	2.37354	52.9424	0.017618
ENSG00000158525	CPA5	2.37275	107.073	0.017656
ENSG00000139531	SUOX	2.37177	32.1152	0.017703
ENSG00000184986	TMEM121	-2.37108	-266.311	0.017736
ENSG00000148926	ADM	2.37059	25.0464	0.01776
ENSG00000118369	USP35	2.37054	78.5224	0.017762
ENSG00000106546	AHR	-2.36838	-56.4586	0.017866
ENSG00000102910	LONP2	2.36753	255.162	0.017908
ENSG00000183873	SCN5A	-2.36678	-135.712	0.017944
ENSG00000215041	NEURL4	2.36653	13.5188	0.017956
ENSG00000146839	ZAN	2.3665	322.345	0.017957
ENSG00000130724	CHMP2A	2.36515	226.96	0.018023
ENSG00000076685	NT5C2	2.36413	16.0154	0.018073
ENSG00000173083	HPSE	2.36327	24.6293	0.018114
ENSG00000069020	MAST4	2.36266	21.176	0.018144
ENSG00000157613	CREB3L1	-2.36088	-223.756	0.018231
ENSG00000282988	ENSG00000282988	-2.36029	-73.1357	0.018261
ENSG00000174255	ZNF80	2.36014	93.0354	0.018268
ENSG00000122304	PRM2	2.36002	580.525	0.018274
ENSG00000125726	CD70	-2.35944	-5.77076	0.018302
ENSG00000100504	PYGL	2.35919	3.69213	0.018315
ENSG00000101400	SNTA1	2.35868	81.07	0.01834
ENSG00000075461	CACNG4	-2.35864	-144.006	0.018342
ENSG00000156381	ANKRD9	2.35743	28.1197	0.018402
ENSG00000115226	FNDC4	2.35639	286.066	0.018454
ENSG00000284791	SMIM41	-2.35568	-84.7683	0.018489
ENSG00000166670	MMP10	-2.35557	-731.897	0.018494
ENSG00000275714	H3C1	2.35445	15.5192	0.01855
ENSG00000118420	UBE3D	-2.35364	-64.664	0.01859
ENSG00000168061	SAC3D1	-2.35256	-19.7469	0.018645
ENSG00000112941	TENT4A	2.35236	27.9602	0.018655
ENSG00000184979	USP18	2.35221	13.8823	0.018662
ENSG00000125965	GDF5	2.35215	284.397	0.018665
ENSG00000122481	RWDD3	2.3511	18.7444	0.018718
ENSG00000114670	NEK11	-2.35088	-15.241	0.018729
ENSG00000181315	ZNF322	-2.34982	-33.9814	0.018782
ENSG00000106392	C1GALT1	2.34872	4.30409	0.018838
ENSG00000004866	ST7	2.3477	38.697	0.01889
ENSG00000159166	LAD1	-2.34753	-257.842	0.018898
ENSG00000177302	TOP3A	2.34737	54.1656	0.018907
ENSG00000168564	CDKN2AIP	-2.34675	-37.0863	0.018938
ENSG00000205423	CNEP1R1	2.34626	36.7117	0.018963
ENSG00000115084	SLC35F5	-2.34353	-20.2616	0.019102
ENSG00000156140	ADAMTS3	2.34275	68.121	0.019142
ENSG00000142751	GPN2	-2.34249	-15.9443	0.019156
ENSG00000142065	ZFP14	-2.34137	-65.0581	0.019213
ENSG00000212722	KRTAP4-9	-2.33936	-663.295	0.019317
ENSG00000259384	GH1	-2.33805	-43.3392	0.019385
ENSG00000161958	FGF11	2.33752	47.6529	0.019412
ENSG00000227729	RD3L	2.33727	6.89346	0.019425
ENSG00000230873	STMND1	-2.33698	-98.1808	0.01944
ENSG00000012822	CALCOCO1	2.33616	70.7591	0.019483
ENSG00000104691	UBXN8	-2.33455	-26.0135	0.019567
ENSG00000204580	DDR1	-2.33429	-21.4621	0.01958
ENSG00000003989	SLC7A2	-2.33425	-45.023	0.019583
ENSG00000188580	NKAIN2	-2.33417	-262.607	0.019587
ENSG00000183023	SLC8A1	2.33242	38.5287	0.019679
ENSG00000131142	CCL25	2.3316	32.1298	0.019722
ENSG00000198929	NOS1AP	2.33145	23.2441	0.01973
ENSG00000162302	RPS6KA4	2.32978	31.4	0.019818
ENSG00000170561	IRX2	2.32976	440.181	0.019819
ENSG00000066117	SMARCD1	-2.32947	-183.021	0.019834
ENSG00000149218	ENDOD1	-2.32877	-4.41472	0.019871
ENSG00000136877	FPGS	-2.32851	-36.007	0.019885
ENSG00000176022	B3GALT6	2.32826	137.93	0.019898
ENSG00000196504	PRPF40A	2.32764	58.2067	0.019931
ENSG00000005102	MEOX1	2.3267	17.993	0.019981
ENSG00000172927	MYEOV	2.32528	364.38	0.020057
ENSG00000111261	MANSC1	-2.32456	-21.2533	0.020096
ENSG00000122852	SFTPA1	-2.32388	-318.5	0.020132
ENSG00000013523	ANGEL1	2.32114	17.5345	0.020279
ENSG00000110801	PSMD9	2.32054	24.0917	0.020312
ENSG00000173080	RXFP4	-2.32015	-109.089	0.020333
ENSG00000156502	SUPV3L1	2.3198	74.7804	0.020352
ENSG00000242110	AMACR	2.31954	20.7068	0.020366
ENSG00000063127	SLC6A16	-2.31843	-27.9071	0.020426
ENSG00000111252	SH2B3	2.31789	125.007	0.020455
ENSG00000130695	CEP85	-2.31657	-15.7691	0.020527
ENSG00000100271	TTLL1	-2.31589	-18.8643	0.020564
ENSG00000151687	ANKAR	-2.3146	-31.4209	0.020635
ENSG00000124508	BTN2A2	2.31452	15.3742	0.020639
ENSG00000128886	ELL3	2.31431	15.3347	0.020651
ENSG00000253276	CCDC71L	2.31346	43.5633	0.020697
ENSG00000121270	ABCC11	-2.31021	-51.8263	0.020877
ENSG00000154856	APCDD1	-2.31015	-16.6317	0.02088
ENSG00000180340	FZD2	2.30948	163.507	0.020917
ENSG00000164346	NSA2	2.30927	33.0586	0.020929
ENSG00000178665	ZNF713	2.30901	10.7946	0.020943
ENSG00000137727	ARHGAP20	-2.30823	-60.7628	0.020986
ENSG00000083290	ULK2	-2.30743	-34.5399	0.021031
ENSG00000100599	RIN3	2.30704	41.8876	0.021053
ENSG00000101680	LAMA1	2.30588	315.942	0.021118
ENSG00000166888	STAT6	2.30562	72.3256	0.021132
ENSG00000171794	UTF1	2.30526	212.437	0.021152
ENSG00000141744	PNMT	2.30411	61.4991	0.021217
ENSG00000187257	RSBN1L	-2.30335	-134.703	0.021259
ENSG00000120784	ZFP30	-2.30259	-2.6569	0.021302
ENSG00000171634	BPTF	-2.30141	-64.653	0.021368
ENSG00000157927	RADIL	2.30138	16.8717	0.02137
ENSG00000115234	SNX17	-2.30117	-60.581	0.021382
ENSG00000072110	ACTN1	2.30092	14.3309	0.021396
ENSG00000109079	TNFAIP1	2.30074	102.329	0.021407
ENSG00000040341	STAU2	2.29921	50.6935	0.021493
ENSG00000140350	ANP32A	2.29848	284.144	0.021534
ENSG00000154175	ABI3BP	-2.29678	-192.907	0.021631
ENSG00000164828	SUN1	-2.29648	-7.51173	0.021648
ENSG00000171109	MFN1	2.29534	48.033	0.021714
ENSG00000111639	MRPL51	-2.29522	-5.09287	0.021721
ENSG00000196584	XRCC2	-2.29405	-48.9281	0.021788
ENSG00000184956	MUC6	-2.29228	-537.743	0.02189
ENSG00000101440	ASIP	2.29201	747.201	0.021905
ENSG00000138376	BARD1	2.29104	17.2872	0.021961
ENSG00000165474	GJB2	-2.29032	-7.74783	0.022003
ENSG00000203499	IQANK1	2.28953	46.3372	0.022049
ENSG00000090686	USP48	2.28654	62.1224	0.022222
ENSG00000188215	DCUN1D3	2.28637	62.2968	0.022233
ENSG00000135736	CCDC102A	2.28621	15.8966	0.022242
ENSG00000151849	CENPJ	2.28545	26.8787	0.022286
ENSG00000198356	GET3	2.28534	151.141	0.022293
ENSG00000006282	SPATA20	2.28067	5.00517	0.022568
ENSG00000172717	GARIN2	2.27878	96.6195	0.02268
ENSG00000184647	PRSS55	2.27547	474.352	0.022878
ENSG00000150045	KLRF1	-2.27415	-1092.81	0.022957
ENSG00000144589	STK11IP	2.27383	139.424	0.022976
ENSG00000264522	OTUD7B	-2.27339	-100.585	0.023003
ENSG00000111897	SERINC1	-2.27291	-17.5352	0.023031
ENSG00000129055	ANAPC13	2.27227	11.9866	0.02307
ENSG00000179242	CDH4	-2.27225	-233.284	0.023071
ENSG00000136383	ALPK3	2.27223	42.7597	0.023073
ENSG00000196072	BLOC1S2	2.27089	24.4761	0.023153
ENSG00000175220	ARHGAP1	2.27009	120.604	0.023202
ENSG00000075223	SEMA3C	2.2694	4.94381	0.023244
ENSG00000115364	MRPL19	-2.26873	-26.0815	0.023285
ENSG00000148634	HERC4	2.2668	42.4015	0.023403
ENSG00000174282	ZBTB4	2.26571	36.4978	0.023469
ENSG00000121053	EPX	2.26469	33.24	0.023532
ENSG00000120533	ENY2	-2.26361	-79.4631	0.023598
ENSG00000003756	RBM5	-2.26332	-42.6548	0.023616
ENSG00000185905	C16orf54	-2.26309	-90.459	0.02363
ENSG00000204217	BMPR2	-2.26307	-29.2442	0.023631
ENSG00000104687	GSR	2.26277	65.6892	0.02365
ENSG00000150510	FAM124A	-2.26237	-20.646	0.023675
ENSG00000132781	MUTYH	2.26194	88.6938	0.023701
ENSG00000153391	INO80C	2.26106	20.6432	0.023756
ENSG00000153214	TMEM87B	-2.26026	-7.75003	0.023805
ENSG00000104848	KCNA7	-2.26023	-224.621	0.023807
ENSG00000147872	PLIN2	-2.25846	-36.8063	0.023917
ENSG00000159063	ALG8	-2.25837	-10.2103	0.023923
ENSG00000204120	GIGYF2	2.25796	20.8221	0.023948
ENSG00000175029	CTBP2	2.25795	9.35463	0.023949
ENSG00000164151	ICE1	-2.25757	-65.3122	0.023973
ENSG00000128340	RAC2	-2.25746	-131.667	0.023979
ENSG00000116199	FAM20B	-2.25589	-32.0213	0.024078
ENSG00000120158	RCL1	2.25588	35.9118	0.024078
ENSG00000184489	PTP4A3	-2.2555	-21.5872	0.024102
ENSG00000188070	ZFTA	2.25477	60.6011	0.024148
ENSG00000204099	NEU4	2.25463	79.9256	0.024156
ENSG00000163374	YY1AP1	2.25376	55.4943	0.024211
ENSG00000128322	IGLL1	2.25376	17.0863	0.024211
ENSG00000103494	RPGRIP1L	-2.25256	-110.133	0.024287
ENSG00000179546	HTR1D	2.25255	333.768	0.024288
ENSG00000101191	DIDO1	2.2518	47.1944	0.024335
ENSG00000062524	LTK	-2.25162	-48.836	0.024347
ENSG00000184471	C1QTNF8	-2.25029	-1190.7	0.024431
ENSG00000100346	CACNA1I	2.24914	557.236	0.024503
ENSG00000168028	RPSA	2.24912	30.5364	0.024505
ENSG00000124641	MED20	2.24905	14.0156	0.02451
ENSG00000089053	ANAPC5	2.24813	107.956	0.024568
ENSG00000173480	ZNF417	2.24645	106.468	0.024675
ENSG00000145592	RPL37	2.24633	42.0055	0.024683
ENSG00000153107	ANAPC1	2.24594	69.2507	0.024708
ENSG00000173726	TOMM20	2.24557	15.4832	0.024732
ENSG00000009954	BAZ1B	2.24503	269.396	0.024766
ENSG00000213047	DENND1B	2.2441	141.213	0.024826
ENSG00000235453	SMIM27	-2.24392	-271.037	0.024837
ENSG00000067836	ROGDI	2.24381	13.825	0.024845
ENSG00000249773	ENSG00000249773	2.2435	20.5452	0.024864
ENSG00000179144	GIMAP7	2.24237	21.9807	0.024937
ENSG00000166257	SCN3B	2.24221	47.6795	0.024947
ENSG00000178093	TSSK6	2.24167	47.6543	0.024983
ENSG00000130950	NUTM2F	2.24125	248.549	0.02501
ENSG00000285947	ENSG00000285947	2.24027	20.3723	0.025074
ENSG00000140718	FTO	-2.24008	-103.481	0.025086
ENSG00000137806	NDUFAF1	-2.23886	-31.7147	0.025165
ENSG00000116985	BMP8B	2.2376	5.42547	0.025247
ENSG00000064999	ANKS1A	-2.23666	-70.3883	0.025308
ENSG00000221866	PLXNA4	-2.23659	-320.171	0.025313
ENSG00000171105	INSR	-2.23613	-20.447	0.025343
ENSG00000128394	APOBEC3F	-2.23592	-78.1532	0.025357
ENSG00000154814	OXNAD1	2.23392	38.4664	0.025489
ENSG00000050748	MAPK9	2.23326	64.7762	0.025532
ENSG00000168306	ACOX2	-2.22863	-41.0097	0.025839
ENSG00000189233	NUGGC	-2.22735	-23.2866	0.025924
ENSG00000101290	CDS2	2.22707	94.1903	0.025942
ENSG00000110011	DNAJC4	2.22612	228.83	0.026006
ENSG00000188554	NBR1	-2.22351	-68.4249	0.026182
ENSG00000185009	AP3M1	-2.22345	-28.975	0.026185
ENSG00000171033	PKIA	-2.22338	-19.598	0.026191
ENSG00000173706	HEG1	2.2233	38.7764	0.026195
ENSG00000084110	HAL	-2.22048	-35.5954	0.026387
ENSG00000159788	RGS12	-2.22046	-25.7924	0.026387
ENSG00000135604	STX11	-2.2199	-55.2349	0.026425
ENSG00000186318	BACE1	-2.21948	-147.81	0.026454
ENSG00000144655	CSRNP1	2.21872	5.11606	0.026505
ENSG00000163217	BMP10	2.21822	400.51	0.02654
ENSG00000121274	TENT4B	2.2174	266.227	0.026596
ENSG00000275342	PRAG1	2.21589	12.9782	0.026699
ENSG00000073792	IGF2BP2	-2.21412	-74.0552	0.02682
ENSG00000126458	RRAS	2.21383	45.6642	0.026841
ENSG00000006468	ETV1	-2.21345	-55.1466	0.026866
ENSG00000198892	SHISA4	-2.21336	-164.999	0.026873
ENSG00000142513	ACP4	-2.21245	-166.993	0.026936
ENSG00000144834	TAGLN3	2.21241	8.07118	0.026938
ENSG00000103275	UBE2I	-2.21042	-39.2674	0.027076
ENSG00000170515	PA2G4	2.21027	118.984	0.027086
ENSG00000260325	HSPB9	2.20956	495.508	0.027136
ENSG00000198099	ADH4	2.2088	58.1479	0.027189
ENSG00000164761	TNFRSF11B	-2.20875	-6.55466	0.027192
ENSG00000104763	ASAH1	2.20812	30.7378	0.027236
ENSG00000144815	NXPE3	2.20795	6.61417	0.027248
ENSG00000186910	SERPINA11	2.20772	902.369	0.027263
ENSG00000132953	XPO4	-2.20736	-20.3125	0.027289
ENSG00000138207	RBP4	2.20707	85.6792	0.027309
ENSG00000125734	GPR108	2.20605	50.3117	0.027381
ENSG00000174796	THAP6	2.20412	88.8139	0.027516
ENSG00000168546	GFRA2	-2.2038	-131.487	0.027538
ENSG00000124772	CPNE5	2.20314	135.262	0.027585
ENSG00000174165	ZDHHC24	2.20278	36.6203	0.02761
ENSG00000186908	ZDHHC17	-2.20208	-102.139	0.027659
ENSG00000120156	TEK	-2.2017	-273.028	0.027686
ENSG00000166762	CATSPER2	-2.20117	-20.7531	0.027724
ENSG00000055044	NOP58	-2.20059	-68.6855	0.027765
ENSG00000100558	PLEK2	-2.19987	-22.3477	0.027816
ENSG00000244462	RBM12	-2.19936	-60.2619	0.027853
ENSG00000162994	CLHC1	2.19911	68.5701	0.02787
ENSG00000135211	TMEM60	2.19754	37.1354	0.027982
ENSG00000090863	GLG1	-2.19665	-157.362	0.028045
ENSG00000165055	METTL2B	2.19651	141.147	0.028055
ENSG00000171798	KNDC1	-2.19618	-75.8788	0.028079
ENSG00000113916	BCL6	2.19576	19.627	0.028109
ENSG00000100023	PPIL2	-2.1943	-103.518	0.028214
ENSG00000183354	KIAA2026	2.1939	280.433	0.028242
ENSG00000116191	RALGPS2	2.19385	57.4333	0.028246
ENSG00000007520	TSR3	-2.19356	-178.585	0.028267
ENSG00000155363	MOV10	-2.19306	-43.8459	0.028303
ENSG00000116704	SLC35D1	-2.19203	-22.3474	0.028378
ENSG00000177239	MAN1B1	-2.19112	-62.5958	0.028443
ENSG00000141456	PELP1	-2.19074	-202.311	0.028471
ENSG00000120278	PLEKHG1	-2.19028	-55.7727	0.028504
ENSG00000182923	CEP63	2.19024	18.9315	0.028507
ENSG00000102837	OLFM4	2.1897	184.461	0.028546
ENSG00000141034	GID4	2.1888	122.778	0.028611
ENSG00000154678	PDE1C	2.1875	269.875	0.028706
ENSG00000134108	ARL8B	2.18745	35.6696	0.02871
ENSG00000111424	VDR	-2.18722	-20.6499	0.028726
ENSG00000145901	TNIP1	2.18687	60.7086	0.028752
ENSG00000111652	COPS7A	2.18648	23.8489	0.028781
ENSG00000018869	ZNF582	-2.18625	-39.6027	0.028797
ENSG00000134339	SAA2	-2.18575	-72.352	0.028834
ENSG00000165669	FAM204A	-2.1856	-53.4213	0.028845
ENSG00000198874	TYW1	-2.18516	-15.7366	0.028877
ENSG00000187595	ZNF385C	-2.18429	-28.1656	0.028941
ENSG00000057019	DCBLD2	-2.184	-26.8023	0.028962
ENSG00000187498	COL4A1	-2.18391	-60.5796	0.028969
ENSG00000133265	HSPBP1	-2.1839	-28.9357	0.02897
ENSG00000165672	PRDX3	-2.18382	-32.325	0.028975
ENSG00000132432	SEC61G	-2.18364	-80.8956	0.028988
ENSG00000198862	LTN1	2.18253	29.241	0.02907
ENSG00000198885	ITPRIPL1	-2.18205	-55.0266	0.029106
ENSG00000196510	ANAPC7	2.18166	43.076	0.029135
ENSG00000087502	ERGIC2	-2.1816	-16.4063	0.029139
ENSG00000131115	ZNF227	-2.18095	-37.4786	0.029187
ENSG00000186038	HTR3E	-2.17967	-65.8092	0.029282
ENSG00000141040	ZNF287	-2.17958	-45.1285	0.029288
ENSG00000173267	SNCG	-2.17934	-162.073	0.029306
ENSG00000126583	PRKCG	-2.17632	-152.286	0.029531
ENSG00000005844	ITGAL	-2.17541	-47.1897	0.029599
ENSG00000100815	TRIP11	-2.17513	-100.151	0.029621
ENSG00000198824	CHAMP1	2.17291	100.179	0.029787
ENSG00000161542	PRPSAP1	-2.17237	-80.6568	0.029828
ENSG00000126005	MMP24OS	-2.17211	-9.41942	0.029847
ENSG00000137825	ITPKA	-2.17054	-43.8837	0.029966
ENSG00000112715	VEGFA	-2.17014	-9.46722	0.029996
ENSG00000288635	ENSG00000288635	2.16891	39.7372	0.03009
ENSG00000166166	TRMT61A	-2.16849	-64.9385	0.030121
ENSG00000277149	TYW1B	2.16829	39.8201	0.030137
ENSG00000102781	KATNAL1	2.16783	29.2198	0.030172
ENSG00000069974	RAB27A	-2.16717	-22.3292	0.030222
ENSG00000161981	SNRNP25	2.16713	9.49617	0.030225
ENSG00000176994	SMCR8	2.16695	54.2331	0.030239
ENSG00000135506	OS9	2.16501	141.003	0.030387
ENSG00000066422	ZBTB11	2.16402	37.0827	0.030463
ENSG00000110717	NDUFS8	2.16289	63.4112	0.030549
ENSG00000275713	H2BC9	-2.16279	-285.354	0.030557
ENSG00000165661	QSOX2	-2.16216	-106.803	0.030606
ENSG00000140030	GPR65	2.16168	12.0042	0.030643
ENSG00000157350	ST3GAL2	2.16137	162.107	0.030667
ENSG00000182771	GRID1	-2.16051	-117.548	0.030733
ENSG00000205502	C2CD4B	2.15995	186.407	0.030776
ENSG00000123838	C4BPA	2.15822	585.356	0.030911
ENSG00000182985	CADM1	-2.15758	-45.6836	0.030961
ENSG00000108588	CCDC47	2.15753	31.9979	0.030965
ENSG00000172724	CCL19	-2.15712	-14.3099	0.030996
ENSG00000204539	CDSN	-2.15709	-295.337	0.030999
ENSG00000184702	SEPTIN5	-2.15701	-203.113	0.031005
ENSG00000179055	OR13D1	-2.15668	-248.119	0.03103
ENSG00000196388	INCA1	2.15613	30.5317	0.031073
ENSG00000072201	LNX1	-2.15583	-15.2005	0.031097
ENSG00000108582	CPD	-2.15496	-65.7766	0.031165
ENSG00000106615	RHEB	-2.15491	-65.6927	0.031169
ENSG00000120332	TNN	2.15376	920.425	0.031259
ENSG00000143674	MAP3K21	2.15255	17.1197	0.031354
ENSG00000164620	RELL2	-2.15203	-39.9984	0.031395
ENSG00000266472	MRPS21	-2.15149	-15.8714	0.031438
ENSG00000216490	IFI30	-2.15122	-247.983	0.031459
ENSG00000115353	TACR1	2.15105	25.1562	0.031473
ENSG00000168135	KCNJ4	2.15065	194.309	0.031504
ENSG00000183785	TUBA8	-2.14991	-20.8811	0.031562
ENSG00000100036	SLC35E4	-2.14963	-14.4678	0.031584
ENSG00000134452	FBH1	-2.14735	-43.1589	0.031766
ENSG00000136010	ALDH1L2	2.1471	30.1772	0.031785
ENSG00000100241	SBF1	2.14708	39.6809	0.031787
ENSG00000166200	COPS2	-2.14695	-59.9425	0.031797
ENSG00000143947	RPS27A	-2.14663	-123.932	0.031823
ENSG00000125746	EML2	-2.1464	-3.40655	0.031841
ENSG00000182511	FES	2.1463	9.09241	0.031849
ENSG00000001084	GCLC	2.1456	21.6478	0.031905
ENSG00000205856	C22orf42	2.14553	672.894	0.031911
ENSG00000163491	NEK10	2.14536	12.6467	0.031924
ENSG00000186891	TNFRSF18	2.14491	17.5568	0.03196
ENSG00000204264	PSMB8	2.14347	79.938	0.032075
ENSG00000136870	ZNF189	2.14323	45.9391	0.032095
ENSG00000113643	RARS1	-2.14225	-27.0821	0.032173
ENSG00000123179	EBPL	-2.14221	-9.19353	0.032176
ENSG00000134871	COL4A2	-2.14164	-46.72	0.032222
ENSG00000116212	LRRC42	2.14147	88.3027	0.032236
ENSG00000117215	PLA2G2D	2.14126	132.749	0.032253
ENSG00000167723	TRPV3	2.14119	5.06242	0.032259
ENSG00000127325	BEST3	-2.14094	-33.6026	0.032279
ENSG00000013583	HEBP1	2.1409	34.5964	0.032282
ENSG00000173273	TNKS	2.13995	27.3044	0.032359
ENSG00000169609	C15orf40	-2.1367	-30.6596	0.032623
ENSG00000128645	HOXD1	-2.13643	-220.845	0.032644
ENSG00000099337	KCNK6	-2.13586	-64.9483	0.032691
ENSG00000184719	RNLS	-2.13555	-28.8316	0.032716
ENSG00000223658	C1GALT1C1L	-2.13489	-94.4933	0.03277
ENSG00000164841	TMEM74	-2.13478	-69.1136	0.032779
ENSG00000188305	PEAK3	-2.13477	-15.8306	0.03278
ENSG00000259431	THTPA	2.13377	351.087	0.032861
ENSG00000170802	FOXN2	2.13347	31.286	0.032886
ENSG00000164713	BRI3	2.13332	29.6558	0.032899
ENSG00000132825	PPP1R3D	-2.13312	-93.7196	0.032915
ENSG00000126351	THRA	-2.13218	-21.5214	0.032992
ENSG00000177830	CHID1	-2.13188	-91.9871	0.033016
ENSG00000096968	JAK2	-2.13128	-42.2818	0.033066
ENSG00000126231	PROZ	-2.13033	-238.636	0.033144
ENSG00000053702	NRIP2	2.13019	92.4355	0.033156
ENSG00000177202	SPACA4	2.13004	250.542	0.033168
ENSG00000124191	TOX2	2.12917	7.42126	0.033241
ENSG00000267140	ENSG00000267140	2.1273	8.82779	0.033395
ENSG00000157911	PEX10	2.12729	61.8772	0.033396
ENSG00000161381	PLXDC1	-2.1262	-37.4038	0.033487
ENSG00000158104	HPD	-2.12606	-20.5009	0.033499
ENSG00000105650	PDE4C	2.12552	249.33	0.033544
ENSG00000032742	IFT88	-2.12437	-5.8107	0.033639
ENSG00000177732	SOX12	2.12336	50.9138	0.033724
ENSG00000121743	GJA3	-2.12323	-7.6878	0.033735
ENSG00000072415	PALS1	2.12283	143.097	0.033768
ENSG00000108828	VAT1	-2.12226	-117.888	0.033816
ENSG00000049239	H6PD	-2.12216	-46.4114	0.033825
ENSG00000134202	GSTM3	-2.12195	-390.765	0.033842
ENSG00000273802	H2BC8	2.12013	148.432	0.033995
ENSG00000133392	MYH11	2.11988	20.4979	0.034016
ENSG00000167680	SEMA6B	2.11948	22.8809	0.03405
ENSG00000184922	FMNL1	-2.11877	-81.3974	0.03411
ENSG00000011260	UTP18	2.11834	47.2978	0.034147
ENSG00000155275	TRMT44	2.11808	224.996	0.034168
ENSG00000080546	SESN1	2.11716	48.5331	0.034246
ENSG00000146013	GFRA3	2.11684	155.685	0.034274
ENSG00000101444	AHCY	2.11678	104.798	0.034278
ENSG00000131187	F12	-2.11586	-113.859	0.034357
ENSG00000152078	TLCD4	2.1155	31.3239	0.034388
ENSG00000184601	C14orf180	2.11484	210.583	0.034444
ENSG00000092820	EZR	2.11482	52.687	0.034445
ENSG00000140287	HDC	2.11425	51.7462	0.034494
ENSG00000131037	EPS8L1	2.11362	59.9418	0.034548
ENSG00000115607	IL18RAP	-2.11334	-5.55849	0.034572
ENSG00000226174	TEX22	-2.11292	-891.201	0.034608
ENSG00000162591	MEGF6	-2.11266	-67.9109	0.03463
ENSG00000176890	TYMS	-2.11215	-4.9817	0.034673
ENSG00000166377	ATP9B	-2.11204	-10.4361	0.034683
ENSG00000109099	PMP22	-2.11158	-1339.49	0.034723
ENSG00000083799	CYLD	-2.11152	-84.1416	0.034728
ENSG00000268870	ENSG00000268870	2.11139	6.86951	0.034739
ENSG00000154188	ANGPT1	-2.11099	-25.5197	0.034773
ENSG00000180035	ZNF48	-2.11029	-205.44	0.034834
ENSG00000143869	GDF7	-2.10964	-30.9903	0.034889
ENSG00000109674	NEIL3	-2.10953	-38.0111	0.034899
ENSG00000141854	MISP3	-2.10924	-37.2023	0.034924
ENSG00000144354	CDCA7	2.10841	12.7498	0.034996
ENSG00000137076	TLN1	-2.10825	-293.81	0.035009
ENSG00000206150	RNASE13	2.10814	448.892	0.035019
ENSG00000186184	POLR1D	2.10779	19.4003	0.035049
ENSG00000102924	CBLN1	2.10568	48.0816	0.035232
ENSG00000131462	TUBG1	-2.10507	-32.8712	0.035285
ENSG00000101452	DHX35	2.10421	116.232	0.03536
ENSG00000225950	NTF4	2.10324	64.8463	0.035445
ENSG00000085831	TTC39A	2.10317	69.3063	0.035451
ENSG00000140497	SCAMP2	2.10214	8.88211	0.035541
ENSG00000197601	FAR1	2.10116	54.4908	0.035627
ENSG00000100027	YPEL1	-2.10098	-30.104	0.035643
ENSG00000131153	GINS2	2.1006	61.8898	0.035676
ENSG00000160472	TMEM190	2.10059	134.211	0.035677
ENSG00000137809	ITGA11	-2.10046	-272.576	0.035689
ENSG00000184465	WDR27	-2.10027	-21.5876	0.035705
ENSG00000100324	TAB1	-2.0983	-49.9531	0.035879
ENSG00000170473	PYM1	-2.09694	-52.2426	0.035999
ENSG00000090339	ICAM1	2.09627	20.4699	0.036058
ENSG00000109519	GRPEL1	2.09572	34.2698	0.036107
ENSG00000176956	LY6H	2.09519	395.385	0.036154
ENSG00000070610	GBA2	2.09474	12.5533	0.036195
ENSG00000125753	VASP	2.09453	95.0107	0.036213
ENSG00000274286	ADRA2B	2.0945	174.52	0.036215
ENSG00000212659	KRTAP9-6	2.09447	749.895	0.036218
ENSG00000196417	ZNF765	-2.09392	-24.6412	0.036268
ENSG00000178078	STAP2	2.09363	5.63807	0.036292
ENSG00000114391	RPL24	-2.09258	-181.448	0.036387
ENSG00000279073	ENSG00000279073	-2.09165	-80.4316	0.03647
ENSG00000136842	TMOD1	2.09038	25.727	0.036584
ENSG00000130749	ZC3H4	2.09019	28.8157	0.036601
ENSG00000277556	OR13C5	-2.08857	-364.379	0.036746
ENSG00000178538	CA8	-2.08813	-16.2425	0.036786
ENSG00000167632	TRAPPC9	-2.0881	-3.69248	0.036789
ENSG00000082701	GSK3B	2.08782	96.8427	0.036814
ENSG00000152953	STK32B	2.08752	52.0249	0.036841
ENSG00000099866	MADCAM1	2.08654	528.595	0.03693
ENSG00000158050	DUSP2	2.08623	56.962	0.036958
ENSG00000114354	TFG	2.08594	18.7082	0.036984
ENSG00000169184	MN1	2.08562	61.3903	0.037013
ENSG00000136866	ZFP37	-2.0847	-141.201	0.037096
ENSG00000090530	P3H2	-2.08469	-19.3139	0.037097
ENSG00000148459	PDSS1	-2.08465	-25.7489	0.037101
ENSG00000105479	ODAD1	-2.08445	-14.4641	0.037119
ENSG00000138271	GPR87	2.08344	131.741	0.037211
ENSG00000118160	SLC8A2	2.08315	740.178	0.037238
ENSG00000135870	RC3H1	2.08298	74.8961	0.037253
ENSG00000118058	KMT2A	-2.0827	-310.052	0.037278
ENSG00000205835	GMNC	2.08166	29.0602	0.037374
ENSG00000172059	KLF11	-2.08147	-8.92194	0.037391
ENSG00000128928	IVD	-2.08144	-24.2523	0.037394
ENSG00000134294	SLC38A2	-2.08115	-102.576	0.037421
ENSG00000167772	ANGPTL4	2.08047	40.1392	0.037482
ENSG00000124074	ENKD1	2.07999	40.7686	0.037526
ENSG00000118579	MED28	2.07927	23.8385	0.037592
ENSG00000134668	SPOCD1	-2.07877	-16.4669	0.037638
ENSG00000243943	ZNF512	-2.07793	-85.2696	0.037715
ENSG00000012232	EXTL3	-2.07757	-42.588	0.037749
ENSG00000104427	ZC2HC1A	-2.0775	-4.89421	0.037755
ENSG00000117360	PRPF3	-2.07621	-67.7478	0.037875
ENSG00000075673	ATP12A	2.07606	16.0693	0.037888
ENSG00000171103	TRMT61B	2.07441	431.577	0.038042
ENSG00000133561	GIMAP6	2.07438	10.9367	0.038044
ENSG00000152359	POC5	-2.07392	-69.3025	0.038087
ENSG00000204366	ZBTB12	2.07391	23.2453	0.038087
ENSG00000164933	SLC25A32	-2.0733	-32.2142	0.038144
ENSG00000205060	SLC35B4	-2.07295	-22.2764	0.038177
ENSG00000105371	ICAM4	2.07277	6.63418	0.038194
ENSG00000197375	SLC22A5	-2.07261	-2.87114	0.038209
ENSG00000120696	KBTBD7	-2.07252	-111.338	0.038217
ENSG00000080824	HSP90AA1	-2.07127	-32.8842	0.038334
ENSG00000198517	MAFK	-2.07059	-114.296	0.038397
ENSG00000112053	SLC26A8	2.06959	15.5032	0.03849
ENSG00000136710	CCDC115	2.06954	80.0422	0.038496
ENSG00000163884	KLF15	-2.06908	-90.4432	0.038539
ENSG00000125834	STK35	-2.06895	-14.6376	0.038551
ENSG00000183955	KMT5A	-2.06844	-56.764	0.038599
ENSG00000138660	AP1AR	-2.06801	-80.2604	0.038639
ENSG00000130935	NOL11	-2.06779	-51.7599	0.03866
ENSG00000124839	RAB17	2.06653	237.396	0.038778
ENSG00000130818	ZNF426	-2.06589	-36.5067	0.038839
ENSG00000114757	PEX5L	-2.06553	-586.422	0.038873
ENSG00000177885	GRB2	-2.06521	-27.1419	0.038903
ENSG00000100804	PSMB5	-2.06517	-20.0281	0.038907
ENSG00000101247	NDUFAF5	-2.06469	-47.9189	0.038953
ENSG00000182108	DEXI	2.06453	21.499	0.038967
ENSG00000030110	BAK1	-2.06403	-30.531	0.039015
ENSG00000161980	POLR3K	-2.06384	-11.477	0.039033
ENSG00000125787	GNRH2	-2.06313	-72.0689	0.039101
ENSG00000115363	EVA1A	2.06197	80.5306	0.03921
ENSG00000196576	PLXNB2	-2.06195	-74.1307	0.039212
ENSG00000120526	NUDCD1	-2.06171	-80.1259	0.039235
ENSG00000102854	MSLN	2.06128	1211.33	0.039276
ENSG00000196526	AFAP1	-2.06106	-2.0508	0.039298
ENSG00000067064	IDI1	-2.06	-18.4758	0.039398
ENSG00000182272	B4GALNT4	2.0599	395.458	0.039408
ENSG00000068137	PLEKHH3	2.05926	32.9994	0.039469
ENSG00000186732	MPPED1	-2.05854	-322.209	0.039538
ENSG00000135823	STX6	2.05809	21.6518	0.039581
ENSG00000204568	MRPS18B	-2.05806	-319.285	0.039584
ENSG00000075275	CELSR1	2.05806	52.9931	0.039585
ENSG00000223572	CKMT1A	2.05803	1714.59	0.039587
ENSG00000183963	SMTN	2.05705	13.0155	0.039681
ENSG00000171201	SMR3B	2.05696	114.297	0.03969
ENSG00000140416	TPM1	2.05575	142.788	0.039807
ENSG00000132952	USPL1	2.05536	122.617	0.039844
ENSG00000168487	BMP1	2.05502	16.9275	0.039877
ENSG00000136938	ANP32B	-2.05492	-79.7392	0.039886
ENSG00000100351	GRAP2	2.05449	39.002	0.039929
ENSG00000172578	KLHL6	2.05434	44.1591	0.039943
ENSG00000166037	CEP57	-2.05431	-23.2669	0.039946
ENSG00000126460	PRRG2	-2.05402	-196.825	0.039974
ENSG00000160255	ITGB2	-2.05374	-74.3939	0.040001
ENSG00000158467	AHCYL2	2.05344	56.6237	0.04003
ENSG00000227059	ANHX	2.05324	303.572	0.040049
ENSG00000213782	DDX47	2.05294	93.7202	0.040079
ENSG00000070501	POLB	2.0526	44.8362	0.040111
ENSG00000179088	C12orf42	-2.05233	-12.1985	0.040138
ENSG00000170293	CMTM8	-2.0513	-23.1769	0.040238
ENSG00000273899	NOL12	-2.05112	-121.31	0.040255
ENSG00000132801	ZSWIM3	2.05103	154.676	0.040264
ENSG00000163527	STT3B	-2.05088	-55.4321	0.040278
ENSG00000197409	H3C4	-2.05035	-31.3197	0.040331
ENSG00000242372	EIF6	-2.05029	-20.6954	0.040336
ENSG00000154813	DPH3	2.04997	15.5627	0.040367
ENSG00000187045	TMPRSS6	2.04918	152.871	0.040444
ENSG00000101220	ADISSP	-2.04885	-30.2047	0.040477
ENSG00000166133	RPUSD2	2.04828	9.52421	0.040532
ENSG00000121211	MND1	-2.0477	-18.2575	0.040589
ENSG00000105227	PRX	-2.04767	-24.1396	0.040592
ENSG00000285446	ENSG00000285446	2.04757	66.3517	0.040602
ENSG00000152558	TMEM123	-2.04752	-82.514	0.040607
ENSG00000106178	CCL24	-2.04742	-60.88	0.040617
ENSG00000163017	ACTG2	2.04699	151.934	0.040659
ENSG00000034533	ASTE1	-2.04632	-31.5939	0.040725
ENSG00000183258	DDX41	-2.04599	-139.156	0.040757
ENSG00000167815	PRDX2	2.04441	26.36	0.040913
ENSG00000166669	ATF7IP2	2.04427	57.6581	0.040927
ENSG00000188981	MSANTD1	2.04395	261.015	0.040959
ENSG00000088827	SIGLEC1	-2.04382	-45.125	0.040971
ENSG00000198440	ZNF583	-2.04376	-8.24043	0.040978
ENSG00000184436	THAP7	-2.04345	-18.1693	0.041008
ENSG00000125864	BFSP1	-2.04302	-45.7021	0.04105
ENSG00000090932	DLL3	2.04253	28.3109	0.041099
ENSG00000159167	STC1	2.04245	1039.23	0.041107
ENSG00000090097	PCBP4	-2.04212	-216.723	0.041139
ENSG00000142046	TMEM91	2.0418	12.6998	0.041172
ENSG00000169247	SH3TC2	-2.04065	-82.8187	0.041286
ENSG00000167664	TMIGD2	2.04045	22.1322	0.041306
ENSG00000146205	ANO7	-2.04007	-107.666	0.041344
ENSG00000079156	OSBPL6	2.03857	64.4141	0.041493
ENSG00000072840	EVC	-2.03847	-35.6553	0.041503
ENSG00000132294	EFR3A	2.03802	52.9973	0.041548
ENSG00000243335	KCTD7	2.03769	12.2063	0.041581
ENSG00000014824	SLC30A9	2.03766	29.4208	0.041584
ENSG00000089327	FXYD5	-2.03722	-12.2712	0.041628
ENSG00000143375	CGN	-2.03639	-52.8386	0.041711
ENSG00000132716	DCAF8	-2.0358	-39.9637	0.041771
ENSG00000288681	ENSG00000288681	2.03527	16.5889	0.041823
ENSG00000263020	ENSG00000263020	2.03512	73.78	0.041839
ENSG00000121594	CD80	2.03441	17.1039	0.041911
ENSG00000113312	TTC1	-2.03405	-52.6574	0.041946
ENSG00000162885	B3GALNT2	-2.03307	-9.71803	0.042046
ENSG00000244411	KRTAP5-7	2.03185	288.989	0.042169
ENSG00000177106	EPS8L2	2.03172	52.5883	0.042182
ENSG00000183647	ZNF530	2.03123	21.4639	0.042232
ENSG00000183570	PCBP3	2.03088	28.0664	0.042267
ENSG00000165506	DNAAF2	2.02959	7.01074	0.042398
ENSG00000166856	GPR182	-2.02881	-29.7422	0.042477
ENSG00000173269	MMRN2	-2.02824	-25.2334	0.042535
ENSG00000144824	PHLDB2	-2.02821	-7.63608	0.042538
ENSG00000189184	PCDH18	-2.02799	-74.6721	0.042561
ENSG00000166896	ATP23	2.02606	3.57574	0.042759
ENSG00000234545	FAM133B	-2.02602	-278.445	0.042763
ENSG00000241839	PLEKHO2	2.02538	38.8043	0.042828
ENSG00000173868	PHOSPHO1	-2.02435	-26.3417	0.042934
ENSG00000097096	SYDE2	-2.02427	-19.7407	0.042942
ENSG00000126803	HSPA2	-2.0241	-5.10617	0.04296
ENSG00000167962	ZNF598	-2.02348	-52.8848	0.043024
ENSG00000166947	EPB42	-2.0234	-766.938	0.043031
ENSG00000023902	PLEKHO1	2.02338	18.3344	0.043034
ENSG00000227868	TEX46	2.0232	66.1533	0.043053
ENSG00000167103	PIP5KL1	2.02308	16.9537	0.043065
ENSG00000106034	CPED1	2.02251	38.9435	0.043124
ENSG00000121775	TMEM39B	2.01978	148.15	0.043406
ENSG00000215910	C1orf167	-2.01977	-135.338	0.043407
ENSG00000006016	CRLF1	2.01919	127.175	0.043467
ENSG00000187288	CIDEC	2.01891	202.291	0.043497
ENSG00000105011	ASF1B	2.01887	21.3062	0.043501
ENSG00000101639	CEP192	-2.01857	-21.8942	0.043532
ENSG00000170734	POLH	-2.01837	-321.027	0.043553
ENSG00000132589	FLOT2	-2.0181	-273.48	0.043581
ENSG00000111206	FOXM1	-2.01808	-30.5218	0.043583
ENSG00000137547	MRPL15	2.01793	25.0554	0.043599
ENSG00000225921	NOL7	2.01765	156.57	0.043628
ENSG00000135569	TAAR5	-2.0173	-591.292	0.043664
ENSG00000025293	PHF20	2.01707	38.302	0.043689
ENSG00000114349	GNAT1	-2.01626	-91.5428	0.043773
ENSG00000183423	LRIT3	-2.01606	-1072.95	0.043794
ENSG00000073008	PVR	-2.01584	-18.0096	0.043816
ENSG00000128271	ADORA2A	2.01495	65.7887	0.04391
ENSG00000169972	PUSL1	2.01478	59.1433	0.043927
ENSG00000166126	AMN	-2.01448	-53.9224	0.043959
ENSG00000005249	PRKAR2B	-2.01414	-88.6172	0.043994
ENSG00000147649	MTDH	-2.01344	-102.478	0.044069
ENSG00000157259	GATAD1	-2.01258	-48.7313	0.044159
ENSG00000173517	PEAK1	2.01224	103.336	0.044194
ENSG00000146802	TMEM168	2.01213	57.0539	0.044206
ENSG00000101638	ST8SIA5	2.01189	59.7448	0.044231
ENSG00000213066	CEP43	2.01148	16.5116	0.044274
ENSG00000143374	TARS2	-2.01113	-48.0766	0.044312
ENSG00000104140	RHOV	2.01093	102.382	0.044332
ENSG00000184988	TMEM106A	2.01061	3.29805	0.044367
ENSG00000149260	CAPN5	2.01059	95.2596	0.044368
ENSG00000198920	KIAA0753	2.01032	107.845	0.044397
ENSG00000105402	NAPA	-2.01007	-79.1508	0.044424
ENSG00000171723	GPHN	2.00878	20.9315	0.04456
ENSG00000154174	TOMM70	2.00817	204.598	0.044625
ENSG00000165238	WNK2	-2.00798	-66.4672	0.044645
ENSG00000064201	TSPAN32	-2.00754	-2.11567	0.044692
ENSG00000170881	RNF139	2.00698	54.8618	0.044752
ENSG00000140600	SH3GL3	2.00675	101.694	0.044776
ENSG00000160883	HK3	2.00653	19.6685	0.044799
ENSG00000149115	TNKS1BP1	-2.00562	-10.1673	0.044896
ENSG00000165804	ZNF219	-2.00501	-321.082	0.044962
ENSG00000051341	POLQ	2.00489	28.0643	0.044975
ENSG00000118785	SPP1	2.00481	11.2223	0.044983
ENSG00000004975	DVL2	-2.00464	-84.9585	0.045002
ENSG00000188191	PRKAR1B	2.00458	84.2268	0.045008
ENSG00000129250	KIF1C	2.00435	41.5729	0.045033
ENSG00000198945	L3MBTL3	2.00392	25.3889	0.045079
ENSG00000139899	CBLN3	2.00389	10.3108	0.045082
ENSG00000267335	ENSG00000267335	2.00341	197.783	0.045133
ENSG00000081479	LRP2	-2.00336	-85.1714	0.045139
ENSG00000126787	DLGAP5	2.00303	30.406	0.045175
ENSG00000008294	SPAG9	-2.00268	-39.3773	0.045212
ENSG00000163283	ALPP	2.00222	278.762	0.045261
ENSG00000236383	CCDC200	-2.00039	-568.743	0.045458
ENSG00000116205	TCEANC2	-2.00003	-60.8741	0.045497
ENSG00000167644	C19orf33	-2	-117.408	0.0455
ENSG00000104643	MTMR9	-1.99982	-20.057	0.045519
ENSG00000255730	ENSG00000255730	1.99921	8.49479	0.045585
ENSG00000291315	ENSG00000291315	-1.99916	-66.0405	0.045591
ENSG00000104859	CLASRP	1.99907	159.422	0.0456
ENSG00000131771	PPP1R1B	1.99899	80.2712	0.04561
ENSG00000163666	HESX1	1.99897	160.699	0.045612
ENSG00000177200	CHD9	-1.99864	-53.3837	0.045647
ENSG00000124181	PLCG1	-1.99789	-36.0586	0.045729
ENSG00000184344	GDF3	-1.99775	-50.6224	0.045744
ENSG00000122591	HYCC1	-1.99728	-26.5878	0.045795
ENSG00000006210	CX3CL1	1.99661	112.118	0.045868
ENSG00000215912	TTC34	-1.99654	-313.188	0.045875
ENSG00000124243	BCAS4	1.99547	6.1301	0.045991
ENSG00000205476	CCDC85C	-1.99477	-37.3417	0.046068
ENSG00000150540	HNMT	-1.99466	-11.7517	0.04608
ENSG00000149187	CELF1	-1.99447	-19.4514	0.0461
ENSG00000012048	BRCA1	1.99443	42.5551	0.046105
ENSG00000124225	PMEPA1	1.99423	36.1124	0.046127
ENSG00000155111	CDK19	1.99419	16.9211	0.046132
ENSG00000142599	RERE	1.99411	51.1413	0.04614
ENSG00000179364	PACS2	1.99381	195.239	0.046173
ENSG00000134318	ROCK2	1.99318	7.39147	0.046241
ENSG00000164970	FAM219A	1.99178	52.8234	0.046395
ENSG00000146648	EGFR	1.9916	38.4515	0.046415
ENSG00000187446	CHP1	-1.99127	-70.9679	0.046451
ENSG00000165501	LRR1	1.98976	2.97791	0.046618
ENSG00000184056	VPS33B	1.98974	69.7069	0.04662
ENSG00000067365	METTL22	-1.98969	-27.5642	0.046625
ENSG00000127328	RAB3IP	1.98925	101.668	0.046674
ENSG00000106809	OGN	1.98883	44.9203	0.04672
ENSG00000092201	SUPT16H	-1.9879	-144.704	0.046823
ENSG00000138621	PPCDC	-1.98758	-32.3946	0.046858
ENSG00000165816	VWA2	-1.98756	-24.3105	0.04686
ENSG00000103091	WDR59	1.98734	33.4644	0.046884
ENSG00000157020	SEC13	1.98689	37.9627	0.046934
ENSG00000099942	CRKL	1.98665	81.6317	0.046961
ENSG00000254726	MEX3A	-1.98657	-493.32	0.04697
ENSG00000184394	OR4N5	1.98634	1019.99	0.046996
ENSG00000272636	DOC2B	-1.9862	-62.7477	0.047011
ENSG00000130764	LRRC47	-1.98612	-27.8523	0.04702
ENSG00000179965	ZNF771	-1.98532	-49.5777	0.047108
ENSG00000291302	ENSG00000291302	-1.98486	-72.9296	0.04716
ENSG00000251201	TMED7-TICAM2	-1.98478	-11.857	0.047169
ENSG00000060709	RIMBP2	-1.98476	-174.995	0.047171
ENSG00000124615	MOCS1	-1.98471	-26.8008	0.047177
ENSG00000182463	TSHZ2	-1.98459	-109.784	0.04719
ENSG00000151006	PRSS53	-1.98365	-54.47	0.047295
ENSG00000197275	RAD54B	-1.98347	-30.6113	0.047314
ENSG00000078699	CBFA2T2	-1.98322	-12.9303	0.047343
ENSG00000064933	PMS1	1.9828	22.4741	0.047389
ENSG00000145725	PPIP5K2	-1.98237	-32.6658	0.047438
ENSG00000120896	SORBS3	-1.9822	-18.2046	0.047457
ENSG00000172955	ADH6	1.98203	111.993	0.047476
ENSG00000175662	TOM1L2	1.98198	60.0031	0.047482
ENSG00000167720	SRR	1.98174	59.6306	0.047508
ENSG00000234284	ZNF879	1.9811	8.8233	0.04758
ENSG00000124570	SERPINB6	1.98095	20.9608	0.047597
ENSG00000158711	ELK4	-1.98093	-40.9902	0.0476
ENSG00000105647	PIK3R2	1.98068	65.4484	0.047627
ENSG00000168811	IL12A	1.98058	40.0864	0.047639
ENSG00000123268	ATF1	1.98019	16.7411	0.047682
ENSG00000130226	DPP6	1.98005	170.974	0.047698
ENSG00000120057	SFRP5	1.97986	97.1106	0.047719
ENSG00000175592	FOSL1	-1.97984	-12.9217	0.047721
ENSG00000135299	ANKRD6	-1.97954	-21.0245	0.047755
ENSG00000083812	ZNF324	-1.97927	-109.336	0.047786
ENSG00000137776	SLTM	-1.97895	-54.8856	0.047822
ENSG00000104804	TULP2	-1.97778	-17.9309	0.047953
ENSG00000198863	RUNDC1	1.97768	64.4904	0.047964
ENSG00000163719	MTMR14	-1.97744	-125.034	0.047992
ENSG00000215454	KRTAP10-4	1.97731	175.102	0.048007
ENSG00000148737	TCF7L2	-1.97705	-13.0785	0.048036
ENSG00000108468	CBX1	1.97691	14.4794	0.048052
ENSG00000064042	LIMCH1	-1.97678	-251.77	0.048067
ENSG00000054277	OPN3	1.97609	11.8047	0.048145
ENSG00000100034	PPM1F	1.97596	31.8309	0.048159
ENSG00000070182	SPTB	1.97548	17.7773	0.048213
ENSG00000162407	PLPP3	1.97512	20.956	0.048255
ENSG00000112079	STK38	-1.97425	-67.6686	0.048353
ENSG00000122786	CALD1	1.97337	778.582	0.048454
ENSG00000196460	RFX8	-1.97313	-18.1993	0.048481
ENSG00000140022	STON2	1.9727	79.8052	0.04853
ENSG00000178177	LCORL	-1.97225	-30.0525	0.048581
ENSG00000120949	TNFRSF8	1.97203	61.2969	0.048607
ENSG00000084623	EIF3I	-1.97198	-65.713	0.048612
ENSG00000148057	IDNK	1.97133	30.2523	0.048686
ENSG00000167601	AXL	1.97094	24.8373	0.048731
ENSG00000278224	PRICKLE4	-1.97079	-14.0711	0.048748
ENSG00000196659	TTC30B	-1.97076	-49.7856	0.048752
ENSG00000088882	CPXM1	-1.97029	-11.4123	0.048805
ENSG00000156261	CCT8	-1.96856	-34.1609	0.049004
ENSG00000132356	PRKAA1	1.96824	9.23202	0.04904
ENSG00000154654	NCAM2	1.96806	107.405	0.049061
ENSG00000164691	TAGAP	1.96747	7.76442	0.049129
ENSG00000119703	ZC2HC1C	-1.96642	-5.21761	0.04925
ENSG00000176619	LMNB2	-1.96574	-165.59	0.049329
ENSG00000111537	IFNG	-1.96502	-173.33	0.049412
ENSG00000185621	LMLN	-1.96492	-76.93	0.049424
ENSG00000156398	SFXN2	1.96456	23.6151	0.049465
ENSG00000122543	OCM	1.96347	1096.59	0.049591
ENSG00000112473	SLC39A7	1.96299	30.5343	0.049647
ENSG00000128805	ARHGAP22	1.96276	26.5068	0.049675
ENSG00000070081	NUCB2	1.96192	16.5384	0.049772
ENSG00000135317	SNX14	1.96132	45.5932	0.049841
ENSG00000136878	USP20	1.96128	24.8029	0.049847
ENSG00000102539	MLNR	-1.961	-135.005	0.049879
ENSG00000175395	ZNF25	-1.96088	-50.5842	0.049893
ENSG00000149451	ADAM33	1.95981	118.099	0.050018
ENSG00000198740	ZNF652	1.95968	50.3835	0.050033
ENSG00000039319	ZFYVE16	1.95946	48.6491	0.050058
ENSG00000130305	NSUN5	-1.9568	-175.049	0.050371
ENSG00000180855	ZNF443	1.95623	9.21204	0.050438
ENSG00000019582	CD74	1.95574	32.9594	0.050496
ENSG00000125375	DMAC2L	-1.9552	-12.2984	0.05056
ENSG00000284969	ENSG00000284969	1.95505	5.39853	0.050577
ENSG00000162849	KIF26B	-1.95492	-147.829	0.050593
ENSG00000115355	CCDC88A	-1.95466	-20.6476	0.050623
ENSG00000152192	POU4F1	-1.95385	-38.751	0.05072
ENSG00000206203	TSSK2	-1.95283	-32.2458	0.050839
ENSG00000072135	PTPN18	1.95254	32.7999	0.050874
ENSG00000214309	MBLAC1	1.95249	113.865	0.05088
ENSG00000128228	SDF2L1	-1.95204	-44.4162	0.050934
ENSG00000132535	DLG4	1.95157	72.6303	0.050989
ENSG00000197323	TRIM33	-1.95121	-33.8868	0.051033
ENSG00000197050	ZNF420	-1.94952	-83.1628	0.051233
ENSG00000139641	ESYT1	-1.94911	-124.354	0.051283
ENSG00000035862	TIMP2	1.94845	21.3418	0.051361
ENSG00000178498	DTX3	-1.94828	-36.9833	0.051381
ENSG00000110917	MLEC	-1.94783	-55.9221	0.051435
ENSG00000165118	C9orf64	-1.94742	-31.6081	0.051484
ENSG00000126858	RHOT1	1.94667	53.3192	0.051575
ENSG00000179097	HTR1F	1.94652	33.9028	0.051592
ENSG00000169245	CXCL10	-1.9464	-62.5758	0.051606
ENSG00000099308	MAST3	-1.94634	-25.944	0.051614
ENSG00000002549	LAP3	-1.94633	-22.5263	0.051615
ENSG00000126337	KRT36	-1.94613	-84.2543	0.051639
ENSG00000169189	NSMCE1	1.94557	24.8166	0.051707
ENSG00000025156	HSF2	1.94552	10.3119	0.051712
ENSG00000185236	RAB11B	-1.94507	-52.3494	0.051767
ENSG00000065357	DGKA	1.94468	76.3895	0.051814
ENSG00000205364	MT1M	1.94454	178.19	0.051831
ENSG00000077420	APBB1IP	-1.94454	-8.64949	0.051831
ENSG00000274641	H2BC17	1.94442	329.854	0.051845
ENSG00000145050	MANF	-1.9443	-83.0395	0.051859
ENSG00000158555	GDPD5	1.94372	15.7911	0.05193
ENSG00000158373	H2BC5	-1.94369	-75.2577	0.051933
ENSG00000103042	SLC38A7	-1.94364	-19.3222	0.051939
ENSG00000112893	MAN2A1	1.94306	13.4908	0.052009
ENSG00000196466	ZNF799	-1.94283	-76.6058	0.052037
ENSG00000165819	METTL3	-1.94234	-59.095	0.052096
ENSG00000178199	ZC3H12D	1.94233	53.2429	0.052097
ENSG00000114626	ABTB1	1.94144	9.69239	0.052205
ENSG00000131748	STARD3	1.9412	82.5905	0.052234
ENSG00000116981	NT5C1A	1.9402	19.3715	0.052355
ENSG00000119801	YPEL5	-1.93797	-42.9929	0.052627
ENSG00000173208	ABCD2	-1.93764	-70.8943	0.052667
ENSG00000175467	SART1	1.93699	58.4358	0.052746
ENSG00000165802	NSMF	1.93683	92.358	0.052767
ENSG00000162897	FCAMR	1.93613	28.358	0.052852
ENSG00000110104	CCDC86	1.93475	56.9139	0.053021
ENSG00000004139	SARM1	-1.93397	-28.9967	0.053117
ENSG00000176393	RNPEP	1.93365	20.4825	0.053156
ENSG00000213741	RPS29	1.9333	236.346	0.053199
ENSG00000163736	PPBP	-1.93315	-9.29211	0.053218
ENSG00000123374	CDK2	-1.93281	-64.6534	0.05326
ENSG00000153531	ADPRHL1	-1.93262	-83.4407	0.053283
ENSG00000188338	SLC38A3	1.93207	59.729	0.053351
ENSG00000189266	PNRC2	1.93199	60.086	0.053361
ENSG00000124380	SNRNP27	-1.93191	-16.6435	0.053371
ENSG00000088766	CRLS1	-1.93154	-36.3529	0.053416
ENSG00000108094	CUL2	1.92988	88.5399	0.053621
ENSG00000179344	HLA-DQB1	-1.92963	-2.0052	0.053653
ENSG00000178386	ZNF223	-1.92949	-115.251	0.05367
ENSG00000085433	WDR47	1.92884	19.8666	0.053751
ENSG00000289767	ENSG00000289767	1.92804	62.1687	0.05385
ENSG00000163346	PBXIP1	1.9279	224.633	0.053868
ENSG00000087338	GMCL1	-1.9278	-17.7767	0.05388
ENSG00000106299	WASL	1.92764	29.6182	0.0539
ENSG00000162944	RFTN2	-1.92756	-20.7797	0.05391
ENSG00000187867	PALM3	-1.92746	-41.9739	0.053922
ENSG00000180329	CCDC43	-1.9274	-38.6709	0.05393
ENSG00000109944	JHY	1.92718	9.67948	0.053957
ENSG00000143217	NECTIN4	1.9271	98.7167	0.053967
ENSG00000176125	UFSP1	-1.92645	-16.7607	0.054048
ENSG00000104313	EYA1	-1.92566	-625.172	0.054147
ENSG00000138031	ADCY3	1.92538	16.996	0.054182
ENSG00000124205	EDN3	1.92451	268.392	0.05429
ENSG00000115183	TANC1	1.92353	19.6547	0.054413
ENSG00000168925	CTRB1	1.92323	13.714	0.054451
ENSG00000072422	RHOBTB1	1.92316	44.6925	0.05446
ENSG00000130396	AFDN	-1.92314	-50.5863	0.054463
ENSG00000197506	SLC28A3	-1.92306	-49.8779	0.054472
ENSG00000091073	DTX2	-1.92152	-70.8006	0.054666
ENSG00000182963	GJC1	-1.92143	-77.5281	0.054678
ENSG00000108309	RUNDC3A	1.9211	423.655	0.054719
ENSG00000125733	TRIP10	1.92092	12.8417	0.054741
ENSG00000109956	B3GAT1	-1.92056	-167.927	0.054787
ENSG00000197265	GTF2E2	-1.92011	-38.1636	0.054843
ENSG00000189308	LIN54	-1.92011	-53.6322	0.054845
ENSG00000272325	NUDT3	-1.91927	-42.8889	0.054951
ENSG00000186136	TAS2R42	-1.91905	-1281.65	0.054978
ENSG00000164967	RPP25L	-1.91875	-20.9389	0.055016
ENSG00000282278	ENSG00000282278	1.9187	42.9138	0.055022
ENSG00000111911	HINT3	1.91822	140.892	0.055083
ENSG00000258102	MAP1LC3B2	-1.91795	-115.345	0.055118
ENSG00000049540	ELN	1.91707	88.8249	0.055229
ENSG00000196890	H2BC26	-1.91675	-108.106	0.05527
ENSG00000154429	CCSAP	1.916	15.2432	0.055365
ENSG00000169442	CD52	1.91595	3.39979	0.055372
ENSG00000221916	C19orf73	-1.91568	-18.461	0.055406
ENSG00000115705	TPO	1.91537	929.54	0.055445
ENSG00000075884	ARHGAP15	1.91509	15.439	0.055481
ENSG00000186635	ARAP1	1.91508	10.5824	0.055482
ENSG00000169905	TOR1AIP2	-1.91478	-85.6277	0.05552
ENSG00000103222	ABCC1	1.91475	26.0471	0.055524
ENSG00000159176	CSRP1	1.91464	17.1393	0.055538
ENSG00000109625	CPZ	1.91456	126.035	0.055549
ENSG00000037042	TUBG2	1.91439	35.1624	0.055571
ENSG00000149743	TRPT1	-1.91389	-396.665	0.055634
ENSG00000160712	IL6R	-1.91386	-29.085	0.055638
ENSG00000272804	KRTAP10-7	1.91357	271.62	0.055675
ENSG00000189144	ZNF573	-1.91322	-65.8796	0.05572
ENSG00000128683	GAD1	1.91244	8.22506	0.05582
ENSG00000163512	AZI2	-1.91141	-30.7048	0.055952
ENSG00000118985	ELL2	-1.91133	-17.0564	0.055962
ENSG00000174529	TMEM81	1.91027	267.343	0.056098
ENSG00000248099	INSL3	1.91022	93.7379	0.056105
ENSG00000088538	DOCK3	1.90927	81.2999	0.056228
ENSG00000168710	AHCYL1	-1.90836	-35.3686	0.056345
ENSG00000170088	TMEM192	1.90806	150.197	0.056384
ENSG00000155816	FMN2	-1.90803	-555.398	0.056387
ENSG00000100564	PIGH	-1.90769	-7.95439	0.056431
ENSG00000111696	NT5DC3	1.90666	7.67226	0.056565
ENSG00000139437	TCHP	-1.90645	-97.0666	0.056592
ENSG00000113407	TARS1	-1.90618	-8.03526	0.056627
ENSG00000147885	IFNA16	-1.90598	-151.57	0.056653
ENSG00000078487	ZCWPW1	-1.90596	-9.89555	0.056656
ENSG00000228727	SAPCD1	-1.90563	-157.577	0.056699
ENSG00000189409	MMP23B	1.90493	117.003	0.05679
ENSG00000181192	DHTKD1	-1.9046	-41.9562	0.056833
ENSG00000129422	MTUS1	-1.90459	-55.9535	0.056833
ENSG00000136874	STX17	1.90418	92.0157	0.056887
ENSG00000131941	RHPN2	-1.90388	-19.3058	0.056926
ENSG00000107201	RIGI	1.9032	13.4569	0.057014
ENSG00000130939	UBE4B	1.90284	41.4699	0.057062
ENSG00000144566	RAB5A	-1.90272	-16.7152	0.057077
ENSG00000180921	FAM83H	1.90207	14.0322	0.057162
ENSG00000138814	PPP3CA	-1.901	-19.7129	0.057303
ENSG00000204815	ODAD4	1.90097	151.147	0.057305
ENSG00000258881	ENSG00000258881	-1.90096	-85.323	0.057307
ENSG00000141570	CBX8	-1.90071	-16.3375	0.057339
ENSG00000174792	ODAPH	1.90048	178.065	0.05737
ENSG00000123472	ATPAF1	-1.90045	-28.0885	0.057374
ENSG00000149609	C20orf144	-1.90035	-60.326	0.057388
ENSG00000135677	GNS	-1.90023	-31.77	0.057403
ENSG00000111490	TBC1D30	-1.90004	-75.6247	0.057428
ENSG00000173933	RBM4	-1.89979	-136.141	0.05746
ENSG00000106399	RPA3	1.8997	12.2655	0.057473
ENSG00000157216	SSBP3	1.89955	50.9667	0.057492
ENSG00000227345	PARG	1.89855	195.494	0.057624
ENSG00000139372	TDG	-1.8984	-19.165	0.057643
ENSG00000157106	SMG1	-1.8984	-44.542	0.057643
ENSG00000135454	B4GALNT1	1.89802	9.38407	0.057694
ENSG00000179869	ABCA13	-1.89782	-773.247	0.05772
ENSG00000131652	THOC6	1.89751	31.7366	0.057761
ENSG00000128917	DLL4	-1.89695	-219.007	0.057835
ENSG00000111011	RSRC2	1.89651	74.6317	0.057893
ENSG00000174456	C12orf76	-1.89609	-29.6775	0.057948
ENSG00000198870	STKLD1	1.89603	46.5498	0.057956
ENSG00000122674	CCZ1	1.89586	49.5254	0.057979
ENSG00000119919	NKX2-3	-1.8955	-346.217	0.058027
ENSG00000169045	HNRNPH1	-1.89487	-104.363	0.05811
ENSG00000036530	CYP46A1	-1.89483	-29.8298	0.058116
ENSG00000138459	SLC35A5	-1.89468	-103.252	0.058135
ENSG00000130844	ZNF331	1.89444	16.8492	0.058166
ENSG00000140525	FANCI	-1.89432	-57.0462	0.058183
ENSG00000104044	OCA2	-1.8933	-177.008	0.058318
ENSG00000105127	AKAP8	-1.89328	-152.604	0.058321
ENSG00000124215	CDH26	-1.89283	-1148.02	0.05838
ENSG00000164930	FZD6	1.89163	18.7481	0.05854
ENSG00000105605	CACNG7	1.89157	1483.88	0.058548
ENSG00000129484	PARP2	1.89102	11.9974	0.058622
ENSG00000179403	VWA1	1.8907	64.8453	0.058665
ENSG00000163737	PF4	-1.89056	-28.5451	0.058684
ENSG00000103145	HCFC1R1	1.89016	39.0729	0.058737
ENSG00000007047	MARK4	1.89009	43.9458	0.058745
ENSG00000246705	H2AJ	1.88992	23.9946	0.058769
ENSG00000092051	JPH4	1.88982	1024.01	0.058782
ENSG00000150938	CRIM1	1.88974	22.412	0.058792
ENSG00000182481	KPNA2	1.88955	44.1263	0.058818
ENSG00000091483	FH	-1.88945	-58.5157	0.058832
ENSG00000176720	BOK	1.8889	17.0404	0.058905
ENSG00000171476	HOPX	-1.88855	-13.5869	0.058952
ENSG00000145284	SCD5	-1.88802	-6.85046	0.059024
ENSG00000163840	DTX3L	-1.888	-28.8611	0.059026
ENSG00000275832	ARHGAP23	1.88784	11.3916	0.059047
ENSG00000140839	CLEC18B	-1.88718	-505.204	0.059136
ENSG00000278540	ACACA	-1.88642	-105.963	0.059238
ENSG00000129214	SHBG	1.88634	77.7744	0.05925
ENSG00000129219	PLD2	-1.88615	-30.2703	0.059274
ENSG00000105835	NAMPT	-1.88612	-49.0833	0.059279
ENSG00000197061	H4C3	-1.8859	-6.77419	0.059309
ENSG00000008382	MPND	1.88513	24.9608	0.059412
ENSG00000204335	SP5	-1.88506	-394.46	0.059422
ENSG00000107679	PLEKHA1	1.88474	16.5013	0.059465
ENSG00000168056	LTBP3	1.88469	6.06394	0.059472
ENSG00000097021	ACOT7	1.88437	10.2475	0.059516
ENSG00000182307	C8orf33	1.88375	46.6012	0.059599
ENSG00000102897	LYRM1	1.88354	19.0973	0.059627
ENSG00000160563	MED27	1.88307	50.4159	0.05969
ENSG00000289763	ENSG00000289763	1.88301	39.4713	0.059699
ENSG00000148481	MINDY3	-1.88211	-23.4784	0.059821
ENSG00000126934	MAP2K2	1.88149	62.4382	0.059905
ENSG00000165383	LRRC18	-1.8813	-205.087	0.059931
ENSG00000180596	H2BC4	-1.88128	-18.9558	0.059934
ENSG00000137265	IRF4	-1.88125	-18.7655	0.059938
ENSG00000198795	ZNF521	1.88097	28.5624	0.059976
ENSG00000133321	PLAAT4	-1.88095	-46.4093	0.059979
ENSG00000008838	MED24	-1.88079	-42.292	0.060001
ENSG00000143771	CNIH4	1.88015	87.3666	0.060088
ENSG00000172216	CEBPB	1.88014	96.3335	0.060089
ENSG00000128617	OPN1SW	1.88003	341.055	0.060103
ENSG00000219438	TAFA5	-1.87986	-209.999	0.060128
ENSG00000175093	SPSB4	1.87952	182.757	0.060173
ENSG00000156983	BRPF1	1.87951	75.4734	0.060175
ENSG00000177383	MAGEF1	1.87937	9.48028	0.060194
ENSG00000183914	DNAH2	1.87923	58.6485	0.060213
ENSG00000110811	P3H3	1.87902	38.3335	0.060241
ENSG00000277972	CISD3	-1.87895	-86.6929	0.060251
ENSG00000276293	PIP4K2B	1.87875	79.0991	0.060279
ENSG00000172818	OVOL1	-1.87846	-35.0994	0.060319
ENSG00000162408	NOL9	-1.87759	-26.7028	0.060437
ENSG00000127481	UBR4	1.87699	72.2965	0.060519
ENSG00000170584	NUDCD2	-1.87693	-70.3746	0.060528
ENSG00000141499	WRAP53	-1.87689	-52.1271	0.060533
ENSG00000148680	HTR7	1.87658	28.8255	0.060576
ENSG00000156509	FBXO43	1.87651	117.144	0.060585
ENSG00000135341	MAP3K7	-1.87643	-59.7936	0.060596
ENSG00000133958	UNC79	1.87633	385.171	0.06061
ENSG00000112697	TMEM30A	1.87628	128.381	0.060616
ENSG00000174788	PCP2	-1.87609	-47.688	0.060643
ENSG00000092964	DPYSL2	1.87603	34.2391	0.060651
ENSG00000146373	RNF217	-1.87505	-24.8743	0.060785
ENSG00000205683	DPF3	-1.8744	-14.0378	0.060876
ENSG00000166741	NNMT	-1.87437	-149.856	0.060879
ENSG00000105655	ISYNA1	1.87281	10.7124	0.061095
ENSG00000154803	FLCN	-1.87273	-11.0508	0.061106
ENSG00000177483	RBM44	1.87272	10.6129	0.061107
ENSG00000144730	IL17RD	1.87259	65.4919	0.061125
ENSG00000179168	GGN	-1.87105	-71.7685	0.061338
ENSG00000111684	LPCAT3	1.87097	43.1409	0.061349
ENSG00000285025	MIURF	1.86995	32.9638	0.061491
ENSG00000149781	FERMT3	1.86983	147.222	0.061508
ENSG00000174718	RESF1	1.86961	26.4454	0.061538
ENSG00000148175	STOM	1.86927	23.777	0.061585
ENSG00000072682	P4HA2	1.86848	13.211	0.061694
ENSG00000111291	GPRC5D	-1.86813	-252.62	0.061744
ENSG00000149300	C11orf52	-1.86781	-508.426	0.061788
ENSG00000205356	TECPR1	1.86701	23.1331	0.0619
ENSG00000171314	PGAM1	-1.8669	-62.2421	0.061915
ENSG00000138346	DNA2	1.8667	17.5964	0.061943
ENSG00000140955	ADAD2	1.86661	166.77	0.061956
ENSG00000108423	TUBD1	1.86612	57.7378	0.062025
ENSG00000130307	USHBP1	1.86594	30.5244	0.06205
ENSG00000103353	UBFD1	-1.86565	-9.2186	0.062091
ENSG00000070495	JMJD6	-1.8652	-39.6876	0.062154
ENSG00000164061	BSN	-1.86511	-160.768	0.062167
ENSG00000133313	CNDP2	1.86496	4.88005	0.062188
ENSG00000178338	ZNF354B	1.86481	14.5469	0.062208
ENSG00000151131	NOPCHAP1	-1.86416	-27.5692	0.062299
ENSG00000157657	ZNF618	1.8636	32.8161	0.062377
ENSG00000288675	PANO1	1.8636	39.3805	0.062378
ENSG00000155729	KCTD18	-1.86343	-59.7837	0.062402
ENSG00000186803	IFNA10	1.86288	46.3427	0.062479
ENSG00000140564	FURIN	-1.86267	-6.50997	0.062508
ENSG00000122861	PLAU	1.86202	10.5399	0.0626
ENSG00000167705	RILP	1.86103	112.889	0.06274
ENSG00000174306	ZHX3	1.86082	17.7144	0.062769
ENSG00000182747	SLC35D3	1.86069	153.887	0.062788
ENSG00000164010	ERMAP	1.86036	52.4752	0.062835
ENSG00000164076	CAMKV	1.86004	89.9972	0.06288
ENSG00000133059	DSTYK	-1.85976	-74.51	0.062919
ENSG00000155876	RRAGA	1.85951	26.5368	0.062954
ENSG00000275835	TUBGCP5	-1.85893	-44.8044	0.063036
ENSG00000182054	IDH2	1.8589	18.9419	0.063041
ENSG00000141076	UTP4	-1.85851	-100.439	0.063097
ENSG00000010017	RANBP9	-1.85824	-26.3113	0.063135
ENSG00000239857	GET4	-1.8579	-41.255	0.063183
ENSG00000163599	CTLA4	-1.85767	-51.8885	0.063216
ENSG00000189050	RNFT1	-1.85746	-4.3189	0.063245
ENSG00000288796	ENSG00000288796	-1.85722	-12.3403	0.063279
ENSG00000169071	ROR2	-1.85705	-99.5604	0.063305
ENSG00000123610	TNFAIP6	1.8564	25.2694	0.063397
ENSG00000095485	CWF19L1	-1.85549	-28.9683	0.063527
ENSG00000196169	KIF19	-1.85511	-36.0828	0.063581
ENSG00000183778	B3GALT5	1.85495	1059.6	0.063603
ENSG00000153187	HNRNPU	1.85314	602.799	0.063863
ENSG00000162728	KCNJ9	1.85309	463.962	0.063869
ENSG00000170540	ARL6IP1	-1.85299	-28.0705	0.063883
ENSG00000152689	RASGRP3	1.85277	12.0808	0.063916
ENSG00000112701	SENP6	-1.85198	-68.4752	0.064029
ENSG00000135374	ELF5	-1.85077	-57.939	0.064202
ENSG00000260342	ENSG00000260342	-1.85034	-19.5776	0.064265
ENSG00000116667	C1orf21	-1.8497	-20.4373	0.064357
ENSG00000260027	HOXB7	1.84966	59.532	0.064362
ENSG00000175352	NRIP3	-1.84945	-10.1391	0.064393
ENSG00000095981	KCNK16	-1.84887	-252.353	0.064476
ENSG00000107669	ATE1	-1.84879	-50.2817	0.064489
ENSG00000153048	CARHSP1	-1.84871	-58.7355	0.0645
ENSG00000180016	OR1E1	1.8486	668.876	0.064516
ENSG00000103549	RNF40	-1.84855	-24.6916	0.064523
ENSG00000182551	ADI1	1.84779	8.53734	0.064633
ENSG00000159915	ZNF233	-1.84769	-3.91327	0.064647
ENSG00000242852	ZNF709	-1.84768	-49.2528	0.064649
ENSG00000162391	FAM151A	1.84768	32.9907	0.064649
ENSG00000128274	A4GALT	1.84761	12.5396	0.064659
ENSG00000101460	MAP1LC3A	-1.84708	-17.2546	0.064736
ENSG00000183475	ASB7	-1.84701	-409.856	0.064746
ENSG00000183831	ANKRD45	1.84688	254.171	0.064765
ENSG00000088179	PTPN4	-1.84653	-18.4081	0.064816
ENSG00000105492	SIGLEC6	-1.84652	-1.95245	0.064817
ENSG00000196562	SULF2	1.84648	50.5666	0.064822
ENSG00000125520	SLC2A4RG	1.84604	26.4674	0.064887
ENSG00000130173	ANGPTL8	1.84576	144.778	0.064927
ENSG00000182253	SYNM	1.84559	21.4684	0.064951
ENSG00000044115	CTNNA1	1.84537	12.1174	0.064983
ENSG00000111731	C2CD5	1.84525	12.2145	0.065002
ENSG00000214097	SMCO1	-1.8448	-409.456	0.065067
ENSG00000212864	RNF208	-1.8441	-41.7743	0.065168
ENSG00000189306	RRP7A	-1.8434	-36.5426	0.06527
ENSG00000146399	TAAR1	-1.84338	-621.053	0.065273
ENSG00000203546	ENSG00000203546	1.84256	36.4205	0.065393
ENSG00000172123	SLFN12	1.84144	38.9908	0.065557
ENSG00000125304	TM9SF2	-1.84086	-86.2798	0.065642
ENSG00000258529	ENSG00000258529	1.84084	17.1812	0.065646
ENSG00000118513	MYB	-1.84044	-41.4785	0.065703
ENSG00000113328	CCNG1	1.84022	55.9713	0.065736
ENSG00000133805	AMPD3	1.83994	4.47745	0.065778
ENSG00000188883	KLRG2	1.83988	22.6227	0.065786
ENSG00000010818	HIVEP2	-1.83938	-59.8201	0.065859
ENSG00000240038	AMY2B	-1.83925	-510.342	0.065879
ENSG00000198133	TMEM229B	1.8391	42.0717	0.0659
ENSG00000129009	ISLR	1.83909	96.6915	0.065903
ENSG00000146221	TCTE1	1.83897	31.4721	0.06592
ENSG00000118900	UBN1	1.83894	47.8199	0.065923
ENSG00000182541	LIMK2	-1.83827	-32.9885	0.066022
ENSG00000198326	TMEM239	-1.83821	-722.835	0.066031
ENSG00000165671	NSD1	-1.83792	-33.7556	0.066074
ENSG00000146112	PPP1R18	1.83712	24.5155	0.066193
ENSG00000172339	ALG14	-1.837	-12.3092	0.066209
ENSG00000170791	CHCHD7	-1.83679	-78.8001	0.06624
ENSG00000255855	KDM4F	-1.83629	-931.577	0.066315
ENSG00000165899	OTOGL	-1.83622	-1217.53	0.066325
ENSG00000103335	PIEZO1	-1.83569	-30.2594	0.066403
ENSG00000160256	SLX9	1.83497	13.6895	0.066511
ENSG00000162066	AMDHD2	-1.8347	-1195.23	0.06655
ENSG00000103599	IQCH	-1.8347	-18.4654	0.06655
ENSG00000255804	OR6J1	1.834	431.715	0.066654
ENSG00000088386	SLC15A1	-1.83382	-55.002	0.06668
ENSG00000136718	IMP4	-1.83382	-13.7572	0.066681
ENSG00000004939	SLC4A1	1.83376	249.066	0.06669
ENSG00000174607	UGT8	-1.83328	-16.6281	0.066761
ENSG00000163520	FBLN2	-1.83308	-64.9967	0.066791
ENSG00000162384	CZIB	-1.83218	-18.2395	0.066924
ENSG00000169372	CRADD	1.83215	41.5061	0.066929
ENSG00000140678	ITGAX	1.8317	12.352	0.066996
ENSG00000184012	TMPRSS2	-1.83163	-139.52	0.067007
ENSG00000269720	CCDC194	1.83161	14.6033	0.06701
ENSG00000100802	C14orf93	1.83159	57.4258	0.067013
ENSG00000131931	THAP1	-1.83144	-51.0893	0.067034
ENSG00000255071	SAA2-SAA4	-1.8309	-87.9182	0.067115
ENSG00000132681	ATP1A4	1.83069	92.7152	0.067147
ENSG00000164099	PRSS12	1.83035	19.0495	0.067197
ENSG00000214435	AS3MT	-1.83024	-30.5849	0.067214
ENSG00000121933	TMIGD3	-1.82985	-11.0031	0.067272
ENSG00000283297	TEX52	-1.82924	-30.5296	0.067364
ENSG00000196118	CFAP119	-1.82887	-16.1873	0.06742
ENSG00000104881	PPP1R13L	-1.8286	-16.4306	0.06746
ENSG00000114790	ARHGEF26	-1.82782	-29.3655	0.067576
ENSG00000138400	MDH1B	-1.82769	-5.02734	0.067595
ENSG00000186564	FOXD2	1.82726	93.96	0.06766
ENSG00000188092	GPR89B	-1.82722	-13.9994	0.067666
ENSG00000157470	FAM81A	1.82709	43.1523	0.067687
ENSG00000188486	H2AX	-1.82649	-28.263	0.067777
ENSG00000258659	TRIM34	-1.82542	-15.0059	0.067938
ENSG00000162746	FCRLB	-1.82536	-26.9136	0.067947
ENSG00000141642	ELAC1	-1.8248	-112.785	0.068031
ENSG00000158796	DEDD	1.82453	70.1528	0.068073
ENSG00000205922	ONECUT3	-1.82421	-940.708	0.068121
ENSG00000143001	TMEM61	1.82411	87.9806	0.068136
ENSG00000126749	EMG1	1.82399	120.212	0.068154
ENSG00000119446	RBM18	1.8238	184.65	0.068183
ENSG00000142632	ARHGEF19	-1.82365	-194.372	0.068205
ENSG00000125730	C3	1.82331	2.50629	0.068257
ENSG00000160293	VAV2	-1.82311	-33.083	0.068287
ENSG00000139352	ASCL1	1.82281	34.377	0.068332
ENSG00000254505	CHMP4A	1.82224	33.7509	0.068418
ENSG00000166444	DENND2B	1.82189	171.823	0.068472
ENSG00000140395	SKIC8	1.82188	15.9285	0.068473
ENSG00000243414	TICAM2	1.82132	44.2034	0.068558
ENSG00000183340	JRKL	1.82057	23.375	0.068672
ENSG00000172382	PRSS27	1.82053	45.017	0.068678
ENSG00000212916	MAP10	1.82041	34.9526	0.068696
ENSG00000107882	SUFU	1.82007	58.0302	0.068749
ENSG00000198919	DZIP3	-1.81999	-87.042	0.068761
ENSG00000185187	SIGIRR	1.81912	89.7527	0.068893
ENSG00000138152	BTBD16	1.81869	83.4591	0.068958
ENSG00000159618	ADGRG5	1.81844	17.1165	0.068997
ENSG00000176715	ACSF3	-1.8184	-46.7379	0.069004
ENSG00000110047	EHD1	1.81763	123.405	0.06912
ENSG00000103066	PLA2G15	-1.81715	-32.4582	0.069194
ENSG00000116266	STXBP3	1.81713	56.8269	0.069197
ENSG00000184182	UBE2F	1.81709	17.2489	0.069203
ENSG00000197465	GYPE	-1.81696	-31.1746	0.069223
ENSG00000087299	L2HGDH	-1.81686	-17.5529	0.069238
ENSG00000101367	MAPRE1	-1.81582	-45.9511	0.069398
ENSG00000179859	RNF227	-1.81488	-34.0846	0.069542
ENSG00000094975	SUCO	1.81476	51.2913	0.06956
ENSG00000166192	SENP8	-1.8139	-138.322	0.069693
ENSG00000167674	HDGFL2	1.81358	67.2656	0.069742
ENSG00000159625	DRC7	-1.81351	-73.0162	0.069752
ENSG00000107815	TWNK	1.8134	24.934	0.06977
ENSG00000173124	ACSM6	-1.81324	-129.45	0.069795
ENSG00000084731	KIF3C	-1.81253	-49.838	0.069904
ENSG00000104870	FCGRT	-1.81221	-85.1585	0.069954
ENSG00000204052	LRRC73	-1.81187	-89.6838	0.070006
ENSG00000115155	OTOF	-1.81183	-356.29	0.070012
ENSG00000129158	SERGEF	1.81179	60.3151	0.070018
ENSG00000121769	FABP3	1.81166	26.1173	0.070039
ENSG00000162777	DENND2D	-1.81151	-32.0327	0.070062
ENSG00000135144	DTX1	1.81143	29.1206	0.070075
ENSG00000163885	CFAP100	1.81124	384.5	0.070103
ENSG00000172500	FIBP	1.81121	52.3523	0.070108
ENSG00000120458	MSANTD2	1.81101	101.213	0.070139
ENSG00000204291	COL15A1	1.81006	117.008	0.070286
ENSG00000081913	PHLPP1	1.81005	45.706	0.070288
ENSG00000087302	RTRAF	1.80997	28.4017	0.0703
ENSG00000140688	RUSF1	1.80965	50.8181	0.07035
ENSG00000168314	MOBP	-1.80819	-1291.73	0.070577
ENSG00000079459	FDFT1	1.80817	28.8443	0.07058
ENSG00000173715	C11orf80	-1.80817	-27.4259	0.070581
ENSG00000119596	YLPM1	-1.80788	-136.197	0.070625
ENSG00000104371	DKK4	-1.80787	-164.362	0.070627
ENSG00000186814	ZSCAN30	-1.80762	-21.6667	0.070666
ENSG00000135241	PNPLA8	-1.8076	-23.8325	0.070668
ENSG00000178878	APOLD1	1.80739	45.3468	0.070702
ENSG00000115677	HDLBP	1.80707	18.5749	0.070751
ENSG00000278705	H4C2	1.80703	12.5225	0.070758
ENSG00000060642	PIGV	-1.80695	-55.9111	0.070771
ENSG00000178307	TMEM11	-1.80677	-25.5977	0.070798
ENSG00000116133	DHCR24	-1.80656	-27.637	0.07083
ENSG00000235272	RAMACL	1.80656	40.0946	0.070831
ENSG00000140006	WDR89	1.80649	32.9739	0.070841
ENSG00000169371	SNUPN	-1.80622	-32.7235	0.070885
ENSG00000114251	WNT5A	-1.80595	-31.9885	0.070925
ENSG00000147485	PXDNL	1.80518	43.6634	0.071046
ENSG00000102978	POLR2C	1.80507	37.6264	0.071063
ENSG00000177283	FZD8	1.80501	91.8614	0.071073
ENSG00000183486	MX2	-1.80456	-28.3265	0.071143
ENSG00000057593	F7	1.80424	77.3257	0.071194
ENSG00000175104	TRAF6	1.80418	60.8013	0.071204
ENSG00000144747	TMF1	1.80402	21.21	0.071229
ENSG00000168763	CNNM3	1.80401	56.2129	0.07123
[truncated: 13,557 more rows]
