# Supplementary material for: scPrediXcan integrates deep learning methods and single-cell data into a cell-type-specific transcriptome-wide association study framework
Source: Cell Genom. 2025 May 14;5(5):100875. doi: 10.1016/j.xgen.2025.100875 (PMC12143334; doi:10.1016/j.xgen.2025.100875)
Supplement: Data S1. Tables S1–S47 [file mmc2.zip › Supplemental_tables/TableS7.xlsx]

## Sheet: Table_S7_BetaCell
gene	gene_name	zscore	effect_size	pvalue
ENSG00000140382	HMG20A	-14.185	-158.36	1.13e-45
ENSG00000165066	NKX6-3	-13.5151	-15.7296	1.27e-41
ENSG00000090316	MAEA	-13.3091	-40.4917	2.05e-40
ENSG00000109501	WFS1	13.2725	12.1213	3.34e-40
ENSG00000151465	CDC123	-12.5405	-77.4259	4.48e-36
ENSG00000275410	HNF1B	11.9958	11.3609	3.74e-33
ENSG00000125746	EML2	-11.3276	-18.2579	9.57e-30
ENSG00000186635	ARAP1	11.2286	22.4797	2.95e-29
ENSG00000073792	IGF2BP2	-10.8097	-117.41	3.1e-27
ENSG00000165609	NUDT5	-10.5098	-115.885	7.78e-26
ENSG00000119912	IDE	-10.446	-17.758	1.53e-25
ENSG00000127603	MACF1	-9.86363	-66.5478	5.98e-23
ENSG00000115226	FNDC4	9.79628	67.7979	1.17e-22
ENSG00000101074	R3HDML	-9.78889	-77.6343	1.26e-22
ENSG00000174326	SLC16A11	-9.72143	-37.561	2.44e-22
ENSG00000129003	VPS13C	-9.50132	-100.485	2.07e-21
ENSG00000163634	THOC7	-9.3266	-97.6702	1.09e-20
ENSG00000285085	ENSG00000285085	-9.29158	-30.2592	1.52e-20
ENSG00000163635	ATXN7	-9.27551	-84.6192	1.77e-20
ENSG00000070081	NUCB2	9.26928	50.2918	1.87e-20
ENSG00000198355	PIM3	-9.0618	-33.6931	1.28e-19
ENSG00000153814	JAZF1	-8.67979	-99.7921	3.96e-18
ENSG00000174327	SLC16A13	-8.60306	-16.9014	7.76e-18
ENSG00000008196	TFAP2B	8.44333	202.339	3.08e-17
ENSG00000196781	TLE1	8.19113	28.1947	2.59e-16
ENSG00000087448	KLHL42	8.09688	23.9978	5.64e-16
ENSG00000158321	AUTS2	8.05647	140.003	7.85e-16
ENSG00000164941	INTS8	-7.97199	-15.9237	1.56e-15
ENSG00000204536	CCHCR1	-7.85	-8.61198	4.16e-15
ENSG00000180176	TH	7.83686	115.939	4.62e-15
ENSG00000188211	NCR3LG1	-7.81735	-7.45448	5.39e-15
ENSG00000106633	GCK	7.81484	1.89423	5.5e-15
ENSG00000109670	FBXW7	7.7075	70.7804	1.28e-14
ENSG00000149596	JPH2	-7.63791	-8.38436	2.21e-14
ENSG00000104976	SNAPC2	7.62395	243.364	2.46e-14
ENSG00000228789	HCG22	7.54013	18.9092	4.69e-14
ENSG00000135100	HNF1A	-7.46011	-12.8916	8.65e-14
ENSG00000104936	DMPK	7.4577	45.4127	8.8e-14
ENSG00000140398	NEIL1	7.38338	248.707	1.54e-13
ENSG00000177971	IMP3	7.30236	75.6493	2.83e-13
ENSG00000184508	HDDC3	7.27983	17.6873	3.34e-13
ENSG00000152409	JMY	7.23902	15.0453	4.52e-13
ENSG00000010310	GIPR	-7.21394	-25.8386	5.44e-13
ENSG00000169410	PTPN9	7.21172	80.0801	5.52e-13
ENSG00000169371	SNUPN	-7.20833	-35.6646	5.66e-13
ENSG00000124194	GDAP1L1	-7.16623	-10.6167	7.71e-13
ENSG00000157992	KRTCAP3	7.15698	16.7239	8.25e-13
ENSG00000213221	DNLZ	-7.13163	-25.3582	9.92e-13
ENSG00000158669	GPAT4	7.10276	23.8932	1.22e-12
ENSG00000184076	UQCR10	7.07851	41.7661	1.46e-12
ENSG00000179262	RAD23A	7.06659	72.1108	1.59e-12
ENSG00000112282	MED23	-7.03385	-32.7163	2.01e-12
ENSG00000188549	CCDC9B	-7.00922	-31.1859	2.4e-12
ENSG00000140391	TSPAN3	6.98676	17.5175	2.81e-12
ENSG00000166965	RCCD1	6.94799	2.166	3.71e-12
ENSG00000117461	PIK3R3	-6.8481	-19.1291	7.48e-12
ENSG00000250021	ARPIN-AP3S2	-6.82454	-76.3987	8.82e-12
ENSG00000163945	UVSSA	6.75355	11.0874	1.44e-11
ENSG00000183682	BMP8A	6.74592	4.86146	1.52e-11
ENSG00000090621	PABPC4	6.7264	57.2245	1.74e-11
ENSG00000165879	FRAT1	6.71934	38.9401	1.83e-11
ENSG00000134249	ADAM30	6.69219	59.2054	2.2e-11
ENSG00000140718	FTO	6.68182	25.0177	2.36e-11
ENSG00000163909	HEYL	6.60105	11.1197	4.08e-11
ENSG00000176635	HORMAD2	6.58146	13.4744	4.66e-11
ENSG00000138074	SLC5A6	6.55612	373.742	5.52e-11
ENSG00000143632	ACTA1	6.52547	26.4283	6.78e-11
ENSG00000140365	COMMD4	-6.5249	-177.324	6.8e-11
ENSG00000126860	EVI2A	6.51256	8.49271	7.39e-11
ENSG00000161860	SYCE2	-6.49024	-10.7969	8.57e-11
ENSG00000163257	DCAF16	-6.46685	-17.0809	1e-10
ENSG00000184056	VPS33B	-6.4584	-11.275	1.06e-10
ENSG00000185122	HSF1	6.43887	61.3751	1.2e-10
ENSG00000197136	PCNX3	-6.4341	-47.2846	1.24e-10
ENSG00000189045	ANKDD1B	6.43175	37.1	1.26e-10
ENSG00000168944	CEP120	-6.39014	-38.6903	1.66e-10
ENSG00000115234	SNX17	6.38587	93.5323	1.7e-10
ENSG00000104941	RSPH6A	-6.37658	-29.3259	1.81e-10
ENSG00000065665	SEC61A2	-6.35019	-7.48015	2.15e-10
ENSG00000115211	EIF2B4	6.34912	60.2718	2.17e-10
ENSG00000159692	CTBP1	-6.32244	-20.6038	2.57e-10
ENSG00000164647	STEAP1	6.29902	11.5821	3e-10
ENSG00000154122	ANKH	6.28444	51.1555	3.29e-10
ENSG00000117707	PROX1	6.26305	48.3466	3.78e-10
ENSG00000173465	ZNRD2	6.22908	13.536	4.69e-10
ENSG00000128833	MYO5C	-6.19362	-4.64943	5.88e-10
ENSG00000187796	CARD9	6.18644	16.8596	6.15e-10
ENSG00000213445	SIPA1	6.16081	11.4044	7.24e-10
ENSG00000169783	LINGO1	6.14604	23.1108	7.94e-10
ENSG00000169375	SIN3A	6.13046	125.989	8.76e-10
ENSG00000204314	PRRT1	-6.10464	-13.9683	1.03e-09
ENSG00000004534	RBM6	6.1025	57.9234	1.04e-09
ENSG00000167491	GATAD2A	6.10025	9.24189	1.06e-09
ENSG00000132170	PPARG	-6.09009	-14.7275	1.13e-09
ENSG00000145723	GIN1	-6.04033	-6.59505	1.54e-09
ENSG00000185920	PTCH1	6.0101	7.36825	1.85e-09
ENSG00000124780	KCNK17	-6.00069	-0.89801	1.96e-09
ENSG00000159592	GPBP1L1	-5.96071	-20.5772	2.51e-09
ENSG00000159588	CCDC17	-5.95679	-26.9948	2.57e-09
ENSG00000204287	HLA-DRA	5.95366	9.63793	2.62e-09
ENSG00000145725	PPIP5K2	-5.92899	-5.08605	3.05e-09
ENSG00000170608	FOXA3	-5.91746	-14.1772	3.27e-09
ENSG00000213949	ITGA1	-5.90434	-1.84899	3.54e-09
ENSG00000198876	DCAF12	5.89633	26.2995	3.72e-09
ENSG00000204531	POU5F1	-5.88333	-1.75525	4.02e-09
ENSG00000106631	MYL7	5.88132	5.68254	4.07e-09
ENSG00000095066	HOOK2	-5.81923	-14.334	5.91e-09
ENSG00000163636	PSMD6	-5.79376	-14.6392	6.88e-09
ENSG00000145730	PAM	-5.75791	-5.51009	8.52e-09
ENSG00000179115	FARSA	-5.7428	-852.582	9.31e-09
ENSG00000084734	GCKR	5.74149	21.4476	9.38e-09
ENSG00000178177	LCORL	5.73273	22.3344	9.88e-09
ENSG00000115207	GTF3C2	-5.72668	-128.468	1.02e-08
ENSG00000213780	GTF2H4	-5.71757	-127.943	1.08e-08
ENSG00000221988	PPT2	-5.70155	-69.0951	1.19e-08
ENSG00000161040	FBXL13	-5.70024	-37.6049	1.2e-08
ENSG00000129757	CDKN1C	-5.64472	-23.9018	1.65e-08
ENSG00000204305	AGER	5.58871	11.7336	2.29e-08
ENSG00000102908	NFAT5	-5.5845	-30.4814	2.34e-08
ENSG00000196735	HLA-DQA1	-5.58117	-2.23345	2.39e-08
ENSG00000161016	RPL8	5.56792	4.95236	2.58e-08
ENSG00000130202	NECTIN2	-5.56641	-3.34092	2.6e-08
ENSG00000108669	CYTH1	5.56235	23.8194	2.66e-08
ENSG00000072310	SREBF1	-5.56139	-6.37005	2.68e-08
ENSG00000254402	LRRC24	-5.55473	-24.3746	2.78e-08
ENSG00000168477	TNXB	5.55352	42.7301	2.8e-08
ENSG00000149926	TLCD3B	5.54377	16.1908	2.96e-08
ENSG00000177469	CAVIN1	-5.53278	-24.3053	3.15e-08
ENSG00000101052	IFT52	5.52908	20.6241	3.22e-08
ENSG00000185722	ANKFY1	-5.52518	-24.8745	3.29e-08
ENSG00000009335	UBE3C	-5.50423	-23.6121	3.71e-08
ENSG00000174851	YIF1A	-5.49746	-31.5278	3.85e-08
ENSG00000153094	BCL2L11	5.47275	3.19743	4.43e-08
ENSG00000255154	HTD2	-5.46186	-5.96854	4.71e-08
ENSG00000141458	NPC1	5.45817	17.5901	4.81e-08
ENSG00000237452	MEIOSIN	5.44856	177.655	5.08e-08
ENSG00000125970	RALY	5.43993	25.8907	5.33e-08
ENSG00000058404	CAMK2B	5.43843	46.7067	5.38e-08
ENSG00000104626	ERI1	-5.43448	-5.68824	5.5e-08
ENSG00000227268	KLLN	-5.43286	-73.7145	5.55e-08
ENSG00000125743	SNRPD2	-5.4304	-34.332	5.62e-08
ENSG00000175115	PACS1	5.41327	10.7352	6.19e-08
ENSG00000125977	EIF2S2	-5.36925	-84.3644	7.91e-08
ENSG00000157823	AP3S2	5.33835	8.98837	9.38e-08
ENSG00000258724	PINX1	5.32747	93.7092	9.96e-08
ENSG00000086015	MAST2	-5.3256	-23.8015	1.01e-07
ENSG00000145833	DDX46	5.3244	16.9057	1.01e-07
ENSG00000196712	NF1	5.31973	77.4005	1.04e-07
ENSG00000073849	ST6GAL1	5.31681	0.914691	1.06e-07
ENSG00000153989	NUS1	5.31176	44.3308	1.09e-07
ENSG00000187122	SLIT1	-5.29686	-5.44247	1.18e-07
ENSG00000117472	TSPAN1	-5.29623	-79.6613	1.18e-07
ENSG00000110092	CCND1	-5.2884	-59.949	1.23e-07
ENSG00000164077	MON1A	-5.27574	-14.2009	1.32e-07
ENSG00000100567	PSMA3	-5.27063	-108.57	1.36e-07
ENSG00000111716	LDHB	5.2627	17.5133	1.42e-07
ENSG00000131446	MGAT1	5.25668	14.8663	1.47e-07
ENSG00000167740	CYB5D2	-5.25259	-19.94	1.5e-07
ENSG00000055044	NOP58	5.23843	37.2487	1.62e-07
ENSG00000234745	HLA-B	-5.23158	-1.29878	1.68e-07
ENSG00000140553	UNC45A	5.23011	122.645	1.69e-07
ENSG00000198169	ZNF251	-5.22017	-10.5229	1.79e-07
ENSG00000179344	HLA-DQB1	-5.21723	-3.8207	1.82e-07
ENSG00000129965	INS-IGF2	5.21562	7.9701	1.83e-07
ENSG00000134256	CD101	-5.21315	-13.0053	1.86e-07
ENSG00000187664	HAPLN4	-5.20576	-9.6057	1.93e-07
ENSG00000132823	OSER1	5.17528	5.29111	2.28e-07
ENSG00000243789	JMJD7	-5.16551	-7.9059	2.4e-07
ENSG00000184611	KCNH7	5.15608	5.7537	2.52e-07
ENSG00000182196	ARL6IP4	-5.14391	-22.7073	2.69e-07
ENSG00000169230	PRELID1	-5.13643	-11.1023	2.8e-07
ENSG00000095981	KCNK16	-5.12432	-1.35983	2.99e-07
ENSG00000178750	STX19	5.12117	14.5192	3.04e-07
ENSG00000157214	STEAP2	-5.11788	-16.2924	3.09e-07
ENSG00000140400	MAN2C1	-5.1147	-32.8774	3.14e-07
ENSG00000090238	YPEL3	5.10529	13.1543	3.3e-07
ENSG00000156642	NPTN	5.10291	10.1355	3.34e-07
ENSG00000166603	MC4R	5.08503	8.86034	3.68e-07
ENSG00000140368	PSTPIP1	-5.08378	-11.9913	3.7e-07
ENSG00000285625	ENSG00000285625	-5.08072	-59.7343	3.76e-07
ENSG00000160781	PAQR6	5.08022	47.189	3.77e-07
ENSG00000119242	CCDC92	-5.06776	-34.464	4.03e-07
ENSG00000256825	ENSG00000256825	5.05006	11.3608	4.42e-07
ENSG00000160695	VPS11	5.04828	13.3242	4.46e-07
ENSG00000066382	MPPED2	-5.0476	-2.26269	4.47e-07
ENSG00000148655	LRMDA	5.03275	5.39114	4.84e-07
ENSG00000196547	MAN2A2	-5.02282	-4.57503	5.09e-07
ENSG00000121361	KCNJ8	-5.01542	-21.3067	5.29e-07
ENSG00000159202	UBE2Z	-5.01453	-19.7796	5.32e-07
ENSG00000160972	PPP1R16A	-4.99859	-10.9298	5.78e-07
ENSG00000265118	ENSG00000265118	-4.98939	-53.5012	6.06e-07
ENSG00000159224	GIP	-4.98928	-70.6547	6.06e-07
ENSG00000164078	MST1R	4.98628	8.79913	6.16e-07
ENSG00000164076	CAMKV	4.98522	27.2001	6.19e-07
ENSG00000172362	OR5B12	-4.98391	-77.8767	6.23e-07
ENSG00000176714	CCDC121	4.96171	27.5422	6.99e-07
ENSG00000103932	RPAP1	-4.9571	-10.7099	7.16e-07
ENSG00000163581	SLC2A2	-4.95085	-5.52888	7.39e-07
ENSG00000124783	SSR1	4.94354	14.5819	7.67e-07
ENSG00000250641	LY6G6F-LY6G6D	-4.93531	-31.9582	8e-07
ENSG00000101187	SLCO4A1	-4.93076	-1.24478	8.19e-07
ENSG00000177045	SIX5	-4.92489	-39.4852	8.44e-07
ENSG00000071894	CPSF1	4.9188	365.227	8.71e-07
ENSG00000166171	DPCD	-4.91833	-45.5365	8.73e-07
ENSG00000178409	BEND3	-4.91601	-4.68253	8.83e-07
ENSG00000112514	CUTA	-4.91133	-38.0444	9.05e-07
ENSG00000103855	CD276	-4.90994	-11.6583	9.11e-07
ENSG00000166033	HTRA1	4.89586	15.1664	9.79e-07
ENSG00000175662	TOM1L2	4.8945	14.6341	9.86e-07
ENSG00000183734	ASCL2	4.88393	11.8331	1.04e-06
ENSG00000221986	MYBPHL	4.88298	25.5575	1.04e-06
ENSG00000168917	SLC35G2	-4.87773	-16.3581	1.07e-06
ENSG00000189403	HMGB1	-4.85344	-14.9849	1.21e-06
ENSG00000150967	ABCB9	-4.85042	-4.71278	1.23e-06
ENSG00000149089	APIP	-4.83969	-17.645	1.3e-06
ENSG00000171962	DRC3	-4.83262	-14.6706	1.35e-06
ENSG00000198860	TSEN15	4.82945	14.731	1.37e-06
ENSG00000159217	IGF2BP1	4.8044	80.6576	1.55e-06
ENSG00000283267	FAM237B	4.79724	5.3509	1.61e-06
ENSG00000145692	BHMT	4.78951	25.5146	1.67e-06
ENSG00000196296	ATP2A1	-4.78754	-27.0992	1.69e-06
ENSG00000092445	TYRO3	4.78631	12.8975	1.7e-06
ENSG00000167984	NLRC3	4.77027	54.2717	1.84e-06
ENSG00000149932	TMEM219	4.75225	1493.77	2.01e-06
ENSG00000184164	CRELD2	4.74541	9.48916	2.08e-06
ENSG00000278311	GGNBP2	4.73353	4.84673	2.21e-06
ENSG00000163110	PDLIM5	-4.73197	-48.2244	2.22e-06
ENSG00000174606	ANGEL2	-4.73093	-28.0608	2.23e-06
ENSG00000137133	HINT2	4.72879	116.658	2.26e-06
ENSG00000130749	ZC3H4	4.72827	6.18644	2.26e-06
ENSG00000121653	MAPK8IP1	-4.70802	-13.0709	2.5e-06
ENSG00000142230	SAE1	4.70697	16.7299	2.51e-06
ENSG00000070759	TESK2	-4.70665	-2.55054	2.52e-06
ENSG00000197363	ZNF517	-4.70287	-6.2473	2.57e-06
ENSG00000131771	PPP1R1B	4.69756	29.7289	2.63e-06
ENSG00000125971	DYNLRB1	4.69377	29.8927	2.68e-06
ENSG00000103494	RPGRIP1L	4.67558	23.8224	2.93e-06
ENSG00000273611	ZNHIT3	-4.66502	-7.22098	3.09e-06
ENSG00000101421	CHMP4B	-4.66291	-18.2598	3.12e-06
ENSG00000174579	MSL2	-4.65425	-45.0457	3.25e-06
ENSG00000141452	RMC1	-4.64466	-29.0813	3.41e-06
ENSG00000181274	FRAT2	-4.63892	-16.4976	3.5e-06
ENSG00000250264	ENSG00000250264	-4.63311	-5.17582	3.6e-06
ENSG00000173517	PEAK1	-4.63056	-32.3176	3.65e-06
ENSG00000068137	PLEKHH3	-4.61902	-562.827	3.86e-06
ENSG00000138100	TRIM54	4.60543	72.1674	4.12e-06
ENSG00000107566	ERLIN1	-4.60091	-10.7426	4.21e-06
ENSG00000189159	JPT1	-4.599	-32.9239	4.25e-06
ENSG00000104903	LYL1	-4.58575	-46.4912	4.52e-06
ENSG00000142700	DMRTA2	4.58282	32.9568	4.59e-06
ENSG00000132463	GRSF1	-4.58135	-49.2563	4.62e-06
ENSG00000149929	HIRIP3	4.58014	28.6949	4.65e-06
ENSG00000109323	MANBA	4.57913	12.0486	4.67e-06
ENSG00000172769	OR5B3	-4.56137	-40.5377	5.08e-06
ENSG00000158517	NCF1	4.55903	307.726	5.14e-06
ENSG00000142186	SCYL1	-4.5584	-52.4866	5.15e-06
ENSG00000176973	FAM89B	-4.55515	-72.2351	5.23e-06
ENSG00000163794	UCN	4.55196	91.364	5.31e-06
ENSG00000185614	INKA1	-4.55103	-21.5915	5.34e-06
ENSG00000184185	KCNJ12	-4.54412	-12.739	5.52e-06
ENSG00000188827	SLX4	-4.53606	-12.9814	5.73e-06
ENSG00000134480	CCNH	4.5299	29.9093	5.9e-06
ENSG00000052749	RRP12	4.52775	8.28685	5.96e-06
ENSG00000137310	TCF19	4.52758	6.03967	5.97e-06
ENSG00000261678	SCRT1	4.51557	75.4954	6.31e-06
ENSG00000259571	BLID	-4.51074	-35.4031	6.46e-06
ENSG00000110435	PDHX	-4.50127	-12.7209	6.75e-06
ENSG00000173542	MOB1B	4.49366	59.167	7e-06
ENSG00000117450	PRDX1	4.48909	15.9014	7.15e-06
ENSG00000156970	BUB1B	4.48185	28.29	7.4e-06
ENSG00000222011	FAM185A	-4.47721	-15.4091	7.56e-06
ENSG00000289051	ENSG00000289051	-4.47291	-88.3194	7.72e-06
ENSG00000084444	FAM234B	4.4663	4.57137	7.96e-06
ENSG00000173338	KCNK7	-4.46226	-23.3448	8.11e-06
ENSG00000162413	KLHL21	-4.45921	-12.6564	8.23e-06
ENSG00000117448	AKR1A1	-4.4504	-4.06104	8.57e-06
ENSG00000108306	FBXL20	4.448	22.2079	8.67e-06
ENSG00000116095	PLEKHA3	4.44116	9.57619	8.95e-06
ENSG00000175164	ABO	4.42943	2.8973	9.45e-06
ENSG00000130227	XPO7	-4.42801	-22.6175	9.51e-06
ENSG00000130921	MTRFR	-4.42365	-24.5564	9.7e-06
ENSG00000168056	LTBP3	4.41411	4.44432	1.01e-05
ENSG00000184451	CCR10	4.40823	8.55276	1.04e-05
ENSG00000138769	CDKL2	-4.40157	-9.88541	1.07e-05
ENSG00000176101	SSNA1	4.39514	46.5682	1.11e-05
ENSG00000179218	CALR	4.39257	27.4673	1.12e-05
ENSG00000173540	GMPPB	4.38757	21.1601	1.15e-05
ENSG00000161395	PGAP3	-4.3852	-20.2944	1.16e-05
ENSG00000172772	OR10W1	-4.37262	-48.388	1.23e-05
ENSG00000187954	ZFTRAF1	-4.36457	-17.5313	1.27e-05
ENSG00000037042	TUBG2	4.36357	4.05133	1.28e-05
ENSG00000231925	TAPBP	4.36195	8.18088	1.29e-05
ENSG00000158186	MRAS	4.35251	2.93099	1.35e-05
ENSG00000228474	OST4	4.34764	233.999	1.38e-05
ENSG00000146731	CCT6A	4.34032	8.41293	1.42e-05
ENSG00000213996	TM6SF2	4.33934	6.84487	1.43e-05
ENSG00000183763	TRAIP	4.33907	3.21008	1.43e-05
ENSG00000181958	OR4A15	4.3367	50.8967	1.45e-05
ENSG00000078747	ITCH	-4.33636	-23.5652	1.45e-05
ENSG00000185862	EVI2B	-4.32719	-116.889	1.51e-05
ENSG00000162148	PPP1R32	4.32145	23.4845	1.55e-05
ENSG00000157107	FCHO2	4.31858	12.8354	1.57e-05
ENSG00000204540	PSORS1C1	4.30763	1.82246	1.65e-05
ENSG00000108255	CRYBA1	-4.29903	-4.77502	1.72e-05
ENSG00000204351	SKIC2	-4.28349	-1025.89	1.84e-05
ENSG00000260428	SCX	-4.28006	-47.6188	1.87e-05
ENSG00000174938	SEZ6L2	4.2687	3.24293	1.97e-05
ENSG00000189030	VHLL	-4.26818	-37.4946	1.97e-05
ENSG00000005059	MCUB	-4.26798	-4.84107	1.97e-05
ENSG00000175895	PLEKHF2	-4.26493	-28.5956	2e-05
ENSG00000278139	P3R3URF-PIK3R3	-4.26391	-49.9226	2.01e-05
ENSG00000111713	GYS2	-4.25719	-22.7988	2.07e-05
ENSG00000163795	ZNF513	4.25	23.9631	2.14e-05
ENSG00000183530	PRR14L	-4.24399	-52.022	2.2e-05
ENSG00000130584	ZBTB46	-4.24052	-12.9415	2.23e-05
ENSG00000033627	ATP6V0A1	4.23683	53.5159	2.27e-05
ENSG00000131323	TRAF3	-4.23053	-22.7344	2.33e-05
ENSG00000101417	PXMP4	-4.22884	-13.0509	2.35e-05
ENSG00000138190	EXOC6	4.22644	52.6158	2.37e-05
ENSG00000204424	LY6G6F	-4.22419	-25.5924	2.4e-05
ENSG00000241852	C8orf58	4.22251	3.56415	2.42e-05
ENSG00000180535	BHLHA15	-4.21291	-5.15148	2.52e-05
ENSG00000186642	PDE2A	-4.21157	-14.2807	2.54e-05
ENSG00000205981	DNAJC19	-4.20817	-202.363	2.57e-05
ENSG00000168803	ADAL	4.20791	12.7474	2.58e-05
ENSG00000159495	TGM7	4.20596	116.765	2.6e-05
ENSG00000118518	RNF146	-4.20196	-39.6845	2.65e-05
ENSG00000167701	GPT	4.19667	55.3662	2.71e-05
ENSG00000147789	ZNF7	-4.18075	-26.9108	2.91e-05
ENSG00000151715	TMEM45B	4.1803	8.2507	2.91e-05
ENSG00000109805	NCAPG	-4.18029	-17.331	2.91e-05
ENSG00000149922	TBX6	4.17636	9.13277	2.96e-05
ENSG00000095015	MAP3K1	-4.17616	-22.2211	2.96e-05
ENSG00000146733	PSPH	4.17486	7.28342	2.98e-05
ENSG00000173327	MAP3K11	4.17204	244.299	3.02e-05
ENSG00000185615	PDIA2	4.1669	2.63209	3.09e-05
ENSG00000036828	CASR	-4.16489	-3.05739	3.12e-05
ENSG00000170571	EMB	-4.1624	-2.15592	3.15e-05
ENSG00000167522	ANKRD11	-4.16154	-55.0234	3.16e-05
ENSG00000005249	PRKAR2B	4.15877	4.52773	3.2e-05
ENSG00000141639	MAPK4	4.15863	3.15829	3.2e-05
ENSG00000215695	RSC1A1	4.15553	103.897	3.25e-05
ENSG00000128563	PRKRIP1	4.15088	24.955	3.31e-05
ENSG00000137822	TUBGCP4	-4.14948	-20.1332	3.33e-05
ENSG00000204267	TAP2	-4.14566	-4.23976	3.39e-05
ENSG00000204308	RNF5	4.14365	26.1907	3.42e-05
ENSG00000146242	TPBG	4.1341	2.32274	3.56e-05
ENSG00000168806	LCMT2	4.13004	6.91786	3.63e-05
ENSG00000169860	P2RY1	-4.12724	-5.55178	3.67e-05
ENSG00000129933	MAU2	4.12413	9.2468	3.72e-05
ENSG00000105705	SUGP1	4.1118	12.2615	3.93e-05
ENSG00000157837	SPPL3	-4.10884	-9.74127	3.98e-05
ENSG00000185808	PIGP	4.10714	4.56643	4.01e-05
ENSG00000108591	DRG2	-4.10639	-2986.79	4.02e-05
ENSG00000155229	MMS19	-4.10349	-3.93889	4.07e-05
ENSG00000123444	KBTBD4	-4.1016	-43.8127	4.1e-05
ENSG00000139146	SINHCAF	-4.09966	-6.16872	4.14e-05
ENSG00000088727	KIF9	-4.0896	-25.0135	4.32e-05
ENSG00000136280	CCM2	-4.0869	-9.70637	4.37e-05
ENSG00000204420	MPIG6B	-4.08354	-16.4382	4.44e-05
ENSG00000138757	G3BP2	4.06983	21.1611	4.7e-05
ENSG00000171634	BPTF	4.06609	33.6725	4.78e-05
ENSG00000108468	CBX1	-4.05628	-10.2936	4.99e-05
ENSG00000154319	FAM167A	4.05476	2.96904	5.02e-05
ENSG00000174197	MGA	-4.0507	-6.42227	5.11e-05
ENSG00000162676	GFI1	-4.05049	-12.7206	5.11e-05
ENSG00000226979	LTA	-4.04951	-8.0855	5.13e-05
ENSG00000080293	SCTR	4.04817	1.70333	5.16e-05
ENSG00000166135	HIF1AN	-4.04808	-5.62386	5.16e-05
ENSG00000163468	CCT3	4.04358	27.5223	5.26e-05
ENSG00000115474	KCNJ13	-4.04324	-13.7612	5.27e-05
ENSG00000167286	CD3D	-4.04188	-27.8232	5.3e-05
ENSG00000047932	GOPC	-4.03651	-10.314	5.43e-05
ENSG00000179195	ZNF664	-4.03315	-31.8198	5.5e-05
ENSG00000165898	ISCA2	4.0328	6.18735	5.51e-05
ENSG00000116273	PHF13	-4.0314	-33.603	5.54e-05
ENSG00000188263	IL17REL	-4.03041	-23.933	5.57e-05
ENSG00000147874	HAUS6	-4.02841	-10.4356	5.62e-05
ENSG00000155875	SAXO1	-4.02655	-26.2733	5.66e-05
ENSG00000164161	HHIP	-4.02135	-3.7477	5.79e-05
ENSG00000163069	SGCB	-4.02043	-9.72895	5.81e-05
ENSG00000120054	CPN1	-4.01745	-23.3506	5.88e-05
ENSG00000140265	ZSCAN29	-4.01564	-13.2012	5.93e-05
ENSG00000178952	TUFM	-4.01216	-3.56105	6.02e-05
ENSG00000136014	USP44	4.00715	6.70155	6.15e-05
ENSG00000118997	DNAH7	-4.00673	-1.6134	6.16e-05
ENSG00000099899	TRMT2A	4.00606	99.3012	6.17e-05
ENSG00000102886	GDPD3	3.99124	23.1329	6.57e-05
ENSG00000149262	INTS4	3.99011	12.7708	6.6e-05
ENSG00000198225	FKBP1C	3.98845	8.7127	6.65e-05
ENSG00000155545	MIER3	-3.98368	-12.2595	6.79e-05
ENSG00000121297	TSHZ3	-3.98246	-11.4275	6.82e-05
ENSG00000135108	FBXO21	3.97993	7.05152	6.89e-05
ENSG00000136463	TACO1	-3.97946	-6718.15	6.91e-05
ENSG00000213588	ZBTB9	3.97505	32.5688	7.04e-05
ENSG00000214029	ZNF891	3.96904	5.38191	7.22e-05
ENSG00000184574	LPAR5	-3.96847	-10.1897	7.23e-05
ENSG00000069248	NUP133	-3.96831	-16.8771	7.24e-05
ENSG00000275342	PRAG1	3.96364	3.493	7.38e-05
ENSG00000174943	KCTD13	3.96358	13.1042	7.38e-05
ENSG00000163832	ELP6	-3.96034	-6.39792	7.48e-05
ENSG00000091536	MYO15A	3.95799	4.27133	7.56e-05
ENSG00000009724	MASP2	3.95578	18.7241	7.63e-05
ENSG00000232810	TNF	-3.94928	-21.681	7.84e-05
ENSG00000157764	BRAF	3.94799	30.1306	7.88e-05
ENSG00000115241	PPM1G	-3.94773	-126.449	7.89e-05
ENSG00000111328	CDK2AP1	3.94369	18.8811	8.02e-05
ENSG00000261115	TMEM178B	-3.94297	-5.74377	8.05e-05
ENSG00000149021	SCGB1A1	3.9427	3.60087	8.06e-05
ENSG00000146676	PURB	-3.94205	-12.3339	8.08e-05
ENSG00000047849	MAP4	-3.94173	-7.26016	8.09e-05
ENSG00000288654	ENSG00000288654	3.94118	6.76324	8.11e-05
ENSG00000099624	ATP5F1D	-3.94046	-28.9868	8.13e-05
ENSG00000164715	LMTK2	-3.93978	-32.1737	8.16e-05
ENSG00000140259	MFAP1	3.93534	11.112	8.31e-05
ENSG00000114790	ARHGEF26	-3.92518	-5.43678	8.67e-05
ENSG00000130561	SAG	3.92463	23.954	8.69e-05
ENSG00000062524	LTK	3.92154	10.008	8.8e-05
ENSG00000284713	SMIM38	-3.92038	-17.5904	8.84e-05
ENSG00000163681	SLMAP	-3.91971	-27.2509	8.87e-05
ENSG00000011478	QPCTL	3.91772	57.7639	8.94e-05
ENSG00000043143	JADE2	3.91677	24.6749	8.97e-05
ENSG00000204538	PSORS1C2	3.90982	5.2083	9.24e-05
ENSG00000203814	H2BC18	3.9007	185.159	9.59e-05
ENSG00000092470	WDR76	-3.89981	-17.8127	9.63e-05
ENSG00000108465	CDK5RAP3	3.89866	14.1226	9.67e-05
ENSG00000125686	MED1	-3.89689	-20.9949	9.74e-05
ENSG00000111877	MCM9	3.8931	1.32483	9.9e-05
ENSG00000127837	AAMP	-3.89089	-42.9603	9.99e-05
ENSG00000127663	KDM4B	-3.88494	-9.02911	0.000102
ENSG00000163686	ABHD6	-3.88483	-10.2647	0.000102
ENSG00000155876	RRAGA	-3.87889	-8.43384	0.000105
ENSG00000160957	RECQL4	3.87817	196.672	0.000105
ENSG00000130338	TULP4	3.87716	1.92261	0.000106
ENSG00000181555	SETD2	-3.87662	-23.7911	0.000106
ENSG00000159596	TMEM69	-3.87534	-99.7399	0.000106
ENSG00000121351	IAPP	3.87246	1.22229	0.000108
ENSG00000102882	MAPK3	-3.86842	-10.2908	0.00011
ENSG00000174137	FAM53A	-3.86465	-1.72073	0.000111
ENSG00000178188	SH2B1	-3.86073	-7.95093	0.000113
ENSG00000138085	ATRAID	-3.85976	-16.4	0.000113
ENSG00000205884	DEFB136	-3.85808	-28.4692	0.000114
ENSG00000198863	RUNDC1	3.85796	10.0144	0.000114
ENSG00000183598	H3C13	3.85667	36.224	0.000115
ENSG00000124299	PEPD	3.85302	11.3587	0.000117
ENSG00000102743	SLC25A15	-3.84868	-9.04134	0.000119
ENSG00000113615	SEC24A	-3.84812	-12.6425	0.000119
ENSG00000177455	CD19	3.84762	93.9155	0.000119
ENSG00000124920	MYRF	-3.8386	-3.51038	0.000124
ENSG00000122729	ACO1	3.83653	4.93868	0.000125
ENSG00000164597	COG5	-3.83609	-9.3452	0.000125
ENSG00000184564	SLITRK6	-3.83546	-3.25117	0.000125
ENSG00000163898	LIPH	3.82976	20.1396	0.000128
ENSG00000166199	ALKBH3	3.81529	7.5746	0.000136
ENSG00000123810	B9D2	3.8128	8.70544	0.000137
ENSG00000160948	VPS28	3.80158	17.0731	0.000144
ENSG00000106113	CRHR2	3.79305	9.52367	0.000149
ENSG00000035115	SH3YL1	3.79236	1.06104	0.000149
ENSG00000168014	C2CD3	-3.78784	-12.7984	0.000152
ENSG00000142046	TMEM91	3.78728	8.61102	0.000152
ENSG00000072110	ACTN1	3.78574	1.61915	0.000153
ENSG00000176248	ANAPC2	3.78407	30.8457	0.000154
ENSG00000131153	GINS2	3.78223	12.1347	0.000155
ENSG00000163577	EIF5A2	-3.7808	-12.3095	0.000156
ENSG00000143321	HDGF	3.77183	16.0332	0.000162
ENSG00000237763	AMY1A	3.77054	719.772	0.000163
ENSG00000125821	DTD1	3.76929	1.1541	0.000164
ENSG00000281039	ENSG00000281039	3.7667	3.98382	0.000165
ENSG00000205693	MANSC4	3.7659	14.9025	0.000166
ENSG00000168769	TET2	-3.7619	-13.5158	0.000169
ENSG00000100354	TNRC6B	3.75968	24.9014	0.00017
ENSG00000104643	MTMR9	-3.75713	-8.68411	0.000172
ENSG00000145354	CISD2	3.75687	8.91312	0.000172
ENSG00000249773	ENSG00000249773	3.74809	1.93883	0.000178
ENSG00000197045	GMFB	3.74374	9.75165	0.000181
ENSG00000164776	PHKG1	-3.74332	-13.3706	0.000182
ENSG00000188710	QRFP	3.74216	3.91339	0.000182
ENSG00000158008	EXTL1	3.7417	4.74019	0.000183
ENSG00000134954	ETS1	3.73836	1.51201	0.000185
ENSG00000131899	LLGL1	3.73756	12.3307	0.000186
ENSG00000118520	ARG1	-3.73392	-14.4796	0.000189
ENSG00000188095	MESP2	3.73293	32.1167	0.000189
ENSG00000168890	TMEM150A	3.73257	83.1974	0.00019
ENSG00000165689	ENTR1	-3.72728	-2.43037	0.000194
ENSG00000166278	C2	-3.72591	-11.5933	0.000195
ENSG00000155363	MOV10	3.71975	13.8257	0.000199
ENSG00000122033	MTIF3	3.71952	7.94946	0.0002
ENSG00000205863	C1QTNF9B	-3.71828	-12.48	0.000201
ENSG00000149532	CPSF7	3.71233	150.584	0.000205
ENSG00000159289	GOLGA6A	-3.71062	-765.885	0.000207
ENSG00000155465	SLC7A7	3.71019	12.5805	0.000207
ENSG00000170619	COMMD5	-3.70611	-1388.73	0.00021
ENSG00000090612	ZNF268	-3.70526	-5.12081	0.000211
ENSG00000197283	SYNGAP1	-3.70343	-10.9553	0.000213
ENSG00000116521	SCAMP3	-3.70236	-3.78337	0.000214
ENSG00000171695	LKAAEAR1	-3.69783	-23.7983	0.000217
ENSG00000138069	RAB1A	-3.6888	-38.1927	0.000225
ENSG00000154269	ENPP3	3.68662	18.7719	0.000227
ENSG00000164932	CTHRC1	3.68533	6.29466	0.000228
ENSG00000147804	SLC39A4	-3.68468	-18.5702	0.000229
ENSG00000147576	ADHFE1	-3.6845	-5.07111	0.000229
ENSG00000182793	GSTA5	-3.68369	-16.4149	0.00023
ENSG00000278588	H2BC10	3.68254	36.9021	0.000231
ENSG00000112742	TTK	-3.67686	-2.64834	0.000236
ENSG00000272980	ENSG00000272980	3.6715	8.75363	0.000241
ENSG00000169228	RAB24	-3.67021	-18.3627	0.000242
ENSG00000204315	FKBPL	-3.66772	-19.2932	0.000245
ENSG00000187733	AMY1C	-3.6673	-86.3872	0.000245
ENSG00000132837	DMGDH	-3.66429	-4.1477	0.000248
ENSG00000100575	TIMM9	-3.66298	-9.84436	0.000249
ENSG00000204389	HSPA1A	-3.65665	-10.6944	0.000256
ENSG00000197114	ZGPAT	3.65499	88.0089	0.000257
ENSG00000177302	TOP3A	3.65096	6.36516	0.000261
ENSG00000204525	HLA-C	-3.6501	-3.08142	0.000262
ENSG00000091844	RGS17	3.64516	9.6518	0.000267
ENSG00000143630	HCN3	3.63989	12.5493	0.000273
ENSG00000181927	OR4P4	3.63503	10.644	0.000278
ENSG00000089902	RCOR1	-3.63393	-10.0687	0.000279
ENSG00000255730	ENSG00000255730	3.63099	9.82001	0.000282
ENSG00000285404	ENSG00000285404	-3.63028	-7.85843	0.000283
ENSG00000160767	ENTREP3	3.62814	4585.58	0.000285
ENSG00000067208	EVI5	3.62687	17.3697	0.000287
ENSG00000188338	SLC38A3	3.62493	8.48668	0.000289
ENSG00000115290	GRB14	3.62384	10.6633	0.00029
ENSG00000136238	RAC1	-3.62185	-8.1688	0.000293
ENSG00000109184	DCUN1D4	3.61999	30.2937	0.000295
ENSG00000176095	IP6K1	-3.61726	-14.1277	0.000298
ENSG00000204385	SLC44A4	3.61606	9.06887	0.000299
ENSG00000134057	CCNB1	3.61073	6.18016	0.000305
ENSG00000163933	RFT1	-3.61027	-5.99664	0.000306
ENSG00000149716	LTO1	-3.60867	-29.316	0.000308
ENSG00000136490	LIMD2	3.60824	16.9758	0.000308
ENSG00000188612	SUMO2	-3.60609	-46.9699	0.000311
ENSG00000289766	ENSG00000289766	-3.60449	-9.98018	0.000313
ENSG00000063169	BICRA	3.60194	10.893	0.000316
ENSG00000156802	ATAD2	-3.59649	-3.14507	0.000323
ENSG00000165555	NOXRED1	-3.59475	-8.6329	0.000325
ENSG00000167244	IGF2	3.59456	20.3026	0.000325
ENSG00000124557	BTN1A1	3.59438	18.6033	0.000325
ENSG00000130518	IQCN	-3.5912	-6.31994	0.000329
ENSG00000185104	FAF1	-3.58955	-39.9416	0.000331
ENSG00000149927	DOC2A	3.58464	20.4062	0.000338
ENSG00000165684	SNAPC4	-3.58364	-8.76572	0.000339
ENSG00000243649	CFB	-3.58267	-46.6162	0.00034
ENSG00000119878	CRIPT	3.57988	15.8674	0.000344
ENSG00000284776	ENSG00000284776	-3.57437	-5.83343	0.000351
ENSG00000258674	ENSG00000258674	-3.57367	-16.6973	0.000352
ENSG00000184281	TSSC4	3.57063	4094.22	0.000356
ENSG00000126861	OMG	3.56801	8.14036	0.00036
ENSG00000128683	GAD1	-3.56534	-2.71501	0.000363
ENSG00000205643	CDPF1	3.56354	16.804	0.000366
ENSG00000078804	TP53INP2	3.56318	6.7954	0.000366
ENSG00000198369	SPRED2	-3.56085	-19.2278	0.00037
ENSG00000115204	MPV17	-3.55907	-70.8904	0.000372
ENSG00000169964	TMEM42	-3.55376	-34.5347	0.00038
ENSG00000075234	TTC38	-3.55306	-18.8513	0.000381
ENSG00000184898	RBM43	-3.55289	-1.86916	0.000381
ENSG00000172818	OVOL1	-3.55175	-7.43625	0.000383
ENSG00000179922	ZNF784	-3.54892	-9.07945	0.000387
ENSG00000158092	NCK1	3.54729	11.1584	0.000389
ENSG00000184209	SNRNP35	-3.54694	-9.12539	0.00039
ENSG00000174839	DENND6A	-3.54681	-16.4373	0.00039
ENSG00000183186	C2CD4C	3.5465	19.8115	0.00039
ENSG00000185000	DGAT1	3.54609	8.6231	0.000391
ENSG00000177453	NIM1K	3.54596	3.07809	0.000391
ENSG00000196628	TCF4	3.54401	50.4071	0.000394
ENSG00000159899	NPR2	-3.5414	-8.00684	0.000398
ENSG00000204394	VARS1	3.54107	166.758	0.000399
ENSG00000127419	TMEM175	-3.53263	-10.5342	0.000411
ENSG00000135547	HEY2	-3.53018	-5.87264	0.000415
ENSG00000175602	CCDC85B	-3.53011	-8.29833	0.000415
ENSG00000153208	MERTK	3.52842	1.32302	0.000418
ENSG00000088038	CNOT3	-3.52598	-20.2386	0.000422
ENSG00000179761	PIPOX	3.52522	6.35087	0.000423
ENSG00000143569	UBAP2L	3.52364	81.9186	0.000426
ENSG00000162267	ITIH3	3.5221	28.8613	0.000428
ENSG00000107614	TRDMT1	3.51846	4.40731	0.000434
ENSG00000204427	ABHD16A	3.51742	15.9083	0.000436
ENSG00000103197	TSC2	3.51608	5129.55	0.000438
ENSG00000166170	BAG5	3.51291	2.7298	0.000443
ENSG00000182446	NPLOC4	3.51177	6.35496	0.000445
ENSG00000196666	FAM180B	-3.50893	-20.5787	0.00045
ENSG00000090975	PITPNM2	3.50766	6.13555	0.000452
ENSG00000114115	RBP1	-3.50261	-3.46111	0.000461
ENSG00000094975	SUCO	-3.50099	-6.81162	0.000464
ENSG00000158234	FAIM	-3.50072	-13.3988	0.000464
ENSG00000157895	C12orf43	-3.49666	-11.5268	0.000471
ENSG00000152556	PFKM	-3.49518	-5.11157	0.000474
ENSG00000110090	CPT1A	-3.495	-19.1571	0.000474
ENSG00000197134	ZNF257	3.4934	1.35215	0.000477
ENSG00000106992	AK1	-3.49301	-10.7308	0.000478
ENSG00000137871	ZNF280D	-3.49152	-20.0017	0.00048
ENSG00000161664	ASB16	-3.48784	-10.395	0.000487
ENSG00000121552	CSTA	-3.48783	-15.1872	0.000487
ENSG00000204580	DDR1	3.48718	9.04783	0.000488
ENSG00000118946	PCDH17	3.48708	4.03643	0.000488
ENSG00000068078	FGFR3	3.48701	6.76112	0.000488
ENSG00000243708	PLA2G4B	-3.48613	-16.9303	0.00049
ENSG00000174844	DNAH12	3.48299	8.50821	0.000496
ENSG00000170142	UBE2E1	3.48202	38.632	0.000498
ENSG00000166136	NDUFB8	3.48154	7.03448	0.000499
ENSG00000157368	IL34	3.48143	3.74662	0.000499
ENSG00000235106	BRD3OS	-3.48061	-12.3951	0.0005
ENSG00000176956	LY6H	3.47923	5.14686	0.000503
ENSG00000122417	ODF2L	3.47802	10.1372	0.000505
ENSG00000153879	CEBPG	-3.47777	-14.2363	0.000506
ENSG00000131149	GSE1	3.4762	28.6141	0.000509
ENSG00000196586	MYO6	-3.47552	-10.6977	0.00051
ENSG00000158636	EMSY	3.47346	16.5786	0.000514
ENSG00000153250	RBMS1	3.47011	4.37591	0.00052
ENSG00000203778	FAM229B	-3.46465	-2.70356	0.000531
ENSG00000108515	ENO3	3.46285	50.8406	0.000534
ENSG00000261857	MIA	3.46269	3.78595	0.000535
ENSG00000118363	SPCS2	-3.46237	-6.19577	0.000535
ENSG00000255398	HCAR3	-3.46117	-16.6621	0.000538
ENSG00000135926	TMBIM1	-3.45897	-8.90413	0.000542
ENSG00000030304	MUSK	3.45741	14.591	0.000545
ENSG00000141744	PNMT	-3.45725	-50.26	0.000546
ENSG00000135164	DMTF1	-3.45347	-23.8983	0.000553
ENSG00000172765	TMCC1	3.45314	45.085	0.000554
ENSG00000198130	HIBCH	-3.45188	-6.14988	0.000557
ENSG00000168970	JMJD7-PLA2G4B	-3.45106	-16.6854	0.000558
ENSG00000100565	LRRC74A	3.44595	5.68277	0.000569
ENSG00000100796	PPP4R3A	-3.44438	-74.5105	0.000572
ENSG00000149428	HYOU1	-3.44346	-4.83602	0.000574
ENSG00000158715	SLC45A3	3.44123	21.742	0.000579
ENSG00000156136	DCK	-3.44101	-12.8114	0.00058
ENSG00000151689	INPP1	-3.43999	-3.85824	0.000582
ENSG00000134363	FST	-3.43732	-15.5995	0.000588
ENSG00000166689	PLEKHA7	-3.43673	-2.29082	0.000589
ENSG00000185305	ARL15	-3.43585	-7.27198	0.000591
ENSG00000205189	ZBTB10	3.43515	25.9979	0.000592
ENSG00000164535	DAGLB	-3.43454	-15.494	0.000594
ENSG00000176125	UFSP1	-3.42718	-40.0104	0.00061
ENSG00000112246	SIM1	3.42575	2.98497	0.000613
ENSG00000165886	UBTD1	-3.42466	-2.59739	0.000616
ENSG00000277775	H3C7	-3.4239	-60.755	0.000617
ENSG00000140374	ETFA	-3.41695	-19.7733	0.000633
ENSG00000158406	H4C8	-3.41641	-3.2157	0.000635
ENSG00000172572	PDE3A	3.41582	14.4787	0.000636
ENSG00000100583	SAMD15	-3.4155	-5.81567	0.000637
ENSG00000125510	OPRL1	3.41344	20.4968	0.000641
ENSG00000172650	AGAP5	-3.41023	-6.02544	0.000649
ENSG00000158941	CCAR2	-3.40638	-21.2849	0.000658
ENSG00000162244	RPL29	3.40521	13.3127	0.000661
ENSG00000166483	WEE1	3.40456	2.0124	0.000663
ENSG00000160298	C21orf58	-3.40416	-18.8061	0.000664
ENSG00000160752	FDPS	-3.40205	-29.4048	0.000669
ENSG00000177981	ASB8	-3.40182	-15.146	0.000669
ENSG00000197622	CDC42SE1	-3.39995	-13.3426	0.000674
ENSG00000116030	SUMO1	3.39956	26.1631	0.000675
ENSG00000174236	REP15	-3.39808	-5.47289	0.000679
ENSG00000134294	SLC38A2	3.39799	27.0705	0.000679
ENSG00000075035	WSCD2	3.39775	1.66432	0.000679
ENSG00000221955	SLC12A8	-3.39488	-8.74519	0.000687
ENSG00000075539	FRYL	3.39363	17.4937	0.00069
ENSG00000177752	YIPF7	3.39258	13.0051	0.000692
ENSG00000149591	TAGLN	3.39173	59.087	0.000695
ENSG00000213719	CLIC1	-3.38977	-18.5158	0.0007
ENSG00000165621	OXGR1	3.38945	4.36306	0.0007
ENSG00000075399	VPS9D1	3.38672	7.65745	0.000707
ENSG00000110344	UBE4A	3.38636	13.8038	0.000708
ENSG00000128534	LSM8	-3.38617	-6.75306	0.000709
ENSG00000138002	IFT172	-3.3861	-50.1177	0.000709
ENSG00000168301	KCTD6	3.38604	17.8225	0.000709
ENSG00000151694	ADAM17	-3.38577	-2.61939	0.00071
ENSG00000105821	DNAJC2	-3.38517	-2.86355	0.000711
ENSG00000109072	VTN	-3.38493	-2.29934	0.000712
ENSG00000163466	ARPC2	-3.38482	-12.2467	0.000712
ENSG00000119737	GPR75	-3.38325	-8.39482	0.000716
ENSG00000273047	ENSG00000273047	3.37911	16.3527	0.000727
ENSG00000108384	RAD51C	-3.3784	-17.9044	0.000729
ENSG00000108828	VAT1	-3.37012	-12.0502	0.000751
ENSG00000189292	ALKAL2	-3.36958	-17.7693	0.000753
ENSG00000188493	ACTMAP	-3.36774	-13.9581	0.000758
ENSG00000137221	TJAP1	-3.36221	-26.1794	0.000773
ENSG00000072609	CHFR	-3.36095	-12.9542	0.000777
ENSG00000277161	PIGW	3.35951	14.7662	0.000781
ENSG00000148737	TCF7L2	3.35738	17.6074	0.000787
ENSG00000187240	DYNC2H1	3.35698	21.1633	0.000788
ENSG00000166747	AP1G1	-3.35572	-20.0212	0.000792
ENSG00000187553	CYP26C1	3.35539	10.2724	0.000793
ENSG00000134640	MTNR1B	3.35503	6.91979	0.000794
ENSG00000143363	PRUNE1	3.35406	5.17494	0.000796
ENSG00000108509	CAMTA2	3.35125	5.31294	0.000804
ENSG00000108830	RND2	-3.34906	-14.7002	0.000811
ENSG00000139644	TMBIM6	3.34847	30.1846	0.000813
ENSG00000162062	TEDC2	-3.34765	-39.8439	0.000815
ENSG00000151353	TMEM18	-3.34503	-15.0656	0.000823
ENSG00000169760	NLGN1	3.34447	4.32414	0.000824
ENSG00000145996	CDKAL1	3.34347	16.1271	0.000827
ENSG00000111276	CDKN1B	-3.34225	-10.1157	0.000831
ENSG00000028528	SNX1	-3.34088	-12.5225	0.000835
ENSG00000113916	BCL6	3.33874	3.31505	0.000842
ENSG00000175564	UCP3	-3.33616	-17.9462	0.000849
ENSG00000140961	OSGIN1	-3.33067	-0.671	0.000866
ENSG00000159199	ATP5MC1	-3.33014	-16.765	0.000868
ENSG00000169554	ZEB2	3.32915	6.18651	0.000871
ENSG00000108387	SEPTIN4	-3.32883	-48.7703	0.000872
ENSG00000108175	ZMIZ1	3.32301	58.4212	0.000891
ENSG00000049540	ELN	3.31454	43.1799	0.000918
ENSG00000167272	POP5	-3.31111	-14.6637	0.000929
ENSG00000108825	PTGES3L-AARSD1	3.30907	10.3334	0.000936
ENSG00000160321	ZNF208	3.30689	1.45977	0.000943
ENSG00000266173	STRADA	3.30619	20.234	0.000946
ENSG00000227507	LTB	-3.30325	-15.5096	0.000956
ENSG00000149930	TAOK2	-3.30099	-14.0194	0.000963
ENSG00000181418	DDN	-3.29901	-48.7992	0.00097
ENSG00000262484	CCER2	3.29849	12.3051	0.000972
ENSG00000256500	ENSG00000256500	3.2976	2.30472	0.000975
ENSG00000022840	RNF10	3.29625	6.80056	0.00098
ENSG00000031698	SARS1	3.29488	16.5218	0.000985
ENSG00000140519	RHCG	3.29392	10.8132	0.000988
ENSG00000185669	SNAI3	3.29225	5.91784	0.000994
ENSG00000119655	NPC2	3.29205	9.95242	0.000995
ENSG00000108389	MTMR4	-3.29166	-246.812	0.000996
ENSG00000137947	GTF2B	-3.29027	-20.0358	0.001001
ENSG00000204613	TRIM10	3.28993	36.7602	0.001002
ENSG00000108799	EZH1	-3.28846	-11.4733	0.001007
ENSG00000137474	MYO7A	-3.28647	-2.24133	0.001015
ENSG00000137502	RAB30	-3.28622	-13.959	0.001015
ENSG00000196353	CPNE4	-3.28379	-20.5753	0.001024
ENSG00000132437	DDC	3.28366	2.93661	0.001025
ENSG00000051620	HEBP2	-3.2815	-24.2531	0.001033
ENSG00000267673	FDX2	-3.27876	-5.79044	0.001043
ENSG00000198400	NTRK1	3.27834	83.0245	0.001044
ENSG00000114054	PCCB	3.27782	30.9768	0.001046
ENSG00000172977	KAT5	-3.27643	-60.1563	0.001051
ENSG00000184988	TMEM106A	-3.27621	-4.74959	0.001052
ENSG00000107821	KAZALD1	-3.27515	-50.884	0.001056
ENSG00000179292	TMEM151A	-3.27439	-4.5203	0.001059
ENSG00000243955	GSTA1	-3.27436	-2.22842	0.001059
ENSG00000235376	RPEL1	3.27433	8.17666	0.001059
ENSG00000119522	DENND1A	-3.27377	-4.07861	0.001061
ENSG00000164733	CTSB	3.27256	18.2439	0.001066
ENSG00000227717	GOLGA6L25	3.26856	951.725	0.001081
ENSG00000186432	KPNA4	-3.26798	-13.9811	0.001083
ENSG00000188554	NBR1	-3.26621	-7.40055	0.00109
ENSG00000176092	CRYBG2	3.26587	5.18173	0.001091
ENSG00000055955	ITIH4	3.26545	8.74893	0.001093
ENSG00000157551	KCNJ15	3.26353	4.8874	0.0011
ENSG00000105509	HAS1	-3.26348	-4.75304	0.001101
ENSG00000118640	VAMP8	-3.26328	-20.7176	0.001101
ENSG00000274180	NATD1	3.26297	1.71348	0.001103
ENSG00000263020	ENSG00000263020	3.26291	13.897	0.001103
ENSG00000106153	CHCHD2	-3.26287	-9.42429	0.001103
ENSG00000186105	LRRC70	-3.26124	-39.3174	0.001109
ENSG00000166762	CATSPER2	3.26036	3.25877	0.001113
ENSG00000197429	IPP	3.26025	16.9195	0.001113
ENSG00000143322	ABL2	3.25773	6.73863	0.001123
ENSG00000178074	C2orf69	-3.25707	-13.0396	0.001126
ENSG00000128228	SDF2L1	3.25618	43.1374	0.001129
ENSG00000068885	IFT80	-3.25385	-27.7998	0.001139
ENSG00000165688	PMPCA	-3.25345	-5.16143	0.00114
ENSG00000073803	MAP3K13	3.25277	7.78012	0.001143
ENSG00000161955	TNFSF13	3.24943	67.9731	0.001156
ENSG00000271383	NBPF19	3.24753	599.162	0.001164
ENSG00000110422	HIPK3	-3.24732	-49.3478	0.001165
ENSG00000229453	SPINK8	-3.24717	-25.4259	0.001166
ENSG00000116514	RNF19B	-3.24427	-24.5359	0.001178
ENSG00000270276	H4C15	3.24339	3080.96	0.001181
ENSG00000260836	ENSG00000260836	3.24309	5.28594	0.001182
ENSG00000105610	KLF1	-3.24203	-60.0404	0.001187
ENSG00000105717	PBX4	3.24114	43.8757	0.001191
ENSG00000261587	TMEM249	-3.24113	-20.2356	0.001191
ENSG00000141510	TP53	3.23707	46.908	0.001208
ENSG00000109881	CCDC34	-3.23378	-4.36986	0.001222
ENSG00000280670	CCDC163	3.23227	20.6263	0.001228
ENSG00000214517	PPME1	-3.23223	-9.98948	0.001228
ENSG00000181744	DIPK2A	3.23207	4.08251	0.001229
ENSG00000177733	HNRNPA0	-3.23188	-27.9472	0.00123
ENSG00000132718	SYT11	-3.22967	-10.1662	0.001239
ENSG00000204428	LY6G5C	-3.22938	-11.0029	0.001241
ENSG00000197162	ZNF785	-3.22911	-469.358	0.001242
ENSG00000152253	SPC25	3.22865	27.8391	0.001244
ENSG00000064225	ST3GAL6	-3.22863	-1.55841	0.001244
ENSG00000141580	WDR45B	3.22785	7.39373	0.001247
ENSG00000170703	TTLL6	3.22537	14.9533	0.001258
ENSG00000128606	LRRC17	3.22311	26.1365	0.001268
ENSG00000163584	RPL22L1	3.22311	16.7994	0.001268
ENSG00000204542	C6orf15	3.21976	8.08268	0.001283
ENSG00000278619	MRM1	-3.21766	-26.3133	0.001292
ENSG00000086544	ITPKC	-3.21667	-5.70202	0.001297
ENSG00000014914	MTMR11	3.21226	22.5934	0.001317
ENSG00000068971	PPP2R5B	3.2115	9.11746	0.00132
ENSG00000117523	PRRC2C	-3.21121	-11.7649	0.001322
ENSG00000168631	MUCL3	-3.21108	-7.85531	0.001322
ENSG00000177830	CHID1	3.2091	2.98597	0.001332
ENSG00000136478	TEX2	-3.20453	-36.3315	0.001353
ENSG00000047662	FAM184B	3.19988	17.6059	0.001375
ENSG00000256053	COA8	3.19917	1.9503	0.001378
ENSG00000139971	ARMH4	3.19861	3.1658	0.001381
ENSG00000135437	RDH5	3.19507	23.0185	0.001398
ENSG00000173581	CCDC106	3.19224	11.1684	0.001412
ENSG00000141736	ERBB2	3.19203	21.6012	0.001413
ENSG00000173638	SLC19A1	3.19202	28.7101	0.001413
ENSG00000089050	RBBP9	-3.19133	-6.66392	0.001416
ENSG00000184110	EIF3C	3.18945	118.879	0.001425
ENSG00000008283	CYB561	-3.18887	-19.2979	0.001428
ENSG00000130413	STK33	3.18858	3.04859	0.00143
ENSG00000178700	DHFR2	3.18763	52.6132	0.001434
ENSG00000143727	ACP1	-3.18685	-19.049	0.001438
ENSG00000159640	ACE	-3.18684	-1.92913	0.001438
ENSG00000178307	TMEM11	-3.18611	-7.59096	0.001442
ENSG00000163611	SPICE1	-3.18236	-6.40043	0.001461
ENSG00000105329	TGFB1	3.18134	10.0591	0.001466
ENSG00000167562	ZNF701	3.18131	12.23	0.001466
ENSG00000132840	BHMT2	-3.18029	-5.39904	0.001471
ENSG00000136231	IGF2BP3	-3.18013	-18.2777	0.001472
ENSG00000133104	SPART	-3.17423	-4.48422	0.001502
ENSG00000085719	CPNE3	-3.17423	-5.90045	0.001502
ENSG00000147650	LRP12	3.1742	4.94465	0.001502
ENSG00000128250	RFPL1	3.17414	14.2389	0.001503
ENSG00000076201	PTPN23	-3.17337	-16.5529	0.001507
ENSG00000074935	TUBE1	-3.17324	-6.95319	0.001507
ENSG00000108786	HSD17B1	-3.17017	-5.14558	0.001524
ENSG00000171314	PGAM1	-3.16756	-21.7487	0.001537
ENSG00000120235	IFNA6	3.16733	62.5876	0.001538
ENSG00000101166	PRELID3B	3.16398	12.8424	0.001556
ENSG00000130307	USHBP1	3.16371	23.3513	0.001558
ENSG00000101057	MYBL2	-3.15959	-3.10923	0.00158
ENSG00000161057	PSMC2	3.15939	28.3583	0.001581
ENSG00000101246	ARFRP1	3.15663	69.5459	0.001596
ENSG00000282218	ENSG00000282218	3.15659	35.1581	0.001596
ENSG00000184599	TAFA3	-3.15645	-40.6286	0.001597
ENSG00000166451	CENPN	-3.15582	-16.9579	0.0016
ENSG00000085831	TTC39A	-3.15343	-9.6824	0.001614
ENSG00000149328	GLB1L2	-3.15085	-5.45941	0.001628
ENSG00000167526	RPL13	-3.15084	-13.1555	0.001628
ENSG00000142556	ZNF614	-3.1485	-15.8353	0.001641
ENSG00000184678	H2BC21	-3.14545	-74.026	0.001658
ENSG00000164087	POC1A	-3.14544	-7.44225	0.001658
ENSG00000187010	RHD	3.14475	36.0133	0.001662
ENSG00000234409	CCDC188	-3.1441	-15.0527	0.001666
ENSG00000074855	ANO8	-3.14122	-29.9742	0.001682
ENSG00000167088	SNRPD1	3.13999	4.54161	0.00169
ENSG00000071246	VASH1	3.13863	15.7587	0.001697
ENSG00000110108	TMEM109	3.1385	27.8882	0.001698
ENSG00000084463	WBP11	-3.13834	-11.6578	0.001699
ENSG00000196428	TSC22D2	3.13745	42.6436	0.001704
ENSG00000173334	TRIB1	3.13686	5.25742	0.001708
ENSG00000104447	TRPS1	3.1361	34.041	0.001712
ENSG00000204310	AGPAT1	-3.13328	-24.6633	0.001729
ENSG00000162408	NOL9	3.13182	13.5749	0.001737
ENSG00000242689	CNTF	-3.13048	-20.6895	0.001745
ENSG00000169220	RGS14	3.12969	14.999	0.00175
ENSG00000187244	BCAM	3.12961	12.5891	0.00175
ENSG00000025423	HSD17B6	3.12883	9.33534	0.001755
ENSG00000106635	BCL7B	3.12495	16.5041	0.001778
ENSG00000145248	SLC10A4	-3.12421	-12.5463	0.001783
ENSG00000184260	H2AC20	-3.12117	-87.0966	0.001801
ENSG00000198901	PRC1	-3.12068	-13.7026	0.001804
ENSG00000141298	SSH2	-3.11916	-39.6945	0.001814
ENSG00000285437	POLR2J3	3.11793	26.9887	0.001821
ENSG00000203760	CENPW	-3.11763	-2.5764	0.001823
ENSG00000151079	KCNA6	-3.11499	-0.99607	0.001839
ENSG00000132517	SLC52A1	-3.11498	-3.77306	0.00184
ENSG00000237388	OR4A47	3.11449	31.0733	0.001843
ENSG00000100154	TTC28	3.11429	2.38177	0.001844
ENSG00000204439	C6orf47	-3.11391	-19.0456	0.001846
ENSG00000158014	SLC30A2	-3.11251	-16.4338	0.001855
ENSG00000256269	HMBS	3.11184	50.8404	0.001859
ENSG00000206560	ANKRD28	-3.10665	-14.6764	0.001892
ENSG00000180228	PRKRA	3.10471	12.0176	0.001905
ENSG00000167523	SPATA33	-3.10463	-127.506	0.001905
ENSG00000158428	CATIP	3.10352	12.384	0.001912
ENSG00000139946	PELI2	-3.10026	-7.7776	0.001934
ENSG00000071564	TCF3	-3.09962	-46.5591	0.001938
ENSG00000183762	KREMEN1	3.09811	3.22505	0.001948
ENSG00000162885	B3GALNT2	3.09711	11.1633	0.001954
ENSG00000124228	DDX27	-3.09674	-25.4321	0.001957
ENSG00000183783	KCTD8	3.09667	5.55706	0.001957
ENSG00000163463	KRTCAP2	-3.09667	-12.7706	0.001957
ENSG00000173930	SLCO4C1	-3.0953	-2.34854	0.001966
ENSG00000178096	BOLA1	3.09467	1705.79	0.00197
ENSG00000196411	EPHB4	3.09371	11.982	0.001977
ENSG00000144228	SPOPL	-3.09369	-5.53861	0.001977
ENSG00000132153	DHX30	3.09247	10.696	0.001985
ENSG00000186788	SPATA31D3	3.08848	649.488	0.002012
ENSG00000166166	TRMT61A	-3.08584	-3321.7	0.00203
ENSG00000205502	C2CD4B	-3.08475	-0.66281	0.002037
ENSG00000183765	CHEK2	-3.08434	-7.40158	0.00204
ENSG00000162951	LRRTM1	-3.08272	-2.83686	0.002051
ENSG00000138686	BBS7	-3.08023	-9.44097	0.002068
ENSG00000130720	FIBCD1	-3.0787	-15.0533	0.002079
ENSG00000124198	ARFGEF2	3.07654	2.75174	0.002094
ENSG00000204390	HSPA1L	-3.0748	-9.11548	0.002106
ENSG00000100330	MTMR3	-3.07457	-29.1014	0.002108
ENSG00000213676	ATF6B	-3.07445	-9.0597	0.002109
ENSG00000159556	ISL2	-3.07351	-20.0829	0.002116
ENSG00000129968	ABHD17A	-3.07291	-8.55076	0.00212
ENSG00000169231	THBS3	-3.07208	-40.7915	0.002126
ENSG00000126581	BECN1	-3.07042	-16.0735	0.002138
ENSG00000167118	URM1	3.06797	655.306	0.002155
ENSG00000273542	H4C12	-3.06561	-38.0505	0.002172
ENSG00000197745	SCGB1D4	3.06532	34.3336	0.002174
ENSG00000164379	FOXQ1	3.0629	16.8928	0.002192
ENSG00000198342	ZNF442	-3.06214	-12.2041	0.002198
ENSG00000074842	MYDGF	3.06174	7.92173	0.002201
ENSG00000145715	RASA1	-3.06118	-19.0141	0.002205
ENSG00000156795	NTAQ1	-3.06056	-11.4919	0.002209
ENSG00000101460	MAP1LC3A	-3.06038	-22.2396	0.002211
ENSG00000137941	TTLL7	-3.05983	-8.00753	0.002215
ENSG00000121671	CRY2	3.05939	13.1038	0.002218
ENSG00000182704	TSKU	-3.0591	-17.644	0.00222
ENSG00000147905	ZCCHC7	3.05688	9.23759	0.002237
ENSG00000168010	ATG16L2	-3.0558	-7.38254	0.002245
ENSG00000059728	MXD1	-3.05443	-7.27298	0.002255
ENSG00000152936	LMNTD1	-3.05396	-2.60794	0.002258
ENSG00000166169	POLL	3.05295	974.746	0.002266
ENSG00000075223	SEMA3C	3.05266	3.12517	0.002268
ENSG00000205482	SPDYE18	-3.05144	-18.5998	0.002277
ENSG00000204435	CSNK2B	3.05001	14.0818	0.002288
ENSG00000174151	CYB561D1	3.04916	40.5641	0.002295
ENSG00000175787	ZNF169	3.04673	6.95843	0.002313
ENSG00000152804	HHEX	-3.04638	-4.27675	0.002316
ENSG00000119950	MXI1	3.04634	17.4063	0.002316
ENSG00000182240	BACE2	-3.04571	-2.97604	0.002321
ENSG00000121390	PSPC1	3.0407	37.6932	0.00236
ENSG00000253649	PRSS51	-3.03817	-32.8391	0.00238
ENSG00000089163	SIRT4	-3.0372	-114.188	0.002388
ENSG00000163071	SPATA18	-3.03541	-28.2769	0.002402
ENSG00000138036	DYNC2LI1	-3.03461	-6.15958	0.002408
ENSG00000108604	SMARCD2	-3.03443	-15.7255	0.00241
ENSG00000165029	ABCA1	3.03392	0.803488	0.002414
ENSG00000105402	NAPA	3.03264	24.0875	0.002424
ENSG00000178966	RMI1	-3.0321	-7.33884	0.002429
ENSG00000167528	ZNF641	3.03149	1.97032	0.002433
ENSG00000174939	ASPHD1	3.03135	3.90483	0.002435
ENSG00000066032	CTNNA2	3.03121	14.0563	0.002436
ENSG00000138443	ABI2	-3.03053	-70.4938	0.002441
ENSG00000284976	ENSG00000284976	-3.02751	-69.8034	0.002466
ENSG00000197619	ZNF615	-3.02559	-14.283	0.002481
ENSG00000041988	THAP3	3.02502	6.40145	0.002486
ENSG00000108947	EFNB3	-3.0248	-8.36361	0.002488
ENSG00000185519	FAM131C	3.023	2.08213	0.002503
ENSG00000146247	PHIP	-3.0222	-49.0886	0.002509
ENSG00000138073	PREB	-3.02212	-94.0248	0.00251
ENSG00000136868	SLC31A1	-3.02179	-5.91371	0.002513
ENSG00000134058	CDK7	3.02144	23.4879	0.002516
ENSG00000171311	EXOSC1	-3.01919	-17.1391	0.002535
ENSG00000185658	BRWD1	-3.01849	-20.6985	0.00254
ENSG00000162520	SYNC	-3.01666	-1.80498	0.002556
ENSG00000116288	PARK7	3.01664	5.37172	0.002556
ENSG00000143278	F13B	3.01648	10.2313	0.002557
ENSG00000213585	VDAC1	3.01585	15.2833	0.002563
ENSG00000136274	NACAD	-3.01365	-39.4873	0.002581
ENSG00000169241	SLC50A1	3.01303	32.7935	0.002587
ENSG00000106638	TBL2	3.00942	42.8744	0.002617
ENSG00000140319	SRP14	3.00771	26.5954	0.002632
ENSG00000061918	GUCY1B1	3.00596	8.92862	0.002647
ENSG00000213672	NCKIPSD	3.00572	15.1052	0.00265
ENSG00000186603	HPDL	3.00419	26.9352	0.002663
ENSG00000123411	IKZF4	3.00376	8.7232	0.002667
ENSG00000175619	OR4B1	3.00323	25.2681	0.002671
ENSG00000264668	ENSG00000264668	-3.00199	-11.0529	0.002682
ENSG00000162517	PEF1	-3.00028	-10.1843	0.002697
ENSG00000104973	MED25	2.99896	2.24291	0.002709
ENSG00000134250	NOTCH2	2.99869	66.4245	0.002711
ENSG00000143627	PKLR	-2.99805	-24.583	0.002717
ENSG00000184162	NR2C2AP	2.9969	21.9794	0.002727
ENSG00000162783	IER5	2.99605	12.8132	0.002735
ENSG00000187783	TMEM72	2.9958	2.35253	0.002737
ENSG00000122912	SLC25A16	-2.99392	-13.8704	0.002754
ENSG00000178394	HTR1A	-2.99247	-6.85918	0.002767
ENSG00000198522	GPN1	2.99155	19.6141	0.002776
ENSG00000100578	KIAA0586	-2.99024	-9.19564	0.002788
ENSG00000143443	C1orf56	2.98997	63.0111	0.00279
ENSG00000181873	IBA57	2.98888	24.8828	0.0028
ENSG00000163141	BNIPL	2.98858	11.4596	0.002803
ENSG00000114646	CSPG5	2.9861	2.24086	0.002826
ENSG00000242715	CCDC169	-2.98496	-3.38411	0.002836
ENSG00000007923	DNAJC11	-2.98283	-6.74481	0.002856
ENSG00000101331	CCM2L	2.98281	20.6937	0.002856
ENSG00000116539	ASH1L	-2.98185	-24.0783	0.002865
ENSG00000214226	C17orf67	2.98136	3.19082	0.00287
ENSG00000109452	INPP4B	-2.97906	-9.88033	0.002891
ENSG00000162144	CYB561A3	-2.97843	-29.9591	0.002897
ENSG00000137098	SPAG8	2.97727	27.0695	0.002908
ENSG00000162461	SLC25A34	2.97689	4.86532	0.002912
ENSG00000205856	C22orf42	2.97591	6.1663	0.002921
ENSG00000180537	RNF182	-2.97576	-1.85393	0.002923
ENSG00000155096	AZIN1	-2.97495	-20.5159	0.00293
ENSG00000006453	BAIAP2L1	-2.97381	-3.67927	0.002941
ENSG00000174684	B4GAT1	-2.97203	-8.58496	0.002958
ENSG00000172006	ZNF554	2.97127	15.8959	0.002966
ENSG00000100991	TRPC4AP	-2.96894	-18.3049	0.002988
ENSG00000176533	GNG7	2.96777	15.7783	0.003
ENSG00000171532	NEUROD2	2.96706	22.4722	0.003007
ENSG00000172053	QARS1	-2.96575	-96.5298	0.00302
ENSG00000087258	GNAO1	2.96522	15.4221	0.003025
ENSG00000179021	C3orf38	2.965	5.16266	0.003027
ENSG00000171561	OR2AT4	-2.96481	-17.5575	0.003029
ENSG00000074621	SLC24A1	2.96282	2.12909	0.003048
ENSG00000055957	ITIH1	-2.9627	-10.9296	0.00305
ENSG00000289490	ENSG00000289490	2.96116	6.87029	0.003065
ENSG00000165219	GAPVD1	2.95991	5.56766	0.003077
ENSG00000261236	BOP1	2.95856	70.7523	0.003091
ENSG00000006704	GTF2IRD1	2.95627	27.5428	0.003114
ENSG00000204655	MOG	2.95586	27.1785	0.003118
ENSG00000014216	CAPN1	-2.95328	-82.1815	0.003144
ENSG00000273983	H3C8	-2.95209	-21.243	0.003156
ENSG00000135250	SRPK2	2.95125	74.4096	0.003165
ENSG00000144857	BOC	-2.95003	-0.87977	0.003177
ENSG00000152749	GPR180	2.94904	0.554828	0.003188
ENSG00000196268	ZNF493	-2.94903	-4.52172	0.003188
ENSG00000171435	KSR2	-2.94867	-3.6345	0.003191
ENSG00000226490	C8orf90	2.94829	26.7698	0.003195
ENSG00000074603	DPP8	-2.94716	-13.6742	0.003207
ENSG00000148835	TAF5	2.94696	3.31944	0.003209
ENSG00000131477	RAMP2	2.94689	6.69927	0.00321
ENSG00000101444	AHCY	-2.94664	-19.7784	0.003212
ENSG00000123609	NMI	-2.94362	-2.50876	0.003244
ENSG00000132763	MMACHC	2.94332	24.6116	0.003247
ENSG00000291316	ENSG00000291316	2.94226	24.7579	0.003258
ENSG00000129084	PSMA1	-2.94035	-25.1811	0.003278
ENSG00000174791	RIN1	-2.94019	-9.22716	0.00328
ENSG00000185250	PPIL6	-2.94016	-8.02286	0.00328
ENSG00000175592	FOSL1	-2.93953	-6.23728	0.003287
ENSG00000137700	SLC37A4	2.93803	3.58121	0.003303
ENSG00000277075	H2AC8	2.93789	39.7569	0.003305
ENSG00000161929	SCIMP	-2.9373	-14.9054	0.003311
ENSG00000128045	RASL11B	-2.93614	-2.79475	0.003323
ENSG00000123892	RAB38	2.93591	7.34775	0.003326
ENSG00000178301	AQP11	2.93578	29.6955	0.003327
ENSG00000178035	IMPDH2	2.93481	58.4213	0.003337
ENSG00000005483	KMT2E	-2.93402	-19.3112	0.003346
ENSG00000155657	TTN	-2.93333	-2.24038	0.003353
ENSG00000116473	RAP1A	2.93151	18.4651	0.003373
ENSG00000167910	CYP7A1	2.93149	2.91248	0.003373
ENSG00000182771	GRID1	-2.93127	-5.5856	0.003376
ENSG00000122642	FKBP9	2.93068	1.86933	0.003382
ENSG00000163156	SCNM1	2.92957	103.627	0.003394
ENSG00000198756	COLGALT2	2.92648	2.70821	0.003428
ENSG00000187987	ZSCAN23	2.92577	17.8482	0.003436
ENSG00000278535	DHRS11	-2.92309	-28.0076	0.003466
ENSG00000197020	ZNF100	-2.9226	-2.68338	0.003471
ENSG00000059378	PARP12	-2.92228	-7.95268	0.003475
ENSG00000100711	ZFYVE21	2.92222	29.9834	0.003475
ENSG00000156113	KCNMA1	-2.92168	-7.82071	0.003481
ENSG00000182759	MAFA	2.92145	14.2832	0.003484
ENSG00000159459	UBR1	2.92142	22.156	0.003484
ENSG00000164500	SPATA48	-2.91781	-13.6371	0.003525
ENSG00000181929	PRKAG1	2.91656	11.7824	0.003539
ENSG00000164221	CCDC112	-2.91601	-13.6256	0.003545
ENSG00000112996	MRPS30	2.91598	27.0463	0.003546
ENSG00000173175	ADCY5	-2.91432	-9.39427	0.003565
ENSG00000198722	UNC13B	2.91425	9.27986	0.003565
ENSG00000104888	SLC17A7	2.91244	8.14895	0.003586
ENSG00000148798	INA	-2.91171	-21.4424	0.003595
ENSG00000166987	MBD6	2.9078	62.6332	0.00364
ENSG00000176435	CLEC14A	-2.90713	-5.12742	0.003648
ENSG00000172543	CTSW	-2.90657	-10.1786	0.003654
ENSG00000214128	TMEM213	2.90478	10.233	0.003675
ENSG00000258315	C17orf49	-2.90465	-39.1146	0.003677
ENSG00000223865	HLA-DPB1	2.90449	7.26571	0.003679
ENSG00000163638	ADAMTS9	2.90388	1.50489	0.003686
ENSG00000165233	CARD19	-2.90379	-10.4194	0.003687
ENSG00000136750	GAD2	2.90369	9.40456	0.003688
ENSG00000148943	LIN7C	2.9036	9.98803	0.003689
ENSG00000184887	BTBD6	2.90172	12.8802	0.003711
ENSG00000182944	EWSR1	-2.90171	-30.8925	0.003711
ENSG00000182187	CRYGB	-2.90112	-15.1772	0.003718
ENSG00000214530	STARD10	-2.90103	-8.38181	0.003719
ENSG00000163462	TRIM46	2.90103	5.27866	0.003719
ENSG00000168874	ATOH8	-2.90011	-18.7075	0.00373
ENSG00000167635	ZNF146	2.89971	15.6088	0.003735
ENSG00000115504	EHBP1	2.8988	16.544	0.003746
ENSG00000041353	RAB27B	-2.89691	-3.89263	0.003769
ENSG00000173915	ATP5MK	2.8963	13.7029	0.003776
ENSG00000117713	ARID1A	-2.89591	-92.4304	0.003781
ENSG00000095370	SH2D3C	2.89578	36.9997	0.003782
ENSG00000189134	NKAPL	-2.89552	-7.22774	0.003785
ENSG00000105808	RASA4	-2.89511	-42.3832	0.00379
ENSG00000080200	CRYBG3	-2.8948	-41.9965	0.003794
ENSG00000110047	EHD1	-2.89356	-31.0548	0.003809
ENSG00000260537	ENSG00000260537	-2.89298	-17.4643	0.003816
ENSG00000187595	ZNF385C	-2.89274	-15.0437	0.003819
ENSG00000204209	DAXX	2.89047	6.78934	0.003847
ENSG00000088808	PPP1R13B	-2.88994	-4.06228	0.003853
ENSG00000221843	C2orf16	-2.88879	-25.1173	0.003867
ENSG00000129911	KLF16	-2.88793	-16.5526	0.003878
ENSG00000198853	RUSC2	-2.8875	-6.74323	0.003883
ENSG00000254636	ARMS2	2.88686	12.0354	0.003891
ENSG00000087077	TRIP6	2.88549	6.78315	0.003908
ENSG00000138623	SEMA7A	2.88319	10.0806	0.003937
ENSG00000113273	ARSB	2.88189	4.56907	0.003953
ENSG00000110975	SYT10	2.88074	9.09868	0.003967
ENSG00000140262	TCF12	2.88068	34.5124	0.003968
ENSG00000110696	C11orf58	2.88065	33.5661	0.003969
ENSG00000114349	GNAT1	-2.87938	-61.6003	0.003985
ENSG00000148296	SURF6	2.87724	879.614	0.004012
ENSG00000114698	PLSCR4	2.87709	1.24069	0.004014
ENSG00000091704	CPA1	-2.87643	-0.72528	0.004022
ENSG00000260643	ENSG00000260643	2.87624	8.09736	0.004024
ENSG00000135776	ABCB10	-2.87582	-7.00972	0.00403
ENSG00000167377	ZNF23	-2.87444	-15.1018	0.004047
ENSG00000260325	HSPB9	2.87422	7.34829	0.00405
ENSG00000169962	TAS1R3	-2.8733	-20.9708	0.004062
ENSG00000055070	SZRD1	-2.87277	-22.5338	0.004069
ENSG00000130208	APOC1	2.87262	20.3808	0.004071
ENSG00000075826	SEC31B	-2.87235	-86.5614	0.004074
ENSG00000110844	PRPF40B	2.8668	13.6525	0.004146
ENSG00000135441	BLOC1S1	2.86543	29.4647	0.004165
ENSG00000114786	ABHD14A-ACY1	-2.86494	-19.1165	0.004171
ENSG00000068120	COASY	-2.86412	-52.1816	0.004182
ENSG00000011198	ABHD5	-2.8629	-4.82996	0.004198
ENSG00000173080	RXFP4	-2.86245	-74.3902	0.004204
ENSG00000166444	DENND2B	2.86239	5.55138	0.004205
ENSG00000106013	ANKRD7	2.86228	14.7514	0.004206
ENSG00000120093	HOXB3	2.85972	17.1421	0.00424
ENSG00000152270	PDE3B	2.8585	4.22489	0.004257
ENSG00000197774	EME2	-2.85772	-286.816	0.004267
ENSG00000134571	MYBPC3	2.85667	24.2562	0.004281
ENSG00000011114	BTBD7	-2.85642	-9.3705	0.004285
ENSG00000118473	SGIP1	2.856	2.24722	0.00429
ENSG00000196132	MYT1	2.85579	0.86294	0.004293
ENSG00000178764	ZHX2	2.85487	19.3204	0.004305
ENSG00000197885	NKIRAS1	2.85316	26.3329	0.004329
ENSG00000196182	STK40	2.85199	6.18466	0.004345
ENSG00000132026	RTBDN	2.85067	9.42202	0.004363
ENSG00000075391	RASAL2	-2.84792	-7.52977	0.004401
ENSG00000066336	SPI1	2.84618	6.92563	0.004425
ENSG00000164823	OSGIN2	-2.84617	-6.46906	0.004425
ENSG00000005884	ITGA3	2.8461	8.22661	0.004426
ENSG00000224389	C4B	2.84498	869.061	0.004441
ENSG00000107864	CPEB3	2.8433	15.6739	0.004465
ENSG00000140564	FURIN	-2.8427	-20.2488	0.004473
ENSG00000185298	CCDC137	-2.84205	-1164.54	0.004482
ENSG00000162139	NEU3	2.8418	5.09285	0.004486
ENSG00000172728	FUT10	-2.84014	-0.43207	0.004509
ENSG00000285043	ENSG00000285043	2.83975	26.3697	0.004515
ENSG00000133561	GIMAP6	2.83939	7.92587	0.00452
ENSG00000138382	METTL5	-2.83869	-5.95002	0.00453
ENSG00000164112	SMIM43	2.83813	6.65095	0.004538
ENSG00000172354	GNB2	2.83683	7.35659	0.004556
ENSG00000172260	NEGR1	-2.83566	-17.903	0.004573
ENSG00000213218	CSH2	-2.83499	-10.87	0.004583
ENSG00000118482	PHF3	-2.83233	-64.6577	0.004621
ENSG00000122515	ZMIZ2	2.83195	3.34212	0.004626
ENSG00000164532	TBX20	2.83176	11.234	0.004629
ENSG00000204511	MCCD1	-2.83173	-5.69592	0.00463
ENSG00000122034	GTF3A	2.83044	9.02827	0.004648
ENSG00000125505	MBOAT7	-2.83002	-9.90034	0.004654
ENSG00000198768	APCDD1L	2.82923	5.39893	0.004666
ENSG00000172795	DCP2	2.82911	8.49397	0.004668
ENSG00000140694	PARN	-2.82881	-35.8498	0.004672
ENSG00000143412	ANXA9	2.82878	10.652	0.004673
ENSG00000159063	ALG8	2.82734	4.60946	0.004694
ENSG00000134569	LRP4	2.82467	13.3441	0.004733
ENSG00000177464	GPR4	-2.82448	-22.4177	0.004736
ENSG00000112242	E2F3	-2.82428	-233.715	0.004739
ENSG00000177202	SPACA4	2.82306	12.0602	0.004757
ENSG00000128245	YWHAH	2.82198	27.5518	0.004773
ENSG00000070193	FGF10	2.82183	11.9434	0.004775
ENSG00000120333	MRPS14	-2.82114	-29.3314	0.004785
ENSG00000119866	BCL11A	2.81957	14.8957	0.004809
ENSG00000285938	ENSG00000285938	2.81899	4.03162	0.004818
ENSG00000105662	CRTC1	2.81818	30.1405	0.00483
ENSG00000143702	CEP170	2.81803	60.946	0.004832
ENSG00000141252	VPS53	2.81737	7.29675	0.004842
ENSG00000196453	ZNF777	-2.81687	-4.27551	0.004849
ENSG00000175305	CCNE2	2.81454	7.76021	0.004885
ENSG00000123200	ZC3H13	2.8142	21.1545	0.00489
ENSG00000092439	TRPM7	-2.81302	-5.69868	0.004908
ENSG00000099769	IGFALS	-2.81067	-10.6086	0.004944
ENSG00000110880	CORO1C	-2.81027	-6.12544	0.00495
ENSG00000225327	USP17L3	-2.81001	-4313.19	0.004954
ENSG00000100399	CHADL	2.80975	3.67102	0.004958
ENSG00000138071	ACTR2	-2.80951	-10.0324	0.004962
ENSG00000204366	ZBTB12	2.80738	16.5012	0.004995
ENSG00000178425	NT5DC1	-2.8016	-14.4084	0.005085
ENSG00000289764	ENSG00000289764	2.80126	25.2261	0.00509
ENSG00000101160	CTSZ	2.80105	8.53301	0.005094
ENSG00000130816	DNMT1	2.80092	11.3059	0.005096
ENSG00000117281	CD160	2.80084	191.35	0.005097
ENSG00000131788	PIAS3	2.80084	96.2703	0.005097
ENSG00000198858	R3HDM4	-2.80068	-7.42517	0.005099
ENSG00000085741	WNT11	2.80034	11.6506	0.005105
ENSG00000128591	FLNC	2.79934	16.7081	0.005121
ENSG00000187486	KCNJ11	-2.79745	-2.08947	0.005151
ENSG00000155754	C2CD6	2.79706	11.2856	0.005157
ENSG00000155957	TMBIM4	-2.79687	-54.9432	0.00516
ENSG00000014164	ZC3H3	2.79471	9.09823	0.005195
ENSG00000147419	CCDC25	-2.79306	-3.68643	0.005221
ENSG00000184937	WT1	2.79271	7.87668	0.005227
ENSG00000137574	TGS1	-2.79259	-14.4647	0.005229
ENSG00000116209	TMEM59	2.79221	34.2738	0.005235
ENSG00000150961	SEC24D	-2.7905	-11.0679	0.005263
ENSG00000091831	ESR1	-2.78965	-7.07394	0.005277
ENSG00000215183	MSMP	-2.78805	-14.6075	0.005303
ENSG00000142279	WTIP	-2.78609	-7.76583	0.005335
ENSG00000188010	MORN2	2.78445	2.34145	0.005362
ENSG00000204702	OR2J1	-2.78442	-55.7435	0.005362
ENSG00000162298	SYVN1	2.78416	23.4188	0.005367
ENSG00000147536	GINS4	2.78312	15.3554	0.005384
ENSG00000124380	SNRNP27	2.78298	3.08742	0.005386
ENSG00000176490	DIRAS1	2.78213	2.29023	0.0054
ENSG00000183396	TMEM89	-2.77926	-10.1278	0.005448
ENSG00000127585	FBXL16	2.77788	7.84462	0.005471
ENSG00000100209	HSCB	-2.7757	-9.82638	0.005508
ENSG00000103313	MEFV	2.77485	31.1247	0.005523
ENSG00000012660	ELOVL5	-2.77334	-18.4813	0.005548
ENSG00000132716	DCAF8	2.7732	20.4291	0.005551
ENSG00000175294	CATSPER1	-2.77315	-13.5851	0.005552
ENSG00000065526	SPEN	2.77283	74.3236	0.005557
ENSG00000015676	NUDCD3	2.77174	11.9566	0.005576
ENSG00000171224	FAM241B	-2.7715	-2.20118	0.00558
ENSG00000146839	ZAN	-2.77083	-106.796	0.005591
ENSG00000186803	IFNA10	-2.7689	-3.69708	0.005625
ENSG00000149806	FAU	2.7676	60.2807	0.005647
ENSG00000125967	NECAB3	2.7658	7.13955	0.005678
ENSG00000180305	WFDC10A	2.76459	29.1381	0.0057
ENSG00000157322	CLEC18A	-2.76443	-32.6263	0.005702
ENSG00000198523	PLN	-2.76429	-2.11149	0.005705
ENSG00000223547	ZNF844	-2.76406	-15.1819	0.005709
ENSG00000115507	OTX1	2.76364	12.1858	0.005716
ENSG00000224051	CPTP	-2.7633	-35.2141	0.005722
ENSG00000180096	SEPTIN1	2.76172	244.471	0.00575
ENSG00000169689	CENPX	-2.76155	-7.03307	0.005753
ENSG00000274750	H3C6	-2.75754	-1.79468	0.005824
ENSG00000189319	FAM53B	-2.75748	-16.1363	0.005825
ENSG00000145911	N4BP3	2.7568	10.7249	0.005837
ENSG00000104979	C19orf53	2.75479	7.20087	0.005873
ENSG00000111181	SLC6A12	2.75453	7.234	0.005878
ENSG00000131196	NFATC1	-2.75413	-5.10698	0.005885
ENSG00000116406	EDEM3	2.75163	28.5855	0.00593
ENSG00000109738	GLRB	2.74915	3.10914	0.005975
ENSG00000204220	PFDN6	2.74886	19.7943	0.00598
ENSG00000133985	TTC9	2.74785	1.20495	0.005999
ENSG00000128694	OSGEPL1	2.74751	30.5297	0.006005
ENSG00000167005	NUDT21	-2.74703	-10.1895	0.006014
ENSG00000167487	KLHL26	-2.74685	-14.1146	0.006017
ENSG00000171105	INSR	-2.74574	-22.175	0.006037
ENSG00000178773	CPNE7	-2.74515	-14.2791	0.006048
ENSG00000184517	ZFP1	-2.74504	-5.08273	0.00605
ENSG00000131951	LRRC9	-2.743	-5.77856	0.006088
ENSG00000099991	CABIN1	2.74294	11.7733	0.006089
ENSG00000179213	SIGLECL1	2.74289	34.7018	0.00609
ENSG00000285480	H2BK1	-2.74209	-5.0478	0.006105
ENSG00000100084	HIRA	-2.74099	-17.5661	0.006126
ENSG00000105929	ATP6V0A4	2.74068	9.74748	0.006131
ENSG00000131668	BARX1	2.73972	11.0673	0.006149
ENSG00000172586	CHCHD1	-2.73806	-39.9604	0.00618
ENSG00000121350	PYROXD1	2.73798	1.2502	0.006182
ENSG00000166272	WBP1L	2.73773	10.4669	0.006186
ENSG00000185559	DLK1	-2.73693	-4.9174	0.006201
ENSG00000213625	LEPROT	-2.73628	-6.75846	0.006214
ENSG00000129204	USP6	2.73618	9.92345	0.006216
ENSG00000137491	SLCO2B1	-2.7357	-3.46465	0.006225
ENSG00000164934	DCAF13	-2.7347	-14.1685	0.006244
ENSG00000105393	BABAM1	2.73404	17.0734	0.006256
ENSG00000150048	CLEC1A	2.73337	8.38997	0.006269
ENSG00000166507	NDST2	-2.73261	-13.5464	0.006283
ENSG00000016082	ISL1	2.73021	8.58552	0.006329
ENSG00000139370	SLC15A4	2.72997	7.41304	0.006334
ENSG00000271425	NBPF10	2.72963	2201.7	0.00634
ENSG00000142549	IGLON5	-2.72938	-3.92391	0.006345
ENSG00000183258	DDX41	2.72845	58.2022	0.006363
ENSG00000104325	DECR1	2.72641	17.4671	0.006403
ENSG00000066427	ATXN3	2.72392	9.25521	0.006451
ENSG00000073605	GSDMB	2.72284	31.9783	0.006472
ENSG00000197935	ZNF311	-2.72102	-0.67462	0.006508
ENSG00000131966	ACTR10	-2.71867	-2.74703	0.006554
ENSG00000176871	WSB2	2.71862	17.808	0.006555
ENSG00000166435	XRRA1	-2.71842	-1.32119	0.00656
ENSG00000077348	EXOSC5	-2.71822	-3.43514	0.006563
ENSG00000055118	KCNH2	-2.71807	-4.58843	0.006566
ENSG00000130287	NCAN	2.71805	36.4144	0.006567
ENSG00000272325	NUDT3	2.71758	23.1146	0.006576
ENSG00000172208	OR4X2	-2.7161	-57.3319	0.006606
ENSG00000136485	DCAF7	-2.71526	-23.002	0.006622
ENSG00000124562	SNRPC	-2.71413	-17.6416	0.006645
ENSG00000167194	C16orf92	-2.71297	-35.1448	0.006668
ENSG00000075914	EXOSC7	2.71262	8.64943	0.006675
ENSG00000154124	OTULIN	-2.71209	-7.30927	0.006686
ENSG00000152601	MBNL1	2.71166	27.6013	0.006695
ENSG00000123836	PFKFB2	2.71063	4.03497	0.006715
ENSG00000013583	HEBP1	2.71026	1.08941	0.006723
ENSG00000177628	GBA1	2.71002	168.224	0.006728
ENSG00000166153	DEPDC4	-2.7098	-23.0368	0.006732
ENSG00000270249	ENSG00000270249	2.70954	172.342	0.006738
ENSG00000143320	CRABP2	-2.70863	-16.6714	0.006756
ENSG00000157350	ST3GAL2	-2.70762	-25.2827	0.006777
ENSG00000189298	ZKSCAN3	-2.70576	-6.35807	0.006815
ENSG00000167964	RAB26	2.70555	25.366	0.006819
ENSG00000159164	SV2A	-2.70551	-9.21038	0.00682
ENSG00000164404	GDF9	2.70504	9.23513	0.00683
ENSG00000135378	PRRG4	2.7043	2.32733	0.006845
ENSG00000197496	SLC2A10	-2.70386	-7.01945	0.006854
ENSG00000187231	SESTD1	-2.70196	-4.97144	0.006893
ENSG00000112787	FBRSL1	2.70158	17.2294	0.006901
ENSG00000173226	IQCB1	-2.69957	-13.1649	0.006943
ENSG00000114999	TTL	2.69894	13.3129	0.006956
ENSG00000165113	GKAP1	-2.69855	-16.3219	0.006964
ENSG00000108788	MLX	2.69752	6558.7	0.006986
ENSG00000196358	NTNG2	2.69588	5.30968	0.00702
ENSG00000116701	NCF2	2.69515	17.6546	0.007036
ENSG00000176170	SPHK1	2.69512	9.24022	0.007036
ENSG00000112200	ZNF451	-2.69429	-28.9061	0.007054
ENSG00000274386	TMEM269	-2.69384	-21.1626	0.007063
ENSG00000064726	BTBD1	2.69331	5.79964	0.007075
ENSG00000175832	ETV4	-2.69289	-30.2064	0.007084
ENSG00000167114	SLC27A4	-2.69201	-12.7835	0.007102
ENSG00000135587	SMPD2	-2.69073	-5.94363	0.00713
ENSG00000151773	CCDC122	2.69071	4.27526	0.00713
ENSG00000185043	CIB1	2.69055	17.4456	0.007134
ENSG00000179562	GCC1	2.69033	10.7283	0.007138
ENSG00000138750	NUP54	-2.6896	-5.16415	0.007154
ENSG00000245848	CEBPA	2.68926	15.3561	0.007161
ENSG00000103540	CCP110	-2.68888	-4.3379	0.007169
ENSG00000080493	SLC4A4	2.68882	5.70873	0.007171
ENSG00000166897	ELFN2	2.68853	4.72184	0.007177
ENSG00000181722	ZBTB20	-2.68656	-12.6126	0.007219
ENSG00000087191	PSMC5	2.6863	9.31142	0.007225
ENSG00000168255	POLR2J3	2.68627	20.7799	0.007226
ENSG00000090857	PDPR	2.68362	11.5127	0.007283
ENSG00000120690	ELF1	-2.68351	-11.0046	0.007285
ENSG00000129255	MPDU1	-2.68075	-61.6199	0.007346
ENSG00000145194	ECE2	-2.67954	-4.51856	0.007372
ENSG00000137076	TLN1	2.67872	39.3483	0.00739
ENSG00000176476	SGF29	2.67841	10.8883	0.007397
ENSG00000198839	ZNF277	2.67736	32.087	0.00742
ENSG00000204913	LRRC3C	2.67694	9.61323	0.00743
ENSG00000161328	LRRC56	-2.67671	-4.85526	0.007435
ENSG00000155792	DEPTOR	-2.67649	-5.66934	0.00744
ENSG00000133059	DSTYK	2.67444	10.282	0.007485
ENSG00000144048	DUSP11	-2.67423	-7.224	0.00749
ENSG00000118369	USP35	2.67406	9.59131	0.007494
ENSG00000148634	HERC4	-2.6735	-24.9996	0.007506
ENSG00000175352	NRIP3	-2.67317	-9.00432	0.007514
ENSG00000130303	BST2	2.67287	8.2226	0.00752
ENSG00000089486	CDIP1	-2.67217	-4.98811	0.007536
ENSG00000135862	LAMC1	-2.67003	-11.3065	0.007584
ENSG00000141750	STAC2	2.66953	13.9091	0.007596
ENSG00000198793	MTOR	2.66878	46.5982	0.007613
ENSG00000113448	PDE4D	2.66853	14.2755	0.007618
ENSG00000153233	PTPRR	2.66852	2.72338	0.007619
ENSG00000176986	SEC24C	-2.66826	-6.55911	0.007625
ENSG00000121211	MND1	2.66745	8.56206	0.007643
ENSG00000114648	KLHL18	-2.66735	-27.5151	0.007645
ENSG00000100285	NEFH	2.66533	9.07381	0.007691
ENSG00000186010	NDUFA13	-2.66518	-26.9269	0.007695
ENSG00000188897	ENSG00000188897	-2.66512	-4.10631	0.007696
ENSG00000100263	RHBDD3	-2.66473	-23.0659	0.007705
ENSG00000121101	TEX14	-2.66273	-8.3884	0.007751
ENSG00000130695	CEP85	2.66127	3.38586	0.007785
ENSG00000197265	GTF2E2	-2.66014	-9.41936	0.007811
ENSG00000205609	EIF3CL	2.66011	208.525	0.007811
ENSG00000164007	CLDN19	-2.65992	-25.2067	0.007816
ENSG00000171488	LRRC8C	2.65796	3.17337	0.007862
ENSG00000164086	DUSP7	2.65794	17.2266	0.007862
ENSG00000182742	HOXB4	2.65733	40.6962	0.007876
ENSG00000173548	SNX33	2.65729	11.5195	0.007877
ENSG00000003756	RBM5	-2.65701	-20.1872	0.007884
ENSG00000143434	SEMA6C	2.65698	10.6379	0.007884
ENSG00000162521	RBBP4	-2.65659	-13.6518	0.007893
ENSG00000102547	CAB39L	2.65469	9.28044	0.007938
ENSG00000182718	ANXA2	2.65393	5.03062	0.007956
ENSG00000165115	KIF27	2.653	27.0592	0.007978
ENSG00000151640	DPYSL4	2.65266	1.38818	0.007986
ENSG00000237649	KIFC1	2.65255	26.3756	0.007989
ENSG00000115350	POLE4	-2.65253	-8.20899	0.007989
ENSG00000100764	PSMC1	2.65043	7.62115	0.008039
ENSG00000109911	ELP4	-2.64832	-8.59069	0.008089
ENSG00000261796	ISY1-RAB43	2.64797	40.0824	0.008098
ENSG00000160285	LSS	-2.64663	-26.1856	0.00813
ENSG00000241644	INMT	2.64601	7.26567	0.008145
ENSG00000103254	ANTKMT	2.64555	5.23546	0.008156
ENSG00000125522	NPBWR2	-2.64259	-38.1347	0.008227
ENSG00000104093	DMXL2	-2.64157	-3.01796	0.008252
ENSG00000131094	C1QL1	2.64029	5.404	0.008283
ENSG00000167840	ZNF232	2.63966	1349.62	0.008299
ENSG00000185950	IRS2	-2.63892	-22.4484	0.008317
ENSG00000172733	PURG	2.63852	26.7834	0.008327
ENSG00000112118	MCM3	2.63728	13.3495	0.008357
ENSG00000197563	PIGN	2.63539	8.0961	0.008404
ENSG00000281991	TMEM265	2.63524	34.177	0.008408
ENSG00000179335	CLK3	2.63513	17.0566	0.00841
ENSG00000115216	NRBP1	2.63498	31.0866	0.008414
ENSG00000197757	HOXC6	2.63486	26.0575	0.008417
ENSG00000163950	SLBP	-2.63443	-5.04653	0.008428
ENSG00000130943	PKDREJ	2.6341	40.8745	0.008436
ENSG00000139990	DCAF5	2.63378	15.6577	0.008444
ENSG00000004139	SARM1	-2.63317	-3.09967	0.008459
ENSG00000157703	SVOPL	2.63301	29.0009	0.008463
ENSG00000138678	GPAT3	-2.63222	-2.60181	0.008483
ENSG00000141564	RPTOR	2.63114	3.37892	0.00851
ENSG00000143970	ASXL2	-2.62988	-19.4006	0.008542
ENSG00000148120	AOPEP	-2.62972	-2.61154	0.008546
ENSG00000165905	LARGE2	-2.62831	-2.4878	0.008581
ENSG00000111052	LIN7A	2.62542	1.55671	0.008654
ENSG00000136169	SETDB2	2.62521	6.02437	0.008659
ENSG00000236104	ZBTB22	-2.62495	-17.6051	0.008666
ENSG00000011405	PIK3C2A	-2.62316	-29.9811	0.008712
ENSG00000157538	VPS26C	2.62178	16.6693	0.008747
ENSG00000205116	TMEM88B	2.6213	13.8125	0.00876
ENSG00000185482	STAC3	-2.6212	-21.9279	0.008762
ENSG00000082805	ERC1	-2.61816	-11.3955	0.00884
ENSG00000037749	MFAP3	2.618	3.34673	0.008845
ENSG00000239789	MRPS17	-2.61759	-7.03398	0.008855
ENSG00000033170	FUT8	2.6173	9.48055	0.008863
ENSG00000186487	MYT1L	-2.61722	-22.292	0.008865
ENSG00000149480	MTA2	-2.61656	-16.9662	0.008882
ENSG00000132676	DAP3	-2.61576	-9.71093	0.008903
ENSG00000104218	CSPP1	2.61481	24.9795	0.008928
ENSG00000122257	RBBP6	-2.61478	-15.0075	0.008928
ENSG00000204928	GRXCR2	-2.61279	-26.5101	0.008981
ENSG00000221954	OR4C12	-2.61114	-40.8498	0.009024
ENSG00000204264	PSMB8	2.61113	6.67964	0.009024
ENSG00000233232	NPIPB7	-2.61059	-49.3106	0.009039
ENSG00000142731	PLK4	-2.61019	-21.3883	0.009049
ENSG00000262209	PCDHGB3	-2.6099	-16.7901	0.009057
ENSG00000144283	PKP4	-2.60936	-9.36706	0.009071
ENSG00000126603	GLIS2	-2.60896	-13.1147	0.009082
ENSG00000150977	RILPL2	-2.60894	-6.39564	0.009082
ENSG00000145779	TNFAIP8	-2.60829	-10.3415	0.0091
ENSG00000143919	CAMKMT	2.6072	2.09757	0.009129
ENSG00000157335	CLEC18C	-2.60685	-79.8585	0.009138
ENSG00000100842	EFS	-2.60641	-9.25106	0.00915
ENSG00000134056	MRPS36	-2.60555	-4.54553	0.009173
ENSG00000040341	STAU2	2.60526	19.4373	0.009181
ENSG00000213654	GPSM3	-2.60508	-3.9753	0.009185
ENSG00000114023	FAM162A	2.60431	14.1707	0.009206
ENSG00000071967	CYBRD1	-2.60258	-1.52897	0.009252
ENSG00000123472	ATPAF1	-2.60226	-11.9481	0.009261
ENSG00000125744	RTN2	-2.60108	-6.35423	0.009293
ENSG00000172775	PSME3IP1	-2.59948	-5.88278	0.009337
ENSG00000140157	NIPA2	2.59895	36.2492	0.009351
ENSG00000139218	SCAF11	2.59779	20.6414	0.009383
ENSG00000187678	SPRY4	2.5961	4.21023	0.009429
ENSG00000112701	SENP6	-2.59598	-16.0153	0.009432
ENSG00000196639	HRH1	2.59547	10.8913	0.009446
ENSG00000275221	H2AC15	-2.5943	-19.6371	0.009478
ENSG00000182473	EXOC7	2.59306	15.2618	0.009513
ENSG00000182993	C12orf60	-2.59243	-6.04686	0.00953
ENSG00000187726	DNAJB13	-2.5924	-3.8744	0.009531
ENSG00000012048	BRCA1	-2.59218	-19.9141	0.009537
ENSG00000260272	ENSG00000260272	-2.59207	-137.376	0.00954
ENSG00000167969	ECI1	-2.59097	-32.2594	0.009571
ENSG00000115137	DNAJC27	2.59019	3.17705	0.009592
ENSG00000154342	WNT3A	-2.58847	-49.3389	0.00964
ENSG00000135424	ITGA7	2.58622	4.8544	0.009704
ENSG00000060642	PIGV	2.5853	27.3356	0.009729
ENSG00000176915	ANKLE2	2.58431	3.54074	0.009758
ENSG00000111780	ENSG00000111780	-2.58348	-10.821	0.009781
ENSG00000100983	GSS	2.58323	6.77511	0.009788
ENSG00000127580	WDR24	2.58225	879.692	0.009816
ENSG00000167578	RAB4B	-2.58184	-34.8148	0.009828
ENSG00000136930	PSMB7	-2.57773	-3.28694	0.009945
ENSG00000176020	AMIGO3	-2.57703	-80.1429	0.009965
ENSG00000157005	SST	2.57594	2.11185	0.009997
ENSG00000074696	HACD3	2.57585	9.05741	0.01
ENSG00000133065	SLC41A1	-2.57512	-0.76104	0.010021
ENSG00000183246	RIMBP3C	2.57481	81.3765	0.010029
ENSG00000188763	FZD9	-2.57468	-4.45905	0.010033
ENSG00000137975	CLCA2	2.57423	5.16407	0.010046
ENSG00000164008	C1orf50	-2.57304	-5.34782	0.010081
ENSG00000197837	H4C16	2.57264	1.72811	0.010093
ENSG00000186283	TOR3A	2.57102	41.1348	0.01014
ENSG00000106565	TMEM176B	2.57056	4.52473	0.010153
ENSG00000104518	GSDMD	2.57054	6.1055	0.010154
ENSG00000221914	PPP2R2A	-2.56998	-37.3193	0.010171
ENSG00000184182	UBE2F	2.56927	1.68241	0.010191
ENSG00000196224	KRTAP5-3	-2.56837	-28.4903	0.010218
ENSG00000096717	SIRT1	-2.56666	-5.72318	0.010268
ENSG00000136404	TM6SF1	-2.56636	-12.3931	0.010277
ENSG00000100401	RANGAP1	-2.56634	-21.8473	0.010278
ENSG00000078246	TULP3	2.56597	4.21018	0.010289
ENSG00000177427	MIEF2	2.56585	13.255	0.010292
ENSG00000254772	EEF1G	-2.56495	-18.1816	0.010319
ENSG00000079332	SAR1A	2.5649	16.2962	0.010321
ENSG00000030110	BAK1	-2.56403	-5.02674	0.010347
ENSG00000234829	IFNA17	2.56364	10.6609	0.010358
ENSG00000181027	FKRP	2.56273	8.90512	0.010385
ENSG00000255529	POLR2M	-2.56213	-13.2631	0.010403
ENSG00000156103	MMP16	-2.56179	-14.5375	0.010413
ENSG00000124193	SRSF6	-2.56164	-25.8953	0.010418
ENSG00000072364	AFF4	2.56142	11.3956	0.010424
ENSG00000164830	OXR1	2.56091	9.43807	0.01044
ENSG00000170468	RIOX1	2.56086	1.37666	0.010441
ENSG00000254093	PINX1	2.56077	33.1716	0.010444
ENSG00000144161	ZC3H8	2.55989	17.1842	0.010471
ENSG00000176083	ZNF683	2.55963	52.7034	0.010478
ENSG00000108395	TRIM37	-2.55827	-12.0828	0.010519
ENSG00000163762	TM4SF18	-2.55802	-3.0221	0.010527
ENSG00000111912	NCOA7	-2.55782	-11.7019	0.010533
ENSG00000228607	CLDN25	-2.55766	-27.1385	0.010538
ENSG00000163812	ZDHHC3	2.55647	8.37236	0.010574
ENSG00000092529	CAPN3	-2.55628	-12.1742	0.01058
ENSG00000134545	KLRC1	2.55602	6.84509	0.010588
ENSG00000173093	CCDC63	2.5554	5.98989	0.010607
ENSG00000242366	UGT1A8	2.55487	32.9673	0.010623
ENSG00000137266	SLC22A23	-2.55476	-4.80412	0.010626
ENSG00000160959	LRRC14	2.55464	198.605	0.01063
ENSG00000140299	BNIP2	-2.55461	-6.43205	0.010631
ENSG00000260027	HOXB7	2.55283	47.9342	0.010685
ENSG00000283297	TEX52	2.55148	7.76849	0.010727
ENSG00000204653	ASPDH	-2.55079	-10.2471	0.010748
ENSG00000172803	SNX32	2.55075	13.9194	0.010749
ENSG00000072858	SIDT1	2.55052	1.39848	0.010756
ENSG00000185897	FFAR3	-2.5497	-11.3792	0.010782
ENSG00000090615	GOLGA3	2.54968	2.21363	0.010782
ENSG00000143842	SOX13	2.54841	2.06608	0.010821
ENSG00000099985	OSM	2.54739	47.8152	0.010853
ENSG00000008197	TFAP2D	2.54686	72.0297	0.01087
ENSG00000258311	ENSG00000258311	2.54662	21.438	0.010877
ENSG00000182612	TSPAN10	2.54603	4.11485	0.010896
ENSG00000079313	REXO1	2.54497	1.0513	0.010929
ENSG00000183579	ZNRF3	2.54434	18.9079	0.010948
ENSG00000188060	RAB42	-2.5437	-20.5672	0.010968
ENSG00000132846	ZBED3	2.54357	6.71591	0.010973
ENSG00000153827	TRIP12	-2.54319	-36.3823	0.010985
ENSG00000163507	CIP2A	-2.5423	-13.7037	0.011013
ENSG00000007968	E2F2	-2.54202	-6.81222	0.011021
ENSG00000113790	EHHADH	-2.54029	-6.14751	0.011076
ENSG00000178814	OPLAH	-2.5402	-12.1445	0.011079
ENSG00000283765	ENSG00000283765	-2.54012	-2.91935	0.011082
ENSG00000169047	IRS1	-2.53932	-7.16692	0.011107
ENSG00000132570	PCBD2	2.53874	6.52266	0.011125
ENSG00000115944	COX7A2L	2.53862	21.6513	0.011129
ENSG00000165476	REEP3	-2.53805	-43.0034	0.011147
ENSG00000181220	ZNF746	-2.53805	-10.241	0.011147
ENSG00000233041	PHGR1	-2.53779	-5.09747	0.011155
ENSG00000247626	MARS2	-2.53723	-13.4118	0.011173
ENSG00000013810	TACC3	-2.53585	-3.58681	0.011218
ENSG00000162896	PIGR	2.53578	3.39194	0.01122
ENSG00000139656	SMIM2	2.53541	3.48556	0.011232
ENSG00000267221	C17orf113	-2.53513	-6.27144	0.01124
ENSG00000168575	SLC20A2	2.53451	1.66711	0.01126
ENSG00000145868	FBXO38	-2.53361	-27.3219	0.011289
ENSG00000128641	MYO1B	-2.53343	-1.04934	0.011295
ENSG00000138738	PRDM5	2.53299	5.38793	0.011309
ENSG00000141665	FBXO15	2.53202	5.60114	0.011341
ENSG00000103253	HAGHL	-2.53192	-2.39511	0.011344
ENSG00000286219	NOTCH2NLC	2.5319	244.844	0.011345
ENSG00000159314	ARHGAP27	-2.53048	-9.1034	0.011391
ENSG00000004779	NDUFAB1	-2.53042	-18.8092	0.011393
ENSG00000174502	SLC26A9	2.53018	9.54084	0.0114
ENSG00000104267	CA2	2.53	10.9913	0.011406
ENSG00000151502	VPS26B	-2.52905	-2.94785	0.011437
ENSG00000013725	CD6	2.52893	15.0864	0.011441
ENSG00000244067	GSTA2	2.52785	2.24355	0.011476
ENSG00000134982	APC	2.52757	5.10046	0.011485
ENSG00000221818	EBF2	-2.52716	-11.0749	0.011499
ENSG00000203896	LIME1	2.52612	27.175	0.011533
ENSG00000115165	CYTIP	-2.52592	-18.9493	0.01154
ENSG00000109534	GAR1	2.52582	12.0411	0.011543
ENSG00000168675	LDLRAD4	-2.52529	-3.47701	0.01156
ENSG00000164403	SHROOM1	2.52424	4.72524	0.011595
ENSG00000253537	PCDHGA7	-2.52376	-10.3338	0.011611
ENSG00000069764	PLA2G10	-2.52356	-1910.99	0.011617
ENSG00000185324	CDK10	2.52348	239.512	0.01162
ENSG00000112294	ALDH5A1	2.52186	3.21984	0.011674
ENSG00000127527	EPS15L1	-2.52184	-8.19722	0.011674
ENSG00000276547	PCDHGB5	-2.5212	-16.6557	0.011696
ENSG00000160161	CILP2	2.52106	6.95482	0.0117
ENSG00000125520	SLC2A4RG	-2.52076	-15.7098	0.01171
ENSG00000106331	PAX4	2.51991	10.0638	0.011739
ENSG00000133574	GIMAP4	-2.51953	-3.54863	0.011751
ENSG00000184709	LRRC26	2.51952	8.41362	0.011751
ENSG00000289761	ENSG00000289761	-2.51704	-2.19501	0.011835
ENSG00000120656	TAF12	-2.51533	-45.6363	0.011892
ENSG00000141699	RETREG3	-2.51477	-6.01392	0.011911
ENSG00000254221	PCDHGB1	-2.51339	-18.6413	0.011958
ENSG00000171703	TCEA2	-2.51275	-56.0354	0.011979
ENSG00000165588	OTX2	-2.51246	-18.3589	0.011989
ENSG00000168528	SERINC2	2.51155	19.3294	0.01202
ENSG00000186409	CCDC30	2.51016	3.32312	0.012068
ENSG00000147677	EIF3H	-2.51003	-22.0002	0.012072
ENSG00000204618	RNF39	2.50897	3.75342	0.012109
ENSG00000136828	RALGPS1	-2.50787	-6.94711	0.012146
ENSG00000138028	CGREF1	2.5073	16.9027	0.012166
ENSG00000134121	CHL1	-2.50711	-1.38784	0.012172
ENSG00000163006	CCDC138	-2.50705	-1.21872	0.012174
ENSG00000047346	ATOSA	2.50694	16.5888	0.012178
ENSG00000147647	DPYS	2.50676	3.94525	0.012184
ENSG00000198356	GET3	-2.50654	-54.3346	0.012192
ENSG00000164615	CAMLG	-2.50571	-50.5198	0.01222
ENSG00000118094	TREH	2.50496	7.22046	0.012247
ENSG00000215474	SKOR2	-2.50488	-5.26762	0.012249
ENSG00000071127	WDR1	2.50484	3.70016	0.012251
ENSG00000187446	CHP1	2.50483	15.1471	0.012251
ENSG00000144306	SCRN3	-2.50466	-16.5805	0.012257
ENSG00000171533	MAP6	2.50448	3.76618	0.012263
ENSG00000180667	YOD1	-2.50422	-19.111	0.012272
ENSG00000274529	SEBOX	-2.50384	-30.8632	0.012285
ENSG00000161981	SNRNP25	-2.50377	-24.2339	0.012288
ENSG00000206203	TSSK2	-2.50065	-8.5792	0.012397
ENSG00000221840	OR4A5	-2.50053	-70.0992	0.012401
ENSG00000100243	CYB5R3	2.49963	8.90245	0.012432
ENSG00000198331	HYLS1	2.4994	2.98484	0.01244
ENSG00000112305	SMAP1	-2.49835	-13.0954	0.012477
ENSG00000175105	ZNF654	2.49826	42.6388	0.01248
ENSG00000137834	SMAD6	2.49806	7.15942	0.012487
ENSG00000070540	WIPI1	-2.49693	-6.76062	0.012527
ENSG00000100968	NFATC4	-2.49599	-2.27781	0.01256
ENSG00000100811	YY1	2.49564	13.0636	0.012573
ENSG00000106327	TFR2	-2.49561	-12.6352	0.012574
ENSG00000164167	LSM6	-2.49546	-15.5857	0.012579
ENSG00000184221	OLIG1	2.49408	2.58806	0.012628
ENSG00000168679	SLC16A4	-2.49389	-24.8322	0.012635
ENSG00000163904	SENP2	2.4923	9.48165	0.012692
ENSG00000173905	GOLIM4	2.49229	17.605	0.012692
ENSG00000254788	CKLF-CMTM1	2.49086	2.30113	0.012743
ENSG00000174842	GLMN	2.4902	18.4771	0.012767
ENSG00000229314	ORM1	-2.49007	-7.22918	0.012772
ENSG00000163632	C3orf49	2.48946	5.86283	0.012794
ENSG00000168273	UQCC5	-2.4861	-52.752	0.012915
ENSG00000148680	HTR7	-2.4849	-4.61368	0.012959
ENSG00000153037	SRP19	-2.48431	-9.31093	0.01298
ENSG00000115970	THADA	-2.48316	-12.7398	0.013022
ENSG00000113300	CNOT6	-2.48211	-15.6828	0.013061
ENSG00000156990	RPUSD3	-2.48127	-18.6316	0.013092
ENSG00000171649	ZIK1	-2.47982	-20.0583	0.013145
ENSG00000070669	ASNS	-2.47964	-1.69088	0.013152
ENSG00000176900	OR51T1	-2.47933	-33.8601	0.013163
ENSG00000105854	PON2	2.47841	2.81099	0.013197
ENSG00000198502	HLA-DRB5	2.4783	10.9743	0.013201
ENSG00000111305	GSG1	-2.47814	-19.0477	0.013207
ENSG00000138380	CARF	2.47805	11.9042	0.01321
ENSG00000088179	PTPN4	2.47694	12.2081	0.013251
ENSG00000145888	GLRA1	2.47653	19.9979	0.013267
ENSG00000022976	ZNF839	-2.47593	-28.3049	0.013289
ENSG00000124613	ZNF391	2.47587	10.5674	0.013291
ENSG00000157227	MMP14	2.47401	2.65539	0.013361
ENSG00000172380	GNG12	2.46861	2.9753	0.013564
ENSG00000105323	HNRNPUL1	-2.46858	-5.89689	0.013565
ENSG00000165650	PDZD8	2.46837	2.50098	0.013573
ENSG00000273154	ENSG00000273154	2.46641	31.1598	0.013648
ENSG00000183090	FREM3	2.46494	4.60923	0.013704
ENSG00000106819	ASPN	2.46395	28.1608	0.013742
ENSG00000185155	MIXL1	2.46394	4.97211	0.013742
ENSG00000185721	DRG1	2.46382	24.7878	0.013747
ENSG00000203666	EFCAB2	-2.46335	-29.5057	0.013764
ENSG00000169564	PCBP1	-2.46316	-104.378	0.013772
ENSG00000070444	MNT	2.46123	6.84747	0.013846
ENSG00000172530	BANP	2.46098	14.9736	0.013856
ENSG00000069998	HDHD5	-2.46092	-6.3593	0.013858
ENSG00000156959	LHFPL4	2.46082	4.02159	0.013862
ENSG00000133983	COX16	-2.45999	-8.94378	0.013894
ENSG00000215277	RNF212B	2.45971	4.99847	0.013905
ENSG00000122691	TWIST1	2.45944	38.8648	0.013915
ENSG00000137193	PIM1	-2.45923	-5.34379	0.013923
ENSG00000165995	CACNB2	2.45907	1.4759	0.01393
ENSG00000076706	MCAM	-2.45906	-28.1882	0.01393
ENSG00000107281	NPDC1	-2.45902	-1.47725	0.013932
ENSG00000158806	NPM2	2.45785	2.64596	0.013977
ENSG00000116830	TTF2	2.45696	8.71909	0.014012
ENSG00000186143	PRR30	2.45695	59.7993	0.014012
ENSG00000148516	ZEB1	-2.4566	-27.6177	0.014026
ENSG00000168124	OR1F1	-2.45631	-15.8005	0.014037
ENSG00000155816	FMN2	-2.45626	-4.14265	0.014039
ENSG00000079739	PGM1	-2.45592	-3.61077	0.014053
ENSG00000169752	NRG4	2.45558	7.66371	0.014066
ENSG00000204138	PHACTR4	-2.45553	-4.01421	0.014068
ENSG00000131910	NR0B2	2.45551	7.17562	0.014068
ENSG00000032444	PNPLA6	-2.45542	-13.4692	0.014072
ENSG00000196502	SULT1A1	2.45425	2.22702	0.014118
ENSG00000177058	SLC38A9	2.45402	2.99933	0.014127
ENSG00000119938	PPP1R3C	-2.45372	-1.66062	0.014139
ENSG00000143401	ANP32E	2.4536	7.26992	0.014143
ENSG00000137692	DCUN1D5	2.45137	24.8087	0.014231
ENSG00000179111	HES7	-2.45134	-23.4752	0.014232
ENSG00000128573	FOXP2	-2.44996	-4.91412	0.014287
ENSG00000081148	IMPG2	2.44972	4.24014	0.014297
ENSG00000197343	ZNF655	2.44963	4.93755	0.0143
ENSG00000250305	TRMT9B	-2.44905	-2.96477	0.014323
ENSG00000288645	ENSG00000288645	-2.44896	-11.472	0.014327
ENSG00000187699	C2orf88	-2.44884	-2.86929	0.014332
ENSG00000118407	FILIP1	2.44792	1.5356	0.014369
ENSG00000198723	TEX45	-2.4468	-2.98987	0.014413
ENSG00000253506	NACA2	2.4459	8.90724	0.014449
ENSG00000244255	ENSG00000244255	-2.4458	-8.19343	0.014453
ENSG00000183323	CCDC125	-2.44556	-14.2109	0.014463
ENSG00000204311	PJVK	2.44369	11.485	0.014538
ENSG00000171368	TPPP	-2.44247	-16.3844	0.014587
ENSG00000174775	HRAS	2.44132	8.15834	0.014634
ENSG00000070718	AP3M2	2.43967	2.69487	0.014701
ENSG00000171346	KRT15	-2.43813	-22.8505	0.014763
ENSG00000125503	PPP1R12C	2.4379	25.4515	0.014773
ENSG00000115194	SLC30A3	2.4372	17.5476	0.014801
ENSG00000178222	RNF212	2.43688	6.0546	0.014815
ENSG00000156381	ANKRD9	-2.43679	-13.9306	0.014818
ENSG00000027869	SH2D2A	2.4354	39.4403	0.014875
ENSG00000179271	GADD45GIP1	-2.43525	-75.5383	0.014881
ENSG00000204304	PBX2	2.43489	9.10333	0.014896
ENSG00000135801	TAF5L	-2.43451	-9.26132	0.014912
ENSG00000105497	ZNF175	-2.43303	-11.4678	0.014973
ENSG00000178971	CTC1	-2.43183	-8.52573	0.015023
ENSG00000117394	SLC2A1	2.43022	4.21214	0.01509
ENSG00000177875	CCDC184	-2.42928	-9.2148	0.015129
ENSG00000134375	TIMM17A	2.42791	7.04457	0.015186
ENSG00000175591	P2RY2	-2.4279	-12.2916	0.015187
ENSG00000228278	ORM2	-2.42781	-10.9438	0.01519
ENSG00000204178	MACO1	2.42763	15.5091	0.015198
ENSG00000140905	GCSH	2.42744	6.96835	0.015206
ENSG00000145241	CENPC	-2.42728	-5.36247	0.015213
ENSG00000107341	UBE2R2	-2.42683	-13.3599	0.015231
ENSG00000176102	CSTF3	2.42683	1.84646	0.015231
ENSG00000181215	C4orf50	2.4263	4.27591	0.015254
ENSG00000157782	CABP1	-2.42623	-7.26832	0.015257
ENSG00000152457	DCLRE1C	2.42531	3.60192	0.015295
ENSG00000163472	TMEM79	2.42518	2.64773	0.015301
ENSG00000198393	ZNF26	2.42501	3344.51	0.015308
ENSG00000225805	DEFB131B	2.42454	18.1902	0.015328
ENSG00000124767	GLO1	2.42418	3.01099	0.015343
ENSG00000179921	GPBAR1	-2.42402	-10.0937	0.01535
ENSG00000148950	IMMP1L	-2.4239	-22.0442	0.015355
ENSG00000088256	GNA11	-2.42238	-11.3903	0.015419
ENSG00000162923	WDR26	-2.42179	-33.3238	0.015444
ENSG00000236637	IFNA4	2.42141	14.4217	0.01546
ENSG00000130427	EPO	-2.42022	-25.6223	0.015511
ENSG00000217555	CKLF	2.42019	2.19501	0.015512
ENSG00000110619	CARS1	2.41842	117.465	0.015588
ENSG00000289762	SMIM46	-2.41835	-144.274	0.015591
ENSG00000135636	DYSF	-2.41795	-6.03884	0.015608
ENSG00000250709	CCDC169-SOHLH2	-2.41557	-15.7699	0.015711
ENSG00000142330	CAPN10	-2.41479	-4.98453	0.015744
ENSG00000020922	MRE11	-2.41469	-4.00362	0.015749
ENSG00000160753	RUSC1	-2.41419	-19.1391	0.01577
ENSG00000170385	SLC30A1	-2.41293	-18.9941	0.015825
ENSG00000104870	FCGRT	2.41289	7.39409	0.015827
ENSG00000214087	ARL16	-2.41259	-15.235	0.015839
ENSG00000182325	FBXL6	2.41244	34.322	0.015846
ENSG00000007933	FMO3	2.4118	19.9472	0.015874
ENSG00000165626	BEND7	-2.41172	-15.6469	0.015877
ENSG00000174529	TMEM81	-2.41119	-8.35269	0.015901
ENSG00000139985	ADAM21	2.41082	8.50989	0.015917
ENSG00000165556	CDX2	2.41063	6.69234	0.015925
ENSG00000141293	SKAP1	-2.40954	-3.81122	0.015973
ENSG00000272573	MUSTN1	-2.40929	-8.10934	0.015984
ENSG00000186522	SEPTIN10	2.40854	4.52542	0.016017
ENSG00000133101	CCNA1	2.4083	0.875018	0.016027
ENSG00000175793	SFN	2.40761	10.2728	0.016057
ENSG00000110811	P3H3	-2.40701	-3.42922	0.016084
ENSG00000175445	LPL	-2.40692	-6.59917	0.016088
ENSG00000101365	IDH3B	-2.40615	-5.20935	0.016122
ENSG00000007392	LUC7L	2.40434	21.5723	0.016202
ENSG00000186190	BPIFB3	2.40372	20.9038	0.016229
ENSG00000235863	B3GALT4	2.40361	20.3287	0.016234
ENSG00000152670	DDX4	2.40342	11.5888	0.016243
ENSG00000108861	DUSP3	2.40307	2.77821	0.016258
ENSG00000178531	CTXN1	2.40277	7.74414	0.016271
ENSG00000171574	ZNF584	2.40177	73.5446	0.016316
ENSG00000188833	ENTPD8	2.40138	19.89	0.016334
ENSG00000163214	DHX57	2.4009	4.22374	0.016355
ENSG00000179965	ZNF771	2.40083	11.3861	0.016358
ENSG00000177917	ARL6IP6	-2.40047	-6.20909	0.016374
ENSG00000116983	HPCAL4	-2.40032	-0.57247	0.016381
ENSG00000165606	DRGX	-2.4	-16.737	0.016395
ENSG00000148400	NOTCH1	-2.39939	-10.0802	0.016423
ENSG00000146674	IGFBP3	2.39906	4.76441	0.016437
ENSG00000103657	HERC1	-2.39785	-2.9031	0.016492
ENSG00000116580	GON4L	-2.39686	-21.6835	0.016536
ENSG00000197887	OR1S2	-2.39677	-30.0318	0.01654
ENSG00000167967	E4F1	2.39556	16.5177	0.016595
ENSG00000196503	ARL9	2.39528	8.26524	0.016608
ENSG00000124749	COL21A1	2.39404	3.14868	0.016664
ENSG00000123179	EBPL	2.39348	2.91121	0.016689
ENSG00000134873	CLDN10	2.39256	7.03569	0.016731
ENSG00000176058	TPRN	2.39247	58.5012	0.016736
ENSG00000284512	ENSG00000284512	2.3922	7.54411	0.016748
ENSG00000101224	CDC25B	2.39211	11.0464	0.016752
ENSG00000111445	RFC5	-2.39079	-13.6454	0.016812
ENSG00000129696	TTI2	-2.39013	-2.011	0.016843
ENSG00000125611	CHCHD5	2.38992	14.7253	0.016852
ENSG00000124164	VAPB	2.38845	50.3776	0.01692
ENSG00000074071	MRPS34	-2.38782	-169.815	0.016949
ENSG00000070756	PABPC1	2.3875	13.0126	0.016963
ENSG00000235098	ANKRD65	2.38739	8.58081	0.016969
ENSG00000157224	CLDN12	2.38723	5.96237	0.016976
ENSG00000140688	RUSF1	-2.38641	-12.8278	0.017014
ENSG00000204560	DHX16	-2.38634	-7.88097	0.017017
ENSG00000005187	ACSM3	-2.38591	-38.5419	0.017037
ENSG00000152291	TGOLN2	2.38533	8.18191	0.017064
ENSG00000167468	GPX4	-2.3853	-7.87481	0.017065
ENSG00000137766	UNC13C	-2.38488	-3.30657	0.017085
ENSG00000100528	CNIH1	2.38422	8.50592	0.017115
ENSG00000165804	ZNF219	-2.38384	-12.7783	0.017133
ENSG00000173264	GPR137	-2.38297	-24.0092	0.017174
ENSG00000105011	ASF1B	-2.38247	-11.47	0.017197
ENSG00000164756	SLC30A8	2.38212	8.89608	0.017213
ENSG00000164543	STK17A	2.38187	16.0343	0.017225
ENSG00000117602	RCAN3	2.38187	12.7907	0.017225
ENSG00000145332	KLHL8	2.38148	4.13941	0.017243
ENSG00000170381	SEMA3E	2.38142	1.44814	0.017246
ENSG00000256394	ASIC5	2.38139	26.1559	0.017247
ENSG00000070501	POLB	2.38106	6.86507	0.017263
ENSG00000152193	OBI1	2.3808	19.8729	0.017275
ENSG00000107185	RGP1	-2.38038	-10.6373	0.017295
ENSG00000073169	SELENOO	2.37993	7.9011	0.017316
ENSG00000149798	CDC42EP2	-2.37917	-32.0341	0.017352
ENSG00000241241	KRTAP4-16	2.37879	16.337	0.01737
ENSG00000163374	YY1AP1	-2.37848	-19.702	0.017384
ENSG00000065548	ZC3H15	-2.37835	-8.76033	0.01739
ENSG00000091140	DLD	2.37748	13.6045	0.017431
ENSG00000137103	TMEM8B	2.37739	25.4614	0.017435
ENSG00000228083	IFNA14	2.37697	76.5953	0.017456
ENSG00000112365	ZBTB24	2.37676	10.0947	0.017465
ENSG00000266028	SRGAP2	-2.37651	-57.3972	0.017477
ENSG00000117877	POLR1G	-2.37644	-1.84255	0.017481
ENSG00000104915	STX10	2.37599	1011.97	0.017502
ENSG00000160808	MYL3	2.37596	20.6541	0.017504
ENSG00000010270	STARD3NL	-2.37459	-4.52947	0.017569
ENSG00000165646	SLC18A2	-2.37423	-0.8407	0.017586
ENSG00000149292	TTC12	-2.3733	-5.91154	0.01763
ENSG00000137801	THBS1	-2.37185	-12.2144	0.017699
ENSG00000156521	TYSND1	-2.3715	-14.6207	0.017716
ENSG00000204482	LST1	-2.37101	-16.5948	0.01774
ENSG00000180475	OR10Q1	-2.3708	-27.8604	0.01775
ENSG00000005381	MPO	-2.37046	-44.7164	0.017766
ENSG00000099308	MAST3	-2.36957	-3.82868	0.017809
ENSG00000135679	MDM2	2.36876	7.48908	0.017848
ENSG00000214338	SOGA3	-2.36773	-2.38764	0.017898
ENSG00000100344	PNPLA3	-2.36751	-6.2613	0.017908
ENSG00000286920	SMIM40	2.36662	29.131	0.017951
ENSG00000205659	LIN52	2.36643	4.01776	0.017961
ENSG00000267261	ENSG00000267261	-2.36585	-8.56309	0.017989
ENSG00000110446	SLC15A3	-2.36564	-11.0825	0.017999
ENSG00000088826	SMOX	2.36541	2.57894	0.01801
ENSG00000132938	MTUS2	-2.36498	-3.07646	0.018031
ENSG00000124383	MPHOSPH10	-2.36487	-5.48157	0.018036
ENSG00000169925	BRD3	2.36417	6.1615	0.01807
ENSG00000132182	NUP210	-2.36387	-2.10905	0.018085
ENSG00000182568	SATB1	2.36383	18.6139	0.018087
ENSG00000133243	BTBD2	-2.36326	-25.2113	0.018115
ENSG00000131748	STARD3	2.36291	429.34	0.018132
ENSG00000110244	APOA4	2.36271	9.78776	0.018142
ENSG00000197548	ATG7	-2.36267	-5.16768	0.018144
ENSG00000254505	CHMP4A	2.36242	1.37867	0.018156
ENSG00000165125	TRPV6	-2.36201	-6.22917	0.018176
ENSG00000131061	ZNF341	2.36139	3.50481	0.018207
ENSG00000158792	SPATA2L	2.36065	103.068	0.018243
ENSG00000159461	AMFR	2.35923	7.92357	0.018313
ENSG00000108557	RAI1	-2.35921	-25.6435	0.018314
ENSG00000175906	ARL4D	-2.35799	-11.7423	0.018374
ENSG00000129226	CD68	-2.35781	-1.96078	0.018383
ENSG00000136305	CIDEB	2.35687	21.1466	0.01843
ENSG00000165462	PHOX2A	-2.35648	-55.883	0.018449
ENSG00000143390	RFX5	-2.35636	-23.8174	0.018455
ENSG00000004897	CDC27	-2.3562	-19.6203	0.018463
ENSG00000268043	NBPF12	2.35584	19.5546	0.018481
ENSG00000108599	AKAP10	2.3556	6.99803	0.018493
ENSG00000138778	CENPE	2.35557	2.17093	0.018494
ENSG00000256646	ENSG00000256646	-2.35432	-14.0266	0.018557
ENSG00000153885	KCTD15	-2.35431	-3.16601	0.018557
ENSG00000138606	SHF	2.35282	5.98933	0.018632
ENSG00000165617	DACT1	-2.35171	-3.56964	0.018687
ENSG00000157211	CDCP2	-2.35141	-5.00577	0.018702
ENSG00000157999	ANKRD61	-2.35015	-7.27721	0.018766
ENSG00000106012	IQCE	2.34924	4.88774	0.018812
ENSG00000185518	SV2B	2.34758	1.27726	0.018896
ENSG00000135392	DNAJC14	2.34738	18.509	0.018906
ENSG00000197448	GSTK1	2.34626	38.8666	0.018963
ENSG00000128253	RFPL2	2.34534	8.8549	0.01901
ENSG00000103227	LMF1	-2.34517	-5.51809	0.019019
ENSG00000133597	ADCK2	-2.34407	-10.6029	0.019075
ENSG00000152430	BOLL	-2.34402	-1.54507	0.019077
ENSG00000167925	GHDC	-2.34293	-27.4585	0.019133
ENSG00000113504	SLC12A7	-2.34232	-2.75174	0.019164
ENSG00000106123	EPHB6	-2.34199	-2.36078	0.019181
ENSG00000188981	MSANTD1	2.34184	15.0424	0.019189
ENSG00000109101	FOXN1	2.34171	62.0686	0.019196
ENSG00000254692	ENSG00000254692	2.34164	2.38303	0.019199
ENSG00000203618	GP1BB	2.34152	9.06044	0.019206
ENSG00000123545	NDUFAF4	2.34143	6.03528	0.01921
ENSG00000092054	MYH7	-2.34135	-42.0874	0.019214
ENSG00000166971	AKTIP	2.34105	22.107	0.01923
ENSG00000133812	SBF2	2.34091	21.4574	0.019237
ENSG00000061492	WNT8A	-2.33982	-14.3829	0.019293
ENSG00000145244	CORIN	2.33978	8.40448	0.019295
ENSG00000153561	RMND5A	2.33947	18.0539	0.019311
ENSG00000125388	GRK4	-2.33869	-5.77643	0.019352
ENSG00000166455	C16orf46	-2.33825	-477.995	0.019374
ENSG00000149634	SPATA25	2.33759	21.0585	0.019409
ENSG00000165525	NEMF	2.33689	8.46025	0.019445
ENSG00000204463	BAG6	-2.33618	-7.19971	0.019482
ENSG00000130590	SAMD10	-2.33593	-28.7835	0.019495
ENSG00000253731	PCDHGA6	-2.33575	-20.2093	0.019504
ENSG00000111206	FOXM1	2.33562	22.1113	0.019511
ENSG00000077312	SNRPA	-2.33511	-3.06093	0.019538
ENSG00000284718	SCYGR7	-2.33466	-6.21642	0.019561
ENSG00000130283	GDF1	2.33461	5.98684	0.019564
ENSG00000007341	ST7L	2.33446	14.8208	0.019572
ENSG00000116748	AMPD1	2.33361	20.9141	0.019616
ENSG00000184014	DENND5A	-2.33267	-7.61182	0.019665
ENSG00000249222	ATP5MGL	-2.33076	-2.52169	0.019766
ENSG00000112234	FBXL4	2.3307	8.65117	0.019769
ENSG00000197279	ZNF165	2.33067	2.44761	0.019771
ENSG00000103550	KNOP1	2.3306	14.5496	0.019774
ENSG00000162706	CADM3	2.33045	26.2866	0.019782
ENSG00000204335	SP5	2.33023	7.40839	0.019794
ENSG00000084731	KIF3C	-2.32702	-15.0907	0.019964
ENSG00000110315	RNF141	-2.32693	-2.52074	0.019969
ENSG00000133606	MKRN1	-2.32642	-8.96769	0.019996
ENSG00000123307	NEUROD4	2.32636	12.5297	0.019999
ENSG00000086232	EIF2AK1	2.32615	1.16154	0.020011
ENSG00000137944	KYAT3	-2.3253	-5.59676	0.020056
ENSG00000217236	SP9	2.32509	24.9767	0.020067
ENSG00000178252	WDR6	-2.32433	-4.36413	0.020108
ENSG00000168936	TMEM129	-2.3236	-24.1859	0.020147
ENSG00000230358	SPDYE21	-2.32341	-7.34256	0.020157
ENSG00000188739	RBM34	-2.32325	-11.6756	0.020166
ENSG00000176024	ZNF613	-2.32197	-79.2843	0.020234
ENSG00000124201	ZNFX1	-2.32105	-10.5712	0.020284
ENSG00000105865	DUS4L	-2.32065	-10.6119	0.020306
ENSG00000267281	ATF7-NPFF	-2.32025	-5.04543	0.020328
ENSG00000213066	CEP43	2.32011	15.1209	0.020335
ENSG00000142552	RCN3	2.32007	10.1189	0.020337
ENSG00000150593	PDCD4	-2.31944	-23.4473	0.020371
ENSG00000110080	ST3GAL4	-2.31942	-13.1433	0.020372
ENSG00000176182	MYPOP	2.31903	6.55481	0.020393
ENSG00000168612	ZSWIM1	2.31894	1.72639	0.020399
ENSG00000139579	NABP2	2.31808	295.725	0.020445
ENSG00000204396	VWA7	2.31758	48.0135	0.020472
ENSG00000140107	SLC25A47	2.31711	9.39438	0.020497
ENSG00000005243	COPZ2	-2.31658	-9.79864	0.020526
ENSG00000250361	GYPB	-2.31604	-15.7982	0.020556
ENSG00000248871	TNFSF12-TNFSF13	-2.31599	-6.04407	0.020559
ENSG00000100095	SEZ6L	-2.31571	-18.7404	0.020574
ENSG00000139915	MDGA2	-2.31485	-1.39021	0.020621
ENSG00000187049	TMEM216	2.31436	18.4046	0.020648
ENSG00000167363	FN3K	-2.31303	-2.2389	0.020721
ENSG00000125755	SYMPK	-2.31188	-6.16461	0.020784
ENSG00000149016	TUT1	-2.31143	-46.9604	0.020809
ENSG00000139133	ALG10	-2.31113	-7.04346	0.020825
ENSG00000288914	ENSG00000288914	-2.31017	-37.5313	0.020879
ENSG00000170890	PLA2G1B	2.30996	2.94646	0.02089
ENSG00000157111	TMEM171	-2.30989	-2.0813	0.020894
ENSG00000204147	ASAH2B	-2.30985	-189.537	0.020896
ENSG00000164659	ELAPOR2	-2.30918	-7.54886	0.020934
ENSG00000136824	SMC2	-2.30877	-0.93672	0.020956
ENSG00000187068	C3orf70	-2.30818	-2.42414	0.020989
ENSG00000164049	FBXW12	2.30816	4.75078	0.02099
ENSG00000115875	SRSF7	2.30763	10.0234	0.02102
ENSG00000153237	CCDC148	-2.3065	-10.0136	0.021083
ENSG00000251664	PCDHA12	2.30539	13.4816	0.021145
ENSG00000241370	RPP21	2.30479	4.7432	0.021178
ENSG00000163811	WDR43	2.30463	25.5119	0.021187
ENSG00000197140	ADAM32	2.30387	9.58665	0.02123
ENSG00000186075	ZPBP2	-2.30357	-23.4568	0.021247
ENSG00000084764	MAPRE3	-2.30269	-6.82955	0.021296
ENSG00000185811	IKZF1	2.30254	3.60136	0.021305
ENSG00000164867	NOS3	-2.30253	-6.41842	0.021306
ENSG00000132507	EIF5A	-2.30224	-9.1077	0.021322
ENSG00000106484	MEST	2.30204	7.0923	0.021333
ENSG00000167608	TMC4	-2.30181	-8.09029	0.021346
ENSG00000185608	MRPL40	-2.30137	-8.92284	0.021371
ENSG00000187957	DNER	2.30126	2.35348	0.021377
ENSG00000078237	TIGAR	-2.30062	-16.5604	0.021413
ENSG00000114770	ABCC5	-2.30059	-6.96977	0.021415
ENSG00000139405	RITA1	-2.29996	-7.68197	0.02145
ENSG00000175489	LRRC25	-2.29986	-23.618	0.021456
ENSG00000157734	SNX22	-2.29927	-21.2831	0.021489
ENSG00000149557	FEZ1	2.2986	5.73227	0.021528
ENSG00000128886	ELL3	-2.29792	-5.46278	0.021566
ENSG00000127418	FGFRL1	-2.29736	-10.4755	0.021598
ENSG00000115641	FHL2	-2.2972	-5.2079	0.021607
ENSG00000198467	TPM2	2.29717	12.5006	0.021609
ENSG00000103978	TMEM87A	2.2969	4.7231	0.021625
ENSG00000235718	MFRP	2.29599	4.20749	0.021676
ENSG00000169402	RSPH10B2	-2.29452	-32.655	0.02176
ENSG00000189043	NDUFA4	-2.2937	-15.326	0.021808
ENSG00000169756	LIMS1	-2.2926	-19.1378	0.021871
ENSG00000154978	VOPP1	2.29117	7.18055	0.021953
ENSG00000100147	CCDC134	2.29099	12.5739	0.021964
ENSG00000204632	HLA-G	2.29085	2.22946	0.021972
ENSG00000134443	GRP	2.29014	6.81031	0.022013
ENSG00000069943	PIGB	2.2901	5.29803	0.022015
ENSG00000128271	ADORA2A	-2.29003	-5.57691	0.022019
ENSG00000164048	ZNF589	2.28993	3.78872	0.022025
ENSG00000101773	RBBP8	2.28952	3.49748	0.022049
ENSG00000125944	HNRNPR	2.28903	20.7692	0.022078
ENSG00000196739	COL27A1	2.28819	1.51263	0.022126
ENSG00000163932	PRKCD	2.28819	10.4384	0.022126
ENSG00000116771	AGMAT	-2.28766	-3.79499	0.022157
ENSG00000005194	CIAPIN1	-2.28757	-6.7699	0.022163
ENSG00000160714	UBE2Q1	-2.28739	-37.1244	0.022173
ENSG00000259132	ENSG00000259132	2.28725	6.26036	0.022181
ENSG00000100122	CRYBB1	2.28639	10.6681	0.022232
ENSG00000140488	CELF6	2.28637	5.06145	0.022232
ENSG00000006015	REX1BD	-2.28317	-208.027	0.022421
ENSG00000092841	MYL6	-2.28303	-28.2129	0.022428
ENSG00000215545	DEFB116	-2.28245	-37.3991	0.022463
ENSG00000198042	MAK16	2.282	5.21411	0.02249
ENSG00000120068	HOXB8	2.28123	28.132	0.022535
ENSG00000176783	RUFY1	2.28079	13.9014	0.022561
ENSG00000181585	TMIE	2.27987	15.1979	0.022616
ENSG00000162618	ADGRL4	-2.27901	-6.53247	0.022666
ENSG00000083168	KAT6A	2.27901	21.5271	0.022667
ENSG00000204421	LY6G6C	-2.27894	-7.19782	0.022671
ENSG00000143420	ENSA	-2.27797	-51.7494	0.022728
ENSG00000162736	NCSTN	2.27631	27.8373	0.022828
ENSG00000163687	DNASE1L3	-2.27533	-10.5436	0.022886
ENSG00000132010	ZNF20	-2.27532	-148.814	0.022887
ENSG00000112218	GPR63	-2.27435	-1.41698	0.022945
ENSG00000197771	MCMBP	-2.27386	-4.63842	0.022974
ENSG00000282936	ENSG00000282936	-2.27384	-9.24859	0.022975
[truncated: 16,612 more rows]
