# Supplementary material for: scPrediXcan integrates deep learning methods and single-cell data into a cell-type-specific transcriptome-wide association study framework
Source: Cell Genom. 2025 May 14;5(5):100875. doi: 10.1016/j.xgen.2025.100875 (PMC12143334; doi:10.1016/j.xgen.2025.100875)
Supplement: Data S1. Tables S1–S47 [file mmc2.zip › Supplemental_tables/TableS26.xlsx]

## Sheet: Table_S26_effectMemCD4+
gene	gene_name	zscore	effect_size	pvalue
ENSG00000213722	DDAH2	-18.2559	-156.846	1.86e-74
ENSG00000204542	C6orf15	17.7494	475.693	1.74e-70
ENSG00000204421	LY6G6C	-16.6905	-666.474	1.54e-62
ENSG00000137343	ATAT1	16.6085	662.853	6.05e-62
ENSG00000204463	BAG6	-16.1194	-407.206	1.86e-58
ENSG00000204296	TSBP1	15.6373	450.746	4.05e-55
ENSG00000204314	PRRT1	14.9348	395.649	1.96e-50
ENSG00000196735	HLA-DQA1	-14.4759	-6.51411	1.72e-47
ENSG00000137404	NRM	-13.783	-174.468	3.22e-43
ENSG00000196230	TUBB	-13.5778	-266.106	5.42e-42
ENSG00000241404	EGFL8	13.3798	423.226	7.94e-41
ENSG00000232629	HLA-DQB2	12.7211	62.2746	4.51e-37
ENSG00000213676	ATF6B	12.4863	601.296	8.87e-36
ENSG00000204290	BTNL2	12.288	694.634	1.05e-34
ENSG00000166278	C2	11.8234	523.125	2.96e-32
ENSG00000168477	TNXB	-11.679	-228.769	1.63e-31
ENSG00000244255	ENSG00000244255	11.5795	560.17	5.24e-31
ENSG00000204385	SLC44A4	11.406	240.035	3.9e-30
ENSG00000221988	PPT2	11.1603	93.3541	6.38e-29
ENSG00000233822	H2BC15	-11.0623	-358.28	1.91e-28
ENSG00000204420	MPIG6B	-10.9685	-249.143	5.42e-28
ENSG00000228789	HCG22	-10.9129	-186.445	1e-27
ENSG00000204498	NFKBIL1	10.8933	122.683	1.24e-27
ENSG00000204256	BRD2	10.8149	155.701	2.93e-27
ENSG00000232810	TNF	-10.6213	-197.992	2.37e-26
ENSG00000276903	H2AC16	10.2805	46.6829	8.63e-25
ENSG00000248167	TRIM39-RPP21	-10.2225	-113.275	1.57e-24
ENSG00000204305	AGER	-10.0324	-242.39	1.1e-23
ENSG00000242574	HLA-DMB	-9.83756	-295.017	7.76e-23
ENSG00000206503	HLA-A	9.80844	62.3141	1.04e-22
ENSG00000204410	MSH5	-9.70214	-165.18	2.95e-22
ENSG00000137338	PGBD1	9.58577	90.9451	9.18e-22
ENSG00000204424	LY6G6F	-9.48588	-410.711	2.4e-21
ENSG00000273703	H2BC14	-9.48495	-315.185	2.42e-21
ENSG00000196126	HLA-DRB1	-9.41185	-85.4265	4.87e-21
ENSG00000276368	H2AC14	-9.26882	-48.8524	1.88e-20
ENSG00000198502	HLA-DRB5	-9.03868	-116.384	1.59e-19
ENSG00000213780	GTF2H4	-8.91461	-142.736	4.9e-19
ENSG00000204388	HSPA1B	8.9071	191.163	5.24e-19
ENSG00000289282	ENSG00000289282	-8.70424	-99.8115	3.2e-18
ENSG00000064419	TNPO3	-8.69834	-149.878	3.37e-18
ENSG00000137312	FLOT1	8.64553	217.636	5.36e-18
ENSG00000237988	OR2I1P	8.49025	330.681	2.06e-17
ENSG00000278828	H3C10	-8.3166	-274.504	9.05e-17
ENSG00000186470	BTN3A2	-8.21469	-45.454	2.13e-16
ENSG00000204427	ABHD16A	-8.13213	-150.584	4.22e-16
ENSG00000237541	HLA-DQA2	8.12395	30.7764	4.51e-16
ENSG00000204576	PRR3	-7.98968	-751.946	1.35e-15
ENSG00000161179	YDJC	7.91607	107.621	2.45e-15
ENSG00000204396	VWA7	7.89579	245.967	2.88e-15
ENSG00000250641	LY6G6F-LY6G6D	-7.81087	-256.73	5.68e-15
ENSG00000204315	FKBPL	-7.76056	-176.723	8.46e-15
ENSG00000183246	RIMBP3C	-7.60839	-258.533	2.78e-14
ENSG00000185130	H2BC13	7.4263	63.3206	1.12e-13
ENSG00000278637	H4C1	7.42143	113.621	1.16e-13
ENSG00000197153	H3C12	-7.37519	-131.726	1.64e-13
ENSG00000275221	H2AC15	-7.36191	-173.236	1.81e-13
ENSG00000235109	ZSCAN31	7.32588	107.111	2.37e-13
ENSG00000185651	UBE2L3	-7.20677	-207.261	5.73e-13
ENSG00000226979	LTA	-7.1322	-68.5094	9.88e-13
ENSG00000156873	PHKG2	7.09964	1033.53	1.25e-12
ENSG00000187626	ZKSCAN4	6.83754	77.2857	8.06e-12
ENSG00000273542	H4C12	6.77157	170.185	1.27e-11
ENSG00000213760	ATP6V1G2	6.74261	74.3533	1.56e-11
ENSG00000248993	ENSG00000248993	-6.69343	-193.636	2.18e-11
ENSG00000228727	SAPCD1	-6.62828	-123.796	3.4e-11
ENSG00000136573	BLK	-6.5915	-27.8358	4.35e-11
ENSG00000240053	LY6G5B	-6.54548	-404.339	5.93e-11
ENSG00000204516	MICB	6.52929	26.2706	6.61e-11
ENSG00000124568	SLC17A1	-6.52247	-191.013	6.92e-11
ENSG00000137185	ZSCAN9	-6.39775	-20.2906	1.58e-10
ENSG00000204469	PRRC2A	6.39244	172.413	1.63e-10
ENSG00000204287	HLA-DRA	-6.35778	-98.1716	2.05e-10
ENSG00000116698	SMG7	-6.34297	-192.582	2.25e-10
ENSG00000158691	ZSCAN12	-6.16794	-13.7549	6.92e-10
ENSG00000070047	PHRF1	-6.09307	-274.296	1.11e-09
ENSG00000137411	VARS2	5.95691	193.132	2.57e-09
ENSG00000277224	H2BC7	-5.90014	-50.6392	3.63e-09
ENSG00000204257	HLA-DMA	-5.88435	-226.026	4e-09
ENSG00000168291	PDHB	-5.79136	-56.7209	6.98e-09
ENSG00000179344	HLA-DQB1	-5.68902	-8.05057	1.28e-08
ENSG00000204525	HLA-C	-5.65906	-198.633	1.52e-08
ENSG00000146047	H2BC1	-5.57965	-278.959	2.41e-08
ENSG00000196812	ZSCAN16	-5.56479	-114.59	2.62e-08
ENSG00000267673	FDX2	5.50075	21.6317	3.78e-08
ENSG00000204701	OR2J3	5.46024	940.734	4.75e-08
ENSG00000138378	STAT4	-5.41815	-10.5665	6.02e-08
ENSG00000204632	HLA-G	-5.36932	-9.55369	7.9e-08
ENSG00000204564	C6orf136	5.25979	85.0166	1.44e-07
ENSG00000234745	HLA-B	5.23605	86.3803	1.64e-07
ENSG00000243729	OR5V1	-5.16752	-293.374	2.37e-07
ENSG00000177710	SLC35G5	-5.10473	-357.259	3.31e-07
ENSG00000204544	MUC21	5.1024	155.181	3.35e-07
ENSG00000198315	ZKSCAN8	5.07785	38.9818	3.82e-07
ENSG00000065989	PDE4A	-5.07079	-24.739	3.96e-07
ENSG00000111801	BTN3A3	5.05073	94.5101	4.4e-07
ENSG00000204472	AIF1	5.02291	92.9522	5.09e-07
ENSG00000180573	H2AC6	-5.00244	-45.7886	5.66e-07
ENSG00000163686	ABHD6	-4.95123	-29.4627	7.37e-07
ENSG00000204390	HSPA1L	-4.93714	-58.2597	7.93e-07
ENSG00000290217	ENSG00000290217	-4.9278	-516.804	8.32e-07
ENSG00000158373	H2BC5	-4.88577	-47.9707	1.03e-06
ENSG00000161405	IKZF3	4.87318	92.4204	1.1e-06
ENSG00000204610	TRIM15	-4.8009	-248.398	1.58e-06
ENSG00000203747	FCGR3A	4.78294	9.59021	1.73e-06
ENSG00000099849	RASSF7	4.77168	80.0515	1.83e-06
ENSG00000105376	ICAM5	4.76866	22.6169	1.85e-06
ENSG00000105371	ICAM4	4.74834	20.394	2.05e-06
ENSG00000205882	DEFB134	4.73366	224.206	2.21e-06
ENSG00000070190	DAPP1	-4.71748	-40.0827	2.39e-06
ENSG00000145901	TNIP1	-4.68216	-149.941	2.84e-06
ENSG00000255154	HTD2	-4.67861	-34.2195	2.89e-06
ENSG00000204644	ZFP57	4.67288	15.2705	2.97e-06
ENSG00000168298	H1-4	4.66343	128.339	3.11e-06
ENSG00000204681	GABBR1	4.61364	115.644	3.96e-06
ENSG00000204700	OR2J2	-4.60429	-605.357	4.14e-06
ENSG00000169900	PYDC1	-4.58008	-20.4377	4.65e-06
ENSG00000126456	IRF3	4.57323	41.0585	4.8e-06
ENSG00000070031	SCT	-4.52532	-324.595	6.03e-06
ENSG00000280236	OR12D2	-4.52169	-613.4	6.13e-06
ENSG00000204616	TRIM31	4.51559	19.7585	6.31e-06
ENSG00000146109	ABT1	4.49254	98.0428	7.04e-06
ENSG00000164508	H2AC1	-4.47067	-251.227	7.8e-06
ENSG00000204540	PSORS1C1	4.46554	22.2615	7.99e-06
ENSG00000072694	FCGR2B	4.45871	84.4671	8.25e-06
ENSG00000113532	ST8SIA4	-4.45505	-50.6866	8.39e-06
ENSG00000204301	NOTCH4	4.36289	95.2618	1.28e-05
ENSG00000233050	DEFB130B	-4.32595	-693.245	1.52e-05
ENSG00000079689	SCGN	-4.31105	-329.355	1.62e-05
ENSG00000224586	GPX5	4.28601	247.081	1.82e-05
ENSG00000126453	BCL2L12	4.26347	52.1756	2.01e-05
ENSG00000274600	RIMBP3B	4.24334	637.525	2.2e-05
ENSG00000124678	TCP11	4.24259	3.77905	2.21e-05
ENSG00000112337	SLC17A2	4.22898	195.531	2.35e-05
ENSG00000129538	RNASE1	-4.21816	-151.203	2.46e-05
ENSG00000116701	NCF2	-4.2172	-7.46481	2.47e-05
ENSG00000134369	NAV1	4.20896	48.6089	2.57e-05
ENSG00000159314	ARHGAP27	-4.19756	-12.8365	2.7e-05
ENSG00000042813	ZPBP	-4.18224	-194.533	2.89e-05
ENSG00000244355	LY6G6D	4.17488	102.909	2.98e-05
ENSG00000172057	ORMDL3	-4.17019	-27.0981	3.04e-05
ENSG00000120054	CPN1	-4.16458	-254.618	3.12e-05
ENSG00000174775	HRAS	-4.1438	-17.5331	3.42e-05
ENSG00000133265	HSPBP1	-4.09986	-53.0108	4.13e-05
ENSG00000278588	H2BC10	-4.09924	-80.7457	4.15e-05
ENSG00000204539	CDSN	-4.09908	-35.6523	4.15e-05
ENSG00000137331	IER3	4.07525	135.26	4.6e-05
ENSG00000005020	SKAP2	-4.07499	-24.0139	4.6e-05
ENSG00000204248	COL11A2	-4.05394	-51.5545	5.04e-05
ENSG00000124610	H1-1	-4.05286	-32.5192	5.06e-05
ENSG00000182010	RTKN2	-4.01434	-5.03598	5.96e-05
ENSG00000186075	ZPBP2	4.00498	47.8051	6.2e-05
ENSG00000215041	NEURL4	4.00491	43.6319	6.2e-05
ENSG00000274641	H2BC17	3.99355	393.599	6.51e-05
ENSG00000137288	UQCC2	3.97611	104.893	7.01e-05
ENSG00000204695	OR14J1	-3.96986	-139.526	7.19e-05
ENSG00000220201	ZGLP1	-3.95971	-167.527	7.5e-05
ENSG00000196260	SFTA2	-3.95494	-297.775	7.66e-05
ENSG00000110435	PDHX	-3.94235	-15.9706	8.07e-05
ENSG00000273802	H2BC8	3.9396	141.919	8.16e-05
ENSG00000103653	CSK	3.93172	199.151	8.43e-05
ENSG00000254093	PINX1	3.92203	71.3148	8.78e-05
ENSG00000204590	GNL1	3.9105	261.94	9.21e-05
ENSG00000180044	C3orf80	3.90578	156.045	9.39e-05
ENSG00000133247	KMT5C	3.89115	202.372	9.98e-05
ENSG00000163684	RPP14	-3.88907	-38.7788	0.000101
ENSG00000132185	FCRLA	-3.88722	-42.7968	0.000101
ENSG00000285085	ENSG00000285085	3.88376	30.4321	0.000103
ENSG00000197903	H2BC12	-3.87869	-65.3727	0.000105
ENSG00000181915	ADO	3.84996	78.3414	0.000118
ENSG00000203910	C1orf146	-3.83762	-159.865	0.000124
ENSG00000254206	NPIPB11	3.83386	77.8152	0.000126
ENSG00000103510	KAT8	-3.8107	-133.823	0.000139
ENSG00000188580	NKAIN2	-3.79315	-206.13	0.000149
ENSG00000163406	SLC15A2	3.78552	17.7863	0.000153
ENSG00000154328	NEIL2	3.77883	21.3814	0.000158
ENSG00000171757	LRRC34	3.76335	56.3276	0.000168
ENSG00000115009	CCL20	3.74689	78.9389	0.000179
ENSG00000096996	IL12RB1	3.74365	59.6907	0.000181
ENSG00000064995	TAF11	-3.73628	-76.6668	0.000187
ENSG00000099377	HSD3B7	3.71346	204.177	0.000204
ENSG00000163660	CCNL1	-3.70804	-174.233	0.000209
ENSG00000144451	SPAG16	-3.69284	-21.7608	0.000222
ENSG00000114982	KANSL3	3.67246	118.694	0.00024
ENSG00000149089	APIP	-3.6664	-10.7198	0.000246
ENSG00000006837	CDKL3	3.65715	79.1993	0.000255
ENSG00000163357	DCST1	-3.65614	-673.707	0.000256
ENSG00000117036	ETV3	-3.62839	-167.544	0.000285
ENSG00000172890	NADSYN1	-3.62307	-44.3073	0.000291
ENSG00000129009	ISLR	3.61962	192.521	0.000295
ENSG00000023191	RNH1	3.61712	64.658	0.000298
ENSG00000178852	EFCAB13	-3.59801	-6.86972	0.000321
ENSG00000171790	SLFNL1	3.57368	8.80869	0.000352
ENSG00000273983	H3C8	3.56938	10.8028	0.000358
ENSG00000135333	EPHA7	3.56299	225.515	0.000367
ENSG00000124160	NCOA5	3.55877	66.9968	0.000373
ENSG00000010704	HFE	3.55372	19.8808	0.00038
ENSG00000164609	SLU7	-3.54875	-31.0735	0.000387
ENSG00000205883	DEFB135	3.53918	159.028	0.000401
ENSG00000142224	IL19	-3.5324	-10.6613	0.000412
ENSG00000107807	TLX1	3.52874	203.176	0.000418
ENSG00000111321	LTBR	3.52822	7.21355	0.000418
ENSG00000081985	IL12RB2	3.52554	19.9169	0.000423
ENSG00000131951	LRRC9	3.51775	16.619	0.000435
ENSG00000099365	STX1B	-3.51497	-319.541	0.00044
ENSG00000189362	NEMP2	3.50781	13.5326	0.000452
ENSG00000176909	MAMSTR	3.50549	71.6613	0.000456
ENSG00000146039	SLC17A4	-3.49888	-268.479	0.000467
ENSG00000163377	TAFA4	3.4923	328.139	0.000479
ENSG00000278463	H2AC4	3.49128	72.8716	0.000481
ENSG00000138439	FAM117B	-3.48959	-111.456	0.000484
ENSG00000070770	CSNK2A2	-3.4811	-64.902	0.000499
ENSG00000177042	TMEM80	-3.4786	-113.864	0.000504
ENSG00000112182	BACH2	-3.47677	-92.4255	0.000507
ENSG00000149179	CSTPP1	-3.47082	-46.932	0.000519
ENSG00000116771	AGMAT	3.46075	3.1877	0.000539
ENSG00000151689	INPP1	3.45633	21.4221	0.000548
ENSG00000139370	SLC15A4	3.43486	31.9722	0.000593
ENSG00000166963	MAP1A	3.43318	84.7727	0.000597
ENSG00000149428	HYOU1	-3.43204	-49.6407	0.000599
ENSG00000181552	EDDM3B	-3.42742	-92.051	0.000609
ENSG00000166947	EPB42	-3.42324	-58.4963	0.000619
ENSG00000078018	MAP2	3.41482	22.283	0.000638
ENSG00000204702	OR2J1	3.41361	207.168	0.000641
ENSG00000152254	G6PC2	3.4136	368.284	0.000641
ENSG00000099834	CDHR5	3.40063	31.5803	0.000672
ENSG00000197587	DMBX1	3.40052	129.094	0.000673
ENSG00000105550	FGF21	-3.39865	-168.383	0.000677
ENSG00000213588	ZBTB9	3.39553	126.063	0.000685
ENSG00000289747	ENSG00000289747	-3.39485	-87.3792	0.000687
ENSG00000103507	BCKDK	3.39226	138.363	0.000693
ENSG00000072571	HMMR	3.38777	28.7955	0.000705
ENSG00000073605	GSDMB	3.3861	14.6194	0.000709
ENSG00000249715	FER1L5	3.38439	321.206	0.000713
ENSG00000149403	GRIK4	3.38329	72.1927	0.000716
ENSG00000197283	SYNGAP1	-3.38041	-91.0826	0.000724
ENSG00000165644	COMTD1	-3.37082	-79.7623	0.000749
ENSG00000168394	TAP1	-3.3679	-57.153	0.000757
ENSG00000198130	HIBCH	-3.36782	-162.375	0.000758
ENSG00000166851	PLK1	-3.36778	-48.6337	0.000758
ENSG00000221886	FAM200C	-3.36272	-48.4278	0.000772
ENSG00000130584	ZBTB46	3.36017	45.7091	0.000779
ENSG00000089177	KIF16B	-3.35433	-18.6959	0.000796
ENSG00000171044	XKR6	3.34041	59.0952	0.000837
ENSG00000129003	VPS13C	-3.33887	-175.342	0.000841
ENSG00000125148	MT2A	3.33661	267.11	0.000848
ENSG00000165997	ARL5B	-3.33567	-35.465	0.000851
ENSG00000204599	TRIM39	3.33479	172.013	0.000854
ENSG00000176177	ENTHD1	-3.32859	-112.377	0.000873
ENSG00000112511	PHF1	-3.3202	-200.611	0.0009
ENSG00000198522	GPN1	3.31806	47.8836	0.000906
ENSG00000065361	ERBB3	-3.31764	-47.6926	0.000908
ENSG00000160695	VPS11	-3.30694	-35.0276	0.000943
ENSG00000140459	CYP11A1	-3.30595	-304.669	0.000947
ENSG00000186298	PPP1CC	3.29519	139.859	0.000984
ENSG00000105063	PPP6R1	3.28883	102.144	0.001006
ENSG00000120937	NPPB	3.28492	152.852	0.00102
ENSG00000187288	CIDEC	3.28331	252.113	0.001026
ENSG00000169169	CPT1C	-3.28292	-8.0958	0.001027
ENSG00000170145	SIK2	-3.28196	-52.8882	0.001031
ENSG00000196747	H2AC13	-3.27437	-209.677	0.001059
ENSG00000173991	TCAP	-3.26692	-72.8717	0.001087
ENSG00000205442	IZUMO3	-3.26354	-220.563	0.0011
ENSG00000140153	WDR20	-3.25714	-1749.5	0.001125
ENSG00000145244	CORIN	-3.25373	-33.3009	0.001139
ENSG00000127328	RAB3IP	3.25103	12.1087	0.00115
ENSG00000174951	FUT1	-3.24974	-34.8936	0.001155
ENSG00000172680	MOS	-3.24922	-139.509	0.001157
ENSG00000174611	KY	-3.24587	-87.2348	0.001171
ENSG00000186146	DEFB131A	-3.24566	-2135.14	0.001172
ENSG00000167588	GPD1	-3.24388	-80.6368	0.001179
ENSG00000145014	TMEM44	3.24078	28.261	0.001192
ENSG00000172893	DHCR7	-3.2357	-77.9806	0.001213
ENSG00000100154	TTC28	3.22998	8.7935	0.001238
ENSG00000239697	TNFSF12	-3.22645	-30.7695	0.001253
ENSG00000112033	PPARD	3.22384	70.4525	0.001265
ENSG00000146151	HMGCLL1	-3.2232	-168.153	0.001268
ENSG00000141736	ERBB2	-3.21566	-204.116	0.001301
ENSG00000188739	RBM34	3.20449	140.484	0.001353
ENSG00000102962	CCL22	-3.2002	-19.5318	0.001373
ENSG00000145692	BHMT	3.19841	250.042	0.001382
ENSG00000124564	SLC17A3	-3.19613	-22.4053	0.001393
ENSG00000140105	WARS1	-3.18451	-14.3236	0.00145
ENSG00000051009	FHIP1B	3.18178	54.051	0.001464
ENSG00000139133	ALG10	-3.18096	-55.8917	0.001468
ENSG00000215343	ZNF705D	3.17806	814.872	0.001483
ENSG00000158406	H4C8	3.17456	23.4929	0.001501
ENSG00000167004	PDIA3	-3.17412	-111.013	0.001503
ENSG00000144834	TAGLN3	3.17314	27.11	0.001508
ENSG00000256269	HMBS	-3.1723	-53.7463	0.001512
ENSG00000204438	GPANK1	-3.16291	-92.1554	0.001562
ENSG00000104894	CD37	3.15939	15.469	0.001581
ENSG00000116539	ASH1L	3.15755	645.076	0.001591
ENSG00000258724	PINX1	3.15731	89.1293	0.001592
ENSG00000162738	VANGL2	-3.15375	-40.279	0.001612
ENSG00000101290	CDS2	3.15193	141.502	0.001622
ENSG00000137868	STRA6	-3.14948	-31.7416	0.001636
ENSG00000105402	NAPA	-3.14893	-138.507	0.001639
ENSG00000278677	H2AC17	-3.14702	-54.5894	0.001649
ENSG00000274286	ADRA2B	3.14549	147.912	0.001658
ENSG00000183087	GAS6	-3.14266	-47.77	0.001674
ENSG00000030110	BAK1	-3.14036	-50.72	0.001687
ENSG00000168300	PCMTD1	-3.13893	-47.3167	0.001696
ENSG00000163602	RYBP	3.13448	128.684	0.001722
ENSG00000156171	DRAM2	3.12074	81.6479	0.001804
ENSG00000112576	CCND3	-3.11784	-164.063	0.001822
ENSG00000132321	IQCA1	3.11479	193.496	0.001841
ENSG00000291302	ENSG00000291302	-3.10114	-174.915	0.001928
ENSG00000136634	IL10	-3.09833	-23.4337	0.001946
ENSG00000254415	SIGLEC14	-3.0954	-56.428	0.001965
ENSG00000134249	ADAM30	3.09265	448.464	0.001984
ENSG00000147873	IFNA5	3.09113	369.508	0.001994
ENSG00000101546	RBFA	-3.09095	-17.9408	0.001995
ENSG00000167244	IGF2	-3.0908	-120.322	0.001996
ENSG00000177225	GATD1	3.08942	129.067	0.002005
ENSG00000003989	SLC7A2	-3.08332	-46.2286	0.002047
ENSG00000196967	ZNF585A	3.08323	75.4441	0.002048
ENSG00000123453	SARDH	3.07715	24.7081	0.00209
ENSG00000111832	RWDD1	3.07651	46.8818	0.002094
ENSG00000144369	FAM171B	3.07598	21.9676	0.002098
ENSG00000171056	SOX7	3.07069	72.6067	0.002136
ENSG00000170917	NUDT6	-3.0696	-16.4492	0.002143
ENSG00000255974	CYP2A6	-3.06893	-319.316	0.002148
ENSG00000213886	UBD	3.06844	82.0394	0.002152
ENSG00000197930	ERO1A	-3.06449	-40.0513	0.00218
ENSG00000168386	FILIP1L	3.06362	1270.53	0.002187
ENSG00000088682	COQ9	3.06075	41.3602	0.002208
ENSG00000131771	PPP1R1B	3.0599	112.229	0.002214
ENSG00000198642	KLHL9	3.05969	36.5152	0.002216
ENSG00000050393	MCUR1	-3.05174	-74.6609	0.002275
ENSG00000174939	ASPHD1	-3.04847	-26.0127	0.0023
ENSG00000161395	PGAP3	3.04622	107.618	0.002317
ENSG00000158553	POM121L2	3.0449	63.1885	0.002328
ENSG00000140464	PML	3.04282	77.2393	0.002344
ENSG00000107165	TYRP1	-3.03873	-636.059	0.002376
ENSG00000079102	RUNX1T1	3.03469	147.692	0.002408
ENSG00000159495	TGM7	-3.03369	-363.614	0.002416
ENSG00000143669	LYST	-3.03367	-15.2114	0.002416
ENSG00000188283	ZNF383	-3.03366	-68.8957	0.002416
ENSG00000110497	AMBRA1	-3.0282	-281.506	0.00246
ENSG00000095485	CWF19L1	-3.02544	-34.2213	0.002483
ENSG00000213626	LBH	-3.02469	-170.857	0.002489
ENSG00000186908	ZDHHC17	-3.02408	-205.749	0.002494
ENSG00000147874	HAUS6	-3.02355	-35.8845	0.002498
ENSG00000101464	PIGU	-3.02247	-55.7602	0.002507
ENSG00000133328	PLAAT2	3.02178	24.5557	0.002513
ENSG00000140678	ITGAX	3.01606	8.3438	0.002561
ENSG00000095981	KCNK16	-3.01248	-158.148	0.002591
ENSG00000286522	H3C2	3.01119	55.7145	0.002602
ENSG00000185187	SIGIRR	3.01029	247.436	0.00261
ENSG00000105401	CDC37	-3.00831	-79.2856	0.002627
ENSG00000164611	PTTG1	-3.00745	-24.2076	0.002634
ENSG00000197965	MPZL1	2.99784	28.9895	0.002719
ENSG00000170419	VSTM2A	-2.99213	-162.241	0.00277
ENSG00000182985	CADM1	-2.99205	-40.2886	0.002771
ENSG00000152240	HAUS1	-2.9917	-10.9564	0.002774
ENSG00000170166	HOXD4	-2.9883	-157.539	0.002805
ENSG00000164113	ADAD1	-2.98036	-935.25	0.002879
ENSG00000057657	PRDM1	2.98018	33.3938	0.002881
ENSG00000101680	LAMA1	2.97891	78.9256	0.002893
ENSG00000188290	HES4	2.97443	10.0026	0.002935
ENSG00000173110	HSPA6	-2.97393	-26.157	0.00294
ENSG00000160181	TFF2	-2.9727	-266.11	0.002952
ENSG00000160883	HK3	2.96872	121.276	0.00299
ENSG00000070961	ATP2B1	2.96833	37.5499	0.002994
ENSG00000023287	RB1CC1	-2.96747	-372.844	0.003003
ENSG00000273047	ENSG00000273047	2.96349	956.411	0.003042
ENSG00000066777	ARFGEF1	2.96081	63.653	0.003068
ENSG00000278870	OR51G1	-2.95353	-308.639	0.003142
ENSG00000001617	SEMA3F	-2.94928	-37.0298	0.003185
ENSG00000107551	RASSF4	2.94894	24.4525	0.003189
ENSG00000090013	BLVRB	-2.94677	-105.184	0.003211
ENSG00000197562	RAB40C	-2.94596	-46.6003	0.00322
ENSG00000087302	RTRAF	2.94575	52.5529	0.003222
ENSG00000130222	GADD45G	2.94436	14.4278	0.003236
ENSG00000150636	CCDC102B	-2.94384	-233.906	0.003242
ENSG00000204389	HSPA1A	-2.943	-34.5778	0.00325
ENSG00000095794	CREM	-2.94129	-74.4705	0.003268
ENSG00000011485	PPP5C	-2.94067	-13.0268	0.003275
ENSG00000094661	OR1I1	-2.93982	-391.557	0.003284
ENSG00000065518	NDUFB4	2.93807	257.022	0.003303
ENSG00000002834	LASP1	2.93793	119.857	0.003304
ENSG00000204977	TRIM13	2.93675	315.433	0.003317
ENSG00000081721	DUSP12	2.93629	100.841	0.003322
ENSG00000131748	STARD3	2.93477	59.0431	0.003338
ENSG00000170802	FOXN2	2.93469	34.927	0.003339
ENSG00000239998	LILRA2	-2.93352	-34.1815	0.003351
ENSG00000153064	BANK1	2.93252	58.0508	0.003362
ENSG00000160124	MIX23	2.9256	79.9565	0.003438
ENSG00000198704	GPX6	2.92347	215.467	0.003462
ENSG00000140265	ZSCAN29	2.91658	446.606	0.003539
ENSG00000144642	RBMS3	2.91637	28.8317	0.003541
ENSG00000174938	SEZ6L2	-2.91171	-18.0834	0.003595
ENSG00000132952	USPL1	2.91071	68.6913	0.003606
ENSG00000128294	TPST2	-2.90603	-68.2713	0.00366
ENSG00000178860	MSC	-2.9051	-6.3861	0.003671
ENSG00000151422	FER	-2.90142	-18.3387	0.003715
ENSG00000054967	RELT	2.90032	81.698	0.003728
ENSG00000003987	MTMR7	2.89921	51.6227	0.003741
ENSG00000248712	CCDC153	2.89495	153.651	0.003792
ENSG00000160471	COX6B2	2.89084	28.1608	0.003842
ENSG00000019995	ZRANB1	-2.89082	-23.8864	0.003842
ENSG00000196826	ENSG00000196826	2.88357	57.6575	0.003932
ENSG00000244411	KRTAP5-7	2.88337	344.041	0.003934
ENSG00000167397	VKORC1	2.8794	112.673	0.003984
ENSG00000108306	FBXL20	-2.87925	-77.2818	0.003986
ENSG00000084674	APOB	2.87412	160.4	0.004052
ENSG00000146858	ZC3HAV1L	-2.87376	-30.3978	0.004056
ENSG00000151967	SCHIP1	-2.87311	-90.8201	0.004065
ENSG00000135164	DMTF1	2.87284	177.773	0.004068
ENSG00000027847	B4GALT7	-2.86844	-140.57	0.004125
ENSG00000125686	MED1	2.86667	20.3287	0.004148
ENSG00000101040	ZMYND8	-2.86635	-74.3593	0.004152
ENSG00000142494	SLC47A1	2.86457	152.599	0.004176
ENSG00000007384	RHBDF1	2.86323	97.0983	0.004193
ENSG00000100985	MMP9	2.86257	48.9366	0.004202
ENSG00000145861	C1QTNF2	-2.85764	-165.349	0.004268
ENSG00000218819	TDRD15	-2.85761	-278.676	0.004268
ENSG00000023041	ZDHHC6	2.85699	93.4757	0.004277
ENSG00000072071	ADGRL1	2.85623	60.0353	0.004287
ENSG00000180089	TMEM86B	2.85335	491.866	0.004326
ENSG00000122986	HVCN1	2.85186	14.2597	0.004346
ENSG00000013523	ANGEL1	2.8518	18.7582	0.004347
ENSG00000124613	ZNF391	2.84359	14.7957	0.004461
ENSG00000172717	GARIN2	2.84263	125.177	0.004474
ENSG00000162413	KLHL21	-2.84149	-352.904	0.00449
ENSG00000107566	ERLIN1	-2.84149	-103.711	0.00449
ENSG00000137872	SEMA6D	2.84036	125.039	0.004506
ENSG00000249709	ZNF564	2.8391	44.6008	0.004524
ENSG00000105499	PLA2G4C	2.83553	47.5433	0.004575
ENSG00000185090	MANEAL	-2.82916	-90.2737	0.004667
ENSG00000198535	C2CD4A	-2.82353	-5.69956	0.00475
ENSG00000075975	MKRN2	-2.81993	-18.4242	0.004803
ENSG00000170606	HSPA4	2.8161	62.8638	0.004861
ENSG00000151164	RAD9B	-2.81358	-37.3214	0.004899
ENSG00000163823	CCR1	2.81219	12.4581	0.00492
ENSG00000177663	IL17RA	2.80874	23.4816	0.004974
ENSG00000165526	RPUSD4	2.80854	80.4002	0.004977
ENSG00000128604	IRF5	2.80755	34.2687	0.004992
ENSG00000127780	OR1E2	2.8047	350.113	0.005036
ENSG00000129245	FXR2	-2.80191	-178.504	0.00508
ENSG00000112078	KCTD20	2.80139	52.2057	0.005088
ENSG00000162009	SSTR5	-2.80081	-288.949	0.005097
ENSG00000181085	MAPK15	-2.80013	-86.8003	0.005108
ENSG00000092470	WDR76	2.79712	320.925	0.005156
ENSG00000204880	KRTAP4-8	-2.79485	-133.7	0.005192
ENSG00000164151	ICE1	-2.79405	-47.0622	0.005205
ENSG00000163576	EFHB	2.79214	56.3353	0.005236
ENSG00000168806	LCMT2	-2.79165	-39.0799	0.005244
ENSG00000137218	FRS3	-2.79113	-20.6822	0.005252
ENSG00000164574	GALNT10	-2.79045	-28.4111	0.005264
ENSG00000144134	RABL2A	2.78974	46.1141	0.005275
ENSG00000106333	PCOLCE	-2.78881	-163.207	0.00529
ENSG00000077152	UBE2T	-2.78625	-79.0995	0.005332
ENSG00000116668	SWT1	-2.78404	-456.361	0.005369
ENSG00000184163	C1QTNF12	2.78201	52.6496	0.005402
ENSG00000204475	NCR3	-2.77968	-77.3755	0.005441
ENSG00000115211	EIF2B4	-2.77561	-99.6494	0.00551
ENSG00000108557	RAI1	-2.77129	-187.291	0.005583
ENSG00000179958	DCTPP1	-2.7692	-492.843	0.005619
ENSG00000176971	FIBIN	2.76909	351.664	0.005621
ENSG00000142182	DNMT3L	2.76761	491.04	0.005647
ENSG00000111275	ALDH2	2.76626	44.2899	0.00567
ENSG00000198369	SPRED2	-2.76489	-117.263	0.005694
ENSG00000164440	TXLNB	2.76242	14.1544	0.005737
ENSG00000176473	WDR25	-2.7614	-46.8939	0.005755
ENSG00000076321	KLHL20	2.76058	137.738	0.00577
ENSG00000086848	ALG9	2.75985	185.751	0.005783
ENSG00000116001	TIA1	-2.7592	-41.2722	0.005794
ENSG00000197724	PHF2	-2.75775	-33.3969	0.00582
ENSG00000137842	TMEM62	2.75682	35.1549	0.005837
ENSG00000240065	PSMB9	-2.75592	-78.3077	0.005853
ENSG00000138115	CYP2C8	-2.75368	-111.772	0.005893
ENSG00000113838	TBCCD1	2.75177	58.0782	0.005927
ENSG00000177106	EPS8L2	2.74864	78.361	0.005984
ENSG00000166689	PLEKHA7	2.74815	37.3198	0.005993
ENSG00000105186	ANKRD27	-2.74734	-55.2728	0.006008
ENSG00000257184	ENSG00000257184	-2.74606	-386.174	0.006031
ENSG00000141540	TTYH2	-2.74337	-59.7262	0.006081
ENSG00000153551	CMTM7	-2.74192	-62.9711	0.006108
ENSG00000131591	C1orf159	2.74004	27.5327	0.006143
ENSG00000216588	IGSF23	2.73909	183.079	0.006161
ENSG00000205089	CCNI2	-2.73676	-69.926	0.006205
ENSG00000198113	TOR4A	-2.73642	-83.952	0.006211
ENSG00000147872	PLIN2	-2.73631	-23.7534	0.006213
ENSG00000197020	ZNF100	2.73469	55.731	0.006244
ENSG00000070019	GUCY2C	2.73426	202.005	0.006252
ENSG00000100321	SYNGR1	2.7326	16.5711	0.006284
ENSG00000162302	RPS6KA4	2.73222	47.7459	0.006291
ENSG00000122861	PLAU	2.73106	33.9419	0.006313
ENSG00000143257	NR1I3	-2.73074	-87.6214	0.006319
ENSG00000197728	RPS26	-2.72105	-15.3072	0.006507
ENSG00000258083	OR9A4	2.72013	180.672	0.006526
ENSG00000089053	ANAPC5	2.71687	121.731	0.00659
ENSG00000196227	FAM217B	-2.7167	-224.703	0.006594
ENSG00000179144	GIMAP7	2.71468	67.6656	0.006634
ENSG00000161609	KASH5	2.71432	2.96269	0.006641
ENSG00000172336	POP7	2.7142	155.88	0.006644
ENSG00000212659	KRTAP9-6	2.71361	605.1	0.006655
ENSG00000162399	BSND	2.71	275.025	0.006728
ENSG00000184445	KNTC1	-2.70914	-106.897	0.006746
ENSG00000021355	SERPINB1	2.70829	75.18	0.006763
ENSG00000204952	FBXO47	2.70821	178.359	0.006765
ENSG00000197798	FAM118B	2.70554	75.0006	0.006819
ENSG00000089234	BRAP	-2.70384	-164.691	0.006854
ENSG00000071994	PDCD2	-2.7034	-44.4277	0.006863
ENSG00000115234	SNX17	-2.70228	-99.4586	0.006887
ENSG00000101311	FERMT1	-2.70068	-44.6607	0.00692
ENSG00000170561	IRX2	2.7002	375.825	0.00693
ENSG00000047936	ROS1	-2.69927	-137.58	0.006949
ENSG00000232948	DEFB130A	2.69867	134.887	0.006962
ENSG00000169397	RNASE3	2.69846	17.2981	0.006966
ENSG00000124935	SCGB1D2	2.69646	158.189	0.007008
ENSG00000080166	DCT	-2.69608	-121.953	0.007016
ENSG00000164691	TAGAP	2.69494	7.84975	0.00704
ENSG00000204655	MOG	2.69264	99.3086	0.007089
ENSG00000243364	EFNA4	-2.69053	-37.1895	0.007134
ENSG00000144028	SNRNP200	-2.68722	-111.385	0.007205
ENSG00000196655	TRAPPC4	2.68577	41.6927	0.007236
ENSG00000158023	CFAP251	-2.68535	-4.69662	0.007245
ENSG00000189079	ARID2	2.68389	137.563	0.007277
ENSG00000136810	TXN	-2.6836	-12.8897	0.007283
ENSG00000171817	ZNF540	-2.6828	-84.0457	0.007301
ENSG00000148704	VAX1	-2.6816	-630.787	0.007327
ENSG00000183569	SERHL2	-2.67993	-2.51506	0.007364
ENSG00000100191	SLC5A4	-2.67972	-244.464	0.007368
ENSG00000157992	KRTCAP3	-2.67663	-72.5564	0.007437
ENSG00000179059	ZFP42	2.67636	259.979	0.007443
ENSG00000143434	SEMA6C	-2.67593	-78.5632	0.007452
ENSG00000188784	PLA2G2E	2.6758	197.362	0.007455
ENSG00000134571	MYBPC3	-2.6742	-117.014	0.007491
ENSG00000130511	SSBP4	2.67285	40.0125	0.007521
ENSG00000257138	TAS2R38	-2.67108	-594.969	0.007561
ENSG00000212722	KRTAP4-9	-2.67069	-376.86	0.00757
ENSG00000172661	WASHC2C	-2.66959	-20.0483	0.007594
ENSG00000143753	DEGS1	-2.66726	-132.913	0.007647
ENSG00000102580	DNAJC3	-2.66663	-86.2313	0.007662
ENSG00000138161	CUZD1	-2.6658	-93.7776	0.00768
ENSG00000160075	SSU72	-2.66398	-49.1346	0.007722
ENSG00000143772	ITPKB	2.66185	257.276	0.007771
ENSG00000146839	ZAN	2.66068	68.5801	0.007798
ENSG00000100077	GRK3	2.65657	172.67	0.007894
ENSG00000178226	PRSS36	2.65654	25.5514	0.007895
ENSG00000241839	PLEKHO2	2.65639	57.2099	0.007898
ENSG00000161610	HCRT	-2.655	-68.0021	0.007931
ENSG00000145214	DGKQ	2.65307	5.40386	0.007976
ENSG00000143032	BARHL2	2.65188	78.6956	0.008005
ENSG00000132003	ZSWIM4	2.65158	57.0059	0.008012
ENSG00000196358	NTNG2	2.65142	86.9686	0.008015
ENSG00000131188	PRR7	-2.64893	-230.408	0.008075
ENSG00000281991	TMEM265	-2.64728	-100.813	0.008114
ENSG00000066422	ZBTB11	2.64674	86.1285	0.008127
ENSG00000131323	TRAF3	2.64468	63.6762	0.008177
ENSG00000131142	CCL25	2.64282	23.9826	0.008222
ENSG00000163430	FSTL1	2.64238	38.7149	0.008232
ENSG00000152910	CNTNAP4	-2.64126	-698.489	0.00826
ENSG00000164171	ITGA2	-2.6411	-13.6157	0.008264
ENSG00000135919	SERPINE2	-2.64047	-18.7898	0.008279
ENSG00000075239	ACAT1	-2.63911	-100.284	0.008312
ENSG00000101444	AHCY	2.639	129.756	0.008315
ENSG00000183682	BMP8A	2.63812	8.54256	0.008337
ENSG00000138796	HADH	2.63468	66.7164	0.008422
ENSG00000163082	SGPP2	-2.63407	-19.8709	0.008437
ENSG00000153317	ASAP1	-2.63317	-34.3096	0.008459
ENSG00000140525	FANCI	-2.63205	-82.5686	0.008487
ENSG00000074219	TEAD2	-2.63205	-25.6269	0.008487
ENSG00000181631	P2RY13	2.63085	27.7629	0.008517
ENSG00000288859	H2AC19	2.62997	366.096	0.008539
ENSG00000102904	TSNAXIP1	2.62993	408.682	0.00854
ENSG00000213578	CPLX3	2.62972	246.176	0.008545
ENSG00000135116	HRK	-2.62884	-47.9284	0.008568
ENSG00000064999	ANKS1A	-2.62881	-122.833	0.008569
ENSG00000100519	PSMC6	-2.6275	-66.8444	0.008601
ENSG00000082175	PGR	2.62627	205.065	0.008633
ENSG00000255307	OR52B2	2.62549	168.032	0.008652
ENSG00000084734	GCKR	2.6247	108.655	0.008673
ENSG00000072858	SIDT1	2.62459	7.53873	0.008675
ENSG00000214686	IQCF6	-2.62426	-282.7	0.008684
ENSG00000181585	TMIE	2.62425	102.387	0.008684
ENSG00000091732	ZC3HC1	-2.62239	-118.499	0.008732
ENSG00000278224	PRICKLE4	-2.62155	-7.70839	0.008753
ENSG00000148019	CEP78	-2.62092	-105.312	0.008769
ENSG00000183484	GPR132	2.62035	51.2108	0.008784
ENSG00000113302	IL12B	2.6201	59.7264	0.00879
ENSG00000184702	SEPTIN5	-2.62001	-366.71	0.008793
ENSG00000165475	CRYL1	-2.61843	-16.2611	0.008834
ENSG00000186326	RGS9BP	-2.61635	-35.7693	0.008887
ENSG00000213859	KCTD11	2.61622	96.0974	0.008891
ENSG00000075618	FSCN1	2.61442	57.2985	0.008938
ENSG00000184743	ATL3	-2.61318	-46.1932	0.00897
ENSG00000142102	PGGHG	-2.61272	-21.6483	0.008983
ENSG00000258102	MAP1LC3B2	-2.61226	-9.36414	0.008995
ENSG00000166762	CATSPER2	-2.60995	-30.0933	0.009055
ENSG00000104321	TRPA1	2.60867	108.45	0.009089
ENSG00000147526	TACC1	2.60609	57.9892	0.009158
ENSG00000205832	C16orf96	2.60144	269.839	0.009283
ENSG00000196704	AMZ2	2.60122	19.4416	0.009289
ENSG00000124067	SLC12A4	2.60089	101.974	0.009298
ENSG00000215817	ZC3H11B	-2.59886	-88.471	0.009353
ENSG00000113249	HAVCR1	-2.59871	-89.3947	0.009358
ENSG00000186193	SAPCD2	2.59866	60.446	0.009359
ENSG00000253958	CLDN23	2.59717	8.57186	0.0094
ENSG00000057704	TMCC3	-2.59668	-34.7295	0.009413
ENSG00000148600	CDHR1	-2.59518	-62.469	0.009454
ENSG00000173273	TNKS	2.59408	50.0334	0.009484
ENSG00000126603	GLIS2	-2.59371	-84.904	0.009495
ENSG00000168487	BMP1	2.59345	27.8737	0.009502
ENSG00000112304	ACOT13	-2.59254	-52.0639	0.009527
ENSG00000138092	CENPO	-2.59232	-82.6932	0.009533
ENSG00000168803	ADAL	-2.59183	-25.2463	0.009547
ENSG00000171587	DSCAM	-2.59178	-214.057	0.009548
ENSG00000177556	ATOX1	-2.59142	-21.2466	0.009558
ENSG00000138185	ENTPD1	2.5871	21.7758	0.009679
ENSG00000186166	CENATAC	2.58693	156.446	0.009684
ENSG00000283782	ENSG00000283782	2.58578	9.16737	0.009716
ENSG00000114378	HYAL1	2.58514	54.8385	0.009734
ENSG00000214688	C10orf105	-2.58489	-24.7027	0.009741
ENSG00000153107	ANAPC1	2.58447	58.6115	0.009753
ENSG00000248871	TNFSF12-TNFSF13	-2.58407	-36.9535	0.009764
ENSG00000205835	GMNC	2.5821	29.7711	0.00982
ENSG00000082212	ME2	-2.58164	-31.2136	0.009833
ENSG00000108439	PNPO	-2.57936	-95.4648	0.009898
ENSG00000173404	INSM1	2.57823	25.6446	0.009931
ENSG00000186891	TNFRSF18	2.57763	34.0023	0.009948
ENSG00000083444	PLOD1	2.57744	21.4328	0.009954
ENSG00000117215	PLA2G2D	2.57731	226.277	0.009957
ENSG00000176978	DPP7	2.57554	36.2645	0.010008
ENSG00000184924	PTRHD1	-2.57527	-63.26	0.010016
ENSG00000100294	MCAT	2.57192	49.9586	0.010114
ENSG00000166200	COPS2	-2.57173	-54.204	0.010119
ENSG00000112941	TENT4A	2.5714	19.6034	0.010129
ENSG00000104213	PDGFRL	2.57051	10.77	0.010155
ENSG00000111678	C12orf57	-2.57031	-34.7042	0.010161
ENSG00000162928	PEX13	-2.56981	-45.6254	0.010175
ENSG00000186847	KRT14	2.56949	141.758	0.010185
ENSG00000198914	POU3F3	2.56938	154.842	0.010188
ENSG00000232040	SCAND3	-2.56814	-187.855	0.010225
ENSG00000120057	SFRP5	2.56758	98.4434	0.010241
ENSG00000246705	H2AJ	2.5662	30.0702	0.010282
ENSG00000164346	NSA2	2.56566	42.1269	0.010298
ENSG00000164841	TMEM74	-2.5648	-49.0552	0.010324
ENSG00000100281	HMGXB4	-2.56437	-197.79	0.010336
ENSG00000181666	ZNF875	-2.56248	-134.581	0.010393
ENSG00000158869	FCER1G	-2.56101	-11.8856	0.010437
ENSG00000186572	DEFB107A	2.56052	2586.34	0.010452
ENSG00000145907	G3BP1	2.55999	36.234	0.010468
ENSG00000189164	ZNF527	-2.55941	-72.9102	0.010485
ENSG00000146263	MMS22L	-2.55867	-45.6542	0.010507
ENSG00000169193	CCDC126	2.55598	55.0982	0.010589
ENSG00000143314	MRPL24	-2.55225	-234.392	0.010703
ENSG00000171786	NHLH1	2.55063	82.1583	0.010753
ENSG00000054611	TBC1D22A	-2.55051	-21.559	0.010757
ENSG00000140323	DISP2	-2.54959	-49.2917	0.010785
ENSG00000267748	ENSG00000267748	2.54698	22.264	0.010866
ENSG00000079459	FDFT1	2.54508	13.6714	0.010925
ENSG00000138688	BLTP1	-2.5449	-56.3246	0.010931
ENSG00000204653	ASPDH	2.54434	45.2551	0.010949
ENSG00000168028	RPSA	2.54225	35.5675	0.011014
ENSG00000130997	POLN	2.54072	89.8085	0.011062
ENSG00000197253	TPSB2	-2.53271	-575.36	0.011319
ENSG00000118985	ELL2	-2.53224	-29.1695	0.011334
ENSG00000183513	COA5	-2.53163	-115.616	0.011353
ENSG00000149218	ENDOD1	-2.52971	-5.79943	0.011416
ENSG00000050748	MAPK9	2.52959	50.3916	0.01142
ENSG00000185070	FLRT2	2.52931	86.1908	0.011429
ENSG00000124574	ABCC10	-2.52886	-49.7438	0.011443
ENSG00000127129	EDN2	-2.52851	-252.743	0.011455
ENSG00000128815	WDFY4	2.52693	46.2863	0.011506
ENSG00000075651	PLD1	-2.52227	-17.2427	0.01166
ENSG00000164828	SUN1	-2.5198	-6.77014	0.011742
ENSG00000170779	CDCA4	2.51653	64.1856	0.011852
ENSG00000121053	EPX	2.5165	12.3699	0.011853
ENSG00000178184	PARD6G	-2.5146	-28.5104	0.011917
ENSG00000164037	SLC9B1	2.51386	65.0748	0.011942
ENSG00000175595	ERCC4	-2.51374	-40.3771	0.011946
ENSG00000250305	TRMT9B	-2.51235	-130.213	0.011993
ENSG00000132825	PPP1R3D	-2.51139	-156.586	0.012026
ENSG00000174992	ZG16	2.50974	233.169	0.012082
ENSG00000138640	FAM13A	2.50848	7.17931	0.012125
ENSG00000188316	ENO4	2.50696	25.8013	0.012177
ENSG00000067369	TP53BP1	2.50645	20.5716	0.012195
ENSG00000115084	SLC35F5	-2.50506	-18.8624	0.012243
ENSG00000255439	ENSG00000255439	2.50431	72.8073	0.012269
ENSG00000099617	EFNA2	-2.50387	-355.796	0.012284
ENSG00000178301	AQP11	-2.50382	-9.89184	0.012286
ENSG00000100612	DHRS7	-2.50323	-22.0575	0.012307
ENSG00000283439	SPEM3	2.50146	1119.51	0.012368
ENSG00000225526	MKRN2OS	2.50072	51.8036	0.012394
ENSG00000135362	PRR5L	2.49918	25.7702	0.012448
ENSG00000184465	WDR27	-2.4965	-33.0326	0.012543
ENSG00000181616	OR52H1	2.49643	120.017	0.012545
ENSG00000135966	TGFBRAP1	2.49525	22.7508	0.012587
ENSG00000219438	TAFA5	-2.49525	-121.187	0.012587
ENSG00000198252	STYX	2.49469	24.7832	0.012607
ENSG00000119669	IRF2BPL	2.49414	13.7742	0.012626
ENSG00000185760	KCNQ5	2.49402	19.9303	0.012631
ENSG00000174989	FBXW8	-2.49156	-67.5538	0.012718
ENSG00000105245	NUMBL	2.49117	61.6365	0.012732
ENSG00000184489	PTP4A3	-2.48996	-7.08465	0.012776
ENSG00000151692	RNF144A	-2.48679	-27.7287	0.01289
ENSG00000166170	BAG5	-2.4853	-40.6463	0.012944
ENSG00000138379	MSTN	-2.48512	-59.613	0.012951
ENSG00000129422	MTUS1	-2.48511	-20.0168	0.012951
ENSG00000182177	ASB18	2.48434	412.025	0.012979
ENSG00000132915	PDE6A	-2.48432	-190.388	0.01298
ENSG00000184939	ZFP90	-2.48046	-9.93518	0.013121
ENSG00000203546	ENSG00000203546	2.47821	132.037	0.013204
ENSG00000197238	H4C11	2.47779	34.646	0.01322
ENSG00000100346	CACNA1I	2.47708	194.777	0.013246
ENSG00000128524	ATP6V1F	-2.47582	-81.5232	0.013293
ENSG00000169223	LMAN2	-2.47526	-250.4	0.013314
ENSG00000196586	MYO6	2.47446	18.1917	0.013344
ENSG00000227729	RD3L	2.47205	17.423	0.013434
ENSG00000077935	SMC1B	-2.47184	-15.7675	0.013442
ENSG00000087074	PPP1R15A	2.46967	29.2096	0.013524
ENSG00000128408	RIBC2	-2.46872	-18.893	0.01356
ENSG00000081479	LRP2	-2.46732	-38.9238	0.013613
ENSG00000118513	MYB	-2.46704	-44.7257	0.013624
ENSG00000206530	CFAP44	2.46697	34.8291	0.013626
ENSG00000184956	MUC6	-2.46666	-318.248	0.013638
ENSG00000149639	SOGA1	-2.46662	-86.0461	0.013639
ENSG00000267795	SMIM22	2.46648	43.2942	0.013645
ENSG00000244617	ASPRV1	2.46627	164.357	0.013653
ENSG00000125780	TGM3	-2.46555	-59.5032	0.01368
ENSG00000166261	ZNF202	2.46313	56.0009	0.013773
ENSG00000175520	UBQLN3	2.46173	158.465	0.013827
ENSG00000104901	DKKL1	-2.46091	-47.0921	0.013858
ENSG00000010017	RANBP9	-2.45922	-42.9838	0.013924
ENSG00000135541	AHI1	-2.45876	-150.393	0.013942
ENSG00000101412	E2F1	-2.45413	-41.7073	0.014123
ENSG00000176797	DEFB103A	-2.45385	-6822.23	0.014134
ENSG00000171403	KRT9	-2.45246	-319.86	0.014188
ENSG00000146054	TRIM7	2.45137	13.5728	0.014232
ENSG00000126432	PRDX5	-2.45133	-83.6146	0.014233
ENSG00000139974	SLC38A6	2.44937	79.3183	0.014311
ENSG00000186453	FAM228A	2.44598	96.486	0.014446
ENSG00000038274	MAT2B	-2.44407	-106.642	0.014523
ENSG00000159217	IGF2BP1	-2.44376	-223.529	0.014535
ENSG00000126858	RHOT1	-2.44218	-178.156	0.014599
ENSG00000279000	OR10A6	2.44208	95.2046	0.014603
ENSG00000127415	IDUA	2.44162	8.86172	0.014621
ENSG00000122481	RWDD3	2.43968	21.451	0.0147
ENSG00000135373	EHF	-2.43967	-25.9311	0.014701
ENSG00000107902	LHPP	-2.43783	-6.23617	0.014776
ENSG00000124145	SDC4	2.43633	36.0853	0.014837
ENSG00000179546	HTR1D	2.4348	80.6446	0.0149
ENSG00000064687	ABCA7	2.43352	11.9073	0.014953
ENSG00000260861	ENSG00000260861	2.43287	14.1228	0.01498
ENSG00000235453	SMIM27	-2.43248	-184.919	0.014996
ENSG00000113328	CCNG1	2.43206	64.0501	0.015013
ENSG00000168515	SCGB1D1	-2.42934	-149.254	0.015126
ENSG00000142961	MOB3C	-2.42863	-17.7604	0.015156
ENSG00000066279	ASPM	-2.42673	-137.229	0.015236
ENSG00000258644	SYNJ2BP-COX16	2.42655	18.3433	0.015243
ENSG00000186314	PRELID2	-2.42584	-26.7807	0.015273
ENSG00000119844	AFTPH	2.42502	104.149	0.015308
ENSG00000089225	TBX5	2.424	329.474	0.015351
ENSG00000179055	OR13D1	-2.42385	-60.0271	0.015357
ENSG00000183760	ACP7	-2.4217	-23.3916	0.015448
ENSG00000158296	SLC13A3	2.42092	227.28	0.015481
ENSG00000204913	LRRC3C	-2.42035	-12.6454	0.015505
ENSG00000102837	OLFM4	2.41983	145.285	0.015528
ENSG00000064933	PMS1	2.41926	22.2165	0.015552
ENSG00000173327	MAP3K11	2.41802	71.0369	0.015605
ENSG00000168297	PXK	2.41797	12.8262	0.015607
ENSG00000169509	CRCT1	2.41451	317.319	0.015756
ENSG00000164111	ANXA5	-2.4145	-8.8744	0.015757
ENSG00000142513	ACP4	-2.4141	-98.2739	0.015774
ENSG00000203814	H2BC18	2.41354	223.7	0.015798
ENSG00000134824	FADS2	-2.41331	-12.9894	0.015808
ENSG00000177238	TRIM72	-2.41235	-145.701	0.01585
ENSG00000166603	MC4R	-2.41099	-100.501	0.015909
ENSG00000154719	MRPL39	2.40945	33.1496	0.015977
ENSG00000275896	PRSS2	2.40884	8.84619	0.016003
ENSG00000066468	FGFR2	2.4082	124.416	0.016032
ENSG00000050820	BCAR1	2.40582	65.1424	0.016136
ENSG00000198517	MAFK	-2.40577	-148.434	0.016138
ENSG00000242372	EIF6	-2.40327	-31.231	0.016249
ENSG00000136286	MYO1G	2.40299	56.0504	0.016262
ENSG00000126934	MAP2K2	2.4005	56.7737	0.016373
ENSG00000197279	ZNF165	2.39994	46.0259	0.016398
ENSG00000138468	SENP7	-2.39939	-52.6902	0.016423
ENSG00000119321	FKBP15	2.39858	54.1078	0.016459
ENSG00000118094	TREH	-2.39845	-302.132	0.016464
ENSG00000121281	ADCY7	-2.39842	-63.2808	0.016466
ENSG00000106004	HOXA5	-2.3984	-244.482	0.016467
ENSG00000204022	LIPJ	-2.39801	-97.0596	0.016485
ENSG00000204439	C6orf47	2.39771	117.394	0.016498
ENSG00000167601	AXL	2.3972	48.5513	0.016521
ENSG00000289791	ENSG00000289791	2.39702	8.26324	0.016529
ENSG00000241399	CD302	-2.39662	-21.4833	0.016547
ENSG00000174371	EXO1	-2.39656	-18.8631	0.01655
ENSG00000125457	MIF4GD	2.39615	11.5447	0.016568
ENSG00000284791	SMIM41	-2.39594	-55.941	0.016578
ENSG00000179165	PXT1	2.39582	121.246	0.016583
ENSG00000177202	SPACA4	2.3957	100.065	0.016589
ENSG00000139547	RDH16	-2.39519	-291.563	0.016612
ENSG00000170889	RPS9	2.39419	7.86677	0.016657
ENSG00000104427	ZC2HC1A	2.39404	32.1057	0.016664
ENSG00000187475	H1-6	2.39264	62.101	0.016727
ENSG00000114030	KPNA1	2.39104	46.9714	0.016801
ENSG00000198824	CHAMP1	2.39104	56.7423	0.016801
ENSG00000159176	CSRP1	2.39056	18.076	0.016823
ENSG00000165661	QSOX2	-2.38949	-127.729	0.016872
ENSG00000162676	GFI1	-2.38945	-30.9094	0.016874
ENSG00000180346	TIGD2	2.38815	66.2852	0.016933
ENSG00000155363	MOV10	-2.38772	-66.4876	0.016953
ENSG00000177302	TOP3A	2.38673	60.539	0.016999
ENSG00000203785	SPRR2E	2.38665	147.272	0.017003
ENSG00000182264	IZUMO1	-2.38578	-48.9375	0.017043
ENSG00000178802	MPI	2.3852	33.7825	0.01707
ENSG00000099821	POLRMT	-2.38377	-70.221	0.017136
ENSG00000064666	CNN2	2.38361	65.1752	0.017144
ENSG00000184999	SLC22A10	2.38346	199.514	0.017151
ENSG00000187595	ZNF385C	-2.38324	-31.8842	0.017161
ENSG00000138376	BARD1	2.3824	16.6795	0.0172
ENSG00000236104	ZBTB22	2.38211	112.598	0.017214
ENSG00000179580	RNF151	-2.38052	-11.3022	0.017288
ENSG00000149516	MS4A3	-2.38021	-41.6814	0.017303
ENSG00000184344	GDF3	-2.3799	-42.9268	0.017317
ENSG00000087502	ERGIC2	-2.37944	-26.9253	0.017339
ENSG00000073737	DHRS9	-2.37726	-61.8935	0.017442
ENSG00000130433	CACNG6	-2.37684	-8.6588	0.017462
ENSG00000258713	C20orf141	-2.37601	-133.398	0.017501
ENSG00000155858	LSM11	2.37498	18.1273	0.01755
ENSG00000110492	MDK	2.37357	139.333	0.017617
ENSG00000052749	RRP12	2.37345	32.5003	0.017623
ENSG00000168491	CCDC110	-2.37311	-23.4385	0.017639
ENSG00000213999	MEF2B	2.37301	8.31598	0.017644
ENSG00000106615	RHEB	-2.37153	-103.732	0.017715
ENSG00000105996	HOXA2	-2.37119	-206.651	0.017731
ENSG00000110717	NDUFS8	2.37074	63.3724	0.017752
ENSG00000111907	TPD52L1	-2.37003	-8.17486	0.017786
ENSG00000234284	ZNF879	-2.36983	-17.3863	0.017796
ENSG00000159753	CARMIL2	2.36966	64.9691	0.017804
ENSG00000172568	FNDC9	-2.36902	-41.6973	0.017835
ENSG00000141741	MIEN1	-2.3676	-113.237	0.017904
ENSG00000124641	MED20	2.36757	17.6146	0.017905
ENSG00000182108	DEXI	-2.36689	-53.8362	0.017938
ENSG00000111224	PARP11	-2.3665	-83.9197	0.017957
ENSG00000182224	CYB5D1	-2.36632	-65.2566	0.017966
ENSG00000205060	SLC35B4	-2.36527	-22.0441	0.018017
ENSG00000129562	DAD1	2.36518	16.6874	0.018021
ENSG00000196659	TTC30B	-2.3642	-88.3968	0.018069
ENSG00000132716	DCAF8	-2.36388	-61.4884	0.018085
ENSG00000155052	CNTNAP5	-2.36322	-99.5689	0.018117
ENSG00000123154	WDR83	2.36313	134.802	0.018122
ENSG00000163933	RFT1	2.36308	90.6819	0.018124
ENSG00000076685	NT5C2	2.36299	13.6711	0.018128
ENSG00000189068	VSTM1	-2.36253	-19.3554	0.018151
ENSG00000143258	USP21	-2.36243	-104.015	0.018155
ENSG00000063245	EPN1	-2.3609	-45.6324	0.018231
ENSG00000104643	MTMR9	-2.36067	-47.5088	0.018242
ENSG00000140287	HDC	2.36024	20.0164	0.018263
ENSG00000175806	MSRA	2.35825	45.9952	0.018361
ENSG00000186038	HTR3E	-2.35802	-40.2999	0.018373
ENSG00000230657	PRB4	-2.35617	-244.482	0.018464
ENSG00000242110	AMACR	2.35502	8.0496	0.018522
ENSG00000120992	LYPLA1	2.35373	50.4192	0.018586
ENSG00000198945	L3MBTL3	2.35309	42.3872	0.018618
ENSG00000177565	TBL1XR1	2.35306	94.0647	0.01862
ENSG00000181143	MUC16	-2.35202	-211.678	0.018672
ENSG00000268870	ENSG00000268870	2.35029	10.1765	0.018759
ENSG00000079277	MKNK1	2.35024	58.926	0.018761
ENSG00000138755	CXCL9	-2.34906	-168.374	0.018821
ENSG00000205356	TECPR1	2.34789	27.4051	0.01888
ENSG00000171060	C8orf74	-2.34757	-100.494	0.018896
ENSG00000075223	SEMA3C	2.34645	14.6027	0.018953
ENSG00000229544	NKX1-2	2.34536	115.096	0.019009
ENSG00000215915	ATAD3C	2.34381	296.839	0.019088
ENSG00000256235	SMIM3	2.34231	97.6328	0.019165
ENSG00000122034	GTF3A	-2.34087	-34.6522	0.019239
ENSG00000167261	DPEP2	2.33883	24.2555	0.019344
ENSG00000154743	TSEN2	-2.33772	-48.6377	0.019402
ENSG00000145879	SPINK7	-2.33719	-850.451	0.019429
ENSG00000088827	SIGLEC1	-2.33642	-204.108	0.019469
ENSG00000066379	POLR1H	-2.33589	-51.1481	0.019497
ENSG00000000938	FGR	2.33561	43.0764	0.019512
ENSG00000290292	HOMEZ	-2.3351	-57.6369	0.019538
ENSG00000173511	VEGFB	-2.33417	-68.2277	0.019587
ENSG00000112592	TBP	-2.33412	-70.8247	0.01959
ENSG00000136059	VILL	2.33248	89.3352	0.019675
ENSG00000106302	HYAL4	2.33242	174.816	0.019679
ENSG00000100888	CHD8	2.33175	46.4068	0.019714
ENSG00000145050	MANF	-2.33149	-59.4383	0.019727
ENSG00000140474	ULK3	2.33128	110.869	0.019739
ENSG00000129480	DTD2	2.33102	80.5051	0.019752
ENSG00000141279	NPEPPS	-2.33088	-109.028	0.01976
ENSG00000104783	KCNN4	2.33028	46.4044	0.019792
ENSG00000137634	NXPE4	2.33018	329.723	0.019797
ENSG00000126005	MMP24OS	-2.33013	-24.8834	0.019799
ENSG00000082641	NFE2L1	-2.3292	-90.0583	0.019848
ENSG00000135355	GJA10	2.32876	244.131	0.019872
ENSG00000173269	MMRN2	-2.32871	-15.7321	0.019874
ENSG00000172724	CCL19	-2.32818	-22.5228	0.019903
ENSG00000142751	GPN2	-2.32752	-18.1729	0.019938
ENSG00000171109	MFN1	2.32592	45.0967	0.020023
ENSG00000124226	RNF114	2.32573	58.5977	0.020033
ENSG00000198783	ZNF830	-2.32532	-118.803	0.020055
ENSG00000163209	SPRR3	-2.32525	-117.448	0.020059
ENSG00000006576	PHTF2	2.32475	50.5764	0.020085
ENSG00000136877	FPGS	-2.32469	-23.7741	0.020089
ENSG00000106331	PAX4	2.32335	243.694	0.02016
ENSG00000184984	CHRM5	2.32293	100.094	0.020183
ENSG00000159398	CES5A	2.32285	90.4638	0.020187
ENSG00000110900	TSPAN11	2.3227	232.36	0.020195
ENSG00000204178	MACO1	2.32208	1025.9	0.020228
ENSG00000122958	VPS26A	2.32151	101.104	0.020259
ENSG00000148634	HERC4	2.32142	70.3465	0.020264
ENSG00000183638	RP1L1	2.32017	334.952	0.020332
ENSG00000068079	IFI35	-2.31901	-54.6343	0.020395
ENSG00000164076	CAMKV	2.3187	23.9814	0.020411
ENSG00000116212	LRRC42	2.31661	70.2606	0.020525
ENSG00000166016	ABTB2	-2.31584	-31.074	0.020567
ENSG00000205423	CNEP1R1	2.31539	37.1595	0.020592
ENSG00000158050	DUSP2	2.31529	41.4512	0.020597
ENSG00000169474	SPRR1A	2.31469	61.3742	0.02063
ENSG00000180479	ZNF571	-2.31442	-142.985	0.020645
ENSG00000214216	IQCJ	-2.31339	-404.061	0.020701
ENSG00000205362	MT1A	-2.31308	-54.4099	0.020718
ENSG00000120526	NUDCD1	-2.31307	-80.1148	0.020719
ENSG00000129219	PLD2	-2.31297	-48.6097	0.020724
ENSG00000137809	ITGA11	-2.31148	-102.851	0.020806
ENSG00000105750	ZNF85	2.31131	35.0987	0.020816
ENSG00000124191	TOX2	2.31123	5.77773	0.02082
ENSG00000049540	ELN	2.31038	253.821	0.020867
ENSG00000249240	ENSG00000249240	2.30821	41.8086	0.020987
ENSG00000111537	IFNG	-2.30815	-11.8314	0.020991
ENSG00000165097	KDM1B	2.30708	148.922	0.02105
ENSG00000184719	RNLS	-2.30657	-11.7115	0.021079
ENSG00000227059	ANHX	2.3064	70.3305	0.021088
ENSG00000148459	PDSS1	-2.30562	-31.9648	0.021132
ENSG00000177030	DEAF1	-2.30435	-93.5706	0.021203
ENSG00000176022	B3GALT6	2.30416	78.017	0.021214
ENSG00000124657	OR2B6	-2.30378	-178.977	0.021235
ENSG00000104848	KCNA7	-2.30324	-100.876	0.021266
ENSG00000284704	SCYGR3	-2.3032	-77.0841	0.021267
ENSG00000104774	MAN2B1	2.30314	125.576	0.021271
ENSG00000167705	RILP	2.30287	78.3953	0.021286
ENSG00000268500	SIGLEC5	-2.30174	-47.9204	0.02135
ENSG00000168631	MUCL3	-2.30098	-243.541	0.021393
ENSG00000135211	TMEM60	2.30023	54.4823	0.021435
ENSG00000116199	FAM20B	-2.2995	-23.5008	0.021476
ENSG00000158525	CPA5	2.29825	34.1527	0.021548
ENSG00000184986	TMEM121	-2.29687	-58.8656	0.021626
ENSG00000139193	CD27	-2.29683	-23.8279	0.021628
ENSG00000144741	SLC25A26	-2.2966	-128.539	0.021642
ENSG00000103275	UBE2I	-2.29652	-39.5149	0.021646
ENSG00000088280	ASAP3	2.2958	14.7727	0.021687
ENSG00000151065	DCP1B	2.29546	59.7765	0.021707
ENSG00000163611	SPICE1	2.29545	19.0517	0.021707
ENSG00000215372	ZNF705G	2.29533	1967.84	0.021714
ENSG00000038382	TRIO	-2.29329	-148.953	0.021831
ENSG00000112149	CD83	-2.29243	-41.7169	0.021881
ENSG00000185621	LMLN	-2.29172	-95.142	0.021922
ENSG00000144619	CNTN4	2.28936	98.5454	0.022058
ENSG00000123374	CDK2	-2.28894	-42.2478	0.022083
ENSG00000240654	C1QTNF9	2.2886	64.3497	0.022102
ENSG00000105549	THEG	2.28847	185.953	0.02211
ENSG00000197312	DDI2	-2.28751	-56.587	0.022166
ENSG00000138613	APH1B	-2.28717	-23.0167	0.022186
ENSG00000104626	ERI1	2.28688	36.4296	0.022203
ENSG00000012232	EXTL3	-2.2846	-33.6363	0.022336
ENSG00000070444	MNT	-2.28448	-45.5122	0.022343
ENSG00000122218	COPA	2.28404	63.9256	0.022369
ENSG00000076513	ANKRD13A	2.28367	157.091	0.022391
ENSG00000163072	NOSTRIN	-2.28351	-20.6478	0.0224
ENSG00000125726	CD70	-2.28348	-47.1325	0.022402
ENSG00000023902	PLEKHO1	2.28329	33.7141	0.022413
ENSG00000164061	BSN	-2.28325	-246.14	0.022416
ENSG00000112763	BTN2A1	2.283	18.2117	0.022431
ENSG00000166926	MS4A6E	-2.28207	-177.248	0.022485
ENSG00000167772	ANGPTL4	2.28078	24.6716	0.022562
ENSG00000153294	ADGRF4	-2.28032	-125.754	0.022589
ENSG00000137693	YAP1	-2.27964	-26.0612	0.022629
ENSG00000171135	JAGN1	-2.2778	-29.5903	0.022738
ENSG00000196504	PRPF40A	2.27715	35.8362	0.022777
ENSG00000183161	FANCF	2.27702	33.6416	0.022785
ENSG00000284779	ENSG00000284779	-2.27666	-169.14	0.022807
ENSG00000188032	C19orf67	2.27628	73.4341	0.022829
ENSG00000111897	SERINC1	-2.2762	-32.427	0.022834
ENSG00000100926	TM9SF1	2.27604	57.4971	0.022844
ENSG00000183747	ACSM2A	-2.27555	-67.0285	0.022873
ENSG00000249853	HS3ST5	-2.27541	-239.707	0.022881
ENSG00000170819	BFSP2	-2.27411	-114.058	0.022959
ENSG00000170417	TMEM182	2.27316	50.2508	0.023017
ENSG00000112053	SLC26A8	2.27312	18.4708	0.023019
ENSG00000125966	MMP24	2.27298	160.044	0.023027
ENSG00000160179	ABCG1	2.27269	16.2115	0.023045
ENSG00000068137	PLEKHH3	2.27212	19.2937	0.023079
ENSG00000150054	MPP7	2.27147	26.364	0.023118
ENSG00000183914	DNAH2	2.26879	111.13	0.023281
ENSG00000110801	PSMD9	2.26868	25.9307	0.023288
ENSG00000123505	AMD1	-2.268	-45.3833	0.023329
ENSG00000128654	MTX2	-2.26771	-123.422	0.023347
ENSG00000159063	ALG8	-2.2675	-11.0774	0.02336
ENSG00000272980	ENSG00000272980	2.26654	41.1416	0.023419
ENSG00000111261	MANSC1	-2.26593	-27.0734	0.023456
ENSG00000122483	CCDC18	2.26436	25.8165	0.023552
ENSG00000124939	SCGB2A1	2.26388	167.219	0.023581
ENSG00000010818	HIVEP2	2.26366	134.331	0.023595
ENSG00000114631	PODXL2	2.26319	80.1965	0.023624
ENSG00000106526	ACTR3C	-2.26268	-60.9365	0.023656
ENSG00000163666	HESX1	2.26031	65.0996	0.023802
ENSG00000078399	HOXA9	-2.26019	-94.3159	0.02381
ENSG00000172366	MCRIP2	-2.25953	-58.1939	0.023851
ENSG00000114349	GNAT1	-2.25904	-48.6682	0.023881
ENSG00000117643	MAN1C1	2.25851	96.7097	0.023914
ENSG00000182923	CEP63	2.25675	20.8151	0.024024
ENSG00000169905	TOR1AIP2	-2.25578	-101.641	0.024084
ENSG00000198380	GFPT1	-2.2557	-75.813	0.02409
ENSG00000116032	GRIN3B	-2.25531	-35.1224	0.024114
ENSG00000104613	INTS10	-2.25503	-60.2792	0.024131
ENSG00000167139	TBC1D21	2.25243	51.938	0.024295
ENSG00000175707	KDF1	-2.2522	-92.7208	0.024309
ENSG00000132953	XPO4	-2.25206	-24.9388	0.024318
ENSG00000049239	H6PD	-2.25185	-33.4758	0.024332
ENSG00000138271	GPR87	2.25171	107.429	0.024341
ENSG00000165474	GJB2	-2.25163	-48.8396	0.024345
ENSG00000090530	P3H2	-2.25151	-56.9979	0.024353
ENSG00000223638	RFPL4A	-2.25144	-59.7574	0.024358
ENSG00000006282	SPATA20	2.25106	6.43626	0.024382
ENSG00000196466	ZNF799	-2.24933	-45.6738	0.024492
ENSG00000169218	RSPO1	-2.24838	-97.6347	0.024552
ENSG00000105559	PLEKHA4	-2.24803	-22.4081	0.024574
ENSG00000078804	TP53INP2	2.24761	74.5228	0.024601
ENSG00000100324	TAB1	-2.24724	-65.9867	0.024625
ENSG00000100422	CERK	-2.24699	-27.1998	0.02464
ENSG00000151025	GPR158	2.24667	248.954	0.024661
ENSG00000161542	PRPSAP1	-2.24653	-91.3513	0.02467
ENSG00000137806	NDUFAF1	-2.24576	-37.6511	0.024719
ENSG00000132773	TOE1	2.24374	167.722	0.024849
ENSG00000167614	TTYH1	2.24344	93.5119	0.024868
ENSG00000189233	NUGGC	-2.24334	-11.5463	0.024875
ENSG00000138035	PNPT1	-2.24312	-48.228	0.024889
ENSG00000152611	CAPSL	-2.24164	-68.0421	0.024985
ENSG00000102524	TNFSF13B	2.2407	27.1197	0.025045
ENSG00000204815	ODAD4	2.24067	58.3727	0.025048
ENSG00000117602	RCAN3	-2.23966	-77.5357	0.025113
ENSG00000112578	BYSL	2.23932	174.778	0.025135
ENSG00000085433	WDR47	2.23896	39.1104	0.025158
ENSG00000272636	DOC2B	-2.23869	-35.6814	0.025176
ENSG00000175352	NRIP3	-2.23869	-11.1812	0.025176
ENSG00000128886	ELL3	2.2384	26.1451	0.025195
ENSG00000097096	SYDE2	-2.238	-8.49029	0.025221
ENSG00000277258	PCGF2	2.23773	53.2808	0.025238
ENSG00000203499	IQANK1	2.23446	52.5801	0.025453
ENSG00000047932	GOPC	2.23376	36.8898	0.025499
ENSG00000013293	SLC7A14	-2.23349	-371.529	0.025517
ENSG00000160469	BRSK1	-2.23311	-66.2879	0.025542
ENSG00000171631	P2RY6	-2.23279	-10.4565	0.025563
ENSG00000204060	FOXO6	2.23227	18.5827	0.025597
ENSG00000160563	MED27	2.23165	74.3571	0.025638
ENSG00000180817	PPA1	2.23148	33.711	0.025649
ENSG00000149485	FADS1	-2.23116	-32.6191	0.02567
ENSG00000264522	OTUD7B	-2.2307	-22.1172	0.025701
ENSG00000109265	CRACD	2.23026	16.7307	0.02573
ENSG00000160683	CXCR5	2.23022	23.0796	0.025733
ENSG00000132432	SEC61G	-2.22979	-54.7642	0.025761
ENSG00000180035	ZNF48	-2.22954	-186.262	0.025778
ENSG00000166860	ZBTB39	2.22952	56.1933	0.02578
ENSG00000126861	OMG	2.22926	268.793	0.025797
ENSG00000162384	CZIB	-2.22826	-27.0704	0.025863
ENSG00000197275	RAD54B	-2.22801	-33.5607	0.02588
ENSG00000241598	KRTAP5-4	2.22785	291.74	0.025891
ENSG00000224940	PRRT4	-2.22741	-35.6126	0.02592
ENSG00000140688	RUSF1	2.22724	93.0719	0.025931
ENSG00000180957	PITPNB	-2.22717	-41.3624	0.025936
ENSG00000151849	CENPJ	2.2268	110.791	0.025961
ENSG00000206559	ZCWPW2	-2.22656	-69.5485	0.025977
ENSG00000128891	CCDC32	-2.22583	-13.1338	0.026026
ENSG00000154678	PDE1C	2.22578	70.5759	0.026029
ENSG00000025434	NR1H3	-2.22559	-93.5162	0.026042
ENSG00000083290	ULK2	-2.22512	-81.9508	0.026073
ENSG00000213782	DDX47	2.22489	84.1194	0.026089
ENSG00000147364	FBXO25	2.22468	22.1301	0.026103
ENSG00000013725	CD6	2.22413	61.5202	0.02614
ENSG00000213416	KRTAP4-12	-2.22359	-55.6715	0.026176
ENSG00000152591	DSPP	2.22354	307.14	0.02618
ENSG00000196805	SPRR2B	-2.22299	-57.583	0.026217
ENSG00000227345	PARG	2.22277	165.45	0.026231
ENSG00000126803	HSPA2	-2.22133	-5.60391	0.026329
ENSG00000176895	OR51A7	-2.2186	-193.867	0.026514
ENSG00000157613	CREB3L1	-2.21802	-120.638	0.026554
ENSG00000040341	STAU2	2.21784	32.2231	0.026566
ENSG00000134294	SLC38A2	-2.2147	-78.1353	0.02678
ENSG00000124243	BCAS4	2.2146	4.09917	0.026787
ENSG00000135365	PHF21A	-2.21409	-223.485	0.026823
ENSG00000159214	CCDC24	-2.21338	-122.889	0.026872
ENSG00000284873	OOSP1	2.21284	222.688	0.026909
ENSG00000144476	ACKR3	-2.2128	-6.33316	0.026911
ENSG00000145217	SLC26A1	-2.21155	-14.2037	0.026998
ENSG00000121406	ZNF549	-2.21132	-172.884	0.027013
ENSG00000138614	INTS14	2.21012	250.108	0.027097
ENSG00000145414	NAF1	-2.20973	-16.9106	0.027124
ENSG00000080511	RDH8	-2.20949	-129.441	0.027141
ENSG00000285188	ENSG00000285188	-2.20947	-30.4714	0.027142
ENSG00000070610	GBA2	2.20867	20.0673	0.027198
ENSG00000204267	TAP2	2.20845	11.8981	0.027213
ENSG00000006468	ETV1	-2.20826	-19.8434	0.027226
ENSG00000177082	WDR73	-2.20742	-74.5339	0.027285
ENSG00000204120	GIGYF2	2.20658	25.2351	0.027343
ENSG00000266472	MRPS21	-2.20639	-17.0905	0.027357
ENSG00000188807	TMEM201	-2.20597	-347.773	0.027386
ENSG00000188738	FSIP2	2.20585	194.592	0.027395
ENSG00000145592	RPL37	2.20515	46.0032	0.027444
ENSG00000042980	ADAM28	2.20469	24.3318	0.027476
ENSG00000188554	NBR1	-2.20444	-54.4471	0.027494
ENSG00000106392	C1GALT1	2.20318	6.0666	0.027582
ENSG00000170091	NSG2	-2.20309	-276.12	0.027588
ENSG00000131910	NR0B2	-2.20299	-109.284	0.027596
ENSG00000156381	ANKRD9	2.20224	30.0548	0.027648
ENSG00000205476	CCDC85C	-2.20138	-29.3099	0.027709
ENSG00000116774	OLFML3	2.20002	56.4941	0.027806
ENSG00000204531	POU5F1	2.1999	14.2579	0.027814
ENSG00000163909	HEYL	2.1992	56.4327	0.027864
ENSG00000122783	CYREN	-2.19807	-36.7741	0.027944
ENSG00000182446	NPLOC4	2.19798	43.4527	0.02795
ENSG00000198874	TYW1	-2.19798	-23.2973	0.027951
ENSG00000136295	TTYH3	2.19746	17.3787	0.027987
ENSG00000157211	CDCP2	-2.19735	-190.429	0.027995
ENSG00000205038	PKHD1L1	2.19612	107.792	0.028083
ENSG00000103091	WDR59	2.19604	33.7121	0.028089
ENSG00000136631	VPS45	-2.19532	-16.4231	0.02814
ENSG00000117266	CDK18	2.19516	20.0865	0.028152
ENSG00000101441	CST4	2.1949	150.949	0.028171
ENSG00000057663	ATG5	2.19423	79.1941	0.028219
ENSG00000096433	ITPR3	-2.19377	-39.3568	0.028252
ENSG00000159516	SPRR2G	-2.19364	-263.271	0.028261
ENSG00000157303	SUSD3	-2.1931	-25.6523	0.0283
ENSG00000116205	TCEANC2	-2.19272	-58.4544	0.028328
ENSG00000273513	TBC1D3K	2.19159	1219.21	0.028409
ENSG00000136010	ALDH1L2	2.1914	20.4447	0.028423
ENSG00000212864	RNF208	-2.19123	-149.165	0.028435
ENSG00000167645	YIF1B	-2.19089	-240.931	0.02846
ENSG00000008382	MPND	2.19082	34.4047	0.028465
ENSG00000269590	ENSG00000269590	-2.18973	-93.1447	0.028544
ENSG00000089327	FXYD5	-2.18918	-17.7229	0.028584
ENSG00000157895	C12orf43	-2.18916	-25.2308	0.028585
ENSG00000130669	PAK4	-2.18852	-60.933	0.028632
ENSG00000170054	SERPINA9	2.18719	114.076	0.028729
ENSG00000285947	ENSG00000285947	2.18689	7.55891	0.028751
ENSG00000164136	IL15	-2.18639	-22.1346	0.028787
ENSG00000130749	ZC3H4	-2.18509	-239.086	0.028882
ENSG00000253276	CCDC71L	2.18427	35.6777	0.028942
ENSG00000124575	H1-3	2.18344	13.8355	0.029003
ENSG00000142606	MMEL1	2.18055	76.7244	0.029217
ENSG00000106927	AMBP	-2.18054	-103.732	0.029217
ENSG00000213047	DENND1B	2.17926	95.3833	0.029312
ENSG00000173080	RXFP4	-2.17914	-33.3912	0.029321
ENSG00000186207	LCE5A	2.1791	829.525	0.029324
ENSG00000137825	ITPKA	-2.17837	-27.2403	0.029378
ENSG00000113810	SMC4	2.17821	47.6429	0.029391
ENSG00000160791	CCR5	-2.17726	-5.66467	0.029461
ENSG00000007520	TSR3	-2.17677	-132.728	0.029497
ENSG00000168090	COPS6	2.17671	105.059	0.029502
ENSG00000168135	KCNJ4	2.17603	151.722	0.029553
ENSG00000166869	CHP2	2.17577	105.465	0.029572
ENSG00000162745	OLFML2B	-2.17552	-53.2259	0.029591
ENSG00000187855	ASCL4	-2.17472	-111.014	0.029651
ENSG00000111490	TBC1D30	-2.17465	-38.8085	0.029656
ENSG00000099282	TSPAN15	-2.17429	-13.4657	0.029683
ENSG00000180113	TDRD6	-2.17428	-910.397	0.029684
ENSG00000130176	CNN1	2.1738	54.6966	0.02972
ENSG00000125872	LRRN4	-2.17359	-157.47	0.029736
ENSG00000115884	SDC1	-2.17252	-29.2801	0.029817
ENSG00000153113	CAST	2.17248	53.2035	0.029819
ENSG00000096088	PGC	-2.17238	-229.906	0.029827
ENSG00000123179	EBPL	-2.17105	-7.86364	0.029927
ENSG00000169174	PCSK9	2.16997	78.7404	0.030009
ENSG00000022355	GABRA1	-2.16917	-162.133	0.03007
ENSG00000204511	MCCD1	-2.16873	-29.4356	0.030103
ENSG00000084110	HAL	-2.16779	-22.3923	0.030175
ENSG00000178078	STAP2	2.16771	4.67629	0.030181
ENSG00000119917	IFIT3	-2.16712	-18.6951	0.030226
ENSG00000103024	NME3	2.16652	109.17	0.030271
ENSG00000116191	RALGPS2	2.16608	24.2421	0.030305
ENSG00000091831	ESR1	-2.16581	-264.009	0.030325
ENSG00000257411	ENSG00000257411	-2.16499	-117.313	0.030389
ENSG00000204217	BMPR2	-2.16484	-28.9913	0.0304
ENSG00000167617	CDC42EP5	-2.16458	-26.2419	0.03042
ENSG00000118113	MMP8	-2.16434	-60.7511	0.030438
ENSG00000013583	HEBP1	2.16422	9.75152	0.030448
ENSG00000135374	ELF5	-2.16407	-44.2204	0.030459
ENSG00000136159	NUDT15	-2.16337	-52.1025	0.030513
ENSG00000178096	BOLA1	-2.16201	-46.4786	0.030617
ENSG00000169282	KCNAB1	-2.16123	-208.489	0.030678
ENSG00000177239	MAN1B1	-2.16047	-93.2702	0.030736
ENSG00000136444	RSAD1	-2.16012	-111.308	0.030764
ENSG00000254726	MEX3A	-2.15974	-172.92	0.030793
ENSG00000163606	CD200R1	-2.15969	-16.9073	0.030797
ENSG00000115677	HDLBP	2.15869	31.5587	0.030874
ENSG00000158402	CDC25C	-2.15781	-99.3339	0.030943
ENSG00000163581	SLC2A2	-2.15696	-229.44	0.031009
ENSG00000099960	SLC7A4	2.15666	11.5061	0.031032
ENSG00000154760	SLFN13	2.15648	28.391	0.031046
ENSG00000289762	SMIM46	-2.15635	-41.9416	0.031056
ENSG00000197079	KRT35	-2.15595	-69.1478	0.031088
ENSG00000164082	GRM2	-2.15437	-43.84	0.031211
ENSG00000137547	MRPL15	2.15364	17.6459	0.031269
ENSG00000156521	TYSND1	2.15362	115.924	0.03127
ENSG00000290183	ENSG00000290183	2.15347	20.4457	0.031282
ENSG00000184967	NOC4L	-2.15221	-225.646	0.031381
ENSG00000111319	SCNN1A	-2.15197	-12.6149	0.0314
ENSG00000196208	GREB1	-2.15134	-63.7381	0.031449
ENSG00000122592	HOXA7	2.15103	177.884	0.031474
ENSG00000001084	GCLC	2.151	26.3087	0.031476
ENSG00000154814	OXNAD1	2.15057	43.4764	0.03151
ENSG00000111731	C2CD5	2.15036	40.4492	0.031527
ENSG00000196584	XRCC2	-2.15003	-79.4426	0.031553
ENSG00000086504	MRPL28	2.14981	53.0269	0.03157
ENSG00000163125	RPRD2	-2.14977	-108.572	0.031573
ENSG00000108947	EFNB3	2.14963	32.5761	0.031584
ENSG00000111452	ADGRD1	2.14961	72.8385	0.031586
ENSG00000116985	BMP8B	2.14808	9.58676	0.031708
ENSG00000154174	TOMM70	2.14791	169.665	0.031721
ENSG00000167632	TRAPPC9	-2.1479	-6.69384	0.031721
ENSG00000242866	STRC	2.14753	205.497	0.031751
ENSG00000092051	JPH4	2.14703	254.409	0.031791
ENSG00000052841	TTC17	-2.14677	-121.021	0.031812
ENSG00000132718	SYT11	-2.1455	-115.162	0.031913
ENSG00000164761	TNFRSF11B	-2.14474	-13.7864	0.031974
ENSG00000113916	BCL6	2.14464	12.9456	0.031982
ENSG00000225528	TMA7B	-2.14404	-77.964	0.032029
ENSG00000035141	FAM136A	2.14373	33.3515	0.032055
ENSG00000124562	SNRPC	-2.14314	-132.388	0.032102
ENSG00000120137	PANK3	2.14204	50.0774	0.03219
ENSG00000124557	BTN1A1	2.14025	17.6287	0.032334
ENSG00000100614	PPM1A	2.13996	53.6897	0.032358
ENSG00000249773	ENSG00000249773	2.1391	10.2229	0.032427
ENSG00000091656	ZFHX4	2.13809	468.125	0.03251
ENSG00000154188	ANGPT1	-2.13659	-19.6417	0.032632
ENSG00000120875	DUSP4	2.13613	11.5783	0.032669
ENSG00000132330	SCLY	2.13603	59.5938	0.032677
ENSG00000204520	MICA	-2.13602	-9.24577	0.032678
ENSG00000002549	LAP3	-2.13509	-14.5794	0.032754
ENSG00000183831	ANKRD45	2.13492	66.8102	0.032768
ENSG00000128284	APOL3	-2.13423	-43.6782	0.032824
ENSG00000166126	AMN	-2.13369	-22.4454	0.032868
ENSG00000165215	CLDN3	2.13269	63.8282	0.03295
ENSG00000160117	ANKLE1	2.1322	47.5831	0.03299
ENSG00000132356	PRKAA1	2.13183	22.1085	0.033021
ENSG00000138670	RASGEF1B	-2.13176	-31.0612	0.033026
ENSG00000156261	CCT8	-2.13112	-23.2189	0.033079
ENSG00000166377	ATP9B	-2.13089	-16.6355	0.033098
ENSG00000112893	MAN2A1	2.13042	41.1777	0.033137
ENSG00000095932	SMIM24	2.13033	22.755	0.033144
ENSG00000161981	SNRNP25	2.13007	13.0664	0.033166
ENSG00000114626	ABTB1	2.12887	30.1534	0.033265
ENSG00000172586	CHCHD1	2.12832	115.21	0.03331
ENSG00000038295	TLL1	-2.12673	-235.129	0.033442
ENSG00000140600	SH3GL3	2.12587	74.1616	0.033514
ENSG00000171867	PRNP	2.12544	35.9036	0.03355
ENSG00000005073	HOXA11	2.12531	160.329	0.033561
ENSG00000118579	MED28	2.12468	34.9228	0.033613
ENSG00000127324	TSPAN8	2.12468	205.97	0.033614
ENSG00000060718	COL11A1	2.12273	194.134	0.033777
ENSG00000153234	NR4A2	-2.12248	-110.174	0.033797
ENSG00000171680	PLEKHG5	2.12084	11.1014	0.033935
ENSG00000188343	CIBAR1	-2.11993	-63.149	0.034012
ENSG00000187866	PABIR1	2.11944	17.7427	0.034053
ENSG00000130396	AFDN	-2.11923	-24.5536	0.034071
ENSG00000174358	SLC6A19	-2.11907	-208.006	0.034084
ENSG00000106178	CCL24	-2.11896	-36.6899	0.034094
ENSG00000116176	TPSG1	-2.1184	-243.187	0.034142
ENSG00000180998	GPR137C	2.11797	238.462	0.034178
ENSG00000113643	RARS1	-2.11759	-79.2097	0.03421
ENSG00000163888	CAMK2N2	-2.11711	-100.696	0.03425
ENSG00000116688	MFN2	2.11695	45.0476	0.034264
ENSG00000070669	ASNS	2.11656	32.4103	0.034297
ENSG00000174373	RALGAPA1	-2.11548	-30.6612	0.034389
ENSG00000005981	ASB4	2.11541	236.582	0.034395
ENSG00000099337	KCNK6	-2.11449	-43.5199	0.034474
ENSG00000223658	C1GALT1C1L	-2.1144	-15.5009	0.034481
ENSG00000114923	SLC4A3	2.11414	110.933	0.034503
ENSG00000213066	CEP43	2.11273	22.5977	0.034624
ENSG00000104728	ARHGEF10	2.11233	75.1098	0.034658
ENSG00000134202	GSTM3	-2.11228	-19.8385	0.034663
ENSG00000089597	GANAB	2.11015	184.209	0.034845
ENSG00000101247	NDUFAF5	-2.10874	-53.8797	0.034967
ENSG00000132801	ZSWIM3	2.10848	66.9482	0.034989
ENSG00000182963	GJC1	-2.10816	-125.296	0.035017
ENSG00000144589	STK11IP	2.10733	145.409	0.035089
ENSG00000106034	CPED1	2.10611	61.6403	0.035195
ENSG00000165061	ZMAT4	2.10559	77.0374	0.03524
ENSG00000181315	ZNF322	-2.10554	-34.5943	0.035245
ENSG00000143401	ANP32E	-2.10507	-78.9093	0.035285
ENSG00000129159	KCNC1	-2.10486	-71.4224	0.035304
ENSG00000116014	KISS1R	-2.10419	-78.8449	0.035362
ENSG00000197437	OR13G1	2.10375	139.912	0.035401
ENSG00000141458	NPC1	-2.10312	-77.4014	0.035455
ENSG00000162892	IL24	2.10292	20.2627	0.035472
ENSG00000157483	MYO1E	-2.10284	-38.494	0.03548
ENSG00000115155	OTOF	-2.10018	-101.738	0.035713
ENSG00000185947	ZNF267	-2.09937	-31.1822	0.035784
ENSG00000103494	RPGRIP1L	-2.09932	-63.7693	0.035789
ENSG00000240386	LCE1F	-2.09864	-205.096	0.035849
ENSG00000138964	PARVG	2.09735	5.38324	0.035963
ENSG00000144550	CPNE9	-2.09692	-70.9337	0.036001
ENSG00000104687	GSR	2.09635	24.1825	0.036051
ENSG00000133067	LGR6	2.09632	49.8148	0.036054
ENSG00000131849	ZNF132	-2.0956	-15.4832	0.036118
ENSG00000102891	MT4	-2.09552	-257.642	0.036124
ENSG00000104343	UBE2W	-2.0954	-62.5565	0.036135
ENSG00000189184	PCDH18	-2.09421	-31.6303	0.036242
ENSG00000142549	IGLON5	-2.09413	-45.8935	0.036249
ENSG00000108588	CCDC47	2.09329	38.5306	0.036323
ENSG00000151287	TEX30	-2.09312	-29.186	0.036338
ENSG00000119446	RBM18	2.09166	190.256	0.036469
ENSG00000159788	RGS12	-2.09104	-32.1578	0.036525
ENSG00000186943	OR13C8	2.09004	173.746	0.036614
ENSG00000125734	GPR108	2.08942	27.438	0.03667
ENSG00000112379	ARFGEF3	-2.08894	-68.0817	0.036713
ENSG00000175592	FOSL1	-2.08841	-14.1824	0.036761
ENSG00000119547	ONECUT2	-2.08833	-351.86	0.036768
ENSG00000154710	RABGEF1	2.088	66.9817	0.036798
ENSG00000178665	ZNF713	2.08794	14.755	0.036803
ENSG00000105227	PRX	-2.0876	-16.2577	0.036834
ENSG00000160256	SLX9	2.08627	26.914	0.036955
ENSG00000214530	STARD10	-2.08588	-41.8088	0.03699
ENSG00000128645	HOXD1	-2.08579	-42.1333	0.036997
ENSG00000114646	CSPG5	2.08569	115.643	0.037006
ENSG00000187080	OR2AK2	2.0842	148.346	0.037142
ENSG00000065802	ASB1	2.08293	37.5119	0.037258
ENSG00000109072	VTN	-2.08243	-30.3342	0.037303
ENSG00000183098	GPC6	2.08225	108.818	0.037319
ENSG00000105613	MAST1	-2.08207	-147.837	0.037336
ENSG00000109685	NSD2	2.0818	372.68	0.037361
ENSG00000137675	MMP27	2.08178	97.9167	0.037362
ENSG00000076650	GPATCH1	-2.08154	-11.2388	0.037385
ENSG00000125965	GDF5	2.08128	187.405	0.037409
ENSG00000176531	PHLDB3	2.08126	12.6188	0.03741
ENSG00000234829	IFNA17	-2.08097	-108.862	0.037436
ENSG00000124215	CDH26	-2.08048	-168.818	0.037482
ENSG00000133958	UNC79	2.07996	46.9586	0.037529
ENSG00000139372	TDG	-2.07964	-23.3022	0.037558
ENSG00000166311	SMPD1	-2.07961	-157.689	0.037562
ENSG00000126215	XRCC3	2.07952	237.406	0.03757
ENSG00000254521	SIGLEC12	2.0795	8.72216	0.037571
ENSG00000162545	CAMK2N1	-2.07919	-126.384	0.0376
ENSG00000140497	SCAMP2	2.07872	15.1526	0.037643
ENSG00000148926	ADM	2.07748	32.3216	0.037757
ENSG00000284969	ENSG00000284969	2.07716	4.33289	0.037787
ENSG00000162746	FCRLB	-2.07632	-12.2696	0.037864
ENSG00000163374	YY1AP1	2.07627	80.7165	0.037869
ENSG00000168306	ACOX2	-2.07594	-120.43	0.037899
ENSG00000169876	MUC17	-2.07572	-239.945	0.03792
ENSG00000173976	RAX2	2.07567	67.9312	0.037925
ENSG00000122852	SFTPA1	-2.07531	-69.0136	0.037958
ENSG00000198363	ASPH	-2.0753	-21.7642	0.037959
ENSG00000174718	RESF1	2.07524	37.277	0.037965
ENSG00000138794	CASP6	-2.07507	-16.2051	0.03798
ENSG00000138002	IFT172	2.0743	41.9413	0.038051
ENSG00000167815	PRDX2	2.07411	51.2927	0.038069
ENSG00000136870	ZNF189	2.07337	49.6113	0.038137
ENSG00000127472	PLA2G5	2.07296	48.2976	0.038176
ENSG00000135218	CD36	-2.07284	-82.0091	0.038187
ENSG00000131115	ZNF227	-2.07283	-29.8337	0.038188
ENSG00000171596	NMUR1	-2.07279	-8.35574	0.038192
ENSG00000185972	CCIN	-2.07244	-270.48	0.038224
ENSG00000144031	ANKRD53	-2.07242	-43.0938	0.038226
ENSG00000275832	ARHGAP23	2.07196	25.6121	0.038269
ENSG00000254550	OMP	2.07194	115.497	0.038271
ENSG00000181903	OR4C6	2.0714	150.395	0.038321
ENSG00000100815	TRIP11	-2.07136	-113.384	0.038325
ENSG00000150510	FAM124A	-2.07066	-32.2289	0.038391
ENSG00000111639	MRPL51	-2.07061	-11.9186	0.038395
ENSG00000011405	PIK3C2A	2.07053	161.648	0.038402
ENSG00000158711	ELK4	-2.07021	-50.1791	0.038433
ENSG00000187398	LUZP2	2.06984	159.02	0.038467
ENSG00000165672	PRDX3	-2.06939	-43.1628	0.03851
ENSG00000069974	RAB27A	-2.06892	-21.2915	0.038553
ENSG00000121274	TENT4B	2.06822	89.3387	0.038619
ENSG00000130479	MAP1S	2.06815	8.52042	0.038626
ENSG00000096395	MLN	2.06806	167.399	0.038635
ENSG00000254466	OR4D10	2.0671	170.776	0.038724
ENSG00000151379	MSGN1	2.06707	123.773	0.038727
ENSG00000162891	IL20	-2.06566	-127.816	0.038861
ENSG00000186105	LRRC70	2.06526	32.0868	0.038898
ENSG00000139531	SUOX	2.06517	19.6188	0.038907
ENSG00000101191	DIDO1	2.0643	59.743	0.038989
ENSG00000141034	GID4	2.06407	33.1883	0.039011
ENSG00000183463	URAD	-2.06406	-401.063	0.039012
ENSG00000155827	RNF20	-2.06399	-44.2678	0.039019
ENSG00000163599	CTLA4	-2.06358	-7.33997	0.039057
ENSG00000214456	PLIN5	-2.06343	-52.2906	0.039072
ENSG00000143033	MTF2	-2.06315	-60.99	0.039098
ENSG00000196793	ZNF239	-2.06261	-7.74275	0.039149
ENSG00000106410	NOBOX	-2.06252	-144.913	0.039159
ENSG00000181652	ATG9B	-2.06239	-161.735	0.039171
ENSG00000288678	ENSG00000288678	-2.06188	-47.1925	0.03922
ENSG00000165188	RNF183	-2.06128	-144.73	0.039276
ENSG00000114786	ABHD14A-ACY1	-2.06029	-345.801	0.03937
ENSG00000094796	KRT31	2.05991	663.668	0.039407
ENSG00000145242	EPHA5	-2.05936	-67.8851	0.03946
ENSG00000154146	NRGN	-2.05907	-110.055	0.039488
ENSG00000198553	KCNRG	2.05813	18.6215	0.039578
ENSG00000137673	MMP7	-2.05765	-16.8426	0.039624
ENSG00000164713	BRI3	2.05737	41.2231	0.039651
ENSG00000127481	UBR4	2.05657	58.1256	0.039727
ENSG00000215704	CELA2B	-2.05622	-81.5574	0.039762
ENSG00000127325	BEST3	-2.05607	-26.3342	0.039776
ENSG00000163001	CFAP36	2.05588	28.4502	0.039794
ENSG00000141854	MISP3	-2.05578	-15.3499	0.039803
ENSG00000149115	TNKS1BP1	-2.05568	-19.2447	0.039813
ENSG00000198944	SOWAHA	2.05492	71.4954	0.039887
ENSG00000159202	UBE2Z	-2.05425	-109.257	0.039952
ENSG00000178878	APOLD1	2.05381	10.0372	0.039994
ENSG00000196526	AFAP1	-2.05376	-0.70342	0.039999
ENSG00000147676	MAL2	2.05364	74.5	0.040011
ENSG00000141391	PRELID3A	-2.05362	-6.77795	0.040013
ENSG00000174885	NLRP6	2.05311	22.4819	0.040062
ENSG00000198356	GET3	2.05239	119.41	0.040132
ENSG00000151572	ANO4	-2.05189	-188.635	0.04018
ENSG00000143869	GDF7	-2.05182	-21.4848	0.040188
ENSG00000165506	DNAAF2	2.05155	3.59951	0.040214
ENSG00000141456	PELP1	-2.0511	-94.1345	0.040257
ENSG00000130427	EPO	2.05083	131.8	0.040283
ENSG00000240505	TNFRSF13B	-2.05079	-20.2185	0.040288
ENSG00000198670	LPA	2.05016	257.379	0.040349
ENSG00000133313	CNDP2	2.04997	8.34553	0.040367
ENSG00000162068	NTN3	-2.04971	-367.779	0.040393
ENSG00000174437	ATP2A2	2.049	53.9799	0.040462
ENSG00000167723	TRPV3	2.04898	2.58991	0.040464
ENSG00000158163	DZIP1L	-2.04894	-17.7314	0.040468
ENSG00000196562	SULF2	2.04866	29.7272	0.040496
ENSG00000171132	PRKCE	2.04818	22.3694	0.040542
ENSG00000262179	MYMX	2.04723	31.1619	0.040636
ENSG00000182511	FES	2.04708	10.5031	0.04065
ENSG00000196570	PFN3	2.04698	50.9856	0.04066
ENSG00000136856	SLC2A8	-2.04692	-14.5378	0.040666
ENSG00000103042	SLC38A7	-2.04678	-31.0467	0.04068
ENSG00000032742	IFT88	-2.04653	-15.8094	0.040704
ENSG00000133574	GIMAP4	2.04652	37.4339	0.040706
ENSG00000163491	NEK10	2.04591	18.5465	0.040765
ENSG00000174953	DHX36	2.04536	73.5203	0.040819
ENSG00000134108	ARL8B	2.04522	181.285	0.040833
ENSG00000127993	RBM48	-2.04501	-143.454	0.040854
ENSG00000077420	APBB1IP	-2.04457	-7.71364	0.040897
ENSG00000130590	SAMD10	-2.04438	-13.2261	0.040916
ENSG00000170279	C7orf33	-2.04421	-326.064	0.040933
ENSG00000088882	CPXM1	-2.04419	-7.21316	0.040935
ENSG00000106367	AP1S1	2.04406	18.3359	0.040948
ENSG00000010030	ETV7	2.04375	3.65753	0.040979
ENSG00000214290	POU2AF3	-2.0437	-77.405	0.040983
ENSG00000168925	CTRB1	2.04354	8.26828	0.040999
ENSG00000176619	LMNB2	-2.0433	-161.636	0.041023
ENSG00000105810	CDK6	-2.04324	-51.8105	0.041029
ENSG00000090539	CHRD	-2.043	-28.8995	0.041052
ENSG00000111206	FOXM1	-2.04261	-28.9351	0.041091
ENSG00000148136	OR13C4	2.04226	264.685	0.041125
ENSG00000162994	CLHC1	2.04221	89.9039	0.041131
ENSG00000145723	GIN1	2.04093	44.6471	0.041258
ENSG00000196427	NBPF4	-2.04033	-154.543	0.041318
ENSG00000173267	SNCG	-2.04007	-32.6948	0.041343
ENSG00000099942	CRKL	2.03958	83.1979	0.041392
ENSG00000215912	TTC34	-2.0393	-136.06	0.04142
ENSG00000057019	DCBLD2	-2.03924	-35.5559	0.041426
ENSG00000120251	GRIA2	-2.0391	-295.337	0.04144
ENSG00000173208	ABCD2	-2.0388	-50.0184	0.04147
ENSG00000004846	ABCB5	-2.03854	-261.378	0.041496
ENSG00000010803	SCMH1	2.03776	22.9472	0.041574
ENSG00000136244	IL6	2.03743	13.3205	0.041607
ENSG00000185728	YTHDF3	-2.03612	-63.718	0.041739
ENSG00000138395	CDK15	-2.03593	-60.083	0.041758
ENSG00000196544	BORCS6	-2.03474	-75.913	0.041877
ENSG00000165501	LRR1	2.03424	7.67528	0.041928
ENSG00000164871	SPAG11B	2.03304	3242.82	0.042049
ENSG00000113583	C5orf15	-2.03289	-96.4825	0.042063
ENSG00000035862	TIMP2	2.03227	9.02004	0.042126
ENSG00000162407	PLPP3	2.03179	55.0945	0.042175
ENSG00000140506	LMAN1L	-2.03154	-164.723	0.0422
ENSG00000177830	CHID1	-2.03088	-113.909	0.042267
ENSG00000162104	ADCY9	2.0297	56.6837	0.042387
ENSG00000198271	KRTAP4-5	-2.02955	-207.606	0.042402
ENSG00000288614	ENSG00000288614	-2.0283	-27.0924	0.04253
ENSG00000125375	DMAC2L	-2.02739	-11.9176	0.042623
ENSG00000185009	AP3M1	-2.02696	-45.4064	0.042666
ENSG00000070495	JMJD6	-2.02641	-35.7539	0.042723
ENSG00000041515	MYO16	2.02623	126.959	0.042741
ENSG00000212710	CTAGE1	2.02597	243.183	0.042768
ENSG00000198298	ZNF485	2.02523	64.1457	0.042844
ENSG00000250254	PTTG2	-2.02506	-13.1416	0.042862
ENSG00000164086	DUSP7	2.02456	235.887	0.042913
ENSG00000184434	LRRC19	2.02454	64.1091	0.042914
ENSG00000184988	TMEM106A	2.02447	3.05274	0.042921
ENSG00000157404	KIT	2.02372	44.6277	0.042999
ENSG00000237441	RGL2	-2.0232	-102.699	0.043052
ENSG00000138449	SLC40A1	-2.02273	-35.1827	0.043101
ENSG00000111912	NCOA7	2.0224	39.1742	0.043135
ENSG00000168081	PNOC	-2.02175	-86.2516	0.043202
ENSG00000004534	RBM6	-2.02164	-227.811	0.043213
ENSG00000154274	C4orf19	-2.02067	-48.4554	0.043314
ENSG00000176994	SMCR8	2.02048	93.9125	0.043333
ENSG00000062822	POLD1	2.02035	139.946	0.043347
ENSG00000079691	CARMIL1	2.01955	27.0814	0.04343
ENSG00000176890	TYMS	-2.01921	-4.34469	0.043465
ENSG00000040633	PHF23	-2.01885	-56.7082	0.043502
ENSG00000140955	ADAD2	2.01798	102.796	0.043593
ENSG00000063180	CA11	2.01729	59.482	0.043665
ENSG00000171360	KRT38	-2.01612	-171.62	0.043787
ENSG00000114354	TFG	2.01551	19.1093	0.043851
ENSG00000090104	RGS1	2.01535	25.5745	0.043868
ENSG00000138346	DNA2	2.0145	13.8299	0.043957
ENSG00000148942	SLC5A12	2.01433	121.745	0.043975
ENSG00000145451	GLRA3	2.01378	310.683	0.044032
ENSG00000168710	AHCYL1	-2.01378	-44.333	0.044033
ENSG00000169189	NSMCE1	2.01347	35.9922	0.044065
ENSG00000170075	GPR37L1	2.01306	72.292	0.044109
ENSG00000159256	MORC3	2.01286	22.1287	0.044129
ENSG00000251246	EFNA4-EFNA3	-2.01236	-36.2109	0.044182
ENSG00000104881	PPP1R13L	-2.01228	-7.53467	0.044191
ENSG00000089063	TMEM230	-2.01147	-119.653	0.044276
ENSG00000120733	KDM3B	2.01141	50.5493	0.044282
ENSG00000104870	FCGRT	-2.01096	-28.181	0.04433
ENSG00000139574	NPFF	-2.01084	-269.02	0.044342
ENSG00000104371	DKK4	-2.01033	-43.0562	0.044396
ENSG00000118017	A4GNT	2.01003	329.465	0.044428
ENSG00000103257	SLC7A5	2.00908	4.3704	0.044529
ENSG00000171033	PKIA	-2.00856	-24.4472	0.044584
ENSG00000181752	OR8K5	2.00798	149.098	0.044646
ENSG00000178538	CA8	-2.00765	-25.1974	0.04468
ENSG00000133392	MYH11	2.00747	12.3801	0.044699
ENSG00000117153	KLHL12	-2.00721	-122.33	0.044727
ENSG00000100558	PLEK2	-2.00652	-24.8883	0.044801
ENSG00000184270	H2AC21	2.00627	90.5296	0.044827
ENSG00000166166	TRMT61A	-2.00568	-76.0838	0.044891
ENSG00000125520	SLC2A4RG	2.00513	39.2617	0.044949
ENSG00000188486	H2AX	-2.00487	-28.4551	0.044977
ENSG00000099860	GADD45B	-2.00439	-40.7431	0.045029
ENSG00000064201	TSPAN32	-2.00432	-2.19171	0.045036
ENSG00000189308	LIN54	-2.00412	-64.9968	0.045057
ENSG00000141750	STAC2	-2.00308	-74.6667	0.045169
ENSG00000264230	ANXA8L1	-2.00241	-193.155	0.045241
ENSG00000100804	PSMB5	-2.00147	-30.5461	0.045342
ENSG00000111786	SRSF9	2.00146	76.5334	0.045343
ENSG00000180329	CCDC43	-2.00098	-63.6365	0.045395
ENSG00000138162	TACC2	-2.00087	-55.9307	0.045407
ENSG00000152213	ARL11	1.99937	18.4044	0.045569
ENSG00000185043	CIB1	1.99845	33.5569	0.045668
ENSG00000184357	H1-5	1.99807	78.5658	0.045709
ENSG00000185236	RAB11B	-1.9977	-60.011	0.045749
ENSG00000268964	ERVV-2	1.99764	93.3922	0.045755
ENSG00000115705	TPO	1.99736	90.6085	0.045786
ENSG00000141503	MINK1	-1.9947	-94.9794	0.046076
ENSG00000166037	CEP57	-1.99466	-24.8423	0.04608
ENSG00000006453	BAIAP2L1	-1.99459	-8.71803	0.046087
ENSG00000103023	PRSS54	-1.99442	-108.85	0.046106
ENSG00000182541	LIMK2	-1.99431	-48.0604	0.046119
ENSG00000115355	CCDC88A	-1.99376	-28.9884	0.046179
ENSG00000007237	GAS7	-1.99371	-15.2176	0.046184
ENSG00000174456	C12orf76	-1.99348	-39.3391	0.046209
ENSG00000081177	EXD2	1.99283	50.0166	0.04628
ENSG00000168556	ING2	1.99166	57.9346	0.046408
ENSG00000163053	SLC16A14	1.99027	36.1763	0.046562
ENSG00000171199	OPRPN	1.98996	94.0973	0.046595
ENSG00000118432	CNR1	-1.98982	-35.6643	0.046611
ENSG00000104763	ASAH1	1.9896	39.5324	0.046635
ENSG00000132646	PCNA	1.98958	58.4956	0.046637
ENSG00000131941	RHPN2	-1.9894	-8.4253	0.046657
ENSG00000172345	STARD5	1.98908	22.5638	0.046692
ENSG00000258529	ENSG00000258529	1.98888	19.8132	0.046714
ENSG00000168002	POLR2G	1.98875	111.515	0.046729
ENSG00000160606	TLCD1	-1.98842	-28.1985	0.046765
ENSG00000138593	SECISBP2L	-1.98836	-35.0189	0.046771
ENSG00000183644	HOATZ	-1.98759	-98.8228	0.046857
ENSG00000136897	MRPL50	1.98711	95.8227	0.04691
ENSG00000103335	PIEZO1	-1.98689	-24.2872	0.046935
ENSG00000145284	SCD5	-1.98682	-5.16648	0.046943
ENSG00000276644	DACH1	1.98604	42.9877	0.047029
ENSG00000143375	CGN	-1.98603	-87.9199	0.04703
ENSG00000168314	MOBP	-1.98544	-308.793	0.047096
ENSG00000124140	SLC12A5	-1.98456	-178.522	0.047194
ENSG00000187258	NPSR1	1.98414	149.317	0.04724
ENSG00000134575	ACP2	-1.98359	-45.519	0.047302
ENSG00000148057	IDNK	1.98265	24.4746	0.047407
ENSG00000116981	NT5C1A	1.98242	18.8407	0.047433
ENSG00000173726	TOMM20	1.9822	43.1153	0.047457
ENSG00000054654	SYNE2	-1.98091	-28.8313	0.047602
ENSG00000182247	UBE2E2	-1.98063	-14.0232	0.047633
ENSG00000240771	ARHGEF25	-1.97911	-28.303	0.047804
ENSG00000144130	NT5DC4	-1.97907	-33.5989	0.047808
ENSG00000134709	HOOK1	1.97903	12.7745	0.047812
ENSG00000106384	MOGAT3	-1.97891	-91.7843	0.047826
ENSG00000112659	CUL9	-1.97733	-48.6691	0.048005
ENSG00000004779	NDUFAB1	1.97732	31.9781	0.048005
ENSG00000254440	PBOV1	1.97699	225.488	0.048043
ENSG00000204366	ZBTB12	-1.97694	-53.5264	0.048049
ENSG00000237190	CDKN2AIPNL	1.97646	231.056	0.048103
ENSG00000106290	TAF6	-1.97627	-31.9101	0.048124
ENSG00000160087	UBE2J2	1.97572	70.031	0.048186
ENSG00000170092	SPDYE5	1.97534	98.1675	0.048229
ENSG00000170791	CHCHD7	-1.97463	-52.5133	0.04831
ENSG00000234511	C5orf58	1.97391	53.837	0.048392
ENSG00000163017	ACTG2	1.97372	30.4469	0.048414
ENSG00000128928	IVD	-1.97355	-24.6515	0.048433
ENSG00000162456	KNCN	1.97317	270.077	0.048477
ENSG00000181610	MRPS23	-1.97316	-105.469	0.048478
ENSG00000143344	RGL1	-1.97294	-21.7962	0.048503
ENSG00000130818	ZNF426	-1.97292	-156.926	0.048505
ENSG00000081041	CXCL2	-1.9729	-24.3928	0.048507
ENSG00000176204	LRRTM4	1.97274	97.9196	0.048525
ENSG00000122484	RPAP2	1.9727	43.7595	0.04853
ENSG00000130037	KCNA5	-1.97263	-46.2398	0.048538
ENSG00000132681	ATP1A4	1.97228	56.9887	0.048578
ENSG00000183963	SMTN	1.97212	8.08331	0.048596
ENSG00000169129	AFAP1L2	-1.97195	-53.9919	0.048615
ENSG00000140718	FTO	-1.97185	-57.6892	0.048626
ENSG00000180855	ZNF443	1.97168	12.8822	0.048646
ENSG00000187701	OR2T27	1.97123	272.637	0.048698
ENSG00000162944	RFTN2	-1.97056	-19.131	0.048774
ENSG00000260027	HOXB7	1.97022	27.8918	0.048813
ENSG00000183340	JRKL	1.9699	31.674	0.04885
ENSG00000261272	MUC22	-1.96944	-67.4786	0.048903
ENSG00000196497	IPO4	-1.96938	-63.1481	0.04891
ENSG00000119608	PROX2	1.96868	7.71939	0.04899
ENSG00000180016	OR1E1	1.96837	180.626	0.049025
ENSG00000110218	PANX1	-1.9677	-25.2997	0.049103
ENSG00000251201	TMED7-TICAM2	-1.96737	-22.5242	0.049141
ENSG00000184056	VPS33B	1.96703	98.5509	0.04918
ENSG00000156502	SUPV3L1	1.96643	48.0584	0.049249
ENSG00000129968	ABHD17A	1.96616	49.1374	0.049281
ENSG00000159166	LAD1	-1.9659	-74.9099	0.049311
ENSG00000071677	PRLH	1.96571	109.738	0.049332
ENSG00000080007	DDX43	-1.96543	-68.1785	0.049364
ENSG00000147650	LRP12	1.96448	21.854	0.049474
ENSG00000182809	CRIP2	1.96392	611.871	0.049539
ENSG00000018869	ZNF582	-1.96256	-31.9332	0.049697
ENSG00000127863	TNFRSF19	-1.96153	-56.4089	0.049817
ENSG00000275004	ZNF280B	1.96072	115.819	0.049912
ENSG00000175906	ARL4D	-1.96061	-23.2848	0.049924
ENSG00000132781	MUTYH	1.96057	82.4736	0.049929
ENSG00000221968	FADS3	-1.95939	-36.1254	0.050068
ENSG00000116679	IVNS1ABP	1.95924	127.07	0.050085
ENSG00000087085	ACHE	-1.95903	-25.8942	0.050109
ENSG00000165533	TTC8	1.95898	49.0478	0.050115
ENSG00000174165	ZDHHC24	1.95889	29.8047	0.050125
ENSG00000167664	TMIGD2	1.95822	6.14155	0.050204
ENSG00000133661	SFTPD	-1.95786	-106.212	0.050246
ENSG00000107447	DNTT	1.95771	46.5309	0.050264
ENSG00000104824	HNRNPL	1.95525	185.51	0.050553
ENSG00000173157	ADAMTS20	1.9549	170.336	0.050594
ENSG00000182463	TSHZ2	-1.95449	-56.8805	0.050643
ENSG00000162998	FRZB	-1.95404	-60.6939	0.050697
ENSG00000115421	PAPOLG	1.95403	67.8521	0.050698
ENSG00000189298	ZKSCAN3	1.95385	38.0046	0.05072
ENSG00000163217	BMP10	1.95369	68.5129	0.050738
ENSG00000164620	RELL2	-1.95346	-87.351	0.050765
ENSG00000120332	TNN	1.95342	123.664	0.05077
ENSG00000125900	SIRPD	1.95314	125.443	0.050803
ENSG00000108468	CBX1	1.95307	19.0832	0.050811
ENSG00000100362	PVALB	-1.95246	-77.3098	0.050883
ENSG00000275379	H3C11	1.9524	34.9657	0.050891
ENSG00000121653	MAPK8IP1	-1.95191	-182.794	0.050949
ENSG00000183251	OR51B4	1.95152	243.5	0.050995
ENSG00000121769	FABP3	1.95071	44.259	0.051091
ENSG00000172238	ATOH1	1.95064	223.233	0.0511
ENSG00000105011	ASF1B	1.95012	66.7971	0.051162
ENSG00000100056	ESS2	-1.94878	-6.48707	0.051322
ENSG00000243317	STMP1	1.94754	37.7004	0.051471
ENSG00000147488	ST18	-1.94749	-207.303	0.051476
ENSG00000147443	DOK2	-1.94725	-106.878	0.051505
ENSG00000189181	OR14I1	-1.94692	-153.997	0.051544
ENSG00000204381	LAYN	1.94686	9.15604	0.051551
ENSG00000138798	EGF	1.94685	65.4278	0.051553
ENSG00000164011	ZNF691	-1.94586	-181.247	0.051672
ENSG00000163806	SPDYA	1.94585	80.7082	0.051673
ENSG00000229809	ZNF688	1.94566	189.73	0.051695
ENSG00000132517	SLC52A1	1.94556	34.0813	0.051708
ENSG00000204219	TCEA3	1.94525	9.01279	0.051745
ENSG00000101544	ADNP2	-1.9451	-15.5046	0.051763
ENSG00000140691	ARMC5	-1.9448	-102.161	0.051799
ENSG00000135870	RC3H1	1.94463	104.984	0.05182
ENSG00000155755	TMEM237	1.94402	7.38279	0.051893
ENSG00000078699	CBFA2T2	-1.94291	-16.0754	0.052027
ENSG00000125798	FOXA2	-1.94256	-274.96	0.052069
ENSG00000166997	CNPY4	1.94218	141.192	0.052115
ENSG00000102543	CDADC1	-1.94217	-49.6245	0.052117
ENSG00000124882	EREG	-1.94158	-16.6231	0.052187
ENSG00000076944	STXBP2	-1.94142	-33.9764	0.052207
ENSG00000082196	C1QTNF3	1.94128	5.91483	0.052224
ENSG00000137707	BTG4	-1.94122	-35.2269	0.052232
ENSG00000182481	KPNA2	1.941	38.4392	0.052258
ENSG00000112584	FAM120B	-1.94091	-42.894	0.052269
ENSG00000165669	FAM204A	-1.94049	-60.4111	0.05232
ENSG00000132669	RIN2	1.94046	27.3091	0.052324
ENSG00000103145	HCFC1R1	1.93979	66.5636	0.052405
ENSG00000227124	ZNF717	-1.93933	-30.4508	0.052462
ENSG00000240403	KIR3DL2	1.93886	8.36732	0.052519
ENSG00000149212	SESN3	1.93813	90.9057	0.052608
ENSG00000122008	POLK	-1.9371	-143.553	0.052733
ENSG00000051341	POLQ	-1.93696	-66.8738	0.05275
ENSG00000134986	NREP	-1.93679	-41.2685	0.052771
ENSG00000119703	ZC2HC1C	-1.93659	-3.58586	0.052796
ENSG00000204149	AGAP6	1.93655	169.229	0.052801
ENSG00000263201	DPEP2NB	1.93639	65.2728	0.05282
ENSG00000162630	B3GALT2	1.93633	29.1103	0.052828
ENSG00000165915	SLC39A13	-1.93625	-44.7025	0.052837
ENSG00000140968	IRF8	1.93616	25.7777	0.052849
ENSG00000271271	UGT2A2	1.93589	127.831	0.052881
ENSG00000229637	PRAC2	1.93584	97.5061	0.052887
ENSG00000186377	CYP4X1	1.93582	41.1686	0.052889
ENSG00000178498	DTX3	-1.93525	-32.2186	0.05296
ENSG00000263528	IKBKE	-1.93517	-5.26482	0.05297
ENSG00000244242	IFITM10	1.93484	19.4685	0.053011
ENSG00000283297	TEX52	-1.93466	-26.8131	0.053032
ENSG00000100034	PPM1F	1.93464	48.3992	0.053035
ENSG00000103479	RBL2	-1.93455	-200.691	0.053045
ENSG00000163840	DTX3L	-1.93355	-59.2896	0.053169
ENSG00000014824	SLC30A9	1.93285	41.9527	0.053254
ENSG00000109861	CTSC	-1.9328	-14.547	0.05326
ENSG00000137101	CD72	-1.93233	-85.3306	0.053319
ENSG00000189306	RRP7A	-1.93227	-48.5783	0.053326
ENSG00000121210	TMEM131L	1.93208	31.92	0.05335
ENSG00000166896	ATP23	1.93191	3.1836	0.053371
ENSG00000164334	FAM170A	1.93128	147.985	0.053449
ENSG00000204428	LY6G5C	1.93012	40.1354	0.053592
ENSG00000166562	SEC11C	1.9301	30.1946	0.053594
ENSG00000169548	ZNF280A	1.93	71.4433	0.053607
ENSG00000135974	C2orf49	1.92995	60.1901	0.053613
ENSG00000122543	OCM	1.92888	174.477	0.053746
ENSG00000198440	ZNF583	-1.92839	-10.9213	0.053807
ENSG00000132031	MATN3	-1.92729	-68.4912	0.053944
ENSG00000156471	PTDSS1	-1.92696	-78.2481	0.053985
ENSG00000102539	MLNR	-1.92695	-28.4031	0.053986
ENSG00000274997	H2AC12	-1.926	-15.3192	0.054105
ENSG00000135677	GNS	-1.92567	-30.3535	0.054145
ENSG00000204704	OR2W1	1.92492	98.3308	0.054239
ENSG00000101000	PROCR	-1.92473	-29.2753	0.054263
ENSG00000174279	EVX2	-1.92466	-77.5666	0.054272
ENSG00000001461	NIPAL3	-1.92457	-12.2021	0.054283
ENSG00000166971	AKTIP	1.92436	59.2621	0.054309
ENSG00000163283	ALPP	1.92426	103.826	0.054322
ENSG00000143870	PDIA6	1.92346	96.2948	0.054422
ENSG00000125772	GPCPD1	-1.92341	-22.655	0.054429
ENSG00000119638	NEK9	-1.92331	-7.35028	0.054441
ENSG00000277893	SRD5A2	1.92304	207.754	0.054476
ENSG00000163743	RCHY1	-1.9228	-117.554	0.054505
ENSG00000154856	APCDD1	-1.92252	-14.6519	0.05454
ENSG00000132698	RAB25	-1.92239	-92.006	0.054557
ENSG00000186118	TEX38	-1.92167	-71.9709	0.054648
ENSG00000162591	MEGF6	-1.92152	-53.5036	0.054667
ENSG00000091704	CPA1	1.92034	170.038	0.054814
ENSG00000188883	KLRG2	1.92024	9.66682	0.054828
ENSG00000198862	LTN1	1.91962	57.7446	0.054906
ENSG00000184838	PRR16	1.91953	26.2654	0.054917
ENSG00000111728	ST8SIA1	-1.9195	-7.5929	0.054921
ENSG00000274750	H3C6	-1.91929	-14.8039	0.054948
ENSG00000159648	TEPP	1.91907	46.6774	0.054976
ENSG00000185088	RPS27L	-1.91871	-22.2718	0.055021
ENSG00000110060	PUS3	-1.91865	-10.7191	0.055028
ENSG00000044115	CTNNA1	1.91826	12.5238	0.055078
ENSG00000113407	TARS1	-1.91775	-10.6223	0.055143
ENSG00000181562	EDDM3A	1.91732	91.8019	0.055197
ENSG00000175216	CKAP5	1.91674	144.217	0.055271
ENSG00000168530	MYL1	1.91654	169.238	0.055297
ENSG00000128694	OSGEPL1	1.91507	158.304	0.055483
ENSG00000162542	TMCO4	1.91449	44.3167	0.055558
ENSG00000221954	OR4C12	-1.91428	-104.897	0.055584
ENSG00000105643	ARRDC2	-1.91383	-27.5287	0.055642
ENSG00000163155	LYSMD1	1.9136	213.912	0.055671
ENSG00000242441	GTF2A1L	1.91344	63.6001	0.055692
ENSG00000059588	TARBP1	-1.91341	-12.0189	0.055695
ENSG00000139266	MARCHF9	-1.91293	-104.51	0.055757
ENSG00000134982	APC	-1.91289	-63.4574	0.055762
ENSG00000159871	LYPD5	1.91268	38.6844	0.055788
ENSG00000180921	FAM83H	1.91102	17.3594	0.056002
ENSG00000277775	H3C7	1.90986	53.8678	0.056151
ENSG00000109736	MFSD10	1.90905	66.6355	0.056256
ENSG00000066044	ELAVL1	1.90874	60.2313	0.056296
ENSG00000122966	CIT	1.90838	84.2183	0.056343
ENSG00000177548	RABEP2	1.90821	110.643	0.056364
ENSG00000148396	SEC16A	1.90793	13.5672	0.0564
ENSG00000130449	ZSWIM6	-1.90772	-44.7315	0.056427
ENSG00000142615	CELA2A	-1.90738	-39.8467	0.056471
ENSG00000136383	ALPK3	1.90711	15.5782	0.056507
ENSG00000136867	SLC31A2	-1.90706	-10.3981	0.056513
ENSG00000167103	PIP5KL1	1.907	27.5019	0.056521
ENSG00000148187	MRRF	1.90665	117.819	0.056566
ENSG00000144644	GADL1	-1.9064	-28.646	0.056598
ENSG00000131482	G6PC1	-1.90571	-1271.66	0.056687
ENSG00000088543	C3orf18	-1.90548	-23.6184	0.056718
ENSG00000138207	RBP4	1.90544	115.238	0.056723
ENSG00000121644	DESI2	-1.90455	-98.5424	0.056839
ENSG00000221843	C2orf16	1.90448	94.8594	0.056847
ENSG00000255730	ENSG00000255730	1.90417	11.1289	0.056889
ENSG00000170515	PA2G4	1.90415	180.97	0.056891
ENSG00000188868	ZNF563	1.9041	63.3666	0.056898
ENSG00000171794	UTF1	1.90227	71.4455	0.057136
ENSG00000122779	TRIM24	1.90176	69.418	0.057202
ENSG00000196605	ZNF846	-1.90111	-62.7673	0.057287
ENSG00000115468	EFHD1	1.90047	16.9051	0.057372
ENSG00000215183	MSMP	1.90034	78.3904	0.057388
ENSG00000203757	OR6K3	1.90028	148.814	0.057396
ENSG00000176714	CCDC121	-1.89957	-33.1752	0.057489
ENSG00000125787	GNRH2	-1.89932	-52.6226	0.057522
ENSG00000181803	OR6S1	1.89845	75.5236	0.057637
ENSG00000169439	SDC2	-1.89803	-22.6551	0.057692
ENSG00000123612	ACVR1C	1.89798	31.9166	0.057698
ENSG00000154007	ASB17	1.89756	217.333	0.057754
ENSG00000160180	TFF3	-1.89719	-50.9633	0.057802
ENSG00000043514	TRIT1	-1.8967	-23.372	0.057867
ENSG00000187164	SHTN1	-1.89537	-10.2886	0.058043
ENSG00000148426	PROSER2	-1.89491	-10.7874	0.058104
ENSG00000137720	CFAP68	1.89474	32.5596	0.058127
ENSG00000185290	NUPR2	-1.89452	-40.3361	0.058156
ENSG00000183814	LIN9	-1.89407	-39.555	0.058215
ENSG00000120896	SORBS3	-1.89404	-15.1441	0.05822
ENSG00000075673	ATP12A	1.89392	10.105	0.058236
ENSG00000165917	RAPSN	1.89379	90.8726	0.058253
ENSG00000178307	TMEM11	-1.89369	-30.741	0.058266
ENSG00000157020	SEC13	1.89325	49.4171	0.058325
ENSG00000284643	SCYGR2	-1.8932	-47.5201	0.058332
ENSG00000132259	CNGA4	1.89313	112.822	0.058341
ENSG00000115159	GPD2	-1.89263	-26.6582	0.058406
ENSG00000107960	STN1	1.89234	27.3841	0.058446
ENSG00000140854	KATNB1	1.89215	36.3034	0.058472
ENSG00000276600	RAB7B	-1.89207	-555.556	0.058481
ENSG00000163736	PPBP	-1.89187	-1.51998	0.058509
ENSG00000074527	NTN4	1.89118	44.4614	0.0586
ENSG00000143851	PTPN7	-1.89107	-10.2161	0.058615
ENSG00000251655	PRB1	-1.8905	-92.0052	0.058691
ENSG00000272325	NUDT3	-1.89005	-83.0501	0.058751
ENSG00000281106	TMEM272	1.89001	40.2622	0.058757
ENSG00000169313	P2RY12	1.88989	30.0978	0.058773
ENSG00000135916	ITM2C	1.88981	7.73178	0.058783
ENSG00000183313	OR52L1	1.88942	301.007	0.058836
ENSG00000203326	ZNF525	-1.88907	-33.0917	0.058883
ENSG00000187642	PERM1	1.88833	104.439	0.058982
ENSG00000136816	TOR1B	1.8883	19.8613	0.058986
ENSG00000073008	PVR	-1.88741	-12.1959	0.059105
ENSG00000180720	CHRM4	-1.88718	-240.86	0.059136
ENSG00000131462	TUBG1	-1.88718	-34.1125	0.059136
ENSG00000129250	KIF1C	1.8869	42.0624	0.059174
ENSG00000130787	HIP1R	1.88656	19.4958	0.05922
ENSG00000256349	ENSG00000256349	-1.88651	-45.2861	0.059226
ENSG00000223510	CDRT15	-1.88628	-318.678	0.059257
ENSG00000178038	ALS2CL	1.88627	11.6432	0.059259
ENSG00000168092	PAFAH1B2	-1.88626	-55.3362	0.05926
ENSG00000152214	RIT2	1.88601	153.082	0.059293
ENSG00000064489	BORCS8-MEF2B	1.88557	62.9176	0.059352
ENSG00000178177	LCORL	-1.88487	-22.127	0.059447
ENSG00000225950	NTF4	1.88461	31.2675	0.059483
ENSG00000136051	WASHC4	-1.88428	-72.4474	0.059528
ENSG00000119640	ACYP1	1.88421	8.8994	0.059537
ENSG00000187054	TMPRSS11A	1.88385	96.0886	0.059585
ENSG00000170426	SDR9C7	-1.88353	-106.454	0.059628
ENSG00000006116	CACNG3	-1.88346	-168.605	0.059638
ENSG00000070814	TCOF1	-1.88305	-71.2304	0.059694
ENSG00000178562	CD28	-1.88263	-42.1394	0.05975
ENSG00000143537	ADAM15	-1.88187	-32.9462	0.059854
ENSG00000182986	ZNF320	1.88123	6.92944	0.059941
ENSG00000284762	ENSG00000284762	1.88119	21.3654	0.059946
ENSG00000167962	ZNF598	-1.8808	-13.3569	0.059999
ENSG00000063169	BICRA	-1.88031	-29.397	0.060066
ENSG00000164707	SLC13A4	1.88012	73.4415	0.060092
ENSG00000165899	OTOGL	-1.87992	-160.121	0.060118
ENSG00000203795	FAM24A	1.87979	79.4011	0.060137
ENSG00000171401	KRT13	-1.87962	-91.9474	0.06016
ENSG00000189050	RNFT1	-1.87951	-9.52933	0.060176
ENSG00000105479	ODAD1	-1.8783	-30.4223	0.06034
ENSG00000111291	GPRC5D	-1.8782	-69.3674	0.060354
ENSG00000153283	CD96	-1.87769	-50.4618	0.060423
ENSG00000173264	GPR137	1.87694	18.7997	0.060527
ENSG00000166164	BRD7	-1.87666	-16.5972	0.060565
ENSG00000115073	ACTR1B	-1.87666	-44.7492	0.060565
ENSG00000184178	SCFD2	-1.87645	-25.366	0.060593
ENSG00000172339	ALG14	-1.87635	-31.4979	0.060607
ENSG00000139318	DUSP6	-1.87592	-22.2435	0.060666
ENSG00000102996	MMP15	1.87564	63.8609	0.060705
ENSG00000168564	CDKN2AIP	-1.87564	-58.0889	0.060705
ENSG00000255855	KDM4F	-1.87538	-125.892	0.06074
ENSG00000197016	ZNF470	-1.87521	-14.5699	0.060764
ENSG00000136404	TM6SF1	-1.87519	-16.6762	0.060767
ENSG00000188305	PEAK3	-1.87482	-7.49254	0.060818
ENSG00000177990	DPY19L2	1.87475	17.3682	0.060827
ENSG00000137691	CFAP300	1.87464	71.1344	0.060842
ENSG00000128713	HOXD11	-1.87438	-161.589	0.060878
ENSG00000135838	NPL	1.87412	42.1783	0.060914
ENSG00000122692	SMU1	-1.87406	-86.9926	0.060922
ENSG00000172543	CTSW	-1.87373	-6.42951	0.060967
ENSG00000073711	PPP2R3A	1.87352	140.503	0.060997
ENSG00000170571	EMB	-1.87279	-7.75319	0.061098
ENSG00000133069	TMCC2	1.8719	108.859	0.06122
ENSG00000174175	SELP	-1.87125	-33.6427	0.061311
ENSG00000169047	IRS1	1.87123	109.568	0.061313
ENSG00000177673	TEX44	1.87077	123.869	0.061378
ENSG00000120211	INSL4	-1.87064	-132.518	0.061394
ENSG00000212935	KRTAP10-3	1.87053	81.0496	0.061411
ENSG00000196110	ZNF699	-1.87051	-47.8931	0.061413
ENSG00000171133	OR2K2	1.87045	350.958	0.061421
ENSG00000166575	TMEM135	1.86952	19.9753	0.061551
ENSG00000198133	TMEM229B	1.86876	10.7189	0.061656
ENSG00000025156	HSF2	1.86866	11.9301	0.06167
ENSG00000140382	HMG20A	-1.86777	-80.0984	0.061795
ENSG00000120370	GORAB	1.86743	58.5233	0.061842
ENSG00000170260	ZNF212	-1.86693	-155.571	0.061912
ENSG00000087338	GMCL1	-1.86684	-34.2234	0.061923
ENSG00000117594	HSD11B1	-1.86628	-966.905	0.062002
ENSG00000184436	THAP7	-1.86608	-21.9789	0.06203
ENSG00000166359	WDR88	-1.86591	-54.8899	0.062054
ENSG00000141971	MVB12A	-1.86536	-54.7878	0.062131
ENSG00000151746	BICD1	-1.86454	-43.3642	0.062246
ENSG00000186635	ARAP1	1.86446	12.2335	0.062257
ENSG00000105219	CCNP	-1.86365	-122.863	0.062371
ENSG00000198326	TMEM239	-1.86359	-354.232	0.06238
ENSG00000118873	RAB3GAP2	-1.86338	-39.9551	0.062409
ENSG00000139865	TTC6	1.86298	70.1473	0.062465
ENSG00000133657	ATP13A3	-1.86286	-47.5899	0.062482
ENSG00000110395	CBL	-1.86262	-81.5687	0.062515
ENSG00000107968	MAP3K8	1.86227	10.0012	0.062565
ENSG00000153561	RMND5A	1.86162	31.949	0.062657
ENSG00000183813	CCR4	1.86143	57.819	0.062684
ENSG00000211445	GPX3	1.86141	48.8125	0.062686
ENSG00000206026	SMIM21	1.86113	138.75	0.062726
ENSG00000143443	C1orf56	-1.86103	-40.7534	0.06274
ENSG00000130363	RSPH3	1.85993	49.5007	0.062895
ENSG00000141542	RAB40B	-1.85989	-67.6814	0.062901
ENSG00000186814	ZSCAN30	-1.85937	-17.5697	0.062975
ENSG00000226742	HSBP1L1	-1.85859	-4.5601	0.063086
ENSG00000108179	PPIF	1.85847	12.1019	0.063103
ENSG00000124380	SNRNP27	-1.85818	-45.429	0.063143
ENSG00000090612	ZNF268	1.85735	40.8652	0.063262
ENSG00000172992	DCAKD	1.85719	12.0076	0.063284
ENSG00000175093	SPSB4	1.85686	97.0143	0.063331
ENSG00000140332	TLE3	-1.85625	-82.2353	0.063419
ENSG00000198604	BAZ1A	1.85613	71.5311	0.063434
ENSG00000169764	UGP2	-1.85603	-24.4484	0.063449
ENSG00000174720	LARP7	1.85559	21.9198	0.063512
ENSG00000198740	ZNF652	1.85558	23.4542	0.063513
ENSG00000170624	SGCD	1.85553	132.063	0.06352
ENSG00000173715	C11orf80	-1.85499	-51.8543	0.063597
ENSG00000182263	FIGN	-1.85491	-267.466	0.063609
ENSG00000075275	CELSR1	1.85489	37.1181	0.063612
ENSG00000114790	ARHGEF26	-1.8548	-68.5668	0.063625
ENSG00000289722	ENSG00000289722	-1.85437	-168.617	0.063687
ENSG00000154813	DPH3	1.85385	14.5489	0.063761
ENSG00000172320	OR5A1	1.85381	189.881	0.063767
ENSG00000121297	TSHZ3	1.85335	8.10219	0.063832
ENSG00000176153	GPX2	1.85269	29.905	0.063926
ENSG00000166669	ATF7IP2	1.85251	13.0725	0.063953
ENSG00000168484	SFTPC	1.85234	226.517	0.063978
ENSG00000128513	POT1	-1.85233	-18.4419	0.063979
ENSG00000078487	ZCWPW1	-1.85213	-18.4374	0.064007
ENSG00000133466	C1QTNF6	1.85187	5.90279	0.064045
ENSG00000186136	TAS2R42	-1.85171	-93.521	0.064068
ENSG00000241837	ATP5PO	-1.85135	-55.3935	0.06412
ENSG00000128274	A4GALT	1.85093	12.0648	0.06418
ENSG00000198668	CALM1	-1.84997	-32.8034	0.064318
ENSG00000197410	DCHS2	-1.84972	-79.5978	0.064354
ENSG00000167654	ATCAY	1.84945	112.831	0.064393
ENSG00000143001	TMEM61	1.84922	46.7652	0.064427
ENSG00000087299	L2HGDH	-1.84856	-19.8107	0.064521
ENSG00000164078	MST1R	-1.84833	-7.16059	0.064554
ENSG00000236981	OR10G9	-1.84819	-150.995	0.064575
ENSG00000181867	FTMT	-1.84797	-167.934	0.064606
ENSG00000164850	GPER1	1.84797	51.6814	0.064607
ENSG00000188092	GPR89B	-1.84739	-26.9204	0.064691
ENSG00000166192	SENP8	-1.8473	-163.775	0.064704
ENSG00000188505	NCCRP1	-1.84703	-99.9867	0.064743
ENSG00000019582	CD74	1.84681	58.0481	0.064774
ENSG00000125746	EML2	-1.84664	-7.5503	0.0648
ENSG00000233381	AK4P3	-1.84658	-92.077	0.064808
ENSG00000188910	GJB3	1.84635	42.6256	0.064842
ENSG00000133318	RTN3	1.84634	40.2597	0.064842
ENSG00000101639	CEP192	-1.84629	-21.719	0.064851
ENSG00000167642	SPINT2	1.84627	19.5867	0.064853
ENSG00000111196	MAGOHB	1.84625	61.2965	0.064855
ENSG00000206150	RNASE13	1.84618	192.978	0.064866
ENSG00000169972	PUSL1	1.84592	46.8954	0.064903
ENSG00000126337	KRT36	-1.8453	-10.6243	0.064995
ENSG00000182318	ZSCAN22	-1.84524	-147.149	0.065003
ENSG00000180574	EIF2S3B	1.84492	46.4339	0.065049
ENSG00000135604	STX11	-1.84474	-57.3272	0.065075
ENSG00000103375	AQP8	-1.84433	-117.179	0.065135
ENSG00000250374	TRIM75	1.84413	148.415	0.065164
ENSG00000125864	BFSP1	-1.84398	-30.9592	0.065186
ENSG00000213417	KRTAP2-4	-1.84394	-160.743	0.065191
ENSG00000155926	SLA	-1.84389	-21.8784	0.065199
ENSG00000288796	ENSG00000288796	-1.84368	-2.02855	0.06523
ENSG00000106236	NPTX2	1.84219	93.7677	0.065448
ENSG00000004866	ST7	1.84161	33.7764	0.065532
ENSG00000099866	MADCAM1	1.84148	73.9997	0.065552
ENSG00000180257	ZNF816	-1.84111	-49.2468	0.065605
ENSG00000256660	CLEC12B	-1.84093	-104.337	0.065632
ENSG00000134744	TUT4	-1.84084	-45.6521	0.065646
ENSG00000158435	CNOT11	-1.84075	-115.327	0.065659
ENSG00000103742	IGDCC4	1.84021	673.36	0.065737
ENSG00000196436	NPIPB15	-1.83966	-745.432	0.065818
ENSG00000123444	KBTBD4	1.83931	111.265	0.065869
ENSG00000125730	C3	1.83923	1.43115	0.065881
ENSG00000205143	ARID3C	1.83906	24.5982	0.065906
ENSG00000204264	PSMB8	1.8388	85.3936	0.065944
ENSG00000156958	GALK2	-1.83828	-58.308	0.066021
ENSG00000159958	TNFRSF13C	1.8377	3.08193	0.066106
ENSG00000204909	SPINK9	-1.8374	-432.707	0.066151
ENSG00000119508	NR4A3	-1.83708	-278.453	0.066199
ENSG00000139117	CPNE8	1.83676	3.8696	0.066245
ENSG00000005249	PRKAR2B	-1.83653	-18.0022	0.06628
[truncated: 14,988 more rows]
