# Supplementary material for: scPrediXcan integrates deep learning methods and single-cell data into a cell-type-specific transcriptome-wide association study framework
Source: Cell Genom. 2025 May 14;5(5):100875. doi: 10.1016/j.xgen.2025.100875 (PMC12143334; doi:10.1016/j.xgen.2025.100875)
Supplement: Data S1. Tables S1–S47 [file mmc2.zip › Supplemental_tables/TableS5.xlsx]

## Sheet: Table_S5_ActivatedStellateCell
gene	gene_name	zscore	effect_size	pvalue
ENSG00000140382	HMG20A	-14.1173	-125.471	2.97e-45
ENSG00000165066	NKX6-3	-13.1256	-68.0278	2.35e-39
ENSG00000148737	TCF7L2	12.8811	221.464	5.75e-38
ENSG00000173517	PEAK1	12.3935	82.427	2.83e-35
ENSG00000109501	WFS1	12.2453	29.765	1.78e-34
ENSG00000125746	EML2	-12.2365	-12.7372	1.98e-34
ENSG00000145996	CDKAL1	11.97	59.1149	5.1e-33
ENSG00000187486	KCNJ11	11.9502	14.0007	6.48e-33
ENSG00000011478	QPCTL	11.9261	71.9851	8.65e-33
ENSG00000153814	JAZF1	-11.1676	-53.3018	5.87e-29
ENSG00000157823	AP3S2	11.1665	25.6981	5.95e-29
ENSG00000127603	MACF1	-10.6502	-34.1996	1.74e-26
ENSG00000275410	HNF1B	-10.4213	-39.182	1.98e-25
ENSG00000165609	NUDT5	-10.361	-64.3021	3.73e-25
ENSG00000151465	CDC123	-9.98158	-101.058	1.84e-23
ENSG00000119912	IDE	-9.87881	-25.7987	5.14e-23
ENSG00000196781	TLE1	9.31226	36.2081	1.25e-20
ENSG00000180176	TH	8.82981	108.457	1.05e-18
ENSG00000134640	MTNR1B	8.44029	39.9395	3.17e-17
ENSG00000164941	INTS8	-8.23588	-16.9398	1.78e-16
ENSG00000205693	MANSC4	-8.0751	-46.761	6.74e-16
ENSG00000106633	GCK	7.81663	15.4171	5.43e-15
ENSG00000163635	ATXN7	-7.80134	-50.7228	6.13e-15
ENSG00000177971	IMP3	7.69426	22.0902	1.42e-14
ENSG00000082438	COBLL1	7.67808	73.9929	1.61e-14
ENSG00000140553	UNC45A	-7.59587	-30.7448	3.06e-14
ENSG00000184056	VPS33B	-7.541	-14.7577	4.66e-14
ENSG00000183682	BMP8A	7.38975	4.07943	1.47e-13
ENSG00000124780	KCNK17	-7.37901	-2.69963	1.59e-13
ENSG00000152409	JMY	7.37473	15.1246	1.65e-13
ENSG00000129003	VPS13C	-7.34414	-20.0995	2.07e-13
ENSG00000154122	ANKH	7.29783	50.7575	2.92e-13
ENSG00000265118	ENSG00000265118	-7.23667	-29.2666	4.6e-13
ENSG00000179262	RAD23A	7.21598	31.5531	5.35e-13
ENSG00000061794	MRPS35	-7.14651	-37.486	8.9e-13
ENSG00000184076	UQCR10	7.11529	38.0955	1.12e-12
ENSG00000115216	NRBP1	7.09216	40.8591	1.32e-12
ENSG00000261678	SCRT1	7.07321	265.849	1.51e-12
ENSG00000221988	PPT2	7.03731	35.7998	1.96e-12
ENSG00000142186	SCYL1	-7.03658	-57.2898	1.97e-12
ENSG00000198355	PIM3	-7.01336	-61.4381	2.33e-12
ENSG00000182247	UBE2E2	-6.98884	-15.0797	2.77e-12
ENSG00000157992	KRTCAP3	6.94708	12.7359	3.73e-12
ENSG00000009335	UBE3C	-6.93786	-27.1981	3.98e-12
ENSG00000125755	SYMPK	-6.89913	-23.3218	5.23e-12
ENSG00000115211	EIF2B4	6.84881	45.159	7.45e-12
ENSG00000163945	UVSSA	6.84619	4.282	7.58e-12
ENSG00000165688	PMPCA	-6.84127	-21.492	7.85e-12
ENSG00000109670	FBXW7	6.78645	69.3299	1.15e-11
ENSG00000185920	PTCH1	6.7693	9.10276	1.29e-11
ENSG00000037042	TUBG2	6.75704	8.91257	1.41e-11
ENSG00000197429	IPP	6.75298	17.7339	1.45e-11
ENSG00000285085	ENSG00000285085	-6.73664	-32.3008	1.62e-11
ENSG00000134249	ADAM30	6.69672	94.0825	2.13e-11
ENSG00000140391	TSPAN3	6.6796	23.56	2.4e-11
ENSG00000108669	CYTH1	6.67246	12.4798	2.52e-11
ENSG00000179115	FARSA	-6.66546	-24.1133	2.64e-11
ENSG00000159588	CCDC17	-6.65373	-18.8972	2.86e-11
ENSG00000176635	HORMAD2	6.64546	11.0145	3.02e-11
ENSG00000197136	PCNX3	-6.639	-12.4167	3.16e-11
ENSG00000204531	POU5F1	-6.61248	-3.68014	3.78e-11
ENSG00000166965	RCCD1	6.59538	5.45847	4.24e-11
ENSG00000163904	SENP2	6.56081	26.1132	5.35e-11
ENSG00000105607	GCDH	-6.48166	-13.0278	9.07e-11
ENSG00000065665	SEC61A2	-6.40773	-12.1444	1.48e-10
ENSG00000142700	DMRTA2	6.40698	136.988	1.48e-10
ENSG00000112282	MED23	-6.40676	-33.79	1.49e-10
ENSG00000172216	CEBPB	6.38363	12.9	1.73e-10
ENSG00000228789	HCG22	6.3721	21.8842	1.86e-10
ENSG00000188095	MESP2	6.34723	71.0565	2.19e-10
ENSG00000167244	IGF2	6.34553	11.0815	2.22e-10
ENSG00000187796	CARD9	6.31888	4.03646	2.63e-10
ENSG00000169410	PTPN9	6.25109	85.1528	4.08e-10
ENSG00000173465	ZNRD2	6.21805	5.07906	5.03e-10
ENSG00000145723	GIN1	-6.19162	-10.7391	5.95e-10
ENSG00000125743	SNRPD2	-6.18762	-20.4867	6.11e-10
ENSG00000185862	EVI2B	-6.16165	-20.7294	7.2e-10
ENSG00000095981	KCNK16	-6.14583	-3.07885	7.95e-10
ENSG00000145833	DDX46	6.14143	33.3988	8.18e-10
ENSG00000073849	ST6GAL1	6.1147	1.95971	9.67e-10
ENSG00000138100	TRIM54	6.09377	117.551	1.1e-09
ENSG00000086015	MAST2	-6.07794	-12.2407	1.22e-09
ENSG00000159202	UBE2Z	-6.06614	-31.0374	1.31e-09
ENSG00000178409	BEND3	6.06227	9.70611	1.34e-09
ENSG00000198169	ZNF251	-6.04825	-19.5229	1.46e-09
ENSG00000184508	HDDC3	6.03212	27.6176	1.62e-09
ENSG00000152804	HHEX	5.98836	18.8736	2.12e-09
ENSG00000043143	JADE2	5.98208	18.431	2.2e-09
ENSG00000152518	ZFP36L2	-5.9707	-46.5224	2.36e-09
ENSG00000221955	SLC12A8	-5.96058	-10.2549	2.51e-09
ENSG00000143632	ACTA1	5.93293	50.4265	2.98e-09
ENSG00000153094	BCL2L11	5.91498	4.35457	3.32e-09
ENSG00000165879	FRAT1	5.91393	16.8981	3.34e-09
ENSG00000179344	HLA-DQB1	-5.90967	-4.824	3.43e-09
ENSG00000170608	FOXA3	-5.90152	-16.9436	3.6e-09
ENSG00000115241	PPM1G	-5.87922	-43.6685	4.12e-09
ENSG00000115290	GRB14	5.87724	24.0282	4.17e-09
ENSG00000167491	GATAD2A	5.87078	11.2634	4.34e-09
ENSG00000198056	PRIM1	5.84368	35.0269	5.11e-09
ENSG00000145725	PPIP5K2	-5.81243	-12.5053	6.16e-09
ENSG00000243943	ZNF512	5.81063	56.3178	6.22e-09
ENSG00000165689	ENTR1	-5.8007	-13.933	6.6e-09
ENSG00000204536	CCHCR1	-5.78106	-12.068	7.42e-09
ENSG00000176714	CCDC121	5.77857	27.1252	7.53e-09
ENSG00000010310	GIPR	-5.77624	-7.04379	7.64e-09
ENSG00000126860	EVI2A	-5.76674	-5.38246	8.08e-09
ENSG00000160957	RECQL4	5.73749	56.4611	9.61e-09
ENSG00000204314	PRRT1	-5.7158	-6.38337	1.09e-08
ENSG00000003756	RBM5	-5.71285	-37.456	1.11e-08
ENSG00000159592	GPBP1L1	-5.70812	-26.0828	1.14e-08
ENSG00000158636	EMSY	5.70676	24.4569	1.15e-08
ENSG00000169783	LINGO1	5.68278	20.7603	1.33e-08
ENSG00000091844	RGS17	5.67057	13.5047	1.42e-08
ENSG00000149596	JPH2	-5.66068	-5.7643	1.51e-08
ENSG00000172362	OR5B12	-5.62612	-68.7463	1.84e-08
ENSG00000090263	MRPS33	5.61219	27.8472	2e-08
ENSG00000110651	CD81	5.5968	84.2926	2.18e-08
ENSG00000213221	DNLZ	-5.59568	-52.3697	2.2e-08
ENSG00000174996	KLC2	-5.58934	-10.8781	2.28e-08
ENSG00000196735	HLA-DQA1	-5.58325	-13.8967	2.36e-08
ENSG00000131323	TRAF3	-5.57484	-53.6739	2.48e-08
ENSG00000122008	POLK	-5.56232	-68.0388	2.66e-08
ENSG00000204511	MCCD1	-5.51788	-5.51843	3.43e-08
ENSG00000115234	SNX17	5.49032	32.6117	4.01e-08
ENSG00000173039	RELA	-5.48642	-29.9036	4.1e-08
ENSG00000132463	GRSF1	-5.46964	-28.6102	4.51e-08
ENSG00000172803	SNX32	5.46208	30.9773	4.71e-08
ENSG00000187664	HAPLN4	-5.44033	-26.4243	5.32e-08
ENSG00000182196	ARL6IP4	-5.4237	-19.8105	5.84e-08
ENSG00000196547	MAN2A2	-5.41916	-9.99843	5.99e-08
ENSG00000178750	STX19	5.41232	45.1306	6.22e-08
ENSG00000158321	AUTS2	5.40965	58.0578	6.31e-08
ENSG00000107864	CPEB3	5.40202	15.4536	6.59e-08
ENSG00000142230	SAE1	5.39888	10.7038	6.71e-08
ENSG00000095066	HOOK2	-5.39818	-20.0066	6.73e-08
ENSG00000102908	NFAT5	-5.39796	-13.4966	6.74e-08
ENSG00000234745	HLA-B	-5.39693	-1.10856	6.78e-08
ENSG00000066382	MPPED2	-5.39681	-2.58326	6.78e-08
ENSG00000254402	LRRC24	-5.39152	-58.5877	6.99e-08
ENSG00000185722	ANKFY1	-5.37998	-39.8158	7.45e-08
ENSG00000112514	CUTA	-5.37043	-28.2868	7.85e-08
ENSG00000167701	GPT	5.36708	17.7622	8e-08
ENSG00000172922	RNASEH2C	5.35459	33.0055	8.58e-08
ENSG00000104976	SNAPC2	5.35235	20.6426	8.68e-08
ENSG00000104626	ERI1	-5.34939	-7.13734	8.82e-08
ENSG00000150967	ABCB9	-5.32229	-10.017	1.02e-07
ENSG00000255154	HTD2	-5.302	-6.55175	1.15e-07
ENSG00000058404	CAMK2B	5.27698	15.3278	1.31e-07
ENSG00000129965	INS-IGF2	5.25251	24.8874	1.5e-07
ENSG00000174327	SLC16A13	-5.24645	-8.62991	1.55e-07
ENSG00000159674	SPON2	5.24511	14.9995	1.56e-07
ENSG00000149925	ALDOA	-5.2077	-320.752	1.91e-07
ENSG00000163634	THOC7	-5.19373	-49.1316	2.06e-07
ENSG00000181751	MACIR	-5.19057	-16.0429	2.1e-07
ENSG00000172260	NEGR1	-5.18653	-24.0246	2.14e-07
ENSG00000068137	PLEKHH3	-5.1689	-10.1041	2.35e-07
ENSG00000171634	BPTF	5.16757	45.7633	2.37e-07
ENSG00000071894	CPSF1	-5.15201	-102.973	2.58e-07
ENSG00000161016	RPL8	5.13858	7.84935	2.77e-07
ENSG00000140365	COMMD4	-5.13578	-247.086	2.81e-07
ENSG00000164647	STEAP1	5.12893	5.55261	2.91e-07
ENSG00000101187	SLCO4A1	-5.12866	-3.9548	2.92e-07
ENSG00000134250	NOTCH2	5.10872	217.809	3.24e-07
ENSG00000141452	RMC1	-5.10729	-30.6987	3.27e-07
ENSG00000261115	TMEM178B	-5.10461	-17.5786	3.31e-07
ENSG00000004534	RBM6	5.10163	40.4178	3.37e-07
ENSG00000175115	PACS1	5.09962	22.0822	3.4e-07
ENSG00000119242	CCDC92	-5.0991	-29.8486	3.41e-07
ENSG00000160972	PPP1R16A	-5.09294	-4.5941	3.53e-07
ENSG00000149932	TMEM219	5.09271	34.0859	3.53e-07
ENSG00000100567	PSMA3	-5.09208	-60.0912	3.54e-07
ENSG00000176973	FAM89B	-5.09102	-33.1102	3.56e-07
ENSG00000173338	KCNK7	-5.08033	-17.4311	3.77e-07
ENSG00000131446	MGAT1	5.08024	10.8238	3.77e-07
ENSG00000141744	PNMT	-5.06906	-12.7113	4e-07
ENSG00000125971	DYNLRB1	5.04943	12.9468	4.43e-07
ENSG00000175662	TOM1L2	5.04942	9.29748	4.43e-07
ENSG00000139644	TMBIM6	5.04812	84.6068	4.46e-07
ENSG00000106113	CRHR2	5.04274	19.0015	4.59e-07
ENSG00000047932	GOPC	-5.03936	-10.3955	4.67e-07
ENSG00000117472	TSPAN1	-5.03669	-18.2946	4.74e-07
ENSG00000115194	SLC30A3	5.01728	40.9479	5.24e-07
ENSG00000196712	NF1	5.01276	96.1768	5.37e-07
ENSG00000090238	YPEL3	-4.99671	-17.822	5.83e-07
ENSG00000258724	PINX1	4.97034	15.2378	6.68e-07
ENSG00000171700	RGS19	-4.93713	-40.31	7.93e-07
ENSG00000204420	MPIG6B	-4.93674	-26.815	7.94e-07
ENSG00000167984	NLRC3	4.93624	53.1056	7.96e-07
ENSG00000100575	TIMM9	-4.93041	-19.3837	8.21e-07
ENSG00000070759	TESK2	-4.91707	-1.53812	8.78e-07
ENSG00000168970	JMJD7-PLA2G4B	-4.90967	-16.409	9.12e-07
ENSG00000139146	SINHCAF	-4.898	-8.50879	9.68e-07
ENSG00000163154	TNFAIP8L2	-4.89371	-25.4268	9.9e-07
ENSG00000163794	UCN	4.88198	44.9561	1.05e-06
ENSG00000160695	VPS11	4.87248	20.3065	1.1e-06
ENSG00000130749	ZC3H4	4.87236	7.44559	1.1e-06
ENSG00000161395	PGAP3	-4.86881	-36.3339	1.12e-06
ENSG00000169856	ONECUT1	-4.8602	-12.7988	1.17e-06
ENSG00000204296	TSBP1	4.85211	23.5793	1.22e-06
ENSG00000107566	ERLIN1	-4.84943	-15.7973	1.24e-06
ENSG00000129933	MAU2	4.84731	8.72441	1.25e-06
ENSG00000260428	SCX	-4.83421	-24.9035	1.34e-06
ENSG00000108255	CRYBA1	-4.82765	-11.2729	1.38e-06
ENSG00000070610	GBA2	-4.81612	-9.7886	1.46e-06
ENSG00000164076	CAMKV	4.80234	10.5477	1.57e-06
ENSG00000178177	LCORL	4.79775	17.4473	1.6e-06
ENSG00000285043	ENSG00000285043	-4.79722	-227.35	1.61e-06
ENSG00000164715	LMTK2	-4.79608	-17.7575	1.62e-06
ENSG00000175806	MSRA	-4.79504	-15.2451	1.63e-06
ENSG00000123080	CDKN2C	-4.79028	-26.5534	1.67e-06
ENSG00000189403	HMGB1	-4.7847	-10.301	1.71e-06
ENSG00000138074	SLC5A6	4.78221	40.1526	1.73e-06
ENSG00000184270	H2AC21	-4.77132	-367.629	1.83e-06
ENSG00000184185	KCNJ12	-4.763	-21.147	1.91e-06
ENSG00000256269	HMBS	4.7374	15.8162	2.16e-06
ENSG00000052749	RRP12	4.72512	16.1884	2.3e-06
ENSG00000030110	BAK1	-4.7213	-6.58132	2.34e-06
ENSG00000008196	TFAP2B	4.71748	106.285	2.39e-06
ENSG00000197363	ZNF517	-4.71341	-3.32485	2.44e-06
ENSG00000146839	ZAN	-4.71244	-274.405	2.45e-06
ENSG00000213996	TM6SF2	4.7058	4.83904	2.53e-06
ENSG00000145692	BHMT	4.69745	26.1425	2.63e-06
ENSG00000184164	CRELD2	4.67797	9.73692	2.9e-06
ENSG00000241852	C8orf58	4.67105	2.10102	3e-06
ENSG00000111716	LDHB	4.66847	7.40971	3.03e-06
ENSG00000101421	CHMP4B	-4.66846	-18.4726	3.03e-06
ENSG00000171314	PGAM1	-4.66493	-29.8873	3.09e-06
ENSG00000167194	C16orf92	-4.65355	-36.3376	3.26e-06
ENSG00000164756	SLC30A8	-4.64782	-3.5073	3.35e-06
ENSG00000278311	GGNBP2	4.64764	4.84986	3.36e-06
ENSG00000116273	PHF13	-4.64416	-21.7706	3.41e-06
ENSG00000174851	YIF1A	-4.64351	-24.1935	3.43e-06
ENSG00000184611	KCNH7	4.63439	3.40573	3.58e-06
ENSG00000172769	OR5B3	-4.62453	-29.9571	3.75e-06
ENSG00000112715	VEGFA	-4.62307	-14.3776	3.78e-06
ENSG00000111328	CDK2AP1	4.61735	25.3365	3.89e-06
ENSG00000244731	C4A	4.6047	10314	4.13e-06
ENSG00000186010	NDUFA13	-4.60197	-30.0065	4.19e-06
ENSG00000163069	SGCB	-4.59864	-19.3456	4.25e-06
ENSG00000145730	PAM	-4.59833	-4.72922	4.26e-06
ENSG00000143373	ZNF687	4.59689	52.2057	4.29e-06
ENSG00000140400	MAN2C1	-4.58217	-62.9887	4.6e-06
ENSG00000214029	ZNF891	-4.57612	-5.48441	4.74e-06
ENSG00000213719	CLIC1	-4.57398	-35.7812	4.79e-06
ENSG00000125970	RALY	4.5712	42.348	4.85e-06
ENSG00000107185	RGP1	-4.55965	-11.9511	5.12e-06
ENSG00000108468	CBX1	-4.55845	-16.3268	5.15e-06
ENSG00000124783	SSR1	4.55175	5.58856	5.32e-06
ENSG00000254093	PINX1	4.5508	14.3191	5.34e-06
ENSG00000113615	SEC24A	-4.54938	-17.2486	5.38e-06
ENSG00000179562	GCC1	4.54704	18.6785	5.44e-06
ENSG00000105705	SUGP1	4.5314	5.93952	5.86e-06
ENSG00000072609	CHFR	-4.52796	-22.1653	5.96e-06
ENSG00000158008	EXTL1	4.52028	4.59123	6.18e-06
ENSG00000103855	CD276	-4.51154	-14.6894	6.44e-06
ENSG00000128683	GAD1	4.51125	8.17108	6.44e-06
ENSG00000226979	LTA	-4.50876	-17.5297	6.52e-06
ENSG00000258674	ENSG00000258674	-4.50557	-17.5359	6.62e-06
ENSG00000116095	PLEKHA3	4.50277	7.54896	6.71e-06
ENSG00000109323	MANBA	4.49677	4.68615	6.9e-06
ENSG00000283267	FAM237B	4.49544	6.29202	6.94e-06
ENSG00000167522	ANKRD11	-4.48059	-42.9327	7.44e-06
ENSG00000261236	BOP1	-4.46631	-63.7364	7.96e-06
ENSG00000164078	MST1R	-4.46597	-23.3736	7.97e-06
ENSG00000128245	YWHAH	4.45937	37.101	8.22e-06
ENSG00000157107	FCHO2	4.4551	32.8569	8.39e-06
ENSG00000084444	FAM234B	4.45273	5.69778	8.48e-06
ENSG00000158941	CCAR2	-4.4493	-6.70138	8.62e-06
ENSG00000131153	GINS2	-4.44615	-13.3656	8.74e-06
ENSG00000137310	TCF19	-4.44335	-4.41555	8.86e-06
ENSG00000130856	ZNF236	-4.43312	-18.3914	9.29e-06
ENSG00000185104	FAF1	-4.42964	-36.6586	9.44e-06
ENSG00000110092	CCND1	-4.4265	-36.3514	9.58e-06
ENSG00000158517	NCF1	4.41929	1316.51	9.9e-06
ENSG00000159224	GIP	-4.419	-75.9577	9.92e-06
ENSG00000204427	ABHD16A	-4.40003	-14.0715	1.08e-05
ENSG00000171703	TCEA2	4.39979	10.1266	1.08e-05
ENSG00000170619	COMMD5	4.39411	8.84053	1.11e-05
ENSG00000173540	GMPPB	4.38994	16.288	1.13e-05
ENSG00000005249	PRKAR2B	4.38586	3.71229	1.16e-05
ENSG00000121653	MAPK8IP1	-4.37736	-11.9688	1.2e-05
ENSG00000172818	OVOL1	-4.37348	-19.4435	1.22e-05
ENSG00000178385	PLEKHM3	4.37215	5.21795	1.23e-05
ENSG00000155229	MMS19	-4.3713	-4.04447	1.24e-05
ENSG00000153989	NUS1	-4.37016	-7.19181	1.24e-05
ENSG00000178188	SH2B1	4.36939	7.96167	1.25e-05
ENSG00000250264	ENSG00000250264	-4.36664	-6.60003	1.26e-05
ENSG00000231925	TAPBP	4.35914	5.00494	1.31e-05
ENSG00000129757	CDKN1C	-4.35746	-20.5902	1.32e-05
ENSG00000167371	PRRT2	-4.35249	-15.1836	1.35e-05
ENSG00000176020	AMIGO3	4.34053	142.463	1.42e-05
ENSG00000204147	ASAH2B	-4.33797	-1.42944	1.44e-05
ENSG00000176095	IP6K1	-4.33502	-10.6337	1.46e-05
ENSG00000103932	RPAP1	-4.33345	-16.0709	1.47e-05
ENSG00000148843	PDCD11	4.33331	34.2419	1.47e-05
ENSG00000159899	NPR2	4.31438	8.8852	1.6e-05
ENSG00000184574	LPAR5	-4.30823	-16.6677	1.65e-05
ENSG00000175164	ABO	4.30575	4.43619	1.66e-05
ENSG00000123739	PLA2G12A	-4.3009	-16.9755	1.7e-05
ENSG00000181958	OR4A15	4.29907	37.2542	1.72e-05
ENSG00000084734	GCKR	4.29613	25.4058	1.74e-05
ENSG00000168944	CEP120	-4.29174	-7.68504	1.77e-05
ENSG00000140718	FTO	4.28932	17.19	1.79e-05
ENSG00000159495	TGM7	4.2825	83.2253	1.85e-05
ENSG00000156136	DCK	-4.27025	-19.1692	1.95e-05
ENSG00000146731	CCT6A	4.27024	3.04225	1.95e-05
ENSG00000182704	TSKU	-4.25752	-10.858	2.07e-05
ENSG00000183763	TRAIP	4.25485	12.629	2.09e-05
ENSG00000149021	SCGB1A1	4.25046	2.46913	2.13e-05
ENSG00000082641	NFE2L1	4.24766	20.2046	2.16e-05
ENSG00000080293	SCTR	4.24357	5.12934	2.2e-05
ENSG00000189030	VHLL	-4.24256	-66.5323	2.21e-05
ENSG00000108797	CNTNAP1	4.24118	4.48557	2.22e-05
ENSG00000183114	FAM43B	4.23831	6.62779	2.25e-05
ENSG00000163257	DCAF16	-4.23469	-37.637	2.29e-05
ENSG00000118946	PCDH17	4.21974	7.62218	2.45e-05
ENSG00000179218	CALR	4.21862	18.3051	2.46e-05
ENSG00000102886	GDPD3	4.21489	15.5469	2.5e-05
ENSG00000171862	PTEN	4.21427	63.0717	2.51e-05
ENSG00000147883	CDKN2B	4.20177	52.3398	2.65e-05
ENSG00000148396	SEC16A	-4.19386	-20.1979	2.74e-05
ENSG00000183734	ASCL2	4.18848	16.0435	2.81e-05
ENSG00000186432	KPNA4	-4.1861	-11.864	2.84e-05
ENSG00000160796	NBEAL2	-4.18294	-7.31819	2.88e-05
ENSG00000083312	TNPO1	-4.18238	-124.54	2.88e-05
ENSG00000101074	R3HDML	-4.17494	-36.0508	2.98e-05
ENSG00000147804	SLC39A4	-4.17238	-26.4068	3.01e-05
ENSG00000160948	VPS28	4.16035	8.80492	3.18e-05
ENSG00000108306	FBXL20	4.15929	21.4503	3.19e-05
ENSG00000197283	SYNGAP1	-4.15863	-9.42767	3.2e-05
ENSG00000092445	TYRO3	4.1551	15.2649	3.25e-05
ENSG00000108788	MLX	-4.15016	-72.4689	3.32e-05
ENSG00000145354	CISD2	4.14895	9.81928	3.34e-05
ENSG00000079739	PGM1	-4.14722	-16.6942	3.37e-05
ENSG00000136280	CCM2	-4.13687	-10.8887	3.52e-05
ENSG00000146733	PSPH	4.13537	4.02022	3.54e-05
ENSG00000135108	FBXO21	4.13428	4.4394	3.56e-05
ENSG00000198863	RUNDC1	4.13298	8.74149	3.58e-05
ENSG00000222011	FAM185A	-4.1307	-9.63106	3.62e-05
ENSG00000130413	STK33	4.13023	2.76109	3.62e-05
ENSG00000055957	ITIH1	-4.12592	-57.1136	3.69e-05
ENSG00000122912	SLC25A16	4.122	4.08066	3.76e-05
ENSG00000280670	CCDC163	4.1131	17.3914	3.9e-05
ENSG00000273611	ZNHIT3	4.11172	17.7743	3.93e-05
ENSG00000115204	MPV17	-4.10731	-271.355	4e-05
ENSG00000163611	SPICE1	-4.10654	-5.4117	4.02e-05
ENSG00000181927	OR4P4	4.10387	27.9414	4.06e-05
ENSG00000106631	MYL7	4.10178	20.3877	4.1e-05
ENSG00000138757	G3BP2	4.1015	14.0794	4.1e-05
ENSG00000165898	ISCA2	4.09941	4.16008	4.14e-05
ENSG00000170703	TTLL6	4.09485	12.9755	4.22e-05
ENSG00000110435	PDHX	4.09289	6.43489	4.26e-05
ENSG00000143379	SETDB1	-4.09057	-22.3072	4.3e-05
ENSG00000204424	LY6G6F	-4.08035	-41.4353	4.5e-05
ENSG00000158220	ESYT3	-4.07877	-58.0973	4.53e-05
ENSG00000124194	GDAP1L1	4.0725	3.78846	4.65e-05
ENSG00000184451	CCR10	4.07044	3.78164	4.69e-05
ENSG00000242498	ARPIN	-4.06728	-3.50958	4.76e-05
ENSG00000128563	PRKRIP1	4.06598	14.2005	4.78e-05
ENSG00000250641	LY6G6F-LY6G6D	-4.06598	-48.2604	4.78e-05
ENSG00000162520	SYNC	-4.06475	-6.7084	4.81e-05
ENSG00000156642	NPTN	-4.06322	-32.0326	4.84e-05
ENSG00000213533	STIMATE	-4.06232	-4.42565	4.86e-05
ENSG00000166171	DPCD	-4.06147	-32.0286	4.88e-05
ENSG00000204538	PSORS1C2	4.05906	6.01723	4.93e-05
ENSG00000175445	LPL	-4.05529	-8.1233	5.01e-05
ENSG00000170382	LRRN2	-4.05482	-18.3617	5.02e-05
ENSG00000278535	DHRS11	-4.05458	-13.0727	5.02e-05
ENSG00000104903	LYL1	-4.05163	-26.0594	5.09e-05
ENSG00000183598	H3C13	4.04798	69.4343	5.17e-05
ENSG00000188710	QRFP	4.04542	7.59319	5.22e-05
ENSG00000151883	PARP8	4.04537	20.462	5.22e-05
ENSG00000204264	PSMB8	4.04442	6.66171	5.25e-05
ENSG00000135926	TMBIM1	-4.03801	-8.85525	5.39e-05
ENSG00000189292	ALKAL2	-4.03464	-26.846	5.47e-05
ENSG00000143727	ACP1	-4.03409	-11.0273	5.48e-05
ENSG00000122033	MTIF3	4.03181	4.7108	5.53e-05
ENSG00000127837	AAMP	4.02949	3.9408	5.59e-05
ENSG00000099901	RANBP1	4.02541	23.3292	5.69e-05
ENSG00000125510	OPRL1	-4.02021	-13.1109	5.81e-05
ENSG00000174684	B4GAT1	-4.01445	-6.98443	5.96e-05
ENSG00000035115	SH3YL1	-4.01399	-3.34969	5.97e-05
ENSG00000135801	TAF5L	-4.00685	-13.7908	6.15e-05
ENSG00000127838	PNKD	3.99715	30.9311	6.41e-05
ENSG00000160877	NACC1	-3.99466	-33.8114	6.48e-05
ENSG00000111305	GSG1	-3.98536	-14.8626	6.74e-05
ENSG00000156162	DPY19L4	3.98251	15.2361	6.82e-05
ENSG00000149089	APIP	3.98024	4.44907	6.88e-05
ENSG00000176915	ANKLE2	3.97846	7.03144	6.94e-05
ENSG00000140368	PSTPIP1	-3.97842	-6.96993	6.94e-05
ENSG00000047849	MAP4	-3.97626	-17.6844	7e-05
ENSG00000136463	TACO1	3.97319	75.5966	7.09e-05
ENSG00000163468	CCT3	3.97176	21.2613	7.13e-05
ENSG00000101057	MYBL2	-3.96928	-6.60449	7.21e-05
ENSG00000142046	TMEM91	3.96925	9.53135	7.21e-05
ENSG00000204428	LY6G5C	-3.96782	-52.9778	7.25e-05
ENSG00000131470	PSMC3IP	3.96735	78.3892	7.27e-05
ENSG00000204439	C6orf47	-3.96525	-35.7773	7.33e-05
ENSG00000144331	ZNF385B	3.96153	13.1259	7.45e-05
ENSG00000155876	RRAGA	-3.94893	-10.2013	7.85e-05
ENSG00000159289	GOLGA6A	-3.9463	-2147.51	7.94e-05
ENSG00000105612	DNASE2	3.94621	13.2222	7.94e-05
ENSG00000187122	SLIT1	-3.94498	-11.0294	7.98e-05
ENSG00000178952	TUFM	-3.9434	-4.35791	8.03e-05
ENSG00000187733	AMY1C	-3.93904	-199.593	8.18e-05
ENSG00000163681	SLMAP	-3.93827	-44.0083	8.21e-05
ENSG00000111877	MCM9	3.93746	1.24711	8.23e-05
ENSG00000170571	EMB	-3.93556	-5.50455	8.3e-05
ENSG00000188263	IL17REL	-3.93461	-30.4373	8.33e-05
ENSG00000205981	DNAJC19	-3.93252	-41.5186	8.41e-05
ENSG00000132763	MMACHC	3.93178	21.5384	8.43e-05
ENSG00000084774	CAD	-3.92796	-22.0922	8.57e-05
ENSG00000158186	MRAS	-3.92547	-8.31051	8.66e-05
ENSG00000164077	MON1A	3.92546	212.438	8.66e-05
ENSG00000171962	DRC3	-3.92431	-16.5397	8.7e-05
ENSG00000075399	VPS9D1	3.91878	34.8799	8.9e-05
ENSG00000172209	GPR22	3.91875	13.5453	8.9e-05
ENSG00000141639	MAPK4	3.91737	2.02132	8.95e-05
ENSG00000075234	TTC38	-3.91638	-13.3948	8.99e-05
ENSG00000182179	UBA7	-3.91548	-52.3197	9.02e-05
ENSG00000180999	C1orf105	3.91278	24.2439	9.12e-05
ENSG00000166199	ALKBH3	3.90838	8.38675	9.29e-05
ENSG00000140259	MFAP1	3.90704	36.2114	9.34e-05
ENSG00000167286	CD3D	-3.90655	-30.4025	9.36e-05
ENSG00000140367	UBE2Q2	-3.90642	-10.9135	9.37e-05
ENSG00000168610	STAT3	3.89696	20.8217	9.74e-05
ENSG00000138778	CENPE	3.89367	9.70522	9.87e-05
ENSG00000138028	CGREF1	3.88523	25.6042	0.000102
ENSG00000124920	MYRF	-3.88371	-2.64094	0.000103
ENSG00000033627	ATP6V0A1	3.88158	21.6354	0.000104
ENSG00000143369	ECM1	3.87895	6.49413	0.000105
ENSG00000204371	EHMT2	-3.86741	-23.8999	0.00011
ENSG00000138814	PPP3CA	-3.86387	-38.6273	0.000112
ENSG00000160753	RUSC1	-3.86271	-29.5089	0.000112
ENSG00000130338	TULP4	3.85911	1.16214	0.000114
ENSG00000139971	ARMH4	3.85577	4.81126	0.000115
ENSG00000109805	NCAPG	-3.85552	-4.76321	0.000115
ENSG00000149716	LTO1	3.8554	13.6931	0.000116
ENSG00000185615	PDIA2	3.85453	2.85179	0.000116
ENSG00000189367	KIAA0408	-3.85322	-7.7852	0.000117
ENSG00000135250	SRPK2	3.8512	52.9877	0.000118
ENSG00000104643	MTMR9	-3.84887	-7.4533	0.000119
ENSG00000121351	IAPP	3.8449	1.98795	0.000121
ENSG00000174939	ASPHD1	3.84056	5.23955	0.000123
ENSG00000229453	SPINK8	-3.83824	-31.5217	0.000124
ENSG00000132970	WASF3	3.83575	16.2056	0.000125
ENSG00000235106	BRD3OS	-3.83205	-4.24187	0.000127
ENSG00000204305	AGER	3.82925	5.3339	0.000129
ENSG00000198467	TPM2	-3.82185	-19.2076	0.000132
ENSG00000182240	BACE2	-3.82167	-8.37116	0.000133
ENSG00000175895	PLEKHF2	-3.82074	-19.3498	0.000133
ENSG00000167272	POP5	-3.81899	-10.8849	0.000134
ENSG00000244405	ETV5	3.81862	10.9189	0.000134
ENSG00000171307	ZDHHC16	-3.8136	-13.8852	0.000137
ENSG00000121101	TEX14	-3.81277	-2.88394	0.000137
ENSG00000113810	SMC4	3.81196	40.2294	0.000138
ENSG00000255730	ENSG00000255730	3.81033	4.03441	0.000139
ENSG00000124557	BTN1A1	3.81021	35.9481	0.000139
ENSG00000151715	TMEM45B	3.80724	12.886	0.000141
ENSG00000100580	TMED8	3.8065	17.7708	0.000141
ENSG00000168631	MUCL3	-3.80389	-25.0797	0.000142
ENSG00000005059	MCUB	-3.80372	-9.36664	0.000143
ENSG00000015133	CCDC88C	3.80294	9.6939	0.000143
ENSG00000155363	MOV10	3.8007	9.28627	0.000144
ENSG00000276903	H2AC16	-3.79863	-85.4609	0.000145
ENSG00000182793	GSTA5	-3.79018	-20.226	0.000151
ENSG00000120235	IFNA6	3.78441	103.114	0.000154
ENSG00000110880	CORO1C	3.78401	2.76581	0.000154
ENSG00000187954	ZFTRAF1	-3.78342	-44.1382	0.000155
ENSG00000112996	MRPS30	3.78289	18.1058	0.000155
ENSG00000117448	AKR1A1	-3.77582	-6.90855	0.000159
ENSG00000288626	ENSG00000288626	-3.76607	-5.54282	0.000166
ENSG00000113790	EHHADH	-3.76487	-13.1716	0.000167
ENSG00000134057	CCNB1	3.76089	2.89522	0.000169
ENSG00000123609	NMI	-3.76036	-3.60176	0.00017
ENSG00000147650	LRP12	3.75959	5.58125	0.00017
ENSG00000284776	ENSG00000284776	-3.75254	-3.88656	0.000175
ENSG00000140564	FURIN	-3.74319	-16.1728	0.000182
ENSG00000055044	NOP58	3.74215	28.7024	0.000182
ENSG00000165819	METTL3	3.74178	20.8448	0.000183
ENSG00000164938	TP53INP1	-3.74095	-5.34683	0.000183
ENSG00000125821	DTD1	3.73996	2.1816	0.000184
ENSG00000187068	C3orf70	-3.73991	-3.65588	0.000184
ENSG00000078804	TP53INP2	3.73709	6.6626	0.000186
ENSG00000090621	PABPC4	3.73131	17.2296	0.00019
ENSG00000149923	PPP4C	3.72904	28.899	0.000192
ENSG00000084710	EFR3B	3.72817	11.009	0.000193
ENSG00000069275	NUCKS1	-3.72664	-21.2046	0.000194
ENSG00000101052	IFT52	3.72496	9.24619	0.000195
ENSG00000146674	IGFBP3	-3.72378	-8.64578	0.000196
ENSG00000143321	HDGF	3.7226	19.2252	0.000197
ENSG00000124299	PEPD	3.71891	9.81187	0.0002
ENSG00000163795	ZNF513	-3.71821	-13.0809	0.000201
ENSG00000095015	MAP3K1	-3.71784	-26.8284	0.000201
ENSG00000204525	HLA-C	-3.71568	-2.18514	0.000203
ENSG00000090612	ZNF268	-3.7112	-27.7728	0.000206
ENSG00000188352	FOCAD	3.71095	27.9003	0.000206
ENSG00000139269	INHBE	3.70992	9.80878	0.000207
ENSG00000174938	SEZ6L2	3.7061	1.25386	0.00021
ENSG00000169375	SIN3A	3.70195	98.9201	0.000214
ENSG00000168806	LCMT2	3.70172	13.0014	0.000214
ENSG00000185614	INKA1	-3.69773	-20.6574	0.000218
ENSG00000089902	RCOR1	-3.69434	-9.30609	0.00022
ENSG00000032219	ARID4A	-3.69264	-48.523	0.000222
ENSG00000108387	SEPTIN4	-3.69035	-67.8469	0.000224
ENSG00000116521	SCAMP3	-3.69001	-2.31746	0.000224
ENSG00000135437	RDH5	3.68669	33.0256	0.000227
ENSG00000143630	HCN3	3.68661	15.557	0.000227
ENSG00000102882	MAPK3	3.68604	16.482	0.000228
ENSG00000143126	CELSR2	3.68603	10.7403	0.000228
ENSG00000164161	HHIP	-3.6846	-5.04811	0.000229
ENSG00000173826	KCNH6	3.68281	12.6612	0.000231
ENSG00000149428	HYOU1	-3.6823	-3.41885	0.000231
ENSG00000121552	CSTA	-3.68082	-12.0555	0.000232
ENSG00000110446	SLC15A3	3.67962	16.8362	0.000234
ENSG00000204267	TAP2	-3.67727	-4.33842	0.000236
ENSG00000140319	SRP14	3.67695	34.801	0.000236
ENSG00000068078	FGFR3	3.67491	6.21932	0.000238
ENSG00000164087	POC1A	3.67321	84.1106	0.00024
ENSG00000172336	POP7	-3.672	-45.7436	0.000241
ENSG00000100150	DEPDC5	3.66777	32.4103	0.000245
ENSG00000198356	GET3	-3.66745	-54.1513	0.000245
ENSG00000179841	AKAP5	-3.66514	-45.8709	0.000247
ENSG00000140265	ZSCAN29	-3.66411	-11.7062	0.000248
ENSG00000007341	ST7L	3.66287	46.3565	0.000249
ENSG00000168803	ADAL	3.66172	7.70721	0.000251
ENSG00000174791	RIN1	-3.66127	-13.07	0.000251
ENSG00000166278	C2	-3.65674	-7.58131	0.000255
ENSG00000171311	EXOSC1	-3.6567	-15.0682	0.000255
ENSG00000134954	ETS1	3.65482	2.29911	0.000257
ENSG00000213619	NDUFS3	3.65366	26.8185	0.000259
ENSG00000256500	ENSG00000256500	3.65232	5.56695	0.00026
ENSG00000108465	CDK5RAP3	3.65093	3.0913	0.000261
ENSG00000185305	ARL15	-3.64241	-7.64006	0.00027
ENSG00000152270	PDE3B	3.64234	16.821	0.00027
ENSG00000165275	TRMT10B	-3.64137	-5.4104	0.000271
ENSG00000188612	SUMO2	-3.63439	-17.0114	0.000279
ENSG00000169230	PRELID1	-3.63309	-4.15607	0.00028
ENSG00000055118	KCNH2	-3.63172	-24.1868	0.000282
ENSG00000108591	DRG2	-3.62966	-26.6064	0.000284
ENSG00000256825	ENSG00000256825	3.62827	12.5653	0.000285
ENSG00000204394	VARS1	3.62811	35.7378	0.000286
ENSG00000143515	ATP8B2	3.62583	10.3586	0.000288
ENSG00000138593	SECISBP2L	-3.62187	-17.7489	0.000292
ENSG00000159556	ISL2	-3.6132	-33.1719	0.000302
ENSG00000008300	CELSR3	3.61152	89.2571	0.000304
ENSG00000105323	HNRNPUL1	-3.61124	-15.4425	0.000305
ENSG00000136643	RPS6KC1	3.61048	47.2449	0.000306
ENSG00000134363	FST	-3.60396	-15.2831	0.000313
ENSG00000289766	ENSG00000289766	-3.60258	-4.7122	0.000315
ENSG00000099624	ATP5F1D	-3.59942	-17.3128	0.000319
ENSG00000106070	GRB10	3.59853	10.7167	0.00032
ENSG00000114698	PLSCR4	3.59487	4.37999	0.000325
ENSG00000256223	ZNF10	-3.59395	-3.26544	0.000326
ENSG00000203760	CENPW	-3.59323	-12.1717	0.000327
ENSG00000127663	KDM4B	-3.59143	-5.81946	0.000329
ENSG00000197045	GMFB	3.59137	10.0099	0.000329
ENSG00000100284	TOM1	3.59118	23.5797	0.000329
ENSG00000131914	LIN28A	3.58773	33.1593	0.000334
ENSG00000178035	IMPDH2	3.58452	60.4308	0.000338
ENSG00000101246	ARFRP1	-3.58027	-44.9504	0.000343
ENSG00000184110	EIF3C	3.56773	244.852	0.00036
ENSG00000273983	H3C8	-3.55852	-5.35593	0.000373
ENSG00000173991	TCAP	3.55688	20.1239	0.000375
ENSG00000101115	SALL4	-3.55445	-7.86115	0.000379
ENSG00000062282	DGAT2	-3.5535	-21.1494	0.00038
ENSG00000204304	PBX2	3.5515	11.8872	0.000383
ENSG00000157764	BRAF	3.55057	13.3725	0.000384
ENSG00000132780	NASP	-3.5496	-19.1732	0.000386
ENSG00000165621	OXGR1	3.54917	5.51265	0.000386
ENSG00000127419	TMEM175	-3.54427	-13.1633	0.000394
ENSG00000172733	PURG	3.54299	12.2615	0.000396
ENSG00000172650	AGAP5	-3.54274	-7.56888	0.000396
ENSG00000161048	NAPEPLD	3.54087	18.1507	0.000399
ENSG00000149927	DOC2A	3.53826	21.9795	0.000403
ENSG00000161677	JOSD2	-3.53039	-5.96507	0.000415
ENSG00000146242	TPBG	3.53007	3.99046	0.000415
ENSG00000069248	NUP133	-3.52866	-12.4644	0.000418
ENSG00000204410	MSH5	3.52187	23.5911	0.000429
ENSG00000164086	DUSP7	3.51788	14.7927	0.000435
ENSG00000131899	LLGL1	3.51614	2.24154	0.000438
ENSG00000164597	COG5	-3.51503	-15.196	0.00044
ENSG00000160949	TONSL	3.51411	52.0145	0.000441
ENSG00000205863	C1QTNF9B	-3.51215	-14.4034	0.000444
ENSG00000135535	CD164	3.51019	16.2974	0.000448
ENSG00000022840	RNF10	3.50634	16.6849	0.000454
ENSG00000100325	ASCC2	-3.50487	-9.52601	0.000457
ENSG00000007392	LUC7L	3.50129	33.165	0.000463
ENSG00000153885	KCTD15	-3.50024	-2.09114	0.000465
ENSG00000110344	UBE4A	3.50016	8.88881	0.000465
ENSG00000159217	IGF2BP1	3.49937	51.2436	0.000466
ENSG00000271383	NBPF19	3.49901	811.998	0.000467
ENSG00000153250	RBMS1	3.4987	21.8669	0.000468
ENSG00000172354	GNB2	3.49483	34.6079	0.000474
ENSG00000167528	ZNF641	3.49438	2.00619	0.000475
ENSG00000146676	PURB	-3.49367	-5.34427	0.000476
ENSG00000117523	PRRC2C	-3.49258	-26.1147	0.000478
ENSG00000182446	NPLOC4	3.49117	8.30089	0.000481
ENSG00000197134	ZNF257	3.49077	0.748211	0.000482
ENSG00000161057	PSMC2	3.48901	25.6021	0.000485
ENSG00000118997	DNAH7	-3.48753	-2.15958	0.000488
ENSG00000284779	ENSG00000284779	3.48628	55.1368	0.00049
ENSG00000155792	DEPTOR	-3.48492	-2.50959	0.000492
ENSG00000027869	SH2D2A	3.47941	11.8836	0.000503
ENSG00000172543	CTSW	-3.47655	-16.8314	0.000508
ENSG00000168477	TNXB	3.47416	5.93403	0.000512
ENSG00000105509	HAS1	-3.47246	-7.18549	0.000516
ENSG00000162624	LHX8	-3.47146	-97.7209	0.000518
ENSG00000138069	RAB1A	3.47066	69.7077	0.000519
ENSG00000249773	ENSG00000249773	3.47024	1.50124	0.00052
ENSG00000220201	ZGLP1	-3.46968	-23.5296	0.000521
ENSG00000175294	CATSPER1	-3.46613	-19.1546	0.000528
ENSG00000196535	MYO18A	-3.46394	-11.2297	0.000532
ENSG00000189134	NKAPL	-3.46365	-4.91859	0.000533
ENSG00000104447	TRPS1	3.46146	40.9015	0.000537
ENSG00000162676	GFI1	-3.4613	-16.3804	0.000538
ENSG00000041988	THAP3	3.46124	7.21718	0.000538
ENSG00000136750	GAD2	3.46097	2.04782	0.000538
ENSG00000130427	EPO	-3.45879	-38.5466	0.000543
ENSG00000105327	BBC3	-3.45786	-8.53433	0.000544
ENSG00000187699	C2orf88	-3.456	-3.00617	0.000548
ENSG00000100401	RANGAP1	-3.45215	-14.2218	0.000556
ENSG00000174326	SLC16A11	-3.44955	-11.8462	0.000562
ENSG00000137947	GTF2B	-3.44888	-11.4394	0.000563
ENSG00000189045	ANKDD1B	3.44808	19.6843	0.000565
ENSG00000123700	KCNJ2	3.44781	7.59316	0.000565
ENSG00000072274	TFRC	-3.44781	-35.3289	0.000565
ENSG00000213658	LAT	3.44195	75.607	0.000578
ENSG00000124575	H1-3	-3.43668	-33.8937	0.000589
ENSG00000140463	BBS4	-3.43567	-11.2991	0.000591
ENSG00000215695	RSC1A1	3.4331	22.8748	0.000597
ENSG00000172772	OR10W1	-3.43276	-27.5201	0.000597
ENSG00000140262	TCF12	3.43126	19.9132	0.000601
ENSG00000157368	IL34	3.42985	1.43461	0.000604
ENSG00000110047	EHD1	-3.42942	-12.4403	0.000605
ENSG00000273047	ENSG00000273047	3.42907	8.55805	0.000606
ENSG00000119772	DNMT3A	-3.42681	-37.6054	0.000611
ENSG00000130816	DNMT1	3.42673	23.9967	0.000611
ENSG00000107249	GLIS3	3.42507	8.09826	0.000615
ENSG00000110536	PTPMT1	3.42501	5.44252	0.000615
ENSG00000131068	DEFB118	3.42381	65.9813	0.000617
ENSG00000160973	FOXH1	-3.42245	-74.449	0.000621
ENSG00000119737	GPR75	-3.41791	-5.52973	0.000631
ENSG00000073605	GSDMB	-3.41625	-11.8292	0.000635
ENSG00000171044	XKR6	3.41441	12.9973	0.000639
ENSG00000161929	SCIMP	3.41241	16.3296	0.000644
ENSG00000143627	PKLR	-3.41197	-21.5742	0.000645
ENSG00000130584	ZBTB46	-3.41173	-9.07464	0.000646
ENSG00000184260	H2AC20	3.40845	181.475	0.000653
ENSG00000092470	WDR76	-3.40819	-15.5807	0.000654
ENSG00000184281	TSSC4	-3.408	-34.7082	0.000654
ENSG00000135164	DMTF1	-3.40772	-20.6217	0.000655
ENSG00000161955	TNFSF13	3.40536	19.6816	0.000661
ENSG00000132840	BHMT2	-3.40479	-2.86073	0.000662
ENSG00000123200	ZC3H13	3.40301	15.1984	0.000666
ENSG00000234409	CCDC188	-3.40255	-19.4727	0.000668
ENSG00000143322	ABL2	3.40124	5.46957	0.000671
ENSG00000077150	NFKB2	3.40114	33.75	0.000671
ENSG00000198130	HIBCH	-3.40091	-6.93739	0.000672
ENSG00000288623	ENSG00000288623	3.40001	7.03344	0.000674
ENSG00000074621	SLC24A1	-3.39914	-19.9855	0.000676
ENSG00000176092	CRYBG2	3.39893	18.3269	0.000677
ENSG00000145147	SLIT2	3.3974	7.98795	0.00068
ENSG00000144228	SPOPL	-3.39582	-9.54904	0.000684
ENSG00000174236	REP15	-3.39461	-5.3841	0.000687
ENSG00000204613	TRIM10	3.39237	44.5292	0.000693
ENSG00000189227	C15orf61	3.39075	8.21007	0.000697
ENSG00000188343	CIBAR1	3.39052	27.4361	0.000698
ENSG00000166135	HIF1AN	-3.38588	-6.6506	0.00071
ENSG00000166136	NDUFB8	3.38575	6.71805	0.00071
ENSG00000157168	NRG1	-3.38494	-4.21541	0.000712
ENSG00000148384	INPP5E	-3.37952	-4.56389	0.000726
ENSG00000105821	DNAJC2	-3.37742	-4.20881	0.000732
ENSG00000141580	WDR45B	3.37587	6.6924	0.000736
ENSG00000151689	INPP1	-3.3748	-2.96467	0.000739
ENSG00000165462	PHOX2A	-3.37341	-65.3865	0.000742
ENSG00000181220	ZNF746	-3.37323	-14.6001	0.000743
ENSG00000177752	YIPF7	3.37099	66.2587	0.000749
ENSG00000109881	CCDC34	-3.37081	-7.22864	0.000749
ENSG00000168936	TMEM129	3.36923	125.453	0.000754
ENSG00000177051	FBXO46	3.36901	26.7774	0.000754
ENSG00000185022	MAFF	3.3673	8.8592	0.000759
ENSG00000185909	KLHDC8B	3.36611	7.93566	0.000762
ENSG00000176490	DIRAS1	3.36454	6.30048	0.000767
ENSG00000138622	HCN4	-3.35693	-12.9892	0.000788
ENSG00000197622	CDC42SE1	-3.35632	-22.3278	0.00079
ENSG00000242247	ARFGAP3	-3.35557	-14.5288	0.000792
ENSG00000158792	SPATA2L	3.35056	20.0643	0.000806
ENSG00000111276	CDKN1B	-3.34574	-23.2147	0.000821
ENSG00000147439	BIN3	3.34464	12.4526	0.000824
ENSG00000073578	SDHA	3.34398	26.0095	0.000826
ENSG00000112742	TTK	-3.34395	-4.13306	0.000826
ENSG00000132837	DMGDH	-3.34285	-2.87114	0.000829
ENSG00000250021	ARPIN-AP3S2	-3.34215	-2.70413	0.000831
ENSG00000196453	ZNF777	-3.34066	-6.56695	0.000836
ENSG00000168140	VASN	-3.33986	-5.90984	0.000838
ENSG00000198093	ZNF649	-3.33758	-12.2737	0.000845
ENSG00000177733	HNRNPA0	-3.33746	-30.7142	0.000845
ENSG00000232810	TNF	-3.33735	-22.014	0.000846
ENSG00000130307	USHBP1	3.33166	23.8037	0.000863
ENSG00000176148	TCP11L1	-3.33023	-11.0202	0.000868
ENSG00000064703	DDX20	3.32847	6.52648	0.000873
ENSG00000132846	ZBED3	3.32686	3.12223	0.000878
ENSG00000166170	BAG5	3.32572	3.82862	0.000882
ENSG00000158406	H4C8	-3.32498	-2.47075	0.000884
ENSG00000179144	GIMAP7	3.32395	19.8959	0.000888
ENSG00000261857	MIA	3.3162	3.89414	0.000913
ENSG00000170558	CDH2	3.31476	87.62	0.000917
ENSG00000029534	ANK1	-3.3104	-8.82267	0.000932
ENSG00000164330	EBF1	3.30795	13.6884	0.00094
ENSG00000146830	GIGYF1	3.30601	54.3682	0.000946
ENSG00000197745	SCGB1D4	3.30367	39.5024	0.000954
ENSG00000106635	BCL7B	3.30319	22.1229	0.000956
ENSG00000120029	ARMH3	3.30002	21.6483	0.000967
ENSG00000159164	SV2A	-3.29912	-11.7375	0.00097
ENSG00000066336	SPI1	3.29855	7.03223	0.000972
ENSG00000110422	HIPK3	-3.29752	-22.798	0.000975
ENSG00000203778	FAM229B	-3.29491	-7.58058	0.000985
ENSG00000072364	AFF4	3.29471	34.241	0.000985
ENSG00000188211	NCR3LG1	-3.2943	-7.25229	0.000987
ENSG00000196236	XPNPEP3	3.29153	121.97	0.000996
ENSG00000116580	GON4L	-3.29033	-18.1552	0.001001
ENSG00000110060	PUS3	-3.29003	-8.1714	0.001002
ENSG00000143995	MEIS1	3.2897	11.281	0.001003
ENSG00000153879	CEBPG	-3.2858	-26.5817	0.001017
ENSG00000204435	CSNK2B	3.28491	18.3033	0.00102
ENSG00000270276	H4C15	3.28385	6692.16	0.001024
ENSG00000166797	CIAO2A	-3.28366	-31.7204	0.001025
ENSG00000146094	DOK3	3.28351	5.16717	0.001025
ENSG00000145868	FBXO38	3.28117	30.7648	0.001034
ENSG00000159692	CTBP1	-3.28059	-11.9481	0.001036
ENSG00000289764	ENSG00000289764	3.27946	8.40264	0.00104
ENSG00000197457	STMN3	3.27529	6.43905	0.001056
ENSG00000160321	ZNF208	3.27396	0.798412	0.001061
ENSG00000172728	FUT10	-3.27292	-2.56275	0.001064
ENSG00000152359	POC5	-3.27227	-5.04374	0.001067
ENSG00000132388	UBE2G1	3.27134	33.216	0.00107
ENSG00000174197	MGA	-3.27053	-8.36148	0.001073
ENSG00000183049	CAMK1D	-3.27009	-20.9295	0.001075
ENSG00000078747	ITCH	-3.26995	-25.503	0.001076
ENSG00000166169	POLL	-3.26927	-35.2918	0.001078
ENSG00000204580	DDR1	3.2684	2.9139	0.001082
ENSG00000139910	NOVA1	3.26692	61.1221	0.001087
ENSG00000196466	ZNF799	3.26521	11.0219	0.001094
ENSG00000187595	ZNF385C	-3.26362	-24.3499	0.0011
ENSG00000175970	UNC119B	-3.26021	-15.9561	0.001113
ENSG00000204520	MICA	-3.26002	-1.3479	0.001114
ENSG00000179761	PIPOX	3.25965	7.41734	0.001115
ENSG00000108799	EZH1	-3.25273	-14.3547	0.001143
ENSG00000181555	SETD2	-3.2511	-42.1895	0.00115
ENSG00000183092	BEGAIN	3.24983	10.6843	0.001155
ENSG00000185669	SNAI3	3.24846	8.83096	0.00116
ENSG00000165029	ABCA1	3.24754	2.32392	0.001164
ENSG00000153214	TMEM87B	3.24541	3.25151	0.001173
ENSG00000244038	DDOST	-3.24472	-9.00395	0.001176
ENSG00000105778	AVL9	-3.24408	-10.0509	0.001178
ENSG00000114107	CEP70	-3.24377	-20.4878	0.00118
ENSG00000248592	STIMATE-MUSTN1	-3.2423	-6.44665	0.001186
ENSG00000151694	ADAM17	-3.23955	-2.33935	0.001197
ENSG00000160799	CCDC12	-3.23925	-15.0948	0.001198
ENSG00000105696	TMEM59L	-3.23461	-8.51305	0.001218
ENSG00000182944	EWSR1	-3.23403	-44.3585	0.001221
ENSG00000064225	ST3GAL6	-3.23339	-2.92037	0.001223
ENSG00000071967	CYBRD1	-3.23123	-2.98305	0.001233
ENSG00000121440	PDZRN3	-3.23088	-8.1758	0.001234
ENSG00000145332	KLHL8	3.22737	5.59906	0.001249
ENSG00000117450	PRDX1	3.22708	10.4795	0.001251
ENSG00000171488	LRRC8C	3.22686	7.1293	0.001252
ENSG00000108825	PTGES3L-AARSD1	3.22678	11.0184	0.001252
ENSG00000163933	RFT1	-3.22566	-6.38516	0.001257
ENSG00000108175	ZMIZ1	3.22311	46.4133	0.001268
ENSG00000149262	INTS4	3.22165	10.2851	0.001275
ENSG00000196757	ZNF700	-3.22021	-7.54528	0.001281
ENSG00000235376	RPEL1	3.22015	26.3624	0.001281
ENSG00000101160	CTSZ	3.21987	5.52089	0.001282
ENSG00000055955	ITIH4	3.21796	1.98731	0.001291
ENSG00000172057	ORMDL3	3.21775	5.33882	0.001292
ENSG00000169609	C15orf40	-3.21753	-7.11552	0.001293
ENSG00000124198	ARFGEF2	3.21494	4.09373	0.001305
ENSG00000145715	RASA1	-3.21478	-21.587	0.001305
ENSG00000198522	GPN1	-3.21076	-25.9167	0.001324
ENSG00000158234	FAIM	-3.21009	-8.53626	0.001327
ENSG00000103942	HOMER2	-3.20996	-5.82322	0.001328
ENSG00000228727	SAPCD1	-3.20948	-24.7639	0.00133
ENSG00000137098	SPAG8	3.20598	25.9916	0.001346
ENSG00000185000	DGAT1	3.20583	2.49258	0.001347
ENSG00000110696	C11orf58	3.20526	34.7652	0.001349
ENSG00000163466	ARPC2	-3.20432	-24.3287	0.001354
ENSG00000145569	OTULINL	3.19911	8.27041	0.001379
ENSG00000227717	GOLGA6L25	3.19871	1612.4	0.00138
ENSG00000167118	URM1	-3.19848	-12.5768	0.001382
ENSG00000099899	TRMT2A	-3.1977	-26.8848	0.001385
ENSG00000196182	STK40	3.19757	4.97853	0.001386
ENSG00000205856	C22orf42	3.19579	52.3608	0.001394
ENSG00000176248	ANAPC2	3.19567	105.569	0.001395
ENSG00000167910	CYP7A1	3.19094	13.3246	0.001418
ENSG00000089101	CFAP61	3.19005	4.59055	0.001422
ENSG00000188338	SLC38A3	3.1895	8.77496	0.001425
ENSG00000155542	SETD9	-3.18621	-1.83205	0.001442
ENSG00000134247	PTGFRN	-3.18456	-14.7036	0.00145
ENSG00000205884	DEFB136	-3.18129	-23.2358	0.001466
ENSG00000162407	PLPP3	-3.18089	-12.3038	0.001468
ENSG00000231389	HLA-DPA1	-3.1808	-2.59749	0.001469
ENSG00000075826	SEC31B	3.17947	5.06468	0.001475
ENSG00000282872	C1orf232	-3.17749	-3.73699	0.001486
ENSG00000063660	GPC1	3.17596	5.04977	0.001493
ENSG00000263528	IKBKE	3.17522	2.85236	0.001497
ENSG00000140961	OSGIN1	-3.16853	-0.67105	0.001532
ENSG00000132153	DHX30	3.16719	14.1292	0.001539
ENSG00000161860	SYCE2	-3.16268	-26.0383	0.001563
ENSG00000182858	ALG12	3.16112	4.27709	0.001572
ENSG00000176956	LY6H	3.1602	10.3751	0.001577
ENSG00000131771	PPP1R1B	-3.15973	-9.57357	0.001579
ENSG00000074603	DPP8	-3.15863	-17.7498	0.001585
ENSG00000064651	SLC12A2	-3.1585	-17.0322	0.001586
ENSG00000185122	HSF1	3.15627	32.9844	0.001598
ENSG00000129204	USP6	3.15303	7.46628	0.001616
ENSG00000186788	SPATA31D3	3.14964	1780.94	0.001635
ENSG00000116329	OPRD1	3.14905	25.2633	0.001638
ENSG00000133104	SPART	-3.1472	-5.76205	0.001648
ENSG00000178537	SLC25A20	3.14636	12.787	0.001653
ENSG00000217930	PAM16	-3.14589	-481.106	0.001656
ENSG00000164465	DCBLD1	-3.14374	-5.9803	0.001668
ENSG00000270249	ENSG00000270249	3.14368	157.084	0.001668
ENSG00000094975	SUCO	-3.13997	-5.38039	0.00169
ENSG00000143294	PRCC	3.13808	36.7785	0.001701
ENSG00000133561	GIMAP6	3.13669	8.33514	0.001709
ENSG00000169908	TM4SF1	3.13577	7.89103	0.001714
ENSG00000198060	MARCHF5	3.13503	8.99451	0.001718
ENSG00000105341	DMAC2	3.13431	13.025	0.001723
ENSG00000157335	CLEC18C	-3.1343	-242.425	0.001723
ENSG00000197442	MAP3K5	-3.13411	-8.51033	0.001724
ENSG00000277075	H2AC8	3.13398	47.2726	0.001725
ENSG00000134780	DAGLA	-3.13307	-5.17088	0.00173
ENSG00000162951	LRRTM1	-3.13223	-9.36791	0.001735
ENSG00000214128	TMEM213	3.13151	33.4612	0.001739
ENSG00000166825	ANPEP	3.12942	1.03176	0.001751
ENSG00000164749	HNF4G	-3.12541	-11.5148	0.001776
ENSG00000232388	SMIM26	-3.1253	-14.9102	0.001776
ENSG00000100528	CNIH1	3.12364	12.1952	0.001786
ENSG00000167088	SNRPD1	3.12314	4.19628	0.001789
ENSG00000181744	DIPK2A	3.12299	8.28692	0.00179
ENSG00000237763	AMY1A	3.12141	592.962	0.0018
ENSG00000188897	ENSG00000188897	-3.12109	-4.15642	0.001802
ENSG00000197006	METTL9	3.11997	26.2419	0.001809
ENSG00000196268	ZNF493	-3.11943	-2.47003	0.001812
ENSG00000112246	SIM1	3.11856	10.5741	0.001817
ENSG00000162517	PEF1	-3.11811	-20.7162	0.00182
ENSG00000213190	MLLT11	3.11375	15.7573	0.001847
ENSG00000168828	OR13J1	3.11352	62.0773	0.001849
ENSG00000002549	LAP3	-3.11163	-17.7171	0.001861
ENSG00000119950	MXI1	3.11145	12.1963	0.001862
ENSG00000157551	KCNJ15	3.11025	3.52367	0.001869
ENSG00000186635	ARAP1	-3.10782	-22.7803	0.001885
ENSG00000273542	H4C12	-3.10379	-50.7464	0.001911
ENSG00000101166	PRELID3B	3.1027	7.88047	0.001918
ENSG00000167992	VWCE	-3.10248	-48.2039	0.001919
ENSG00000115165	CYTIP	-3.10213	-64.7536	0.001921
ENSG00000169402	RSPH10B2	-3.10067	-35.9003	0.001931
ENSG00000137692	DCUN1D5	3.10067	17.0101	0.001931
ENSG00000177302	TOP3A	3.10063	7.30931	0.001931
ENSG00000127527	EPS15L1	3.09951	17.3804	0.001938
ENSG00000005483	KMT2E	-3.09854	-17.9765	0.001945
ENSG00000179674	ARL14	3.09767	4.59092	0.00195
ENSG00000169105	CHST14	-3.09324	-10.1902	0.00198
ENSG00000135540	NHSL1	3.09316	2.62893	0.00198
ENSG00000289490	ENSG00000289490	3.09233	9.90304	0.001986
ENSG00000181418	DDN	-3.09082	-68.8804	0.001996
ENSG00000163909	HEYL	3.09023	8.59292	0.002
ENSG00000184564	SLITRK6	-3.08934	-1.46869	0.002006
ENSG00000177453	NIM1K	3.08799	6.77235	0.002015
ENSG00000087258	GNAO1	3.08791	9.19523	0.002016
ENSG00000128928	IVD	-3.08734	-8.98469	0.00202
ENSG00000105865	DUS4L	3.0859	18.1368	0.002029
ENSG00000047662	FAM184B	3.08562	9.64592	0.002031
ENSG00000115970	THADA	3.0836	19.6022	0.002045
ENSG00000088451	TGDS	-3.08324	-5.65339	0.002048
ENSG00000145626	UGT3A1	3.0821	6.606	0.002055
ENSG00000134056	MRPS36	-3.082	-5.66329	0.002056
ENSG00000160867	FGFR4	3.08192	11.8892	0.002057
ENSG00000110955	ATP5F1B	-3.08	-142.227	0.00207
ENSG00000154380	ENAH	-3.07886	-21.3765	0.002078
ENSG00000183762	KREMEN1	3.07651	3.95562	0.002094
ENSG00000161981	SNRNP25	3.07621	3.38945	0.002096
ENSG00000129084	PSMA1	-3.07586	-20.607	0.002099
ENSG00000120896	SORBS3	-3.07522	-6.92574	0.002103
ENSG00000167325	RRM1	3.07323	16.9514	0.002118
ENSG00000180537	RNF182	-3.0721	-5.69234	0.002126
ENSG00000119522	DENND1A	-3.07201	-6.6125	0.002126
ENSG00000248871	TNFSF12-TNFSF13	-3.07168	-25.4764	0.002129
ENSG00000204287	HLA-DRA	3.07088	4.08722	0.002134
ENSG00000184708	EIF4ENIF1	-3.06968	-29.1647	0.002143
ENSG00000147789	ZNF7	-3.06919	-9.33704	0.002146
ENSG00000163104	SMARCAD1	3.06818	13.1435	0.002154
ENSG00000028528	SNX1	-3.06783	-10.1496	0.002156
ENSG00000255398	HCAR3	-3.06697	-11.4791	0.002162
ENSG00000198400	NTRK1	3.06646	76.3954	0.002166
ENSG00000184144	CNTN2	3.06636	13.3395	0.002167
ENSG00000100578	KIAA0586	-3.06617	-11.5162	0.002168
ENSG00000091704	CPA1	-3.06583	-1.48915	0.002171
ENSG00000137474	MYO7A	-3.06433	-3.24812	0.002182
ENSG00000243509	TNFRSF6B	-3.06405	-9.90519	0.002184
ENSG00000104973	MED25	3.06308	1.96446	0.002191
ENSG00000168769	TET2	-3.06133	-14.7944	0.002204
ENSG00000159352	PSMD4	-3.05998	-7.39565	0.002214
ENSG00000166507	NDST2	-3.05755	-19.6721	0.002232
ENSG00000185298	CCDC137	3.05434	8.78216	0.002256
ENSG00000196793	ZNF239	3.05411	13.9631	0.002257
ENSG00000184988	TMEM106A	3.05176	8.73049	0.002275
ENSG00000139722	VPS37B	-3.05063	-26.6489	0.002284
ENSG00000073792	IGF2BP2	-3.05003	-40.7579	0.002288
ENSG00000183688	RFLNB	3.04958	61.9451	0.002292
ENSG00000196378	ZNF34	3.04935	5.9081	0.002293
ENSG00000277775	H3C7	-3.04895	-62.1512	0.002296
ENSG00000100395	L3MBTL2	3.04843	25.803	0.0023
ENSG00000033170	FUT8	3.04744	8.88958	0.002308
ENSG00000172500	FIBP	3.04562	9.95008	0.002322
ENSG00000273703	H2BC14	-3.04456	-63.2662	0.00233
ENSG00000281039	ENSG00000281039	3.04409	17.3534	0.002334
ENSG00000173418	NAA20	3.04272	19.6961	0.002345
ENSG00000077348	EXOSC5	-3.04192	-3.62624	0.002351
ENSG00000140455	USP3	-3.04131	-46.5234	0.002356
ENSG00000204334	ERICH2	-3.04127	-4.04116	0.002356
ENSG00000074842	MYDGF	3.04081	3.0154	0.002359
ENSG00000132716	DCAF8	3.04056	5.22567	0.002361
ENSG00000197245	FAM110D	3.03996	22.3942	0.002366
ENSG00000115137	DNAJC27	3.03962	8.21633	0.002369
ENSG00000071539	TRIP13	3.03945	17.898	0.00237
ENSG00000215343	ZNF705D	3.0385	87.7241	0.002378
ENSG00000151327	FAM177A1	-3.0367	-10.7276	0.002392
ENSG00000048740	CELF2	-3.03604	-33.0528	0.002397
ENSG00000182010	RTKN2	3.03539	13.2792	0.002402
ENSG00000006432	MAP3K9	-3.0351	-6.25323	0.002405
ENSG00000156639	ZFAND3	3.03417	10.617	0.002412
ENSG00000215183	MSMP	-3.03339	-19.2633	0.002418
ENSG00000198768	APCDD1L	3.02766	5.32503	0.002465
ENSG00000144290	SLC4A10	3.02759	5.28801	0.002465
ENSG00000135763	URB2	-3.02548	-10.4808	0.002482
ENSG00000248487	ABHD14A	-3.0254	-24.0633	0.002483
ENSG00000197852	INKA2	-3.02478	-3.17053	0.002488
ENSG00000060642	PIGV	3.02342	7.8961	0.002499
ENSG00000122691	TWIST1	-3.02276	-13.2515	0.002505
ENSG00000108384	RAD51C	-3.02177	-2.83588	0.002513
ENSG00000173581	CCDC106	3.0209	7.42824	0.00252
ENSG00000161671	EMC10	3.01891	19.9756	0.002537
ENSG00000116539	ASH1L	-3.01776	-34.5089	0.002547
ENSG00000133789	SWAP70	-3.01742	-11.1554	0.002549
ENSG00000161610	HCRT	-3.0159	-8.71015	0.002562
ENSG00000260325	HSPB9	3.01408	4.55386	0.002578
ENSG00000186886	OR5D3P	3.01326	42.7847	0.002585
ENSG00000236104	ZBTB22	-3.01223	-51.0379	0.002593
ENSG00000137492	THAP12	-3.01125	-12.1209	0.002602
ENSG00000183955	KMT5A	-3.01125	-43.7918	0.002602
ENSG00000134571	MYBPC3	3.01095	48.3169	0.002604
ENSG00000004399	PLXND1	-3.00701	-31.2118	0.002638
ENSG00000015676	NUDCD3	3.00613	13.1031	0.002646
ENSG00000133195	SLC39A11	3.00349	4.55875	0.002669
ENSG00000149735	GPHA2	-3.00255	-4.83726	0.002677
ENSG00000108604	SMARCD2	-3.00004	-13.5769	0.002699
ENSG00000135373	EHF	2.9992	3.11667	0.002707
ENSG00000165325	DEUP1	-2.9984	-3.24068	0.002714
ENSG00000064726	BTBD1	2.99644	5.681	0.002731
ENSG00000106153	CHCHD2	-2.99559	-8.06688	0.002739
ENSG00000150051	MKX	2.9954	7.29959	0.002741
ENSG00000266967	AARSD1	2.99506	30.5849	0.002744
ENSG00000108947	EFNB3	-2.99499	-7.75318	0.002745
ENSG00000142552	RCN3	2.99203	3.29425	0.002771
ENSG00000004939	SLC4A1	-2.99197	-49.5003	0.002772
ENSG00000176697	BDNF	-2.99172	-4.19914	0.002774
ENSG00000167566	NCKAP5L	-2.99039	-11.3007	0.002786
ENSG00000064655	EYA2	2.98936	1.77638	0.002796
ENSG00000138686	BBS7	-2.98867	-3.67077	0.002802
ENSG00000185359	HGS	-2.98837	-3.27046	0.002805
ENSG00000159596	TMEM69	-2.98769	-32.7199	0.002811
ENSG00000054690	PLEKHH1	-2.98765	-3.91405	0.002811
ENSG00000101162	TUBB1	2.98692	7.03136	0.002818
ENSG00000147905	ZCCHC7	2.98489	9.35347	0.002837
ENSG00000119655	NPC2	2.98484	4.5892	0.002837
ENSG00000113273	ARSB	-2.98437	-5.06239	0.002842
ENSG00000187678	SPRY4	2.98303	18.9853	0.002854
ENSG00000162885	B3GALNT2	2.98299	37.4164	0.002854
ENSG00000169371	SNUPN	-2.98234	-30.8756	0.002861
ENSG00000198225	FKBP1C	2.98108	11.1175	0.002872
ENSG00000136270	TBRG4	2.98034	6.95714	0.002879
ENSG00000155545	MIER3	-2.97868	-14.0647	0.002895
ENSG00000175567	UCP2	2.97866	10.0469	0.002895
ENSG00000274180	NATD1	2.97813	2.69268	0.0029
ENSG00000133606	MKRN1	-2.97787	-13.5399	0.002903
ENSG00000217236	SP9	2.97689	26.0385	0.002912
ENSG00000164933	SLC25A32	-2.9763	-13.0137	0.002917
ENSG00000204540	PSORS1C1	2.97202	1.52657	0.002958
ENSG00000081320	STK17B	2.97119	7.20738	0.002967
ENSG00000182149	IST1	-2.96993	-7.47649	0.002979
ENSG00000173641	HSPB7	-2.96914	-2.46764	0.002986
ENSG00000178531	CTXN1	2.96446	11.6569	0.003032
ENSG00000162881	OXER1	2.96372	6.21468	0.003039
ENSG00000034152	MAP2K3	-2.96284	-14.7292	0.003048
ENSG00000242715	CCDC169	-2.96159	-3.9966	0.003061
ENSG00000105329	TGFB1	2.96149	9.06373	0.003062
ENSG00000231852	CYP21A2	-2.96077	-133.628	0.003069
ENSG00000011523	CEP68	2.96071	26.2142	0.003069
ENSG00000146243	IRAK1BP1	-2.96016	-1.61639	0.003075
ENSG00000168496	FEN1	-2.95914	-28.7335	0.003085
ENSG00000130204	TOMM40	-2.95901	-12.9633	0.003086
ENSG00000162522	KIAA1522	-2.95419	-8.70819	0.003135
ENSG00000166073	GPR176	2.95413	2.32104	0.003136
ENSG00000162267	ITIH3	2.95395	13.2433	0.003137
ENSG00000132517	SLC52A1	-2.9529	-5.51537	0.003148
ENSG00000100154	TTC28	2.95192	1.52391	0.003158
ENSG00000129696	TTI2	-2.94978	-1.88871	0.00318
ENSG00000172795	DCP2	2.94454	7.4507	0.003234
ENSG00000256053	COA8	2.94449	7.73006	0.003235
ENSG00000168061	SAC3D1	-2.94423	-13.6589	0.003238
ENSG00000067369	TP53BP1	2.94405	15.9016	0.003239
ENSG00000278139	P3R3URF-PIK3R3	-2.94336	-45.3829	0.003247
ENSG00000030304	MUSK	2.94274	11.0747	0.003253
ENSG00000197272	IL27	2.94094	75.2137	0.003272
ENSG00000161204	ABCF3	2.93992	4.11747	0.003283
ENSG00000106013	ANKRD7	2.93785	25.2043	0.003305
ENSG00000118922	KLF12	2.93605	37.9624	0.003324
ENSG00000189319	FAM53B	-2.93458	-8.86074	0.00334
ENSG00000118579	MED28	2.93338	19.874	0.003353
ENSG00000177311	ZBTB38	2.93259	8.64544	0.003361
ENSG00000160360	GPSM1	2.93152	5.72886	0.003373
ENSG00000100926	TM9SF1	2.9309	11.0274	0.00338
ENSG00000143443	C1orf56	2.92787	11.4894	0.003413
ENSG00000221954	OR4C12	-2.92574	-44.5929	0.003436
ENSG00000172006	ZNF554	2.92467	23.8457	0.003448
ENSG00000196628	TCF4	-2.9245	-74.0965	0.00345
ENSG00000134480	CCNH	2.92417	25.2676	0.003454
ENSG00000122741	DCAF10	2.92399	10.5213	0.003456
ENSG00000198142	SOWAHC	-2.92296	-4.99317	0.003467
ENSG00000148835	TAF5	2.92172	2.86413	0.003481
ENSG00000106331	PAX4	2.92156	32.0986	0.003483
ENSG00000176125	UFSP1	-2.921	-6.46581	0.003489
ENSG00000136560	TANK	-2.92008	-30.1628	0.003499
ENSG00000117713	ARID1A	-2.92	-69.488	0.0035
ENSG00000180475	OR10Q1	-2.9198	-44.4325	0.003503
ENSG00000253649	PRSS51	-2.91973	-17.0157	0.003503
ENSG00000175793	SFN	2.91832	6.72825	0.003519
ENSG00000186803	IFNA10	-2.91729	-12.1705	0.003531
ENSG00000124762	CDKN1A	-2.91595	-5.64721	0.003546
ENSG00000175352	NRIP3	-2.91424	-6.03606	0.003566
ENSG00000121350	PYROXD1	2.91356	2.00694	0.003573
ENSG00000225327	USP17L3	-2.91353	-13369.7	0.003574
ENSG00000123095	BHLHE41	-2.91351	-4.78623	0.003574
ENSG00000112701	SENP6	-2.91328	-9.84714	0.003577
ENSG00000115875	SRSF7	2.91299	2.56329	0.00358
ENSG00000134121	CHL1	-2.91293	-2.86297	0.003581
ENSG00000262484	CCER2	2.91111	13.725	0.003602
ENSG00000180098	TRNAU1AP	-2.90852	-22.0191	0.003631
ENSG00000074935	TUBE1	-2.90825	-10.3484	0.003635
ENSG00000114349	GNAT1	-2.90684	-21.7163	0.003651
ENSG00000171603	CLSTN1	2.90583	24.478	0.003663
ENSG00000159063	ALG8	2.90512	2.42107	0.003671
ENSG00000067900	ROCK1	2.903	50.008	0.003696
ENSG00000072110	ACTN1	2.90241	3.349	0.003703
ENSG00000128422	KRT17	2.9014	167.221	0.003715
ENSG00000105662	CRTC1	2.90044	17.2406	0.003726
ENSG00000204913	LRRC3C	2.90002	3.48646	0.003731
ENSG00000108771	DHX58	-2.8994	-21.6901	0.003739
ENSG00000137274	BPHL	2.8988	10.8802	0.003746
ENSG00000160654	CD3G	2.89787	146.396	0.003757
ENSG00000149357	LAMTOR1	-2.89548	-56.5084	0.003786
ENSG00000187240	DYNC2H1	2.89386	39.6231	0.003805
ENSG00000224389	C4B	2.89357	2133.08	0.003809
ENSG00000204237	OXLD1	2.89285	9.66692	0.003818
ENSG00000155380	SLC16A1	2.89234	114.02	0.003824
ENSG00000196458	ZNF605	-2.8919	-10.6397	0.003829
ENSG00000131467	PSME3	2.89055	25.8911	0.003846
ENSG00000075035	WSCD2	2.88882	2.23419	0.003867
ENSG00000164934	DCAF13	-2.88838	-7.14881	0.003872
ENSG00000165219	GAPVD1	2.88689	15.257	0.003891
ENSG00000171988	JMJD1C	-2.88677	-14.4653	0.003892
ENSG00000116117	PARD3B	-2.88329	-30.3623	0.003935
ENSG00000164713	BRI3	2.88215	7.74514	0.00395
ENSG00000128917	DLL4	2.88191	11.4005	0.003953
ENSG00000114030	KPNA1	-2.88124	-26.6353	0.003961
ENSG00000197548	ATG7	-2.87953	-9.22885	0.003983
ENSG00000169752	NRG4	2.87909	3.77065	0.003988
ENSG00000257218	GATC	2.87797	84.6705	0.004002
ENSG00000108106	UBE2S	-2.87743	-23.6197	0.004009
ENSG00000149922	TBX6	2.87426	42.4015	0.00405
ENSG00000152936	LMNTD1	-2.87409	-5.58689	0.004052
ENSG00000179021	C3orf38	2.87219	9.45646	0.004076
ENSG00000120054	CPN1	-2.87158	-40.6393	0.004084
ENSG00000090372	STRN4	2.8686	11.2873	0.004123
ENSG00000152749	GPR180	2.86715	1.07866	0.004142
ENSG00000125505	MBOAT7	-2.86508	-4.38128	0.004169
ENSG00000164039	BDH2	2.86496	10.7037	0.004171
ENSG00000102743	SLC25A15	-2.86424	-2.75894	0.00418
ENSG00000163141	BNIPL	2.86354	4.22114	0.004189
ENSG00000067596	DHX8	-2.86309	-24.8962	0.004195
ENSG00000243955	GSTA1	-2.86204	-5.41326	0.004209
ENSG00000132570	PCBD2	2.8612	6.95556	0.00422
ENSG00000141404	GNAL	2.86102	4.17812	0.004223
ENSG00000198535	C2CD4A	2.86072	8.27546	0.004227
ENSG00000214087	ARL16	-2.8607	-5.75863	0.004227
ENSG00000158669	GPAT4	2.85964	11.7058	0.004241
ENSG00000080200	CRYBG3	-2.85686	-33.594	0.004279
ENSG00000213588	ZBTB9	2.85628	42.1238	0.004286
ENSG00000196296	ATP2A1	-2.85605	-10.7118	0.004289
ENSG00000166407	LMO1	2.85482	5.07566	0.004306
ENSG00000187244	BCAM	2.84868	8.73022	0.00439
ENSG00000173612	GPRC6A	-2.84764	-27.4818	0.004405
ENSG00000143870	PDIA6	-2.84703	-7.61121	0.004413
ENSG00000100764	PSMC1	2.84679	5.61202	0.004416
ENSG00000100354	TNRC6B	2.84643	24.1096	0.004421
ENSG00000269590	ENSG00000269590	-2.84565	-14.6634	0.004432
ENSG00000133597	ADCK2	-2.84444	-16.8699	0.004449
ENSG00000156970	BUB1B	2.84387	9.56344	0.004457
ENSG00000134982	APC	2.84337	12.5487	0.004464
ENSG00000169689	CENPX	-2.84245	-1.43887	0.004477
ENSG00000132964	CDK8	-2.84149	-15.4332	0.00449
ENSG00000107854	TNKS2	2.83996	33.9901	0.004512
ENSG00000089177	KIF16B	-2.83864	-6.9716	0.004531
ENSG00000074696	HACD3	2.83834	8.21697	0.004535
ENSG00000204396	VWA7	2.83777	22.5801	0.004543
ENSG00000105472	CLEC11A	2.83564	2.89972	0.004573
ENSG00000122859	NEUROG3	2.83076	23.6762	0.004644
ENSG00000198363	ASPH	2.83051	10.6897	0.004647
ENSG00000196353	CPNE4	-2.82983	-8.57868	0.004657
ENSG00000142684	ZNF593	-2.8281	-5.84886	0.004682
ENSG00000147885	IFNA16	2.82755	35.9585	0.004691
ENSG00000114346	ECT2	-2.82731	-10.806	0.004694
ENSG00000151640	DPYSL4	2.82657	1.46292	0.004705
ENSG00000025423	HSD17B6	2.82584	8.16937	0.004716
ENSG00000101460	MAP1LC3A	-2.82579	-25.0631	0.004716
ENSG00000175619	OR4B1	2.82574	23.9783	0.004717
ENSG00000165923	AGBL2	2.82571	35.3565	0.004718
ENSG00000162344	FGF19	-2.82412	-56.4538	0.004741
ENSG00000153237	CCDC148	-2.82384	-14.1726	0.004745
ENSG00000119878	CRIPT	2.82239	7.14487	0.004767
ENSG00000188010	MORN2	2.82114	2.80119	0.004785
ENSG00000188573	FBLL1	2.81981	3.08306	0.004805
ENSG00000138073	PREB	-2.81978	-21.4546	0.004806
ENSG00000243317	STMP1	-2.81949	-7.85041	0.00481
ENSG00000198342	ZNF442	-2.81935	-23.2063	0.004812
ENSG00000150594	ADRA2A	-2.81864	-4.42789	0.004823
ENSG00000164294	GPX8	2.81661	11.1293	0.004853
ENSG00000285437	POLR2J3	2.81618	34.3955	0.00486
ENSG00000176083	ZNF683	2.81592	30.9621	0.004864
ENSG00000165588	OTX2	-2.81554	-56.7034	0.004869
ENSG00000117859	OSBPL9	2.81529	44.1494	0.004873
ENSG00000105610	KLF1	-2.81526	-28.4316	0.004874
ENSG00000151502	VPS26B	-2.81343	-2.73334	0.004902
ENSG00000095370	SH2D3C	-2.81171	-33.7554	0.004928
ENSG00000176884	GRIN1	2.81112	23.8077	0.004937
ENSG00000184730	APOBR	2.80924	16.1694	0.004966
ENSG00000162244	RPL29	2.80664	9.39321	0.005006
ENSG00000221946	FXYD7	2.80632	12.8302	0.005011
ENSG00000174953	DHX36	-2.80598	-41.1688	0.005016
ENSG00000180228	PRKRA	2.80554	35.9439	0.005023
ENSG00000197062	ZSCAN26	-2.80465	-6.34208	0.005037
ENSG00000132676	DAP3	-2.80316	-7.06985	0.00506
ENSG00000117281	CD160	2.80084	35142664	0.005097
ENSG00000131788	PIAS3	2.80084	53.4565	0.005097
ENSG00000188486	H2AX	2.80071	8.83389	0.005099
ENSG00000092439	TRPM7	-2.80052	-4.65665	0.005102
ENSG00000134545	KLRC1	2.79941	15.1642	0.00512
ENSG00000128886	ELL3	-2.79806	-20.3977	0.005141
ENSG00000172053	QARS1	-2.79683	-95.8742	0.005161
ENSG00000124813	RUNX2	2.79635	17.2307	0.005168
ENSG00000164007	CLDN19	-2.79628	-51.0202	0.005169
ENSG00000187134	AKR1C1	-2.79618	-6.03965	0.005171
ENSG00000168872	DDX19A	-2.7957	-116.053	0.005179
ENSG00000119326	CTNNAL1	-2.79357	-8.15461	0.005213
ENSG00000187764	SEMA4D	-2.79252	-6.80484	0.00523
ENSG00000100219	XBP1	-2.7924	-3.76969	0.005232
ENSG00000113916	BCL6	2.79193	3.60384	0.005239
ENSG00000197885	NKIRAS1	2.79174	16.549	0.005243
ENSG00000176900	OR51T1	-2.79085	-29.2985	0.005257
ENSG00000285245	ENSG00000285245	2.79061	4.05074	0.005261
ENSG00000171695	LKAAEAR1	-2.79015	-5.81724	0.005268
ENSG00000197020	ZNF100	-2.78966	-4.47596	0.005276
ENSG00000101417	PXMP4	2.78726	6.37926	0.005316
ENSG00000218739	CEBPZOS	2.78723	4.02368	0.005316
ENSG00000163214	DHX57	2.78593	3.88502	0.005337
ENSG00000149929	HIRIP3	2.78565	23.6944	0.005342
ENSG00000066651	TRMT11	2.78378	101.112	0.005373
ENSG00000128833	MYO5C	-2.78375	-3.82137	0.005373
ENSG00000109458	GAB1	2.7818	30.3864	0.005406
ENSG00000165572	KBTBD6	-2.7816	-29.2021	0.005409
ENSG00000204228	HSD17B8	-2.78138	-5.48466	0.005413
ENSG00000083812	ZNF324	2.78071	27.5722	0.005424
ENSG00000179213	SIGLECL1	2.77995	24.6553	0.005437
ENSG00000143363	PRUNE1	2.7796	3.45985	0.005443
ENSG00000166823	MESP1	2.77938	21.5233	0.005446
ENSG00000148660	CAMK2G	2.77866	31.1741	0.005458
ENSG00000148950	IMMP1L	-2.77798	-9.73355	0.00547
ENSG00000163472	TMEM79	2.77795	6.48068	0.00547
ENSG00000141298	SSH2	-2.77752	-47.872	0.005477
ENSG00000121361	KCNJ8	-2.7771	-13.8315	0.005485
ENSG00000123427	EEF1AKMT3	-2.77697	-16.8251	0.005487
ENSG00000113163	CERT1	-2.77695	-61.5719	0.005487
ENSG00000116786	PLEKHM2	-2.77691	-28.3285	0.005488
ENSG00000143412	ANXA9	2.77635	7.19823	0.005497
ENSG00000160563	MED27	2.77633	32.4966	0.005498
ENSG00000105011	ASF1B	-2.77605	-15.2266	0.005502
ENSG00000140488	CELF6	2.77459	29.1945	0.005527
ENSG00000113621	TXNDC15	2.77365	14.2211	0.005543
ENSG00000162413	KLHL21	-2.77364	-22.1068	0.005543
ENSG00000157152	SYN2	-2.77227	-1.87014	0.005567
ENSG00000215915	ATAD3C	-2.76974	-603.943	0.00561
ENSG00000144909	OSBPL11	-2.76962	-3.27631	0.005612
ENSG00000278463	H2AC4	-2.76949	-15.7649	0.005614
ENSG00000274750	H3C6	-2.76912	-2.16283	0.005621
ENSG00000157005	SST	2.76854	5.38384	0.005631
ENSG00000157778	PSMG3	-2.76754	-17.2595	0.005648
ENSG00000104888	SLC17A7	2.76603	8.91246	0.005674
ENSG00000160752	FDPS	2.76554	14.5381	0.005683
ENSG00000145386	CCNA2	2.76378	2.28995	0.005714
ENSG00000126803	HSPA2	2.76326	8.66587	0.005723
ENSG00000171320	ESCO2	2.76313	16.08	0.005725
ENSG00000175906	ARL4D	-2.76291	-7.19433	0.005729
ENSG00000156140	ADAMTS3	2.76108	4.40621	0.005761
ENSG00000244255	ENSG00000244255	-2.76075	-6.42051	0.005767
ENSG00000142556	ZNF614	-2.76025	-6.43843	0.005776
ENSG00000104872	PIH1D1	-2.75955	-12.2059	0.005788
ENSG00000138750	NUP54	-2.75939	-5.02131	0.005791
ENSG00000171126	KCNG3	2.75794	3.8186	0.005817
ENSG00000244067	GSTA2	-2.7568	-4.48364	0.005837
ENSG00000144040	SFXN5	-2.75673	-5.63496	0.005838
ENSG00000146576	INTS15	2.75554	43.8756	0.00586
ENSG00000177045	SIX5	2.75546	39.0096	0.005861
ENSG00000198860	TSEN15	-2.75544	-17.4161	0.005861
ENSG00000157538	VPS26C	2.75515	14.024	0.005867
ENSG00000188833	ENTPD8	2.75368	14.0669	0.005893
ENSG00000068001	HYAL2	-2.74966	-75.014	0.005966
ENSG00000131951	LRRC9	-2.74959	-6.34678	0.005967
ENSG00000197757	HOXC6	2.74782	18.4629	0.005999
ENSG00000123737	EXOSC9	2.74776	11.1374	0.006
ENSG00000120093	HOXB3	2.7472	12.2315	0.006011
ENSG00000203896	LIME1	2.7455	37.5944	0.006042
ENSG00000179915	NRXN1	-2.74542	-3.08375	0.006043
ENSG00000171533	MAP6	2.74277	4.74951	0.006092
ENSG00000162896	PIGR	2.73649	6.6811	0.00621
ENSG00000196652	ZKSCAN5	-2.73603	-15.2347	0.006219
ENSG00000116983	HPCAL4	-2.73274	-3.2422	0.006281
ENSG00000136630	HLX	2.73268	3.71694	0.006282
ENSG00000291302	ENSG00000291302	2.73214	5.32241	0.006292
ENSG00000129255	MPDU1	-2.73169	-34.0107	0.006301
ENSG00000177191	B3GNT8	-2.73033	-2.2595	0.006327
ENSG00000127324	TSPAN8	2.73015	1.9011	0.006331
ENSG00000236637	IFNA4	2.72728	39.5394	0.006386
ENSG00000108946	PRKAR1A	2.7258	7.82102	0.006415
ENSG00000133574	GIMAP4	-2.72457	-9.89957	0.006439
ENSG00000150048	CLEC1A	2.72175	6.6773	0.006494
ENSG00000089050	RBBP9	-2.72154	-3.84365	0.006498
ENSG00000156170	NDUFAF6	2.72088	8.14911	0.006511
ENSG00000120341	SEC16B	-2.72009	-2.81478	0.006527
ENSG00000100031	GGT1	2.71859	6.61239	0.006556
ENSG00000181929	PRKAG1	2.71829	5.09289	0.006562
ENSG00000164659	ELAPOR2	-2.71739	-8.26353	0.00658
ENSG00000077080	ACTL6B	-2.71692	-18.4021	0.006589
ENSG00000022976	ZNF839	-2.71667	-20.1735	0.006594
ENSG00000177830	CHID1	2.71595	5.06468	0.006609
ENSG00000227268	KLLN	-2.7152	-53.1229	0.006624
ENSG00000186075	ZPBP2	-2.71434	-15.7682	0.006641
ENSG00000123815	COQ8B	2.71266	63.5204	0.006675
ENSG00000185324	CDK10	-2.71203	-2.98199	0.006687
ENSG00000167178	ISLR2	2.71174	58.8271	0.006693
ENSG00000166483	WEE1	2.7116	6.93742	0.006696
ENSG00000163762	TM4SF18	-2.7115	-4.16059	0.006698
ENSG00000174775	HRAS	2.71099	3.3345	0.006708
ENSG00000248235	ENSG00000248235	2.70857	3.15066	0.006757
ENSG00000169758	TMEM266	2.70843	28.2719	0.00676
ENSG00000120913	PDLIM2	2.70774	4.33841	0.006774
ENSG00000116030	SUMO1	2.70768	13.9177	0.006776
ENSG00000187553	CYP26C1	2.70756	19.0497	0.006778
ENSG00000165905	LARGE2	-2.70608	-3.38712	0.006808
ENSG00000135776	ABCB10	-2.70333	-16.3298	0.006865
ENSG00000130540	SULT4A1	-2.70315	-5.78024	0.006869
ENSG00000129946	SHC2	2.70218	6.76197	0.006889
ENSG00000205502	C2CD4B	-2.69851	-0.92313	0.006965
ENSG00000112081	SRSF3	-2.69663	-19.4496	0.007004
ENSG00000067208	EVI5	2.69397	26.8459	0.007061
ENSG00000150403	TMCO3	-2.69386	-4.2215	0.007063
ENSG00000100314	CABP7	-2.69213	-9.93182	0.0071
ENSG00000285480	H2BK1	-2.6906	-4.80235	0.007132
ENSG00000112531	QKI	2.69049	20.9506	0.007135
ENSG00000277157	H4C4	2.69043	4.93122	0.007136
ENSG00000171053	PATE1	-2.68998	-28.9146	0.007146
ENSG00000164588	HCN1	2.68963	1.94636	0.007153
ENSG00000100209	HSCB	-2.68915	-5.60293	0.007163
ENSG00000188026	RILPL1	-2.68849	-28.8925	0.007178
ENSG00000117036	ETV3	2.68797	14.1999	0.007189
ENSG00000136930	PSMB7	-2.68772	-2.23333	0.007194
ENSG00000269095	ENSG00000269095	-2.68679	-8.8334	0.007214
ENSG00000120656	TAF12	-2.68551	-46.476	0.007242
ENSG00000173915	ATP5MK	2.68232	11.7363	0.007311
ENSG00000130203	APOE	2.68182	4.79341	0.007322
ENSG00000123545	NDUFAF4	2.6816	6.69458	0.007327
ENSG00000258315	C17orf49	-2.68136	-16.0569	0.007332
ENSG00000143401	ANP32E	2.68061	18.4505	0.007349
ENSG00000250709	CCDC169-SOHLH2	-2.67969	-9.5691	0.007369
ENSG00000100399	CHADL	2.67947	3.84138	0.007374
ENSG00000162139	NEU3	2.67804	5.23635	0.007405
ENSG00000115548	KDM3A	2.67717	19.1332	0.007425
ENSG00000255529	POLR2M	-2.67703	-17.2908	0.007428
ENSG00000185290	NUPR2	-2.67659	-3.13508	0.007438
ENSG00000068024	HDAC4	2.67648	16.3054	0.00744
ENSG00000171561	OR2AT4	-2.67625	-13.6869	0.007445
ENSG00000006459	KDM7A	-2.67562	-17.0045	0.007459
ENSG00000125449	ARMC7	-2.67539	-17.5782	0.007464
ENSG00000198909	MAP3K3	-2.67385	-35.4003	0.007499
ENSG00000108556	CHRNE	2.67379	8.01824	0.0075
ENSG00000232112	TMA7	2.67333	60.3461	0.00751
ENSG00000183048	SLC25A10	2.67213	6.26509	0.007537
ENSG00000164615	CAMLG	-2.6719	-34.6913	0.007542
ENSG00000214338	SOGA3	-2.67181	-2.71377	0.007544
ENSG00000171403	KRT9	2.67145	54.8786	0.007552
ENSG00000105321	CCDC9	-2.67052	-3.71521	0.007573
ENSG00000171448	ZBTB26	-2.67017	-20.7083	0.007581
ENSG00000163812	ZDHHC3	2.66936	16.4108	0.0076
ENSG00000142731	PLK4	-2.66915	-8.57233	0.007604
ENSG00000172995	ARPP21	-2.66903	-13.8696	0.007607
ENSG00000186642	PDE2A	-2.66859	-40.7895	0.007617
ENSG00000113734	BNIP1	2.66735	3.02397	0.007645
ENSG00000143278	F13B	2.66695	10.5835	0.007654
ENSG00000216921	FAM240C	2.66659	16.2606	0.007662
ENSG00000159314	ARHGAP27	-2.66477	-2.27414	0.007704
ENSG00000180305	WFDC10A	2.66422	18.5339	0.007717
ENSG00000288645	ENSG00000288645	-2.66283	-12.5087	0.007749
ENSG00000181788	SIAH2	2.66188	23.4712	0.007771
ENSG00000283297	TEX52	2.66066	4.23934	0.007799
ENSG00000148840	PPRC1	2.66017	15.4271	0.00781
ENSG00000250305	TRMT9B	-2.66012	-8.01477	0.007811
ENSG00000138160	KIF11	-2.65947	-4.05412	0.007826
ENSG00000180304	OAZ2	-2.65914	-20.2205	0.007834
ENSG00000196666	FAM180B	-2.65847	-17.3	0.00785
ENSG00000173542	MOB1B	2.65787	13.3062	0.007864
ENSG00000088808	PPP1R13B	-2.65779	-2.72018	0.007865
ENSG00000035687	ADSS2	-2.65734	-10.6297	0.007876
ENSG00000178764	ZHX2	2.6572	7.44653	0.007879
ENSG00000174446	SNAPC5	2.65687	45.1208	0.007887
ENSG00000214413	BBIP1	-2.65684	-3.78115	0.007888
ENSG00000108961	RANGRF	2.65586	14.0732	0.007911
ENSG00000100056	ESS2	-2.6554	-0.87892	0.007922
ENSG00000289051	ENSG00000289051	-2.65514	-51.2607	0.007927
ENSG00000133065	SLC41A1	-2.65511	-1.07344	0.007928
ENSG00000171453	POLR1C	2.65369	34.6801	0.007962
ENSG00000168675	LDLRAD4	-2.65335	-5.09515	0.00797
ENSG00000178074	C2orf69	-2.65257	-12.6887	0.007988
ENSG00000185559	DLK1	-2.65131	-3.83616	0.008018
ENSG00000136169	SETDB2	2.65061	4.58305	0.008035
ENSG00000089057	SLC23A2	-2.65018	-13.5388	0.008045
ENSG00000196639	HRH1	2.64995	2.74283	0.00805
ENSG00000075914	EXOSC7	2.64985	9.24352	0.008053
ENSG00000241370	RPP21	2.64934	5.96333	0.008065
ENSG00000008283	CYB561	-2.64933	-16.7665	0.008065
ENSG00000183090	FREM3	2.64883	5.46247	0.008077
ENSG00000135185	TMEM243	2.64861	12.8034	0.008082
ENSG00000007047	MARK4	-2.64624	-17.5848	0.008139
ENSG00000267060	PTGES3L	2.64593	53.0732	0.008147
ENSG00000153292	ADGRF1	2.64591	8.16167	0.008147
ENSG00000108055	SMC3	2.64542	22.0905	0.008159
ENSG00000111181	SLC6A12	2.64532	11.7755	0.008161
ENSG00000123810	B9D2	-2.64224	-4.84927	0.008236
ENSG00000174844	DNAH12	2.64088	12.3351	0.008269
ENSG00000143420	ENSA	-2.64046	-30.2468	0.008279
ENSG00000141446	ESCO1	-2.64046	-12.6347	0.008279
ENSG00000086544	ITPKC	2.63959	42.2437	0.008301
ENSG00000163898	LIPH	2.63888	7.14951	0.008318
ENSG00000174502	SLC26A9	2.63828	10.9057	0.008333
ENSG00000011114	BTBD7	-2.63703	-7.76509	0.008363
ENSG00000009950	MLXIPL	2.63652	4.01302	0.008376
ENSG00000263020	ENSG00000263020	2.63583	15.6724	0.008393
ENSG00000141378	PTRH2	2.63496	27.7402	0.008415
ENSG00000176533	GNG7	2.63456	7.32661	0.008425
ENSG00000128573	FOXP2	-2.63378	-6.32157	0.008444
ENSG00000153815	CMIP	-2.63353	-8.31007	0.00845
ENSG00000159461	AMFR	-2.63353	-13.4886	0.00845
ENSG00000226490	C8orf90	2.63343	20.6359	0.008453
ENSG00000176444	CLK2	-2.63185	-25.2131	0.008492
ENSG00000105402	NAPA	2.63139	10.4081	0.008504
ENSG00000182481	KPNA2	-2.62873	-16.9905	0.00857
ENSG00000102547	CAB39L	2.62789	7.04552	0.008592
ENSG00000128250	RFPL1	2.62785	26.8956	0.008593
ENSG00000172757	CFL1	-2.62744	-25.0116	0.008603
ENSG00000228083	IFNA14	2.62692	67.5216	0.008616
ENSG00000173175	ADCY5	-2.62659	-5.83526	0.008625
ENSG00000119906	SLF2	-2.62635	-25.8161	0.008631
ENSG00000104825	NFKBIB	-2.62611	-6.23337	0.008637
ENSG00000151773	CCDC122	2.62596	4.54822	0.00864
ENSG00000176986	SEC24C	-2.62489	-9.49212	0.008668
ENSG00000130303	BST2	2.62467	8.09489	0.008673
ENSG00000160959	LRRC14	2.62419	56.7681	0.008685
ENSG00000103313	MEFV	2.6239	30.3993	0.008693
ENSG00000198515	CNGA1	2.62348	2.16117	0.008704
ENSG00000166689	PLEKHA7	-2.62258	-1.39127	0.008727
ENSG00000109171	SLAIN2	-2.62243	-5.74121	0.008731
ENSG00000117971	CHRNB4	2.62233	9.19891	0.008733
ENSG00000177508	IRX3	-2.62178	-5.99187	0.008747
ENSG00000203618	GP1BB	2.62159	16.2659	0.008752
ENSG00000171345	KRT19	-2.62112	-6.56522	0.008764
ENSG00000261587	TMEM249	-2.62036	-6.65041	0.008784
ENSG00000169442	CD52	-2.62009	-5.49884	0.008791
ENSG00000173093	CCDC63	2.61998	6.49056	0.008793
ENSG00000184209	SNRNP35	2.61946	30.388	0.008807
ENSG00000116288	PARK7	2.61644	5.37782	0.008885
ENSG00000179922	ZNF784	-2.61628	-4.26988	0.008889
ENSG00000099308	MAST3	-2.61571	-10.5661	0.008904
ENSG00000007923	DNAJC11	-2.61451	-17.6077	0.008935
ENSG00000148700	ADD3	2.61354	61.7354	0.008961
ENSG00000137491	SLCO2B1	-2.6124	-3.42394	0.008991
ENSG00000204178	MACO1	2.61212	18.4192	0.008998
ENSG00000137266	SLC22A23	-2.61168	-3.70556	0.00901
ENSG00000197935	ZNF311	-2.61058	-0.56451	0.009039
ENSG00000182187	CRYGB	-2.61024	-22.5659	0.009048
ENSG00000187726	DNAJB13	-2.60987	-4.827	0.009058
ENSG00000148200	NR6A1	-2.60809	-18.4079	0.009105
ENSG00000132872	SYT4	2.60572	10.1085	0.009168
ENSG00000100565	LRRC74A	2.60475	10.0752	0.009194
ENSG00000164543	STK17A	2.6047	5.99932	0.009196
ENSG00000204632	HLA-G	2.60337	3.90543	0.009231
ENSG00000163374	YY1AP1	-2.60271	-19.2432	0.009249
ENSG00000204160	ZDHHC18	-2.60255	-22.4374	0.009253
ENSG00000148290	SURF1	2.60097	13.2908	0.009296
ENSG00000166166	TRMT61A	-2.60074	-20.352	0.009302
ENSG00000178301	AQP11	-2.60037	-12.2477	0.009312
ENSG00000122257	RBBP6	-2.60031	-8.85163	0.009314
ENSG00000108561	C1QBP	-2.60018	-15.2953	0.009318
ENSG00000103888	CEMIP	-2.59994	-7.19165	0.009324
ENSG00000139350	NEDD1	2.59985	9.09304	0.009327
ENSG00000005100	DHX33	2.59982	5.32546	0.009327
ENSG00000175582	RAB6A	2.59948	15.2022	0.009337
ENSG00000120457	KCNJ5	2.59941	7.14453	0.009338
ENSG00000196132	MYT1	2.59868	6.19382	0.009358
ENSG00000178233	TMEM151B	2.59825	18.8384	0.00937
ENSG00000197958	RPL12	2.59777	15.2528	0.009383
ENSG00000282804	ENSG00000282804	-2.59688	-13.4911	0.009408
ENSG00000139579	NABP2	-2.59632	-8.21512	0.009423
ENSG00000175931	UBE2O	2.59595	4.79537	0.009433
ENSG00000142694	EVA1B	-2.59544	-10.9411	0.009447
ENSG00000155256	ZFYVE27	-2.59511	-4.8164	0.009456
ENSG00000137204	SLC22A7	-2.59425	-66.2866	0.00948
ENSG00000158092	NCK1	2.58991	7.12346	0.0096
ENSG00000135365	PHF21A	-2.58719	-34.4557	0.009676
ENSG00000070756	PABPC1	2.58704	19.6881	0.00968
ENSG00000139218	SCAF11	2.58699	17.4428	0.009682
ENSG00000119185	ITGB1BP1	2.58698	12.5762	0.009682
ENSG00000111206	FOXM1	-2.58647	-21.059	0.009697
ENSG00000182197	EXT1	-2.58633	-10.5697	0.009701
ENSG00000107679	PLEKHA1	-2.58618	-10.9078	0.009705
ENSG00000160808	MYL3	2.58509	35.536	0.009735
ENSG00000122034	GTF3A	2.58494	3.87457	0.00974
ENSG00000155957	TMBIM4	-2.58372	-31.5387	0.009774
ENSG00000188763	FZD9	-2.58272	-5.39096	0.009803
ENSG00000147799	ARHGAP39	-2.58066	-23.5531	0.009861
ENSG00000285982	ENSG00000285982	-2.58021	-92.8111	0.009874
ENSG00000051128	HOMER3	-2.58001	-12.4067	0.00988
ENSG00000182742	HOXB4	2.57767	17.4568	0.009947
ENSG00000260643	ENSG00000260643	2.57722	2.50733	0.00996
ENSG00000104979	C19orf53	2.57586	9.79051	0.009999
ENSG00000124782	RREB1	2.57497	34.5749	0.010025
ENSG00000197361	FBXL22	2.57445	21.7684	0.01004
ENSG00000163006	CCDC138	-2.57423	-2.76367	0.010046
ENSG00000254772	EEF1G	-2.57422	-32.77	0.010047
ENSG00000139370	SLC15A4	2.57327	9.83088	0.010074
ENSG00000143105	KCNA10	2.57239	17.4131	0.0101
ENSG00000196224	KRTAP5-3	-2.57178	-37.8755	0.010118
ENSG00000136305	CIDEB	2.57171	17.5831	0.01012
ENSG00000107371	EXOSC3	2.57097	15.5485	0.010141
ENSG00000152556	PFKM	-2.57046	-3.66243	0.010156
ENSG00000139725	RHOF	-2.56778	-15.4526	0.010235
ENSG00000204610	TRIM15	2.56718	18.1688	0.010253
ENSG00000100023	PPIL2	2.56617	28.9794	0.010283
ENSG00000110975	SYT10	2.56602	9.94803	0.010287
ENSG00000166546	BEAN1	-2.56588	-11.1101	0.010292
ENSG00000154978	VOPP1	2.56579	6.967	0.010294
ENSG00000159199	ATP5MC1	-2.56565	-4.02991	0.010298
ENSG00000125347	IRF1	-2.56401	-7.04806	0.010347
ENSG00000182993	C12orf60	-2.5637	-3.84361	0.010356
ENSG00000005238	ATOSB	-2.56364	-13.9105	0.010358
ENSG00000198793	MTOR	-2.56356	-9.99825	0.010361
ENSG00000156521	TYSND1	-2.56315	-6.06768	0.010373
ENSG00000111780	ENSG00000111780	-2.56306	-10.3078	0.010375
ENSG00000179564	LSMEM2	2.56224	21.2321	0.0104
ENSG00000040199	PHLPP2	2.56201	5.28107	0.010407
ENSG00000266265	KLF14	2.56166	18.7019	0.010417
ENSG00000129226	CD68	-2.56161	-5.97029	0.010419
ENSG00000161960	EIF4A1	-2.56124	-33.5882	0.01043
ENSG00000005243	COPZ2	-2.55996	-4.1259	0.010468
ENSG00000141293	SKAP1	-2.55985	-2.70503	0.010472
ENSG00000113282	CLINT1	2.55969	27.2411	0.010477
ENSG00000068796	KIF2A	-2.55867	-8.06003	0.010507
ENSG00000284718	SCYGR7	-2.55759	-15.0949	0.01054
ENSG00000103494	RPGRIP1L	2.55639	12.5483	0.010577
ENSG00000141971	MVB12A	2.55615	11.1801	0.010584
ENSG00000162032	SPSB3	-2.55611	-6.04519	0.010585
ENSG00000128191	DGCR8	2.55594	2.76411	0.01059
ENSG00000100285	NEFH	2.55398	25.0298	0.01065
ENSG00000138175	ARL3	-2.55352	-14.0157	0.010664
ENSG00000109911	ELP4	-2.55334	-7.80384	0.010669
ENSG00000114999	TTL	2.55307	13.4884	0.010678
ENSG00000149269	PAK1	2.55187	12.8901	0.010715
ENSG00000185482	STAC3	2.5518	19.2326	0.010717
ENSG00000172586	CHCHD1	-2.55145	-24.5229	0.010728
ENSG00000164010	ERMAP	-2.55085	-18.7915	0.010746
ENSG00000147576	ADHFE1	-2.55075	-8.25576	0.010749
ENSG00000176371	ZSCAN2	2.55048	5.91457	0.010758
ENSG00000112561	TFEB	-2.54933	-7.20106	0.010793
ENSG00000198646	NCOA6	2.54926	19.8614	0.010795
ENSG00000166451	CENPN	-2.54873	-10.2223	0.010812
ENSG00000151067	CACNA1C	-2.54849	-8.25474	0.010819
ENSG00000273802	H2BC8	2.5483	24.6399	0.010825
ENSG00000140836	ZFHX3	2.54781	52.8454	0.01084
ENSG00000276302	ENSG00000276302	-2.5475	-8.37227	0.01085
ENSG00000127870	RNF6	-2.54749	-1.98894	0.01085
ENSG00000165807	PPP1R36	-2.5473	-1.38699	0.010856
ENSG00000143816	WNT9A	-2.54718	-19.1832	0.01086
ENSG00000010361	FUZ	-2.54551	-6.57968	0.010912
ENSG00000174788	PCP2	2.54526	15.2639	0.01092
ENSG00000239789	MRPS17	-2.54423	-7.4628	0.010952
ENSG00000123610	TNFAIP6	2.5438	5.85491	0.010966
ENSG00000122679	RAMP3	2.54378	6.28058	0.010966
ENSG00000242028	HYPK	-2.5434	-12.6878	0.010978
ENSG00000164107	HAND2	2.54256	2.01813	0.011004
ENSG00000116649	SRM	-2.54225	-10.5976	0.011014
ENSG00000130227	XPO7	-2.54147	-12.537	0.011039
ENSG00000241598	KRTAP5-4	-2.54083	-22.6787	0.011059
ENSG00000255524	NPIPB8	-2.54037	-101.057	0.011074
ENSG00000120094	HOXB1	2.53958	29.6907	0.011099
ENSG00000213186	TRIM59	-2.53954	-3.16542	0.0111
ENSG00000179630	LACC1	2.53842	3.24404	0.011135
ENSG00000267221	C17orf113	-2.53804	-10.3179	0.011147
ENSG00000189298	ZKSCAN3	-2.53769	-5.13438	0.011159
ENSG00000221843	C2orf16	-2.53677	-33.7083	0.011188
ENSG00000116005	PCYOX1	-2.53523	-7.07493	0.011237
ENSG00000138738	PRDM5	2.53216	10.1129	0.011336
ENSG00000197496	SLC2A10	-2.53006	-2.94218	0.011404
ENSG00000149328	GLB1L2	-2.52984	-11.8186	0.011411
ENSG00000196358	NTNG2	2.52947	7.74735	0.011424
ENSG00000204704	OR2W1	2.52932	82.5676	0.011428
ENSG00000187010	RHD	2.5292	182.467	0.011432
ENSG00000141564	RPTOR	2.52824	5.16577	0.011464
ENSG00000163577	EIF5A2	-2.52785	-7.11849	0.011476
ENSG00000145919	BOD1	2.52679	16.869	0.011511
ENSG00000149591	TAGLN	2.52669	9.70066	0.011514
ENSG00000256646	ENSG00000256646	-2.52619	-11.5278	0.011531
ENSG00000129646	QRICH2	-2.52605	-20.4894	0.011535
ENSG00000124596	OARD1	-2.526	-9.82152	0.011537
ENSG00000013583	HEBP1	2.5249	1.43065	0.011573
ENSG00000288914	ENSG00000288914	-2.52365	-15.8739	0.011614
ENSG00000198914	POU3F3	2.52246	6.79659	0.011654
ENSG00000070501	POLB	-2.51994	-23.1672	0.011738
ENSG00000204438	GPANK1	2.51979	4.49676	0.011742
ENSG00000171346	KRT15	-2.51976	-33.7021	0.011743
ENSG00000125910	S1PR4	2.5187	35.4306	0.011779
ENSG00000206560	ANKRD28	-2.5187	-22.2096	0.011779
ENSG00000115474	KCNJ13	-2.5174	-11.5236	0.011822
ENSG00000114786	ABHD14A-ACY1	-2.51642	-12.5449	0.011855
ENSG00000004139	SARM1	-2.51635	-3.78554	0.011858
ENSG00000091127	PUS7	-2.5149	-3.79838	0.011907
ENSG00000178053	MLF1	-2.51407	-0.98149	0.011935
ENSG00000185658	BRWD1	-2.51389	-12.0202	0.011941
ENSG00000204323	SMIM5	2.51331	23.6717	0.01196
ENSG00000183783	KCTD8	2.51238	3.96844	0.011992
ENSG00000061492	WNT8A	-2.51114	-29.6879	0.012034
ENSG00000176473	WDR25	2.51076	3.61816	0.012047
ENSG00000079313	REXO1	2.51053	0.881236	0.012055
ENSG00000177202	SPACA4	2.51046	18.9885	0.012057
ENSG00000196557	CACNA1H	2.51042	4.69603	0.012059
ENSG00000125998	FAM83C	2.51024	29.7507	0.012065
ENSG00000134058	CDK7	2.50969	5.69311	0.012084
ENSG00000188389	PDCD1	2.50885	12.3114	0.012113
ENSG00000249222	ATP5MGL	-2.50818	-2.49761	0.012135
ENSG00000188315	C3orf62	-2.5081	-33.1838	0.012138
ENSG00000128641	MYO1B	-2.50798	-2.96469	0.012142
ENSG00000260272	ENSG00000260272	-2.50737	-125.634	0.012163
ENSG00000158715	SLC45A3	2.50644	13.5966	0.012196
ENSG00000148584	A1CF	-2.50609	-1.78832	0.012207
ENSG00000159086	PAXBP1	2.50589	22.6209	0.012214
ENSG00000112200	ZNF451	-2.50401	-29.3088	0.012279
ENSG00000124789	NUP153	-2.50385	-12.4704	0.012285
ENSG00000110107	PRPF19	-2.50361	-37.1907	0.012293
ENSG00000173548	SNX33	2.50349	13.7579	0.012297
ENSG00000147873	IFNA5	2.5023	30.2427	0.012339
ENSG00000153044	CENPH	2.50146	24.7337	0.012368
ENSG00000162062	TEDC2	2.5006	39.9981	0.012398
ENSG00000160767	ENTREP3	2.50028	85.8132	0.01241
ENSG00000143013	LMO4	-2.49982	-13.1555	0.012426
ENSG00000183336	BOLA2	2.49841	64.6229	0.012475
ENSG00000126231	PROZ	-2.49822	-10.1867	0.012482
ENSG00000188981	MSANTD1	2.49778	22.5036	0.012497
ENSG00000172766	NAA16	2.49598	18.0449	0.012561
ENSG00000082805	ERC1	-2.49472	-13.8097	0.012605
ENSG00000205730	ITPRIPL2	2.49429	23.2928	0.012621
ENSG00000196739	COL27A1	2.49336	6.92195	0.012654
ENSG00000176261	ZBTB8OS	-2.49284	-22.7683	0.012673
ENSG00000131061	ZNF341	2.49256	9.5711	0.012683
ENSG00000170345	FOS	-2.49146	-9.74392	0.012722
ENSG00000196502	SULT1A1	2.48949	1.11587	0.012793
ENSG00000115271	GCA	-2.48906	-8.09153	0.012808
ENSG00000148798	INA	2.48757	5.5786	0.012862
ENSG00000198851	CD3E	2.48756	28.9347	0.012862
ENSG00000139233	LLPH	-2.48722	-9.74596	0.012875
ENSG00000135999	EPC2	2.48694	18.0069	0.012885
ENSG00000185088	RPS27L	2.48682	9.44337	0.012889
ENSG00000104671	DCTN6	2.48448	18.7847	0.012974
ENSG00000132481	TRIM47	2.48409	12.992	0.012988
ENSG00000133256	PDE6B	-2.484	-20.1452	0.012991
ENSG00000261796	ISY1-RAB43	2.48393	50.3951	0.012994
ENSG00000184517	ZFP1	-2.48287	-8.8681	0.013033
ENSG00000205359	SLCO6A1	2.48224	107.995	0.013056
ENSG00000229637	PRAC2	2.48183	34.2991	0.013071
ENSG00000059378	PARP12	-2.48123	-10.1221	0.013093
ENSG00000188037	CLCN1	2.4791	9.97144	0.013172
ENSG00000173638	SLC19A1	2.47758	17.9681	0.013228
ENSG00000143375	CGN	2.47745	6.13553	0.013233
ENSG00000154359	LONRF1	2.47617	15.4415	0.01328
ENSG00000111644	ACRBP	-2.47595	-10.6472	0.013288
ENSG00000074071	MRPS34	2.47524	13.1741	0.013315
ENSG00000158022	TRIM63	2.47471	12.6934	0.013334
ENSG00000163293	NIPAL1	2.4739	1.78727	0.013365
ENSG00000205363	INSYN1	-2.47358	-2.35678	0.013377
ENSG00000278224	PRICKLE4	-2.4731	-3.58241	0.013395
ENSG00000174226	SNX31	-2.47271	-5.05415	0.013409
ENSG00000254788	CKLF-CMTM1	2.47234	3.07555	0.013423
ENSG00000114115	RBP1	-2.47204	-6.25281	0.013435
ENSG00000282936	ENSG00000282936	-2.47152	-2.71539	0.013454
ENSG00000157782	CABP1	-2.47148	-24.3352	0.013456
ENSG00000284730	TMDD1	2.4714	6.40035	0.013458
ENSG00000163467	TSACC	-2.47104	-80.3053	0.013472
ENSG00000110244	APOA4	2.47091	14.7368	0.013477
ENSG00000189043	NDUFA4	-2.47076	-12.3385	0.013483
ENSG00000291303	ENSG00000291303	2.46999	28.2615	0.013512
ENSG00000185926	OR4C46	2.46823	77.1217	0.013578
ENSG00000108511	HOXB6	2.46805	30.6153	0.013585
ENSG00000009307	CSDE1	-2.46754	-25.4726	0.013605
ENSG00000141448	GATA6	-2.46724	-12.5731	0.013616
ENSG00000013810	TACC3	-2.46681	-4.29241	0.013632
ENSG00000184937	WT1	-2.46645	-10.4353	0.013646
ENSG00000129990	SYT5	-2.46595	-13.0413	0.013665
ENSG00000172572	PDE3A	2.46558	17.3567	0.013679
ENSG00000221978	CCNL2	2.46557	12.4192	0.01368
ENSG00000170791	CHCHD7	-2.46546	-4.71803	0.013684
ENSG00000185499	MUC1	2.46531	7.20794	0.01369
ENSG00000166224	SGPL1	-2.46476	-7.16255	0.013711
ENSG00000138769	CDKL2	2.46401	33.2722	0.013739
ENSG00000198231	DDX42	-2.4637	-15.2419	0.013751
ENSG00000123352	SPATS2	-2.46335	-20.9289	0.013765
ENSG00000151893	CACUL1	-2.46312	-14.9887	0.013773
ENSG00000213218	CSH2	-2.4625	-27.4245	0.013797
ENSG00000076201	PTPN23	-2.46243	-13.3045	0.0138
ENSG00000163064	EN1	-2.4623	-10.9719	0.013805
ENSG00000203970	DEFB110	2.46059	72.4259	0.013871
ENSG00000105929	ATP6V0A4	2.46034	19.5449	0.01388
ENSG00000171223	JUNB	2.46029	14.0141	0.013882
ENSG00000163376	KBTBD8	-2.45928	-5.02404	0.013922
ENSG00000155816	FMN2	-2.45796	-3.24922	0.013973
ENSG00000132824	SERINC3	-2.45744	-6.37582	0.013993
ENSG00000151503	NCAPD3	-2.45674	-12.6319	0.01402
ENSG00000188916	INSYN2A	2.45616	6.87501	0.014043
ENSG00000197563	PIGN	2.45608	8.61903	0.014046
ENSG00000143919	CAMKMT	2.45492	1.00706	0.014092
ENSG00000160408	ST6GALNAC6	-2.4547	-12.7085	0.0141
ENSG00000147647	DPYS	2.45297	3.13497	0.014168
ENSG00000081189	MEF2C	2.45249	12.5826	0.014187
ENSG00000060069	CTDP1	-2.45132	-3.34125	0.014233
ENSG00000172530	BANP	2.45098	11.2641	0.014247
ENSG00000004897	CDC27	-2.45073	-16.7988	0.014257
ENSG00000126822	PLEKHG3	2.45069	2.02347	0.014258
ENSG00000189050	RNFT1	-2.45047	-8.8968	0.014267
ENSG00000198648	STK39	2.45026	12.6039	0.014275
ENSG00000100811	YY1	2.44904	18.2288	0.014324
ENSG00000289653	ENSG00000289653	2.44879	6.13573	0.014334
ENSG00000180264	ADGRD2	-2.44869	-10.4193	0.014338
ENSG00000175334	BANF1	2.44823	20.737	0.014356
ENSG00000004779	NDUFAB1	-2.4469	-9.80373	0.014409
ENSG00000140682	TGFB1I1	2.44603	1.17002	0.014444
ENSG00000111087	GLI1	-2.44584	-8.76918	0.014452
ENSG00000215545	DEFB116	-2.44551	-41.3758	0.014465
ENSG00000150961	SEC24D	-2.44498	-9.6169	0.014486
ENSG00000091831	ESR1	-2.44471	-4.90093	0.014497
ENSG00000130844	ZNF331	2.4443	4.29899	0.014513
ENSG00000115661	STK16	-2.44251	-9.02259	0.014585
ENSG00000162521	RBBP4	2.442	21.2661	0.014606
ENSG00000149292	TTC12	-2.44172	-4.816	0.014617
ENSG00000183580	FBXL7	2.44019	11.0216	0.01468
ENSG00000169220	RGS14	2.44017	10.4728	0.01468
ENSG00000153487	ING1	2.43984	7.64537	0.014694
ENSG00000205593	DENND6B	2.43981	5.50195	0.014695
ENSG00000187098	MITF	2.43979	7.15113	0.014696
ENSG00000213722	DDAH2	2.43882	1.90695	0.014735
ENSG00000188827	SLX4	-2.43835	-9.86143	0.014755
ENSG00000173852	DPY19L1	-2.43808	-13.3057	0.014766
ENSG00000171792	RHNO1	-2.43798	-4.70657	0.01477
ENSG00000118557	PMFBP1	-2.43662	-3.59157	0.014825
ENSG00000145002	FAM86B2	2.43557	95.9318	0.014868
ENSG00000171574	ZNF584	2.43517	9.90708	0.014885
ENSG00000183765	CHEK2	-2.43517	-8.23851	0.014885
ENSG00000197165	SULT1A2	2.43473	2.40631	0.014903
ENSG00000142197	DOP1B	-2.43468	-2.35466	0.014905
ENSG00000115339	GALNT3	-2.43413	-4.30921	0.014928
ENSG00000143842	SOX13	2.43377	3.41596	0.014942
ENSG00000144031	ANKRD53	2.43345	5.57672	0.014955
ENSG00000188243	COMMD6	2.43264	6.04973	0.014989
ENSG00000058085	LAMC2	2.43244	0.681028	0.014998
ENSG00000160284	SPATC1L	2.43209	3.44534	0.015012
ENSG00000137218	FRS3	-2.43191	-3.25527	0.01502
ENSG00000105671	DDX49	2.4311	6.08172	0.015053
ENSG00000165556	CDX2	2.43103	9.92232	0.015056
ENSG00000132437	DDC	2.42972	7.78068	0.015111
ENSG00000158428	CATIP	2.4297	19.3517	0.015111
ENSG00000140280	LYSMD2	2.4293	6.80033	0.015128
ENSG00000213920	MDP1	2.42921	20.8237	0.015132
ENSG00000069764	PLA2G10	-2.42916	-4928.79	0.015134
ENSG00000127080	IPPK	-2.42899	-4.84622	0.015141
ENSG00000160058	BSDC1	-2.42877	-29.4386	0.01515
ENSG00000188060	RAB42	-2.42859	-8.60472	0.015158
ENSG00000153707	PTPRD	2.42838	1.84272	0.015166
ENSG00000154342	WNT3A	-2.42825	-42.0892	0.015172
ENSG00000140374	ETFA	-2.42805	-7.21406	0.01518
ENSG00000184908	CLCNKB	2.42765	4.0945	0.015197
ENSG00000164830	OXR1	2.42693	17.5795	0.015227
ENSG00000067248	DHX29	-2.42673	-30.7375	0.015236
ENSG00000136478	TEX2	-2.42636	-5.86437	0.015251
ENSG00000105287	PRKD2	-2.42609	-6.24075	0.015263
ENSG00000165495	PKNOX2	-2.42605	-5.68915	0.015264
ENSG00000164236	ANKRD33B	-2.42589	-4.43182	0.015271
ENSG00000101331	CCM2L	2.42587	27.4467	0.015272
ENSG00000148655	LRMDA	2.42504	13.561	0.015307
ENSG00000162298	SYVN1	-2.42473	-7.61835	0.01532
ENSG00000151475	SLC25A31	2.42378	29.4844	0.01536
ENSG00000188739	RBM34	-2.42345	-23.3809	0.015374
ENSG00000168300	PCMTD1	-2.42327	-13.3579	0.015381
ENSG00000124767	GLO1	2.42313	2.93319	0.015388
ENSG00000108861	DUSP3	2.42289	3.60454	0.015397
ENSG00000278588	H2BC10	2.42286	33.3691	0.015399
ENSG00000180806	HOXC9	2.42245	42.0116	0.015416
ENSG00000140905	GCSH	2.42242	2.39626	0.015418
ENSG00000111424	VDR	2.42154	9.48759	0.015455
ENSG00000198168	SVIP	2.42105	3.49304	0.015476
ENSG00000215440	NPEPL1	2.4198	15.0956	0.015529
ENSG00000134686	PHC2	2.41918	4.7703	0.015556
ENSG00000150244	TRIM48	2.41905	40.1892	0.015561
ENSG00000115896	PLCL1	2.41761	7.09781	0.015623
ENSG00000109189	USP46	-2.41652	-14.2285	0.01567
ENSG00000013725	CD6	2.41597	53.7422	0.015693
ENSG00000165650	PDZD8	2.41563	2.9858	0.015708
ENSG00000136807	CDK9	-2.41414	-11.8924	0.015772
ENSG00000136827	TOR1A	-2.41332	-9.28255	0.015808
ENSG00000066032	CTNNA2	2.41304	4.70601	0.01582
ENSG00000270757	HSPE1-MOB4	-2.41126	-9.11512	0.015897
ENSG00000106078	COBL	-2.4108	-5.95906	0.015918
ENSG00000136002	ARHGEF4	2.41065	6.56652	0.015924
ENSG00000159723	AGRP	2.41039	65.7691	0.015936
ENSG00000213672	NCKIPSD	2.41017	6.40685	0.015945
ENSG00000198633	ZNF534	-2.40983	-9.67221	0.01596
ENSG00000177669	MBOAT4	2.40913	7.65832	0.015991
ENSG00000233041	PHGR1	-2.4078	-10.6208	0.016049
ENSG00000145241	CENPC	-2.40752	-3.62886	0.016061
ENSG00000103657	HERC1	-2.4069	-3.41898	0.016088
ENSG00000230358	SPDYE21	-2.40566	-9.45892	0.016143
ENSG00000235718	MFRP	2.4053	9.83341	0.016159
ENSG00000144711	IQSEC1	2.40526	2.11929	0.016161
ENSG00000167967	E4F1	2.40488	9.62329	0.016178
ENSG00000158497	HMHB1	-2.40486	-20.8908	0.016179
ENSG00000285938	ENSG00000285938	2.40462	2.31447	0.016189
ENSG00000248167	TRIM39-RPP21	2.40447	38.0118	0.016196
ENSG00000149930	TAOK2	-2.40353	-12.769	0.016238
ENSG00000181698	OR5T1	-2.40137	-32.8425	0.016334
ENSG00000198746	GPATCH3	2.40118	31.5348	0.016342
ENSG00000169379	ARL13B	-2.40113	-17.7252	0.016345
ENSG00000108559	NUP88	2.40072	4.05543	0.016363
ENSG00000087448	KLHL42	-2.39965	-16.4021	0.016411
ENSG00000215277	RNF212B	2.39945	17.6299	0.01642
ENSG00000255587	RAB44	2.39919	20.9993	0.016431
ENSG00000167468	GPX4	-2.39807	-7.20215	0.016482
ENSG00000183248	PRR36	2.39773	11.3219	0.016497
ENSG00000039537	C6	-2.39655	-3.91654	0.01655
ENSG00000099991	CABIN1	2.39654	10.4461	0.016551
ENSG00000149489	ROM1	-2.39627	-14.7721	0.016563
ENSG00000204928	GRXCR2	-2.39551	-37.7926	0.016597
ENSG00000170190	SLC16A5	-2.39364	-5.1156	0.016682
ENSG00000177058	SLC38A9	2.39214	2.32354	0.016751
ENSG00000165685	TMEM52B	2.39118	20.3672	0.016795
ENSG00000183396	TMEM89	-2.39042	-29.4465	0.016829
ENSG00000186666	BCDIN3D	2.39006	12.2924	0.016846
ENSG00000272325	NUDT3	2.39005	34.8125	0.016846
ENSG00000214954	LRRC69	2.39002	8.65448	0.016848
ENSG00000197343	ZNF655	2.38983	9.023	0.016856
ENSG00000186409	CCDC30	2.38953	3.82803	0.01687
ENSG00000076826	CAMSAP3	-2.3887	-14.4976	0.016908
ENSG00000166415	WDR72	2.38868	3.90512	0.016909
ENSG00000143458	GABPB2	-2.38824	-4.70444	0.016929
ENSG00000204140	CLPSL1	-2.38813	-12.8831	0.016934
ENSG00000165152	PGAP4	2.38811	4.10949	0.016935
ENSG00000197265	GTF2E2	-2.38811	-9.63209	0.016935
ENSG00000183569	SERHL2	-2.38745	-4.66275	0.016966
ENSG00000133069	TMCC2	2.38669	10.2733	0.017001
ENSG00000006282	SPATA20	2.38666	2.97221	0.017002
ENSG00000091527	CDV3	2.38651	14.3167	0.017009
ENSG00000103342	GSPT1	2.38578	7.06194	0.017043
ENSG00000157216	SSBP3	-2.38517	-16.1682	0.017071
ENSG00000117650	NEK2	2.38491	7.23315	0.017083
ENSG00000174943	KCTD13	-2.38485	-62.3363	0.017086
ENSG00000125630	POLR1B	2.38368	3.96158	0.017141
ENSG00000073803	MAP3K13	2.38364	4.57918	0.017142
ENSG00000108091	CCDC6	2.3831	5.81374	0.017167
ENSG00000110090	CPT1A	-2.38301	-7.1169	0.017172
ENSG00000233816	IFNA13	2.38226	36.8188	0.017207
ENSG00000266953	ENSG00000266953	2.38222	45.1811	0.017209
ENSG00000214013	GANC	2.382	11.4283	0.017219
ENSG00000108786	HSD17B1	2.38197	9.02675	0.01722
ENSG00000107831	FGF8	2.38193	73.9281	0.017222
ENSG00000163507	CIP2A	-2.38095	-22.7457	0.017268
ENSG00000006453	BAIAP2L1	-2.37969	-2.27543	0.017327
ENSG00000137876	RSL24D1	2.37965	8.22816	0.017329
ENSG00000120659	TNFSF11	-2.37952	-10.8488	0.017335
ENSG00000156931	VPS8	-2.3792	-9.19846	0.01735
ENSG00000116218	NPHS2	2.3791	9.59812	0.017355
ENSG00000163686	ABHD6	-2.37851	-4.87531	0.017383
ENSG00000166987	MBD6	2.37791	44.8108	0.017411
ENSG00000013364	MVP	-2.37759	-3.68832	0.017426
ENSG00000146587	RBAK	-2.37687	-1.06324	0.01746
ENSG00000167526	RPL13	-2.37666	-4.57642	0.01747
ENSG00000136231	IGF2BP3	-2.37618	-7.20873	0.017493
ENSG00000147324	MFHAS1	2.37514	10.4265	0.017542
ENSG00000247626	MARS2	-2.37454	-13.9657	0.017571
ENSG00000154655	L3MBTL4	2.37445	4.77234	0.017575
ENSG00000215474	SKOR2	-2.37435	-10.1979	0.01758
ENSG00000182903	ZNF721	-2.37427	-13.0673	0.017584
ENSG00000164307	ERAP1	2.37404	5.40681	0.017595
ENSG00000088038	CNOT3	-2.3734	-23.4536	0.017625
ENSG00000111875	ASF1A	2.37308	7.29723	0.01764
ENSG00000187231	SESTD1	-2.37293	-3.42075	0.017648
ENSG00000149926	TLCD3B	2.37131	17.4452	0.017725
ENSG00000214642	DEFB113	2.37055	25.3276	0.017762
ENSG00000130182	ZSCAN10	-2.36972	-5.76918	0.017801
ENSG00000145779	TNFAIP8	-2.36933	-2.67052	0.01782
ENSG00000026297	RNASET2	-2.36932	-2.37498	0.017821
ENSG00000154319	FAM167A	2.36886	1.95418	0.017843
ENSG00000198723	TEX45	-2.36885	-7.93596	0.017843
ENSG00000127580	WDR24	-2.36831	-43.3635	0.017869
ENSG00000103197	TSC2	-2.36786	-20.1738	0.017891
ENSG00000148680	HTR7	-2.36778	-3.28395	0.017895
ENSG00000147419	CCDC25	-2.36685	-2.20518	0.01794
ENSG00000163811	WDR43	2.36652	14.8257	0.017956
ENSG00000087995	METTL2A	2.36561	13.8278	0.018
ENSG00000103043	VAC14	2.36561	8.51126	0.018
ENSG00000174233	ADCY6	-2.36545	-6.66501	0.018008
ENSG00000041353	RAB27B	-2.36538	-1.68828	0.018011
ENSG00000262246	CORO7	2.3652	12.7982	0.01802
ENSG00000170439	METTL7B	2.36484	12.4697	0.018038
ENSG00000175213	ZNF408	-2.36466	-6.70097	0.018047
ENSG00000111012	CYP27B1	-2.36244	-34.404	0.018155
ENSG00000228607	CLDN25	-2.36084	-36.2551	0.018234
ENSG00000235194	PPP1R3E	-2.3592	-6.00491	0.018314
ENSG00000103426	CORO7-PAM16	2.35905	7.5574	0.018322
ENSG00000101076	HNF4A	-2.35832	-3.13366	0.018358
ENSG00000164125	GASK1B	2.35787	2.96936	0.01838
ENSG00000185245	GP1BA	-2.35706	-8.52099	0.01842
ENSG00000170142	UBE2E1	2.35706	18.8047	0.01842
ENSG00000168612	ZSWIM1	2.35605	1.82655	0.018471
ENSG00000101343	CRNKL1	2.35428	2.12335	0.018558
ENSG00000064999	ANKS1A	-2.35312	-11.0886	0.018617
ENSG00000185130	H2BC13	-2.35215	-36.8825	0.018665
ENSG00000148204	CRB2	-2.35164	-6.22825	0.018691
ENSG00000171109	MFN1	-2.35087	-5.96328	0.018729
ENSG00000114650	SCAP	-2.35	-7.45956	0.018773
ENSG00000197448	GSTK1	2.34841	22.3787	0.018854
ENSG00000109180	OCIAD1	-2.34748	-59.0267	0.018901
ENSG00000150261	OR8K1	-2.3468	-64.9027	0.018935
ENSG00000152147	GEMIN6	-2.34679	-15.4676	0.018936
ENSG00000141101	NOB1	-2.34637	-56.0481	0.018957
ENSG00000167552	TUBA1A	-2.3462	-130.525	0.018966
ENSG00000107651	SEC23IP	2.34503	11.3144	0.019026
ENSG00000130208	APOC1	-2.34417	-45.3967	0.019069
ENSG00000284691	ENSG00000284691	-2.34415	-2.96422	0.01907
ENSG00000149577	SIDT2	2.34402	12.7721	0.019077
ENSG00000184702	SEPTIN5	2.34367	35.7337	0.019095
ENSG00000205867	KRTAP5-2	-2.3435	-26.3557	0.019104
ENSG00000103540	CCP110	-2.34341	-7.10714	0.019109
ENSG00000145244	CORIN	2.34298	4.93835	0.019131
ENSG00000118137	APOA1	2.34219	5.04265	0.019171
ENSG00000204311	PJVK	2.34121	22.2005	0.019221
ENSG00000112195	TREML2	2.34112	6.62988	0.019226
ENSG00000130517	PGPEP1	-2.3406	-7.85444	0.019253
ENSG00000143319	ISG20L2	-2.34055	-5.27755	0.019255
ENSG00000106565	TMEM176B	2.34033	1.81866	0.019267
ENSG00000137502	RAB30	2.34009	10.6212	0.019279
ENSG00000140030	GPR65	2.33995	4.72818	0.019286
ENSG00000165959	CLMN	-2.33962	-2.85343	0.019303
ENSG00000212725	KRTAP2-1	2.33922	24.4873	0.019324
ENSG00000010295	IFFO1	2.33875	4.78656	0.019348
ENSG00000085982	USP40	-2.33821	-2.94083	0.019376
ENSG00000284862	CCDC39	2.33809	13.0187	0.019383
ENSG00000092345	DAZL	-2.33743	-12.4493	0.019417
ENSG00000065548	ZC3H15	-2.337	-13.0559	0.019439
ENSG00000144283	PKP4	-2.33682	-11.289	0.019448
ENSG00000187581	COX8C	2.33639	4.33541	0.019471
ENSG00000087303	NID2	-2.33623	-4.30481	0.019479
ENSG00000266094	RASSF5	-2.33583	-4.07033	0.0195
ENSG00000166762	CATSPER2	2.33522	1.90179	0.019532
ENSG00000169750	RAC3	2.33433	20.2567	0.019579
ENSG00000187005	KRTAP21-1	2.33391	44.2308	0.0196
ENSG00000272980	ENSG00000272980	2.33364	9.36653	0.019615
ENSG00000148215	OR5C1	-2.33287	-58.2411	0.019655
ENSG00000134183	GNAT2	-2.33251	-5.24473	0.019674
ENSG00000242689	CNTF	-2.33179	-7.21268	0.019712
ENSG00000178252	WDR6	-2.32831	-5.13135	0.019896
ENSG00000188554	NBR1	-2.32793	-35.1808	0.019916
ENSG00000168137	SETD5	2.32742	14.9504	0.019943
ENSG00000179361	ARID3B	2.32685	6.38763	0.019973
ENSG00000256671	LIMS4	2.32681	259.026	0.019975
ENSG00000204599	TRIM39	-2.32605	-8.72001	0.020016
ENSG00000183379	SYNDIG1L	2.32599	10.3454	0.020019
ENSG00000100084	HIRA	2.32586	14.2597	0.020026
ENSG00000145685	LHFPL2	2.32583	20.8175	0.020028
ENSG00000177628	GBA1	2.32549	51.8284	0.020046
ENSG00000165655	ZNF503	2.32548	19.8056	0.020046
ENSG00000167703	SLC43A2	2.32326	9.21737	0.020165
ENSG00000104093	DMXL2	-2.32188	-2.83971	0.020239
ENSG00000262209	PCDHGB3	-2.32176	-32.8862	0.020246
ENSG00000185155	MIXL1	2.3217	3.12133	0.020249
ENSG00000167508	MVD	2.32148	14.5748	0.020261
ENSG00000184154	LRRC51	-2.32056	-43.7535	0.020311
ENSG00000168078	PBK	2.32025	12.3952	0.020327
ENSG00000135090	TAOK3	2.32017	13.9003	0.020332
ENSG00000133243	BTBD2	2.31954	3.38979	0.020366
ENSG00000167977	KCTD5	2.31947	10.1116	0.02037
ENSG00000138443	ABI2	-2.31926	-95.977	0.020381
ENSG00000256061	DNAAF4	2.31796	35.8144	0.020451
ENSG00000163463	KRTCAP2	-2.31783	-9.17716	0.020459
ENSG00000115145	STAM2	-2.31766	-11.3009	0.020468
ENSG00000145911	N4BP3	2.31762	6.78285	0.02047
ENSG00000142279	WTIP	-2.31755	-15.7642	0.020474
ENSG00000166090	IL25	-2.31724	-9.05394	0.02049
ENSG00000165525	NEMF	2.3169	7.1239	0.020509
ENSG00000136485	DCAF7	-2.31679	-14.5117	0.020515
ENSG00000164953	TMEM67	-2.31546	-12.4359	0.020588
ENSG00000152760	DYNLT5	-2.31546	-5.90498	0.020588
ENSG00000164867	NOS3	-2.31514	-22.7639	0.020605
ENSG00000128045	RASL11B	-2.31341	-2.76485	0.0207
ENSG00000150977	RILPL2	-2.31332	-2.73239	0.020705
ENSG00000100243	CYB5R3	2.31257	2.7671	0.020746
ENSG00000167969	ECI1	-2.31115	-8.47907	0.020824
ENSG00000161082	CELF5	2.3099	14.2782	0.020894
ENSG00000138308	PLA2G12B	2.30966	13.1612	0.020907
ENSG00000133265	HSPBP1	-2.3095	-21.7679	0.020916
ENSG00000176209	SMIM19	2.30855	5.22325	0.020969
ENSG00000135482	ZC3H10	-2.30812	-34.2324	0.020993
ENSG00000172640	OR10AD1	2.30799	10.2367	0.020999
ENSG00000253873	PCDHGA11	2.30772	13.7066	0.021015
ENSG00000171224	FAM241B	2.30745	16.6292	0.02103
ENSG00000183010	PYCR1	-2.30677	-47.025	0.021067
ENSG00000125520	SLC2A4RG	-2.30649	-8.10925	0.021083
ENSG00000103550	KNOP1	2.30626	14.7768	0.021096
ENSG00000149016	TUT1	-2.30614	-14.0512	0.021103
ENSG00000145388	METTL14	-2.30597	-13.5528	0.021112
ENSG00000175105	ZNF654	2.30488	21.3658	0.021173
ENSG00000038219	BOD1L1	-2.30437	-16.567	0.021202
ENSG00000135069	PSAT1	-2.30429	-3.58407	0.021206
ENSG00000072864	NDE1	2.30416	12.005	0.021214
ENSG00000204542	C6orf15	2.30416	4.98856	0.021214
ENSG00000115504	EHBP1	2.30292	23.8196	0.021283
ENSG00000135899	SP110	2.30263	4.81636	0.021299
ENSG00000181693	OR8H1	-2.30239	-58.6882	0.021313
ENSG00000176177	ENTHD1	2.30212	50.0684	0.021328
ENSG00000205882	DEFB134	-2.30106	-30.2074	0.021388
ENSG00000106052	TAX1BP1	2.30073	4.18903	0.021407
ENSG00000132718	SYT11	-2.30063	-9.14345	0.021413
ENSG00000132823	OSER1	2.29812	2.95734	0.021555
ENSG00000157211	CDCP2	-2.29795	-3.15405	0.021565
ENSG00000156413	FUT6	-2.29715	-19.9604	0.02161
ENSG00000050820	BCAR1	-2.29682	-10.7924	0.021629
ENSG00000196591	HDAC2	-2.29608	-6.82248	0.021671
ENSG00000256591	ENSG00000256591	-2.29535	-26.3041	0.021713
ENSG00000104267	CA2	2.29376	5.26474	0.021804
ENSG00000167100	SAMD14	2.29358	15.2999	0.021815
ENSG00000276043	UHRF1	-2.2931	-13.2731	0.021842
ENSG00000103423	DNAJA3	2.29245	3.23494	0.02188
ENSG00000206190	ATP10A	2.29207	2.35182	0.021902
ENSG00000116337	AMPD2	-2.29127	-3.0133	0.021948
ENSG00000161980	POLR3K	2.28996	6.21779	0.022023
ENSG00000101213	PTK6	2.28917	16.3662	0.022069
ENSG00000108557	RAI1	-2.28911	-20.0545	0.022073
ENSG00000203666	EFCAB2	-2.28886	-12.9535	0.022088
ENSG00000103152	MPG	2.28806	4.25133	0.022134
ENSG00000131475	VPS25	2.28784	6.6994	0.022147
ENSG00000135625	EGR4	-2.28744	-10.8434	0.02217
ENSG00000089169	RPH3A	-2.28738	-15.1589	0.022174
ENSG00000223614	ZNF735	-2.28566	-40.7085	0.022274
ENSG00000166471	TMEM41B	-2.28493	-3.03302	0.022317
ENSG00000166435	XRRA1	-2.28476	-2.15132	0.022327
ENSG00000109534	GAR1	2.28475	11.2677	0.022328
ENSG00000189159	JPT1	2.28459	14.1373	0.022337
ENSG00000140993	TIGD7	-2.28334	-3.77984	0.022411
ENSG00000119508	NR4A3	-2.28326	-6.81511	0.022415
ENSG00000179889	PDXDC1	2.28311	45.7227	0.022424
ENSG00000186188	FFAR4	2.2827	9.812	0.022448
ENSG00000100122	CRYBB1	2.28246	5.49448	0.022462
ENSG00000138030	KHK	2.28244	20.0103	0.022463
ENSG00000160007	ARHGAP35	-2.28223	-48.6631	0.022476
ENSG00000197696	NMB	2.28154	5.2751	0.022516
ENSG00000186104	CYP2R1	2.28076	15.4204	0.022563
[truncated: 16,625 more rows]
