# Supplementary material for: scPrediXcan integrates deep learning methods and single-cell data into a cell-type-specific transcriptome-wide association study framework
Source: Cell Genom. 2025 May 14;5(5):100875. doi: 10.1016/j.xgen.2025.100875 (PMC12143334; doi:10.1016/j.xgen.2025.100875)
Supplement: Data S1. Tables S1–S47 [file mmc2.zip › Supplemental_tables/TableS10.xlsx]

## Sheet: Table_S10_EndothelialCell
gene	gene_name	zscore	effect_size	pvalue
ENSG00000073792	IGF2BP2	-18.3116	-128.313	6.69e-75
ENSG00000152804	HHEX	15.499	25.3543	3.53e-54
ENSG00000140382	HMG20A	-14.5966	-105.995	2.95e-48
ENSG00000165066	NKX6-3	-12.379	-60.9946	3.39e-35
ENSG00000125746	EML2	-11.7368	-9.90292	8.25e-32
ENSG00000090316	MAEA	-11.1506	-31.9506	7.11e-29
ENSG00000151465	CDC123	-10.9572	-97.1626	6.14e-28
ENSG00000127603	MACF1	-10.5546	-69.8975	4.83e-26
ENSG00000198355	PIM3	-9.72823	-26.3459	2.29e-22
ENSG00000165609	NUDT5	-9.69633	-161.385	3.13e-22
ENSG00000119912	IDE	-9.14694	-28.7776	5.86e-20
ENSG00000285085	ENSG00000285085	-9.06096	-21.9055	1.29e-19
ENSG00000163635	ATXN7	-9.0283	-67.6515	1.74e-19
ENSG00000153814	JAZF1	-8.75841	-65.2034	1.98e-18
ENSG00000129003	VPS13C	-8.70797	-82.8973	3.09e-18
ENSG00000186635	ARAP1	-8.56815	-18.8042	1.05e-17
ENSG00000180176	TH	8.51559	129.613	1.66e-17
ENSG00000140553	UNC45A	-8.45875	-21.7241	2.7e-17
ENSG00000106633	GCK	8.06517	6.51419	7.31e-16
ENSG00000275410	HNF1B	7.80229	5.89629	6.08e-15
ENSG00000140365	COMMD4	-7.75319	-34.4149	8.96e-15
ENSG00000164941	INTS8	-7.71589	-13.6848	1.2e-14
ENSG00000008196	TFAP2B	7.66639	194.23	1.77e-14
ENSG00000169410	PTPN9	7.39447	28.0542	1.42e-13
ENSG00000152409	JMY	7.36464	12.1453	1.78e-13
ENSG00000157823	AP3S2	7.3495	7.40582	1.99e-13
ENSG00000011478	QPCTL	7.34733	19.859	2.02e-13
ENSG00000177971	IMP3	7.32513	14.4237	2.39e-13
ENSG00000184076	UQCR10	7.30068	44.8453	2.86e-13
ENSG00000109670	FBXW7	7.23464	220.627	4.67e-13
ENSG00000179262	RAD23A	7.2031	27.8572	5.89e-13
ENSG00000110092	CCND1	-7.16275	-39.732	7.91e-13
ENSG00000124780	KCNK17	-7.14513	-0.84703	8.99e-13
ENSG00000204531	POU5F1	-7.1403	-4.53371	9.31e-13
ENSG00000061794	MRPS35	-7.08319	-48.2932	1.41e-12
ENSG00000169783	LINGO1	7.03044	32.28	2.06e-12
ENSG00000284779	ENSG00000284779	7.02566	86.4308	2.13e-12
ENSG00000115216	NRBP1	6.97134	87.9136	3.14e-12
ENSG00000140398	NEIL1	6.9561	125.224	3.5e-12
ENSG00000179284	DAND5	-6.95067	-399.689	3.64e-12
ENSG00000183682	BMP8A	6.94885	2.87066	3.68e-12
ENSG00000163634	THOC7	-6.93789	-60.8056	3.98e-12
ENSG00000265118	ENSG00000265118	-6.91945	-70.7313	4.53e-12
ENSG00000115211	EIF2B4	6.9189	67.9589	4.55e-12
ENSG00000166965	RCCD1	6.90439	3.26648	5.04e-12
ENSG00000087448	KLHL42	6.90035	19.0984	5.19e-12
ENSG00000176635	HORMAD2	6.89159	24.4368	5.52e-12
ENSG00000070081	NUCB2	6.84855	13.2506	7.46e-12
ENSG00000109501	WFS1	6.8017	22.3786	1.03e-11
ENSG00000009335	UBE3C	-6.79043	-21.4888	1.12e-11
ENSG00000112282	MED23	-6.77443	-37.4353	1.25e-11
ENSG00000157992	KRTCAP3	6.77325	11.7324	1.26e-11
ENSG00000197429	IPP	6.7358	31.0619	1.63e-11
ENSG00000159588	CCDC17	-6.70134	-39.0931	2.07e-11
ENSG00000197136	PCNX3	-6.64951	-28.7316	2.94e-11
ENSG00000011523	CEP68	-6.64817	-20.0044	2.97e-11
ENSG00000184508	HDDC3	6.64725	15.4027	2.99e-11
ENSG00000134249	ADAM30	6.64297	127.018	3.07e-11
ENSG00000179115	FARSA	-6.62415	-17.7249	3.49e-11
ENSG00000163794	UCN	6.60901	147.732	3.87e-11
ENSG00000174326	SLC16A11	-6.59254	-19.9545	4.32e-11
ENSG00000174327	SLC16A13	-6.57025	-15.2905	5.02e-11
ENSG00000124194	GDAP1L1	-6.54952	-8.86957	5.77e-11
ENSG00000213221	DNLZ	-6.53605	-39.0219	6.32e-11
ENSG00000161860	SYCE2	-6.47173	-14.5652	9.69e-11
ENSG00000165879	FRAT1	6.37183	5.97161	1.87e-10
ENSG00000145723	GIN1	-6.36986	-14.9412	1.89e-10
ENSG00000108669	CYTH1	6.33408	12.0366	2.39e-10
ENSG00000172803	SNX32	6.29753	22.5196	3.02e-10
ENSG00000105607	GCDH	-6.25743	-10.621	3.91e-10
ENSG00000149596	JPH2	-6.25558	-11.3075	3.96e-10
ENSG00000185920	PTCH1	6.25371	5.54064	4.01e-10
ENSG00000138100	TRIM54	6.2474	156.651	4.17e-10
ENSG00000184056	VPS33B	-6.23562	-38.691	4.5e-10
ENSG00000187796	CARD9	6.21746	12.6032	5.05e-10
ENSG00000173465	ZNRD2	6.21511	7.34762	5.13e-10
ENSG00000167244	IGF2	6.20954	32.0483	5.31e-10
ENSG00000176714	CCDC121	6.20461	18.9048	5.48e-10
ENSG00000173338	KCNK7	-6.2044	-23.5516	5.49e-10
ENSG00000091844	RGS17	6.19207	10.5938	5.94e-10
ENSG00000004534	RBM6	6.18682	54.7605	6.14e-10
ENSG00000134640	MTNR1B	6.17568	57.3001	6.59e-10
ENSG00000138074	SLC5A6	6.15528	52.1745	7.49e-10
ENSG00000196735	HLA-DQA1	-6.15465	-0.9085	7.52e-10
ENSG00000107864	CPEB3	6.14872	18.0828	7.81e-10
ENSG00000158636	EMSY	6.12585	16.2509	9.02e-10
ENSG00000198535	C2CD4A	-6.10925	-3.56614	1e-09
ENSG00000065665	SEC61A2	-6.10867	-6.69208	1e-09
ENSG00000179344	HLA-DQB1	-6.1041	-0.71615	1.03e-09
ENSG00000204296	TSBP1	6.10337	20.6683	1.04e-09
ENSG00000204536	CCHCR1	-6.06369	-7.80146	1.33e-09
ENSG00000204427	ABHD16A	-6.06289	-31.0607	1.34e-09
ENSG00000188095	MESP2	6.04657	35.8627	1.48e-09
ENSG00000163945	UVSSA	6.00232	7.97885	1.95e-09
ENSG00000043143	JADE2	5.96319	17.5905	2.47e-09
ENSG00000154122	ANKH	5.95422	33.1587	2.61e-09
ENSG00000159596	TMEM69	-5.94959	-95.8769	2.69e-09
ENSG00000127324	TSPAN8	5.94941	14.4554	2.69e-09
ENSG00000228789	HCG22	5.93495	22.3598	2.94e-09
ENSG00000163584	RPL22L1	5.9294	18.0727	3.04e-09
ENSG00000163257	DCAF16	-5.92487	-32.5609	3.13e-09
ENSG00000131323	TRAF3	-5.90049	-18.5232	3.62e-09
ENSG00000126860	EVI2A	-5.85712	-3.65531	4.71e-09
ENSG00000159592	GPBP1L1	-5.85305	-31.8705	4.83e-09
ENSG00000167491	GATAD2A	5.83551	12.2361	5.36e-09
ENSG00000261678	SCRT1	5.79955	217.335	6.65e-09
ENSG00000169375	SIN3A	5.78227	123.696	7.37e-09
ENSG00000159202	UBE2Z	-5.74926	-20.0491	8.96e-09
ENSG00000122008	POLK	-5.74563	-48.3082	9.16e-09
ENSG00000153094	BCL2L11	5.69193	8.06176	1.26e-08
ENSG00000073849	ST6GAL1	5.6841	3.82508	1.32e-08
ENSG00000281039	ENSG00000281039	5.67923	69.3914	1.35e-08
ENSG00000143632	ACTA1	5.67226	71.1693	1.41e-08
ENSG00000132780	NASP	-5.6517	-35.769	1.59e-08
ENSG00000117461	PIK3R3	-5.6466	-12.1212	1.64e-08
ENSG00000254093	PINX1	5.64511	10.2597	1.65e-08
ENSG00000173175	ADCY5	-5.63626	-26.098	1.74e-08
ENSG00000164077	MON1A	5.62675	84.7921	1.84e-08
ENSG00000198169	ZNF251	-5.61114	-6.01965	2.01e-08
ENSG00000174996	KLC2	-5.60471	-8.76342	2.09e-08
ENSG00000254402	LRRC24	5.60009	51.5156	2.14e-08
ENSG00000178177	LCORL	5.56345	19.6398	2.64e-08
ENSG00000037042	TUBG2	5.54868	4.18516	2.88e-08
ENSG00000095981	KCNK16	-5.54248	-2.42682	2.98e-08
ENSG00000101052	IFT52	5.53668	13.7339	3.08e-08
ENSG00000161016	RPL8	5.53251	2.40649	3.16e-08
ENSG00000182196	ARL6IP4	-5.52353	-31.0842	3.32e-08
ENSG00000149926	TLCD3B	5.51936	12.6013	3.4e-08
ENSG00000176101	SSNA1	5.49809	224.313	3.84e-08
ENSG00000172362	OR5B12	-5.49416	-91.0388	3.93e-08
ENSG00000204420	MPIG6B	-5.48957	-38.3034	4.03e-08
ENSG00000185862	EVI2B	5.48487	56.7496	4.14e-08
ENSG00000185122	HSF1	5.48245	97.5946	4.19e-08
ENSG00000125743	SNRPD2	-5.47774	-29.3503	4.31e-08
ENSG00000165689	ENTR1	-5.47139	-7.41215	4.47e-08
ENSG00000104936	DMPK	5.46987	149.775	4.5e-08
ENSG00000145833	DDX46	5.46147	28.6165	4.72e-08
ENSG00000160695	VPS11	5.4292	4.90895	5.66e-08
ENSG00000175662	TOM1L2	5.41523	15.8794	6.12e-08
ENSG00000198860	TSEN15	5.41008	26.4179	6.3e-08
ENSG00000112514	CUTA	-5.40633	-30.4732	6.43e-08
ENSG00000167701	GPT	5.39126	33.5456	7e-08
ENSG00000129965	INS-IGF2	5.37761	17.3065	7.55e-08
ENSG00000055044	NOP58	5.35132	16.5017	8.73e-08
ENSG00000072310	SREBF1	-5.33999	-7.37639	9.3e-08
ENSG00000258724	PINX1	5.33339	9.40056	9.64e-08
ENSG00000142186	SCYL1	-5.32499	-65.4322	1.01e-07
ENSG00000104626	ERI1	-5.30069	-6.00669	1.15e-07
ENSG00000107679	PLEKHA1	-5.29357	-27.8261	1.2e-07
ENSG00000243789	JMJD7	-5.2857	-7.5706	1.25e-07
ENSG00000170608	FOXA3	-5.28161	-9.09052	1.28e-07
ENSG00000261115	TMEM178B	-5.27709	-16.4648	1.31e-07
ENSG00000107249	GLIS3	5.27581	7.61615	1.32e-07
ENSG00000124783	SSR1	5.27389	6.79023	1.34e-07
ENSG00000234745	HLA-B	-5.25146	-1.74652	1.51e-07
ENSG00000198056	PRIM1	5.24989	18.2374	1.52e-07
ENSG00000187664	HAPLN4	-5.23793	-10.438	1.62e-07
ENSG00000104941	RSPH6A	-5.23583	-45.7802	1.64e-07
ENSG00000145730	PAM	-5.23277	-3.54867	1.67e-07
ENSG00000125971	DYNLRB1	5.22086	24.417	1.78e-07
ENSG00000127663	KDM4B	5.21454	17.0759	1.84e-07
ENSG00000186010	NDUFA13	-5.21216	-45.386	1.87e-07
ENSG00000117472	TSPAN1	-5.21041	-30.7023	1.88e-07
ENSG00000112996	MRPS30	5.20281	24.4674	1.96e-07
ENSG00000111716	LDHB	5.18984	10.6175	2.1e-07
ENSG00000172216	CEBPB	5.18667	18.8441	2.14e-07
ENSG00000115234	SNX17	5.18556	43.0038	2.15e-07
ENSG00000166603	MC4R	5.18341	46.4657	2.18e-07
ENSG00000102908	NFAT5	-5.18129	-35.8507	2.2e-07
ENSG00000168056	LTBP3	5.17746	4.33147	2.25e-07
ENSG00000101187	SLCO4A1	-5.15533	-2.10934	2.53e-07
ENSG00000174851	YIF1A	-5.1487	-28.9692	2.62e-07
ENSG00000158517	NCF1	5.14407	694.699	2.69e-07
ENSG00000258674	ENSG00000258674	-5.13365	-26.816	2.84e-07
ENSG00000140718	FTO	5.12992	13.7351	2.9e-07
ENSG00000291316	ENSG00000291316	5.12164	432.524	3.03e-07
ENSG00000125755	SYMPK	-5.1207	-12.9509	3.04e-07
ENSG00000187122	SLIT1	-5.11344	-9.82902	3.16e-07
ENSG00000204314	PRRT1	-5.10977	-49.8984	3.23e-07
ENSG00000010310	GIPR	-5.08931	-8.94136	3.59e-07
ENSG00000115194	SLC30A3	5.08821	28.1924	3.61e-07
ENSG00000160972	PPP1R16A	-5.08782	-5.08028	3.62e-07
ENSG00000204305	AGER	5.08498	10.485	3.68e-07
ENSG00000162624	LHX8	-5.08386	-157.31	3.7e-07
ENSG00000184611	KCNH7	5.08109	3.19556	3.75e-07
ENSG00000095066	HOOK2	-5.07994	-17.378	3.78e-07
ENSG00000066382	MPPED2	-5.07757	-2.11661	3.82e-07
ENSG00000068137	PLEKHH3	-5.03991	-30.5513	4.66e-07
ENSG00000121653	MAPK8IP1	-5.03939	-14.4278	4.67e-07
ENSG00000150967	ABCB9	-5.03527	-8.02475	4.77e-07
ENSG00000070759	TESK2	-5.03145	-1.2691	4.87e-07
ENSG00000058404	CAMK2B	5.00963	21.0249	5.45e-07
ENSG00000197363	ZNF517	-4.99085	-10.7119	6.01e-07
ENSG00000047932	GOPC	-4.9744	-6.84587	6.54e-07
ENSG00000107566	ERLIN1	-4.96623	-22.3962	6.83e-07
ENSG00000140391	TSPAN3	-4.94304	-25.6274	7.69e-07
ENSG00000161395	PGAP3	-4.92344	-23.4543	8.5e-07
ENSG00000197361	FBXL22	-4.91936	-25.7327	8.68e-07
ENSG00000168970	JMJD7-PLA2G4B	-4.91064	-6.63292	9.08e-07
ENSG00000005249	PRKAR2B	4.89298	5.82067	9.93e-07
ENSG00000170619	COMMD5	4.88323	72.8593	1.04e-06
ENSG00000146839	ZAN	-4.87989	-263.529	1.06e-06
ENSG00000109323	MANBA	4.87918	5.65596	1.07e-06
ENSG00000100567	PSMA3	-4.87901	-156.095	1.07e-06
ENSG00000130749	ZC3H4	4.87289	4.94169	1.1e-06
ENSG00000108784	NAGLU	-4.86858	-197.715	1.12e-06
ENSG00000128683	GAD1	4.86153	12.2058	1.16e-06
ENSG00000134954	ETS1	4.86132	1.6776	1.17e-06
ENSG00000142700	DMRTA2	4.86046	110.615	1.17e-06
ENSG00000143373	ZNF687	4.85381	25.1037	1.21e-06
ENSG00000136267	DGKB	4.85013	4.78415	1.23e-06
ENSG00000118971	CCND2	4.84035	22.2609	1.3e-06
ENSG00000064655	EYA2	4.82621	6.7875	1.39e-06
ENSG00000124782	RREB1	4.81755	103.79	1.45e-06
ENSG00000142230	SAE1	4.81405	20.4358	1.48e-06
ENSG00000127870	RNF6	-4.81093	-3.24344	1.5e-06
ENSG00000137076	TLN1	4.80964	65.0288	1.51e-06
ENSG00000119242	CCDC92	-4.80588	-19.7095	1.54e-06
ENSG00000052749	RRP12	4.8028	12.8993	1.56e-06
ENSG00000104976	SNAPC2	4.79552	23.205	1.62e-06
ENSG00000222011	FAM185A	-4.77661	-18.2168	1.78e-06
ENSG00000189403	HMGB1	-4.77556	-17.9086	1.79e-06
ENSG00000175115	PACS1	4.76663	7.1955	1.87e-06
ENSG00000100575	TIMM9	-4.76195	-14.0469	1.92e-06
ENSG00000184185	KCNJ12	-4.75691	-17.985	1.97e-06
ENSG00000196712	NF1	4.7355	55.6911	2.19e-06
ENSG00000175164	ABO	4.7323	3.08965	2.22e-06
ENSG00000148384	INPP5E	-4.72708	-5.54204	2.28e-06
ENSG00000164938	TP53INP1	-4.72595	-12.7597	2.29e-06
ENSG00000167700	MFSD3	-4.72439	-62.5577	2.31e-06
ENSG00000128245	YWHAH	4.72375	22.0792	2.32e-06
ENSG00000176095	IP6K1	-4.72092	-13.6426	2.35e-06
ENSG00000179218	CALR	4.71812	23.2598	2.38e-06
ENSG00000092445	TYRO3	4.71649	22.2869	2.4e-06
ENSG00000244731	C4A	4.71255	20365.8	2.45e-06
ENSG00000255154	HTD2	-4.70598	-4.14807	2.53e-06
ENSG00000164076	CAMKV	4.70058	21.516	2.59e-06
ENSG00000141639	MAPK4	4.69977	3.3095	2.6e-06
ENSG00000162148	PPP1R32	4.69913	42.1001	2.61e-06
ENSG00000149089	APIP	4.6958	6.43266	2.66e-06
ENSG00000171634	BPTF	4.68488	47.5105	2.8e-06
ENSG00000086015	MAST2	-4.68432	-6.85689	2.81e-06
ENSG00000178750	STX19	4.67875	96.3098	2.89e-06
ENSG00000140368	PSTPIP1	-4.66886	-17.1006	3.03e-06
ENSG00000108255	CRYBA1	-4.66395	-19.0154	3.1e-06
ENSG00000285625	ENSG00000285625	-4.65788	-95.9166	3.19e-06
ENSG00000138814	PPP3CA	-4.65107	-42.7378	3.3e-06
ENSG00000003756	RBM5	-4.65025	-14.7533	3.32e-06
ENSG00000145725	PPIP5K2	-4.64574	-34.8143	3.39e-06
ENSG00000132388	UBE2G1	4.64279	51.4424	3.44e-06
ENSG00000125970	RALY	4.62735	21.7346	3.7e-06
ENSG00000129933	MAU2	4.61895	7.96793	3.86e-06
ENSG00000084444	FAM234B	4.60683	7.08418	4.09e-06
ENSG00000163154	TNFAIP8L2	-4.60612	-34.453	4.1e-06
ENSG00000283267	FAM237B	4.60197	9.56834	4.19e-06
ENSG00000128606	LRRC17	4.6014	19.2243	4.2e-06
ENSG00000184451	CCR10	4.59654	9.26506	4.3e-06
ENSG00000156970	BUB1B	4.59442	17.3807	4.34e-06
ENSG00000178188	SH2B1	4.59318	31.576	4.37e-06
ENSG00000167194	C16orf92	-4.57471	-49.8175	4.77e-06
ENSG00000181555	SETD2	-4.57323	-39.4479	4.8e-06
ENSG00000158321	AUTS2	-4.55806	-29.2693	5.16e-06
ENSG00000070610	GBA2	-4.55583	-4.67982	5.22e-06
ENSG00000111328	CDK2AP1	4.55576	33.2575	5.22e-06
ENSG00000161040	FBXL13	-4.55548	-48.575	5.23e-06
ENSG00000141101	NOB1	-4.54779	-18.2742	5.42e-06
ENSG00000131153	GINS2	4.54293	12.1493	5.55e-06
ENSG00000041988	THAP3	4.53994	3.59484	5.63e-06
ENSG00000153250	RBMS1	4.53493	21.1563	5.76e-06
ENSG00000188263	IL17REL	-4.5344	-38.7338	5.78e-06
ENSG00000204511	MCCD1	-4.5343	-15.3701	5.78e-06
ENSG00000108306	FBXL20	4.53002	22.9758	5.9e-06
ENSG00000227268	KLLN	-4.52943	-41.7391	5.91e-06
ENSG00000213996	TM6SF2	4.52617	7.71822	6.01e-06
ENSG00000158008	EXTL1	4.52474	4.37193	6.05e-06
ENSG00000176020	AMIGO3	4.52404	64.7101	6.07e-06
ENSG00000188549	CCDC9B	-4.52137	-32.3141	6.14e-06
ENSG00000184897	H1-10	4.51943	17.1827	6.2e-06
ENSG00000128563	PRKRIP1	4.51542	19.9582	6.32e-06
ENSG00000172769	OR5B3	-4.51052	-40.8869	6.47e-06
ENSG00000171962	DRC3	-4.50886	-13.5288	6.52e-06
ENSG00000204538	PSORS1C2	4.50493	14.3676	6.64e-06
ENSG00000149532	CPSF7	4.49524	84.3021	6.95e-06
ENSG00000108468	CBX1	-4.48898	-9.14602	7.16e-06
ENSG00000179292	TMEM151A	-4.48701	-7.45106	7.22e-06
ENSG00000149932	TMEM219	-4.48129	-27.8193	7.42e-06
ENSG00000196993	NPIPB9	4.46867	762.929	7.87e-06
ENSG00000285043	ENSG00000285043	4.46566	110.466	7.98e-06
ENSG00000113615	SEC24A	-4.46458	-25.2097	8.02e-06
ENSG00000148655	LRMDA	-4.46016	-5.60126	8.19e-06
ENSG00000171314	PGAM1	-4.45389	-32.5585	8.43e-06
ENSG00000278311	GGNBP2	4.44848	25.1263	8.65e-06
ENSG00000106113	CRHR2	4.43926	12.2333	9.03e-06
ENSG00000116095	PLEKHA3	4.43655	4.22787	9.14e-06
ENSG00000158941	CCAR2	-4.43511	-3.46805	9.2e-06
ENSG00000110435	PDHX	4.42683	7.73831	9.56e-06
ENSG00000214029	ZNF891	-4.4232	-6.54289	9.72e-06
ENSG00000101074	R3HDML	-4.42252	-71.7169	9.76e-06
ENSG00000061918	GUCY1B1	4.41542	8.64173	1.01e-05
ENSG00000107854	TNKS2	4.41489	55.459	1.01e-05
ENSG00000159210	SNF8	-4.41021	-11.7788	1.03e-05
ENSG00000108799	EZH1	-4.4099	-11.6545	1.03e-05
ENSG00000117450	PRDX1	4.40095	10.6174	1.08e-05
ENSG00000152359	POC5	-4.39381	-10.9235	1.11e-05
ENSG00000105705	SUGP1	4.38048	16.086	1.18e-05
ENSG00000183763	TRAIP	4.37099	4.61654	1.24e-05
ENSG00000183150	GPR19	4.37064	27.8126	1.24e-05
ENSG00000289490	ENSG00000289490	4.36835	15.6588	1.25e-05
ENSG00000181927	OR4P4	4.36771	39.6197	1.26e-05
ENSG00000124575	H1-3	-4.36514	-81.9483	1.27e-05
ENSG00000084734	GCKR	4.36466	33.1262	1.27e-05
ENSG00000196378	ZNF34	4.36252	2.47382	1.29e-05
ENSG00000205981	DNAJC19	-4.35741	-50.092	1.32e-05
ENSG00000076108	BAZ2A	4.35721	41.9676	1.32e-05
ENSG00000156136	DCK	-4.35514	-15.055	1.33e-05
ENSG00000106070	GRB10	4.35414	17.2067	1.34e-05
ENSG00000139644	TMBIM6	4.35366	61.6485	1.34e-05
ENSG00000183734	ASCL2	4.34821	20.3061	1.37e-05
ENSG00000140400	MAN2C1	-4.34601	-18.9243	1.39e-05
ENSG00000167522	ANKRD11	-4.33336	-41.6843	1.47e-05
ENSG00000164647	STEAP1	4.31909	39.4531	1.57e-05
ENSG00000231925	TAPBP	4.31383	5.46609	1.6e-05
ENSG00000121351	IAPP	4.30799	3.05809	1.65e-05
ENSG00000172572	PDE3A	4.29254	18.5529	1.77e-05
ENSG00000181274	FRAT2	4.28715	14.0218	1.81e-05
ENSG00000141452	RMC1	-4.28553	-13.5986	1.82e-05
ENSG00000159495	TGM7	4.28396	132.547	1.84e-05
ENSG00000165898	ISCA2	4.28248	1.67759	1.85e-05
ENSG00000171311	EXOSC1	-4.28191	-25.4776	1.85e-05
ENSG00000213588	ZBTB9	4.28183	28.6954	1.85e-05
ENSG00000149925	ALDOA	-4.27903	-213.502	1.88e-05
ENSG00000261236	BOP1	-4.27892	-45.4532	1.88e-05
ENSG00000168917	SLC35G2	-4.27416	-26.5358	1.92e-05
ENSG00000162419	GMEB1	4.27276	51.7914	1.93e-05
ENSG00000146731	CCT6A	4.2701	4.72091	1.95e-05
ENSG00000174137	FAM53A	-4.26925	-4.0683	1.96e-05
ENSG00000213719	CLIC1	-4.26261	-24.257	2.02e-05
ENSG00000181958	OR4A15	4.26097	44.5906	2.04e-05
ENSG00000117448	AKR1A1	-4.257	-4.30358	2.07e-05
ENSG00000157107	FCHO2	4.2561	23.2891	2.08e-05
ENSG00000164776	PHKG1	-4.25407	-27.994	2.1e-05
ENSG00000005059	MCUB	-4.25201	-16.5686	2.12e-05
ENSG00000130227	XPO7	-4.2505	-9.87046	2.13e-05
ENSG00000165688	PMPCA	-4.24805	-6.82071	2.16e-05
ENSG00000204516	MICB	-4.24343	-6.76674	2.2e-05
ENSG00000159556	ISL2	-4.2306	-28.9473	2.33e-05
ENSG00000173540	GMPPB	4.22845	3.54025	2.35e-05
ENSG00000138002	IFT172	-4.22701	-15.9381	2.37e-05
ENSG00000160973	FOXH1	-4.22514	-42.1546	2.39e-05
ENSG00000080293	SCTR	4.21701	3.18565	2.48e-05
ENSG00000105612	DNASE2	4.21551	3.85604	2.49e-05
ENSG00000108591	DRG2	-4.21497	-17.6445	2.5e-05
ENSG00000161955	TNFSF13	4.20558	12.5245	2.6e-05
ENSG00000104081	BMF	4.20463	12.755	2.62e-05
ENSG00000213190	MLLT11	4.20207	10.5753	2.64e-05
ENSG00000004399	PLXND1	-4.19829	-20.1554	2.69e-05
ENSG00000079739	PGM1	-4.1972	-25.3545	2.7e-05
ENSG00000186432	KPNA4	-4.19457	-16.1358	2.73e-05
ENSG00000182742	HOXB4	4.19154	10.2454	2.77e-05
ENSG00000165671	NSD1	-4.19079	-9.19818	2.78e-05
ENSG00000188710	QRFP	4.18918	8.54262	2.8e-05
ENSG00000136280	CCM2	-4.18875	-9.72384	2.8e-05
ENSG00000155229	MMS19	-4.18713	-8.34745	2.83e-05
ENSG00000173542	MOB1B	4.18618	17.691	2.84e-05
ENSG00000035664	DAPK2	-4.18489	-7.11731	2.85e-05
ENSG00000149021	SCGB1A1	4.17831	4.08904	2.94e-05
ENSG00000103494	RPGRIP1L	4.17341	33.7405	3e-05
ENSG00000187954	ZFTRAF1	-4.16954	-6.22842	3.05e-05
ENSG00000068120	COASY	-4.16923	-25.6753	3.06e-05
ENSG00000172733	PURG	4.1653	13.5618	3.11e-05
ENSG00000171307	ZDHHC16	-4.16297	-18.6472	3.14e-05
ENSG00000109881	CCDC34	-4.15909	-6.77638	3.2e-05
ENSG00000273611	ZNHIT3	4.15846	16.0495	3.2e-05
ENSG00000121552	CSTA	-4.1539	-18.8481	3.27e-05
ENSG00000160654	CD3G	4.1512	79.7228	3.31e-05
ENSG00000146733	PSPH	4.14634	6.41803	3.38e-05
ENSG00000237452	MEIOSIN	4.14126	162.794	3.45e-05
ENSG00000204147	ASAH2B	-4.1394	-2.48552	3.48e-05
ENSG00000139146	SINHCAF	-4.1378	-11.6442	3.51e-05
ENSG00000135108	FBXO21	4.13762	2.0405	3.51e-05
ENSG00000160948	VPS28	4.13705	10.9669	3.52e-05
ENSG00000130816	DNMT1	4.13386	31.4292	3.57e-05
ENSG00000121297	TSHZ3	-4.13224	-6.05209	3.59e-05
ENSG00000221955	SLC12A8	-4.13112	-7.14097	3.61e-05
ENSG00000183598	H3C13	4.12833	58.8921	3.65e-05
ENSG00000187240	DYNC2H1	4.12676	14.51	3.68e-05
ENSG00000113163	CERT1	-4.12668	-55.8672	3.68e-05
ENSG00000271383	NBPF19	4.12355	1066.66	3.73e-05
ENSG00000189159	JPT1	-4.11254	-7.67408	3.91e-05
ENSG00000180228	PRKRA	4.11154	46.6534	3.93e-05
ENSG00000167528	ZNF641	4.11045	2.373	3.95e-05
ENSG00000159217	IGF2BP1	4.10702	39.2458	4.01e-05
ENSG00000189030	VHLL	-4.10217	-79.7897	4.09e-05
ENSG00000151726	ACSL1	-4.09787	-12.1815	4.17e-05
ENSG00000047849	MAP4	-4.09543	-7.39808	4.21e-05
ENSG00000163793	DNAJC5G	-4.095	-232.163	4.22e-05
ENSG00000116273	PHF13	4.09458	32.8864	4.23e-05
ENSG00000163069	SGCB	-4.09245	-8.83073	4.27e-05
ENSG00000140367	UBE2Q2	-4.08804	-11.4619	4.35e-05
ENSG00000032219	ARID4A	-4.08676	-33.5757	4.37e-05
ENSG00000103932	RPAP1	4.0863	5.6268	4.38e-05
ENSG00000178385	PLEKHM3	4.08028	5.65532	4.5e-05
ENSG00000100281	HMGXB4	-4.07787	-1597.1	4.55e-05
ENSG00000131069	ACSS2	4.07576	28.3744	4.59e-05
ENSG00000173991	TCAP	4.06549	20.8169	4.79e-05
ENSG00000147650	LRP12	4.0572	5.75924	4.97e-05
ENSG00000168806	LCMT2	4.04959	6.98942	5.13e-05
ENSG00000090612	ZNF268	-4.0479	-5.85342	5.17e-05
ENSG00000160799	CCDC12	-4.03143	-21.5963	5.54e-05
ENSG00000113810	SMC4	4.03033	44.4995	5.57e-05
ENSG00000163795	ZNF513	-4.02798	-15.8177	5.63e-05
ENSG00000151715	TMEM45B	4.02546	12.721	5.69e-05
ENSG00000174938	SEZ6L2	4.02484	2.3283	5.7e-05
ENSG00000099624	ATP5F1D	-4.02042	-33.513	5.81e-05
ENSG00000241852	C8orf58	4.02039	10.7831	5.81e-05
ENSG00000081138	CDH7	-4.01394	-2.23024	5.97e-05
ENSG00000159224	GIP	-4.01109	-123.793	6.04e-05
ENSG00000166171	DPCD	-4.01105	-62.1372	6.05e-05
ENSG00000141034	GID4	4.0098	36.783	6.08e-05
ENSG00000157764	BRAF	4.00945	14.787	6.09e-05
ENSG00000250641	LY6G6F-LY6G6D	-4.00922	-40.3744	6.09e-05
ENSG00000163468	CCT3	4.00806	22.5447	6.12e-05
ENSG00000140323	DISP2	4.00779	22.9876	6.13e-05
ENSG00000106631	MYL7	4.00562	24.1479	6.19e-05
ENSG00000204351	SKIC2	4.00544	21.8869	6.19e-05
ENSG00000143515	ATP8B2	4.00289	9.29255	6.26e-05
ENSG00000150593	PDCD4	-4.00013	-46.7922	6.33e-05
ENSG00000170571	EMB	-3.99895	-1.20341	6.36e-05
ENSG00000174684	B4GAT1	-3.998	-39.3998	6.39e-05
ENSG00000226979	LTA	-3.99504	-14.7842	6.47e-05
ENSG00000163898	LIPH	3.9923	15.3912	6.54e-05
ENSG00000108788	MLX	-3.99107	-38.9222	6.58e-05
ENSG00000136463	TACO1	3.98435	364.908	6.77e-05
ENSG00000155363	MOV10	3.98345	11.0452	6.79e-05
ENSG00000232112	TMA7	3.97993	61.8869	6.89e-05
ENSG00000168140	VASN	3.97693	26.1116	6.98e-05
ENSG00000147804	SLC39A4	-3.97567	-22.9893	7.02e-05
ENSG00000171953	ATPAF2	3.97558	19.9514	7.02e-05
ENSG00000164715	LMTK2	-3.97424	-12.6685	7.06e-05
ENSG00000158186	MRAS	-3.97372	-10.7598	7.08e-05
ENSG00000165476	REEP3	-3.97174	-27.9871	7.14e-05
ENSG00000130338	TULP4	3.97124	1.26756	7.15e-05
ENSG00000176953	NFATC2IP	-3.96912	-43.4384	7.21e-05
ENSG00000198225	FKBP1C	3.96859	8.19735	7.23e-05
ENSG00000174744	BRMS1	3.96254	21.7844	7.42e-05
ENSG00000166135	HIF1AN	-3.96128	-4.77271	7.45e-05
ENSG00000178952	TUFM	-3.94041	-3.87997	8.13e-05
ENSG00000182793	GSTA5	-3.93842	-31.5639	8.2e-05
ENSG00000204267	TAP2	3.9372	10.7509	8.24e-05
ENSG00000099904	ZDHHC8	-3.93615	-4.65051	8.28e-05
ENSG00000171695	LKAAEAR1	3.93538	6.63757	8.31e-05
ENSG00000153989	NUS1	-3.93353	-17.2425	8.37e-05
ENSG00000167272	POP5	-3.93164	-9.70176	8.44e-05
ENSG00000120235	IFNA6	3.92447	121.301	8.69e-05
ENSG00000115204	MPV17	-3.92106	-44.0407	8.82e-05
ENSG00000130584	ZBTB46	-3.92083	-11.5243	8.82e-05
ENSG00000143995	MEIS1	3.91997	15.2965	8.86e-05
ENSG00000244405	ETV5	3.91356	13.6538	9.09e-05
ENSG00000249773	ENSG00000249773	3.91099	1.2053	9.19e-05
ENSG00000107185	RGP1	-3.90627	-5.03681	9.37e-05
ENSG00000169856	ONECUT1	-3.90251	-7.75683	9.52e-05
ENSG00000131196	NFATC1	-3.90145	-8.88867	9.56e-05
ENSG00000013288	MAN2B2	-3.89709	-37.3755	9.74e-05
ENSG00000204540	PSORS1C1	3.89488	2.68348	9.82e-05
ENSG00000172046	USP19	-3.89328	-20.9858	9.89e-05
ENSG00000196296	ATP2A1	-3.89247	-15.6636	9.92e-05
ENSG00000197381	ADARB1	-3.89237	-187.545	9.93e-05
ENSG00000143727	ACP1	-3.8894	-14.0245	0.0001
ENSG00000135437	RDH5	3.8868	6.84962	0.000102
ENSG00000204396	VWA7	3.88561	44.266	0.000102
ENSG00000196666	FAM180B	-3.88387	-27.7723	0.000103
ENSG00000101057	MYBL2	-3.88164	-4.40303	0.000104
ENSG00000124557	BTN1A1	3.88043	24.54	0.000104
ENSG00000122033	MTIF3	3.87811	6.95655	0.000105
ENSG00000177469	CAVIN1	3.87723	6.88234	0.000106
ENSG00000141736	ERBB2	3.87632	17.7895	0.000106
ENSG00000204424	LY6G6F	-3.87435	-35.1453	0.000107
ENSG00000090621	PABPC4	-3.87252	-24.8243	0.000108
ENSG00000204525	HLA-C	-3.8725	-2.18853	0.000108
ENSG00000174943	KCTD13	3.87147	4.88038	0.000108
ENSG00000110880	CORO1C	3.87128	2.30567	0.000108
ENSG00000185615	PDIA2	3.86796	4.0189	0.00011
ENSG00000235106	BRD3OS	-3.86668	-6.99107	0.00011
ENSG00000189045	ANKDD1B	3.8649	15.0395	0.000111
ENSG00000168137	SETD5	3.86426	26.2462	0.000111
ENSG00000119866	BCL11A	3.8632	18.3775	0.000112
ENSG00000152518	ZFP36L2	-3.86078	-34.2554	0.000113
ENSG00000198909	MAP3K3	3.85928	21.247	0.000114
ENSG00000258366	RTEL1	-3.85903	-5.38172	0.000114
ENSG00000184270	H2AC21	-3.85704	-248.174	0.000115
ENSG00000176915	ANKLE2	3.85521	4.33993	0.000116
ENSG00000172640	OR10AD1	3.85326	10.8041	0.000117
ENSG00000187733	AMY1C	-3.85135	-280.437	0.000117
ENSG00000163681	SLMAP	-3.84408	-30.3393	0.000121
ENSG00000085831	TTC39A	-3.84216	-11.2493	0.000122
ENSG00000289051	ENSG00000289051	-3.84113	-62.2979	0.000122
ENSG00000204264	PSMB8	3.84069	22.8768	0.000123
ENSG00000029534	ANK1	-3.83695	-17.7883	0.000125
ENSG00000115548	KDM3A	3.83347	29.2734	0.000126
ENSG00000108387	SEPTIN4	-3.83021	-74.7144	0.000128
ENSG00000122515	ZMIZ2	-3.82615	-33.6452	0.00013
ENSG00000182240	BACE2	-3.82118	-6.81211	0.000133
ENSG00000068078	FGFR3	3.8183	3.44766	0.000134
ENSG00000137802	MAPKBP1	3.81734	8.80849	0.000135
ENSG00000147789	ZNF7	-3.81225	-7.19075	0.000138
ENSG00000159289	GOLGA6A	-3.81105	-3912.08	0.000138
ENSG00000168769	TET2	-3.8102	-15.4061	0.000139
ENSG00000112715	VEGFA	-3.80978	-5.09861	0.000139
ENSG00000177453	NIM1K	3.80428	2.4563	0.000142
ENSG00000288646	ENSG00000288646	3.80368	33.7303	0.000143
ENSG00000137941	TTLL7	-3.80368	-6.707	0.000143
ENSG00000115350	POLE4	-3.803	-5.72161	0.000143
ENSG00000204394	VARS1	3.80178	12.7927	0.000144
ENSG00000100354	TNRC6B	3.80013	28.7636	0.000145
ENSG00000118997	DNAH7	-3.79167	-5.14362	0.00015
ENSG00000135926	TMBIM1	-3.78864	-16.7502	0.000151
ENSG00000148737	TCF7L2	3.78762	36.3756	0.000152
ENSG00000261587	TMEM249	-3.783	-25.8485	0.000155
ENSG00000143630	HCN3	3.78156	10.585	0.000156
ENSG00000102886	GDPD3	3.78049	31.7333	0.000157
ENSG00000188612	SUMO2	-3.77925	-21.2766	0.000157
ENSG00000159899	NPR2	3.77588	16.0776	0.000159
ENSG00000015133	CCDC88C	3.77463	6.61911	0.00016
ENSG00000149428	HYOU1	-3.77343	-6.18148	0.000161
ENSG00000175294	CATSPER1	-3.77125	-24.4077	0.000162
ENSG00000197283	SYNGAP1	-3.76996	-18.988	0.000163
ENSG00000142046	TMEM91	3.76891	5.59433	0.000164
ENSG00000157224	CLDN12	3.76345	16.2856	0.000168
ENSG00000105821	DNAJC2	-3.76136	-8.99216	0.000169
ENSG00000076201	PTPN23	-3.75564	-21.1926	0.000173
ENSG00000078237	TIGAR	-3.75229	-13.2165	0.000175
ENSG00000131149	GSE1	3.74584	20.9998	0.00018
ENSG00000140319	SRP14	3.74316	16.3314	0.000182
ENSG00000088808	PPP1R13B	-3.74213	-3.42771	0.000182
ENSG00000169230	PRELID1	-3.73855	-4.64768	0.000185
ENSG00000168631	MUCL3	-3.73758	-19.6315	0.000186
ENSG00000124920	MYRF	-3.72763	-2.30755	0.000193
ENSG00000074370	ATP2A3	3.725	4.66563	0.000195
ENSG00000111877	MCM9	3.72354	1.22846	0.000196
ENSG00000069248	NUP133	-3.72151	-15.9826	0.000198
ENSG00000125821	DTD1	3.72038	2.25993	0.000199
ENSG00000139971	ARMH4	3.71355	4.57415	0.000204
ENSG00000168610	STAT3	3.71301	17.0566	0.000205
ENSG00000197045	GMFB	3.70972	8.08018	0.000207
ENSG00000072110	ACTN1	3.7095	4.62684	0.000208
ENSG00000272573	MUSTN1	-3.70935	-5.91383	0.000208
ENSG00000160877	NACC1	-3.7044	-22.633	0.000212
ENSG00000110422	HIPK3	-3.70176	-44.2335	0.000214
ENSG00000112742	TTK	-3.69923	-4.29396	0.000216
ENSG00000278535	DHRS11	-3.69874	-30.5527	0.000217
ENSG00000137098	SPAG8	3.68865	50.7249	0.000225
ENSG00000078804	TP53INP2	3.68859	3.37072	0.000226
ENSG00000100403	ZC3H7B	-3.68731	-51.8865	0.000227
ENSG00000148798	INA	-3.68433	-19.1357	0.000229
ENSG00000144228	SPOPL	-3.68334	-18.495	0.00023
ENSG00000174807	CD248	-3.68191	-19.5732	0.000231
ENSG00000162951	LRRTM1	-3.67987	-14.1623	0.000233
ENSG00000143321	HDGF	3.67966	14.3378	0.000234
ENSG00000169860	P2RY1	-3.67499	-4.24944	0.000238
ENSG00000182446	NPLOC4	3.66795	6.96689	0.000245
ENSG00000153214	TMEM87B	3.66719	4.58548	0.000245
ENSG00000127419	TMEM175	-3.66611	-11.9417	0.000246
ENSG00000108465	CDK5RAP3	3.65762	2.78208	0.000255
ENSG00000105610	KLF1	-3.65701	-38.228	0.000255
ENSG00000204217	BMPR2	3.65657	42.1047	0.000256
ENSG00000160767	ENTREP3	3.65492	26.6453	0.000257
ENSG00000132463	GRSF1	-3.6524	-33.8792	0.00026
ENSG00000070540	WIPI1	3.65239	9.45664	0.00026
ENSG00000119820	YIPF4	-3.65106	-26.4888	0.000261
ENSG00000116521	SCAMP3	-3.64479	-2.74072	0.000268
ENSG00000104643	MTMR9	-3.64418	-12.8722	0.000268
ENSG00000204613	TRIM10	3.64365	79.0195	0.000269
ENSG00000100401	RANGAP1	-3.6403	-20.3126	0.000272
ENSG00000196628	TCF4	3.63989	84.0017	0.000273
ENSG00000237763	AMY1A	3.63916	906.442	0.000274
ENSG00000140259	MFAP1	3.63797	20.5918	0.000275
ENSG00000173039	RELA	-3.63716	-28.4999	0.000276
ENSG00000166278	C2	-3.63664	-11.2318	0.000276
ENSG00000164465	DCBLD1	-3.63607	-2.96258	0.000277
ENSG00000273088	ENSG00000273088	-3.63569	-62.2641	0.000277
ENSG00000185614	INKA1	-3.63133	-6.15981	0.000282
ENSG00000256223	ZNF10	-3.63047	-3.38388	0.000283
ENSG00000089902	RCOR1	-3.62725	-5.69323	0.000286
ENSG00000110696	C11orf58	3.62607	38.6478	0.000288
ENSG00000162676	GFI1	-3.62587	-15.1361	0.000288
ENSG00000269095	ENSG00000269095	-3.62361	-19.5642	0.000291
ENSG00000177302	TOP3A	3.62024	17.824	0.000294
ENSG00000131899	LLGL1	3.61956	11.2239	0.000295
ENSG00000155545	MIER3	-3.61873	-11.7087	0.000296
ENSG00000100578	KIAA0586	-3.61796	-12.012	0.000297
ENSG00000170703	TTLL6	3.61608	12.2419	0.000299
ENSG00000143294	PRCC	3.61592	75.4812	0.000299
ENSG00000165621	OXGR1	3.61462	7.76171	0.000301
ENSG00000108840	HDAC5	-3.61272	-30.5839	0.000303
ENSG00000236104	ZBTB22	-3.61058	-25.0392	0.000306
ENSG00000167286	CD3D	-3.60855	-37.3053	0.000308
ENSG00000134057	CCNB1	3.60676	5.58643	0.00031
ENSG00000062282	DGAT2	-3.60647	-19.4379	0.00031
ENSG00000140265	ZSCAN29	-3.60593	-15.2048	0.000311
ENSG00000007923	DNAJC11	-3.60508	-9.64247	0.000312
ENSG00000284776	ENSG00000284776	-3.59791	-4.11332	0.000321
ENSG00000164597	COG5	-3.59505	-14.707	0.000324
ENSG00000094975	SUCO	-3.59093	-6.56293	0.00033
ENSG00000204390	HSPA1L	-3.58967	-13.8845	0.000331
ENSG00000112242	E2F3	-3.58909	-14.6331	0.000332
ENSG00000256500	ENSG00000256500	3.58772	3.27941	0.000334
ENSG00000196428	TSC22D2	3.58697	71.9617	0.000335
ENSG00000178035	IMPDH2	3.58646	59.9326	0.000335
ENSG00000172113	NME6	3.58598	15.9907	0.000336
ENSG00000183114	FAM43B	3.58386	5.90216	0.000339
ENSG00000160563	MED27	3.58059	14.0133	0.000343
ENSG00000158792	SPATA2L	3.572	7.38303	0.000354
ENSG00000165819	METTL3	3.56994	26.877	0.000357
ENSG00000125741	OPA3	-3.56784	-12.6099	0.00036
ENSG00000229453	SPINK8	-3.56729	-32.6018	0.000361
ENSG00000135535	CD164	3.56725	11.2019	0.000361
ENSG00000160124	MIX23	-3.56721	-15.7274	0.000361
ENSG00000151689	INPP1	-3.5627	-2.68336	0.000367
ENSG00000173581	CCDC106	3.5594	14.3988	0.000372
ENSG00000063169	BICRA	3.55845	7.94629	0.000373
ENSG00000176248	ANAPC2	3.55751	28.502	0.000374
ENSG00000072609	CHFR	-3.55724	-10.4398	0.000375
ENSG00000149929	HIRIP3	3.55486	34.8806	0.000378
ENSG00000197134	ZNF257	3.54902	0.931185	0.000387
ENSG00000143627	PKLR	-3.54867	-31.5209	0.000387
ENSG00000168214	RBPJ	-3.54407	-42.9229	0.000394
ENSG00000120054	CPN1	-3.54192	-41.3545	0.000397
ENSG00000196547	MAN2A2	-3.54059	-4.34024	0.000399
ENSG00000175806	MSRA	-3.54056	-21.0697	0.000399
ENSG00000172650	AGAP5	-3.53776	-12.0737	0.000404
ENSG00000117707	PROX1	3.53655	36.0343	0.000405
ENSG00000184110	EIF3C	3.5364	306.684	0.000406
ENSG00000133789	SWAP70	-3.53426	-11.7003	0.000409
ENSG00000165325	DEUP1	-3.53401	-5.96344	0.000409
ENSG00000108947	EFNB3	-3.5336	-9.54514	0.00041
ENSG00000072274	TFRC	-3.53324	-12.4714	0.00041
ENSG00000166825	ANPEP	3.53323	1.16355	0.000411
ENSG00000107281	NPDC1	-3.53167	-7.57951	0.000413
ENSG00000177752	YIPF7	3.53023	55.9194	0.000415
ENSG00000197442	MAP3K5	-3.52827	-19.1469	0.000418
ENSG00000270276	H4C15	3.52668	18814.1	0.000421
ENSG00000255730	ENSG00000255730	3.52166	5.5477	0.000429
ENSG00000010361	FUZ	-3.52065	-15.9447	0.00043
ENSG00000204334	ERICH2	-3.5199	-10.4902	0.000432
ENSG00000248592	STIMATE-MUSTN1	-3.51567	-5.80553	0.000439
ENSG00000110651	CD81	3.51302	20.7834	0.000443
ENSG00000183762	KREMEN1	3.51254	1.9997	0.000444
ENSG00000217236	SP9	3.5049	41.2876	0.000457
ENSG00000237541	HLA-DQA2	-3.5039	-14.0803	0.000458
ENSG00000160321	ZNF208	3.50345	1.87123	0.000459
ENSG00000111305	GSG1	-3.49444	-25.4829	0.000475
ENSG00000145332	KLHL8	3.48954	5.42933	0.000484
ENSG00000141404	GNAL	3.48953	5.712	0.000484
ENSG00000164253	WDR41	-3.48215	-18.1667	0.000497
ENSG00000172772	OR10W1	-3.48006	-32.8548	0.000501
ENSG00000132837	DMGDH	-3.47146	-1.83465	0.000518
ENSG00000257218	GATC	3.47086	21.8598	0.000519
ENSG00000030304	MUSK	3.47034	18.4943	0.00052
ENSG00000165655	ZNF503	-3.46758	-23.5989	0.000525
ENSG00000184564	SLITRK6	-3.46603	-9.99738	0.000528
ENSG00000121390	PSPC1	3.46393	94.9067	0.000532
ENSG00000213658	LAT	3.45794	372.952	0.000544
ENSG00000105509	HAS1	-3.45557	-10.8151	0.000549
ENSG00000130943	PKDREJ	3.45158	39.3366	0.000557
ENSG00000167984	NLRC3	-3.44714	-29.4355	0.000567
ENSG00000141580	WDR45B	3.44681	5.0999	0.000567
ENSG00000136750	GAD2	3.44652	2.46111	0.000568
ENSG00000204435	CSNK2B	3.44648	28.7149	0.000568
ENSG00000105402	NAPA	3.44323	21.1314	0.000575
ENSG00000166136	NDUFB8	3.4429	6.37718	0.000576
ENSG00000166170	BAG5	3.44066	3.59181	0.00058
ENSG00000155875	SAXO1	-3.4406	-61.9096	0.00058
ENSG00000183864	TOB2	3.43944	29.6019	0.000583
ENSG00000113916	BCL6	3.43837	6.14448	0.000585
ENSG00000146830	GIGYF1	3.43537	58.5199	0.000592
ENSG00000177830	CHID1	3.43518	9.91625	0.000592
ENSG00000027869	SH2D2A	3.43444	17.4756	0.000594
ENSG00000174844	DNAH12	3.43355	28.3525	0.000596
ENSG00000261857	MIA	3.43325	14.1631	0.000596
ENSG00000138757	G3BP2	3.42839	15.1825	0.000607
ENSG00000155792	DEPTOR	-3.42777	-2.63664	0.000609
ENSG00000102882	MAPK3	-3.4264	-23.9719	0.000612
ENSG00000234409	CCDC188	-3.4236	-20.4452	0.000618
ENSG00000180999	C1orf105	3.42225	60.7369	0.000621
ENSG00000173548	SNX33	3.41721	7.87782	0.000633
ENSG00000115207	GTF3C2	-3.41666	-70.3763	0.000634
ENSG00000165555	NOXRED1	-3.41489	-67.1295	0.000638
ENSG00000075234	TTC38	-3.41419	-9.44315	0.00064
ENSG00000158406	H4C8	-3.41416	-3.43924	0.00064
ENSG00000101460	MAP1LC3A	-3.4141	-6.96742	0.00064
ENSG00000121101	TEX14	-3.41347	-1.15986	0.000641
ENSG00000177051	FBXO46	-3.41316	-20.8262	0.000642
ENSG00000162244	RPL29	3.40861	8.79748	0.000653
ENSG00000030110	BAK1	-3.40425	-4.52968	0.000663
ENSG00000167910	CYP7A1	3.40207	13.8852	0.000669
ENSG00000156639	ZFAND3	3.40178	8.509	0.000669
ENSG00000148516	ZEB1	-3.40026	-25.6928	0.000673
ENSG00000189292	ALKAL2	-3.40018	-22.3375	0.000673
ENSG00000147536	GINS4	3.39985	23.2285	0.000674
ENSG00000198130	HIBCH	-3.39759	-6.67234	0.00068
ENSG00000149922	TBX6	3.39717	46.3414	0.000681
ENSG00000213445	SIPA1	-3.39129	-1.26239	0.000696
ENSG00000118946	PCDH17	3.39016	12.0991	0.000699
ENSG00000177733	HNRNPA0	-3.3886	-32.5263	0.000703
ENSG00000069275	NUCKS1	-3.38845	-38.04	0.000703
ENSG00000140463	BBS4	-3.38562	-7.29092	0.00071
ENSG00000146242	TPBG	3.3856	2.43183	0.00071
ENSG00000289766	ENSG00000289766	-3.38425	-7.78984	0.000714
ENSG00000135763	URB2	3.38217	11.5583	0.000719
ENSG00000146676	PURB	-3.38159	-8.79208	0.000721
ENSG00000177455	CD19	3.376	123.436	0.000735
ENSG00000197745	SCGB1D4	3.3746	48.129	0.000739
ENSG00000160796	NBEAL2	-3.37454	-4.64384	0.000739
ENSG00000013810	TACC3	-3.37079	-4.73122	0.00075
ENSG00000198356	GET3	-3.37041	-50.0408	0.000751
ENSG00000151694	ADAM17	-3.36847	-1.86203	0.000756
ENSG00000156162	DPY19L4	3.36763	12.7915	0.000758
ENSG00000160949	TONSL	3.36661	204.552	0.000761
ENSG00000140464	PML	-3.36467	-19.9026	0.000766
ENSG00000007392	LUC7L	3.36104	15.1163	0.000776
ENSG00000110344	UBE4A	3.35178	9.64547	0.000803
ENSG00000088727	KIF9	-3.35109	-14.7382	0.000805
ENSG00000105329	TGFB1	3.34347	10.9573	0.000827
ENSG00000108384	RAD51C	-3.3416	-2.31597	0.000833
ENSG00000112787	FBRSL1	-3.34124	-36.6563	0.000834
ENSG00000172057	ORMDL3	3.33943	9.44063	0.00084
ENSG00000149262	INTS4	3.33847	18.5613	0.000842
ENSG00000214530	STARD10	-3.33636	-76.4082	0.000849
ENSG00000081320	STK17B	3.3361	6.6951	0.00085
ENSG00000118363	SPCS2	-3.33581	-8.64444	0.000851
ENSG00000028528	SNX1	-3.33546	-7.86728	0.000852
ENSG00000100154	TTC28	3.33478	3.01708	0.000854
ENSG00000145868	FBXO38	3.33447	28.5643	0.000855
ENSG00000138443	ABI2	-3.33389	-51.0466	0.000856
ENSG00000181744	DIPK2A	3.33022	7.27878	0.000868
ENSG00000174953	DHX36	3.3301	40.5955	0.000868
ENSG00000168477	TNXB	3.32932	20.7036	0.000871
ENSG00000079332	SAR1A	3.32857	11.8376	0.000873
ENSG00000176261	ZBTB8OS	-3.32703	-25.303	0.000878
ENSG00000179674	ARL14	3.32566	5.37139	0.000882
ENSG00000197885	NKIRAS1	3.32209	17.5738	0.000893
ENSG00000204344	STK19	3.3198	28.1486	0.000901
ENSG00000133561	GIMAP6	-3.3192	-1.83555	0.000903
ENSG00000119737	GPR75	-3.31783	-6.05797	0.000907
ENSG00000185669	SNAI3	3.31569	6.23776	0.000914
ENSG00000164615	CAMLG	3.31502	115.772	0.000916
ENSG00000067221	STOML1	-3.3142	-7.42861	0.000919
ENSG00000176973	FAM89B	-3.31166	-30.6452	0.000927
ENSG00000256269	HMBS	3.31112	15.0246	0.000929
ENSG00000090263	MRPS33	3.30626	25.6991	0.000946
ENSG00000166483	WEE1	3.30458	5.03509	0.000951
ENSG00000227717	GOLGA6L25	3.30383	1565.47	0.000954
ENSG00000196812	ZSCAN16	-3.30338	-14.0799	0.000955
ENSG00000213533	STIMATE	-3.30298	-4.34928	0.000957
ENSG00000182325	FBXL6	3.3024	99.5318	0.000959
ENSG00000167925	GHDC	-3.30098	-168.232	0.000963
ENSG00000009950	MLXIPL	3.29332	7.44125	0.00099
ENSG00000135164	DMTF1	-3.29199	-44.7975	0.000995
ENSG00000167088	SNRPD1	3.29168	5.71417	0.000996
ENSG00000119878	CRIPT	3.29108	18.0326	0.000998
ENSG00000128228	SDF2L1	3.28918	19.2642	0.001005
ENSG00000168488	ATXN2L	-3.28691	-51.8184	0.001013
ENSG00000204335	SP5	3.2822	11.2852	0.00103
ENSG00000108773	KAT2A	-3.28207	-10.8329	0.00103
ENSG00000206560	ANKRD28	3.28077	19.6299	0.001035
ENSG00000198053	SIRPA	3.27871	46.9425	0.001043
ENSG00000005483	KMT2E	-3.27196	-39.0103	0.001068
ENSG00000179761	PIPOX	3.27045	5.27398	0.001074
ENSG00000074842	MYDGF	3.26788	3.73756	0.001084
ENSG00000026297	RNASET2	-3.2652	-4.07209	0.001094
ENSG00000215695	RSC1A1	3.26384	39.4882	0.001099
ENSG00000161939	RNASEK-C17orf49	-3.26375	-60.4052	0.001099
ENSG00000146477	SLC22A3	3.26255	7.23722	0.001104
ENSG00000146094	DOK3	3.26223	7.48693	0.001105
ENSG00000114054	PCCB	3.26132	20.8726	0.001109
ENSG00000136939	OR1L4	-3.26055	-141.68	0.001112
ENSG00000204304	PBX2	3.26036	7.14462	0.001113
ENSG00000158079	PTPDC1	3.25836	4.24865	0.001121
ENSG00000185305	ARL15	-3.25808	-7.25693	0.001122
ENSG00000198756	COLGALT2	3.25614	3.76257	0.001129
ENSG00000174236	REP15	-3.25412	-7.45944	0.001137
ENSG00000244067	GSTA2	-3.25118	-10.634	0.001149
ENSG00000131068	DEFB118	3.24846	85.0565	0.00116
ENSG00000163141	BNIPL	3.2483	10.9273	0.001161
ENSG00000204209	DAXX	3.24774	7.94295	0.001163
ENSG00000168944	CEP120	-3.24632	-10.7677	0.001169
ENSG00000054690	PLEKHH1	-3.24396	-2.84782	0.001179
ENSG00000243509	TNFRSF6B	-3.2436	-26.0937	0.00118
ENSG00000137731	FXYD2	3.24299	1.59973	0.001183
ENSG00000092470	WDR76	-3.24155	-9.22917	0.001189
ENSG00000084463	WBP11	-3.23978	-13.1365	0.001196
ENSG00000181418	DDN	-3.23976	-48.6474	0.001196
ENSG00000179144	GIMAP7	3.23922	1.11152	0.001199
ENSG00000109072	VTN	-3.23764	-10.0689	0.001205
ENSG00000176956	LY6H	3.23692	6.17823	0.001208
ENSG00000103942	HOMER2	-3.2331	-5.0961	0.001225
ENSG00000130856	ZNF236	-3.23179	-11.8092	0.00123
ENSG00000215343	ZNF705D	3.23152	128.407	0.001231
ENSG00000171700	RGS19	-3.22991	-25.7414	0.001238
ENSG00000138750	NUP54	-3.22945	-6.04731	0.00124
ENSG00000004139	SARM1	-3.22937	-3.13421	0.001241
ENSG00000180475	OR10Q1	-3.22894	-64.9089	0.001242
ENSG00000231852	CYP21A2	-3.2278	-209.834	0.001247
ENSG00000282872	C1orf232	-3.22544	-7.88614	0.001258
ENSG00000197622	CDC42SE1	-3.22378	-31.8017	0.001265
ENSG00000106153	CHCHD2	-3.22356	-6.39667	0.001266
ENSG00000235376	RPEL1	3.22314	26.0274	0.001268
ENSG00000125817	CENPB	-3.22308	-24.9614	0.001268
ENSG00000241404	EGFL8	-3.2224	-43.626	0.001271
ENSG00000167578	RAB4B	-3.22031	-65.8755	0.001281
ENSG00000157368	IL34	3.21924	2.71584	0.001285
ENSG00000140961	OSGIN1	-3.21584	-0.58955	0.001301
ENSG00000100284	TOM1	3.21535	20.3333	0.001303
ENSG00000055957	ITIH1	-3.21525	-39.0218	0.001303
ENSG00000156795	NTAQ1	-3.21444	-9.36752	0.001307
ENSG00000143816	WNT9A	-3.21082	-30.0073	0.001324
ENSG00000262484	CCER2	3.20997	18.5363	0.001328
ENSG00000143870	PDIA6	-3.20725	-5.33127	0.00134
ENSG00000118640	VAMP8	-3.20535	-2.95578	0.001349
ENSG00000104447	TRPS1	3.20341	150.5	0.001358
ENSG00000267060	PTGES3L	3.20164	119.792	0.001366
ENSG00000185298	CCDC137	3.20111	3.42692	0.001369
ENSG00000133104	SPART	-3.19872	-3.42846	0.00138
ENSG00000169814	BTD	3.19802	25.9154	0.001384
ENSG00000137133	HINT2	3.19701	10.0428	0.001389
ENSG00000142556	ZNF614	-3.19222	-5.69354	0.001412
ENSG00000111276	CDKN1B	-3.19186	-14.1615	0.001414
ENSG00000179950	PUF60	-3.19164	-40.0623	0.001415
ENSG00000010379	SLC6A13	-3.19044	-28.1963	0.001421
ENSG00000134294	SLC38A2	3.19043	19.1721	0.001421
ENSG00000172543	CTSW	-3.18475	-12.6044	0.001449
ENSG00000168803	ADAL	3.18399	6.57943	0.001453
ENSG00000285245	ENSG00000285245	3.18323	6.11738	0.001456
ENSG00000204386	NEU1	3.18248	12.949	0.00146
ENSG00000176476	SGF29	3.17873	20.8172	0.001479
ENSG00000001617	SEMA3F	3.17738	5.1152	0.001486
ENSG00000132846	ZBED3	3.1756	34.0827	0.001495
ENSG00000100150	DEPDC5	3.17441	14.0596	0.001501
ENSG00000130427	EPO	-3.17369	-68.6173	0.001505
ENSG00000141026	MED9	-3.17035	-9.01405	0.001523
ENSG00000164086	DUSP7	3.16875	16.7078	0.001531
ENSG00000189319	FAM53B	-3.16664	-12.5325	0.001542
ENSG00000139218	SCAF11	3.1652	20.5861	0.00155
ENSG00000197852	INKA2	-3.16506	-4.06946	0.00155
ENSG00000203760	CENPW	-3.16202	-14.5076	0.001567
ENSG00000087077	TRIP6	3.16124	5.11228	0.001571
ENSG00000174197	MGA	-3.15958	-11.0978	0.00158
ENSG00000213903	LTB4R	-3.15851	-17.2294	0.001586
ENSG00000131477	RAMP2	3.15836	3.19909	0.001587
ENSG00000204472	AIF1	-3.15793	-8.83266	0.001589
ENSG00000123739	PLA2G12A	-3.15561	-8.77648	0.001602
ENSG00000120913	PDLIM2	-3.15532	-9.85351	0.001603
ENSG00000213619	NDUFS3	3.15502	28.9233	0.001605
ENSG00000164932	CTHRC1	3.15475	10.1677	0.001606
ENSG00000176900	OR51T1	-3.15223	-32.7212	0.00162
ENSG00000273047	ENSG00000273047	3.15114	26.837	0.001626
ENSG00000176563	CNTD1	-3.15059	-91.05	0.001629
ENSG00000178531	CTXN1	3.14748	6.36231	0.001647
ENSG00000154914	USP43	3.14368	40.2991	0.001668
ENSG00000068885	IFT80	-3.14362	-21.6609	0.001669
ENSG00000105953	OGDH	-3.14106	-9.76895	0.001683
ENSG00000270249	ENSG00000270249	3.14063	345.686	0.001686
ENSG00000114648	KLHL18	-3.14019	-12.3547	0.001688
ENSG00000196182	STK40	3.13947	5.43433	0.001693
ENSG00000185359	HGS	-3.13908	-3.4008	0.001695
ENSG00000100416	TRMU	3.13799	5.0883	0.001701
ENSG00000107341	UBE2R2	-3.13759	-16.4646	0.001703
ENSG00000157551	KCNJ15	3.13733	5.45866	0.001705
ENSG00000137692	DCUN1D5	3.13425	14.615	0.001723
ENSG00000008441	NFIX	3.13403	21.4551	0.001724
ENSG00000116539	ASH1L	-3.13302	-26.443	0.00173
ENSG00000134571	MYBPC3	3.13213	45.948	0.001735
ENSG00000151079	KCNA6	-3.13133	-0.90768	0.00174
ENSG00000073578	SDHA	3.13039	23.6848	0.001746
ENSG00000138686	BBS7	-3.12965	-4.08408	0.00175
ENSG00000101160	CTSZ	3.12905	8.26939	0.001754
ENSG00000205863	C1QTNF9B	-3.12591	-20.8142	0.001773
ENSG00000121671	CRY2	3.12432	13.1226	0.001782
ENSG00000129250	KIF1C	3.12365	7.93575	0.001786
ENSG00000148634	HERC4	-3.12169	-21.2815	0.001798
ENSG00000123609	NMI	-3.12156	-13.5673	0.001799
ENSG00000180806	HOXC9	3.1184	63.0981	0.001818
ENSG00000125505	MBOAT7	-3.11839	-2.25027	0.001818
ENSG00000147799	ARHGAP39	-3.11347	-12.7496	0.001849
ENSG00000174939	ASPHD1	3.11118	3.61212	0.001863
ENSG00000188897	ENSG00000188897	-3.1088	-7.01416	0.001878
ENSG00000110244	APOA4	3.10531	20.399	0.001901
ENSG00000101444	AHCY	-3.10466	-11.8812	0.001905
ENSG00000055118	KCNH2	-3.10455	-3.79888	0.001906
ENSG00000161981	SNRNP25	3.10358	2.03479	0.001912
ENSG00000149923	PPP4C	3.10352	18.3459	0.001912
ENSG00000173915	ATP5MK	3.10326	9.0204	0.001914
ENSG00000108389	MTMR4	-3.10062	-60.2266	0.001931
ENSG00000100565	LRRC74A	3.09807	45.108	0.001948
ENSG00000112761	CCN6	-3.09782	-9.51167	0.001949
ENSG00000242689	CNTF	-3.09771	-23.2955	0.00195
ENSG00000161057	PSMC2	3.09759	24.0837	0.001951
ENSG00000147872	PLIN2	-3.09736	-4.83325	0.001952
ENSG00000255398	HCAR3	-3.09621	-15.6798	0.00196
ENSG00000168496	FEN1	-3.0955	-14.7318	0.001965
ENSG00000161677	JOSD2	-3.09511	-4.86299	0.001967
ENSG00000164588	HCN1	3.09496	9.23259	0.001968
ENSG00000148584	A1CF	-3.09401	-5.8748	0.001975
ENSG00000147439	BIN3	3.09223	7.43531	0.001987
ENSG00000205884	DEFB136	-3.092	-33.8891	0.001988
ENSG00000169220	RGS14	3.09189	19.0967	0.001989
ENSG00000155465	SLC7A7	-3.08803	-20.9241	0.002015
ENSG00000186788	SPATA31D3	3.08739	2947.37	0.002019
ENSG00000250709	CCDC169-SOHLH2	-3.08724	-9.43661	0.00202
ENSG00000059728	MXD1	-3.08701	-8.75635	0.002022
ENSG00000122642	FKBP9	3.08629	4.82536	0.002027
ENSG00000112394	SLC16A10	-3.08569	-5.29276	0.002031
ENSG00000165556	CDX2	3.08538	12.5094	0.002033
ENSG00000124198	ARFGEF2	3.08336	4.5427	0.002047
ENSG00000168828	OR13J1	3.08242	91.2624	0.002053
ENSG00000152270	PDE3B	3.08187	21.9997	0.002057
ENSG00000005238	ATOSB	-3.08067	-5.25263	0.002065
ENSG00000181722	ZBTB20	-3.0737	-17.683	0.002114
ENSG00000132840	BHMT2	-3.07231	-1.63549	0.002124
ENSG00000176624	MEX3C	3.06956	27.1154	0.002144
ENSG00000047662	FAM184B	3.06653	26.4883	0.002166
ENSG00000054118	THRAP3	3.06626	50.8838	0.002168
ENSG00000135365	PHF21A	-3.066	-22.6343	0.002169
ENSG00000101343	CRNKL1	3.0646	3.82971	0.00218
ENSG00000177628	GBA1	-3.06446	-58.8987	0.002181
ENSG00000101412	E2F1	-3.06435	-50.5231	0.002181
ENSG00000172765	TMCC1	3.05899	26.3832	0.002221
ENSG00000162139	NEU3	3.05889	4.15427	0.002222
ENSG00000101246	ARFRP1	-3.0573	-25.9849	0.002233
ENSG00000169379	ARL13B	-3.057	-17.8804	0.002236
ENSG00000168010	ATG16L2	-3.05658	-10.8759	0.002239
ENSG00000155957	TMBIM4	-3.05599	-48.2296	0.002243
ENSG00000151883	PARP8	3.05355	7.48075	0.002262
ENSG00000184574	LPAR5	-3.05156	-13.3403	0.002277
ENSG00000162413	KLHL21	-3.04997	-11.4482	0.002289
ENSG00000165462	PHOX2A	-3.04908	-56.5709	0.002295
ENSG00000197619	ZNF615	-3.04885	-11.8324	0.002297
ENSG00000214128	TMEM213	3.04858	34.592	0.002299
ENSG00000160753	RUSC1	-3.04733	-24.7963	0.002309
ENSG00000188338	SLC38A3	3.04679	7.76208	0.002313
ENSG00000264668	ENSG00000264668	-3.04654	-30.5836	0.002315
ENSG00000144048	DUSP11	-3.04286	-5.20615	0.002343
ENSG00000160959	LRRC14	3.04197	65.9134	0.00235
ENSG00000187699	C2orf88	-3.04161	-32.6501	0.002353
ENSG00000172728	FUT10	-3.04079	-1.64255	0.00236
ENSG00000164933	SLC25A32	-3.03985	-16.32	0.002367
ENSG00000036828	CASR	-3.03925	-6.29956	0.002372
ENSG00000145692	BHMT	3.03821	23.2138	0.00238
ENSG00000112164	GLP1R	3.03785	1.75434	0.002383
ENSG00000116016	EPAS1	3.03614	21.0943	0.002396
ENSG00000138769	CDKL2	-3.03524	-23.2273	0.002403
ENSG00000162461	SLC25A34	3.03512	8.44662	0.002404
ENSG00000253649	PRSS51	-3.03227	-28.619	0.002427
ENSG00000101166	PRELID3B	3.03165	12.8335	0.002432
ENSG00000184716	SERINC4	-3.02934	-9.21694	0.002451
ENSG00000130413	STK33	3.02933	2.74247	0.002451
ENSG00000164007	CLDN19	-3.02778	-57.2091	0.002464
ENSG00000162517	PEF1	-3.02658	-16.1556	0.002473
ENSG00000163904	SENP2	3.02189	18.6074	0.002512
ENSG00000141750	STAC2	3.02141	15.503	0.002516
ENSG00000135373	EHF	3.01869	3.84242	0.002539
ENSG00000147679	UTP23	3.01618	58.6004	0.00256
ENSG00000173852	DPY19L1	-3.01453	-5.38962	0.002574
ENSG00000172209	GPR22	3.01419	4.62451	0.002577
ENSG00000136643	RPS6KC1	3.01402	30.0229	0.002578
ENSG00000166454	ATMIN	3.01322	4.35204	0.002585
ENSG00000111653	ING4	-3.01254	-9.27274	0.002591
ENSG00000160294	MCM3AP	3.00907	13.4913	0.00262
ENSG00000242498	ARPIN	-3.00775	-2.4993	0.002632
ENSG00000187987	ZSCAN23	3.00685	14.4967	0.00264
ENSG00000087258	GNAO1	3.00681	6.40934	0.00264
ENSG00000172175	MALT1	-3.00641	-12.7704	0.002644
ENSG00000143595	AQP10	-3.00624	-24.8196	0.002645
ENSG00000082641	NFE2L1	3.00468	15.2599	0.002659
ENSG00000196268	ZNF493	-3.00223	-3.64145	0.00268
ENSG00000172795	DCP2	2.99856	7.52512	0.002713
ENSG00000132716	DCAF8	2.9983	9.28598	0.002715
ENSG00000160752	FDPS	2.99818	15.4766	0.002716
ENSG00000228727	SAPCD1	-2.99798	-44.3033	0.002718
ENSG00000116771	AGMAT	-2.99714	-19.7489	0.002725
ENSG00000005379	TSPOAP1	-2.99651	-13.9757	0.002731
ENSG00000166797	CIAO2A	-2.99456	-30.407	0.002748
ENSG00000145569	OTULINL	2.99363	10.5786	0.002757
ENSG00000169962	TAS1R3	-2.99361	-47.508	0.002757
ENSG00000197930	ERO1A	-2.98813	-19.5068	0.002807
ENSG00000242715	CCDC169	-2.98785	-5.08934	0.00281
ENSG00000278619	MRM1	-2.98662	-49.3447	0.002821
ENSG00000086544	ITPKC	2.98608	4.92234	0.002826
ENSG00000104267	CA2	2.98571	13.1807	0.002829
ENSG00000015676	NUDCD3	2.98453	10.1107	0.00284
ENSG00000160808	MYL3	2.98418	71.4239	0.002843
ENSG00000196586	MYO6	2.98376	8.01731	0.002847
ENSG00000077044	DGKD	-2.98364	-12.0447	0.002848
ENSG00000260325	HSPB9	2.9823	9.4542	0.002861
ENSG00000118496	FBXO30	2.98213	10.2401	0.002862
ENSG00000167118	URM1	-2.9818	-14.402	0.002866
ENSG00000127080	IPPK	-2.97987	-6.89567	0.002884
ENSG00000129084	PSMA1	-2.97888	-28.3975	0.002893
ENSG00000103415	HMOX2	2.97523	2.03009	0.002928
ENSG00000136379	ABHD17C	-2.97256	-9.55735	0.002953
ENSG00000165617	DACT1	-2.97146	-4.48666	0.002964
ENSG00000273703	H2BC14	-2.97088	-67.6973	0.00297
ENSG00000163075	CFAP221	-2.969	-10.4635	0.002988
ENSG00000152936	LMNTD1	-2.9681	-6.06856	0.002996
ENSG00000205502	C2CD4B	-2.96791	-2.68244	0.002998
ENSG00000036672	USP2	2.96675	9.01479	0.00301
ENSG00000277775	H3C7	-2.96379	-86.2863	0.003039
ENSG00000125977	EIF2S2	-2.96265	-222.917	0.00305
ENSG00000273154	ENSG00000273154	2.96236	79.0171	0.003053
ENSG00000166747	AP1G1	-2.96202	-24.6974	0.003056
ENSG00000236637	IFNA4	2.96134	59.3461	0.003063
ENSG00000114346	ECT2	-2.96058	-2.94527	0.003071
ENSG00000285480	H2BK1	-2.95872	-6.74512	0.003089
ENSG00000159352	PSMD4	-2.95389	-8.56763	0.003138
ENSG00000144857	BOC	-2.95159	-1.95851	0.003161
ENSG00000150051	MKX	2.95043	14.5877	0.003173
ENSG00000114107	CEP70	-2.94921	-23.2828	0.003186
ENSG00000142541	RPL13A	-2.94752	-61.9897	0.003203
ENSG00000149357	LAMTOR1	-2.94684	-34.4887	0.00321
ENSG00000112246	SIM1	2.94674	11.2685	0.003211
ENSG00000134056	MRPS36	-2.9463	-4.24325	0.003216
ENSG00000132437	DDC	2.94603	13.9642	0.003219
ENSG00000091831	ESR1	-2.94593	-8.80984	0.00322
ENSG00000196453	ZNF777	-2.94514	-4.87733	0.003228
ENSG00000140519	RHCG	2.94445	14.9704	0.003235
ENSG00000175582	RAB6A	2.94383	18.0144	0.003242
ENSG00000151640	DPYSL4	2.94371	1.64112	0.003243
ENSG00000130921	MTRFR	2.94342	11.0387	0.003246
ENSG00000113790	EHHADH	-2.94315	-5.56759	0.003249
ENSG00000175619	OR4B1	2.94309	29.7116	0.00325
ENSG00000172500	FIBP	2.94299	11.2902	0.003251
ENSG00000066336	SPI1	2.94263	5.80151	0.003254
ENSG00000100842	EFS	-2.94175	-10.7665	0.003264
ENSG00000128833	MYO5C	-2.94126	-3.97681	0.003269
ENSG00000144331	ZNF385B	2.94125	5.43001	0.003269
ENSG00000136274	NACAD	-2.94074	-26.2033	0.003274
ENSG00000169442	CD52	-2.94063	-1.59964	0.003275
ENSG00000187049	TMEM216	2.94053	16.7077	0.003276
ENSG00000111644	ACRBP	-2.94019	-17.7124	0.00328
ENSG00000187764	SEMA4D	-2.93853	-5.72583	0.003298
ENSG00000081479	LRP2	2.93813	9.15091	0.003302
ENSG00000025423	HSD17B6	2.93801	12.2704	0.003303
ENSG00000198142	SOWAHC	-2.93754	-2.5737	0.003308
ENSG00000163812	ZDHHC3	2.93714	14.4649	0.003313
ENSG00000221843	C2orf16	-2.93624	-61.7887	0.003322
ENSG00000106635	BCL7B	2.93446	15.6116	0.003341
ENSG00000183688	RFLNB	2.93367	54.1808	0.00335
ENSG00000128191	DGCR8	2.93214	8.32627	0.003366
ENSG00000011114	BTBD7	-2.93027	-7.24106	0.003387
ENSG00000180535	BHLHA15	-2.93018	-6.17962	0.003388
ENSG00000124380	SNRNP27	2.93004	9.23819	0.003389
ENSG00000115290	GRB14	2.92856	5.31628	0.003405
ENSG00000184144	CNTN2	2.92749	18.6387	0.003417
ENSG00000204498	NFKBIL1	2.92683	4.14643	0.003424
ENSG00000145779	TNFAIP8	-2.92642	-6.0555	0.003429
ENSG00000118520	ARG1	-2.92559	-12.9098	0.003438
ENSG00000108830	RND2	-2.92355	-11.9892	0.003461
ENSG00000204311	PJVK	2.92305	22.0849	0.003466
ENSG00000104888	SLC17A7	2.92292	9.43903	0.003468
ENSG00000204389	HSPA1A	-2.92197	-7.36732	0.003478
ENSG00000182993	C12orf60	-2.91975	-6.50494	0.003503
ENSG00000078246	TULP3	2.91626	2.48884	0.003543
ENSG00000198722	UNC13B	2.91415	9.75154	0.003567
ENSG00000022840	RNF10	2.91148	16.9159	0.003597
ENSG00000072858	SIDT1	2.9111	1.39577	0.003602
ENSG00000184281	TSSC4	-2.91041	-19.9322	0.00361
ENSG00000120688	WBP4	2.91014	32.7396	0.003613
ENSG00000166507	NDST2	-2.90909	-11.7223	0.003625
ENSG00000149182	ARFGAP2	2.90681	24.6987	0.003651
ENSG00000171435	KSR2	-2.90656	-2.26124	0.003654
ENSG00000112561	TFEB	-2.9065	-6.53912	0.003655
ENSG00000143374	TARS2	2.90629	18.2815	0.003657
ENSG00000176533	GNG7	2.90523	12.0543	0.00367
ENSG00000173762	CD7	-2.90443	-62.0385	0.003679
ENSG00000171224	FAM241B	-2.9043	-9.72312	0.003681
ENSG00000204388	HSPA1B	2.90414	8.52253	0.003683
ENSG00000189227	C15orf61	2.90209	9.34484	0.003707
ENSG00000112200	ZNF451	-2.90071	-37.1538	0.003723
ENSG00000172006	ZNF554	2.90069	14.5292	0.003723
ENSG00000179588	ZFPM1	-2.89958	-8.12203	0.003737
ENSG00000177981	ASB8	-2.89869	-14.1322	0.003747
ENSG00000181220	ZNF746	-2.89869	-12.1106	0.003747
ENSG00000153885	KCTD15	-2.89668	-3.06349	0.003771
ENSG00000143179	UCK2	-2.89663	-29.4743	0.003772
ENSG00000120053	GOT1	-2.89409	-12.5986	0.003803
ENSG00000117036	ETV3	2.89317	13.9833	0.003814
ENSG00000122034	GTF3A	2.89251	4.50426	0.003822
ENSG00000223953	C1QTNF5	-2.89031	-5.81936	0.003849
ENSG00000184678	H2BC21	-2.88909	-78.0173	0.003864
ENSG00000181929	PRKAG1	2.8877	10.6561	0.003881
ENSG00000196557	CACNA1H	2.88644	14.4521	0.003896
ENSG00000186603	HPDL	2.88517	30.5512	0.003912
ENSG00000090372	STRN4	2.8842	6.19748	0.003924
ENSG00000178814	OPLAH	-2.88258	-29.2486	0.003944
ENSG00000159063	ALG8	2.881	2.43099	0.003964
ENSG00000110446	SLC15A3	2.88055	11.4907	0.00397
ENSG00000008197	TFAP2D	2.87109	128.017	0.004091
ENSG00000166435	XRRA1	-2.86957	-1.77311	0.00411
ENSG00000184988	TMEM106A	2.86704	17.283	0.004143
ENSG00000165905	LARGE2	-2.86569	-2.83463	0.004161
ENSG00000164867	NOS3	-2.86524	-15.0374	0.004167
ENSG00000120690	ELF1	-2.86486	-11.7911	0.004172
ENSG00000165124	SVEP1	-2.8642	-5.68903	0.004181
ENSG00000109738	GLRB	2.86237	2.36934	0.004205
ENSG00000241370	RPP21	2.86157	4.57727	0.004215
ENSG00000198382	UVRAG	-2.86116	-12.1248	0.004221
ENSG00000147905	ZCCHC7	2.86105	8.64549	0.004222
ENSG00000132517	SLC52A1	-2.86046	-8.1227	0.00423
ENSG00000105662	CRTC1	2.85956	18.4993	0.004242
ENSG00000181638	ZFP41	-2.85913	-11.1112	0.004248
ENSG00000184260	H2AC20	2.8584	93.9272	0.004258
ENSG00000136485	DCAF7	-2.85641	-24.4866	0.004285
ENSG00000288914	ENSG00000288914	2.85625	13.534	0.004287
ENSG00000278139	P3R3URF-PIK3R3	-2.85533	-53.1541	0.004299
ENSG00000134121	CHL1	-2.85269	-1.2472	0.004335
ENSG00000063660	GPC1	2.84974	11.7465	0.004375
ENSG00000274180	NATD1	2.84944	2.0049	0.00438
ENSG00000205856	C22orf42	2.84851	35.6709	0.004392
ENSG00000121440	PDZRN3	-2.84536	-1.91682	0.004436
ENSG00000165029	ABCA1	2.84512	0.851229	0.004439
ENSG00000121210	TMEM131L	2.84456	6.93572	0.004447
ENSG00000196411	EPHB4	2.84345	1.90068	0.004463
ENSG00000179021	C3orf38	2.84282	8.20973	0.004472
ENSG00000105778	AVL9	-2.84226	-14.5575	0.004479
ENSG00000163374	YY1AP1	-2.84082	-19.5762	0.0045
ENSG00000124249	KCNK15	-2.83807	-4.69036	0.004539
ENSG00000033170	FUT8	2.83783	9.49489	0.004542
ENSG00000134256	CD101	2.83691	9.38291	0.004555
ENSG00000103260	METRN	2.83579	2696.71	0.004571
ENSG00000181873	IBA57	2.83453	8.69464	0.004589
ENSG00000091704	CPA1	-2.83309	-0.71359	0.00461
ENSG00000173546	CSPG4	-2.83225	-7.62375	0.004622
ENSG00000187068	C3orf70	-2.83143	-2.37074	0.004634
ENSG00000088992	TESC	2.82956	3.37363	0.004661
ENSG00000164543	STK17A	2.82763	7.74496	0.004689
ENSG00000214226	C17orf67	2.82735	3.87398	0.004694
ENSG00000135776	ABCB10	-2.82594	-11.4397	0.004714
ENSG00000172757	CFL1	-2.82482	-24.5966	0.004731
ENSG00000176125	UFSP1	-2.82384	-15.7226	0.004745
ENSG00000197757	HOXC6	2.82284	45.3144	0.00476
ENSG00000169689	CENPX	-2.82271	-1.00544	0.004762
ENSG00000128045	RASL11B	-2.82015	-2.79508	0.0048
ENSG00000186522	SEPTIN10	-2.81998	-3.52055	0.004803
ENSG00000037749	MFAP3	2.8189	3.72127	0.004819
ENSG00000162407	PLPP3	-2.81777	-8.42396	0.004836
ENSG00000196757	ZNF700	-2.81722	-7.44623	0.004844
ENSG00000132026	RTBDN	2.8156	8.36923	0.004869
ENSG00000147576	ADHFE1	-2.81549	-1.9362	0.00487
ENSG00000203778	FAM229B	-2.81414	-16.1164	0.004891
ENSG00000184599	TAFA3	-2.81005	-42.7483	0.004953
ENSG00000214087	ARL16	-2.80777	-7.80911	0.004989
ENSG00000178074	C2orf69	-2.80659	-15.4269	0.005007
ENSG00000116983	HPCAL4	-2.8062	-1.84682	0.005013
ENSG00000100528	CNIH1	2.80587	8.20838	0.005018
ENSG00000180011	PTGR3	-2.80284	-15.1684	0.005065
ENSG00000148053	NTRK2	2.80255	2.9164	0.00507
ENSG00000167377	ZNF23	-2.80222	-10.7481	0.005075
ENSG00000115970	THADA	-2.80121	-19.8953	0.005091
ENSG00000131788	PIAS3	2.80084	123.087	0.005097
ENSG00000221954	OR4C12	-2.79928	-48.8086	0.005122
ENSG00000168781	PPIP5K1	2.79885	33.2693	0.005129
ENSG00000148835	TAF5	2.79835	5.98788	0.005137
ENSG00000137947	GTF2B	-2.79414	-10.2003	0.005204
ENSG00000140836	ZFHX3	2.7925	23.4581	0.00523
ENSG00000197935	ZNF311	-2.79213	-2.84238	0.005236
ENSG00000158715	SLC45A3	2.78986	9.92564	0.005273
ENSG00000114650	SCAP	-2.78916	-5.68652	0.005284
ENSG00000152705	CATSPER3	-2.78845	-76.258	0.005296
ENSG00000285404	ENSG00000285404	-2.78826	-81.9836	0.005299
ENSG00000187783	TMEM72	2.78784	4.22743	0.005306
ENSG00000152749	GPR180	2.78574	1.61062	0.005341
ENSG00000141510	TP53	2.7851	9.34245	0.005351
ENSG00000254206	NPIPB11	-2.78495	-12.1454	0.005354
ENSG00000163686	ABHD6	-2.78397	-2.57888	0.00537
ENSG00000139219	COL2A1	2.78373	27.6212	0.005374
ENSG00000233115	FAM90A11P	-2.78294	-11551.1	0.005387
ENSG00000170791	CHCHD7	-2.7814	-5.61074	0.005413
ENSG00000274529	SEBOX	-2.78095	-73.8096	0.00542
ENSG00000183726	TMEM50A	-2.78065	-8.06524	0.005425
ENSG00000120029	ARMH3	2.77942	24.0404	0.005446
ENSG00000176092	CRYBG2	2.77898	12.7524	0.005453
ENSG00000189298	ZKSCAN3	-2.77892	-3.9956	0.005454
ENSG00000109452	INPP4B	-2.77769	-4.75405	0.005475
ENSG00000112234	FBXL4	2.77684	11.0474	0.005489
ENSG00000174628	IQCK	-2.77601	-11.4037	0.005503
ENSG00000185024	BRF1	2.77456	2.6063	0.005528
ENSG00000162062	TEDC2	-2.77333	-122.55	0.005548
ENSG00000103550	KNOP1	2.76779	10.3961	0.005644
ENSG00000141971	MVB12A	2.76769	11.116	0.005646
ENSG00000119335	SET	-2.76741	-107.037	0.00565
ENSG00000150403	TMCO3	-2.76559	-4.57534	0.005682
ENSG00000132676	DAP3	-2.76396	-8.42519	0.00571
ENSG00000215183	MSMP	-2.76348	-17.117	0.005719
ENSG00000197165	SULT1A2	2.76338	9.1389	0.005721
ENSG00000089169	RPH3A	-2.76272	-58.5674	0.005732
ENSG00000117713	ARID1A	-2.76253	-57.0966	0.005736
ENSG00000119522	DENND1A	-2.762	-3.1327	0.005745
ENSG00000075391	RASAL2	-2.76144	-13.1425	0.005755
ENSG00000196531	NACA	-2.76141	-36.4906	0.005755
ENSG00000173641	HSPB7	-2.75995	-1.99606	0.005781
ENSG00000148572	NRBF2	2.75936	23.6334	0.005791
ENSG00000135540	NHSL1	2.75907	7.98354	0.005797
ENSG00000140262	TCF12	2.75836	20.9395	0.005809
ENSG00000176490	DIRAS1	2.7573	8.25066	0.005828
ENSG00000123815	COQ8B	2.75579	7.54653	0.005855
ENSG00000213186	TRIM59	-2.75563	-1.56161	0.005858
ENSG00000140459	CYP11A1	2.75247	52.4504	0.005915
ENSG00000133020	MYH8	-2.75207	-130.909	0.005922
ENSG00000115165	CYTIP	-2.75099	-32.0841	0.005941
ENSG00000039650	PNKP	-2.74988	-10.288	0.005962
ENSG00000120656	TAF12	-2.74956	-25.3344	0.005968
ENSG00000104973	MED25	2.74946	2.53929	0.005969
ENSG00000175455	CCDC14	-2.74816	-6.55189	0.005993
ENSG00000070961	ATP2B1	2.74782	9.75967	0.005999
ENSG00000131668	BARX1	2.7475	21.6251	0.006005
ENSG00000274512	TBC1D3L	-2.74746	-31719.6	0.006006
ENSG00000103642	LACTB	-2.74703	-7.86594	0.006014
ENSG00000106013	ANKRD7	2.74692	20.4549	0.006016
ENSG00000161940	BCL6B	-2.74594	-3.00186	0.006034
ENSG00000204308	RNF5	-2.74568	-14.8609	0.006039
ENSG00000061492	WNT8A	-2.74449	-35.2692	0.006061
ENSG00000283297	TEX52	2.74366	5.26451	0.006076
ENSG00000088451	TGDS	-2.74211	-8.57047	0.006105
ENSG00000126603	GLIS2	-2.74103	-7.97764	0.006125
ENSG00000108797	CNTNAP1	2.7405	14.3631	0.006135
ENSG00000159199	ATP5MC1	-2.74011	-4.47495	0.006142
ENSG00000197457	STMN3	2.74003	4.73039	0.006143
ENSG00000141699	RETREG3	-2.73888	-6.33578	0.006165
ENSG00000164112	SMIM43	2.7378	7.11176	0.006185
ENSG00000167972	ABCA3	2.7374	20.0847	0.006193
ENSG00000149328	GLB1L2	-2.73676	-9.24403	0.006205
ENSG00000172818	OVOL1	-2.73564	-8.88635	0.006226
ENSG00000117523	PRRC2C	-2.73332	-11.881	0.00627
ENSG00000143473	KCNH1	-2.72987	-1.66461	0.006336
ENSG00000272325	NUDT3	2.7294	47.861	0.006345
ENSG00000067596	DHX8	-2.729	-51.2655	0.006353
ENSG00000100219	XBP1	-2.72786	-3.52577	0.006375
ENSG00000198342	ZNF442	-2.72734	-16.1559	0.006385
ENSG00000137310	TCF19	2.72272	4.51736	0.006475
ENSG00000182473	EXOC7	2.72206	12.8181	0.006488
ENSG00000166169	POLL	-2.72148	-86.7806	0.006499
ENSG00000185015	CA13	2.72093	6.05875	0.00651
ENSG00000129625	REEP5	-2.7202	-5.83327	0.006524
ENSG00000163462	TRIM46	2.71981	6.28801	0.006532
ENSG00000186472	PCLO	-2.71873	-5.1879	0.006553
ENSG00000170633	RNF34	-2.71701	-23.1974	0.006588
ENSG00000278662	GOLGA6L10	2.71694	1237.14	0.006589
ENSG00000278463	H2AC4	-2.71594	-16.8845	0.006609
ENSG00000006432	MAP3K9	-2.71593	-8.84471	0.006609
ENSG00000133019	CHRM3	-2.71499	-5.26023	0.006628
ENSG00000126822	PLEKHG3	2.71469	2.1231	0.006634
ENSG00000256646	ENSG00000256646	-2.71457	-25.4727	0.006636
ENSG00000188554	NBR1	-2.71453	-28.6849	0.006637
ENSG00000198026	ZNF335	-2.71447	-97.1159	0.006638
ENSG00000173093	CCDC63	2.71357	8.75618	0.006656
ENSG00000204237	OXLD1	2.71299	11.3853	0.006668
ENSG00000104872	PIH1D1	-2.71237	-23.9482	0.00668
ENSG00000115504	EHBP1	2.71122	17.2668	0.006704
ENSG00000112667	DNPH1	2.71046	20.5433	0.006719
ENSG00000184730	APOBR	2.71005	15.2162	0.006727
ENSG00000178096	BOLA1	-2.70968	-28.8562	0.006735
ENSG00000164934	DCAF13	-2.70941	-6.65029	0.00674
ENSG00000064726	BTBD1	2.70928	4.40621	0.006743
ENSG00000143994	ABHD1	2.70911	34.7051	0.006747
ENSG00000244038	DDOST	-2.70871	-9.06284	0.006755
ENSG00000176435	CLEC14A	2.7081	2.08753	0.006767
ENSG00000090238	YPEL3	2.70547	37.8843	0.006821
ENSG00000118473	SGIP1	2.70512	1.933	0.006828
ENSG00000198363	ASPH	2.70453	5.04826	0.00684
ENSG00000179921	GPBAR1	-2.70228	-4.40376	0.006887
ENSG00000100056	ESS2	-2.70209	-0.92907	0.006891
ENSG00000103479	RBL2	-2.70167	-16.8313	0.006899
ENSG00000074621	SLC24A1	-2.70049	-7.38827	0.006924
ENSG00000145191	EIF2B5	2.70038	27.1536	0.006926
ENSG00000089050	RBBP9	-2.70025	-3.32152	0.006929
ENSG00000198176	TFDP1	-2.70024	-28.115	0.006929
ENSG00000173080	RXFP4	-2.69882	-71.3895	0.006958
ENSG00000274750	H3C6	-2.69703	-2.71464	0.006996
ENSG00000164535	DAGLB	-2.69682	-8.35672	0.007
ENSG00000135547	HEY2	2.69553	2.97417	0.007028
ENSG00000165119	HNRNPK	2.69553	26.3157	0.007028
ENSG00000221946	FXYD7	2.69537	6.24395	0.007031
ENSG00000100764	PSMC1	2.69433	4.57498	0.007053
ENSG00000115875	SRSF7	2.69347	17.3641	0.007071
ENSG00000155816	FMN2	-2.69338	-2.78504	0.007073
ENSG00000171561	OR2AT4	-2.69286	-14.0668	0.007084
ENSG00000112210	RAB23	-2.69254	-9.13928	0.007091
ENSG00000116030	SUMO1	2.69246	13.9954	0.007093
ENSG00000135100	HNF1A	2.69045	3.60489	0.007136
ENSG00000203618	GP1BB	2.69037	12.8367	0.007137
ENSG00000186803	IFNA10	-2.68976	-19.44	0.00715
ENSG00000177034	MTX3	-2.68883	-10.0059	0.00717
ENSG00000039987	BEST2	2.68842	202.557	0.007179
ENSG00000006453	BAIAP2L1	-2.68799	-2.09762	0.007188
ENSG00000060642	PIGV	-2.68795	-4.0502	0.007189
ENSG00000130208	APOC1	2.68791	104.688	0.00719
ENSG00000178233	TMEM151B	2.68713	17.183	0.007207
ENSG00000187231	SESTD1	-2.68677	-7.28479	0.007215
ENSG00000129204	USP6	2.68651	9.11302	0.00722
ENSG00000164051	CCDC51	-2.68634	-18.2541	0.007224
ENSG00000166439	RNF169	-2.68585	-21.5703	0.007234
ENSG00000188833	ENTPD8	2.68411	19.6144	0.007272
ENSG00000040199	PHLPP2	2.68319	16.2045	0.007292
ENSG00000171467	ZNF318	-2.68286	-11.2266	0.0073
ENSG00000183396	TMEM89	2.68281	8.18976	0.007301
ENSG00000134545	KLRC1	2.68277	10.9353	0.007301
ENSG00000185324	CDK10	-2.68252	-4.15115	0.007307
ENSG00000224389	C4B	2.68054	4135.48	0.00735
ENSG00000157005	SST	2.6788	3.64243	0.007389
ENSG00000204228	HSD17B8	-2.67872	-4.28121	0.007391
ENSG00000257767	ENSG00000257767	2.67805	133.906	0.007405
ENSG00000118518	RNF146	-2.67799	-17.5285	0.007407
ENSG00000106331	PAX4	2.67779	42.6257	0.007411
ENSG00000176986	SEC24C	-2.67712	-7.35952	0.007426
ENSG00000280670	CCDC163	2.6769	8.59785	0.007431
ENSG00000243449	C4orf48	2.67673	17.7358	0.007434
ENSG00000185482	STAC3	2.67524	30.9669	0.007468
ENSG00000122971	ACADS	2.67482	46.5091	0.007477
ENSG00000039537	C6	-2.67431	-4.01399	0.007488
ENSG00000132570	PCBD2	2.67409	6.06926	0.007493
ENSG00000163463	KRTCAP2	-2.6737	-10.8872	0.007502
ENSG00000154269	ENPP3	2.67363	21.1216	0.007503
ENSG00000204702	OR2J1	-2.67322	-102.601	0.007513
ENSG00000115137	DNAJC27	2.67313	5.02884	0.007515
ENSG00000149930	TAOK2	-2.67257	-28.0846	0.007527
ENSG00000251184	ENSG00000251184	-2.67205	-44.4934	0.007539
ENSG00000186075	ZPBP2	-2.67189	-31.8328	0.007543
ENSG00000070010	UFD1	-2.67131	-7.12841	0.007556
ENSG00000124767	GLO1	2.67094	2.45852	0.007564
ENSG00000263961	RHEX	2.6708	28.2953	0.007567
ENSG00000119185	ITGB1BP1	2.67045	25.1758	0.007575
ENSG00000198515	CNGA1	2.67038	1.94177	0.007577
ENSG00000148843	PDCD11	2.6694	25.8882	0.007599
ENSG00000153029	MR1	-2.66929	-31.295	0.007601
ENSG00000149927	DOC2A	2.66916	15.3571	0.007604
ENSG00000168014	C2CD3	2.66828	19.3306	0.007624
ENSG00000218739	CEBPZOS	2.66796	5.23422	0.007631
ENSG00000255587	RAB44	2.6679	16.0933	0.007633
ENSG00000185290	NUPR2	-2.66674	-4.3073	0.007659
ENSG00000108561	C1QBP	-2.66615	-9.83799	0.007672
ENSG00000090615	GOLGA3	2.66554	4.68797	0.007687
ENSG00000152193	OBI1	2.6652	10.4317	0.007694
ENSG00000101440	ASIP	-2.66446	-48.6352	0.007711
ENSG00000235194	PPP1R3E	-2.66317	-6.44319	0.007741
ENSG00000162298	SYVN1	-2.66222	-27.7503	0.007763
ENSG00000128917	DLL4	-2.66216	-15.0727	0.007764
ENSG00000148950	IMMP1L	-2.66062	-37.0641	0.0078
ENSG00000262246	CORO7	2.65874	5.51443	0.007843
ENSG00000179915	NRXN1	-2.65868	-4.86924	0.007845
ENSG00000184117	NIPSNAP1	-2.65867	-3.28783	0.007845
ENSG00000225327	USP17L3	-2.65844	-19187	0.00785
ENSG00000198768	APCDD1L	2.65837	14.5219	0.007852
ENSG00000197887	OR1S2	-2.65809	-38.145	0.007858
ENSG00000205189	ZBTB10	2.65805	20.4068	0.007859
ENSG00000142684	ZNF593	-2.65766	-2.33851	0.007869
ENSG00000109919	MTCH2	-2.65712	-8.62877	0.007881
ENSG00000109805	NCAPG	2.6565	24.314	0.007896
ENSG00000128944	KNSTRN	2.6556	4.90653	0.007917
ENSG00000101191	DIDO1	-2.65432	-7.15772	0.007947
ENSG00000172586	CHCHD1	-2.65415	-28.4543	0.007951
ENSG00000184992	BRI3BP	2.65356	292.785	0.007965
ENSG00000142731	PLK4	-2.65342	-8.72581	0.007968
ENSG00000197496	SLC2A10	-2.65219	-11.0037	0.007997
ENSG00000197343	ZNF655	2.65201	8.42116	0.008001
ENSG00000126803	HSPA2	2.65201	3.68068	0.008001
ENSG00000120094	HOXB1	2.6511	40.8577	0.008023
ENSG00000182759	MAFA	-2.65103	-29.3269	0.008025
ENSG00000189367	KIAA0408	-2.64946	-4.73467	0.008062
ENSG00000173930	SLCO4C1	-2.64903	-1.79292	0.008072
ENSG00000121864	ZNF639	2.64845	6.32777	0.008086
ENSG00000142330	CAPN10	-2.64811	-9.46174	0.008094
ENSG00000143126	CELSR2	2.64783	17.1687	0.008101
ENSG00000196503	ARL9	2.64716	5.60907	0.008117
ENSG00000164037	SLC9B1	-2.64712	-17.5933	0.008118
ENSG00000075914	EXOSC7	2.64708	9.4625	0.008119
ENSG00000254772	EEF1G	-2.64632	-27.2652	0.008137
ENSG00000125285	SOX21	2.64401	10.1478	0.008193
ENSG00000111181	SLC6A12	2.64363	10.8425	0.008202
ENSG00000169609	C15orf40	-2.6432	-2.39136	0.008213
ENSG00000115540	MOB4	2.64229	23.0005	0.008235
ENSG00000226490	C8orf90	2.64188	22.6379	0.008245
ENSG00000198839	ZNF277	2.64172	15.8525	0.008249
ENSG00000141738	GRB7	2.64142	14.5681	0.008256
ENSG00000018699	TTC27	2.64127	24.9733	0.008259
ENSG00000144909	OSBPL11	-2.64117	-2.85033	0.008262
ENSG00000132938	MTUS2	-2.64082	-3.14682	0.008271
ENSG00000058085	LAMC2	2.64031	0.774184	0.008283
ENSG00000135378	PRRG4	2.63986	6.2133	0.008294
ENSG00000108786	HSD17B1	-2.63867	-6.86443	0.008323
ENSG00000139269	INHBE	2.63865	24.5414	0.008324
ENSG00000173517	PEAK1	-2.63734	-12.1258	0.008356
ENSG00000089486	CDIP1	-2.636	-8.57006	0.008389
ENSG00000196132	MYT1	2.63101	4.80327	0.008513
ENSG00000183077	AFMID	-2.63082	-4.47923	0.008518
ENSG00000116580	GON4L	-2.6306	-19.9253	0.008523
ENSG00000091129	NRCAM	-2.63027	-11.7725	0.008532
ENSG00000242028	HYPK	-2.62968	-14.8394	0.008546
ENSG00000197272	IL27	2.62866	49.1971	0.008572
ENSG00000134686	PHC2	2.62861	2.9453	0.008573
ENSG00000130303	BST2	2.62838	2.83302	0.008579
ENSG00000205693	MANSC4	2.62742	10.3547	0.008604
ENSG00000138380	CARF	2.62636	8.77677	0.00863
ENSG00000162408	NOL9	2.62543	5.74663	0.008654
ENSG00000161896	IP6K3	2.62468	2.71391	0.008673
ENSG00000133606	MKRN1	-2.62457	-10.5578	0.008676
ENSG00000136238	RAC1	-2.62433	-13.1393	0.008682
ENSG00000163900	TMEM41A	2.62333	5.16032	0.008707
ENSG00000111490	TBC1D30	-2.62218	-2.99056	0.008737
ENSG00000136930	PSMB7	-2.62076	-2.09128	0.008773
ENSG00000107719	PALD1	2.61995	3.81843	0.008794
ENSG00000178093	TSSK6	2.6197	137.831	0.008801
ENSG00000069764	PLA2G10	-2.61895	-10051	0.00882
ENSG00000111911	HINT3	-2.61857	-26.9261	0.00883
ENSG00000116649	SRM	-2.61698	-17.0227	0.008871
ENSG00000196639	HRH1	2.61475	6.90817	0.008929
ENSG00000177058	SLC38A9	-2.61414	-22.3661	0.008945
ENSG00000159314	ARHGAP27	-2.61365	-0.49517	0.008958
ENSG00000174529	TMEM81	-2.61356	-15.6839	0.008961
ENSG00000100583	SAMD15	2.61311	4.99889	0.008972
ENSG00000159433	STARD9	2.61215	2.07294	0.008997
ENSG00000162896	PIGR	2.61202	5.29867	0.009001
ENSG00000145002	FAM86B2	2.61177	81.7885	0.009008
ENSG00000082805	ERC1	-2.61172	-10.0554	0.009009
ENSG00000203666	EFCAB2	-2.61069	-16.4947	0.009036
ENSG00000177191	B3GNT8	-2.61048	-3.26781	0.009041
ENSG00000169402	RSPH10B2	-2.61022	-34.6172	0.009048
ENSG00000162267	ITIH3	2.61007	29.4178	0.009052
ENSG00000173588	CEP83	-2.60939	-4.4544	0.00907
ENSG00000110047	EHD1	-2.60799	-17.1726	0.009108
ENSG00000140030	GPR65	2.60799	3.73521	0.009108
ENSG00000157557	ETS2	-2.60797	-4.83774	0.009108
ENSG00000036448	MYOM2	-2.60649	-4.2861	0.009147
ENSG00000157335	CLEC18C	-2.60636	-245.838	0.009151
ENSG00000002549	LAP3	2.60446	3.18542	0.009202
ENSG00000108946	PRKAR1A	2.60391	7.941	0.009217
ENSG00000060069	CTDP1	-2.60358	-8.66878	0.009226
ENSG00000134480	CCNH	2.60211	21.051	0.009265
ENSG00000107821	KAZALD1	-2.60071	-23.8733	0.009303
ENSG00000245848	CEBPA	2.59955	60.3297	0.009335
ENSG00000174775	HRAS	2.59944	2.11953	0.009338
ENSG00000103657	HERC1	-2.59842	-1.69526	0.009365
ENSG00000182149	IST1	-2.59791	-8.73211	0.009379
ENSG00000095397	WHRN	2.59747	2.94591	0.009391
ENSG00000124383	MPHOSPH10	-2.59661	-6.73491	0.009415
ENSG00000157214	STEAP2	2.59655	2.76573	0.009416
ENSG00000138028	CGREF1	2.59641	19.8322	0.00942
ENSG00000117971	CHRNB4	2.59597	10.6746	0.009432
ENSG00000231389	HLA-DPA1	-2.59525	-1.80877	0.009452
ENSG00000171346	KRT15	-2.59443	-39.7983	0.009475
ENSG00000273542	H4C12	-2.5944	-33.2657	0.009476
ENSG00000150961	SEC24D	-2.59411	-15.3247	0.009484
ENSG00000171862	PTEN	-2.59408	-50.7403	0.009485
ENSG00000075826	SEC31B	2.59288	12.4734	0.009518
ENSG00000136807	CDK9	-2.58871	-10.1421	0.009634
ENSG00000198400	NTRK1	2.58859	63.1294	0.009637
ENSG00000105854	PON2	2.58855	6.17923	0.009638
ENSG00000155256	ZFYVE27	-2.58819	-3.98581	0.009648
ENSG00000177272	KCNA3	2.58763	1.81402	0.009664
ENSG00000171053	PATE1	-2.5869	-33.1607	0.009684
ENSG00000184500	PROS1	-2.58656	-9.74401	0.009694
ENSG00000164830	OXR1	2.58617	7.85786	0.009705
ENSG00000197245	FAM110D	2.58613	0.291604	0.009706
ENSG00000146243	IRAK1BP1	-2.5853	-0.90271	0.009729
ENSG00000013725	CD6	2.5851	47.5198	0.009735
ENSG00000139734	DIAPH3	-2.58458	-14.7758	0.00975
ENSG00000108091	CCDC6	2.5839	11.0174	0.009769
ENSG00000174606	ANGEL2	-2.58344	-20.2916	0.009782
ENSG00000014914	MTMR11	2.58312	66.6984	0.009791
ENSG00000124762	CDKN1A	-2.58298	-3.296	0.009795
ENSG00000104979	C19orf53	2.58277	6.92234	0.009801
ENSG00000172638	EFEMP2	-2.58188	-5.42109	0.009826
ENSG00000157837	SPPL3	2.58042	6.52268	0.009868
ENSG00000140807	NKD1	-2.57899	-40.5153	0.009909
ENSG00000138308	PLA2G12B	2.57879	19.2283	0.009915
ENSG00000178394	HTR1A	-2.57858	-17.7902	0.009921
ENSG00000111962	UST	2.57797	3.88201	0.009938
ENSG00000067208	EVI5	2.5777	14.7683	0.009946
ENSG00000154589	LY96	-2.577	-72.6143	0.009966
ENSG00000196363	WDR5	2.57553	6.71351	0.010009
ENSG00000125630	POLR1B	2.57519	10.8921	0.010019
ENSG00000221818	EBF2	2.57514	11.9056	0.01002
ENSG00000120093	HOXB3	2.57476	7.61833	0.010031
ENSG00000151893	CACUL1	-2.57461	-12.684	0.010035
ENSG00000128250	RFPL1	2.57321	30.7925	0.010076
ENSG00000158019	BABAM2	-2.57276	-9.24196	0.010089
ENSG00000114378	HYAL1	2.57236	0.866045	0.010101
ENSG00000253537	PCDHGA7	-2.57157	-12.0034	0.010124
ENSG00000157216	SSBP3	-2.57099	-12.9157	0.010141
ENSG00000088726	TMEM40	2.57038	69.8637	0.010159
ENSG00000164659	ELAPOR2	-2.57007	-11.1059	0.010168
ENSG00000123268	ATF1	2.56942	17.2415	0.010187
ENSG00000197978	GOLGA6L9	2.56932	34.362	0.01019
ENSG00000133835	HSD17B4	2.56917	7.71939	0.010194
ENSG00000204618	RNF39	2.56604	9.69297	0.010287
ENSG00000051180	RAD51	2.56531	17.0162	0.010308
ENSG00000184937	WT1	-2.56363	-14.0606	0.010358
ENSG00000148660	CAMK2G	-2.56343	-22.5901	0.010364
ENSG00000141582	CBX4	2.5623	5.89919	0.010398
ENSG00000070756	PABPC1	2.56176	10.104	0.010414
ENSG00000149480	MTA2	-2.56137	-11.3528	0.010426
ENSG00000174502	SLC26A9	2.56008	9.79354	0.010465
ENSG00000100314	CABP7	-2.55855	-13.1955	0.010511
ENSG00000163376	KBTBD8	-2.55853	-3.50772	0.010512
ENSG00000129226	CD68	-2.55829	-4.83334	0.010519
ENSG00000133872	SARAF	2.55818	31.5422	0.010522
ENSG00000187778	MCRS1	2.5578	12.3587	0.010534
ENSG00000256053	COA8	2.55694	4.723	0.01056
ENSG00000038532	CLEC16A	2.55627	6.12256	0.01058
ENSG00000160087	UBE2J2	-2.55576	-267.383	0.010596
ENSG00000175352	NRIP3	-2.55571	-5.34189	0.010597
ENSG00000161202	DVL3	-2.55483	-16.3083	0.010624
ENSG00000032444	PNPLA6	-2.55459	-14.3437	0.010631
ENSG00000157426	AASDH	-2.55447	-8.33314	0.010635
ENSG00000243955	GSTA1	-2.55444	-6.15849	0.010636
ENSG00000079313	REXO1	2.55287	1.93983	0.010684
ENSG00000119950	MXI1	2.55259	4.36649	0.010693
ENSG00000161405	IKZF3	2.55055	5.13705	0.010755
ENSG00000108511	HOXB6	2.55054	23.6484	0.010756
ENSG00000065548	ZC3H15	-2.54918	-18.9875	0.010798
ENSG00000135587	SMPD2	-2.54878	-5.28009	0.01081
ENSG00000175793	SFN	2.54836	10.5039	0.010823
ENSG00000204469	PRRC2A	2.54791	14.0032	0.010837
ENSG00000198521	ZNF43	-2.54717	-7.06829	0.01086
ENSG00000183258	DDX41	2.54636	36.7482	0.010885
ENSG00000135114	OASL	2.54609	6.95477	0.010894
ENSG00000055147	FAM114A2	2.54515	7.78945	0.010923
ENSG00000100985	MMP9	2.54493	52.3775	0.01093
ENSG00000123096	SSPN	-2.54458	-2.42627	0.010941
ENSG00000175213	ZNF408	-2.5439	-4.55801	0.010962
ENSG00000110448	CD5	2.54375	33.5197	0.010967
ENSG00000174839	DENND6A	-2.54163	-10.2781	0.011034
ENSG00000013583	HEBP1	2.54142	0.85716	0.01104
ENSG00000187726	DNAJB13	-2.54137	-5.89487	0.011042
ENSG00000123143	PKN1	2.54088	25.8539	0.011057
ENSG00000178694	NSUN3	-2.54055	-27.7741	0.011068
ENSG00000105929	ATP6V0A4	2.54031	28.7074	0.011075
ENSG00000180305	WFDC10A	2.53878	25.5781	0.011124
ENSG00000148215	OR5C1	-2.53872	-68.4198	0.011126
ENSG00000188763	FZD9	-2.53871	-8.17548	0.011126
ENSG00000146386	ABRACL	-2.53863	-10.3805	0.011129
ENSG00000134259	NGF	2.53779	7.98044	0.011156
ENSG00000160991	ORAI2	2.53772	6.74096	0.011158
ENSG00000188389	PDCD1	2.5372	16.1028	0.011174
ENSG00000075218	GTSE1	2.53715	75.9913	0.011176
ENSG00000108523	RNF167	2.53669	60.7644	0.011191
ENSG00000067900	ROCK1	2.53639	34.334	0.0112
ENSG00000120341	SEC16B	-2.53615	-8.86049	0.011208
ENSG00000140682	TGFB1I1	2.53544	1.3221	0.011231
ENSG00000182187	CRYGB	-2.5354	-22.0025	0.011232
ENSG00000179562	GCC1	2.53539	5.12475	0.011232
ENSG00000109911	ELP4	-2.53533	-8.3258	0.011234
ENSG00000137225	CAPN11	2.53519	105.392	0.011239
ENSG00000186409	CCDC30	2.53507	4.54654	0.011242
ENSG00000185088	RPS27L	2.53434	4.34823	0.011266
ENSG00000197548	ATG7	-2.53402	-5.46892	0.011276
ENSG00000188060	RAB42	-2.53388	-17.6216	0.011281
ENSG00000012660	ELOVL5	-2.53163	-11.6337	0.011353
ENSG00000037897	METTL1	2.53147	43.8222	0.011359
ENSG00000163577	EIF5A2	-2.52879	-3.96994	0.011446
ENSG00000105011	ASF1B	-2.52865	-12.3473	0.01145
ENSG00000161204	ABCF3	2.52836	4.40333	0.01146
ENSG00000196224	KRTAP5-3	-2.52785	-45.5618	0.011476
ENSG00000169554	ZEB2	2.52746	13.52	0.011489
ENSG00000171448	ZBTB26	-2.52707	-17.7424	0.011502
ENSG00000147885	IFNA16	2.52589	27.5371	0.011541
ENSG00000267221	C17orf113	-2.52525	-6.64614	0.011562
ENSG00000183379	SYNDIG1L	2.52408	9.10171	0.0116
ENSG00000134982	APC	2.52375	4.84008	0.011611
ENSG00000157350	ST3GAL2	-2.52301	-14.5846	0.011636
ENSG00000198625	MDM4	-2.51824	-22.141	0.011794
ENSG00000258315	C17orf49	-2.5176	-24.2727	0.011816
ENSG00000077080	ACTL6B	-2.51737	-39.1354	0.011823
ENSG00000087303	NID2	-2.51518	-1.56897	0.011897
ENSG00000177910	SPATA31C2	-2.51514	-743.474	0.011899
ENSG00000204439	C6orf47	-2.51428	-40.0914	0.011928
ENSG00000120942	UBIAD1	-2.5142	-15.6012	0.01193
ENSG00000152430	BOLL	-2.51376	-2.18386	0.011945
ENSG00000143443	C1orf56	2.51366	12.1265	0.011948
ENSG00000266173	STRADA	-2.51343	-12.534	0.011956
ENSG00000167526	RPL13	-2.51301	-7.56631	0.01197
ENSG00000250067	YJEFN3	-2.51299	-23.5183	0.011971
ENSG00000121361	KCNJ8	2.51293	233.655	0.011973
ENSG00000110108	TMEM109	2.51284	8.89059	0.011976
ENSG00000163293	NIPAL1	2.51205	2.13842	0.012003
ENSG00000143278	F13B	2.51168	10.9303	0.012016
ENSG00000262543	SMIM28	-2.50857	-48.0371	0.012122
ENSG00000139579	NABP2	-2.50827	-5.02204	0.012132
ENSG00000081818	PCDHB4	2.50777	9.3697	0.01215
ENSG00000286224	ENSG00000286224	2.50759	5.73812	0.012156
ENSG00000145685	LHFPL2	2.50756	28.3649	0.012157
ENSG00000101224	CDC25B	2.50737	10.045	0.012163
ENSG00000113621	TXNDC15	2.50725	16.1047	0.012168
ENSG00000214193	SH3D21	-2.50542	-21.1389	0.012231
ENSG00000105472	CLEC11A	2.505	9.93244	0.012245
ENSG00000163611	SPICE1	-2.5044	-3.27415	0.012266
ENSG00000204542	C6orf15	2.50427	9.4208	0.01227
ENSG00000086827	ZW10	-2.50333	-8.30915	0.012303
ENSG00000172977	KAT5	-2.50328	-6.91617	0.012305
ENSG00000131094	C1QL1	2.50325	8.55127	0.012306
ENSG00000115539	PDCL3	-2.5026	-15.9464	0.012329
ENSG00000186642	PDE2A	-2.5018	-29.9349	0.012356
ENSG00000143919	CAMKMT	2.5012	1.74013	0.012377
ENSG00000158805	ZNF276	2.50085	5.17831	0.01239
ENSG00000157168	NRG1	-2.49974	-1.0756	0.012428
ENSG00000137841	PLCB2	2.49921	6.78778	0.012447
ENSG00000166090	IL25	-2.49913	-26.374	0.01245
ENSG00000162522	KIAA1522	-2.49869	-5.58995	0.012465
ENSG00000160957	RECQL4	2.49819	32.7531	0.012483
ENSG00000178053	MLF1	-2.49807	-0.90868	0.012487
ENSG00000263001	GTF2I	-2.4979	-39.9607	0.012493
ENSG00000103540	CCP110	-2.49755	-2.60045	0.012505
ENSG00000139233	LLPH	-2.4971	-14.2545	0.012522
ENSG00000076706	MCAM	2.49697	8.12215	0.012526
ENSG00000109184	DCUN1D4	2.49514	29.1507	0.012591
ENSG00000156170	NDUFAF6	2.4949	7.38635	0.012599
ENSG00000100991	TRPC4AP	-2.49321	-14.9084	0.01266
ENSG00000131914	LIN28A	2.49167	27.931	0.012714
ENSG00000126391	FRMD8	2.49066	12.6988	0.012751
ENSG00000157227	MMP14	2.4906	2.1017	0.012753
ENSG00000128253	RFPL2	2.49019	25.6321	0.012767
ENSG00000197635	DPP4	-2.48983	-1.81862	0.01278
ENSG00000131791	PRKAB2	2.4898	17.497	0.012782
ENSG00000119906	SLF2	-2.48874	-18.9088	0.01282
ENSG00000166199	ALKBH3	2.48872	4.71069	0.01282
ENSG00000188243	COMMD6	2.48859	8.40244	0.012825
ENSG00000140905	GCSH	2.48857	2.00724	0.012826
ENSG00000158428	CATIP	2.48786	22.3618	0.012851
ENSG00000109654	TRIM2	2.48775	2.05974	0.012855
ENSG00000090097	PCBP4	2.4872	96.3865	0.012875
ENSG00000170381	SEMA3E	2.4866	3.33336	0.012897
ENSG00000136478	TEX2	-2.48541	-5.42688	0.01294
ENSG00000148120	AOPEP	-2.48458	-2.61195	0.01297
ENSG00000198553	KCNRG	2.48452	19.2112	0.012973
ENSG00000113282	CLINT1	2.48425	16.5468	0.012982
ENSG00000137474	MYO7A	-2.48414	-3.95551	0.012986
ENSG00000167969	ECI1	-2.48409	-3.12907	0.012988
ENSG00000164307	ERAP1	2.48119	5.25613	0.013094
ENSG00000262209	PCDHGB3	-2.4811	-13.224	0.013098
ENSG00000161671	EMC10	2.48052	22.0852	0.013119
ENSG00000005243	COPZ2	-2.48034	-7.97166	0.013126
ENSG00000204632	HLA-G	2.47911	4.13293	0.013171
ENSG00000127418	FGFRL1	-2.47827	-14.6455	0.013202
ENSG00000108861	DUSP3	2.47786	2.63141	0.013217
ENSG00000154783	FGD5	2.47745	2.46914	0.013233
ENSG00000143420	ENSA	-2.4773	-35.423	0.013238
ENSG00000083457	ITGAE	-2.47688	-14.8676	0.013254
ENSG00000204315	FKBPL	-2.47648	-16.7202	0.013268
ENSG00000004779	NDUFAB1	-2.47246	-11.6608	0.013419
ENSG00000259571	BLID	-2.4718	-38.2504	0.013444
ENSG00000204385	SLC44A4	2.47163	4.83911	0.01345
ENSG00000137101	CD72	2.47151	8.54359	0.013455
ENSG00000016082	ISL1	2.4715	2.05288	0.013455
ENSG00000137707	BTG4	2.47114	9.12005	0.013468
ENSG00000182771	GRID1	-2.4686	-6.72043	0.013564
ENSG00000138594	TMOD3	-2.466	-9.34794	0.013663
ENSG00000089101	CFAP61	2.46586	4.49188	0.013668
ENSG00000147889	CDKN2A	-2.46581	-15.4463	0.01367
ENSG00000125484	GTF3C4	-2.46488	-9.36119	0.013706
ENSG00000077092	RARB	-2.46393	-10.6084	0.013742
ENSG00000112081	SRSF3	-2.46367	-10.59	0.013752
ENSG00000109163	GNRHR	2.46354	16.6932	0.013757
ENSG00000077348	EXOSC5	-2.46346	-2.56994	0.01376
ENSG00000150261	OR8K1	-2.46282	-85.6875	0.013785
ENSG00000130772	MED18	-2.46196	-46.3828	0.013818
ENSG00000166963	MAP1A	-2.46179	-13.2271	0.013825
ENSG00000164211	STARD4	2.4616	12.3759	0.013832
ENSG00000214655	ZSWIM8	-2.46081	-7.17213	0.013862
ENSG00000007047	MARK4	-2.46045	-8.73823	0.013876
ENSG00000158497	HMHB1	-2.4593	-30.7698	0.013921
ENSG00000123219	CENPK	2.45909	4.99507	0.013929
ENSG00000007372	PAX6	2.45888	15.378	0.013937
ENSG00000163006	CCDC138	-2.45868	-1.68414	0.013945
ENSG00000145626	UGT3A1	2.45865	4.45098	0.013946
ENSG00000103253	HAGHL	-2.45799	-2.79545	0.013972
ENSG00000138085	ATRAID	-2.45791	-10.236	0.013975
ENSG00000185000	DGAT1	2.45787	1.52835	0.013976
ENSG00000285938	ENSG00000285938	2.45729	2.72945	0.013999
ENSG00000091127	PUS7	-2.45643	-2.64914	0.014032
ENSG00000165275	TRMT10B	-2.45501	-24.0879	0.014088
ENSG00000150048	CLEC1A	2.45465	4.69734	0.014102
ENSG00000113643	RARS1	2.45431	3.84747	0.014116
ENSG00000205581	HMGN1	2.4532	8.95137	0.014159
ENSG00000187595	ZNF385C	-2.45176	-16.2627	0.014216
ENSG00000075089	ACTR6	2.45128	10.8916	0.014235
ENSG00000103197	TSC2	-2.45054	-217.476	0.014264
ENSG00000100926	TM9SF1	2.45002	4.60925	0.014285
ENSG00000110090	CPT1A	-2.44901	-5.03088	0.014325
ENSG00000135312	HTR1B	2.4488	1.07004	0.014333
ENSG00000179213	SIGLECL1	2.44845	26.7411	0.014347
ENSG00000103423	DNAJA3	2.44716	2.61879	0.014399
ENSG00000183260	ABHD16B	-2.44697	-16.6847	0.014406
ENSG00000159459	UBR1	-2.44685	-17	0.014411
ENSG00000175931	UBE2O	2.44587	3.55739	0.01445
ENSG00000145088	EAF2	-2.4451	-4.38291	0.014481
ENSG00000185888	PRSS38	2.4447	30.3734	0.014497
ENSG00000138375	SMARCAL1	-2.44452	-3.1083	0.014505
ENSG00000140297	GCNT3	2.44427	5.75335	0.014515
ENSG00000003402	CFLAR	2.44394	17.6971	0.014528
ENSG00000132842	AP3B1	2.4438	16.8182	0.014534
ENSG00000259132	ENSG00000259132	2.44379	8.42627	0.014534
ENSG00000100027	YPEL1	2.44282	5.4374	0.014573
ENSG00000233041	PHGR1	-2.4421	-9.27104	0.014602
ENSG00000161904	LEMD2	2.4421	3.40388	0.014602
ENSG00000163811	WDR43	2.44196	15.3722	0.014608
ENSG00000149806	FAU	2.44175	44.2772	0.014616
ENSG00000184381	PLA2G6	-2.44058	-3.99708	0.014664
ENSG00000078747	ITCH	-2.43906	-62.5036	0.014726
ENSG00000172487	OR8J1	-2.43804	-12.2509	0.014767
ENSG00000006282	SPATA20	2.43781	2.55315	0.014777
ENSG00000214338	SOGA3	-2.43679	-2.25273	0.014818
ENSG00000137491	SLCO2B1	-2.43673	-5.15508	0.014821
ENSG00000118579	MED28	-2.43519	-9.81487	0.014884
ENSG00000131067	GGT7	-2.43503	-5.61749	0.014891
ENSG00000124228	DDX27	-2.43438	-7.0748	0.014917
ENSG00000139915	MDGA2	-2.43432	-1.14429	0.01492
ENSG00000197599	CCDC154	2.43407	12.0789	0.01493
ENSG00000114861	FOXP1	2.43269	62.8661	0.014987
ENSG00000100625	SIX4	-2.43257	-2.56651	0.014992
ENSG00000103426	CORO7-PAM16	2.43133	5.46291	0.015044
ENSG00000103978	TMEM87A	2.43088	6.18566	0.015062
ENSG00000197448	GSTK1	2.43054	25.8579	0.015076
ENSG00000084112	SSH1	2.42839	5.18297	0.015166
ENSG00000250305	TRMT9B	-2.42837	-9.26872	0.015167
ENSG00000198746	GPATCH3	2.42809	15.1648	0.015179
ENSG00000177103	DSCAML1	-2.428	-2.66563	0.015182
ENSG00000215474	SKOR2	-2.42739	-10.0865	0.015208
ENSG00000101417	PXMP4	-2.42699	-5.42645	0.015225
ENSG00000142694	EVA1B	-2.42696	-8.57146	0.015226
ENSG00000109101	FOXN1	2.42668	64.7875	0.015238
ENSG00000174788	PCP2	2.42646	13.2414	0.015247
ENSG00000198723	TEX45	-2.42472	-7.00772	0.01532
ENSG00000171119	NRTN	-2.42435	-14.6023	0.015336
ENSG00000197837	H4C16	2.42374	1.72479	0.015362
ENSG00000092439	TRPM7	-2.42308	-5.94936	0.01539
ENSG00000182670	TTC3	-2.42147	-8.11181	0.015458
ENSG00000140694	PARN	-2.42081	-131.088	0.015486
ENSG00000105393	BABAM1	2.41983	10.5848	0.015528
ENSG00000144283	PKP4	-2.41928	-7.91968	0.015551
ENSG00000174226	SNX31	-2.41751	-5.31935	0.015627
ENSG00000167114	SLC27A4	-2.41749	-40.8981	0.015628
ENSG00000073711	PPP2R3A	2.41745	13.1111	0.01563
ENSG00000128039	SRD5A3	-2.41641	-8.47096	0.015674
ENSG00000145241	CENPC	-2.4161	-4.37691	0.015688
ENSG00000163064	EN1	-2.41566	-14.0476	0.015707
ENSG00000167977	KCTD5	2.41555	52.1415	0.015711
ENSG00000184708	EIF4ENIF1	2.41459	23.4283	0.015753
ENSG00000257446	ZNF878	-2.41382	-22.8656	0.015786
ENSG00000112473	SLC39A7	-2.41348	-4.83912	0.015801
ENSG00000179841	AKAP5	-2.41315	-14.9707	0.015815
ENSG00000196502	SULT1A1	2.4118	0.98499	0.015874
ENSG00000162738	VANGL2	2.4117	5.51098	0.015878
ENSG00000176884	GRIN1	2.41087	44.2666	0.015914
ENSG00000184709	LRRC26	2.41002	20.0467	0.015952
ENSG00000051128	HOMER3	-2.40863	-8.66005	0.016012
ENSG00000129472	RAB2B	-2.4084	-11.0777	0.016023
ENSG00000254221	PCDHGB1	-2.4057	-11.6599	0.016142
ENSG00000128641	MYO1B	2.4055	10.639	0.01615
ENSG00000261787	TCF24	2.40513	90.2874	0.016167
ENSG00000167094	TTC16	2.40512	60.2826	0.016167
ENSG00000063515	GSC2	-2.40484	-19.3076	0.01618
ENSG00000123836	PFKFB2	2.40406	3.62692	0.016214
ENSG00000110619	CARS1	-2.40378	-7.19789	0.016227
ENSG00000137218	FRS3	-2.40324	-4.08278	0.016251
ENSG00000115661	STK16	-2.40309	-11.3631	0.016257
ENSG00000130720	FIBCD1	-2.40244	-39.4068	0.016286
ENSG00000130717	UCK1	2.40167	4.99405	0.01632
ENSG00000084764	MAPRE3	-2.40164	-2.13378	0.016322
ENSG00000165685	TMEM52B	2.40098	15.0546	0.016351
ENSG00000164045	CDC25A	2.39949	17.2352	0.016418
ENSG00000086232	EIF2AK1	2.39943	1.11702	0.01642
ENSG00000040341	STAU2	2.39925	13.8666	0.016429
ENSG00000203970	DEFB110	2.39859	60.0984	0.016459
ENSG00000165650	PDZD8	2.39826	1.99696	0.016473
ENSG00000213424	KRT222	-2.39775	-22.3688	0.016496
ENSG00000288623	ENSG00000288623	2.3973	14.0746	0.016516
ENSG00000104093	DMXL2	-2.39664	-1.9442	0.016546
ENSG00000111424	VDR	2.39617	9.49701	0.016567
ENSG00000106714	CNTNAP3	-2.39609	-1057.48	0.016571
ENSG00000091986	CCDC80	-2.39606	-3.40206	0.016572
ENSG00000188425	NANOS2	-2.3957	-42.5203	0.016589
ENSG00000103855	CD276	-2.39554	-11.3461	0.016596
ENSG00000156381	ANKRD9	-2.39516	-12.4747	0.016613
ENSG00000205659	LIN52	2.39499	2.93461	0.016621
ENSG00000171574	ZNF584	2.39424	6.97831	0.016655
ENSG00000100209	HSCB	-2.39347	-2.98905	0.01669
ENSG00000204560	DHX16	-2.39208	-4.34933	0.016753
ENSG00000145919	BOD1	2.39189	17.0881	0.016762
ENSG00000175087	PDIK1L	-2.39141	-10.3631	0.016784
ENSG00000217555	CKLF	2.39073	1.73573	0.016815
ENSG00000116120	FARSB	2.3901	13.6069	0.016844
ENSG00000164010	ERMAP	-2.38989	-19.1592	0.016854
ENSG00000168263	KCNV2	-2.38955	-11.5889	0.016869
ENSG00000263528	IKBKE	-2.38934	-2.57082	0.016879
ENSG00000139725	RHOF	-2.38815	-6.87572	0.016934
ENSG00000269858	EGLN2	-2.38757	-6.64177	0.01696
ENSG00000140931	CMTM3	2.3868	5.31381	0.016996
ENSG00000288614	ENSG00000288614	2.38654	32.5895	0.017008
ENSG00000126785	RHOJ	-2.38507	-2.26559	0.017076
ENSG00000184517	ZFP1	-2.38501	-13.3143	0.017078
ENSG00000111780	ENSG00000111780	-2.3849	-11.9784	0.017084
ENSG00000146247	PHIP	-2.38411	-29.242	0.01712
ENSG00000196358	NTNG2	2.38396	7.24528	0.017127
ENSG00000168143	FAM83B	2.38347	3.81289	0.01715
ENSG00000116748	AMPD1	2.38241	64.6119	0.0172
ENSG00000278588	H2BC10	2.38215	29.5927	0.017212
ENSG00000230358	SPDYE21	-2.37932	-12.6613	0.017344
ENSG00000266967	AARSD1	2.37919	14.719	0.017351
ENSG00000154102	C16orf74	2.37792	2.34308	0.01741
ENSG00000275221	H2AC15	-2.37786	-21.3879	0.017413
ENSG00000135424	ITGA7	2.37783	2.1708	0.017415
ENSG00000223496	EXOSC6	-2.37759	-7.8594	0.017426
ENSG00000172992	DCAKD	-2.37755	-3.41148	0.017428
ENSG00000164099	PRSS12	2.37731	5.5344	0.017439
ENSG00000156990	RPUSD3	-2.37488	-6.05968	0.017555
ENSG00000013364	MVP	-2.37464	-2.17963	0.017566
ENSG00000146587	RBAK	-2.37463	-0.75486	0.017566
ENSG00000100399	CHADL	2.37453	4.89746	0.017571
ENSG00000068796	KIF2A	-2.37401	-9.16097	0.017596
ENSG00000167543	TP53I13	2.37372	25.5829	0.01761
ENSG00000105671	DDX49	2.37267	5.19494	0.01766
ENSG00000165646	SLC18A2	-2.37181	-1.49093	0.017701
ENSG00000184544	DHRS7C	2.37137	22.2138	0.017722
ENSG00000145632	PLK2	2.36979	8.72706	0.017798
ENSG00000181788	SIAH2	2.3697	46.0863	0.017802
ENSG00000163472	TMEM79	2.36959	23.2041	0.017808
ENSG00000100139	MICALL1	2.3692	26.1812	0.017826
ENSG00000176406	RIMS2	-2.36908	-8.62298	0.017833
ENSG00000149016	TUT1	-2.36901	-21.3571	0.017836
ENSG00000130540	SULT4A1	-2.36895	-2.77014	0.017839
ENSG00000100122	CRYBB1	2.36819	9.53605	0.017875
ENSG00000111642	CHD4	-2.36814	-49.9398	0.017878
ENSG00000171861	MRM3	2.36705	12.7697	0.017931
ENSG00000143401	ANP32E	2.36651	8.35493	0.017957
ENSG00000196652	ZKSCAN5	-2.36607	-13.8479	0.017978
ENSG00000153071	DAB2	2.36607	2.59111	0.017978
ENSG00000198874	TYW1	-2.36595	-6.46972	0.017984
ENSG00000139549	DHH	2.36571	72.2513	0.017996
ENSG00000151498	ACAD8	2.36491	10.4259	0.018035
ENSG00000016602	CLCA4	2.36475	26.4781	0.018042
ENSG00000167468	GPX4	-2.36465	-7.71785	0.018047
ENSG00000171792	RHNO1	-2.3637	-1.00513	0.018093
ENSG00000069974	RAB27A	2.36313	3.96543	0.018122
ENSG00000183765	CHEK2	-2.3627	-2.79751	0.018142
ENSG00000184786	DYNLT2	2.36254	10.6993	0.01815
ENSG00000239697	TNFSF12	2.36242	5.41204	0.018156
ENSG00000169242	EFNA1	-2.36068	-3.63876	0.018241
ENSG00000161082	CELF5	2.36061	20.9281	0.018245
ENSG00000119321	FKBP15	-2.35964	-8.19575	0.018293
ENSG00000138081	FBXO11	2.35956	91.9902	0.018297
ENSG00000180264	ADGRD2	-2.35785	-12.6342	0.018381
ENSG00000177202	SPACA4	2.35664	52.5859	0.018441
ENSG00000123342	MMP19	-2.35662	-23.1193	0.018442
ENSG00000168675	LDLRAD4	-2.35645	-4.20551	0.01845
ENSG00000141499	WRAP53	2.35634	12.3764	0.018456
ENSG00000085231	AK6	2.3549	27.7909	0.018528
ENSG00000125522	NPBWR2	-2.35378	-47.4426	0.018583
ENSG00000146576	INTS15	2.35352	179.637	0.018596
ENSG00000148110	MFSD14B	2.35339	9.17865	0.018603
ENSG00000241106	HLA-DOB	-2.35288	-3.16872	0.018628
ENSG00000164318	EGFLAM	2.35219	10.6615	0.018663
ENSG00000253506	NACA2	2.35076	8.06818	0.018735
ENSG00000133275	CSNK1G2	-2.34988	-7.08423	0.018779
ENSG00000284718	SCYGR7	-2.34892	-11.0062	0.018828
ENSG00000117586	TNFSF4	-2.34793	-10.2671	0.018878
ENSG00000147647	DPYS	2.3474	6.9961	0.018905
ENSG00000092529	CAPN3	-2.34671	-25.0918	0.01894
ENSG00000215545	DEFB116	-2.3458	-46.2053	0.018986
ENSG00000180098	TRNAU1AP	-2.34537	-8.34699	0.019008
ENSG00000063177	RPL18	2.34407	27.0243	0.019075
ENSG00000163507	CIP2A	-2.34313	-12.1199	0.019123
ENSG00000185269	NOTUM	-2.3427	-4.72822	0.019145
ENSG00000172530	BANP	2.34265	8.89416	0.019147
ENSG00000228474	OST4	2.34214	58.2429	0.019174
ENSG00000260643	ENSG00000260643	2.34177	2.45547	0.019192
ENSG00000087495	PHACTR3	-2.34176	-2.45785	0.019193
ENSG00000076826	CAMSAP3	-2.3417	-10.8947	0.019196
ENSG00000170893	TRH	2.34164	20.6341	0.019199
ENSG00000270757	HSPE1-MOB4	-2.34145	-17.8787	0.019209
ENSG00000243147	MRPL33	2.34138	28.039	0.019212
ENSG00000103313	MEFV	2.34135	45.7041	0.019214
ENSG00000136487	GH2	-2.34111	-30.8017	0.019226
ENSG00000082196	C1QTNF3	-2.34049	-11.1486	0.019258
ENSG00000129467	ADCY4	-2.3399	-1.52044	0.019289
ENSG00000117877	POLR1G	-2.33988	-2.22192	0.01929
ENSG00000104059	ENTREP2	2.33982	2.67781	0.019293
ENSG00000177669	MBOAT4	2.33905	8.91243	0.019333
ENSG00000153707	PTPRD	2.33867	1.55366	0.019353
ENSG00000162882	HAAO	2.33827	9.85885	0.019373
ENSG00000145375	SPATA5	2.33786	5.14277	0.019394
ENSG00000229117	RPL41	2.33785	25.417	0.019395
ENSG00000142552	RCN3	2.33766	6.45791	0.019405
ENSG00000163632	C3orf49	-2.33693	-11.4609	0.019443
ENSG00000187005	KRTAP21-1	2.33481	73.4005	0.019553
ENSG00000115904	SOS1	2.33442	26.8284	0.019574
ENSG00000138031	ADCY3	-2.33438	-9.03262	0.019576
ENSG00000140993	TIGD7	-2.33437	-2.24413	0.019576
ENSG00000153487	ING1	2.33385	4.22564	0.019604
ENSG00000143363	PRUNE1	2.33318	4.38947	0.019639
ENSG00000228607	CLDN25	-2.33278	-47.7401	0.01966
ENSG00000185155	MIXL1	2.33268	3.8529	0.019665
ENSG00000173013	CCDC96	2.331	8.49857	0.019753
ENSG00000160050	CCDC28B	2.3309	40.5163	0.019758
ENSG00000253485	PCDHGA5	-2.33075	-15.9235	0.019767
ENSG00000174059	CD34	2.32881	16.4426	0.019869
ENSG00000181027	FKRP	2.3287	3.49623	0.019875
ENSG00000289764	ENSG00000289764	2.32834	7.90568	0.019894
ENSG00000148795	CYP17A1	2.32828	4.01591	0.019897
ENSG00000137080	IFNA21	2.32804	110.674	0.01991
ENSG00000261796	ISY1-RAB43	2.32802	37.0722	0.019911
ENSG00000185022	MAFF	-2.32786	-10.2171	0.01992
ENSG00000163536	SERPINI1	-2.32708	-2.70083	0.019961
ENSG00000132718	SYT11	2.32695	12.0053	0.019968
ENSG00000149489	ROM1	-2.32675	-5.28311	0.019979
ENSG00000092841	MYL6	-2.3263	-26.4043	0.020003
ENSG00000123064	DDX54	-2.32629	-8.19172	0.020003
ENSG00000151773	CCDC122	2.32612	4.52681	0.020012
ENSG00000151364	KCTD14	-2.32609	-2.30729	0.020014
ENSG00000204006	C1orf185	-2.32606	-54.9426	0.020015
ENSG00000131771	PPP1R1B	-2.3251	-17.2355	0.020067
ENSG00000188991	SLC15A5	-2.32386	-24.126	0.020133
ENSG00000171204	TMEM126B	-2.32337	-27.9568	0.02016
ENSG00000164631	ZNF12	-2.32306	-4.82547	0.020176
ENSG00000174963	ZIC4	2.32165	58.4627	0.020252
ENSG00000235718	MFRP	2.32125	13.0852	0.020273
ENSG00000166971	AKTIP	2.32082	16.2566	0.020297
ENSG00000136827	TOR1A	-2.32028	-3.3551	0.020326
ENSG00000136816	TOR1B	2.31994	6.76072	0.020344
ENSG00000034152	MAP2K3	-2.31964	-29.0144	0.020361
ENSG00000149527	PLCH2	-2.31952	-36.4784	0.020367
ENSG00000178460	MCMDC2	-2.31909	-22.547	0.02039
ENSG00000126856	PRDM7	-2.31897	-4.55217	0.020397
ENSG00000068001	HYAL2	-2.31876	-20.4288	0.020408
ENSG00000185897	FFAR3	-2.31868	-17.5977	0.020412
ENSG00000139974	SLC38A6	2.31719	5.28821	0.020493
ENSG00000183423	LRIT3	-2.31679	-6.35712	0.020515
ENSG00000143412	ANXA9	2.31579	13.6951	0.02057
ENSG00000251664	PCDHA12	2.31525	14.2757	0.020599
ENSG00000133574	GIMAP4	-2.31496	-0.78491	0.020615
ENSG00000114416	FXR1	2.31488	14.3073	0.02062
ENSG00000157211	CDCP2	-2.31477	-6.85528	0.020626
ENSG00000166226	CCT2	2.31469	9.50478	0.02063
ENSG00000204140	CLPSL1	-2.3143	-18.4612	0.020651
ENSG00000115998	C2orf42	-2.31318	-8.1342	0.020713
ENSG00000160460	SPTBN4	2.31222	6.29926	0.020766
ENSG00000142197	DOP1B	-2.31216	-2.20086	0.020769
ENSG00000157703	SVOPL	2.31176	31.7813	0.020791
ENSG00000114770	ABCC5	2.31064	3.70656	0.020853
ENSG00000167487	KLHL26	-2.30987	-12.6202	0.020895
ENSG00000171174	RBKS	2.30887	15.0611	0.020951
ENSG00000104833	TUBB4A	-2.3085	-19.8754	0.020971
ENSG00000165525	NEMF	2.30727	7.14902	0.02104
ENSG00000189090	FAM25G	-2.307	-1591.96	0.021055
ENSG00000185608	MRPL40	-2.30673	-10.3488	0.02107
ENSG00000145911	N4BP3	2.30613	3.96603	0.021103
ENSG00000109180	OCIAD1	-2.3057	-53.6356	0.021127
ENSG00000167196	FBXO22	-2.30565	-9.67821	0.02113
ENSG00000174099	MSRB3	-2.30519	-33.4731	0.021156
ENSG00000123352	SPATS2	-2.30477	-18.5457	0.021179
ENSG00000168016	TRANK1	-2.30474	-2.9288	0.021181
ENSG00000109466	KLHL2	-2.30454	-8.47073	0.021192
ENSG00000073169	SELENOO	-2.30445	-1192.52	0.021198
ENSG00000196335	STK31	2.30414	3.72196	0.021215
ENSG00000101365	IDH3B	-2.30325	-4.37528	0.021265
ENSG00000133195	SLC39A11	2.30295	3.22343	0.021282
ENSG00000008300	CELSR3	2.30294	32.1664	0.021282
ENSG00000189050	RNFT1	-2.3029	-3.91235	0.021285
ENSG00000135392	DNAJC14	2.30283	14.3122	0.021288
ENSG00000244255	ENSG00000244255	-2.30086	-8.63471	0.021399
ENSG00000115507	OTX1	2.30081	14.5602	0.021402
ENSG00000125910	S1PR4	2.30015	33.7401	0.02144
ENSG00000174032	SLC25A30	-2.29957	-7.07055	0.021473
ENSG00000105968	H2AZ2	2.29845	11.9094	0.021536
ENSG00000171488	LRRC8C	2.29832	4.37518	0.021544
ENSG00000172775	PSME3IP1	-2.29775	-4.69042	0.021576
ENSG00000142611	PRDM16	2.29728	2.60863	0.021603
ENSG00000106823	ECM2	2.29705	9.67601	0.021616
ENSG00000172260	NEGR1	-2.29591	-17.1433	0.021681
ENSG00000149634	SPATA25	2.29492	25.3479	0.021738
ENSG00000164953	TMEM67	-2.29482	-20.251	0.021744
ENSG00000145623	OSMR	-2.29464	-6.039	0.021754
ENSG00000175938	ORAI3	-2.2944	-35.7627	0.021767
ENSG00000197020	ZNF100	-2.29322	-3.24493	0.021835
ENSG00000175602	CCDC85B	-2.29177	-14.6502	0.021919
ENSG00000124279	FASTKD3	-2.29153	-9.20776	0.021933
ENSG00000180537	RNF182	-2.29138	-5.10133	0.021942
ENSG00000186190	BPIFB3	2.29127	34.1566	0.021948
ENSG00000155026	RSPH10B	2.29122	17.6753	0.021951
ENSG00000174791	RIN1	-2.2901	-23.2158	0.022015
ENSG00000198964	SGMS1	2.28982	16.5278	0.022032
ENSG00000205867	KRTAP5-2	-2.28892	-20.7919	0.022084
ENSG00000149735	GPHA2	-2.28881	-26.9709	0.022091
ENSG00000185056	C5orf47	2.2883	26.7521	0.02212
ENSG00000197774	EME2	2.28737	6.8961	0.022174
ENSG00000183090	FREM3	2.28737	7.49606	0.022174
ENSG00000145555	MYO10	2.28689	5.7846	0.022202
ENSG00000119919	NKX2-3	-2.28656	-12.8565	0.022222
ENSG00000179630	LACC1	2.28616	3.81851	0.022245
ENSG00000143322	ABL2	2.28596	6.09208	0.022256
ENSG00000064225	ST3GAL6	-2.28564	-3.15695	0.022275
[truncated: 16,614 more rows]
