# Supplementary material for: scPrediXcan integrates deep learning methods and single-cell data into a cell-type-specific transcriptome-wide association study framework
Source: Cell Genom. 2025 May 14;5(5):100875. doi: 10.1016/j.xgen.2025.100875 (PMC12143334; doi:10.1016/j.xgen.2025.100875)
Supplement: Data S1. Tables S1–S47 [file mmc2.zip › Supplemental_tables/TableS6.xlsx]

## Sheet: Table_S6_AlphaCell
gene	gene_name	zscore	effect_size	pvalue
ENSG00000140382	HMG20A	-14.3684	-130.876	8.17e-47
ENSG00000090316	MAEA	-13.9267	-40.2757	4.36e-44
ENSG00000275410	HNF1B	12.9137	11.0544	3.77e-38
ENSG00000109501	WFS1	12.8198	14.5101	1.27e-37
ENSG00000073792	IGF2BP2	12.7843	96.21	2.01e-37
ENSG00000165066	NKX6-3	-12.3127	-19.9108	7.74e-35
ENSG00000169783	LINGO1	11.3842	80.6686	5.01e-30
ENSG00000119912	IDE	-10.9031	-11.9989	1.11e-27
ENSG00000115226	FNDC4	10.6611	78.3758	1.55e-26
ENSG00000127603	MACF1	-10.039	-77.0878	1.03e-23
ENSG00000101074	R3HDML	-9.77964	-17.8013	1.38e-22
ENSG00000151465	CDC123	-9.7268	-126.78	2.32e-22
ENSG00000109670	FBXW7	9.71803	133.697	2.53e-22
ENSG00000129003	VPS13C	-9.7169	-60.3129	2.55e-22
ENSG00000125746	EML2	-9.47267	-23.2598	2.73e-21
ENSG00000196781	TLE1	9.40083	25.5546	5.41e-21
ENSG00000198355	PIM3	-9.31816	-40.9234	1.18e-20
ENSG00000149948	HMGA2	-8.82976	-60.8025	1.05e-18
ENSG00000153814	JAZF1	-8.81464	-50.4214	1.2e-18
ENSG00000213221	DNLZ	-8.30939	-81.1124	9.62e-17
ENSG00000187486	KCNJ11	-8.28227	-4.67916	1.21e-16
ENSG00000163635	ATXN7	-8.2318	-59.9001	1.84e-16
ENSG00000163909	HEYL	7.98144	25.4134	1.45e-15
ENSG00000158321	AUTS2	7.96427	64.9545	1.66e-15
ENSG00000011478	QPCTL	7.91191	62.3849	2.53e-15
ENSG00000140553	UNC45A	-7.84553	-38.7596	4.31e-15
ENSG00000164941	INTS8	-7.72209	-16.7239	1.14e-14
ENSG00000008196	TFAP2B	7.68986	107.781	1.47e-14
ENSG00000163634	THOC7	-7.45517	-58.6451	8.98e-14
ENSG00000106633	GCK	7.45192	2.15575	9.2e-14
ENSG00000184508	HDDC3	-7.31976	-20.283	2.48e-13
ENSG00000084734	GCKR	7.26811	51.4795	3.65e-13
ENSG00000169410	PTPN9	7.24354	12.0632	4.37e-13
ENSG00000152409	JMY	7.22952	6.5139	4.85e-13
ENSG00000157992	KRTCAP3	7.2098	14.7764	5.6e-13
ENSG00000154122	ANKH	7.20538	23.9612	5.79e-13
ENSG00000112282	MED23	-7.17416	-51.1343	7.28e-13
ENSG00000179262	RAD23A	7.14377	53.4987	9.08e-13
ENSG00000129757	CDKN1C	-7.12199	-77.0105	1.06e-12
ENSG00000130208	APOC1	7.0616	55.8322	1.65e-12
ENSG00000119242	CCDC92	-7.00792	-155.778	2.42e-12
ENSG00000165879	FRAT1	6.99797	19.4259	2.6e-12
ENSG00000117461	PIK3R3	-6.98822	-21.6993	2.78e-12
ENSG00000177971	IMP3	6.93612	85.6318	4.03e-12
ENSG00000204538	PSORS1C2	6.9257	11.8704	4.34e-12
ENSG00000149596	JPH2	-6.90542	-10.4698	5.01e-12
ENSG00000104976	SNAPC2	6.89289	74.8578	5.47e-12
ENSG00000188211	NCR3LG1	-6.88275	-5.10619	5.87e-12
ENSG00000124194	GDAP1L1	-6.86399	-7.61178	6.7e-12
ENSG00000010310	GIPR	-6.8608	-9.98056	6.85e-12
ENSG00000197361	FBXL22	6.82277	7.17787	8.93e-12
ENSG00000183682	BMP8A	6.80156	5.94279	1.03e-11
ENSG00000140365	COMMD4	-6.79077	-73.5678	1.12e-11
ENSG00000170608	FOXA3	-6.76715	-12.8967	1.31e-11
ENSG00000148384	INPP5E	-6.73431	-12.3359	1.65e-11
ENSG00000134249	ADAM30	6.73266	40.5727	1.67e-11
ENSG00000166965	RCCD1	6.70883	2.6917	1.96e-11
ENSG00000197136	PCNX3	-6.67743	-14.4322	2.43e-11
ENSG00000065665	SEC61A2	-6.62665	-8.56272	3.43e-11
ENSG00000161860	SYCE2	-6.62169	-11.1745	3.55e-11
ENSG00000179115	FARSA	-6.57782	-26.0799	4.77e-11
ENSG00000204536	CCHCR1	-6.52374	-6.01348	6.86e-11
ENSG00000159588	CCDC17	-6.49954	-17.9712	8.06e-11
ENSG00000118971	CCND2	6.46646	8.80692	1e-10
ENSG00000058404	CAMK2B	6.45513	15.4531	1.08e-10
ENSG00000124780	KCNK17	-6.44039	-3.1009	1.19e-10
ENSG00000140398	NEIL1	6.43177	75.8834	1.26e-10
ENSG00000204531	POU5F1	-6.42806	-1.50831	1.29e-10
ENSG00000009335	UBE3C	-6.40667	-19.4377	1.49e-10
ENSG00000104936	DMPK	6.39714	9.67343	1.58e-10
ENSG00000125970	RALY	6.39503	46.0149	1.61e-10
ENSG00000115207	GTF3C2	-6.38927	-26.946	1.67e-10
ENSG00000105607	GCDH	-6.35658	-21.7313	2.06e-10
ENSG00000087448	KLHL42	6.34894	16.7433	2.17e-10
ENSG00000115211	EIF2B4	6.34642	52.1941	2.2e-10
ENSG00000185122	HSF1	6.32709	56.5952	2.5e-10
ENSG00000004534	RBM6	6.31087	51.7911	2.77e-10
ENSG00000043143	JADE2	6.28855	13.0406	3.2e-10
ENSG00000134256	CD101	-6.28416	-10.4931	3.3e-10
ENSG00000173465	ZNRD2	6.2423	9.82153	4.31e-10
ENSG00000261236	BOP1	6.24007	144.966	4.37e-10
ENSG00000140718	FTO	6.21307	15.2172	5.2e-10
ENSG00000108669	CYTH1	6.17517	23.8283	6.61e-10
ENSG00000145723	GIN1	-6.1085	-11.1432	1.01e-09
ENSG00000228789	HCG22	6.09226	22.4419	1.11e-09
ENSG00000173338	KCNK7	-6.08608	-18.1013	1.16e-09
ENSG00000164647	STEAP1	6.06547	5.87545	1.32e-09
ENSG00000176973	FAM89B	-6.05206	-63.8488	1.43e-09
ENSG00000159592	GPBP1L1	-6.02047	-29.4269	1.74e-09
ENSG00000160972	PPP1R16A	-6.0107	-922.281	1.85e-09
ENSG00000255154	HTD2	-5.99134	-6.11863	2.08e-09
ENSG00000165684	SNAPC4	-5.9442	-34.4298	2.78e-09
ENSG00000106631	MYL7	5.9371	2.48347	2.9e-09
ENSG00000265118	ENSG00000265118	-5.92332	-33.7528	3.16e-09
ENSG00000157823	AP3S2	5.88926	8.71074	3.88e-09
ENSG00000128833	MYO5C	-5.8859	-6.30232	3.96e-09
ENSG00000213949	ITGA1	-5.88202	-2.23465	4.05e-09
ENSG00000086015	MAST2	-5.87297	-10.1235	4.28e-09
ENSG00000163584	RPL22L1	5.87051	59.7858	4.34e-09
ENSG00000159596	TMEM69	-5.81047	-81.3338	6.23e-09
ENSG00000172803	SNX32	5.78433	18.3666	7.28e-09
ENSG00000130202	NECTIN2	-5.77723	-4.80831	7.59e-09
ENSG00000176635	HORMAD2	5.73578	18.0707	9.71e-09
ENSG00000171307	ZDHHC16	-5.73003	-22.8534	1e-08
ENSG00000178750	STX19	5.70864	12.1457	1.14e-08
ENSG00000185722	ANKFY1	-5.69813	-28.7521	1.21e-08
ENSG00000180176	TH	5.65994	17.3258	1.51e-08
ENSG00000181274	FRAT2	5.64518	18.54	1.65e-08
ENSG00000143632	ACTA1	5.64341	34.7633	1.67e-08
ENSG00000179284	DAND5	-5.63807	-78.1202	1.72e-08
ENSG00000149926	TLCD3B	5.60252	8.63915	2.11e-08
ENSG00000161016	RPL8	5.596	7.30029	2.19e-08
ENSG00000179344	HLA-DQB1	-5.59224	-0.91446	2.24e-08
ENSG00000204472	AIF1	5.58565	9.59323	2.33e-08
ENSG00000187664	HAPLN4	-5.55426	-13.3448	2.79e-08
ENSG00000261678	SCRT1	5.54732	40.7731	2.9e-08
ENSG00000171962	DRC3	-5.52873	-11.7938	3.23e-08
ENSG00000163898	LIPH	5.50815	7.14419	3.63e-08
ENSG00000095066	HOOK2	-5.49392	-10.4965	3.93e-08
ENSG00000140400	MAN2C1	-5.49323	-63.2809	3.95e-08
ENSG00000254402	LRRC24	-5.482	-9.09943	4.21e-08
ENSG00000101052	IFT52	5.45929	21.1324	4.78e-08
ENSG00000113615	SEC24A	-5.45355	-78.4571	4.94e-08
ENSG00000196547	MAN2A2	-5.45036	-6.59219	5.03e-08
ENSG00000169371	SNUPN	-5.44915	-24.9117	5.06e-08
ENSG00000145730	PAM	-5.43973	-3.17077	5.34e-08
ENSG00000213722	DDAH2	5.43049	17.616	5.62e-08
ENSG00000163257	DCAF16	-5.42047	-32.9828	5.94e-08
ENSG00000153094	BCL2L11	5.41036	2.43332	6.29e-08
ENSG00000145725	PPIP5K2	-5.40838	-10.665	6.36e-08
ENSG00000132463	GRSF1	-5.39301	-33.7528	6.93e-08
ENSG00000178177	LCORL	5.38793	8.52212	7.13e-08
ENSG00000141458	NPC1	5.37976	16.046	7.46e-08
ENSG00000104626	ERI1	-5.37558	-5.47187	7.63e-08
ENSG00000285085	ENSG00000285085	-5.36135	-17.7298	8.26e-08
ENSG00000171634	BPTF	5.35669	62.2096	8.48e-08
ENSG00000176714	CCDC121	5.33764	58.0192	9.42e-08
ENSG00000125977	EIF2S2	-5.32929	-86.7997	9.86e-08
ENSG00000213588	ZBTB9	5.3102	48.0572	1.1e-07
ENSG00000188095	MESP2	5.30565	25.7843	1.12e-07
ENSG00000180535	BHLHA15	-5.30167	-2.87455	1.15e-07
ENSG00000111716	LDHB	5.26487	13.7698	1.4e-07
ENSG00000131446	MGAT1	5.25005	19.9421	1.52e-07
ENSG00000171311	EXOSC1	-5.24138	-28.0067	1.59e-07
ENSG00000149932	TMEM219	5.21395	43.4622	1.85e-07
ENSG00000140391	TSPAN3	5.21269	40.7598	1.86e-07
ENSG00000138074	SLC5A6	5.19015	49.4365	2.1e-07
ENSG00000145833	DDX46	5.18424	19.5743	2.17e-07
ENSG00000198056	PRIM1	5.17481	13.016	2.28e-07
ENSG00000032219	ARID4A	-5.17402	-28.2207	2.29e-07
ENSG00000140368	PSTPIP1	-5.16768	-22.1867	2.37e-07
ENSG00000055044	NOP58	5.16104	27.8495	2.46e-07
ENSG00000221988	PPT2	-5.15767	-44.0558	2.5e-07
ENSG00000148655	LRMDA	-5.15591	-5.70561	2.52e-07
ENSG00000221955	SLC12A8	-5.14815	-1.43559	2.63e-07
ENSG00000204287	HLA-DRA	-5.14547	-5.42866	2.67e-07
ENSG00000173442	EHBP1L1	-5.12345	-79.9963	3e-07
ENSG00000101421	CHMP4B	-5.11282	-32.3951	3.17e-07
ENSG00000196735	HLA-DQA1	-5.11071	-2.70247	3.21e-07
ENSG00000184056	VPS33B	-5.10066	-11.1491	3.38e-07
ENSG00000197429	IPP	5.09114	26.1477	3.56e-07
ENSG00000185920	PTCH1	5.0628	9.40739	4.13e-07
ENSG00000164077	MON1A	-5.06041	-24.8417	4.18e-07
ENSG00000066382	MPPED2	-5.04809	-3.95402	4.46e-07
ENSG00000090621	PABPC4	5.04787	23.0174	4.47e-07
ENSG00000160695	VPS11	5.0476	14.8374	4.47e-07
ENSG00000142230	SAE1	5.04542	16.7729	4.53e-07
ENSG00000132780	NASP	-5.0442	-44.1112	4.55e-07
ENSG00000185862	EVI2B	-5.04403	-70.3193	4.56e-07
ENSG00000142186	SCYL1	-5.0203	-94.4166	5.16e-07
ENSG00000177464	GPR4	-5.01699	-65.2517	5.25e-07
ENSG00000155875	SAXO1	-5.01654	-19.0644	5.26e-07
ENSG00000175115	PACS1	5.01192	9.35053	5.39e-07
ENSG00000196296	ATP2A1	-5.01178	-11.5096	5.39e-07
ENSG00000100567	PSMA3	-5.0046	-146.104	5.6e-07
ENSG00000167491	GATAD2A	5.00429	8.00317	5.61e-07
ENSG00000174996	KLC2	-5.0021	-36.5341	5.67e-07
ENSG00000198876	DCAF12	5.00069	31.5703	5.71e-07
ENSG00000121653	MAPK8IP1	-5.00022	-12.4786	5.73e-07
ENSG00000101187	SLCO4A1	-4.99796	-2.53622	5.79e-07
ENSG00000147799	ARHGAP39	-4.99732	-21.8567	5.81e-07
ENSG00000174851	YIF1A	-4.98265	-35.3213	6.27e-07
ENSG00000204305	AGER	4.98216	6.77599	6.29e-07
ENSG00000163581	SLC2A2	-4.97863	-4.00578	6.4e-07
ENSG00000159224	GIP	-4.97688	-50.138	6.46e-07
ENSG00000198169	ZNF251	-4.97495	-38.3751	6.53e-07
ENSG00000070759	TESK2	-4.97407	-1.58134	6.56e-07
ENSG00000072310	SREBF1	-4.97114	-9.29291	6.66e-07
ENSG00000068137	PLEKHH3	-4.94734	-14.8469	7.52e-07
ENSG00000159199	ATP5MC1	-4.93899	-6.14345	7.85e-07
ENSG00000102908	NFAT5	-4.93441	-46.2701	8.04e-07
ENSG00000168936	TMEM129	4.93372	27.7392	8.07e-07
ENSG00000167701	GPT	4.92562	27.7277	8.41e-07
ENSG00000156642	NPTN	4.92443	29.5596	8.46e-07
ENSG00000175662	TOM1L2	4.92142	10.6052	8.59e-07
ENSG00000196712	NF1	4.91411	81.5306	8.92e-07
ENSG00000037042	TUBG2	4.91341	7.87956	8.95e-07
ENSG00000198860	TSEN15	4.9101	27.8759	9.1e-07
ENSG00000130749	ZC3H4	4.90576	4.33023	9.31e-07
ENSG00000108797	CNTNAP1	-4.89867	-35.2153	9.65e-07
ENSG00000115204	MPV17	-4.89864	-165.139	9.65e-07
ENSG00000112514	CUTA	-4.89751	-57.5404	9.71e-07
ENSG00000187122	SLIT1	-4.89601	-4.8376	9.78e-07
ENSG00000163794	UCN	4.89223	35.0347	9.97e-07
ENSG00000184611	KCNH7	4.87406	2.90649	1.09e-06
ENSG00000179218	CALR	4.86845	13.4572	1.12e-06
ENSG00000189403	HMGB1	-4.86646	-9.30439	1.14e-06
ENSG00000176248	ANAPC2	4.86272	50.3009	1.16e-06
ENSG00000159217	IGF2BP1	4.8577	63.6649	1.19e-06
ENSG00000205981	DNAJC19	-4.85375	-248.324	1.21e-06
ENSG00000175164	ABO	4.83862	3.68868	1.31e-06
ENSG00000155229	MMS19	-4.83799	-7.65285	1.31e-06
ENSG00000214029	ZNF891	-4.82195	-17.5688	1.42e-06
ENSG00000117472	TSPAN1	-4.80787	-22.0521	1.53e-06
ENSG00000108468	CBX1	-4.80592	-9.91588	1.54e-06
ENSG00000234745	HLA-B	-4.79089	-1.64159	1.66e-06
ENSG00000068078	FGFR3	4.78829	15.9968	1.68e-06
ENSG00000089101	CFAP61	4.78771	18.1037	1.69e-06
ENSG00000283267	FAM237B	4.77314	5.96601	1.81e-06
ENSG00000110435	PDHX	-4.76813	-11.1677	1.86e-06
ENSG00000278311	GGNBP2	4.76788	3.66788	1.86e-06
ENSG00000172362	OR5B12	-4.76583	-66.0727	1.88e-06
ENSG00000168970	JMJD7-PLA2G4B	-4.75975	-28.0582	1.94e-06
ENSG00000152359	POC5	-4.75347	-11.0095	2e-06
ENSG00000169375	SIN3A	4.75299	96.0902	2e-06
ENSG00000128606	LRRC17	-4.74107	-8.10141	2.13e-06
ENSG00000158636	EMSY	4.73529	28.6294	2.19e-06
ENSG00000107185	RGP1	-4.73258	-9.52834	2.22e-06
ENSG00000184076	UQCR10	4.72468	37.9951	2.3e-06
ENSG00000108786	HSD17B1	4.71929	24.2771	2.37e-06
ENSG00000173540	GMPPB	4.71926	31.0433	2.37e-06
ENSG00000183734	ASCL2	4.71624	7.69251	2.4e-06
ENSG00000260428	SCX	-4.71296	-120.925	2.44e-06
ENSG00000124783	SSR1	4.70859	8.00179	2.49e-06
ENSG00000250264	ENSG00000250264	-4.70792	-9.14514	2.5e-06
ENSG00000285625	ENSG00000285625	-4.70686	-82.5267	2.52e-06
ENSG00000184185	KCNJ12	-4.69787	-12.7592	2.63e-06
ENSG00000100395	L3MBTL2	4.69593	13.091	2.65e-06
ENSG00000204540	PSORS1C1	4.68181	2.48362	2.84e-06
ENSG00000148660	CAMK2G	-4.67392	-88.8403	2.96e-06
ENSG00000071894	CPSF1	-4.67356	-1716.65	2.96e-06
ENSG00000167522	ANKRD11	-4.65516	-51.1262	3.24e-06
ENSG00000036828	CASR	-4.64167	-2.44723	3.46e-06
ENSG00000159692	CTBP1	-4.63677	-42.6212	3.54e-06
ENSG00000149930	TAOK2	-4.63535	-19.7545	3.56e-06
ENSG00000070610	GBA2	-4.62995	-8.87681	3.66e-06
ENSG00000109323	MANBA	4.60745	17.7185	4.08e-06
ENSG00000185614	INKA1	-4.60364	-39.4797	4.15e-06
ENSG00000123200	ZC3H13	4.59927	18.6587	4.24e-06
ENSG00000107566	ERLIN1	-4.59821	-9.44012	4.26e-06
ENSG00000172769	OR5B3	-4.59544	-33.5494	4.32e-06
ENSG00000182196	ARL6IP4	-4.58829	-23.5199	4.47e-06
ENSG00000126391	FRMD8	4.58062	67.2197	4.64e-06
ENSG00000095015	MAP3K1	-4.55498	-18.9199	5.24e-06
ENSG00000160957	RECQL4	4.55146	70.6663	5.33e-06
ENSG00000138769	CDKL2	-4.54995	-8.71161	5.37e-06
ENSG00000125743	SNRPD2	-4.54613	-16.8431	5.46e-06
ENSG00000162148	PPP1R32	4.54416	14.8077	5.52e-06
ENSG00000204511	MCCD1	-4.53451	-5.12599	5.77e-06
ENSG00000289051	ENSG00000289051	-4.52971	-70.1419	5.91e-06
ENSG00000184451	CCR10	4.52524	5.06663	6.03e-06
ENSG00000231925	TAPBP	4.5225	9.85978	6.11e-06
ENSG00000134640	MTNR1B	4.52131	10.5078	6.15e-06
ENSG00000198089	SFI1	-4.51829	-20.0958	6.23e-06
ENSG00000184164	CRELD2	4.51643	9.11019	6.29e-06
ENSG00000204396	VWA7	4.5088	61.9427	6.52e-06
ENSG00000025423	HSD17B6	4.49819	18.0281	6.85e-06
ENSG00000165689	ENTR1	-4.48832	-2.60457	7.18e-06
ENSG00000196126	HLA-DRB1	-4.48358	-5.62779	7.34e-06
ENSG00000278139	P3R3URF-PIK3R3	-4.47207	-39.0838	7.75e-06
ENSG00000157764	BRAF	4.46875	26.5661	7.87e-06
ENSG00000183763	TRAIP	4.46247	2.35652	8.1e-06
ENSG00000172818	OVOL1	-4.46082	-11.1361	8.16e-06
ENSG00000150967	ABCB9	-4.45442	-5.23583	8.41e-06
ENSG00000162624	LHX8	-4.4542	-57.4057	8.42e-06
ENSG00000198369	SPRED2	-4.4537	-15.2575	8.44e-06
ENSG00000116095	PLEKHA3	4.43682	11.9063	9.13e-06
ENSG00000165886	UBTD1	-4.43451	-7.32362	9.23e-06
ENSG00000015133	CCDC88C	4.43414	8.59987	9.24e-06
ENSG00000070985	TRPM5	-4.4334	-52.5743	9.28e-06
ENSG00000136643	RPS6KC1	4.43183	28.6108	9.34e-06
ENSG00000141639	MAPK4	4.41988	2.09106	9.88e-06
ENSG00000128563	PRKRIP1	4.41822	28.1883	9.95e-06
ENSG00000198863	RUNDC1	4.40595	143.446	1.05e-05
ENSG00000117448	AKR1A1	-4.40458	-4.07274	1.06e-05
ENSG00000153250	RBMS1	4.40435	9.6376	1.06e-05
ENSG00000121351	IAPP	4.40346	1.18629	1.07e-05
ENSG00000102886	GDPD3	4.40044	14.2649	1.08e-05
ENSG00000141452	RMC1	4.39806	8.15124	1.09e-05
ENSG00000204314	PRRT1	4.39601	6.54076	1.1e-05
ENSG00000108255	CRYBA1	-4.39112	-2.75178	1.13e-05
ENSG00000171862	PTEN	4.38884	43.369	1.14e-05
ENSG00000139146	SINHCAF	-4.38818	-17.539	1.14e-05
ENSG00000078747	ITCH	-4.38762	-22.4896	1.15e-05
ENSG00000172772	OR10W1	-4.37321	-37.3371	1.22e-05
ENSG00000130204	TOMM40	4.37065	25.1218	1.24e-05
ENSG00000171314	PGAM1	-4.35778	-35.1823	1.31e-05
ENSG00000196353	CPNE4	-4.35723	-12.5981	1.32e-05
ENSG00000137266	SLC22A23	-4.35707	-4.53784	1.32e-05
ENSG00000163950	SLBP	4.35545	29.6101	1.33e-05
ENSG00000167272	POP5	-4.34867	-35.7615	1.37e-05
ENSG00000160959	LRRC14	-4.33418	-76.3265	1.46e-05
ENSG00000041988	THAP3	4.33129	4.87454	1.48e-05
ENSG00000104903	LYL1	-4.33044	-20.3953	1.49e-05
ENSG00000047932	GOPC	-4.32947	-13.0311	1.49e-05
ENSG00000177548	RABEP2	4.32115	251.136	1.55e-05
ENSG00000154319	FAM167A	4.3137	1.94065	1.61e-05
ENSG00000197283	SYNGAP1	-4.3112	-10.5585	1.62e-05
ENSG00000249773	ENSG00000249773	4.30284	5.19277	1.69e-05
ENSG00000107679	PLEKHA1	-4.30223	-17.2886	1.69e-05
ENSG00000181958	OR4A15	4.29873	29.4677	1.72e-05
ENSG00000106113	CRHR2	4.29767	11.4584	1.73e-05
ENSG00000157107	FCHO2	4.29513	14.4342	1.75e-05
ENSG00000185615	PDIA2	4.28867	1.97446	1.8e-05
ENSG00000146731	CCT6A	4.28808	5.82672	1.8e-05
ENSG00000258724	PINX1	4.28431	10.8924	1.83e-05
ENSG00000174938	SEZ6L2	4.28346	6.03582	1.84e-05
ENSG00000164076	CAMKV	4.27062	7.01837	1.95e-05
ENSG00000137692	DCUN1D5	-4.27053	-77.8525	1.95e-05
ENSG00000166033	HTRA1	4.26912	9.64444	1.96e-05
ENSG00000129933	MAU2	4.25973	8.96106	2.05e-05
ENSG00000116273	PHF13	-4.25615	-23.0584	2.08e-05
ENSG00000105612	DNASE2	4.24303	2.77954	2.21e-05
ENSG00000158008	EXTL1	4.22952	3.95942	2.34e-05
ENSG00000100170	SLC5A1	4.22805	3.05506	2.36e-05
ENSG00000140323	DISP2	4.21378	11.9157	2.51e-05
ENSG00000088727	KIF9	-4.21303	-30.5621	2.52e-05
ENSG00000152556	PFKM	-4.21202	-12.1188	2.53e-05
ENSG00000117450	PRDX1	4.20538	11.7299	2.61e-05
ENSG00000163832	ELP6	-4.20247	-5.77292	2.64e-05
ENSG00000151715	TMEM45B	4.19707	9.54611	2.7e-05
ENSG00000158186	MRAS	-4.1942	-7.18299	2.74e-05
ENSG00000227507	LTB	-4.19408	-34.0458	2.74e-05
ENSG00000173991	TCAP	4.18127	19.3444	2.9e-05
ENSG00000158517	NCF1	4.17471	218.048	2.98e-05
ENSG00000185000	DGAT1	4.17125	98.8642	3.03e-05
ENSG00000122033	MTIF3	4.16768	12.0693	3.08e-05
ENSG00000105705	SUGP1	4.16701	11.6936	3.09e-05
ENSG00000073803	MAP3K13	4.16503	5.99648	3.11e-05
ENSG00000127837	AAMP	4.15669	10.1788	3.23e-05
ENSG00000174839	DENND6A	-4.1544	-28.1791	3.26e-05
ENSG00000166171	DPCD	-4.14962	-20.67	3.33e-05
ENSG00000115474	KCNJ13	-4.14367	-8.94563	3.42e-05
ENSG00000133059	DSTYK	4.14319	11.2077	3.43e-05
ENSG00000146733	PSPH	4.14082	7.06338	3.46e-05
ENSG00000108557	RAI1	-4.1404	-100.156	3.47e-05
ENSG00000138757	G3BP2	4.13989	18.297	3.47e-05
ENSG00000213533	STIMATE	-4.13639	-7.24875	3.53e-05
ENSG00000005249	PRKAR2B	4.1343	2.62901	3.56e-05
ENSG00000174606	ANGEL2	-4.13376	-26.0852	3.57e-05
ENSG00000103855	CD276	-4.12809	-7.62717	3.66e-05
ENSG00000125686	MED1	-4.12694	-26.1515	3.68e-05
ENSG00000146242	TPBG	4.11545	2.57213	3.86e-05
ENSG00000063169	BICRA	4.11421	28.7948	3.89e-05
ENSG00000278588	H2BC10	4.11401	34.0559	3.89e-05
ENSG00000080293	SCTR	4.11286	1.78734	3.91e-05
ENSG00000181751	MACIR	-4.11277	-10.4742	3.91e-05
ENSG00000121297	TSHZ3	-4.10812	-4.56743	3.99e-05
ENSG00000102743	SLC25A15	-4.10603	-7.83252	4.03e-05
ENSG00000069275	NUCKS1	-4.10182	-30.303	4.1e-05
ENSG00000258366	RTEL1	-4.10069	-7.06901	4.12e-05
ENSG00000164078	MST1R	4.10051	18.6505	4.12e-05
ENSG00000166135	HIF1AN	-4.09808	-4.14394	4.17e-05
ENSG00000007392	LUC7L	4.09293	36.1387	4.26e-05
ENSG00000162676	GFI1	-4.09086	-15.6081	4.3e-05
ENSG00000227268	KLLN	-4.0899	-52.4996	4.32e-05
ENSG00000112511	PHF1	4.08986	85.0369	4.32e-05
ENSG00000213996	TM6SF2	4.08769	4.32061	4.36e-05
ENSG00000136280	CCM2	-4.08473	-16.6219	4.41e-05
ENSG00000164161	HHIP	-4.08242	-4.06546	4.46e-05
ENSG00000158941	CCAR2	-4.07776	-10.8767	4.55e-05
ENSG00000167244	IGF2	4.07648	30.9259	4.57e-05
ENSG00000171056	SOX7	4.07451	22.4662	4.61e-05
ENSG00000135108	FBXO21	4.07282	3.29281	4.64e-05
ENSG00000156970	BUB1B	4.07156	13.8553	4.67e-05
ENSG00000174197	MGA	-4.06809	-5.4857	4.74e-05
ENSG00000177469	CAVIN1	-4.06313	-16.0944	4.84e-05
ENSG00000125755	SYMPK	-4.06061	-8.02307	4.89e-05
ENSG00000163611	SPICE1	-4.05941	-6.3206	4.92e-05
ENSG00000176563	CNTD1	4.05769	88.8281	4.96e-05
ENSG00000154269	ENPP3	4.05737	22.7652	4.96e-05
ENSG00000149922	TBX6	4.04345	16.9213	5.27e-05
ENSG00000111877	MCM9	4.03015	1.24131	5.57e-05
ENSG00000168803	ADAL	4.02894	3.55613	5.6e-05
ENSG00000179271	GADD45GIP1	4.02626	126.825	5.67e-05
ENSG00000184599	TAFA3	-4.02193	-52.8923	5.77e-05
ENSG00000178385	PLEKHM3	-4.0176	-23.5609	5.88e-05
ENSG00000168806	LCMT2	4.01588	4.02591	5.92e-05
ENSG00000197622	CDC42SE1	-4.01487	-27.5345	5.95e-05
ENSG00000172209	GPR22	4.01424	12.8568	5.96e-05
ENSG00000288654	ENSG00000288654	4.01408	15.438	5.97e-05
ENSG00000138069	RAB1A	4.00968	32.918	6.08e-05
ENSG00000162408	NOL9	4.0014	25.2927	6.3e-05
ENSG00000167286	CD3D	-4.00037	-21.7804	6.32e-05
ENSG00000188549	CCDC9B	-3.99879	-35.0948	6.37e-05
ENSG00000140265	ZSCAN29	-3.99495	-14.1675	6.47e-05
ENSG00000179761	PIPOX	3.99245	7.4694	6.54e-05
ENSG00000117222	RBBP5	3.99072	23.0344	6.59e-05
ENSG00000130561	SAG	3.98883	11.3968	6.64e-05
ENSG00000116030	SUMO1	3.98661	21.1824	6.7e-05
ENSG00000095981	KCNK16	-3.98285	-2.51801	6.81e-05
ENSG00000167992	VWCE	-3.98193	-38.8334	6.84e-05
ENSG00000163795	ZNF513	-3.9788	-8.88338	6.93e-05
ENSG00000075218	GTSE1	3.97851	138.464	6.93e-05
ENSG00000214530	STARD10	-3.97829	-4.84403	6.94e-05
ENSG00000178952	TUFM	-3.9781	-3.86082	6.95e-05
ENSG00000177628	GBA1	3.97598	17.0664	7.01e-05
ENSG00000031698	SARS1	3.9757	14.702	7.02e-05
ENSG00000009724	MASP2	3.97095	30.1422	7.16e-05
ENSG00000177455	CD19	3.96448	62.3057	7.36e-05
ENSG00000174943	KCTD13	3.9629	12.2538	7.4e-05
ENSG00000129965	INS-IGF2	3.96258	4.91726	7.41e-05
ENSG00000160796	NBEAL2	-3.96042	-5.97322	7.48e-05
ENSG00000130584	ZBTB46	-3.95929	-16.2274	7.52e-05
ENSG00000243708	PLA2G4B	-3.95605	-10.6933	7.62e-05
ENSG00000143322	ABL2	3.95461	9.82164	7.67e-05
ENSG00000183598	H3C13	3.95207	37.2612	7.75e-05
ENSG00000149262	INTS4	3.95097	13.7748	7.78e-05
ENSG00000130227	XPO7	-3.95049	-12.1083	7.8e-05
ENSG00000196812	ZSCAN16	-3.94887	-14.0626	7.85e-05
ENSG00000139644	TMBIM6	3.94181	32.5439	8.09e-05
ENSG00000184209	SNRNP35	-3.94102	-7.82321	8.11e-05
ENSG00000278535	DHRS11	-3.94098	-44.846	8.11e-05
ENSG00000197786	OR5B17	3.93652	55.0415	8.27e-05
ENSG00000112996	MRPS30	3.93563	33.1236	8.3e-05
ENSG00000140374	ETFA	-3.92703	-16.9741	8.6e-05
ENSG00000131771	PPP1R1B	3.92674	13.294	8.61e-05
ENSG00000160867	FGFR4	3.91125	7.98783	9.18e-05
ENSG00000131748	STARD3	-3.91117	-29.0753	9.19e-05
ENSG00000110047	EHD1	-3.90555	-28.3725	9.4e-05
ENSG00000135437	RDH5	3.90128	5.58605	9.57e-05
ENSG00000148798	INA	-3.89728	-9.58011	9.73e-05
ENSG00000183530	PRR14L	-3.89678	-79.8034	9.75e-05
ENSG00000101343	CRNKL1	3.89444	8.13019	9.84e-05
ENSG00000027869	SH2D2A	3.89129	33.4614	9.97e-05
ENSG00000280204	OR1S1	-3.8898	-49.7488	0.0001
ENSG00000186665	C17orf58	3.8898	22.6874	0.0001
ENSG00000213190	MLLT11	3.88959	48.8885	0.0001
ENSG00000131470	PSMC3IP	-3.88945	-42.3974	0.0001
ENSG00000130921	MTRFR	-3.88848	-12.497	0.000101
ENSG00000281039	ENSG00000281039	3.8873	2.4319	0.000101
ENSG00000138100	TRIM54	3.88503	132.75	0.000102
ENSG00000062524	LTK	3.87171	8.07946	0.000108
ENSG00000165555	NOXRED1	-3.8675	-9.31697	0.00011
ENSG00000135763	URB2	3.86454	7.94848	0.000111
ENSG00000203814	H2BC18	3.86206	114.755	0.000112
ENSG00000204539	CDSN	3.86	4.15243	0.000113
ENSG00000131899	LLGL1	3.85857	3.17126	0.000114
ENSG00000163686	ABHD6	-3.8571	-5.28049	0.000115
ENSG00000100565	LRRC74A	3.85608	8.15426	0.000115
ENSG00000228474	OST4	3.85294	161.019	0.000117
ENSG00000149927	DOC2A	-3.85289	-30.5559	0.000117
ENSG00000122729	ACO1	3.85147	6.45397	0.000117
ENSG00000121361	KCNJ8	-3.85105	-8.91121	0.000118
ENSG00000140259	MFAP1	3.84493	10.2158	0.000121
ENSG00000169230	PRELID1	-3.84158	-11.752	0.000122
ENSG00000165688	PMPCA	-3.84142	-5.91798	0.000122
ENSG00000214891	TRIM64C	3.83861	37.8875	0.000124
ENSG00000147650	LRP12	3.83731	9.96599	0.000124
ENSG00000176697	BDNF	3.83691	4.65426	0.000125
ENSG00000082497	SERTAD4	-3.83439	-13.6508	0.000126
ENSG00000110092	CCND1	-3.83421	-41.4939	0.000126
ENSG00000198952	SMG5	3.83296	34.6305	0.000127
ENSG00000163468	CCT3	3.83169	21.2023	0.000127
ENSG00000112787	FBRSL1	3.8302	15.74	0.000128
ENSG00000273154	ENSG00000273154	3.82898	25.5244	0.000129
ENSG00000255730	ENSG00000255730	3.82591	8.46706	0.00013
ENSG00000173662	TAS1R1	3.82415	22.874	0.000131
ENSG00000007923	DNAJC11	-3.82283	-9.85302	0.000132
ENSG00000171435	KSR2	-3.8206	-2.69689	0.000133
ENSG00000159289	GOLGA6A	-3.81742	-1025.25	0.000135
ENSG00000174137	FAM53A	-3.81622	-6.8441	0.000136
ENSG00000141510	TP53	3.81039	57.9027	0.000139
ENSG00000092470	WDR76	-3.80696	-11.3217	0.000141
ENSG00000181927	OR4P4	3.80591	8.59113	0.000141
ENSG00000143321	HDGF	3.80416	17.8313	0.000142
ENSG00000149021	SCGB1A1	3.80157	7.82465	0.000144
ENSG00000118997	DNAH7	-3.80079	-1.47704	0.000144
ENSG00000166170	BAG5	3.80062	6.93834	0.000144
ENSG00000184574	LPAR5	-3.79853	-17.3757	0.000146
ENSG00000142700	DMRTA2	3.79744	31.8975	0.000146
ENSG00000069248	NUP133	-3.79216	-11.6862	0.000149
ENSG00000158715	SLC45A3	3.79126	13.5759	0.00015
ENSG00000115234	SNX17	3.79047	36.6919	0.00015
ENSG00000170324	FRMPD2	3.78724	4.61805	0.000152
ENSG00000118292	C1orf54	3.78478	6.47307	0.000154
ENSG00000109881	CCDC34	-3.78418	-5.04783	0.000154
ENSG00000204613	TRIM10	3.78292	25.4377	0.000155
ENSG00000188827	SLX4	-3.77853	-10.3327	0.000158
ENSG00000166483	WEE1	3.77809	3.4402	0.000158
ENSG00000221843	C2orf16	-3.77084	-43.2535	0.000163
ENSG00000160948	VPS28	3.77063	15.9008	0.000163
ENSG00000124920	MYRF	-3.76091	-2.91832	0.000169
ENSG00000114115	RBP1	-3.76037	-3.9816	0.00017
ENSG00000198467	TPM2	3.75786	16.6322	0.000171
ENSG00000115350	POLE4	-3.75701	-7.719	0.000172
ENSG00000166747	AP1G1	-3.75134	-19.6919	0.000176
ENSG00000104447	TRPS1	3.74696	47.9669	0.000179
ENSG00000108465	CDK5RAP3	3.74563	3.57949	0.00018
ENSG00000099624	ATP5F1D	-3.74444	-50.0541	0.000181
ENSG00000164715	LMTK2	-3.73771	-23.5041	0.000186
ENSG00000141101	NOB1	-3.73405	-22.3554	0.000188
ENSG00000254093	PINX1	3.73106	8.28679	0.000191
ENSG00000076706	MCAM	-3.72876	-44.7258	0.000192
ENSG00000155363	MOV10	3.72167	4.60344	0.000198
ENSG00000188710	QRFP	3.72044	3.4489	0.000199
ENSG00000273047	ENSG00000273047	3.71879	10.5734	0.0002
ENSG00000074370	ATP2A3	-3.71859	-15.677	0.0002
ENSG00000135547	HEY2	-3.71725	-10.1129	0.000201
ENSG00000205863	C1QTNF9B	-3.71723	-11.52	0.000201
ENSG00000215695	RSC1A1	3.71335	41.1493	0.000205
ENSG00000188612	SUMO2	-3.71325	-29.441	0.000205
ENSG00000182612	TSPAN10	3.70881	10.2902	0.000208
ENSG00000243943	ZNF512	3.70737	20.6307	0.000209
ENSG00000125967	NECAB3	3.70451	19.3504	0.000212
ENSG00000091536	MYO15A	3.70386	4.33176	0.000212
ENSG00000168769	TET2	-3.70043	-14.596	0.000215
ENSG00000236104	ZBTB22	-3.6977	-30.4084	0.000218
ENSG00000116521	SCAMP3	-3.69662	-3.66289	0.000218
ENSG00000141736	ERBB2	3.69483	18.1198	0.00022
ENSG00000182793	GSTA5	-3.68823	-18.3124	0.000226
ENSG00000142046	TMEM91	3.68456	14.1539	0.000229
ENSG00000145354	CISD2	3.68427	8.46889	0.000229
ENSG00000187954	ZFTRAF1	-3.68369	-191.333	0.00023
ENSG00000164597	COG5	-3.68223	-14.3843	0.000231
ENSG00000197170	PSMD12	-3.68005	-31.4322	0.000233
ENSG00000047849	MAP4	-3.67704	-7.60541	0.000236
ENSG00000125821	DTD1	3.67426	1.93927	0.000239
ENSG00000178531	CTXN1	3.67284	27.7426	0.00024
ENSG00000197885	NKIRAS1	3.67073	24.4861	0.000242
ENSG00000003756	RBM5	-3.67043	-12.6045	0.000242
ENSG00000186432	KPNA4	-3.66852	-13.2599	0.000244
ENSG00000178188	SH2B1	-3.66754	-16.7712	0.000245
ENSG00000214413	BBIP1	-3.66521	-8.02183	0.000247
ENSG00000047662	FAM184B	3.66478	13.1935	0.000248
ENSG00000149929	HIRIP3	3.66268	32.337	0.00025
ENSG00000151689	INPP1	-3.65652	-2.97825	0.000256
ENSG00000186010	NDUFA13	-3.65559	-34.284	0.000257
ENSG00000112742	TTK	-3.65246	-3.22744	0.00026
ENSG00000134057	CCNB1	3.64574	9.91587	0.000267
ENSG00000204304	PBX2	3.64511	12.1711	0.000267
ENSG00000030110	BAK1	-3.64418	-12.0027	0.000268
ENSG00000174579	MSL2	-3.64262	-40.2026	0.00027
ENSG00000135801	TAF5L	-3.63947	-15.1373	0.000273
ENSG00000226979	LTA	-3.63871	-10.0935	0.000274
ENSG00000110090	CPT1A	-3.63723	-10.117	0.000276
ENSG00000079739	PGM1	-3.63674	-14.8134	0.000276
ENSG00000108387	SEPTIN4	-3.63634	-21.9636	0.000277
ENSG00000253649	PRSS51	-3.63545	-16.9367	0.000277
ENSG00000139910	NOVA1	3.6338	22.0875	0.000279
ENSG00000161395	PGAP3	-3.63317	-88.1636	0.00028
ENSG00000163472	TMEM79	3.63129	3.40082	0.000282
ENSG00000078804	TP53INP2	3.62925	10.4172	0.000284
ENSG00000196378	ZNF34	3.62583	8.24213	0.000288
ENSG00000175602	CCDC85B	-3.62572	-3.79886	0.000288
ENSG00000033627	ATP6V0A1	3.62392	65.7811	0.00029
ENSG00000175189	INHBC	-3.6233	-35.1915	0.000291
ENSG00000108830	RND2	-3.62092	-16.4143	0.000294
ENSG00000035115	SH3YL1	3.61941	3.27633	0.000295
ENSG00000133789	SWAP70	-3.61534	-9.03044	0.0003
ENSG00000168014	C2CD3	-3.61446	-8.25402	0.000301
ENSG00000135164	DMTF1	-3.61194	-26.1512	0.000304
ENSG00000171695	LKAAEAR1	3.60948	3.72253	0.000307
ENSG00000109805	NCAPG	-3.608	-17.5388	0.000309
ENSG00000173171	MTX1	3.60554	31.2244	0.000312
ENSG00000160161	CILP2	3.60471	17.3968	0.000313
ENSG00000178096	BOLA1	-3.60128	-48.5649	0.000317
ENSG00000184564	SLITRK6	-3.59805	-2.32987	0.000321
ENSG00000110696	C11orf58	3.59281	44.754	0.000327
ENSG00000176101	SSNA1	3.58902	34.6927	0.000332
ENSG00000100354	TNRC6B	3.58742	15.2608	0.000334
ENSG00000262484	CCER2	3.58563	9.83702	0.000336
ENSG00000077348	EXOSC5	-3.58541	-5.53869	0.000337
ENSG00000158234	FAIM	-3.58458	-7.6334	0.000338
ENSG00000256500	ENSG00000256500	3.58429	4.95457	0.000338
ENSG00000107854	TNKS2	3.57958	41.751	0.000344
ENSG00000256053	COA8	3.57785	5.46011	0.000346
ENSG00000174326	SLC16A11	-3.57009	-14.3183	0.000357
ENSG00000197045	GMFB	3.56986	12.8806	0.000357
ENSG00000005059	MCUB	-3.56617	-6.42523	0.000362
ENSG00000073849	ST6GAL1	3.56576	1.05411	0.000363
ENSG00000145779	TNFAIP8	3.56545	1.8239	0.000363
ENSG00000173039	RELA	-3.56466	-44.8367	0.000364
ENSG00000090238	YPEL3	3.56291	103.841	0.000367
ENSG00000172650	AGAP5	-3.56194	-6.50644	0.000368
ENSG00000089050	RBBP9	-3.5593	-6.02727	0.000372
ENSG00000168140	VASN	3.55616	10.1287	0.000376
ENSG00000157368	IL34	3.55448	0.650563	0.000379
ENSG00000019505	SYT13	3.55275	5.34418	0.000381
ENSG00000181903	OR4C6	-3.55154	-16.7982	0.000383
ENSG00000066651	TRMT11	3.55121	101.412	0.000383
ENSG00000176956	LY6H	3.54976	12.9408	0.000386
ENSG00000109184	DCUN1D4	3.54702	22.6559	0.00039
ENSG00000149428	HYOU1	-3.54604	-6.31874	0.000391
ENSG00000163681	SLMAP	-3.54172	-35.9867	0.000398
ENSG00000106819	ASPN	3.53972	10.4688	0.000401
ENSG00000185658	BRWD1	-3.53947	-17.3499	0.000401
ENSG00000172336	POP7	-3.53913	-22.1294	0.000401
ENSG00000092445	TYRO3	3.53762	34.8447	0.000404
ENSG00000159640	ACE	-3.53519	-2.03374	0.000407
ENSG00000134954	ETS1	3.5305	1.14869	0.000415
ENSG00000119522	DENND1A	-3.52981	-4.3483	0.000416
ENSG00000261115	TMEM178B	-3.52926	-10.1407	0.000417
ENSG00000110344	UBE4A	3.52862	13.6277	0.000418
ENSG00000143727	ACP1	-3.5265	-15.1497	0.000421
ENSG00000167740	CYB5D2	-3.52387	-10.2052	0.000425
ENSG00000163904	SENP2	3.51995	19.1257	0.000432
ENSG00000272980	ENSG00000272980	3.51934	8.11275	0.000433
ENSG00000270276	H4C15	3.51783	4004.74	0.000435
ENSG00000284776	ENSG00000284776	-3.51737	-5.90869	0.000436
ENSG00000108559	NUP88	3.50423	6.40009	0.000458
ENSG00000258674	ENSG00000258674	-3.49982	-14.0325	0.000466
ENSG00000185800	DMWD	-3.49735	-13.279	0.00047
ENSG00000164749	HNF4G	-3.49629	-1.66859	0.000472
ENSG00000119866	BCL11A	3.49349	10.7089	0.000477
ENSG00000128683	GAD1	-3.49222	-5.08167	0.000479
ENSG00000167528	ZNF641	3.49022	5.95418	0.000483
ENSG00000182446	NPLOC4	3.48905	6.23654	0.000485
ENSG00000165621	OXGR1	3.48862	4.80088	0.000486
ENSG00000141034	GID4	3.48772	50.207	0.000487
ENSG00000146676	PURB	-3.48705	-7.68468	0.000488
ENSG00000256223	ZNF10	-3.48606	-10.3571	0.00049
ENSG00000288626	ENSG00000288626	-3.48571	-3.22819	0.000491
ENSG00000111713	GYS2	-3.48215	-30.1374	0.000497
ENSG00000168255	POLR2J3	3.48031	37.4057	0.000501
ENSG00000105610	KLF1	-3.47727	-25.4681	0.000507
ENSG00000186510	CLCNKA	-3.47513	-4.88489	0.000511
ENSG00000075539	FRYL	3.47401	14.6695	0.000513
ENSG00000137474	MYO7A	-3.47315	-1.1337	0.000514
ENSG00000189159	JPT1	-3.46993	-24.6475	0.000521
ENSG00000184898	RBM43	-3.46951	-3.28717	0.000521
ENSG00000162419	GMEB1	-3.46867	-52.3347	0.000523
ENSG00000188779	SKOR1	-3.4658	-19.9352	0.000529
ENSG00000104643	MTMR9	-3.46369	-18.0344	0.000533
ENSG00000160321	ZNF208	3.45792	1.74038	0.000544
ENSG00000163466	ARPC2	-3.45222	-34.3638	0.000556
ENSG00000231852	CYP21A2	-3.45103	-152.541	0.000558
ENSG00000069966	GNB5	-3.44912	-1.95422	0.000562
ENSG00000148843	PDCD11	3.44781	22.5964	0.000565
ENSG00000113552	GNPDA1	3.44765	5.84954	0.000565
ENSG00000204428	LY6G5C	-3.44657	-11.3863	0.000568
ENSG00000237388	OR4A47	3.44601	18.1305	0.000569
ENSG00000248592	STIMATE-MUSTN1	-3.44588	-7.87549	0.000569
ENSG00000221840	OR4A5	-3.44402	-95.596	0.000573
ENSG00000126861	OMG	3.44241	8.45316	0.000577
ENSG00000131149	GSE1	3.44234	13.6075	0.000577
ENSG00000153233	PTPRR	3.43999	3.6285	0.000582
ENSG00000160753	RUSC1	-3.43914	-25.0458	0.000584
ENSG00000203896	LIME1	3.43837	33.94	0.000585
ENSG00000187010	RHD	3.43659	99.0663	0.000589
ENSG00000123411	IKZF4	3.43594	16.0651	0.000591
ENSG00000166136	NDUFB8	3.43535	8.30489	0.000592
ENSG00000261857	MIA	3.435	3.21186	0.000593
ENSG00000138623	SEMA7A	3.43443	8.90888	0.000594
ENSG00000111276	CDKN1B	-3.43401	-16.9632	0.000595
ENSG00000155545	MIER3	-3.43235	-10.2688	0.000598
ENSG00000119737	GPR75	-3.43148	-6.58553	0.0006
ENSG00000089902	RCOR1	-3.42899	-5.91023	0.000606
ENSG00000146839	ZAN	-3.42817	-121.493	0.000608
ENSG00000103494	RPGRIP1L	3.42231	10.494	0.000621
ENSG00000166603	MC4R	3.42141	4.84405	0.000623
ENSG00000151694	ADAM17	-3.42064	-2.28486	0.000625
ENSG00000206560	ANKRD28	-3.41938	-14.6157	0.000628
ENSG00000182944	EWSR1	-3.41843	-45.7438	0.00063
ENSG00000163141	BNIPL	3.41672	6.1879	0.000634
ENSG00000237452	MEIOSIN	3.4166	65.1849	0.000634
ENSG00000204267	TAP2	-3.4134	-3.82762	0.000642
ENSG00000183638	RP1L1	3.41102	20.1552	0.000647
ENSG00000160799	CCDC12	-3.41048	-12.6277	0.000648
ENSG00000143970	ASXL2	-3.41047	-26.1967	0.000649
ENSG00000124557	BTN1A1	3.40894	21.375	0.000652
ENSG00000158092	NCK1	3.40731	9.78439	0.000656
ENSG00000084444	FAM234B	3.40488	6.41055	0.000662
ENSG00000185305	ARL15	-3.39971	-7.11386	0.000675
ENSG00000185298	CCDC137	3.39954	10.9473	0.000675
ENSG00000162244	RPL29	3.39628	5.23912	0.000683
ENSG00000049540	ELN	3.39475	18.3693	0.000687
ENSG00000204389	HSPA1A	-3.39419	-4.47949	0.000688
ENSG00000115194	SLC30A3	3.39318	33.3821	0.000691
ENSG00000160752	FDPS	-3.393	-12.4641	0.000691
ENSG00000161677	JOSD2	-3.39249	-7.93243	0.000693
ENSG00000198130	HIBCH	-3.38595	-7.99849	0.000709
ENSG00000203778	FAM229B	-3.38297	-8.73581	0.000717
ENSG00000103932	RPAP1	-3.38206	-14.8459	0.000719
ENSG00000177302	TOP3A	3.38135	5.50388	0.000721
ENSG00000079387	SENP1	3.37791	14.8218	0.00073
ENSG00000119878	CRIPT	3.37701	31.0955	0.000733
ENSG00000101444	AHCY	-3.37479	-6.39976	0.000739
ENSG00000175592	FOSL1	-3.37229	-10.4915	0.000745
ENSG00000173542	MOB1B	3.37216	25.0814	0.000746
ENSG00000174791	RIN1	-3.36993	-39.1293	0.000752
ENSG00000161057	PSMC2	3.3694	18.5141	0.000753
ENSG00000132388	UBE2G1	3.36889	27.0016	0.000755
ENSG00000164087	POC1A	3.36857	25.7102	0.000756
ENSG00000132837	DMGDH	-3.36797	-5.40298	0.000757
ENSG00000182240	BACE2	-3.3669	-2.87696	0.00076
ENSG00000105821	DNAJC2	-3.36259	-3.54478	0.000772
ENSG00000188263	IL17REL	-3.3615	-11.0781	0.000775
ENSG00000130338	TULP4	3.35799	2.09161	0.000785
ENSG00000108306	FBXL20	3.35781	21.2033	0.000786
ENSG00000144674	GOLGA4	3.35615	36.1976	0.00079
ENSG00000184281	TSSC4	-3.35201	-31.2342	0.000802
ENSG00000176092	CRYBG2	3.35107	5.06737	0.000805
ENSG00000157557	ETS2	-3.35051	-4.63789	0.000807
ENSG00000084112	SSH1	3.34414	7.24831	0.000825
ENSG00000176102	CSTF3	3.34404	2.93328	0.000826
ENSG00000072110	ACTN1	3.34385	3.1367	0.000826
ENSG00000260836	ENSG00000260836	3.34089	6.48532	0.000835
ENSG00000183783	KCTD8	3.33994	4.83684	0.000838
ENSG00000090612	ZNF268	-3.33844	-4.32633	0.000843
ENSG00000187626	ZKSCAN4	3.33832	38.0675	0.000843
ENSG00000175305	CCNE2	3.33711	5.08455	0.000847
ENSG00000166689	PLEKHA7	-3.33708	-2.32755	0.000847
ENSG00000236637	IFNA4	3.33469	35.6106	0.000854
ENSG00000285404	ENSG00000285404	-3.33154	-4.03421	0.000864
ENSG00000073578	SDHA	-3.33132	-92.8027	0.000864
ENSG00000140262	TCF12	3.33085	38.1386	0.000866
ENSG00000181220	ZNF746	-3.32924	-11.4696	0.000871
ENSG00000130720	FIBCD1	-3.3284	-26.2264	0.000873
ENSG00000183246	RIMBP3C	3.32724	61.5878	0.000877
ENSG00000083168	KAT6A	3.32482	37.0597	0.000885
ENSG00000158019	BABAM2	-3.32451	-20.0612	0.000886
ENSG00000135540	NHSL1	3.31997	3.92525	0.0009
ENSG00000124721	DNAH8	-3.31769	-13.1554	0.000908
ENSG00000227717	GOLGA6L25	3.31744	765.242	0.000908
ENSG00000163933	RFT1	-3.31459	-2.45564	0.000918
ENSG00000162062	TEDC2	-3.31351	-43.3036	0.000921
ENSG00000028528	SNX1	-3.31109	-13.3386	0.000929
ENSG00000114650	SCAP	-3.31067	-8.77097	0.000931
ENSG00000118520	ARG1	-3.30995	-5.9123	0.000933
ENSG00000118690	ARMC2	3.30694	9.19615	0.000943
ENSG00000101115	SALL4	-3.30081	-11.9467	0.000964
ENSG00000114786	ABHD14A-ACY1	-3.30011	-57.9525	0.000966
ENSG00000174684	B4GAT1	-3.29871	-13.5478	0.000971
ENSG00000175787	ZNF169	3.29846	8.87951	0.000972
ENSG00000179562	GCC1	3.29731	5.81086	0.000976
ENSG00000100401	RANGAP1	-3.297	-16.1838	0.000977
ENSG00000064225	ST3GAL6	-3.29662	-6.58187	0.000979
ENSG00000198851	CD3E	-3.29589	-19.0553	0.000981
ENSG00000235376	RPEL1	3.29525	7.96894	0.000983
ENSG00000138738	PRDM5	3.29524	10.6428	0.000983
ENSG00000143458	GABPB2	-3.295	-14.4262	0.000984
ENSG00000148291	SURF2	3.29113	48.0981	0.000998
ENSG00000166825	ANPEP	3.28898	3.98042	0.001005
ENSG00000130307	USHBP1	3.28713	11.3014	0.001012
ENSG00000166451	CENPN	-3.28709	-6.50516	0.001012
ENSG00000108825	PTGES3L-AARSD1	3.28333	18.6822	0.001026
ENSG00000167088	SNRPD1	3.28137	4.18374	0.001033
ENSG00000155876	RRAGA	-3.28129	-7.54767	0.001033
ENSG00000196981	WDR5B	3.28079	7.01922	0.001035
ENSG00000286920	SMIM40	3.27977	37.8325	0.001039
ENSG00000118640	VAMP8	-3.27848	-2.02647	0.001044
ENSG00000169220	RGS14	3.27734	10.3588	0.001048
ENSG00000187699	C2orf88	-3.27701	-3.25027	0.001049
ENSG00000186788	SPATA31D3	3.27701	850.051	0.001049
ENSG00000167984	NLRC3	-3.27683	-15.1745	0.00105
ENSG00000117523	PRRC2C	-3.2766	-13.2696	0.001051
ENSG00000164253	WDR41	-3.27164	-15.1493	0.001069
ENSG00000270249	ENSG00000270249	3.27114	131.955	0.001071
ENSG00000160973	FOXH1	3.26846	29.8168	0.001081
ENSG00000144228	SPOPL	-3.26807	-6.81707	0.001083
ENSG00000133104	SPART	-3.265	-5.00883	0.001095
ENSG00000204006	C1orf185	-3.26053	-37.4678	0.001112
ENSG00000255398	HCAR3	-3.25899	-19.7265	0.001118
ENSG00000123609	NMI	-3.25826	-1.96913	0.001121
ENSG00000109072	VTN	-3.25731	-1.76844	0.001125
ENSG00000157551	KCNJ15	3.25725	2.24099	0.001125
ENSG00000122912	SLC25A16	3.25702	15.7096	0.001126
ENSG00000167700	MFSD3	-3.25666	-125.002	0.001127
ENSG00000275342	PRAG1	3.25569	6.2263	0.001131
ENSG00000156381	ANKRD9	-3.25497	-38.5772	0.001134
ENSG00000180475	OR10Q1	-3.25428	-31.0591	0.001137
ENSG00000178074	C2orf69	-3.25345	-12.0298	0.00114
ENSG00000114388	NPRL2	3.25212	26.5017	0.001145
ENSG00000166823	MESP1	3.24566	15.8946	0.001172
ENSG00000171105	INSR	-3.2436	-23.6543	0.00118
ENSG00000170959	DCDC1	3.24332	27.955	0.001181
ENSG00000068001	HYAL2	-3.24236	-53.8011	0.001185
ENSG00000166224	SGPL1	-3.24034	-12.8294	0.001194
ENSG00000177733	HNRNPA0	-3.23849	-22.3092	0.001202
ENSG00000172216	CEBPB	3.2352	7.92818	0.001216
ENSG00000116748	AMPD1	3.23353	32.6133	0.001223
ENSG00000146477	SLC22A3	-3.23252	-7.23924	0.001227
ENSG00000111181	SLC6A12	3.23035	9.43382	0.001236
ENSG00000100575	TIMM9	-3.23014	-15.7046	0.001237
ENSG00000175334	BANF1	3.22971	17.3615	0.001239
ENSG00000141298	SSH2	-3.22917	-38.1146	0.001241
ENSG00000181418	DDN	-3.22832	-37.8646	0.001245
ENSG00000147874	HAUS6	-3.22788	-7.5289	0.001247
ENSG00000136404	TM6SF1	-3.22615	-15.8018	0.001255
ENSG00000168917	SLC35G2	-3.22492	-12.5385	0.00126
ENSG00000204315	FKBPL	-3.22387	-15.7006	0.001265
ENSG00000180658	OR2A4	3.22381	69.5383	0.001265
ENSG00000148943	LIN7C	3.2228	23.4327	0.001269
ENSG00000143363	PRUNE1	3.2223	3.06407	0.001272
ENSG00000103426	CORO7-PAM16	3.22137	70.2763	0.001276
ENSG00000140519	RHCG	3.21564	15.8097	0.001302
ENSG00000289766	ENSG00000289766	3.21448	5.12734	0.001307
ENSG00000204542	C6orf15	3.21441	8.24332	0.001307
ENSG00000096088	PGC	-3.21412	-12.2413	0.001308
ENSG00000130413	STK33	3.21193	3.43108	0.001318
ENSG00000147789	ZNF7	3.21057	57.5861	0.001325
ENSG00000059728	MXD1	-3.20922	-22.2097	0.001331
ENSG00000113916	BCL6	3.2085	2.39887	0.001334
ENSG00000274180	NATD1	3.20839	2.41889	0.001335
ENSG00000169231	THBS3	-3.20738	-37.1826	0.00134
ENSG00000165923	AGBL2	3.20648	42.9672	0.001344
ENSG00000132207	SLX1A	3.20602	173	0.001346
ENSG00000182704	TSKU	-3.20504	-4.14009	0.00135
ENSG00000110108	TMEM109	3.20351	14.4569	0.001358
ENSG00000175352	NRIP3	-3.20321	-10.4716	0.001359
ENSG00000162517	PEF1	-3.2024	-15.0849	0.001363
ENSG00000139971	ARMH4	3.20199	2.13556	0.001365
ENSG00000188338	SLC38A3	3.20172	8.52248	0.001366
ENSG00000162951	LRRTM1	-3.20068	-3.36055	0.001371
ENSG00000138190	EXOC6	3.1999	27.5609	0.001375
ENSG00000104055	TGM5	-3.19976	-25.582	0.001375
ENSG00000288623	ENSG00000288623	3.19899	14.0345	0.001379
ENSG00000134058	CDK7	3.19877	19.0838	0.00138
ENSG00000232810	TNF	-3.19853	-19.8135	0.001381
ENSG00000087077	TRIP6	3.19842	6.88235	0.001382
ENSG00000108384	RAD51C	-3.19662	-3.9513	0.00139
ENSG00000153214	TMEM87B	-3.19648	-6.77009	0.001391
ENSG00000166971	AKTIP	3.19603	17.4386	0.001393
ENSG00000176302	FOXR1	-3.19484	-84.9781	0.001399
ENSG00000198901	PRC1	-3.19294	-6.03248	0.001408
ENSG00000187726	DNAJB13	-3.18978	-2.27204	0.001424
ENSG00000273983	H3C8	3.18958	20.8816	0.001425
ENSG00000177830	CHID1	3.18931	5.40623	0.001426
ENSG00000100150	DEPDC5	3.18552	46.6619	0.001445
ENSG00000067208	EVI5	3.18511	13.7249	0.001447
ENSG00000151079	KCNA6	-3.18496	-0.73475	0.001448
ENSG00000070193	FGF10	3.18432	16.2657	0.001451
ENSG00000106992	AK1	-3.18348	-7.31338	0.001455
ENSG00000137947	GTF2B	-3.18165	-17.1826	0.001464
ENSG00000176974	SHMT1	3.18055	15.1041	0.00147
ENSG00000108828	VAT1	-3.17873	-16.8248	0.001479
ENSG00000102882	MAPK3	3.17729	57.8848	0.001487
ENSG00000112246	SIM1	3.17561	7.97982	0.001495
ENSG00000128250	RFPL1	3.17346	6.21685	0.001506
ENSG00000140961	OSGIN1	-3.17064	-1.45016	0.001521
ENSG00000177752	YIPF7	3.16725	9.08247	0.001539
ENSG00000167910	CYP7A1	3.16573	8.40789	0.001547
ENSG00000074621	SLC24A1	3.16518	1.12727	0.00155
ENSG00000242252	BGLAP	-3.16446	-10.3175	0.001554
ENSG00000254206	NPIPB11	-3.16255	-5.75668	0.001564
ENSG00000286185	ENSG00000286185	3.1573	278.292	0.001592
ENSG00000105696	TMEM59L	-3.15725	-13.0266	0.001593
ENSG00000185519	FAM131C	3.15689	2.07218	0.001595
ENSG00000131153	GINS2	3.15686	10.5639	0.001595
ENSG00000146247	PHIP	-3.15668	-36.1509	0.001596
ENSG00000146094	DOK3	3.15661	4.30525	0.001596
ENSG00000172175	MALT1	-3.15627	-3.57151	0.001598
ENSG00000164086	DUSP7	3.15209	11.4099	0.001621
ENSG00000128245	YWHAH	3.15179	42.8637	0.001623
ENSG00000183049	CAMK1D	3.15175	10.9367	0.001623
ENSG00000088451	TGDS	-3.14947	-9.67507	0.001636
ENSG00000184887	BTBD6	3.14647	60.8212	0.001653
ENSG00000159495	TGM7	3.14644	36.7955	0.001653
ENSG00000263001	GTF2I	-3.14603	-39.2221	0.001655
ENSG00000166199	ALKBH3	3.146	10.7007	0.001655
ENSG00000010818	HIVEP2	3.14576	16.7554	0.001657
ENSG00000116539	ASH1L	-3.14571	-22.63	0.001657
ENSG00000187595	ZNF385C	-3.14268	-21.1159	0.001674
ENSG00000179922	ZNF784	-3.14134	-3.02457	0.001682
ENSG00000243955	GSTA1	-3.14036	-2.16789	0.001687
ENSG00000176095	IP6K1	-3.13965	-14.966	0.001692
ENSG00000040341	STAU2	3.13913	14.9222	0.001695
ENSG00000136930	PSMB7	-3.1383	-7.88272	0.001699
ENSG00000170142	UBE2E1	3.13775	10.5705	0.001702
ENSG00000132716	DCAF8	3.13729	4.09517	0.001705
ENSG00000156136	DCK	-3.13698	-23.5075	0.001707
ENSG00000101160	CTSZ	3.13524	17.988	0.001717
ENSG00000157224	CLDN12	3.13355	6.71206	0.001727
ENSG00000111786	SRSF9	3.13096	9.10296	0.001742
ENSG00000175294	CATSPER1	-3.13082	-10.4461	0.001743
ENSG00000132517	SLC52A1	-3.13049	-3.66225	0.001745
ENSG00000115216	NRBP1	3.12753	31.6682	0.001763
ENSG00000153885	KCTD15	-3.12544	-5.38515	0.001775
ENSG00000131068	DEFB118	3.12494	35.98	0.001778
ENSG00000074935	TUBE1	-3.12376	-7.83504	0.001786
ENSG00000167526	RPL13	-3.12192	-13.9581	0.001797
ENSG00000178773	CPNE7	-3.12167	-20.8897	0.001798
ENSG00000241370	RPP21	3.12114	5.62031	0.001802
ENSG00000101460	MAP1LC3A	-3.11805	-19.5413	0.001821
ENSG00000213719	CLIC1	-3.11754	-10.0137	0.001824
ENSG00000143702	CEP170	3.11733	48.9817	0.001825
ENSG00000243317	STMP1	-3.11658	-13.8765	0.00183
ENSG00000075826	SEC31B	3.11584	17.7862	0.001834
ENSG00000124228	DDX27	-3.11433	-10.8145	0.001844
ENSG00000181744	DIPK2A	3.11338	10.9684	0.00185
ENSG00000244731	C4A	3.1132	3192.09	0.001851
ENSG00000175619	OR4B1	3.11206	14.4523	0.001858
ENSG00000108515	ENO3	3.11113	41.1538	0.001864
ENSG00000061794	MRPS35	-3.1107	-19.011	0.001866
ENSG00000122008	POLK	-3.11067	-26.8727	0.001867
ENSG00000174236	REP15	-3.1103	-4.67999	0.001869
ENSG00000125510	OPRL1	3.11011	10.7959	0.00187
ENSG00000134824	FADS2	3.1097	39.9184	0.001873
ENSG00000242689	CNTF	-3.1085	-13.6946	0.00188
ENSG00000176020	AMIGO3	-3.10753	-96.6514	0.001887
ENSG00000033170	FUT8	3.10751	5.83614	0.001887
ENSG00000217236	SP9	3.10749	27.1293	0.001887
ENSG00000173930	SLCO4C1	-3.1053	-1.26558	0.001901
ENSG00000178149	DALRD3	3.10515	30.3734	0.001902
ENSG00000164574	GALNT10	-3.1032	-4.10659	0.001914
ENSG00000099901	RANBP1	3.10071	13.6056	0.001931
ENSG00000145715	RASA1	-3.10028	-16.9612	0.001933
ENSG00000111328	CDK2AP1	3.09991	14.2078	0.001936
ENSG00000234829	IFNA17	3.09826	9.49743	0.001947
ENSG00000100842	EFS	-3.09784	-9.61761	0.001949
ENSG00000156639	ZFAND3	3.09624	13.0786	0.00196
ENSG00000204525	HLA-C	-3.09596	-2.78156	0.001962
ENSG00000196132	MYT1	3.09541	1.19592	0.001965
ENSG00000074755	ZZEF1	-3.09471	-10.2663	0.00197
ENSG00000122417	ODF2L	3.09375	6.78941	0.001976
ENSG00000196639	HRH1	3.0935	20.3212	0.001978
ENSG00000138678	GPAT3	-3.09121	-2.33339	0.001993
ENSG00000162881	OXER1	3.09029	23.3794	0.002
ENSG00000184110	EIF3C	3.08808	192.201	0.002015
ENSG00000162413	KLHL21	-3.08776	-3.3301	0.002017
ENSG00000167967	E4F1	3.08752	18.0079	0.002018
ENSG00000228083	IFNA14	3.0875	35.8921	0.002018
ENSG00000168631	MUCL3	-3.08746	-7.17047	0.002019
ENSG00000196182	STK40	3.08669	2.84533	0.002024
ENSG00000088038	CNOT3	-3.08622	-50.2125	0.002027
ENSG00000086205	FOLH1	-3.08525	-5.1036	0.002034
ENSG00000179213	SIGLECL1	3.08482	26.6566	0.002037
ENSG00000111305	GSG1	3.0844	7.09659	0.00204
ENSG00000122034	GTF3A	3.08381	9.34948	0.002044
ENSG00000071564	TCF3	-3.08368	-44.3718	0.002045
ENSG00000055813	CCDC85A	-3.08266	-3.28504	0.002052
ENSG00000130427	EPO	-3.0815	-27.4032	0.00206
ENSG00000124532	MRS2	-3.08095	-6.15646	0.002063
ENSG00000196123	MATCAP1	-3.07957	-29.9255	0.002073
ENSG00000104888	SLC17A7	3.07801	5.4898	0.002084
ENSG00000178233	TMEM151B	3.07721	21.2656	0.002089
ENSG00000103313	MEFV	3.07684	27.7154	0.002092
ENSG00000205643	CDPF1	-3.0762	-511.007	0.002097
ENSG00000169962	TAS1R3	-3.07556	-14.4978	0.002101
ENSG00000100154	TTC28	3.0749	4.56297	0.002106
ENSG00000149591	TAGLN	3.07439	18.4666	0.002109
ENSG00000136231	IGF2BP3	-3.07433	-12.4244	0.00211
ENSG00000168887	C2orf68	-3.07093	-75.3033	0.002134
ENSG00000204237	OXLD1	3.07084	74.5496	0.002135
ENSG00000107249	GLIS3	3.07012	3.68863	0.00214
ENSG00000223658	C1GALT1C1L	3.06967	1.83308	0.002143
ENSG00000089775	ZBTB25	-3.06568	-8.03139	0.002172
ENSG00000104413	ESRP1	3.06436	1.84663	0.002181
ENSG00000132970	WASF3	3.06311	7.01133	0.002191
ENSG00000135535	CD164	3.06291	13.7883	0.002192
ENSG00000181027	FKRP	3.06278	17.9781	0.002193
ENSG00000243789	JMJD7	-3.05934	-20.3807	0.002218
ENSG00000173915	ATP5MK	3.05753	13.4724	0.002232
ENSG00000184937	WT1	3.05585	8.5053	0.002244
ENSG00000178966	RMI1	-3.05397	-10.0681	0.002258
ENSG00000205884	DEFB136	-3.05154	-12.0779	0.002277
ENSG00000132570	PCBD2	3.05007	9.33128	0.002288
ENSG00000204366	ZBTB12	3.04996	28.8216	0.002289
ENSG00000222011	FAM185A	-3.04707	-5.54556	0.002311
ENSG00000140319	SRP14	3.0464	32.9046	0.002316
ENSG00000172543	CTSW	-3.04596	-8.01598	0.002319
ENSG00000188554	NBR1	-3.04356	-23.7507	0.002338
ENSG00000197134	ZNF257	3.04191	0.828779	0.002351
ENSG00000130772	MED18	-3.04045	-78.1714	0.002362
ENSG00000145332	KLHL8	3.04006	5.18601	0.002365
ENSG00000100095	SEZ6L	-3.03951	-11.076	0.00237
ENSG00000159210	SNF8	-3.03739	-181.835	0.002386
ENSG00000204310	AGPAT1	-3.0364	-26.1367	0.002394
ENSG00000138085	ATRAID	-3.03495	-20.2232	0.002406
ENSG00000185324	CDK10	3.03133	607.126	0.002435
ENSG00000176915	ANKLE2	3.03038	1.87693	0.002442
ENSG00000134294	SLC38A2	3.02771	18.542	0.002464
ENSG00000116406	EDEM3	3.02691	14.7685	0.002471
ENSG00000149541	B3GAT3	-3.02633	-27.7836	0.002475
ENSG00000162461	SLC25A34	3.02582	3.53686	0.00248
ENSG00000121552	CSTA	-3.02559	-18.0528	0.002481
ENSG00000163762	TM4SF18	-3.0253	-2.41457	0.002484
ENSG00000126804	ZBTB1	3.02242	5.17252	0.002508
ENSG00000108947	EFNB3	-3.02168	-6.84321	0.002514
ENSG00000074603	DPP8	-3.02142	-34.3083	0.002516
ENSG00000173678	SPDYE2B	-3.01998	-23.9517	0.002528
ENSG00000172260	NEGR1	-3.01816	-8.8686	0.002543
ENSG00000137941	TTLL7	-3.01657	-11.7699	0.002557
ENSG00000105383	CD33	3.01536	60.3595	0.002567
ENSG00000100836	PABPN1	3.01414	32.9833	0.002577
ENSG00000165898	ISCA2	3.01353	8.49875	0.002582
ENSG00000156113	KCNMA1	-3.0133	-4.57532	0.002584
ENSG00000179021	C3orf38	3.01243	4.21475	0.002592
ENSG00000105662	CRTC1	3.01006	19.1152	0.002612
ENSG00000180537	RNF182	-3.00782	-5.8762	0.002631
ENSG00000138750	NUP54	-3.00637	-2.61387	0.002644
ENSG00000166444	DENND2B	3.00622	6.60116	0.002645
ENSG00000146674	IGFBP3	3.00505	4.50559	0.002655
ENSG00000101161	PRPF6	-3.00402	-25.1659	0.002664
ENSG00000161981	SNRNP25	3.0037	4.12036	0.002667
ENSG00000132437	DDC	3.0014	2.1597	0.002687
ENSG00000108788	MLX	-2.99941	-102.572	0.002705
ENSG00000055070	SZRD1	-2.99499	-49.5601	0.002745
ENSG00000138823	MTTP	-2.9934	-2.51459	0.002759
ENSG00000100330	MTMR3	-2.99201	-27.9157	0.002772
ENSG00000180872	DEFB112	2.99115	11.7342	0.002779
ENSG00000087258	GNAO1	2.99008	5.29239	0.002789
ENSG00000162241	SLC25A45	-2.98936	-37.0338	0.002796
ENSG00000152270	PDE3B	2.98817	6.43999	0.002806
ENSG00000177875	CCDC184	-2.98563	-11.9265	0.00283
ENSG00000129084	PSMA1	-2.98433	-23.4517	0.002842
ENSG00000144857	BOC	-2.98408	-0.86301	0.002844
ENSG00000164037	SLC9B1	2.98355	12.4702	0.002849
ENSG00000163687	DNASE1L3	-2.98322	-14.4641	0.002852
ENSG00000266094	RASSF5	2.98257	12.3437	0.002858
ENSG00000177453	NIM1K	2.98048	2.67152	0.002878
ENSG00000126860	EVI2A	2.97944	15.1925	0.002888
ENSG00000204420	MPIG6B	-2.97761	-8.50165	0.002905
ENSG00000181929	PRKAG1	2.97617	13.1238	0.002919
ENSG00000204704	OR2W1	2.97603	35.835	0.00292
ENSG00000181873	IBA57	2.97395	14.5131	0.00294
ENSG00000243509	TNFRSF6B	-2.97377	-7.05917	0.002942
ENSG00000137875	BCL2L10	-2.97301	-13.3913	0.002949
ENSG00000090857	PDPR	2.97288	12.1595	0.00295
ENSG00000078237	TIGAR	-2.97218	-25.5046	0.002957
ENSG00000123836	PFKFB2	2.97135	6.44585	0.002965
ENSG00000105341	DMAC2	-2.96601	-12.6392	0.003017
ENSG00000260325	HSPB9	2.96306	4.5911	0.003046
ENSG00000160877	NACC1	-2.96301	-23.9445	0.003046
ENSG00000165131	LLCFC1	-2.96149	-15.5015	0.003062
ENSG00000187783	TMEM72	2.96123	3.09387	0.003064
ENSG00000114646	CSPG5	2.95966	12.3086	0.00308
ENSG00000159164	SV2A	-2.95902	-8.6459	0.003086
ENSG00000012660	ELOVL5	-2.95846	-15.5371	0.003092
ENSG00000138036	DYNC2LI1	-2.95779	-5.17835	0.003098
ENSG00000239305	RNF103	2.95676	12.1839	0.003109
ENSG00000163462	TRIM46	2.95282	4.91284	0.003149
ENSG00000220948	TRIM51G	-2.95178	-21.6015	0.003159
ENSG00000105953	OGDH	-2.94935	-13.9562	0.003184
ENSG00000167969	ECI1	-2.94837	-7.57613	0.003195
ENSG00000134121	CHL1	-2.94692	-3.30074	0.00321
ENSG00000106105	GARS1	-2.94654	-26.5819	0.003214
ENSG00000143278	F13B	2.94585	16.7724	0.003221
ENSG00000205856	C22orf42	2.94502	3.12898	0.003229
ENSG00000084774	CAD	-2.94427	-6.71725	0.003237
ENSG00000074842	MYDGF	2.943	1.93813	0.00325
ENSG00000015676	NUDCD3	2.94012	13.2773	0.003281
ENSG00000161551	ZNF577	2.93986	24.8932	0.003284
ENSG00000242498	ARPIN	-2.93937	-2.04378	0.003289
ENSG00000114770	ABCC5	-2.93915	-6.52393	0.003291
ENSG00000159202	UBE2Z	2.93869	22.0475	0.003296
ENSG00000118363	SPCS2	-2.93824	-5.83597	0.003301
ENSG00000085719	CPNE3	-2.9367	-6.16614	0.003317
ENSG00000121350	PYROXD1	2.93639	1.35204	0.003321
ENSG00000148737	TCF7L2	-2.93515	-26.206	0.003334
ENSG00000185559	DLK1	-2.93463	-6.75664	0.003339
ENSG00000198400	NTRK1	2.93407	65.3183	0.003346
ENSG00000075914	EXOSC7	2.93357	15.4298	0.003351
ENSG00000105509	HAS1	-2.93332	-5.8263	0.003354
ENSG00000232112	TMA7	2.9327	67.9475	0.00336
ENSG00000163154	TNFAIP8L2	-2.93079	-22.0447	0.003381
ENSG00000183186	C2CD4C	2.93056	16.5859	0.003383
ENSG00000107821	KAZALD1	-2.92933	-34.3366	0.003397
ENSG00000120093	HOXB3	2.92891	7.18456	0.003401
ENSG00000184647	PRSS55	-2.92869	-16.1222	0.003404
ENSG00000158792	SPATA2L	2.92747	17.8231	0.003417
ENSG00000182771	GRID1	-2.92727	-12.3406	0.00342
ENSG00000120333	MRPS14	-2.92643	-28.8615	0.003429
ENSG00000157152	SYN2	-2.92299	-2.37181	0.003467
ENSG00000164932	CTHRC1	2.92255	6.47482	0.003472
ENSG00000005238	ATOSB	-2.9224	-10.4912	0.003473
ENSG00000161040	FBXL13	-2.92169	-23.1412	0.003481
ENSG00000139218	SCAF11	2.91987	22.4774	0.003502
ENSG00000106153	CHCHD2	-2.91987	-4.95444	0.003502
ENSG00000124181	PLCG1	-2.91838	-36.4192	0.003519
ENSG00000184117	NIPSNAP1	2.91816	5.31552	0.003521
ENSG00000155465	SLC7A7	-2.91815	-4.80644	0.003521
ENSG00000118946	PCDH17	2.91764	4.4258	0.003527
ENSG00000198176	TFDP1	2.91571	11.9548	0.003549
ENSG00000196453	ZNF777	-2.91459	-4.62826	0.003562
ENSG00000070010	UFD1	-2.91264	-17.7864	0.003584
ENSG00000149923	PPP4C	2.91243	83.8373	0.003586
ENSG00000233115	FAM90A11P	-2.91182	-4017.15	0.003593
ENSG00000132840	BHMT2	-2.90951	-4.24369	0.00362
ENSG00000113300	CNOT6	-2.90885	-20.9564	0.003628
ENSG00000118046	STK11	-2.90879	-62.8313	0.003628
ENSG00000163812	ZDHHC3	2.90781	16.1233	0.00364
ENSG00000224389	C4B	2.90487	1519.1	0.003674
ENSG00000132718	SYT11	2.90354	35.0236	0.00369
ENSG00000128045	RASL11B	-2.90318	-2.59105	0.003694
ENSG00000072364	AFF4	2.90263	19.4895	0.0037
ENSG00000182742	HOXB4	2.90122	19.1385	0.003717
ENSG00000011114	BTBD7	-2.90043	-9.42154	0.003727
ENSG00000118518	RNF146	-2.89988	-12.7239	0.003733
ENSG00000060642	PIGV	-2.89948	-8.53452	0.003738
ENSG00000065526	SPEN	2.89869	59.2519	0.003747
ENSG00000229314	ORM1	-2.89824	-26.6588	0.003753
ENSG00000083838	ZNF446	-2.89556	-26.6273	0.003785
ENSG00000152749	GPR180	2.89535	1.56775	0.003787
ENSG00000182473	EXOC7	2.89528	10.8488	0.003788
ENSG00000101162	TUBB1	-2.89474	-13.516	0.003795
ENSG00000124198	ARFGEF2	2.8925	3.19243	0.003822
ENSG00000197020	ZNF100	-2.89212	-2.36772	0.003826
ENSG00000205482	SPDYE18	-2.89014	-8.96516	0.003851
ENSG00000164776	PHKG1	-2.88853	-3.47811	0.00387
ENSG00000166762	CATSPER2	2.88823	2.63631	0.003874
ENSG00000126814	TRMT5	2.88689	13.1777	0.003891
ENSG00000282218	ENSG00000282218	2.88643	25.516	0.003896
ENSG00000196268	ZNF493	-2.88593	-2.8032	0.003903
ENSG00000188763	FZD9	-2.88585	-7.2466	0.003904
ENSG00000185669	SNAI3	2.88501	6.15432	0.003914
ENSG00000172006	ZNF554	-2.88406	-346.527	0.003926
ENSG00000176435	CLEC14A	-2.88376	-5.42565	0.00393
ENSG00000172728	FUT10	-2.88292	-0.54341	0.00394
ENSG00000065548	ZC3H15	-2.88216	-15.6088	0.00395
ENSG00000135185	TMEM243	2.88117	6.85016	0.003962
ENSG00000269095	ENSG00000269095	-2.87948	-13.5352	0.003983
ENSG00000153037	SRP19	-2.87814	-10.483	0.004
ENSG00000167194	C16orf92	2.87801	28.6823	0.004002
ENSG00000224470	ATXN1L	-2.87751	-7.34942	0.004008
ENSG00000166278	C2	-2.87331	-9.70023	0.004062
ENSG00000250709	CCDC169-SOHLH2	2.87322	6.36706	0.004063
ENSG00000131668	BARX1	2.87271	9.46785	0.00407
ENSG00000030304	MUSK	2.87189	17.0037	0.00408
ENSG00000162407	PLPP3	-2.87124	-7.55429	0.004089
ENSG00000176490	DIRAS1	2.87047	3.37018	0.004099
ENSG00000110844	PRPF40B	2.87003	7.62996	0.004104
ENSG00000171561	OR2AT4	-2.86959	-9.69451	0.00411
ENSG00000197745	SCGB1D4	2.86935	9.67524	0.004113
ENSG00000186143	PRR30	2.86927	59.2737	0.004114
ENSG00000214226	C17orf67	2.86894	5.70526	0.004118
ENSG00000184708	EIF4ENIF1	2.86879	12.24	0.00412
ENSG00000154783	FGD5	2.86842	15.6765	0.004125
ENSG00000016082	ISL1	2.8669	9.5418	0.004145
ENSG00000164535	DAGLB	-2.86536	-11.4924	0.004165
ENSG00000164631	ZNF12	-2.86479	-4.73653	0.004173
ENSG00000144048	DUSP11	-2.8616	-4.54928	0.004215
ENSG00000176540	OR4C5	-2.86146	-27.8939	0.004217
ENSG00000136379	ABHD17C	-2.86035	-10.9977	0.004232
ENSG00000169689	CENPX	-2.86034	-1.84991	0.004232
ENSG00000116701	NCF2	2.86025	13.4912	0.004233
ENSG00000197563	PIGN	2.86015	15.1382	0.004234
ENSG00000131094	C1QL1	2.86001	11.5748	0.004236
ENSG00000148835	TAF5	2.85942	3.42855	0.004244
ENSG00000166169	POLL	-2.85683	-31.9016	0.004279
ENSG00000104872	PIH1D1	2.85666	37.4175	0.004281
ENSG00000128886	ELL3	-2.85571	-4.39591	0.004294
ENSG00000134250	NOTCH2	2.85251	77.6346	0.004338
ENSG00000182670	TTC3	-2.8525	-10.1289	0.004338
ENSG00000110422	HIPK3	-2.85225	-53.0238	0.004341
ENSG00000198142	SOWAHC	-2.84798	-11.461	0.0044
ENSG00000129968	ABHD17A	-2.84612	-7.1094	0.004426
ENSG00000106809	OGN	2.84574	4.14478	0.004431
ENSG00000108179	PPIF	2.84431	9.5417	0.004451
ENSG00000283321	ENSG00000283321	2.84302	17.5548	0.004469
ENSG00000117713	ARID1A	-2.84259	-53.7073	0.004475
ENSG00000108799	EZH1	-2.84219	-31.1031	0.00448
ENSG00000220201	ZGLP1	2.84069	14.0424	0.004502
ENSG00000143373	ZNF687	2.84005	24.035	0.004511
ENSG00000100926	TM9SF1	2.83941	7.188	0.00452
ENSG00000137834	SMAD6	2.83539	10.878	0.004577
ENSG00000165476	REEP3	-2.83431	-44.5429	0.004592
ENSG00000142694	EVA1B	2.83296	6.15499	0.004612
ENSG00000109534	GAR1	2.83284	13.201	0.004614
ENSG00000122515	ZMIZ2	2.83213	10.6012	0.004624
ENSG00000092439	TRPM7	-2.83177	-4.11521	0.004629
ENSG00000137700	SLC37A4	2.83071	2.94492	0.004645
ENSG00000105402	NAPA	2.82969	16.9893	0.004659
ENSG00000008197	TFAP2D	2.82968	20.0135	0.004659
ENSG00000163431	LMOD1	-2.82751	-15.5492	0.004691
ENSG00000151773	CCDC122	2.82699	4.40284	0.004699
ENSG00000039537	C6	-2.82631	-5.74937	0.004709
ENSG00000114698	PLSCR4	2.82617	1.69846	0.004711
ENSG00000129244	ATP1B2	2.82424	14.8953	0.004739
ENSG00000127585	FBXL16	2.82392	7.62634	0.004744
ENSG00000160991	ORAI2	2.82325	7.38053	0.004754
ENSG00000175356	SCUBE2	2.8221	9.3569	0.004771
ENSG00000108175	ZMIZ1	2.82173	13.737	0.004777
ENSG00000187231	SESTD1	-2.82157	-7.56699	0.004779
ENSG00000173638	SLC19A1	2.82113	34.323	0.004785
ENSG00000138079	SLC3A1	-2.8211	-2.20345	0.004786
ENSG00000288645	ENSG00000288645	-2.8205	-4.58366	0.004795
ENSG00000226490	C8orf90	2.81793	19.2177	0.004833
ENSG00000215277	RNF212B	2.81606	4.28376	0.004862
ENSG00000103254	ANTKMT	2.81316	547.635	0.004906
ENSG00000175793	SFN	2.81274	6.20108	0.004912
ENSG00000289490	ENSG00000289490	2.81264	8.77045	0.004914
ENSG00000127080	IPPK	-2.81257	-4.91745	0.004915
ENSG00000176476	SGF29	2.81032	33.716	0.004949
ENSG00000184221	OLIG1	2.80996	16.9675	0.004955
ENSG00000104129	DNAJC17	-2.80948	-5.76549	0.004962
ENSG00000198746	GPATCH3	2.80936	84.983	0.004964
ENSG00000138778	CENPE	2.80927	0.849536	0.004965
ENSG00000197887	OR1S2	-2.80924	-26.585	0.004966
ENSG00000151640	DPYSL4	2.80869	3.46358	0.004974
ENSG00000034533	ASTE1	-2.80723	-22.418	0.004997
ENSG00000075035	WSCD2	2.80623	1.50374	0.005012
ENSG00000124942	AHNAK	2.80588	10.9376	0.005018
ENSG00000113273	ARSB	2.80526	3.79464	0.005028
ENSG00000136868	SLC31A1	-2.80414	-4.15493	0.005045
ENSG00000117281	CD160	2.80084	101.912	0.005097
ENSG00000131788	PIAS3	2.80084	103.022	0.005097
ENSG00000143390	RFX5	-2.79989	-42.4694	0.005112
ENSG00000112200	ZNF451	-2.79914	-27.6441	0.005124
ENSG00000138686	BBS7	-2.79741	-9.60933	0.005151
ENSG00000196411	EPHB4	2.79707	21.217	0.005157
ENSG00000196739	COL27A1	2.79697	2.40557	0.005158
ENSG00000123892	RAB38	2.7959	8.02017	0.005176
ENSG00000168610	STAT3	2.79565	26.4398	0.00518
ENSG00000161896	IP6K3	2.79468	2.52316	0.005195
ENSG00000137133	HINT2	-2.79466	-40.9956	0.005195
ENSG00000183114	FAM43B	2.79026	7.24002	0.005267
ENSG00000198523	PLN	-2.78997	-3.44783	0.005271
ENSG00000198853	RUSC2	-2.78966	-6.90646	0.005276
ENSG00000272573	MUSTN1	-2.78865	-3.33798	0.005293
ENSG00000147885	IFNA16	2.78824	22.7575	0.0053
ENSG00000250641	LY6G6F-LY6G6D	-2.78815	-18.3867	0.005301
ENSG00000104825	NFKBIB	-2.78811	-9.48298	0.005302
ENSG00000011198	ABHD5	-2.7881	-4.98719	0.005302
ENSG00000168575	SLC20A2	2.78806	4.1246	0.005303
ENSG00000120656	TAF12	-2.78799	-31.7018	0.005304
ENSG00000138160	KIF11	-2.78729	-7.85936	0.005315
ENSG00000108588	CCDC47	2.787	10.0228	0.00532
ENSG00000106635	BCL7B	2.78555	14.0152	0.005344
ENSG00000197381	ADARB1	-2.78127	-15.3121	0.005415
ENSG00000172057	ORMDL3	2.77854	7.43321	0.00546
ENSG00000179630	LACC1	2.77711	4.82531	0.005484
ENSG00000091831	ESR1	-2.7765	-11.8578	0.005495
ENSG00000002919	SNX11	-2.77648	-7.12021	0.005495
ENSG00000164500	SPATA48	-2.77438	-9.24477	0.005531
ENSG00000104973	MED25	2.77391	2.62104	0.005539
ENSG00000055957	ITIH1	-2.77155	-14.1097	0.005579
ENSG00000196503	ARL9	2.77075	15.2554	0.005593
ENSG00000012048	BRCA1	2.7701	10.3065	0.005604
ENSG00000147576	ADHFE1	-2.76867	-8.94859	0.005629
ENSG00000120729	MYOT	2.76857	44.039	0.00563
ENSG00000204619	PPP1R11	-2.76779	-10.3671	0.005644
ENSG00000188897	ENSG00000188897	-2.76774	-6.60343	0.005645
ENSG00000147905	ZCCHC7	2.76604	6.15073	0.005674
ENSG00000198535	C2CD4A	2.76403	0.862504	0.005709
ENSG00000240849	PEDS1	2.76299	8.10754	0.005727
ENSG00000196224	KRTAP5-3	-2.76222	-26.6493	0.005741
ENSG00000198839	ZNF277	2.76183	33.6058	0.005748
ENSG00000133985	TTC9	2.75971	1.74482	0.005785
ENSG00000169228	RAB24	-2.75921	-17.4754	0.005794
ENSG00000178409	BEND3	-2.75756	-5.32035	0.005823
ENSG00000129250	KIF1C	2.75732	12.3343	0.005828
ENSG00000142684	ZNF593	-2.75586	-2.71817	0.005854
ENSG00000198768	APCDD1L	2.75503	5.95852	0.005869
ENSG00000076984	MAP2K7	-2.75485	-11.2663	0.005872
ENSG00000115944	COX7A2L	2.75481	18.8323	0.005873
ENSG00000175564	UCP3	-2.75201	-7.41802	0.005923
ENSG00000113810	SMC4	2.75182	58.6617	0.005927
ENSG00000071967	CYBRD1	-2.75181	-2.25018	0.005927
ENSG00000176170	SPHK1	2.75156	10.5601	0.005931
ENSG00000165819	METTL3	2.75115	17.898	0.005939
ENSG00000135373	EHF	2.75029	1.68218	0.005954
ENSG00000115137	DNAJC27	2.74948	3.76265	0.005969
ENSG00000203666	EFCAB2	-2.74905	-16.9696	0.005977
ENSG00000143627	PKLR	-2.74902	-37.7789	0.005977
ENSG00000119655	NPC2	2.74879	8.37168	0.005982
ENSG00000163467	TSACC	2.74857	53.4986	0.005986
ENSG00000138380	CARF	2.74856	10.4453	0.005986
ENSG00000142556	ZNF614	-2.74851	-8.8724	0.005987
ENSG00000184678	H2BC21	-2.74773	-37.3767	0.006001
ENSG00000273088	ENSG00000273088	-2.74763	-7.38199	0.006003
ENSG00000151364	KCTD14	-2.74685	-2.72538	0.006017
ENSG00000178700	DHFR2	2.74557	58.4299	0.006041
ENSG00000151725	CENPU	2.74523	2.07797	0.006047
ENSG00000138768	USO1	-2.74499	-26.793	0.006051
ENSG00000074696	HACD3	2.74407	20.7897	0.006068
ENSG00000204580	DDR1	2.74065	4.61754	0.006132
ENSG00000204178	MACO1	2.73937	14.1569	0.006156
ENSG00000160285	LSS	-2.73803	-8.27182	0.006181
ENSG00000204335	SP5	2.73658	4.97191	0.006208
ENSG00000100263	RHBDD3	-2.73508	-24.2853	0.006237
ENSG00000085741	WNT11	2.73396	10.0715	0.006258
ENSG00000186660	ZFP91	2.73334	15.606	0.006269
ENSG00000175591	P2RY2	-2.73305	-15.4686	0.006275
ENSG00000178035	IMPDH2	2.73273	153.207	0.006281
ENSG00000188833	ENTPD8	2.73245	20.7804	0.006287
ENSG00000180098	TRNAU1AP	-2.73244	-28.8198	0.006287
ENSG00000173641	HSPB7	-2.73215	-4.73681	0.006292
ENSG00000067596	DHX8	-2.73175	-10.4267	0.0063
ENSG00000171488	LRRC8C	2.73139	5.83705	0.006307
ENSG00000166507	NDST2	-2.73114	-22.2971	0.006312
ENSG00000119508	NR4A3	-2.73086	-5.02745	0.006317
ENSG00000273542	H4C12	-2.7306	-33.5038	0.006322
ENSG00000214128	TMEM213	2.72959	6.46036	0.006341
ENSG00000138382	METTL5	-2.72715	-5.05785	0.006388
ENSG00000130303	BST2	2.72653	5.66163	0.006401
ENSG00000135100	HNF1A	-2.72549	-5.77307	0.006421
ENSG00000139133	ALG10	-2.72419	-4.53312	0.006446
ENSG00000170852	KBTBD2	2.72376	17.7335	0.006454
ENSG00000204385	SLC44A4	2.72297	6.09096	0.00647
ENSG00000136305	CIDEB	2.72166	12.1757	0.006495
ENSG00000137764	MAP2K5	2.72019	18.3793	0.006524
ENSG00000135124	P2RX4	-2.72007	-7.73086	0.006527
ENSG00000188352	FOCAD	2.71906	9.99147	0.006547
ENSG00000170915	PAQR8	-2.71827	-2.57931	0.006562
ENSG00000170791	CHCHD7	-2.71767	-6.38131	0.006574
ENSG00000125505	MBOAT7	-2.71738	-3.51278	0.00658
ENSG00000075413	MARK3	-2.71571	-13.8308	0.006613
ENSG00000235106	BRD3OS	2.71479	16.3463	0.006632
ENSG00000167703	SLC43A2	2.71454	4.87724	0.006637
ENSG00000157350	ST3GAL2	-2.71366	-22.4474	0.006654
ENSG00000119321	FKBP15	-2.71056	-3.79209	0.006717
ENSG00000165119	HNRNPK	2.71041	30.4193	0.00672
ENSG00000052749	RRP12	2.71039	4.1758	0.00672
ENSG00000126562	WNK4	2.71019	9.03084	0.006724
ENSG00000285437	POLR2J3	2.7084	26.8289	0.006761
ENSG00000145194	ECE2	-2.70778	-4.69228	0.006774
ENSG00000136490	LIMD2	2.70758	12.1985	0.006778
ENSG00000163125	RPRD2	2.7066	15.8112	0.006798
ENSG00000181555	SETD2	-2.70518	-12.9862	0.006827
ENSG00000186803	IFNA10	-2.70511	-6.59436	0.006828
ENSG00000004897	CDC27	-2.70475	-21.0872	0.006835
ENSG00000157538	VPS26C	2.70452	17.19	0.00684
ENSG00000154342	WNT3A	-2.7044	-31.0329	0.006843
ENSG00000014914	MTMR11	2.70425	21.5729	0.006846
ENSG00000167977	KCTD5	2.70365	14.8877	0.006858
ENSG00000253958	CLDN23	-2.70364	-0.64648	0.006858
ENSG00000166797	CIAO2A	-2.70335	-18.2739	0.006864
ENSG00000140320	BAHD1	-2.7032	-9.90246	0.006867
ENSG00000139350	NEDD1	2.70286	6.94089	0.006875
ENSG00000162670	BRINP3	2.70095	9.15636	0.006914
ENSG00000147419	CCDC25	-2.7009	-2.00243	0.006915
ENSG00000162520	SYNC	-2.70067	-5.08494	0.00692
ENSG00000111445	RFC5	-2.70026	-16.0421	0.006929
ENSG00000205189	ZBTB10	2.7001	19.5987	0.006932
ENSG00000160360	GPSM1	-2.69954	-9.27326	0.006943
ENSG00000187446	CHP1	2.69854	19.9006	0.006964
ENSG00000167139	TBC1D21	2.69805	3.82866	0.006975
ENSG00000166987	MBD6	2.69775	24.7229	0.006981
ENSG00000196652	ZKSCAN5	-2.69723	-9.42656	0.006992
ENSG00000173011	TADA2B	-2.69666	-14.3635	0.007004
ENSG00000183396	TMEM89	-2.69316	-5.63722	0.007078
ENSG00000198492	YTHDF2	2.69289	34.091	0.007084
ENSG00000127527	EPS15L1	2.69266	34.3353	0.007088
ENSG00000153707	PTPRD	2.6921	1.60937	0.0071
ENSG00000105929	ATP6V0A4	2.69169	7.09463	0.007109
ENSG00000196993	NPIPB9	-2.69092	-98.9428	0.007125
ENSG00000182179	UBA7	-2.69036	-35.1226	0.007138
ENSG00000187005	KRTAP21-1	2.68979	78.4394	0.00715
ENSG00000177981	ASB8	-2.68944	-10.0486	0.007157
ENSG00000152700	SAR1B	-2.68902	-21.3282	0.007166
ENSG00000168874	ATOH8	-2.68659	-8.04869	0.007219
ENSG00000196428	TSC22D2	2.68517	29.961	0.007249
ENSG00000007516	BAIAP3	-2.68365	-6.30976	0.007282
ENSG00000091704	CPA1	-2.68251	-1.72553	0.007307
ENSG00000180305	WFDC10A	2.68152	16.5953	0.007329
ENSG00000071246	VASH1	2.68063	2.64771	0.007348
ENSG00000243449	C4orf48	-2.68037	-12.4589	0.007354
ENSG00000271383	NBPF19	2.67878	407.578	0.007389
ENSG00000072858	SIDT1	2.67823	8.7068	0.007401
ENSG00000110619	CARS1	-2.67814	-62.3062	0.007403
ENSG00000198700	IPO9	-2.6766	-11.025	0.007437
ENSG00000167325	RRM1	-2.67585	-3.30488	0.007454
ENSG00000103197	TSC2	-2.67465	-102.791	0.007481
ENSG00000164112	SMIM43	2.674	7.85291	0.007495
ENSG00000261587	TMEM249	-2.67348	-8.54928	0.007507
ENSG00000180264	ADGRD2	-2.67329	-6.74836	0.007511
ENSG00000132824	SERINC3	-2.67234	-3.79521	0.007533
ENSG00000076201	PTPN23	-2.6723	-17.0271	0.007533
ENSG00000196156	KRTAP4-3	-2.67106	-44.3031	0.007561
ENSG00000172530	BANP	2.67024	13.4892	0.00758
ENSG00000100764	PSMC1	2.66941	4.79392	0.007598
ENSG00000176986	SEC24C	-2.66716	-5.22584	0.00765
ENSG00000168010	ATG16L2	-2.66662	-7.47578	0.007662
ENSG00000197757	HOXC6	2.66507	26.6202	0.007697
ENSG00000215183	MSMP	-2.66326	-13.3433	0.007739
ENSG00000182325	FBXL6	2.66312	1769.95	0.007742
ENSG00000013583	HEBP1	2.66161	0.807573	0.007777
ENSG00000067248	DHX29	-2.66153	-24.6867	0.007779
ENSG00000136169	SETDB2	2.66036	5.1109	0.007806
ENSG00000187796	CARD9	-2.66021	-4.18127	0.007809
ENSG00000197343	ZNF655	2.65967	7.93351	0.007822
ENSG00000121410	A1BG	-2.65927	-23.6319	0.007831
ENSG00000089486	CDIP1	-2.65783	-22.5433	0.007864
ENSG00000164867	NOS3	-2.65745	-2.94267	0.007873
ENSG00000151690	MFSD6	-2.65515	-2.63777	0.007927
ENSG00000254834	OR5M10	-2.65473	-66.4933	0.007937
ENSG00000063515	GSC2	-2.65374	-16.7954	0.007961
ENSG00000224051	CPTP	-2.65353	-9.57859	0.007965
ENSG00000153827	TRIP12	-2.65312	-14.3995	0.007975
ENSG00000161960	EIF4A1	2.65263	43.265	0.007987
ENSG00000122257	RBBP6	-2.65209	-22.3377	0.008
ENSG00000204228	HSD17B8	-2.65141	-4.44216	0.008016
ENSG00000175161	CADM2	2.64802	3.08075	0.008097
ENSG00000124562	SNRPC	-2.64751	-18.9085	0.008109
ENSG00000169241	SLC50A1	2.64691	25.6141	0.008123
ENSG00000041353	RAB27B	-2.64557	-3.84201	0.008155
ENSG00000010270	STARD3NL	-2.64506	-4.18297	0.008168
ENSG00000258817	OR4C13	2.64471	58.0087	0.008176
ENSG00000196092	PAX5	2.64455	15.1039	0.00818
ENSG00000157353	FCSK	-2.64354	-23.47	0.008204
ENSG00000115183	TANC1	-2.6435	-4.52221	0.008205
ENSG00000159063	ALG8	2.64301	4.06656	0.008217
ENSG00000172733	PURG	2.64246	25.3603	0.008231
ENSG00000260537	ENSG00000260537	-2.64216	-25.1578	0.008238
ENSG00000150961	SEC24D	-2.64022	-17.4423	0.008285
ENSG00000204424	LY6G6F	-2.64014	-18.0211	0.008287
ENSG00000149328	GLB1L2	-2.6397	-6.88603	0.008298
ENSG00000112210	RAB23	-2.63927	-16.917	0.008309
ENSG00000110975	SYT10	2.63918	8.45293	0.008311
ENSG00000134571	MYBPC3	2.63863	22.1864	0.008324
ENSG00000204618	RNF39	2.63849	2.55791	0.008328
ENSG00000108298	RPL19	-2.6371	-31.7037	0.008362
ENSG00000260903	XKR7	2.63674	37.0244	0.008371
ENSG00000221914	PPP2R2A	-2.63596	-21.1973	0.00839
ENSG00000157005	SST	2.63511	1.85609	0.008411
ENSG00000134330	IAH1	-2.63503	-24.7706	0.008413
ENSG00000155816	FMN2	-2.63475	-2.22238	0.00842
ENSG00000086544	ITPKC	2.63465	16.1212	0.008422
ENSG00000065135	GNAI3	2.63428	10.398	0.008432
ENSG00000128191	DGCR8	2.63374	12.5495	0.008445
ENSG00000179195	ZNF664	-2.63332	-45.1736	0.008455
ENSG00000120647	CCDC77	2.63238	44.1935	0.008479
ENSG00000163069	SGCB	-2.63215	-6.29157	0.008485
ENSG00000142731	PLK4	-2.63196	-14.4015	0.008489
ENSG00000165807	PPP1R36	-2.63138	-1.68735	0.008504
ENSG00000198914	POU3F3	2.63136	11.9458	0.008504
ENSG00000090382	LYZ	2.63134	12.1025	0.008505
ENSG00000185245	GP1BA	2.62965	12.6738	0.008547
ENSG00000116580	GON4L	-2.6294	-17.6579	0.008553
ENSG00000145911	N4BP3	2.62853	12.9455	0.008575
ENSG00000108840	HDAC5	-2.62813	-30.5452	0.008586
ENSG00000128573	FOXP2	-2.62791	-5.82985	0.008591
ENSG00000135392	DNAJC14	2.62787	12.7259	0.008592
ENSG00000183979	NPB	-2.62769	-42.8212	0.008597
ENSG00000163376	KBTBD8	-2.6274	-5.38727	0.008604
ENSG00000141738	GRB7	-2.62696	-10.9514	0.008615
ENSG00000143493	INTS7	-2.62683	-22.1655	0.008618
ENSG00000143919	CAMKMT	2.62646	1.40414	0.008628
ENSG00000176148	TCP11L1	-2.62619	-12.33	0.008635
ENSG00000178814	OPLAH	-2.62537	-14.904	0.008655
ENSG00000197496	SLC2A10	-2.62474	-7.21136	0.008671
ENSG00000135926	TMBIM1	-2.62449	-5.38447	0.008678
ENSG00000070081	NUCB2	2.62338	4.10757	0.008706
ENSG00000180228	PRKRA	2.62169	14.9031	0.008749
ENSG00000124257	NEURL2	-2.62141	-14.5551	0.008757
ENSG00000164049	FBXW12	2.62071	2.36975	0.008775
ENSG00000135365	PHF21A	-2.62049	-21.5688	0.00878
ENSG00000100399	CHADL	2.62	3.55788	0.008793
ENSG00000163285	GABRG1	-2.61984	-8.20333	0.008797
ENSG00000173210	ABLIM3	2.61742	3.3313	0.00886
ENSG00000101365	IDH3B	-2.61684	-5.16205	0.008875
ENSG00000172500	FIBP	2.61316	211.356	0.008971
ENSG00000107864	CPEB3	2.6122	8.19505	0.008996
ENSG00000198225	FKBP1C	2.61187	22.0262	0.009005
ENSG00000112761	CCN6	-2.61157	-8.04808	0.009013
ENSG00000167925	GHDC	-2.61155	-29.5752	0.009013
ENSG00000177910	SPATA31C2	-2.61064	-178.004	0.009037
ENSG00000143171	RXRG	2.61023	1.5454	0.009048
ENSG00000118579	MED28	2.60983	8.17609	0.009059
ENSG00000112218	GPR63	-2.60919	-1.53197	0.009076
ENSG00000068971	PPP2R5B	2.60909	25.7936	0.009078
ENSG00000130816	DNMT1	2.60907	11.0008	0.009079
ENSG00000105856	HBP1	2.6082	27.2673	0.009102
ENSG00000051128	HOMER3	-2.60818	-15.1413	0.009102
ENSG00000100991	TRPC4AP	-2.60782	-22.2047	0.009112
ENSG00000260027	HOXB7	2.60771	32.3394	0.009115
ENSG00000115540	MOB4	2.60767	19.1324	0.009116
ENSG00000169245	CXCL10	-2.60708	-5.15093	0.009132
ENSG00000171763	SPATA5L1	-2.60682	-10.2683	0.009139
ENSG00000228278	ORM2	-2.60679	-45.1581	0.009139
ENSG00000137098	SPAG8	2.60637	23.2381	0.009151
ENSG00000101331	CCM2L	2.60486	9.2156	0.009191
ENSG00000197935	ZNF311	-2.60429	-1.33487	0.009207
ENSG00000160563	MED27	2.60327	14.1948	0.009234
ENSG00000083312	TNPO1	-2.60314	-28.0911	0.009237
ENSG00000157680	DGKI	2.60299	7.68806	0.009241
ENSG00000120029	ARMH3	2.6024	14.8909	0.009258
ENSG00000221978	CCNL2	2.60085	15.2471	0.009299
ENSG00000174417	TRHR	2.59923	4.95281	0.009343
ENSG00000136153	LMO7	2.59909	4.84347	0.009347
ENSG00000164543	STK17A	2.59876	6.73579	0.009356
ENSG00000205609	EIF3CL	2.59841	145.353	0.009366
ENSG00000170571	EMB	-2.59772	-1.68044	0.009385
ENSG00000174744	BRMS1	2.59698	12.9055	0.009405
ENSG00000156959	LHFPL4	2.59663	2.82078	0.009414
ENSG00000114416	FXR1	2.59428	11.1717	0.009479
ENSG00000153989	NUS1	2.59417	11.383	0.009482
ENSG00000118407	FILIP1	2.59043	1.51748	0.009586
ENSG00000123545	NDUFAF4	2.59002	7.02898	0.009597
ENSG00000076641	PAG1	2.58994	4.09435	0.009599
ENSG00000139540	SLC39A5	2.5893	39.6578	0.009617
ENSG00000267221	C17orf113	-2.58927	-6.34272	0.009618
ENSG00000218739	CEBPZOS	-2.58839	-5.06456	0.009643
ENSG00000256591	ENSG00000256591	-2.58827	-25.7911	0.009646
ENSG00000005483	KMT2E	-2.58749	-14.5215	0.009668
ENSG00000152939	MARVELD2	2.58675	8.67126	0.009689
ENSG00000143401	ANP32E	2.58425	11.5756	0.009759
ENSG00000109911	ELP4	-2.58383	-9.03782	0.009771
ENSG00000090615	GOLGA3	2.5838	3.29919	0.009772
ENSG00000152936	LMNTD1	-2.58353	-2.65338	0.00978
ENSG00000225327	USP17L3	-2.58241	-5763.69	0.009811
ENSG00000129235	TXNDC17	-2.58215	-11.6569	0.009819
ENSG00000070756	PABPC1	2.58103	11.0654	0.009851
ENSG00000139405	RITA1	-2.57943	-6.25203	0.009896
ENSG00000103540	CCP110	-2.57921	-6.08752	0.009903
ENSG00000166435	XRRA1	-2.57797	-1.47214	0.009938
ENSG00000197272	IL27	2.57727	23.4102	0.009958
ENSG00000136828	RALGPS1	-2.57711	-3.44971	0.009963
ENSG00000163006	CCDC138	-2.57664	-1.51857	0.009977
ENSG00000182197	EXT1	-2.57663	-19.2818	0.009977
ENSG00000214517	PPME1	-2.57593	-17.9195	0.009997
ENSG00000141404	GNAL	2.5758	10.29	0.010001
ENSG00000139579	NABP2	-2.57163	-384.039	0.010122
ENSG00000172775	PSME3IP1	-2.57141	-6.08913	0.010128
ENSG00000148950	IMMP1L	-2.57116	-16.8801	0.010136
ENSG00000164039	BDH2	2.56909	4.98517	0.010197
ENSG00000150672	DLG2	2.56884	2.05613	0.010204
ENSG00000010379	SLC6A13	-2.56877	-28.3976	0.010206
ENSG00000174502	SLC26A9	2.56621	14.3368	0.010282
ENSG00000164823	OSGIN2	-2.5649	-5.5077	0.01032
ENSG00000064726	BTBD1	2.56426	4.30965	0.010339
ENSG00000164221	CCDC112	-2.56415	-6.6704	0.010343
ENSG00000204950	LRRC10B	2.56227	7.40707	0.010399
ENSG00000197619	ZNF615	-2.56032	-10.0513	0.010458
ENSG00000164713	BRI3	2.56004	13.6407	0.010466
ENSG00000137871	ZNF280D	-2.56	-9.04303	0.010467
ENSG00000169860	P2RY1	-2.55994	-3.62249	0.010469
ENSG00000104979	C19orf53	2.55947	16.7949	0.010483
ENSG00000140416	TPM1	2.55867	5.6534	0.010507
ENSG00000205502	C2CD4B	-2.55832	-0.57113	0.010518
ENSG00000113282	CLINT1	2.55756	25.3235	0.010541
ENSG00000165650	PDZD8	2.55714	3.26354	0.010554
ENSG00000204930	FAM221B	-2.55702	-4.5036	0.010557
ENSG00000108405	P2RX1	2.557	9.93601	0.010558
ENSG00000133606	MKRN1	-2.55549	-10.1555	0.010604
ENSG00000141564	RPTOR	2.553	4.25046	0.01068
ENSG00000213625	LEPROT	-2.55263	-12.9962	0.010691
ENSG00000137491	SLCO2B1	-2.55191	-7.80574	0.010713
ENSG00000055118	KCNH2	-2.55122	-3.2857	0.010735
ENSG00000143036	SLC44A3	-2.55106	-2.00171	0.01074
ENSG00000107614	TRDMT1	2.54996	4.10555	0.010774
ENSG00000235098	ANKRD65	2.54964	3.45831	0.010783
ENSG00000205571	SMN2	2.54936	644.658	0.010792
ENSG00000266028	SRGAP2	-2.54798	-64.3168	0.010835
ENSG00000189050	RNFT1	-2.54622	-7.48743	0.01089
ENSG00000135776	ABCB10	-2.54538	-8.0953	0.010916
ENSG00000090975	PITPNM2	2.54463	2.44899	0.010939
ENSG00000131951	LRRC9	-2.54462	-8.06069	0.01094
ENSG00000205302	SNX2	-2.54448	-7.34667	0.010944
ENSG00000018189	RUFY3	2.5441	11.3214	0.010956
ENSG00000163110	PDLIM5	-2.54374	-13.7413	0.010967
ENSG00000167377	ZNF23	-2.54039	-29.8611	0.011073
ENSG00000120688	WBP4	2.5396	21.5744	0.011098
ENSG00000109756	RAPGEF2	2.53829	14.175	0.01114
ENSG00000185359	HGS	-2.53757	-8.596	0.011163
ENSG00000130717	UCK1	-2.53698	-5.48942	0.011181
ENSG00000205116	TMEM88B	2.53622	16.6672	0.011206
ENSG00000105671	DDX49	2.5357	7.84396	0.011222
ENSG00000130943	PKDREJ	-2.53498	-20.76	0.011245
ENSG00000145241	CENPC	-2.5349	-5.94453	0.011248
ENSG00000004139	SARM1	-2.53406	-4.10069	0.011275
ENSG00000145868	FBXO38	2.53365	13.2025	0.011288
ENSG00000108784	NAGLU	-2.53163	-17.6079	0.011353
ENSG00000163507	CIP2A	-2.53102	-9.25979	0.011373
ENSG00000140488	CELF6	2.53088	5.18187	0.011378
ENSG00000149308	NPAT	2.5303	72.6949	0.011396
ENSG00000285938	ENSG00000285938	2.52969	3.79486	0.011416
ENSG00000176884	GRIN1	2.52846	12.0798	0.011456
ENSG00000183762	KREMEN1	2.52812	1.76217	0.011468
ENSG00000179965	ZNF771	2.52656	55.886	0.011519
ENSG00000124193	SRSF6	-2.52652	-14.1385	0.01152
ENSG00000106823	ECM2	2.52585	3.60816	0.011542
ENSG00000173511	VEGFB	-2.52552	-11.6805	0.011553
ENSG00000100209	HSCB	-2.52512	-7.84134	0.011566
ENSG00000203618	GP1BB	2.52508	9.16111	0.011567
ENSG00000173548	SNX33	2.52486	11.805	0.011574
ENSG00000143842	SOX13	2.52405	2.82924	0.011601
ENSG00000079313	REXO1	2.52403	1.20967	0.011602
ENSG00000155256	ZFYVE27	-2.52226	-2.77507	0.011661
ENSG00000197296	FITM2	-2.52177	-2.36716	0.011677
ENSG00000120519	SLC10A7	-2.52154	-6.20494	0.011684
ENSG00000133561	GIMAP6	2.52101	8.42252	0.011702
ENSG00000092529	CAPN3	-2.51942	-9.58302	0.011755
ENSG00000006282	SPATA20	2.51876	55.2664	0.011777
ENSG00000128253	RFPL2	2.51851	13.7176	0.011785
ENSG00000152430	BOLL	-2.51708	-1.82922	0.011833
ENSG00000263528	IKBKE	2.51679	2.08559	0.011843
ENSG00000196535	MYO18A	-2.51578	-4.61542	0.011877
ENSG00000183423	LRIT3	-2.51569	-1.91024	0.01188
ENSG00000105393	BABAM1	2.51533	20.317	0.011892
ENSG00000075391	RASAL2	-2.51529	-6.35549	0.011893
ENSG00000109919	MTCH2	-2.51445	-5.86099	0.011922
ENSG00000161082	CELF5	2.51442	18.7757	0.011923
ENSG00000177685	CRACR2B	-2.51397	-4.17993	0.011938
ENSG00000124574	ABCC10	-2.51368	-9.53938	0.011948
ENSG00000105011	ASF1B	-2.51337	-7.08597	0.011958
ENSG00000148120	AOPEP	-2.51169	-4.32689	0.012015
ENSG00000169291	SHE	2.51162	9.37002	0.012018
ENSG00000006071	ABCC8	-2.51153	-4.24323	0.012021
ENSG00000080200	CRYBG3	-2.51145	-38.8656	0.012024
ENSG00000284713	SMIM38	-2.50985	-8.08701	0.012078
ENSG00000158806	NPM2	2.50898	2.65183	0.012108
ENSG00000069764	PLA2G10	-2.50825	-2430.05	0.012133
ENSG00000137218	FRS3	2.50741	32.2133	0.012162
ENSG00000106636	YKT6	-2.5063	-10.114	0.0122
ENSG00000152518	ZFP36L2	-2.50625	-5.19273	0.012202
ENSG00000051825	MPHOSPH9	2.50501	6.92879	0.012245
ENSG00000141293	SKAP1	-2.50477	-4.12766	0.012253
ENSG00000006432	MAP3K9	-2.50447	-3.53044	0.012263
ENSG00000185361	TNFAIP8L1	-2.50302	-27.1346	0.012314
ENSG00000104081	BMF	2.50288	6.67331	0.012319
ENSG00000008838	MED24	2.5025	17.825	0.012332
ENSG00000274750	H3C6	-2.50243	-1.07681	0.012334
ENSG00000069998	HDHD5	2.50242	12.5027	0.012335
ENSG00000027644	INSRR	2.50218	42.8059	0.012343
ENSG00000288867	PPIAL4C	2.50186	855.256	0.012354
ENSG00000120057	SFRP5	-2.50062	-0.74127	0.012398
ENSG00000164690	SHH	-2.49979	-10.1483	0.012427
ENSG00000135835	KIAA1614	2.49977	11.7769	0.012427
ENSG00000161929	SCIMP	-2.49953	-9.33487	0.012436
ENSG00000174844	DNAH12	2.49944	4.89931	0.012439
ENSG00000103978	TMEM87A	2.49894	5.15754	0.012457
ENSG00000174775	HRAS	2.49829	4.82362	0.012479
ENSG00000197448	GSTK1	2.49717	50.4807	0.012519
ENSG00000156170	NDUFAF6	2.49609	5.93354	0.012557
ENSG00000170381	SEMA3E	2.49605	2.45801	0.012559
ENSG00000182950	ODF3L1	2.49596	27.8006	0.012562
ENSG00000163704	PRRT3	2.49481	6.0027	0.012602
ENSG00000149489	ROM1	-2.49402	-4.6185	0.012631
ENSG00000137494	ANKRD42	-2.494	-11.5249	0.012631
ENSG00000159314	ARHGAP27	-2.49295	-2.98044	0.012669
ENSG00000282872	C1orf232	-2.49184	-6.65018	0.012708
ENSG00000168661	ZNF30	-2.49157	-21.7946	0.012718
ENSG00000182481	KPNA2	-2.49134	-17.7258	0.012726
ENSG00000196358	NTNG2	2.49079	10.7762	0.012746
ENSG00000183807	FAM162B	-2.48933	-9.24858	0.012798
ENSG00000141580	WDR45B	2.48933	5.91167	0.012798
ENSG00000176533	GNG7	2.4888	14.3892	0.012817
ENSG00000114648	KLHL18	-2.4888	-20.3578	0.012818
ENSG00000127124	HIVEP3	2.48871	23.3125	0.012821
ENSG00000165029	ABCA1	2.488	1.24592	0.012846
ENSG00000133101	CCNA1	2.48713	0.713729	0.012878
ENSG00000113648	MACROH2A1	2.48706	27.1316	0.01288
ENSG00000160058	BSDC1	-2.48692	-44.0076	0.012885
ENSG00000188243	COMMD6	2.4868	11.7746	0.01289
ENSG00000204138	PHACTR4	-2.48654	-4.7436	0.012899
ENSG00000184709	LRRC26	2.4865	11.5691	0.012901
ENSG00000135424	ITGA7	2.48598	4.92833	0.01292
ENSG00000197753	LHFPL5	2.48597	26.409	0.01292
ENSG00000161664	ASB16	-2.4856	-6.78944	0.012933
ENSG00000129226	CD68	-2.48524	-3.5856	0.012946
ENSG00000175538	KCNE3	-2.48511	-9.85323	0.012951
ENSG00000172053	QARS1	-2.48415	-54.8165	0.012986
ENSG00000070718	AP3M2	2.48381	4.82097	0.012998
ENSG00000143870	PDIA6	-2.48319	-5.57297	0.013021
ENSG00000002549	LAP3	2.48311	13.8326	0.013024
ENSG00000186113	OR5D14	2.48218	34.0415	0.013058
ENSG00000134198	TSPAN2	-2.48125	-2.02969	0.013092
ENSG00000141750	STAC2	2.48099	26.4775	0.013102
ENSG00000167972	ABCA3	2.48084	9.01414	0.013107
ENSG00000196159	FAT4	-2.47968	-3.73848	0.01315
ENSG00000075089	ACTR6	2.47805	28.0779	0.01321
ENSG00000198090	KRTAP4-6	2.47718	18.6534	0.013242
ENSG00000178222	RNF212	2.477	6.13066	0.013249
ENSG00000172487	OR8J1	-2.47683	-14.3939	0.013255
ENSG00000288859	H2AC19	-2.47594	-178.231	0.013289
ENSG00000112081	SRSF3	-2.47574	-19.7838	0.013296
ENSG00000131061	ZNF341	2.47572	4.50392	0.013297
ENSG00000152253	SPC25	2.47408	29.4314	0.013358
ENSG00000114023	FAM162A	2.47393	14.7346	0.013364
ENSG00000283297	TEX52	2.47298	6.34752	0.013399
ENSG00000154143	PANX3	2.47298	25.4349	0.013399
ENSG00000197165	SULT1A2	2.47008	3.32812	0.013508
ENSG00000259330	INAFM2	-2.46927	-1.68108	0.013539
ENSG00000097007	ABL1	-2.46925	-6.72433	0.013539
ENSG00000115504	EHBP1	2.46909	10.5212	0.013546
ENSG00000133069	TMCC2	2.46854	6.44199	0.013567
ENSG00000100105	PATZ1	-2.46843	-19.8905	0.013571
ENSG00000166455	C16orf46	2.4674	3.29634	0.01361
ENSG00000120054	CPN1	-2.46715	-20.9946	0.013619
ENSG00000230358	SPDYE21	-2.46683	-4.71182	0.013632
ENSG00000131778	CHD1L	-2.46677	-3.75973	0.013634
ENSG00000008988	RPS20	2.46562	6.64623	0.013678
ENSG00000186409	CCDC30	2.46507	3.61306	0.013699
ENSG00000136603	SKIL	-2.46375	-6.47699	0.013749
ENSG00000138101	DTNB	-2.46354	-9.21538	0.013757
ENSG00000221986	MYBPHL	2.4634	3.77483	0.013763
ENSG00000114346	ECT2	-2.46339	-3.10161	0.013763
ENSG00000205238	SPDYE2	-2.4622	-28.0592	0.013809
ENSG00000099889	ARVCF	2.46144	2.31883	0.013838
ENSG00000196961	AP2A1	2.46141	13.503	0.013839
ENSG00000006453	BAIAP2L1	-2.46115	-1.39743	0.013849
ENSG00000235194	PPP1R3E	-2.46	-5.32167	0.013894
ENSG00000124356	STAMBP	2.45788	8.9714	0.013976
ENSG00000164308	ERAP2	2.45693	1.87795	0.014013
ENSG00000080503	SMARCA2	-2.45641	-11.2584	0.014033
ENSG00000128534	LSM8	-2.45503	-9.80495	0.014087
ENSG00000152213	ARL11	2.45465	9.419	0.014102
ENSG00000144909	OSBPL11	-2.45455	-2.69814	0.014106
ENSG00000215474	SKOR2	-2.45423	-3.34944	0.014119
ENSG00000172586	CHCHD1	-2.45372	-27.8973	0.014139
ENSG00000128731	HERC2	-2.45318	-115.354	0.01416
ENSG00000163374	YY1AP1	-2.45284	-18.9093	0.014173
ENSG00000290292	HOMEZ	-2.45259	-9.35108	0.014183
ENSG00000136827	TOR1A	-2.45245	-12.1645	0.014189
ENSG00000103550	KNOP1	2.45052	15.2381	0.014265
ENSG00000152457	DCLRE1C	2.45015	4.86282	0.01428
ENSG00000108946	PRKAR1A	2.44948	8.38119	0.014306
ENSG00000005884	ITGA3	2.4494	2.28032	0.014309
ENSG00000241241	KRTAP4-16	2.44939	19.025	0.01431
ENSG00000128591	FLNC	2.44929	23.6307	0.014314
ENSG00000014216	CAPN1	-2.44875	-75.7676	0.014335
ENSG00000102547	CAB39L	2.44868	6.81355	0.014338
ENSG00000138606	SHF	2.44828	5.92415	0.014354
ENSG00000143126	CELSR2	-2.44824	-25.9621	0.014356
ENSG00000162738	VANGL2	2.44803	6.1604	0.014364
ENSG00000157734	SNX22	-2.44696	-8.22853	0.014407
ENSG00000100811	YY1	2.44677	22.0193	0.014414
ENSG00000157999	ANKRD61	-2.44673	-6.19417	0.014416
ENSG00000182247	UBE2E2	-2.44603	-4.05626	0.014444
ENSG00000197891	SLC22A12	2.44587	64.5085	0.01445
ENSG00000186603	HPDL	2.4451	9.23963	0.014481
ENSG00000119820	YIPF4	-2.44494	-23.3616	0.014488
ENSG00000169554	ZEB2	2.44411	7.53209	0.014521
ENSG00000197265	GTF2E2	-2.44382	-9.58266	0.014533
ENSG00000165525	NEMF	2.44313	7.36947	0.01456
ENSG00000037749	MFAP3	2.44266	5.29683	0.014579
ENSG00000172687	ZNF738	-2.44262	-5.67839	0.014581
ENSG00000215343	ZNF705D	2.44242	41.0395	0.014589
ENSG00000100024	UPB1	-2.44129	-4.63047	0.014635
ENSG00000134056	MRPS36	-2.44028	-4.25356	0.014676
ENSG00000167005	NUDT21	-2.43937	-9.74571	0.014713
ENSG00000139946	PELI2	-2.4391	-6.31079	0.014724
ENSG00000213316	LTC4S	-2.4386	-18.3977	0.014744
ENSG00000154124	OTULIN	-2.43846	-4.01877	0.01475
ENSG00000166558	SLC38A8	2.43783	3.49064	0.014776
ENSG00000266953	ENSG00000266953	2.43781	32.7449	0.014777
ENSG00000160460	SPTBN4	2.43764	5.78677	0.014783
ENSG00000105323	HNRNPUL1	-2.43668	-8.8786	0.014823
ENSG00000127838	PNKD	2.43596	40.7904	0.014852
ENSG00000183864	TOB2	2.43581	20.927	0.014858
ENSG00000135114	OASL	-2.43573	-5.11845	0.014862
ENSG00000173517	PEAK1	-2.43567	-15.4553	0.014864
ENSG00000124767	GLO1	2.43532	2.64304	0.014878
ENSG00000162706	CADM3	2.43459	36.5509	0.014909
ENSG00000258315	C17orf49	-2.43403	-18.3765	0.014932
ENSG00000147536	GINS4	2.43237	15.4308	0.015
ENSG00000104941	RSPH6A	-2.42879	-7.36333	0.015149
ENSG00000165118	C9orf64	2.42799	4138.75	0.015183
ENSG00000164404	GDF9	2.4273	12.3194	0.015212
ENSG00000171792	RHNO1	-2.42688	-1.21331	0.015229
ENSG00000125944	HNRNPR	2.42476	14.2636	0.015318
ENSG00000267261	ENSG00000267261	-2.42355	-9.46184	0.01537
ENSG00000235173	HGH1	-2.42329	-44.7027	0.015381
ENSG00000196531	NACA	-2.42313	-46.9444	0.015387
ENSG00000276043	UHRF1	-2.42248	-19.9691	0.015415
ENSG00000152670	DDX4	2.42225	8.96579	0.015425
ENSG00000140386	SCAPER	-2.42199	-7.50126	0.015436
ENSG00000214706	IFRD2	-2.42183	-22.681	0.015443
ENSG00000141434	MEP1B	2.42129	1.97404	0.015466
ENSG00000134851	TMEM165	-2.42125	-5.69947	0.015467
ENSG00000116005	PCYOX1	-2.41925	-6.94503	0.015553
ENSG00000133243	BTBD2	2.41871	5.2547	0.015576
ENSG00000152822	GRM1	2.41856	1.47144	0.015582
ENSG00000121579	NAA50	-2.41833	-22.7983	0.015592
ENSG00000127125	PPCS	-2.41741	-5.32247	0.015631
ENSG00000153208	MERTK	2.41443	0.734889	0.01576
ENSG00000022840	RNF10	2.41378	12.3679	0.015788
ENSG00000022976	ZNF839	-2.41373	-18.8792	0.01579
ENSG00000172795	DCP2	2.41345	4.77682	0.015802
ENSG00000139370	SLC15A4	2.41327	6.37425	0.01581
ENSG00000187553	CYP26C1	-2.41234	-16.1641	0.01585
ENSG00000198553	KCNRG	2.41234	9.97924	0.01585
ENSG00000204653	ASPDH	-2.41197	-7.43073	0.015867
ENSG00000171368	TPPP	-2.41142	-12.1494	0.015891
ENSG00000164465	DCBLD1	-2.41116	-2.24302	0.015902
ENSG00000135362	PRR5L	-2.4108	-5.12802	0.015918
ENSG00000144283	PKP4	-2.41038	-12.2977	0.015936
ENSG00000181722	ZBTB20	-2.41027	-9.83689	0.015941
ENSG00000163793	DNAJC5G	-2.40971	-77.44	0.015965
ENSG00000071462	BUD23	2.40967	9.58478	0.015967
ENSG00000174529	TMEM81	-2.40909	-7.57493	0.015992
ENSG00000183715	OPCML	2.40903	13.7495	0.015995
ENSG00000133983	COX16	-2.4089	-7.27464	0.016001
ENSG00000139233	LLPH	-2.40803	-13.0884	0.016039
ENSG00000172380	GNG12	2.4079	1.48418	0.016044
ENSG00000164007	CLDN19	-2.40785	-23.5932	0.016047
ENSG00000172208	OR4X2	-2.40746	-45.1185	0.016064
ENSG00000140105	WARS1	2.40696	7.62	0.016086
ENSG00000196793	ZNF239	-2.40681	-8.96358	0.016092
ENSG00000284718	SCYGR7	-2.40545	-8.04191	0.016152
ENSG00000261740	BOLA2-SMG1P6	2.40545	61.0001	0.016152
ENSG00000154813	DPH3	2.40536	7.8447	0.016156
ENSG00000173581	CCDC106	2.40521	3.62505	0.016163
ENSG00000168273	UQCC5	-2.40517	-39.3181	0.016165
ENSG00000118496	FBXO30	2.40496	23.7707	0.016174
ENSG00000007216	SLC13A2	2.40492	21.8944	0.016176
ENSG00000143179	UCK2	-2.4046	-14.7763	0.01619
ENSG00000176177	ENTHD1	2.40437	22.1432	0.016201
ENSG00000165646	SLC18A2	-2.40414	-1.28469	0.016211
ENSG00000166069	TMCO5A	-2.40294	-11.9452	0.016264
ENSG00000132170	PPARG	-2.4027	-1.60403	0.016275
ENSG00000159461	AMFR	2.40242	3.33463	0.016287
ENSG00000084764	MAPRE3	-2.40194	-6.76672	0.016308
ENSG00000164663	USP49	2.39978	3.96355	0.016405
ENSG00000197774	EME2	2.39942	12.5619	0.016421
ENSG00000147883	CDKN2B	2.39907	12.4817	0.016437
ENSG00000185155	MIXL1	2.39882	5.09062	0.016448
ENSG00000106771	TMEM245	-2.39817	-3.27402	0.016477
ENSG00000162885	B3GALNT2	2.39719	2.41849	0.016522
ENSG00000254692	ENSG00000254692	2.39616	7.51609	0.016568
ENSG00000133574	GIMAP4	-2.39571	-5.07226	0.016588
ENSG00000106331	PAX4	2.39517	2.23399	0.016613
ENSG00000135248	GARIN1B	-2.39457	-3.61335	0.01664
ENSG00000266173	STRADA	2.3943	32.3626	0.016652
ENSG00000136485	DCAF7	-2.3935	-16.1028	0.016689
ENSG00000117877	POLR1G	-2.39241	-2.06681	0.016738
ENSG00000075290	WNT8B	2.39228	9.59509	0.016744
ENSG00000254656	RTL1	2.39197	11.0611	0.016758
ENSG00000131196	NFATC1	-2.39167	-9.83445	0.016772
ENSG00000164879	CA3	2.39123	6.96684	0.016792
ENSG00000132510	KDM6B	2.39073	4.61761	0.016815
ENSG00000086232	EIF2AK1	2.39001	1.35726	0.016848
ENSG00000142552	RCN3	2.38986	9.50444	0.016855
ENSG00000143376	SNX27	-2.3895	-25.0597	0.016871
ENSG00000168496	FEN1	-2.38882	-23.983	0.016902
ENSG00000255529	POLR2M	-2.38861	-13.0379	0.016912
ENSG00000112303	VNN2	2.38853	9.57643	0.016916
ENSG00000198648	STK39	2.38848	18.5417	0.016918
ENSG00000128944	KNSTRN	2.38821	4.99304	0.016931
ENSG00000114378	HYAL1	2.38811	6.61884	0.016935
ENSG00000064655	EYA2	2.38792	3.53439	0.016944
ENSG00000113621	TXNDC15	2.38777	12.9644	0.016951
ENSG00000035687	ADSS2	-2.38753	-8.12484	0.016962
ENSG00000159433	STARD9	2.3875	3.34402	0.016963
ENSG00000204599	TRIM39	-2.38699	-15.7564	0.016987
ENSG00000115507	OTX1	2.38647	11.4943	0.017011
ENSG00000138315	OIT3	2.38616	19.6157	0.017025
ENSG00000132153	DHX30	2.38597	16.552	0.017034
ENSG00000145388	METTL14	-2.38549	-5.95968	0.017056
ENSG00000169509	CRCT1	-2.3847	-13.6618	0.017093
ENSG00000198788	MUC2	2.38289	13.4296	0.017177
ENSG00000157778	PSMG3	-2.38274	-163.931	0.017184
ENSG00000185038	MROH2A	2.38254	14.6616	0.017194
ENSG00000164933	SLC25A32	-2.38253	-11.4184	0.017194
ENSG00000079332	SAR1A	2.38106	15.2109	0.017263
ENSG00000113504	SLC12A7	-2.38083	-6.98765	0.017274
ENSG00000064989	CALCRL	2.38018	1.81195	0.017304
ENSG00000164849	GPR146	2.38016	6.2878	0.017305
ENSG00000163064	EN1	-2.38003	-12.5945	0.017311
ENSG00000133424	LARGE1	-2.378	-5.24519	0.017407
ENSG00000125817	CENPB	-2.37757	-23.8394	0.017427
ENSG00000184270	H2AC21	-2.3773	-90.8098	0.01744
ENSG00000137975	CLCA2	2.37682	4.33957	0.017463
ENSG00000124785	NRN1	2.37674	15.9147	0.017466
ENSG00000128641	MYO1B	-2.37656	-0.94064	0.017475
ENSG00000007402	CACNA2D2	-2.3742	-3.19324	0.017587
ENSG00000217555	CKLF	2.37409	2.49385	0.017592
ENSG00000148450	MSRB2	-2.37346	-24.4413	0.017622
ENSG00000087884	AAMDC	-2.37339	-9.78241	0.017626
ENSG00000167220	HDHD2	-2.3726	-11.8537	0.017663
ENSG00000204160	ZDHHC18	-2.37254	-21.0692	0.017666
ENSG00000172037	LAMB2	-2.37195	-106.072	0.017694
ENSG00000180011	PTGR3	-2.37052	-16.6977	0.017763
ENSG00000166452	AKIP1	2.36999	3.10188	0.017789
ENSG00000213015	ZNF580	-2.3688	-8.64689	0.017846
ENSG00000168394	TAP1	-2.36642	-3.7418	0.017961
ENSG00000103415	HMOX2	2.36429	1.95412	0.018065
ENSG00000144034	TPRKB	2.36405	18.2472	0.018076
ENSG00000220205	VAMP2	2.36385	17.7807	0.018086
ENSG00000173905	GOLIM4	2.36344	13.3359	0.018106
ENSG00000143412	ANXA9	2.36282	6.23691	0.018136
ENSG00000143319	ISG20L2	-2.36208	-6.6632	0.018173
ENSG00000281613	ENSG00000281613	-2.36191	-6.0179	0.018181
ENSG00000110060	PUS3	2.36172	9.01218	0.01819
ENSG00000284306	SSU72L2	2.36156	40.9615	0.018198
ENSG00000177058	SLC38A9	2.36036	2.10387	0.018257
ENSG00000197123	ZNF679	2.36021	11.3604	0.018265
ENSG00000277494	GPIHBP1	2.35954	16.3879	0.018297
ENSG00000140993	TIGD7	-2.35926	-5803.22	0.018311
ENSG00000117597	UTP25	2.35895	1.23787	0.018327
ENSG00000126603	GLIS2	-2.3586	-8.02245	0.018344
ENSG00000173230	GOLGB1	-2.35833	-7.72067	0.018357
ENSG00000145536	ADAMTS16	2.3579	3.58669	0.018379
ENSG00000179921	GPBAR1	-2.3563	-4.05094	0.018458
ENSG00000160294	MCM3AP	2.35425	17.8803	0.01856
ENSG00000126460	PRRG2	2.35386	6.91629	0.01858
ENSG00000242028	HYPK	2.35354	20.3107	0.018596
ENSG00000178053	MLF1	-2.3532	-1.02283	0.018613
ENSG00000110080	ST3GAL4	-2.35294	-5.55093	0.018626
ENSG00000106052	TAX1BP1	2.35289	3.4151	0.018628
ENSG00000004799	PDK4	2.35256	3.42326	0.018645
ENSG00000115875	SRSF7	2.35229	8.82514	0.018658
ENSG00000185189	NRBP2	-2.35119	-38.4751	0.018713
ENSG00000165588	OTX2	-2.35092	-20.4364	0.018727
ENSG00000178425	NT5DC1	-2.35069	-7.12763	0.018738
ENSG00000185414	MRPL30	-2.35005	-24.8854	0.018771
ENSG00000137766	UNC13C	-2.35	-3.96265	0.018773
ENSG00000135636	DYSF	-2.3495	-7.76924	0.018799
ENSG00000109047	RCVRN	2.34949	10.6566	0.018799
ENSG00000169402	RSPH10B2	-2.34922	-5.62617	0.018813
ENSG00000126785	RHOJ	-2.34861	-0.55266	0.018844
ENSG00000185269	NOTUM	-2.34755	-4.79247	0.018897
ENSG00000212938	KRTAP6-3	2.34726	8.21774	0.018912
ENSG00000204147	ASAH2B	-2.34665	-5.41063	0.018943
ENSG00000100325	ASCC2	-2.34476	-4.55579	0.019039
ENSG00000123815	COQ8B	2.34192	28.7871	0.019185
ENSG00000082805	ERC1	-2.34184	-5.51179	0.019189
ENSG00000149050	ZNF214	-2.34184	-7.91112	0.019189
ENSG00000068885	IFT80	-2.3418	-34.2234	0.019191
ENSG00000188010	MORN2	2.34148	5.41269	0.019207
ENSG00000132938	MTUS2	-2.34119	-5.97878	0.019223
ENSG00000038219	BOD1L1	-2.34	-18.5344	0.019284
ENSG00000108509	CAMTA2	2.33931	21.3375	0.019319
ENSG00000180806	HOXC9	2.33881	28.0717	0.019345
ENSG00000188389	PDCD1	2.33833	9.5032	0.01937
ENSG00000080493	SLC4A4	2.33683	3.11278	0.019448
ENSG00000151502	VPS26B	-2.33538	-11.4869	0.019524
ENSG00000157227	MMP14	2.33494	3.5717	0.019546
ENSG00000157093	LYZL4	-2.33475	-23.5869	0.019557
ENSG00000132676	DAP3	-2.3347	-23.6559	0.019559
ENSG00000115520	COQ10B	-2.33449	-29.6349	0.01957
ENSG00000239789	MRPS17	-2.33409	-3.56412	0.019591
ENSG00000189043	NDUFA4	-2.33388	-12.7737	0.019602
ENSG00000196968	FUT11	2.33388	28.0123	0.019602
ENSG00000189227	C15orf61	2.33331	17.0584	0.019632
ENSG00000197714	ZNF460	2.33237	4.6236	0.019681
ENSG00000070669	ASNS	-2.33165	-3.35746	0.019719
ENSG00000173013	CCDC96	2.33145	7.47709	0.01973
ENSG00000120235	IFNA6	2.33026	16.2868	0.019792
ENSG00000196357	ZNF565	2.33013	4.28933	0.019799
ENSG00000285975	FAM90A7	-2.3298	-40409.7	0.019817
ENSG00000168671	UGT3A2	2.32833	6.42152	0.019895
ENSG00000085978	ATG16L1	2.32721	0.978634	0.019954
ENSG00000145687	SSBP2	2.32703	19.1134	0.019964
ENSG00000127870	RNF6	-2.32695	-1.42313	0.019968
ENSG00000135378	PRRG4	2.32669	2.73425	0.019982
ENSG00000109182	CWH43	-2.32556	-3.39894	0.020042
ENSG00000134061	CD180	2.32521	2.19329	0.020061
ENSG00000113790	EHHADH	-2.32515	-8.50981	0.020064
ENSG00000181827	RFX7	-2.3249	-24.3625	0.020077
ENSG00000176182	MYPOP	2.32484	3.31989	0.02008
ENSG00000249222	ATP5MGL	-2.32439	-2.01531	0.020105
ENSG00000139656	SMIM2	2.3241	2.35993	0.02012
ENSG00000198723	TEX45	-2.32406	-2.16311	0.020122
ENSG00000033178	UBA6	2.32402	3.98458	0.020124
ENSG00000005100	DHX33	2.32396	5.81637	0.020128
ENSG00000187244	BCAM	2.32386	15.4491	0.020133
ENSG00000175455	CCDC14	-2.3234	-7.68777	0.020158
ENSG00000111049	MYF5	2.32323	19.5285	0.020167
ENSG00000164051	CCDC51	-2.32253	-15.3317	0.020205
ENSG00000161021	MAML1	-2.32215	-16.5001	0.020225
ENSG00000175895	PLEKHF2	-2.32179	-10.9317	0.020244
ENSG00000149806	FAU	2.32122	21.6483	0.020275
ENSG00000269590	ENSG00000269590	-2.32108	-11.1308	0.020282
ENSG00000158079	PTPDC1	2.32101	2.75867	0.020286
ENSG00000179094	PER1	2.321	9.04863	0.020287
ENSG00000136492	BRIP1	-2.32091	-11.0522	0.020292
ENSG00000172354	GNB2	2.32088	32.91	0.020293
ENSG00000023191	RNH1	-2.3205	-26.1189	0.020314
ENSG00000143569	UBAP2L	2.32001	56.4081	0.02034
ENSG00000164532	TBX20	2.3196	10.7277	0.020363
ENSG00000127419	TMEM175	-2.3195	-11.3998	0.020368
ENSG00000178971	CTC1	-2.31874	-11.8893	0.020409
ENSG00000124789	NUP153	-2.31859	-10.8571	0.020417
ENSG00000131808	FSHB	2.31729	11.3487	0.020488
ENSG00000234776	FREY1	-2.3166	-26.403	0.020526
ENSG00000139269	INHBE	2.31628	33.4327	0.020543
ENSG00000167468	GPX4	-2.31509	-7.43226	0.020608
ENSG00000146386	ABRACL	-2.31367	-11.1775	0.020686
ENSG00000175220	ARHGAP1	-2.31331	-39.7769	0.020706
ENSG00000048462	TNFRSF17	2.31202	5.15289	0.020777
ENSG00000165125	TRPV6	-2.31103	-6.18399	0.020831
ENSG00000163235	TGFA	2.31059	3.13789	0.020856
ENSG00000156990	RPUSD3	-2.31017	-11.7141	0.020879
ENSG00000128294	TPST2	-2.30987	-6.22353	0.020895
ENSG00000104833	TUBB4A	-2.30955	-20.8442	0.020913
ENSG00000146067	FAM193B	2.30894	10.2962	0.020947
ENSG00000108604	SMARCD2	-2.3083	-23.2674	0.020983
ENSG00000259132	ENSG00000259132	2.3076	4.53249	0.021022
ENSG00000164830	OXR1	2.30733	4.94068	0.021036
ENSG00000162896	PIGR	2.30652	2.9542	0.021082
ENSG00000124177	CHD6	2.30627	18.6987	0.021096
ENSG00000164934	DCAF13	-2.30355	-6.91673	0.021248
ENSG00000233041	PHGR1	2.30341	2.29714	0.021256
ENSG00000139726	DENR	-2.30325	-25.3468	0.021265
ENSG00000272886	DCP1A	-2.30319	-43.7041	0.021268
ENSG00000118137	APOA1	2.30242	3.58708	0.021312
ENSG00000169047	IRS1	-2.30218	-3.2394	0.021325
ENSG00000057704	TMCC3	-2.30184	-1.63884	0.021344
ENSG00000184381	PLA2G6	-2.30183	-9.56212	0.021345
ENSG00000130675	MNX1	2.30159	1.66416	0.021358
ENSG00000100884	CPNE6	2.30138	9.54561	0.02137
ENSG00000184182	UBE2F	2.30114	1.47812	0.021384
ENSG00000139985	ADAM21	2.30106	5.41631	0.021388
ENSG00000182600	SNORC	-2.30074	-6.662	0.021407
ENSG00000153487	ING1	2.30043	5.43399	0.021424
ENSG00000103429	BFAR	-2.30029	-29.0525	0.021432
ENSG00000143314	MRPL24	-2.30017	-12.851	0.021438
ENSG00000269858	EGLN2	-2.29912	-4.44015	0.021498
ENSG00000197852	INKA2	-2.2988	-1.92539	0.021517
ENSG00000144152	FBLN7	-2.2987	-3.18647	0.021522
ENSG00000176371	ZSCAN2	2.29863	5.36185	0.021526
ENSG00000108561	C1QBP	-2.29831	-5.78194	0.021544
ENSG00000108599	AKAP10	2.29793	6.61058	0.021566
ENSG00000197978	GOLGA6L9	-2.29725	-78.68	0.021605
ENSG00000196421	C20orf204	-2.29611	-5.48262	0.02167
[truncated: 16,594 more rows]
