# Supplementary material for: scPrediXcan integrates deep learning methods and single-cell data into a cell-type-specific transcriptome-wide association study framework
Source: Cell Genom. 2025 May 14;5(5):100875. doi: 10.1016/j.xgen.2025.100875 (PMC12143334; doi:10.1016/j.xgen.2025.100875)
Supplement: Data S1. Tables S1–S47 [file mmc2.zip › Supplemental_tables/TableS30.xlsx]

## Sheet: Table_S30_hematopoieticPrecurso
gene	gene_name	zscore	effect_size	pvalue
ENSG00000204463	BAG6	-20.9336	-436.138	2.65e-97
ENSG00000213722	DDAH2	-20.9068	-318.123	4.64e-97
ENSG00000241404	EGFL8	18.7607	945.32	1.58e-78
ENSG00000204296	TSBP1	18.0095	405.825	1.64e-72
ENSG00000204385	SLC44A4	15.6102	272.907	6.21e-55
ENSG00000146112	PPP1R18	14.4527	233.875	2.41e-47
ENSG00000196230	TUBB	-14.0289	-167.809	1.04e-44
ENSG00000196735	HLA-DQA1	-12.4238	-5.00891	1.94e-35
ENSG00000137343	ATAT1	12.095	677.264	1.12e-33
ENSG00000196747	H2AC13	-12.0948	-169.328	1.13e-33
ENSG00000204386	NEU1	11.432	447.509	2.89e-30
ENSG00000204305	AGER	-11.1723	-151.656	5.57e-29
ENSG00000232629	HLA-DQB2	11.1307	41.6056	8.9e-29
ENSG00000128604	IRF5	11.1007	96.5803	1.24e-28
ENSG00000204472	AIF1	10.9691	124.64	5.38e-28
ENSG00000276903	H2AC16	10.9103	148.279	1.03e-27
ENSG00000204410	MSH5	10.8662	305.674	1.67e-27
ENSG00000204315	FKBPL	-10.7212	-1124.17	8.09e-27
ENSG00000204389	HSPA1A	-10.4993	-212.98	8.7e-26
ENSG00000204498	NFKBIL1	10.3804	90.9599	3.05e-25
ENSG00000244255	ENSG00000244255	10.3061	423.156	6.61e-25
ENSG00000234745	HLA-B	10.0846	99.6907	6.46e-24
ENSG00000137404	NRM	-10.0577	-220.319	8.49e-24
ENSG00000204390	HSPA1L	-10.0194	-232.251	1.25e-23
ENSG00000169896	ITGAM	9.97899	447.858	1.88e-23
ENSG00000186470	BTN3A2	-9.77523	-70.6357	1.44e-22
ENSG00000276368	H2AC14	9.54355	337.846	1.38e-21
ENSG00000240053	LY6G5B	-9.4888	-475.165	2.34e-21
ENSG00000206503	HLA-A	9.3084	26.3161	1.3e-20
ENSG00000204536	CCHCR1	-9.09632	-56.9783	9.34e-20
ENSG00000204424	LY6G6F	-8.96223	-186.846	3.18e-19
ENSG00000204308	RNF5	8.791	542.93	1.48e-18
ENSG00000204421	LY6G6C	-8.61729	-150.036	6.86e-18
ENSG00000204681	GABBR1	8.33723	104.807	7.61e-17
ENSG00000248167	TRIM39-RPP21	-8.32427	-110.696	8.49e-17
ENSG00000278637	H4C1	8.17915	69.6264	2.86e-16
ENSG00000137312	FLOT1	8.15634	119.528	3.45e-16
ENSG00000204344	STK19	8.10925	325.098	5.09e-16
ENSG00000187626	ZKSCAN4	8.02203	75.5951	1.04e-15
ENSG00000278828	H3C10	-7.92982	-231.072	2.19e-15
ENSG00000168131	OR2B2	-7.9072	-284.543	2.63e-15
ENSG00000275221	H2AC15	-7.86433	-59.8496	3.71e-15
ENSG00000204525	HLA-C	7.85183	113.123	4.1e-15
ENSG00000197279	ZNF165	-7.82857	-33.0077	4.93e-15
ENSG00000185651	UBE2L3	-7.7519	-166.572	9.05e-15
ENSG00000161179	YDJC	7.75144	114.982	9.09e-15
ENSG00000204356	NELFE	7.7245	484.318	1.12e-14
ENSG00000250264	ENSG00000250264	-7.60622	-140.349	2.82e-14
ENSG00000204314	PRRT1	-7.58536	-148.524	3.32e-14
ENSG00000232810	TNF	-7.42731	-273.226	1.11e-13
ENSG00000204366	ZBTB12	7.29458	160.069	3e-13
ENSG00000287080	H3C3	7.24798	166.137	4.23e-13
ENSG00000228727	SAPCD1	-7.16601	-247.877	7.72e-13
ENSG00000185130	H2BC13	-7.16058	-558.573	8.03e-13
ENSG00000248993	ENSG00000248993	-7.15653	-310.946	8.27e-13
ENSG00000235109	ZSCAN31	-7.07784	-61.0774	1.46e-12
ENSG00000204396	VWA7	-7.0766	-67.0963	1.48e-12
ENSG00000204256	BRD2	7.03557	187.426	1.98e-12
ENSG00000204576	PRR3	-7.03226	-362.582	2.03e-12
ENSG00000276180	H4C9	-6.9334	-234.735	4.11e-12
ENSG00000146109	ABT1	6.85815	242.533	6.98e-12
ENSG00000204257	HLA-DMA	-6.85755	-227.716	7.01e-12
ENSG00000221988	PPT2	6.80713	127.11	9.96e-12
ENSG00000228789	HCG22	-6.79057	-51.5534	1.12e-11
ENSG00000198704	GPX6	6.76263	1379.32	1.36e-11
ENSG00000112337	SLC17A2	6.75234	582.722	1.45e-11
ENSG00000223865	HLA-DPB1	-6.66503	-68.1401	2.65e-11
ENSG00000204301	NOTCH4	6.60065	102.727	4.09e-11
ENSG00000204694	OR11A1	6.58736	1265.9	4.48e-11
ENSG00000250641	LY6G6F-LY6G6D	-6.58563	-79.1844	4.53e-11
ENSG00000237541	HLA-DQA2	6.57986	18.0714	4.71e-11
ENSG00000227507	LTB	-6.57554	-370.828	4.85e-11
ENSG00000278677	H2AC17	-6.51702	-336.482	7.17e-11
ENSG00000168477	TNXB	-6.50469	-95.8355	7.79e-11
ENSG00000204427	ABHD16A	-6.32624	-373.235	2.51e-10
ENSG00000146047	H2BC1	-6.23167	-481.888	4.61e-10
ENSG00000204469	PRRC2A	6.16507	127.103	7.05e-10
ENSG00000146039	SLC17A4	-6.16374	-439.795	7.1e-10
ENSG00000237988	OR2I1P	6.13723	271.546	8.4e-10
ENSG00000137185	ZSCAN9	-6.12058	-57.4411	9.32e-10
ENSG00000204539	CDSN	-6.08224	-95.2476	1.19e-09
ENSG00000204516	MICB	6.0213	13.3004	1.73e-09
ENSG00000233822	H2BC15	-5.96742	-56.3374	2.41e-09
ENSG00000158691	ZSCAN12	-5.90761	-22.4131	3.47e-09
ENSG00000224586	GPX5	5.90566	467.842	3.51e-09
ENSG00000204688	OR2H1	5.89608	1114.74	3.72e-09
ENSG00000204439	C6orf47	-5.84889	-225.07	4.95e-09
ENSG00000124568	SLC17A1	-5.80013	-91.7085	6.63e-09
ENSG00000198315	ZKSCAN8	5.70756	65.19	1.15e-08
ENSG00000168291	PDHB	-5.67161	-80.0967	1.41e-08
ENSG00000204616	TRIM31	5.65869	47.4577	1.53e-08
ENSG00000267673	FDX2	5.62472	49.9734	1.86e-08
ENSG00000204371	EHMT2	-5.61987	-307.615	1.91e-08
ENSG00000204702	OR2J1	5.43346	484.623	5.53e-08
ENSG00000111801	BTN3A3	5.37373	130.469	7.71e-08
ENSG00000277224	H2BC7	-5.34858	-82.4384	8.86e-08
ENSG00000276410	H2BC3	5.3163	47.0916	1.06e-07
ENSG00000242574	HLA-DMB	-5.31483	-203.601	1.07e-07
ENSG00000181315	ZNF322	5.2823	184.402	1.28e-07
ENSG00000099364	FBXL19	-5.28091	-2279.44	1.29e-07
ENSG00000168394	TAP1	-5.2667	-74.0511	1.39e-07
ENSG00000204482	LST1	5.20438	67.646	1.95e-07
ENSG00000137338	PGBD1	5.18129	158.012	2.2e-07
ENSG00000172057	ORMDL3	-5.13315	-33.411	2.85e-07
ENSG00000153064	BANK1	-5.1301	-23.2612	2.9e-07
ENSG00000204657	OR2H2	5.12689	555.207	2.95e-07
ENSG00000070047	PHRF1	-5.10045	-140.492	3.39e-07
ENSG00000138378	STAT4	-5.09222	-24.8027	3.54e-07
ENSG00000064995	TAF11	-5.05212	-70.5948	4.37e-07
ENSG00000168298	H1-4	5.03991	47.1066	4.66e-07
ENSG00000177030	DEAF1	-5.03574	-281.696	4.76e-07
ENSG00000204695	OR14J1	-5.01978	-488.975	5.17e-07
ENSG00000203747	FCGR3A	5.013	44.0101	5.36e-07
ENSG00000255154	HTD2	-4.92932	-24.3062	8.25e-07
ENSG00000281991	TMEM265	4.91584	342.349	8.84e-07
ENSG00000065060	BLTP3A	-4.87593	-102.828	1.08e-06
ENSG00000066379	POLR1H	-4.83474	-92.481	1.33e-06
ENSG00000205882	DEFB134	4.8006	204.46	1.58e-06
ENSG00000010704	HFE	4.79054	111.5	1.66e-06
ENSG00000163686	ABHD6	-4.75095	-51.291	2.02e-06
ENSG00000089280	FUS	4.73248	198.385	2.22e-06
ENSG00000156873	PHKG2	4.70311	377.454	2.56e-06
ENSG00000204599	TRIM39	4.7017	93.6785	2.58e-06
ENSG00000124610	H1-1	-4.68976	-86.6325	2.74e-06
ENSG00000275126	H4C13	4.63884	119.841	3.5e-06
ENSG00000177238	TRIM72	4.61304	130.32	3.97e-06
ENSG00000204428	LY6G5C	4.60081	167.777	4.21e-06
ENSG00000126456	IRF3	4.59508	70.521	4.33e-06
ENSG00000186075	ZPBP2	4.57117	50.9231	4.85e-06
ENSG00000065989	PDE4A	-4.52227	-30.8924	6.12e-06
ENSG00000103510	KAT8	-4.50074	-176.82	6.77e-06
ENSG00000225190	PLEKHM1	4.49589	163.22	6.93e-06
ENSG00000126453	BCL2L12	4.48922	316.975	7.15e-06
ENSG00000137310	TCF19	-4.48111	-28.0145	7.43e-06
ENSG00000132185	FCRLA	-4.46796	-36.3941	7.9e-06
ENSG00000099365	STX1B	-4.46331	-261.632	8.07e-06
ENSG00000204701	OR2J3	4.45737	1055.6	8.3e-06
ENSG00000164609	SLU7	-4.44309	-32.6516	8.87e-06
ENSG00000204290	BTNL2	4.40849	96.5369	1.04e-05
ENSG00000204304	PBX2	4.39634	347.83	1.1e-05
ENSG00000198369	SPRED2	4.39483	202.225	1.11e-05
ENSG00000196821	ILRUN	-4.37828	-450.211	1.2e-05
ENSG00000204248	COL11A2	-4.37311	-88.9221	1.22e-05
ENSG00000164508	H2AC1	-4.35174	-291.865	1.35e-05
ENSG00000174775	HRAS	-4.30234	-13.1903	1.69e-05
ENSG00000272772	ENSG00000272772	-4.29581	-437.39	1.74e-05
ENSG00000136573	BLK	-4.27715	-62.0561	1.89e-05
ENSG00000204632	HLA-G	-4.27577	-11.3015	1.9e-05
ENSG00000124678	TCP11	4.26719	8.43521	1.98e-05
ENSG00000187987	ZSCAN23	-4.25871	-78.8434	2.06e-05
ENSG00000141738	GRB7	4.25237	70.9491	2.12e-05
ENSG00000205883	DEFB135	4.24442	212.499	2.19e-05
ENSG00000158553	POM121L2	4.19114	159.37	2.78e-05
ENSG00000178226	PRSS36	4.1569	50.2068	3.23e-05
ENSG00000120054	CPN1	-4.13394	-211.838	3.57e-05
ENSG00000105063	PPP6R1	4.1266	73.9288	3.68e-05
ENSG00000141736	ERBB2	-4.1245	-552.457	3.72e-05
ENSG00000070770	CSNK2A2	-4.10904	-54.5613	3.97e-05
ENSG00000213676	ATF6B	4.10748	110.49	4e-05
ENSG00000182010	RTKN2	-4.09083	-10.3901	4.3e-05
ENSG00000005020	SKAP2	-4.05495	-20.0887	5.01e-05
ENSG00000099849	RASSF7	4.03818	49.1963	5.39e-05
ENSG00000204388	HSPA1B	4.03549	138.568	5.45e-05
ENSG00000108439	PNPO	-4.01932	-129.838	5.84e-05
ENSG00000120937	NPPB	3.99921	167.238	6.36e-05
ENSG00000129538	RNASE1	-3.94553	-65.3708	7.96e-05
ENSG00000165644	COMTD1	-3.94127	-40.1216	8.11e-05
ENSG00000188227	ZNF793	-3.93012	-35.1111	8.49e-05
ENSG00000178852	EFCAB13	-3.91661	-25.1041	8.98e-05
ENSG00000026950	BTN3A1	3.9128	87.1986	9.12e-05
ENSG00000233050	DEFB130B	-3.89879	-1293.63	9.67e-05
ENSG00000163576	EFHB	3.88567	41.9016	0.000102
ENSG00000288611	NPBWR1	3.8613	65.6293	0.000113
ENSG00000133247	KMT5C	3.84752	233.549	0.000119
ENSG00000161847	RAVER1	3.84268	229.062	0.000122
ENSG00000111321	LTBR	3.82565	17.666	0.00013
ENSG00000188739	RBM34	3.82185	463.643	0.000132
ENSG00000144369	FAM171B	3.82185	33.6837	0.000132
ENSG00000072818	ACAP1	-3.81871	-21.4126	0.000134
ENSG00000204520	MICA	-3.81621	-11.0851	0.000136
ENSG00000204842	ATXN2	-3.79874	-69.3923	0.000145
ENSG00000140153	WDR20	-3.79345	-381.659	0.000149
ENSG00000184357	H1-5	3.78218	130.491	0.000155
ENSG00000115415	STAT1	3.76648	65.5718	0.000166
ENSG00000164611	PTTG1	-3.76573	-68.8052	0.000166
ENSG00000204913	LRRC3C	-3.7634	-21.7444	0.000168
ENSG00000254206	NPIPB11	3.76217	123.68	0.000168
ENSG00000231852	CYP21A2	3.75934	1663.21	0.00017
ENSG00000226314	ZKSCAN8P1	3.75158	18.422	0.000176
ENSG00000204511	MCCD1	-3.73776	-41.7526	0.000186
ENSG00000189362	NEMP2	3.72618	18.0002	0.000194
ENSG00000103653	CSK	3.72434	72.5135	0.000196
ENSG00000088682	COQ9	3.72322	47.8567	0.000197
ENSG00000149289	ZC3H12C	-3.71509	-45.9801	0.000203
ENSG00000115009	CCL20	3.7018	77.4867	0.000214
ENSG00000005073	HOXA11	3.69427	21.3208	0.000221
ENSG00000278463	H2AC4	3.69333	38.2254	0.000221
ENSG00000051009	FHIP1B	3.67415	106.151	0.000239
ENSG00000237330	RNF223	3.66728	137.888	0.000245
ENSG00000099308	MAST3	-3.665	-43.9575	0.000247
ENSG00000138386	NAB1	-3.66213	-78.7153	0.00025
ENSG00000149089	APIP	-3.66135	-15.0827	0.000251
ENSG00000278705	H4C2	3.65837	72.1976	0.000254
ENSG00000232040	SCAND3	-3.6497	-143.725	0.000263
ENSG00000128294	TPST2	-3.6484	-78.7054	0.000264
ENSG00000151689	INPP1	3.64777	53.2136	0.000265
ENSG00000204644	ZFP57	3.64201	14.8481	0.000271
ENSG00000105550	FGF21	-3.63414	-120.813	0.000279
ENSG00000254093	PINX1	3.62259	169.389	0.000292
ENSG00000139193	CD27	3.6193	726.878	0.000295
ENSG00000154328	NEIL2	3.60197	14.5592	0.000316
ENSG00000274600	RIMBP3B	3.59537	683.548	0.000324
ENSG00000162104	ADCY9	3.58695	95.8241	0.000335
ENSG00000137700	SLC37A4	-3.58581	-413.553	0.000336
ENSG00000174939	ASPHD1	-3.57382	-65.7917	0.000352
ENSG00000213760	ATP6V1G2	3.54645	32.7261	0.00039
ENSG00000204542	C6orf15	-3.54394	-64.8309	0.000394
ENSG00000197930	ERO1A	-3.54376	-81.633	0.000394
ENSG00000197903	H2BC12	-3.53182	-32.4438	0.000413
ENSG00000258724	PINX1	3.53089	165.407	0.000414
ENSG00000138379	MSTN	-3.52541	-233.08	0.000423
ENSG00000065361	ERBB3	-3.52177	-58.4269	0.000429
ENSG00000198130	HIBCH	-3.51438	-196.402	0.000441
ENSG00000286522	H3C2	-3.49833	-95.5375	0.000468
ENSG00000172890	NADSYN1	-3.49749	-36.7343	0.00047
ENSG00000224420	ADM5	-3.49398	-38.4274	0.000476
ENSG00000137288	UQCC2	3.48845	49.9912	0.000486
ENSG00000092445	TYRO3	-3.48171	-193.607	0.000498
ENSG00000234127	TRIM26	-3.47768	-64.5427	0.000506
ENSG00000177225	GATD1	3.47572	106.684	0.000509
ENSG00000095794	CREM	-3.47082	-56.9992	0.000519
ENSG00000096996	IL12RB1	3.45385	27.5248	0.000553
ENSG00000163684	RPP14	-3.45097	-94.3003	0.000559
ENSG00000148180	GSN	3.44819	197.07	0.000564
ENSG00000289490	ENSG00000289490	-3.437	-48.5553	0.000588
ENSG00000070031	SCT	-3.43095	-125.507	0.000601
ENSG00000205442	IZUMO3	-3.42824	-310.534	0.000608
ENSG00000188636	RTL6	3.42783	196.107	0.000608
ENSG00000129009	ISLR	3.42779	79.8577	0.000609
ENSG00000149179	CSTPP1	-3.4183	-49.9811	0.00063
ENSG00000042813	ZPBP	-3.41817	-211.542	0.00063
ENSG00000131951	LRRC9	3.41752	39.7319	0.000632
ENSG00000176473	WDR25	-3.41295	-26.7018	0.000643
ENSG00000134249	ADAM30	3.41128	256.904	0.000647
ENSG00000149428	HYOU1	-3.40894	-30.6107	0.000652
ENSG00000188290	HES4	3.40188	36.7608	0.000669
ENSG00000186572	DEFB107A	3.40145	3668.66	0.00067
ENSG00000204420	MPIG6B	3.40116	19.7447	0.000671
ENSG00000273802	H2BC8	3.39648	40.6099	0.000683
ENSG00000205884	DEFB136	3.39528	168.603	0.000686
ENSG00000104783	KCNN4	3.39526	36.3182	0.000686
ENSG00000135333	EPHA7	3.38372	79.114	0.000715
ENSG00000204287	HLA-DRA	-3.38132	-48.9805	0.000721
ENSG00000001617	SEMA3F	-3.36839	-82.0177	0.000756
ENSG00000158406	H4C8	3.3631	42.5479	0.000771
ENSG00000186298	PPP1CC	3.35479	93.8387	0.000794
ENSG00000140105	WARS1	-3.35399	-13.8093	0.000797
ENSG00000256269	HMBS	-3.3537	-61.6384	0.000797
ENSG00000105402	NAPA	-3.35142	-190.864	0.000804
ENSG00000176177	ENTHD1	-3.34856	-98.8726	0.000812
ENSG00000206530	CFAP44	3.34299	61.6767	0.000829
ENSG00000213588	ZBTB9	3.3228	247.539	0.000891
ENSG00000161395	PGAP3	3.31771	72.4642	0.000908
ENSG00000073605	GSDMB	3.30657	21.1816	0.000944
ENSG00000140525	FANCI	-3.30359	-69.2079	0.000955
ENSG00000167244	IGF2	-3.2969	-113.982	0.000978
ENSG00000105376	ICAM5	3.29603	27.2684	0.000981
ENSG00000002834	LASP1	3.29258	62.1739	0.000993
ENSG00000176909	MAMSTR	3.2859	60.9102	0.001017
ENSG00000001460	STPG1	3.28071	37.9272	0.001035
ENSG00000170145	SIK2	-3.27623	-42.3333	0.001052
ENSG00000152240	HAUS1	-3.27446	-19.2574	0.001059
ENSG00000105538	RASIP1	-3.26922	-74.3357	0.001078
ENSG00000128645	HOXD1	-3.26412	-59.7267	0.001098
ENSG00000072694	FCGR2B	3.25556	20.7618	0.001132
ENSG00000273983	H3C8	3.25554	192.224	0.001132
ENSG00000264522	OTUD7B	-3.25135	-106.072	0.001149
ENSG00000064999	ANKS1A	-3.23861	-79.6283	0.001201
ENSG00000163660	CCNL1	-3.23603	-97.4501	0.001212
ENSG00000187699	C2orf88	3.23592	24.0071	0.001212
ENSG00000280236	OR12D2	-3.22965	-390.485	0.001239
ENSG00000167588	GPD1	-3.22437	-134.322	0.001262
ENSG00000140505	CYP1A2	-3.22378	-423.283	0.001265
ENSG00000160683	CXCR5	3.22228	34.5077	0.001272
ENSG00000129480	DTD2	3.21943	100.359	0.001284
ENSG00000102962	CCL22	-3.21595	-20.2465	0.0013
ENSG00000198522	GPN1	3.21103	34.0503	0.001323
ENSG00000100154	TTC28	3.20856	8.07596	0.001334
ENSG00000164187	LMBRD2	-3.1967	-106.71	0.00139
ENSG00000143753	DEGS1	-3.19668	-437.689	0.00139
ENSG00000102891	MT4	-3.19433	-198.464	0.001402
ENSG00000140983	RHOT2	-3.19374	-2967.45	0.001404
ENSG00000169169	CPT1C	-3.18836	-13.2742	0.001431
ENSG00000203910	C1orf146	-3.18586	-304.848	0.001443
ENSG00000139531	SUOX	3.17696	49.844	0.001488
ENSG00000239697	TNFSF12	-3.17669	-25.9976	0.00149
ENSG00000284704	SCYGR3	-3.17069	-149.015	0.001521
ENSG00000231389	HLA-DPA1	-3.17006	-20.9421	0.001524
ENSG00000160695	VPS11	-3.17004	-28.2762	0.001524
ENSG00000153814	JAZF1	-3.16803	-187.974	0.001535
ENSG00000204655	MOG	-3.16554	-81.0262	0.001548
ENSG00000141540	TTYH2	-3.16419	-101.481	0.001555
ENSG00000138684	IL21	3.16188	313.911	0.001568
ENSG00000167004	PDIA3	-3.15786	-69.3173	0.001589
ENSG00000143434	SEMA6C	-3.15779	-30.3091	0.00159
ENSG00000125691	RPL23	3.15271	499.009	0.001618
ENSG00000136634	IL10	-3.15044	-37.8285	0.00163
ENSG00000066777	ARFGEF1	3.14594	101.781	0.001656
ENSG00000110435	PDHX	-3.14585	-13.2348	0.001656
ENSG00000108557	RAI1	-3.14584	-166.598	0.001656
ENSG00000101464	PIGU	-3.14433	-59.4714	0.001665
ENSG00000072071	ADGRL1	3.14232	186.698	0.001676
ENSG00000124074	ENKD1	3.13922	159.077	0.001694
ENSG00000204060	FOXO6	3.13768	35.9519	0.001703
ENSG00000174938	SEZ6L2	-3.13381	-23.228	0.001726
ENSG00000170515	PA2G4	3.1338	249.118	0.001726
ENSG00000111231	GPN3	-3.13321	-121.935	0.001729
ENSG00000172893	DHCR7	-3.13058	-66.0717	0.001745
ENSG00000117036	ETV3	-3.13032	-100.901	0.001746
ENSG00000127328	RAB3IP	3.13032	12.7875	0.001746
ENSG00000104613	INTS10	-3.12612	-92.4183	0.001771
ENSG00000203546	ENSG00000203546	3.11649	121.629	0.00183
ENSG00000179002	TAS1R2	3.11627	368.903	0.001832
ENSG00000182177	ASB18	3.11593	145.672	0.001834
ENSG00000243729	OR5V1	-3.11405	-488.776	0.001845
ENSG00000124935	SCGB1D2	3.11383	146.121	0.001847
ENSG00000145014	TMEM44	3.11298	25.1609	0.001852
ENSG00000118513	MYB	-3.11143	-168.427	0.001862
ENSG00000187475	H1-6	3.11131	83.5078	0.001863
ENSG00000213626	LBH	-3.10934	-54.5432	0.001875
ENSG00000198642	KLHL9	3.10907	41.7245	0.001877
ENSG00000138395	CDK15	-3.10686	-83.2188	0.001891
ENSG00000168515	SCGB1D1	3.10612	235.648	0.001896
ENSG00000158050	DUSP2	-3.10431	-43.258	0.001907
ENSG00000170166	HOXD4	-3.10407	-211.656	0.001909
ENSG00000106571	GLI3	3.10077	71.1988	0.00193
ENSG00000084090	STARD7	3.10029	80.5666	0.001933
ENSG00000105371	ICAM4	3.09542	19.5833	0.001965
ENSG00000101019	UQCC1	3.09301	59.8998	0.001981
ENSG00000170322	NFRKB	3.09271	24.1258	0.001983
ENSG00000153113	CAST	3.09088	41.6636	0.001996
ENSG00000137713	PPP2R1B	-3.08694	-23.0256	0.002022
ENSG00000180479	ZNF571	-3.08532	-48.7604	0.002033
ENSG00000266964	FXYD1	-3.08399	-146.274	0.002042
ENSG00000172345	STARD5	3.07903	40.8722	0.002077
ENSG00000079102	RUNX1T1	3.07443	62.0312	0.002109
ENSG00000111832	RWDD1	3.07204	40.2637	0.002126
ENSG00000204392	LSM2	3.06914	107.488	0.002147
ENSG00000055813	CCDC85A	3.06738	60.6006	0.002159
ENSG00000184163	C1QTNF12	3.0656	78.7165	0.002172
ENSG00000182264	IZUMO1	-3.06334	-49.9046	0.002189
ENSG00000072571	HMMR	3.0628	27.2163	0.002193
ENSG00000007384	RHBDF1	3.06214	60.3201	0.002198
ENSG00000125170	DOK4	-3.06181	-55.4432	0.0022
ENSG00000112081	SRSF3	-3.06004	-288.142	0.002213
ENSG00000171817	ZNF540	-3.05825	-60.0362	0.002226
ENSG00000283782	ENSG00000283782	3.05737	13.8417	0.002233
ENSG00000187837	H1-2	-3.05682	-33.3351	0.002237
ENSG00000134744	TUT4	-3.05549	-285.914	0.002247
ENSG00000138439	FAM117B	-3.05401	-46.4605	0.002258
ENSG00000067369	TP53BP1	3.05218	50.6098	0.002272
ENSG00000111912	NCOA7	3.04784	96.7197	0.002305
ENSG00000130584	ZBTB46	3.0455	64.0919	0.002323
ENSG00000128322	IGLL1	3.04542	44.9651	0.002324
ENSG00000105401	CDC37	-3.04452	-55.7369	0.00233
ENSG00000131591	C1orf159	3.03583	16.9525	0.002399
ENSG00000112511	PHF1	-3.02939	-196.341	0.00245
ENSG00000124657	OR2B6	-3.02937	-73.9707	0.002451
ENSG00000145242	EPHA5	3.02684	259.622	0.002471
ENSG00000197283	SYNGAP1	-3.02623	-77.5585	0.002476
ENSG00000164951	PDP1	3.02149	37.2519	0.002515
ENSG00000278588	H2BC10	-3.01849	-146.321	0.00254
ENSG00000135823	STX6	3.01823	25.3484	0.002543
ENSG00000168301	KCTD6	3.01458	750.481	0.002573
ENSG00000125686	MED1	3.01078	41.2475	0.002606
ENSG00000205090	TMEM240	3.00767	34.6209	0.002633
ENSG00000077157	PPP1R12B	3.00302	60.5457	0.002673
ENSG00000081721	DUSP12	3.00063	72.7227	0.002694
ENSG00000184979	USP18	2.99919	85.5261	0.002707
ENSG00000135373	EHF	-2.99687	-45.7613	0.002728
ENSG00000130559	CAMSAP1	2.99597	25.8832	0.002736
ENSG00000171757	LRRC34	2.99529	61.2426	0.002742
ENSG00000141741	MIEN1	-2.99439	-213.857	0.00275
ENSG00000248333	CDK11B	2.99363	1732.67	0.002757
ENSG00000138468	SENP7	-2.99014	-116.235	0.002789
ENSG00000197965	MPZL1	2.9897	36.5112	0.002793
ENSG00000123374	CDK2	-2.98919	-78.7509	0.002797
ENSG00000184956	MUC6	-2.9858	-153.625	0.002828
ENSG00000075975	MKRN2	-2.98239	-17.2386	0.00286
ENSG00000204859	ZBTB48	-2.98125	-70.6037	0.002871
ENSG00000081189	MEF2C	2.9784	151.342	0.002898
ENSG00000171056	SOX7	-2.97735	-63.2445	0.002907
ENSG00000099377	HSD3B7	2.97494	64.8124	0.00293
ENSG00000187288	CIDEC	2.97369	106.489	0.002942
ENSG00000113302	IL12B	2.97253	61.9083	0.002954
ENSG00000168491	CCDC110	-2.97007	-67.1558	0.002977
ENSG00000174951	FUT1	-2.96931	-24.616	0.002985
ENSG00000011485	PPP5C	-2.96821	-10.1223	0.002995
ENSG00000124160	NCOA5	2.96327	118.818	0.003044
ENSG00000125454	SLC25A19	2.96002	64.2291	0.003076
ENSG00000212722	KRTAP4-9	-2.95977	-705.309	0.003079
ENSG00000196981	WDR5B	-2.95877	-48.9119	0.003089
ENSG00000113249	HAVCR1	-2.95686	-121.551	0.003108
ENSG00000138185	ENTPD1	2.95675	22.0043	0.003109
ENSG00000188386	PPP3R2	2.95471	216.296	0.00313
ENSG00000258102	MAP1LC3B2	2.95239	168.918	0.003153
ENSG00000054967	RELT	2.94563	29.0509	0.003223
ENSG00000188807	TMEM201	-2.94317	-197.244	0.003249
ENSG00000173110	HSPA6	-2.94086	-15.0465	0.003273
ENSG00000170917	NUDT6	-2.94053	-16.4161	0.003277
ENSG00000112576	CCND3	-2.93796	-159.146	0.003304
ENSG00000198380	GFPT1	-2.93483	-51.2546	0.003337
ENSG00000110324	IL10RA	-2.93075	-32.0373	0.003381
ENSG00000144642	RBMS3	2.92772	48.7665	0.003415
ENSG00000162399	BSND	2.9273	160.123	0.003419
ENSG00000215183	MSMP	2.92623	119.49	0.003431
ENSG00000170412	GPRC5C	-2.92265	-54.3773	0.003471
ENSG00000116701	NCF2	-2.922	-10.757	0.003478
ENSG00000162897	FCAMR	2.92002	58.8966	0.0035
ENSG00000125900	SIRPD	2.91695	151.1	0.003535
ENSG00000180053	NKX2-6	2.91362	120.497	0.003573
ENSG00000169223	LMAN2	-2.91272	-241.452	0.003583
ENSG00000105137	SYDE1	-2.91271	-53.583	0.003583
ENSG00000196126	HLA-DRB1	2.91148	21.0909	0.003597
ENSG00000119321	FKBP15	2.91109	54.4865	0.003602
ENSG00000142224	IL19	-2.90938	-18.4326	0.003622
ENSG00000263020	ENSG00000263020	2.90879	85.1599	0.003628
ENSG00000174611	KY	-2.90771	-35.1973	0.003641
ENSG00000109265	CRACD	-2.90469	-17.5192	0.003676
ENSG00000143032	BARHL2	2.9045	69.3968	0.003678
ENSG00000131778	CHD1L	2.90141	48.8424	0.003715
ENSG00000159202	UBE2Z	-2.9009	-111.542	0.003721
ENSG00000101323	HAO1	-2.89946	-1749.29	0.003738
ENSG00000183625	CCR3	-2.89826	-125.731	0.003752
ENSG00000225921	NOL7	2.89624	87.4351	0.003777
ENSG00000243927	MRPS6	2.89402	52.0945	0.003803
ENSG00000163377	TAFA4	2.89163	251.114	0.003833
ENSG00000075275	CELSR1	2.8905	93.2068	0.003846
ENSG00000138035	PNPT1	-2.88749	-41.4096	0.003883
ENSG00000126653	NSRP1	-2.88406	-241.32	0.003926
ENSG00000183087	GAS6	-2.88137	-81.9508	0.00396
ENSG00000136810	TXN	-2.88125	-27.1596	0.003961
ENSG00000254415	SIGLEC14	-2.88091	-24.1084	0.003965
ENSG00000168314	MOBP	-2.8767	-376.336	0.004019
ENSG00000188032	C19orf67	2.87627	138.165	0.004024
ENSG00000165997	ARL5B	-2.87514	-39.2505	0.004039
ENSG00000147874	HAUS6	-2.87454	-32.2444	0.004046
ENSG00000139133	ALG10	-2.87362	-72.1961	0.004058
ENSG00000182179	UBA7	-2.87315	-171.521	0.004064
ENSG00000198826	ARHGAP11A	-2.87257	-273.951	0.004071
ENSG00000196967	ZNF585A	2.87212	545.435	0.004077
ENSG00000137822	TUBGCP4	-2.8692	-157.636	0.004115
ENSG00000124635	H2BC11	-2.86705	-128.792	0.004143
ENSG00000112182	BACH2	-2.86401	-70.5124	0.004183
ENSG00000137693	YAP1	-2.86054	-100.511	0.004229
ENSG00000196867	ZFP28	2.85843	23.7143	0.004257
ENSG00000089327	FXYD5	-2.8548	-17.5173	0.004306
ENSG00000163798	SLC4A1AP	2.84668	25.4221	0.004418
ENSG00000068745	IP6K2	-2.83939	-192.78	0.00452
ENSG00000109101	FOXN1	2.83797	361.233	0.00454
ENSG00000204642	HLA-F	2.83701	24.7916	0.004554
ENSG00000102935	ZNF423	2.83362	88.351	0.004602
ENSG00000175879	HOXD8	-2.83321	-122.201	0.004608
ENSG00000077152	UBE2T	-2.83298	-45.7554	0.004612
ENSG00000189079	ARID2	2.82788	193.801	0.004686
ENSG00000114982	KANSL3	2.82773	77.7093	0.004688
ENSG00000171403	KRT9	2.82705	245.276	0.004698
ENSG00000177302	TOP3A	2.821	74.6497	0.004787
ENSG00000283428	CCDC195	2.81895	998.454	0.004818
ENSG00000204217	BMPR2	-2.81876	-29.3873	0.004821
ENSG00000137218	FRS3	-2.81534	-33.8075	0.004873
ENSG00000268964	ERVV-2	2.81501	67.6315	0.004878
ENSG00000196704	AMZ2	2.81397	36.4817	0.004893
ENSG00000175352	NRIP3	-2.81242	-20.5466	0.004917
ENSG00000130176	CNN1	2.81143	103.666	0.004932
ENSG00000182504	CEP97	-2.81137	-249.184	0.004933
ENSG00000120784	ZFP30	-2.80739	-6.92701	0.004994
ENSG00000151532	VTI1A	-2.80453	-96.7565	0.005039
ENSG00000124574	ABCC10	-2.80437	-39.7356	0.005041
ENSG00000255974	CYP2A6	-2.80109	-263.385	0.005093
ENSG00000197562	RAB40C	-2.79762	-43.5682	0.005148
ENSG00000196826	ENSG00000196826	2.79147	37.053	0.005247
ENSG00000116584	ARHGEF2	2.79059	123.474	0.005261
ENSG00000158869	FCER1G	-2.7895	-17.0792	0.005279
ENSG00000152910	CNTNAP4	-2.78811	-209.982	0.005302
ENSG00000124818	OPN5	-2.78654	-135.992	0.005327
ENSG00000025434	NR1H3	-2.78506	-34.2574	0.005352
ENSG00000244355	LY6G6D	2.7794	22.2258	0.005446
ENSG00000181896	ZNF101	-2.77591	-211.206	0.005505
ENSG00000135116	HRK	-2.77572	-24.3296	0.005508
ENSG00000065518	NDUFB4	2.7744	164.889	0.00553
ENSG00000168806	LCMT2	-2.7743	-10.6035	0.005532
ENSG00000082641	NFE2L1	-2.77425	-99.5563	0.005533
ENSG00000152611	CAPSL	-2.77401	-24.2348	0.005537
ENSG00000177663	IL17RA	2.77367	20.0837	0.005543
ENSG00000184378	ACTRT3	2.76832	50.5443	0.005635
ENSG00000162302	RPS6KA4	2.76765	34.8638	0.005646
ENSG00000127578	WFIKKN1	-2.76579	-9.93484	0.005678
ENSG00000213886	UBD	2.76563	34.5774	0.005681
ENSG00000228716	DHFR	2.76472	52.7504	0.005697
ENSG00000116748	AMPD1	2.76421	176.514	0.005706
ENSG00000160075	SSU72	-2.76286	-64.4059	0.00573
ENSG00000143669	LYST	-2.76273	-19.6875	0.005732
ENSG00000275111	ZNF2	-2.76249	-424.967	0.005736
ENSG00000155755	TMEM237	2.76244	75.5657	0.005737
ENSG00000069020	MAST4	2.76088	18.6775	0.005765
ENSG00000161955	TNFSF13	-2.75804	-116.675	0.005815
ENSG00000168356	SCN11A	2.75792	54.2668	0.005817
ENSG00000136021	SCYL2	2.75729	54.1608	0.005828
ENSG00000104518	GSDMD	-2.75418	-56.6156	0.005884
ENSG00000063245	EPN1	-2.7539	-62.4687	0.005889
ENSG00000135362	PRR5L	2.74971	23.121	0.005965
ENSG00000204564	C6orf136	2.74863	88.3974	0.005985
ENSG00000249709	ZNF564	2.74788	35.7454	0.005998
ENSG00000162746	FCRLB	-2.74687	-6.19795	0.006017
ENSG00000129003	VPS13C	-2.74583	-58.0102	0.006036
ENSG00000130511	SSBP4	2.74538	55.6268	0.006044
ENSG00000084674	APOB	2.74278	22.4306	0.006092
ENSG00000132680	KHDC4	-2.74267	-48.0755	0.006094
ENSG00000166927	MS4A7	-2.74217	-27.8623	0.006103
ENSG00000159164	SV2A	-2.74166	-109.554	0.006113
ENSG00000084734	GCKR	2.73846	51.3961	0.006173
ENSG00000197724	PHF2	-2.73633	-85.2272	0.006213
ENSG00000181751	MACIR	2.73307	13.0458	0.006275
ENSG00000152254	G6PC2	2.73205	104.122	0.006294
ENSG00000104894	CD37	2.73204	11.7669	0.006294
ENSG00000288625	ENSG00000288625	2.73203	86.6798	0.006295
ENSG00000078725	BRINP1	2.73199	136.576	0.006295
ENSG00000082701	GSK3B	2.72965	132.984	0.00634
ENSG00000106927	AMBP	-2.72907	-274.476	0.006351
ENSG00000188283	ZNF383	-2.72871	-77.7603	0.006358
ENSG00000138092	CENPO	-2.72767	-83.9347	0.006378
ENSG00000165660	ABRAXAS2	-2.72485	-149.152	0.006433
ENSG00000130997	POLN	2.72075	175.76	0.006513
ENSG00000035141	FAM136A	-2.72071	-38.3121	0.006514
ENSG00000163527	STT3B	-2.71896	-98.5509	0.006549
ENSG00000101327	PDYN	-2.71663	-117.842	0.006595
ENSG00000153107	ANAPC1	2.71619	39.7974	0.006604
ENSG00000180113	TDRD6	-2.71619	-204.023	0.006604
ENSG00000054803	CBLN4	-2.71482	-198.462	0.006631
ENSG00000166477	LEO1	2.71215	194.306	0.006685
ENSG00000145779	TNFAIP8	-2.7121	-13.3965	0.006686
ENSG00000177556	ATOX1	-2.71147	-27.2889	0.006699
ENSG00000145214	DGKQ	2.70883	5.43279	0.006752
ENSG00000096088	PGC	-2.70814	-222.256	0.006766
ENSG00000110497	AMBRA1	-2.70684	-374.078	0.006793
ENSG00000130749	ZC3H4	2.70535	108.377	0.006823
ENSG00000124564	SLC17A3	-2.70382	-28.216	0.006855
ENSG00000222028	PSMB11	-2.69914	-251.937	0.006952
ENSG00000113558	SKP1	2.69866	293.05	0.006962
ENSG00000112078	KCTD20	2.69856	54.9787	0.006964
ENSG00000135069	PSAT1	2.69801	17.8331	0.006976
ENSG00000117500	TMED5	2.69596	186.187	0.007019
ENSG00000129562	DAD1	2.69424	16.2674	0.007055
ENSG00000169609	C15orf40	-2.69232	-43.6072	0.007096
ENSG00000155629	PIK3AP1	-2.69084	-51.1015	0.007127
ENSG00000068383	INPP5A	2.68983	81.1532	0.007149
ENSG00000116539	ASH1L	2.68963	242.75	0.007153
ENSG00000157303	SUSD3	-2.6882	-24.1091	0.007184
ENSG00000138115	CYP2C8	-2.68769	-151.01	0.007195
ENSG00000140287	HDC	2.68585	4.1385	0.007235
ENSG00000164076	CAMKV	2.6837	79.2319	0.007281
ENSG00000100290	BIK	-2.6834	-13.857	0.007288
ENSG00000240065	PSMB9	-2.68337	-47.5309	0.007288
ENSG00000108306	FBXL20	-2.68167	-103.237	0.007326
ENSG00000109625	CPZ	2.68014	87.4833	0.007359
ENSG00000158987	RAPGEF6	-2.67828	-96.7773	0.0074
ENSG00000163687	DNASE1L3	-2.67686	-41.3332	0.007431
ENSG00000124067	SLC12A4	-2.67486	-134.328	0.007476
ENSG00000122034	GTF3A	-2.67366	-23.5588	0.007503
ENSG00000075223	SEMA3C	2.67262	32.7585	0.007526
ENSG00000128408	RIBC2	-2.67047	-25.5378	0.007575
ENSG00000170899	GSTA4	-2.66801	-212.61	0.00763
ENSG00000008382	MPND	2.66758	43.5911	0.00764
ENSG00000054267	ARID4B	-2.66752	-194.71	0.007641
ENSG00000148600	CDHR1	-2.66707	-129.548	0.007652
ENSG00000072858	SIDT1	2.66683	4.11402	0.007657
ENSG00000204381	LAYN	2.66635	10.3063	0.007668
ENSG00000122986	HVCN1	2.66611	16.7129	0.007674
ENSG00000183513	COA5	-2.66506	-38.7403	0.007698
ENSG00000170802	FOXN2	2.66456	65.079	0.007709
ENSG00000173404	INSM1	2.66364	23.0692	0.00773
ENSG00000197386	HTT	2.65984	102.977	0.007818
ENSG00000022355	GABRA1	-2.65785	-216.758	0.007864
ENSG00000125798	FOXA2	-2.65626	-349.995	0.007901
ENSG00000165474	GJB2	-2.6552	-49.5391	0.007926
ENSG00000143001	TMEM61	2.6534	37.8576	0.007969
ENSG00000115084	SLC35F5	-2.65331	-27.5988	0.007971
ENSG00000175592	FOSL1	-2.65308	-121.67	0.007976
ENSG00000196655	TRAPPC4	2.65294	37.4665	0.007979
ENSG00000179580	RNF151	-2.65252	-16.9981	0.007989
ENSG00000189164	ZNF527	-2.65181	-59.6947	0.008006
ENSG00000174776	WDR49	2.65002	199.987	0.008049
ENSG00000170606	HSPA4	2.64776	80.1419	0.008103
ENSG00000125735	TNFSF14	2.64696	114.772	0.008122
ENSG00000171033	PKIA	-2.64607	-73.2684	0.008143
ENSG00000163755	HPS3	-2.64351	-34.1808	0.008205
ENSG00000009954	BAZ1B	2.64238	551.656	0.008233
ENSG00000177455	CD19	2.64233	453.885	0.008234
ENSG00000161609	KASH5	2.64115	8.38303	0.008263
ENSG00000173991	TCAP	-2.64059	-73.3105	0.008276
ENSG00000162928	PEX13	-2.63867	-53.6114	0.008323
ENSG00000178860	MSC	-2.63539	-14.8339	0.008404
ENSG00000197935	ZNF311	2.63441	6.1183	0.008428
ENSG00000164574	GALNT10	-2.62944	-35.9758	0.008553
ENSG00000064201	TSPAN32	-2.62835	-12.2471	0.00858
ENSG00000105171	POP4	-2.62774	-50.7489	0.008595
ENSG00000147885	IFNA16	-2.62328	-266.741	0.008709
ENSG00000174953	DHX36	2.62298	117.735	0.008716
ENSG00000166170	BAG5	-2.62287	-35.072	0.008719
ENSG00000183569	SERHL2	-2.61971	-5.85097	0.0088
ENSG00000188784	PLA2G2E	2.61856	259.384	0.00883
ENSG00000289721	PYDC5	2.6167	72.4642	0.008879
ENSG00000170419	VSTM2A	-2.61658	-159.957	0.008882
ENSG00000100281	HMGXB4	-2.61469	-133.767	0.008931
ENSG00000181552	EDDM3B	-2.61436	-45.7292	0.008939
ENSG00000144848	ATG3	-2.61354	-118.702	0.008961
ENSG00000204653	ASPDH	2.61222	36.7746	0.008996
ENSG00000142182	DNMT3L	2.6102	403.705	0.009049
ENSG00000168803	ADAL	-2.6091	-7.8532	0.009078
ENSG00000197728	RPS26	-2.60879	-22.2206	0.009086
ENSG00000134571	MYBPC3	-2.60791	-59.4612	0.00911
ENSG00000136842	TMOD1	2.60626	11.5593	0.009154
ENSG00000169474	SPRR1A	2.60318	281.866	0.009236
ENSG00000171680	PLEKHG5	2.603	24.9167	0.009241
ENSG00000125780	TGM3	-2.6026	-22.9179	0.009252
ENSG00000196850	PPTC7	-2.60199	-209.9	0.009268
ENSG00000172661	WASHC2C	-2.60159	-53.0259	0.009279
ENSG00000115207	GTF3C2	-2.60004	-104.929	0.009321
ENSG00000110801	PSMD9	2.59992	27.1934	0.009325
ENSG00000126603	GLIS2	-2.5989	-28.3807	0.009352
ENSG00000198885	ITPRIPL1	-2.59868	-101.14	0.009358
ENSG00000141279	NPEPPS	-2.59865	-217.077	0.009359
ENSG00000288681	ENSG00000288681	2.59816	10.7919	0.009372
ENSG00000163053	SLC16A14	2.5972	36.574	0.009399
ENSG00000105849	POLR1F	-2.59676	-23.991	0.009411
ENSG00000002726	AOC1	2.59628	44.0507	0.009424
ENSG00000121410	A1BG	2.59592	65.7187	0.009434
ENSG00000123453	SARDH	-2.59307	-130.887	0.009512
ENSG00000080166	DCT	-2.59128	-81.3882	0.009562
ENSG00000178718	RPP25	-2.59116	-112.486	0.009565
ENSG00000146858	ZC3HAV1L	-2.59008	-45.8471	0.009595
ENSG00000164440	TXLNB	-2.59003	-106.012	0.009597
ENSG00000164841	TMEM74	-2.58975	-29.8867	0.009605
ENSG00000198252	STYX	2.58928	30.4453	0.009618
ENSG00000125991	ERGIC3	-2.58886	-114.308	0.009629
ENSG00000258644	SYNJ2BP-COX16	2.58872	16.2426	0.009633
ENSG00000232838	PET117	2.58782	128.202	0.009659
ENSG00000167654	ATCAY	2.58663	82.9954	0.009692
ENSG00000139899	CBLN3	2.58628	13.3605	0.009702
ENSG00000234829	IFNA17	-2.58621	-161.614	0.009704
ENSG00000177830	CHID1	-2.58499	-82.3866	0.009738
ENSG00000144130	NT5DC4	-2.58453	-24.8376	0.009751
ENSG00000104687	GSR	2.58451	38.3325	0.009752
ENSG00000196876	SCN8A	-2.5845	-78.363	0.009752
ENSG00000182175	RGMA	-2.58289	-82.748	0.009798
ENSG00000175595	ERCC4	-2.5827	-76.0648	0.009803
ENSG00000169397	RNASE3	2.58256	8.05435	0.009807
ENSG00000184939	ZFP90	-2.58128	-12.4059	0.009843
ENSG00000170276	HSPB2	-2.57962	-82.8847	0.009891
ENSG00000101337	TM9SF4	2.57702	179.668	0.009965
ENSG00000171102	OBP2B	2.57306	130.109	0.01008
ENSG00000105278	ZFR2	2.57173	113.347	0.010119
ENSG00000198914	POU3F3	2.57165	77.7398	0.010122
ENSG00000196510	ANAPC7	2.57162	59.0894	0.010122
ENSG00000008516	MMP25	-2.57074	-47.8457	0.010148
ENSG00000112079	STK38	-2.57016	-88.6095	0.010165
ENSG00000177595	PIDD1	2.56994	57.5406	0.010172
ENSG00000170759	KIF5B	-2.5693	-116.885	0.010191
ENSG00000109736	MFSD10	2.56677	78.6835	0.010265
ENSG00000171105	INSR	-2.56651	-18.7036	0.010273
ENSG00000277481	PKD1L3	-2.56612	-81.5313	0.010284
ENSG00000077935	SMC1B	-2.56585	-25.0375	0.010292
ENSG00000198182	ZNF607	-2.5643	-30.8773	0.010339
ENSG00000128709	HOXD9	-2.56161	-127.682	0.010419
ENSG00000166261	ZNF202	2.55934	33.3956	0.010487
ENSG00000064687	ABCA7	2.55727	13.3696	0.01055
ENSG00000279000	OR10A6	2.55668	172.813	0.010567
ENSG00000102904	TSNAXIP1	2.55579	147.179	0.010595
ENSG00000178301	AQP11	-2.55553	-22.1617	0.010603
ENSG00000141084	RANBP10	-2.55465	-213.758	0.01063
ENSG00000131142	CCL25	2.55401	14.7794	0.010649
ENSG00000147873	IFNA5	2.55309	151.177	0.010677
ENSG00000104969	SGTA	2.55287	454.572	0.010684
ENSG00000019995	ZRANB1	-2.55206	-41.6724	0.010709
ENSG00000161981	SNRNP25	2.54894	15.0858	0.010805
ENSG00000184986	TMEM121	-2.54852	-45.9685	0.010818
ENSG00000116685	KIAA2013	2.54622	70.6007	0.01089
ENSG00000214290	POU2AF3	-2.54313	-53.5472	0.010987
ENSG00000173327	MAP3K11	2.53935	84.4646	0.011106
ENSG00000112893	MAN2A1	2.53923	37.8612	0.01111
ENSG00000170889	RPS9	2.53916	10.66	0.011112
ENSG00000164112	SMIM43	-2.53903	-68.274	0.011116
ENSG00000187867	PALM3	-2.53881	-72.8655	0.011123
ENSG00000213780	GTF2H4	-2.53663	-27.0615	0.011193
ENSG00000158062	UBXN11	2.53621	41.3174	0.011206
ENSG00000185043	CIB1	2.53586	36.2536	0.011217
ENSG00000146263	MMS22L	-2.53548	-73.3361	0.011229
ENSG00000138796	HADH	2.5324	92.5983	0.011328
ENSG00000189409	MMP23B	2.53095	164.083	0.011375
ENSG00000089597	GANAB	2.53071	318.943	0.011383
ENSG00000128340	RAC2	-2.53007	-162.576	0.011404
ENSG00000196263	ZNF471	2.52909	21.1963	0.011436
ENSG00000175600	SUGCT	-2.52828	-242.509	0.011462
ENSG00000121053	EPX	2.5282	4.46891	0.011465
ENSG00000014914	MTMR11	-2.52819	-228.45	0.011465
ENSG00000000938	FGR	2.52732	17.7398	0.011494
ENSG00000130208	APOC1	2.52727	81.7084	0.011495
ENSG00000065029	ZNF76	2.52563	90.0382	0.011549
ENSG00000182310	SPACA6	-2.52446	-41.6656	0.011588
ENSG00000100271	TTLL1	-2.52421	-28.2145	0.011596
ENSG00000165061	ZMAT4	2.52151	48.1759	0.011685
ENSG00000139218	SCAF11	-2.51802	-119.642	0.011802
ENSG00000140006	WDR89	2.51559	41.8052	0.011883
ENSG00000151422	FER	-2.5155	-65.6188	0.011886
ENSG00000136877	FPGS	-2.51343	-13.4449	0.011956
ENSG00000248871	TNFSF12-TNFSF13	-2.51262	-28.4539	0.011984
ENSG00000112584	FAM120B	-2.51193	-43.8195	0.012007
ENSG00000136059	VILL	2.51134	78.0687	0.012027
ENSG00000137673	MMP7	-2.51122	-18.931	0.012032
ENSG00000087074	PPP1R15A	2.5091	23.8083	0.012104
ENSG00000170473	PYM1	-2.509	-131.473	0.012107
ENSG00000112941	TENT4A	2.50667	24.0324	0.012187
ENSG00000090013	BLVRB	-2.50495	-71.8754	0.012247
ENSG00000136244	IL6	2.50396	28.347	0.012281
ENSG00000112175	BMP5	2.5036	141.66	0.012294
ENSG00000127526	SLC35E1	-2.5029	-107.55	0.012318
ENSG00000079459	FDFT1	2.50208	37.7423	0.012347
ENSG00000104213	PDGFRL	2.50176	10.6006	0.012358
ENSG00000154678	PDE1C	2.50126	27.0487	0.012375
ENSG00000146399	TAAR1	-2.50117	-104.974	0.012378
ENSG00000072135	PTPN18	2.50016	116.291	0.012414
ENSG00000005436	GCFC2	-2.49759	-85.2238	0.012504
ENSG00000145414	NAF1	-2.49636	-39.8592	0.012548
ENSG00000125966	MMP24	2.49563	159.54	0.012573
ENSG00000144815	NXPE3	2.49561	17.091	0.012574
ENSG00000130222	GADD45G	2.49313	7.44497	0.012662
ENSG00000182985	CADM1	-2.49259	-63.5538	0.012682
ENSG00000115355	CCDC88A	-2.49213	-45.1779	0.012698
ENSG00000187678	SPRY4	2.49112	59.5987	0.012734
ENSG00000104848	KCNA7	-2.49031	-143.535	0.012763
ENSG00000289791	ENSG00000289791	2.49025	14.6594	0.012765
ENSG00000196787	H2AC11	-2.48999	-238.691	0.012775
ENSG00000159217	IGF2BP1	-2.48922	-157.966	0.012803
ENSG00000104312	RIPK2	-2.48885	-67.5108	0.012816
ENSG00000276302	ENSG00000276302	2.48812	76.2007	0.012842
ENSG00000168386	FILIP1L	2.48541	356.039	0.01294
ENSG00000136895	GARNL3	-2.48489	-146.34	0.012959
ENSG00000165837	ERICH6B	2.48444	116.005	0.012975
ENSG00000183682	BMP8A	2.48403	17.6759	0.012991
ENSG00000173273	TNKS	2.48289	42.1361	0.013032
ENSG00000092470	WDR76	2.48199	102.28	0.013065
ENSG00000125485	DDX31	2.48151	164.569	0.013083
ENSG00000180347	ITPRID1	-2.48131	-261.204	0.01309
ENSG00000106236	NPTX2	2.48018	113.843	0.013132
ENSG00000160801	PTH1R	2.4797	130.727	0.013149
ENSG00000070019	GUCY2C	2.47962	160.8	0.013152
ENSG00000177202	SPACA4	2.47933	84.0017	0.013163
ENSG00000166128	RAB8B	2.47931	55.0853	0.013164
ENSG00000132872	SYT4	-2.47865	-408.155	0.013188
ENSG00000007541	PIGQ	2.47853	387.175	0.013192
ENSG00000216588	IGSF23	2.47851	92.1145	0.013193
ENSG00000095485	CWF19L1	-2.4783	-21.7338	0.013201
ENSG00000205502	C2CD4B	2.47794	16.0151	0.013214
ENSG00000115211	EIF2B4	-2.47779	-129.677	0.01322
ENSG00000260861	ENSG00000260861	2.47673	24.5306	0.013259
ENSG00000135956	TMEM127	2.47629	178.924	0.013275
ENSG00000198185	ZNF334	-2.47629	-27.1357	0.013276
ENSG00000164151	ICE1	-2.47451	-84.0929	0.013342
ENSG00000177710	SLC35G5	-2.47402	-372.169	0.01336
ENSG00000244411	KRTAP5-7	2.47284	248.645	0.013405
ENSG00000183150	GPR19	2.4723	61.2438	0.013425
ENSG00000204634	TBC1D8	-2.4723	-21.7494	0.013425
ENSG00000137411	VARS2	2.47159	57.6805	0.013451
ENSG00000112053	SLC26A8	2.47122	17.1665	0.013465
ENSG00000116212	LRRC42	2.4712	207.813	0.013466
ENSG00000131323	TRAF3	2.4707	29.7648	0.013485
ENSG00000081479	LRP2	-2.46945	-31.0366	0.013532
ENSG00000184924	PTRHD1	-2.46867	-66.7795	0.013562
ENSG00000176994	SMCR8	2.46719	49.8691	0.013618
ENSG00000169220	RGS14	-2.46699	-77.3533	0.013625
ENSG00000159224	GIP	2.46683	627.612	0.013631
ENSG00000163818	LZTFL1	-2.46672	-18.8142	0.013636
ENSG00000159788	RGS12	-2.46663	-12.1682	0.013639
ENSG00000152061	RABGAP1L	2.46641	53.024	0.013647
ENSG00000054611	TBC1D22A	-2.4663	-20.543	0.013652
ENSG00000172324	OR5A2	2.46595	327.336	0.013665
ENSG00000213047	DENND1B	2.46527	127.118	0.013691
ENSG00000113838	TBCCD1	2.46479	63.2697	0.013709
ENSG00000134294	SLC38A2	-2.46348	-91.4884	0.013759
ENSG00000100241	SBF1	2.46157	37.3452	0.013833
ENSG00000285947	ENSG00000285947	2.46134	7.68176	0.013842
ENSG00000137842	TMEM62	2.46088	100.67	0.01386
ENSG00000214686	IQCF6	-2.45991	-220.331	0.013897
ENSG00000255307	OR52B2	2.45962	183.988	0.013908
ENSG00000146839	ZAN	2.45931	65.894	0.01392
ENSG00000166670	MMP10	-2.45917	-112.88	0.013926
ENSG00000125740	FOSB	2.45819	45.9386	0.013964
ENSG00000204977	TRIM13	2.45817	128.398	0.013965
ENSG00000066468	FGFR2	2.45454	68.934	0.014107
ENSG00000204174	NPY4R	2.45092	1998.98	0.014249
ENSG00000167614	TTYH1	2.45045	109.218	0.014268
ENSG00000241839	PLEKHO2	2.45022	17.3149	0.014277
ENSG00000243364	EFNA4	-2.4502	-26.9166	0.014278
ENSG00000122970	IFT81	-2.4498	-140.687	0.014294
ENSG00000141385	AFG3L2	-2.44803	-71.078	0.014364
ENSG00000154814	OXNAD1	2.44667	40.1163	0.014418
ENSG00000179546	HTR1D	2.44664	85.9979	0.014419
ENSG00000242616	GNG10	-2.44583	-27.0664	0.014452
ENSG00000226979	LTA	-2.44547	-17.0476	0.014466
ENSG00000132510	KDM6B	-2.44504	-63.8473	0.014484
ENSG00000159495	TGM7	-2.44472	-142.027	0.014497
ENSG00000197077	KIAA1671	-2.44462	-121.104	0.0145
ENSG00000179055	OR13D1	-2.44317	-99.0291	0.014559
ENSG00000171109	MFN1	2.44184	95.0901	0.014613
ENSG00000146205	ANO7	-2.44018	-55.4319	0.01468
ENSG00000170927	PKHD1	-2.4399	-103.191	0.014691
ENSG00000106526	ACTR3C	-2.43927	-35.9321	0.014717
ENSG00000159871	LYPD5	2.43732	124.635	0.014797
ENSG00000171199	OPRPN	2.43668	193.205	0.014823
ENSG00000112033	PPARD	2.4344	46.6805	0.014916
ENSG00000117215	PLA2G2D	2.43417	228.434	0.014926
ENSG00000241399	CD302	-2.4326	-21.6915	0.014991
ENSG00000040633	PHF23	-2.43242	-69.2583	0.014998
ENSG00000013523	ANGEL1	2.43205	20.5284	0.015014
ENSG00000205517	RGL3	2.43073	169.054	0.015068
ENSG00000132953	XPO4	-2.4306	-44.4675	0.015074
ENSG00000142494	SLC47A1	2.42969	48.9088	0.015112
ENSG00000164663	USP49	2.42888	102.426	0.015145
ENSG00000235718	MFRP	-2.42869	-131.842	0.015153
ENSG00000107902	LHPP	-2.42868	-8.45753	0.015154
ENSG00000173269	MMRN2	-2.42806	-35.4955	0.01518
ENSG00000251246	EFNA4-EFNA3	-2.42789	-33.8681	0.015187
ENSG00000072201	LNX1	-2.42714	-12.8928	0.015218
ENSG00000258083	OR9A4	2.42689	82.2244	0.015229
ENSG00000133657	ATP13A3	-2.42643	-48.5986	0.015248
ENSG00000168028	RPSA	2.42627	41.2107	0.015255
ENSG00000090530	P3H2	-2.42603	-16.6458	0.015265
ENSG00000150054	MPP7	2.42486	33.1391	0.015314
ENSG00000186432	KPNA4	-2.42482	-98.7558	0.015316
ENSG00000166928	MS4A14	2.42479	49.8637	0.015317
ENSG00000179674	ARL14	2.42408	246.02	0.015347
ENSG00000122218	COPA	2.42351	37.284	0.015371
ENSG00000160563	MED27	2.42252	59.436	0.015413
ENSG00000133110	POSTN	2.42055	168.128	0.015497
ENSG00000158856	DMTN	-2.42036	-83.9594	0.015505
ENSG00000133574	GIMAP4	2.418	8.0544	0.015606
ENSG00000099617	EFNA2	-2.41758	-281.086	0.015624
ENSG00000118420	UBE3D	-2.41356	-153.966	0.015798
ENSG00000106331	PAX4	2.41312	351.666	0.015817
ENSG00000168546	GFRA2	-2.41287	-183.72	0.015827
ENSG00000289697	ENSG00000289697	-2.41216	-39.9634	0.015858
ENSG00000122679	RAMP3	-2.4108	-51.2681	0.015918
ENSG00000147872	PLIN2	-2.41058	-21.2671	0.015927
ENSG00000162892	IL24	2.4102	72.9029	0.015944
ENSG00000251287	ALG1L2	-2.41003	-50.0197	0.015951
ENSG00000179841	AKAP5	-2.40918	-117.534	0.015988
ENSG00000259384	GH1	-2.40895	-21.0412	0.015998
ENSG00000165526	RPUSD4	2.4088	43.3174	0.016005
ENSG00000107165	TYRP1	-2.40858	-225.156	0.016015
ENSG00000203797	DDO	2.4082	21.8249	0.016031
ENSG00000130433	CACNG6	-2.40815	-9.22595	0.016034
ENSG00000128891	CCDC32	-2.40812	-14.7291	0.016035
ENSG00000062038	CDH3	-2.40783	-57.2599	0.016048
ENSG00000159753	CARMIL2	2.40768	23.3224	0.016054
ENSG00000185339	TCN2	2.40754	16.7488	0.01606
ENSG00000285245	ENSG00000285245	-2.40701	-24.7724	0.016084
ENSG00000107201	RIGI	2.40649	83.9283	0.016107
ENSG00000123933	MXD4	2.4061	81.0164	0.016124
ENSG00000172680	MOS	-2.40585	-71.7512	0.016135
ENSG00000100519	PSMC6	-2.40426	-53.5879	0.016205
ENSG00000172809	RPL38	-2.4042	-397.434	0.016208
ENSG00000119669	IRF2BPL	2.40302	15.2085	0.01626
ENSG00000167487	KLHL26	2.40241	78.7942	0.016288
ENSG00000169282	KCNAB1	-2.40008	-74.5832	0.016391
ENSG00000169554	ZEB2	2.39962	200.408	0.016412
ENSG00000163681	SLMAP	-2.39873	-143.988	0.016452
ENSG00000184465	WDR27	-2.39719	-33.8902	0.016521
ENSG00000223638	RFPL4A	-2.39712	-31.8421	0.016524
ENSG00000078018	MAP2	2.39688	33.1382	0.016535
ENSG00000106392	C1GALT1	2.39649	6.03986	0.016553
ENSG00000138623	SEMA7A	2.39588	28.3726	0.016581
ENSG00000204713	TRIM27	-2.39451	-18.3643	0.016642
ENSG00000162670	BRINP3	2.39269	214.474	0.016725
ENSG00000204444	APOM	-2.39086	-45.8073	0.016809
ENSG00000144589	STK11IP	2.39041	238.899	0.016829
ENSG00000100890	PRORP	-2.38984	-34.9067	0.016856
ENSG00000196466	ZNF799	-2.38864	-58.6395	0.016911
ENSG00000130303	BST2	2.38587	43.4633	0.017039
ENSG00000149639	SOGA1	-2.38577	-46.9133	0.017043
ENSG00000130724	CHMP2A	2.38381	276.89	0.017135
ENSG00000001461	NIPAL3	-2.38376	-26.5633	0.017137
ENSG00000114742	WDR48	2.38333	50.8939	0.017157
ENSG00000176371	ZSCAN2	-2.38292	-34.3914	0.017176
ENSG00000183454	GRIN2A	2.38274	45.9192	0.017184
ENSG00000090060	PAPOLA	-2.38054	-74.526	0.017287
ENSG00000196504	PRPF40A	2.37833	62.7327	0.017391
ENSG00000164113	ADAD1	-2.37825	-734.473	0.017395
ENSG00000182263	FIGN	-2.37809	-109.956	0.017403
ENSG00000006282	SPATA20	2.37785	18.3815	0.017414
ENSG00000163001	CFAP36	2.37772	74.5647	0.01742
ENSG00000159063	ALG8	-2.37709	-14.1355	0.01745
ENSG00000178878	APOLD1	2.37668	39.4396	0.017469
ENSG00000150636	CCDC102B	-2.37664	-125.754	0.017471
ENSG00000127780	OR1E2	2.37576	328.907	0.017513
ENSG00000107242	PIP5K1B	-2.37558	-40.8527	0.017521
ENSG00000110721	CHKA	2.37504	57.2901	0.017547
ENSG00000135355	GJA10	2.37495	437.064	0.017551
ENSG00000143595	AQP10	-2.37435	-16.674	0.01758
ENSG00000198771	RCSD1	2.37331	102.164	0.01763
ENSG00000134461	ANKRD16	-2.37326	-13.4034	0.017632
ENSG00000197798	FAM118B	2.37304	35.8397	0.017642
ENSG00000142102	PGGHG	-2.37298	-21.1847	0.017645
ENSG00000148704	VAX1	-2.37283	-854.092	0.017653
ENSG00000267748	ENSG00000267748	2.37275	36.9622	0.017656
ENSG00000168925	CTRB1	2.37224	18.4332	0.017681
ENSG00000112473	SLC39A7	2.37207	62.7216	0.017689
ENSG00000066279	ASPM	-2.3671	-129.2	0.017928
ENSG00000275379	H3C11	2.36591	75.3126	0.017986
ENSG00000172336	POP7	2.36539	158.775	0.018011
ENSG00000166311	SMPD1	-2.36474	-69.0292	0.018043
ENSG00000111490	TBC1D30	-2.36431	-151.848	0.018064
ENSG00000151065	DCP1B	2.36345	157.976	0.018106
ENSG00000116985	BMP8B	2.36193	14.3693	0.01818
ENSG00000170779	CDCA4	2.36179	80.6893	0.018187
ENSG00000149403	GRIK4	-2.35973	-120.976	0.018288
ENSG00000136856	SLC2A8	-2.35964	-18.3204	0.018293
ENSG00000126218	F10	2.35945	118.364	0.018302
ENSG00000120733	KDM3B	2.35696	38.8695	0.018425
ENSG00000173486	FKBP2	2.35642	181.519	0.018452
ENSG00000126821	SGPP1	2.35589	80.6535	0.018478
ENSG00000163357	DCST1	-2.35361	-551.344	0.018592
ENSG00000166016	ABTB2	-2.35359	-94.2122	0.018593
ENSG00000160124	MIX23	2.35229	39.9265	0.018658
ENSG00000142751	GPN2	-2.35213	-18.3909	0.018666
ENSG00000180574	EIF2S3B	2.35204	224.952	0.018671
ENSG00000180855	ZNF443	2.3519	10.5245	0.018678
ENSG00000003756	RBM5	-2.35158	-87.3421	0.018694
ENSG00000115419	GLS	2.35089	104.55	0.018729
ENSG00000198440	ZNF583	-2.35007	-18.9939	0.01877
ENSG00000282301	CYP3A7-CYP3A51P	2.34948	322.405	0.0188
ENSG00000134193	REG4	-2.34926	-163.963	0.018811
ENSG00000213638	ADAT3	-2.34898	-39.389	0.018825
ENSG00000227729	RD3L	2.34886	12.2024	0.018831
ENSG00000165816	VWA2	-2.34438	-16.7283	0.019059
ENSG00000107566	ERLIN1	-2.34405	-47.6248	0.019076
ENSG00000181652	ATG9B	-2.34336	-190.811	0.019111
ENSG00000183161	FANCF	2.34246	63.9979	0.019157
ENSG00000145907	G3BP1	2.34224	19.2582	0.019168
ENSG00000198092	TMPRSS11F	2.34221	44.1896	0.01917
ENSG00000164011	ZNF691	-2.34162	-31.832	0.0192
ENSG00000163082	SGPP2	-2.3414	-39.879	0.019211
ENSG00000130396	AFDN	-2.34103	-67.4408	0.019231
ENSG00000263528	IKBKE	-2.34033	-3.33171	0.019267
ENSG00000113575	PPP2CA	-2.33973	-158.563	0.019298
ENSG00000004866	ST7	2.33966	29.7529	0.019301
ENSG00000100523	DDHD1	2.33946	36.6634	0.019312
ENSG00000128284	APOL3	-2.33921	-10.8299	0.019325
ENSG00000276644	DACH1	2.3382	99.381	0.019377
ENSG00000012232	EXTL3	-2.33814	-33.0063	0.01938
ENSG00000147488	ST18	-2.33793	-163.782	0.019391
ENSG00000144791	LIMD1	2.33645	39.5136	0.019468
ENSG00000124243	BCAS4	2.3362	7.84606	0.019481
ENSG00000100938	GMPR2	2.33617	16.673	0.019482
ENSG00000239998	LILRA2	-2.3351	-54.5914	0.019538
ENSG00000124939	SCGB2A1	2.3344	68.082	0.019575
ENSG00000159648	TEPP	2.33423	39.3406	0.019584
ENSG00000096872	IFT74	2.33385	42.9744	0.019603
ENSG00000205038	PKHD1L1	2.33269	48.4916	0.019664
ENSG00000205423	CNEP1R1	2.33198	27.897	0.019702
ENSG00000109606	DHX15	-2.32961	-161.508	0.019827
ENSG00000160055	TMEM234	-2.32927	-78.0881	0.019845
ENSG00000177427	MIEF2	-2.3289	-29.7309	0.019864
ENSG00000180777	ANKRD30B	2.32852	52.7612	0.019885
ENSG00000130475	FCHO1	-2.32679	-49.638	0.019977
ENSG00000143401	ANP32E	2.32612	160.54	0.020012
ENSG00000167103	PIP5KL1	2.32574	15.2778	0.020033
ENSG00000181143	MUC16	-2.32543	-397.755	0.020049
ENSG00000129055	ANAPC13	2.32522	20.8222	0.02006
ENSG00000115604	IL18R1	-2.3232	-23.8983	0.020169
ENSG00000154162	CDH12	-2.32098	-33.3454	0.020288
ENSG00000116001	TIA1	-2.32079	-53.65	0.020298
ENSG00000178295	GEN1	2.32066	39.7463	0.020305
ENSG00000203499	IQANK1	2.31995	47.3448	0.020343
ENSG00000025293	PHF20	2.31855	52.9415	0.02042
ENSG00000125726	CD70	-2.31827	-10.5898	0.020435
ENSG00000114631	PODXL2	2.31725	110.202	0.02049
ENSG00000182836	PLCXD3	2.31722	55.1127	0.020492
ENSG00000263353	PPIAL4A	-2.31691	-5125.05	0.020509
ENSG00000241123	KRTAP10-5	-2.31681	-251.817	0.020514
ENSG00000076344	RGS11	2.31604	94.8051	0.020556
ENSG00000084652	TXLNA	-2.3147	-162.355	0.020629
ENSG00000030110	BAK1	-2.31362	-31.655	0.020689
ENSG00000143257	NR1I3	-2.31208	-135.517	0.020774
ENSG00000149218	ENDOD1	-2.3102	-4.98519	0.020877
ENSG00000149308	NPAT	2.30922	32.372	0.020932
ENSG00000125148	MT2A	2.30905	40.8444	0.020941
ENSG00000159761	C16orf86	2.30861	316.75	0.020965
ENSG00000236383	CCDC200	-2.3085	-382.418	0.020971
ENSG00000068079	IFI35	-2.30842	-54.5829	0.020976
ENSG00000160460	SPTBN4	-2.3082	-43.026	0.020988
ENSG00000216937	CCDC7	-2.30791	-132.753	0.021004
ENSG00000160471	COX6B2	2.30786	52.3371	0.021007
ENSG00000167434	CA4	-2.30721	-182.18	0.021043
ENSG00000132915	PDE6A	-2.30621	-188.7	0.021099
ENSG00000144406	UNC80	-2.30619	-73.9934	0.0211
ENSG00000005059	MCUB	-2.30338	-65.4522	0.021258
ENSG00000181562	EDDM3A	2.30108	40.5891	0.021387
ENSG00000021355	SERPINB1	2.30059	58.8	0.021415
ENSG00000184702	SEPTIN5	-2.29991	-168.241	0.021453
ENSG00000124215	CDH26	-2.29981	-111.878	0.021459
ENSG00000138376	BARD1	2.29959	24.223	0.021471
ENSG00000185627	PSMD13	2.2987	35.8385	0.021522
ENSG00000148634	HERC4	2.29847	34.7235	0.021535
ENSG00000181616	OR52H1	2.29627	91.7463	0.02166
ENSG00000104044	OCA2	-2.29525	-81.3087	0.021719
ENSG00000164111	ANXA5	-2.29429	-3.68909	0.021774
ENSG00000254470	AP5B1	-2.29421	-27.154	0.021778
ENSG00000274523	RCC1L	-2.29273	-180.832	0.021863
ENSG00000187186	ENSG00000187186	2.29166	59.7946	0.021925
ENSG00000186832	KRT16	2.29155	1452.33	0.021931
ENSG00000101412	E2F1	-2.29144	-46.3235	0.021938
ENSG00000126705	AHDC1	2.29089	306.292	0.02197
ENSG00000006116	CACNG3	-2.2907	-225.533	0.021981
ENSG00000198298	ZNF485	2.28988	62.6742	0.022028
ENSG00000145604	SKP2	-2.28968	-44.8833	0.02204
ENSG00000100346	CACNA1I	2.28695	190.279	0.022199
ENSG00000258989	ENSG00000258989	2.28629	49.3954	0.022237
ENSG00000139266	MARCHF9	-2.28441	-139.15	0.022347
ENSG00000162704	ARPC5	2.28417	54.4984	0.022362
ENSG00000188277	C15orf62	-2.28404	-260.885	0.022369
ENSG00000134265	NAPG	-2.28349	-86.9608	0.022401
ENSG00000113312	TTC1	-2.28335	-51.2171	0.02241
ENSG00000101400	SNTA1	-2.28295	-195.498	0.022433
ENSG00000140522	RLBP1	-2.28267	-203.004	0.02245
ENSG00000242110	AMACR	2.28244	14.6088	0.022463
ENSG00000261652	PIERCE2	2.28168	76.7623	0.022508
ENSG00000122952	ZWINT	-2.27978	-49.8503	0.022621
ENSG00000197818	SLC9A8	-2.27974	-26.7329	0.022623
ENSG00000178691	SUZ12	2.27902	68.8467	0.022666
ENSG00000196110	ZNF699	-2.27883	-145.407	0.022677
ENSG00000122481	RWDD3	2.27773	20.1753	0.022743
ENSG00000132801	ZSWIM3	2.27471	270.487	0.022923
ENSG00000131462	TUBG1	-2.27464	-225.668	0.022927
ENSG00000149115	TNKS1BP1	-2.27341	-23.6195	0.023002
ENSG00000205832	C16orf96	2.27316	254.1	0.023017
ENSG00000006576	PHTF2	2.27144	84.2428	0.02312
ENSG00000144566	RAB5A	-2.27143	-18.7892	0.023121
ENSG00000135919	SERPINE2	-2.27094	-5.02824	0.023151
ENSG00000242028	HYPK	2.27075	79.5775	0.023162
ENSG00000133687	TMTC1	2.26964	30.8253	0.02323
ENSG00000141391	PRELID3A	-2.26821	-8.99825	0.023316
ENSG00000072062	PRKACA	-2.26737	-349.386	0.023368
ENSG00000204767	INSYN2B	2.2667	82.7995	0.023409
ENSG00000204394	VARS1	2.26663	115.306	0.023413
ENSG00000089225	TBX5	2.26655	455.262	0.023418
ENSG00000166669	ATF7IP2	2.26475	21.0106	0.023528
ENSG00000188554	NBR1	-2.26431	-62.8246	0.023555
ENSG00000122783	CYREN	-2.26377	-24.499	0.023588
ENSG00000106615	RHEB	-2.26302	-76.8105	0.023634
ENSG00000203737	GPR52	-2.26193	-130.542	0.023702
ENSG00000138688	BLTP1	-2.26142	-48.0527	0.023733
ENSG00000244462	RBM12	-2.2606	-53.3531	0.023784
ENSG00000115446	UNC50	-2.25945	-140.442	0.023855
ENSG00000163485	ADORA1	2.25819	64.9537	0.023934
ENSG00000168090	COPS6	2.25672	112.996	0.024026
ENSG00000108828	VAT1	-2.25598	-23.619	0.024072
ENSG00000172992	DCAKD	2.25556	30.8795	0.024098
ENSG00000155749	FLACC1	-2.25537	-35.4611	0.02411
ENSG00000165929	TC2N	2.25513	16.706	0.024125
ENSG00000275572	GRIFIN	2.25289	55.545	0.024266
ENSG00000182511	FES	2.25285	10.4897	0.024268
ENSG00000128342	LIF	-2.25215	-117.536	0.024313
ENSG00000105492	SIGLEC6	-2.25135	-12.2881	0.024363
ENSG00000111731	C2CD5	2.25123	58.3317	0.024371
ENSG00000124140	SLC12A5	-2.25065	-91.2343	0.024407
ENSG00000133466	C1QTNF6	2.25063	9.46302	0.024409
ENSG00000171135	JAGN1	-2.25017	-35.4399	0.024438
ENSG00000205835	GMNC	2.25004	16.7919	0.024446
ENSG00000103275	UBE2I	-2.24955	-69.9604	0.024478
ENSG00000213782	DDX47	2.24928	77.8786	0.024495
ENSG00000100558	PLEK2	-2.24869	-17.2217	0.024532
ENSG00000178093	TSSK6	2.24866	93.9487	0.024534
ENSG00000124191	TOX2	2.24826	6.62365	0.02456
ENSG00000212659	KRTAP9-6	2.248	1081.81	0.024576
ENSG00000103066	PLA2G15	-2.2473	-46.7106	0.024621
ENSG00000148358	GPR107	-2.24634	-117.637	0.024682
ENSG00000023892	DEF6	-2.24592	-19.5	0.024709
ENSG00000135974	C2orf49	2.24541	48.3454	0.024742
ENSG00000064933	PMS1	2.24434	29.1488	0.02481
ENSG00000100554	ATP6V1D	-2.24367	-195.425	0.024854
ENSG00000110330	BIRC2	2.24347	82.0671	0.024867
ENSG00000130204	TOMM40	2.24322	73.5381	0.024883
ENSG00000272325	NUDT3	-2.24106	-75.0468	0.025022
ENSG00000100321	SYNGR1	2.24079	13.1358	0.025039
ENSG00000176887	SOX11	-2.2403	-138.722	0.025072
ENSG00000172410	INSL5	2.23909	66.5469	0.02515
ENSG00000165566	AMER2	-2.23587	-299.171	0.02536
ENSG00000169402	RSPH10B2	-2.23416	-115.035	0.025472
ENSG00000001084	GCLC	2.23415	31.8905	0.025473
ENSG00000266472	MRPS21	-2.23234	-20.0247	0.025592
ENSG00000198133	TMEM229B	2.23159	34.6396	0.025642
ENSG00000101444	AHCY	2.22998	157.939	0.025749
ENSG00000275896	PRSS2	-2.22899	-8.27848	0.025814
ENSG00000171425	ZNF581	2.2286	26.7532	0.02584
ENSG00000050730	TNIP3	2.22831	94.9327	0.02586
ENSG00000143545	RAB13	2.22751	150.777	0.025913
ENSG00000155926	SLA	-2.22703	-14.484	0.025945
ENSG00000102753	KPNA3	-2.22485	-33.0434	0.026092
ENSG00000124225	PMEPA1	2.22381	70.3509	0.026162
ENSG00000072415	PALS1	2.22353	91.8827	0.02618
ENSG00000182923	CEP63	2.22302	24.021	0.026214
ENSG00000176022	B3GALT6	2.22276	47.083	0.026232
ENSG00000133019	CHRM3	2.2223	25.5374	0.026263
ENSG00000171307	ZDHHC16	-2.22126	-106.037	0.026334
ENSG00000171045	TSNARE1	-2.22111	-145.656	0.026344
ENSG00000187595	ZNF385C	-2.22041	-68.1804	0.026391
ENSG00000120278	PLEKHG1	-2.2191	-17.218	0.02648
ENSG00000124092	CTCFL	2.21834	68.9478	0.026532
ENSG00000269964	MEI4	2.218	372.406	0.026554
ENSG00000097021	ACOT7	2.21742	50.0481	0.026594
ENSG00000254466	OR4D10	2.21597	166.329	0.026693
ENSG00000175513	TSGA10IP	2.21587	400.434	0.0267
ENSG00000143294	PRCC	-2.21525	-70.9621	0.026743
ENSG00000205476	CCDC85C	-2.21434	-46.4278	0.026805
ENSG00000015413	DPEP1	2.21317	33.0148	0.026886
ENSG00000070081	NUCB2	2.21293	87.877	0.026902
ENSG00000167772	ANGPTL4	2.21172	54.2341	0.026986
ENSG00000277149	TYW1B	2.21073	47.5931	0.027055
ENSG00000154451	GBP5	-2.21058	-36.9201	0.027065
ENSG00000204518	AADACL4	-2.20921	-92.2668	0.02716
ENSG00000158525	CPA5	2.20901	26.0729	0.027174
ENSG00000223658	C1GALT1C1L	-2.2083	-8.9673	0.027223
ENSG00000143622	RIT1	2.20788	139.523	0.027253
ENSG00000145088	EAF2	-2.20784	-38.6517	0.027255
ENSG00000125746	EML2	-2.20647	-13.8684	0.027351
ENSG00000232258	TMEM114	-2.20621	-278.999	0.027369
ENSG00000230873	STMND1	-2.20598	-14.0549	0.027385
ENSG00000205922	ONECUT3	-2.20534	-323.675	0.02743
ENSG00000249240	ENSG00000249240	2.20532	13.7998	0.027432
ENSG00000168785	TSPAN5	2.20529	44.5326	0.027434
ENSG00000178538	CA8	-2.2046	-3.57929	0.027482
ENSG00000111897	SERINC1	-2.20446	-40.1255	0.027492
ENSG00000148572	NRBF2	2.20414	127.092	0.027514
ENSG00000136159	NUDT15	-2.20246	-30.0192	0.027633
ENSG00000278870	OR51G1	-2.20133	-476.731	0.027712
ENSG00000167815	PRDX2	2.20072	40.4701	0.027756
ENSG00000164691	TAGAP	2.2	3.32684	0.027807
ENSG00000189320	FAM180A	-2.19919	-372.956	0.027864
ENSG00000115234	SNX17	-2.19794	-87.4344	0.027953
ENSG00000125734	GPR108	2.19786	69.9274	0.027959
ENSG00000047936	ROS1	-2.19774	-42.7037	0.027968
ENSG00000167394	ZNF668	2.19628	91.9058	0.028072
ENSG00000120158	RCL1	2.1962	29.6926	0.028077
ENSG00000168993	CPLX1	2.19601	165.781	0.028091
ENSG00000232113	TEX50	2.19574	142.172	0.028111
ENSG00000105655	ISYNA1	2.19434	44.2181	0.028211
ENSG00000170819	BFSP2	-2.19415	-63.2165	0.028224
ENSG00000125888	BANF2	-2.19357	-220.805	0.028266
ENSG00000178307	TMEM11	-2.19336	-26.9554	0.028282
ENSG00000240505	TNFRSF13B	-2.19326	-39.9065	0.028289
ENSG00000111452	ADGRD1	-2.19315	-55.8287	0.028297
ENSG00000101544	ADNP2	-2.19308	-18.3688	0.028302
ENSG00000076944	STXBP2	-2.19197	-50.7304	0.028382
ENSG00000162755	KLHDC9	-2.19074	-67.9049	0.02847
ENSG00000171790	SLFNL1	2.19052	23.8041	0.028486
ENSG00000182224	CYB5D1	-2.19029	-61.4912	0.028503
ENSG00000084623	EIF3I	-2.18997	-76.406	0.028526
ENSG00000144834	TAGLN3	2.18966	12.6836	0.028549
ENSG00000110717	NDUFS8	2.18905	47.3694	0.028594
ENSG00000135966	TGFBRAP1	2.18872	20.2649	0.028617
ENSG00000138593	SECISBP2L	-2.1887	-36.785	0.028619
ENSG00000204580	DDR1	-2.18861	-15.1877	0.028625
ENSG00000134825	TMEM258	2.18856	213.927	0.028629
ENSG00000178078	STAP2	2.18647	13.2564	0.028781
ENSG00000140323	DISP2	-2.18631	-46.8295	0.028793
ENSG00000171903	CYP4F11	-2.18586	-148.35	0.028826
ENSG00000163736	PPBP	-2.18515	-7.44653	0.028878
ENSG00000172139	SLC9C1	-2.18411	-38.6336	0.028954
ENSG00000187257	RSBN1L	-2.18342	-260.964	0.029005
ENSG00000144152	FBLN7	2.18273	65.9132	0.029055
ENSG00000269590	ENSG00000269590	-2.18129	-55.1818	0.029162
ENSG00000162676	GFI1	-2.18063	-69.5777	0.029211
ENSG00000128886	ELL3	2.18009	32.7117	0.029251
ENSG00000150510	FAM124A	-2.17978	-19.4401	0.029274
ENSG00000125817	CENPB	-2.17865	-132.803	0.029358
ENSG00000171962	DRC3	2.17853	92.5295	0.029367
ENSG00000157657	ZNF618	2.17756	43.9678	0.029439
ENSG00000183484	GPR132	2.17643	11.3429	0.029523
ENSG00000204544	MUC21	2.17624	168.818	0.029537
ENSG00000141744	PNMT	-2.17543	-36.8965	0.029598
ENSG00000064961	HMG20B	-2.17502	-102.661	0.029628
ENSG00000198929	NOS1AP	2.17468	70.296	0.029654
ENSG00000164362	TERT	2.17447	57.5319	0.02967
ENSG00000162927	PUS10	-2.17432	-68.7921	0.029681
ENSG00000250067	YJEFN3	2.17416	64.5413	0.029693
ENSG00000133321	PLAAT4	-2.17414	-78.8265	0.029694
ENSG00000172500	FIBP	2.17351	72.7264	0.029742
ENSG00000206150	RNASE13	2.17314	100.275	0.02977
ENSG00000163346	PBXIP1	2.17256	262.236	0.029814
ENSG00000151131	NOPCHAP1	-2.17232	-24.9516	0.029831
ENSG00000220201	ZGLP1	-2.17166	-65.5583	0.029881
ENSG00000250374	TRIM75	2.171	147.255	0.029931
ENSG00000105723	GSK3A	-2.17091	-318.375	0.029938
ENSG00000099910	KLHL22	-2.17067	-40.1746	0.029956
ENSG00000113643	RARS1	-2.17028	-32.7229	0.029986
ENSG00000134007	ADAM20	-2.16985	-197.172	0.030019
ENSG00000111907	TPD52L1	-2.16807	-9.23425	0.030154
ENSG00000214046	SMIM7	2.16622	157.115	0.030294
ENSG00000103495	MAZ	2.16461	222.175	0.030417
ENSG00000008294	SPAG9	-2.16456	-48.5826	0.030422
ENSG00000275342	PRAG1	2.16451	11.958	0.030425
ENSG00000149781	FERMT3	2.16449	65.5489	0.030427
ENSG00000145284	SCD5	-2.16415	-12.4133	0.030453
ENSG00000124641	MED20	2.16384	33.3475	0.030477
ENSG00000277075	H2AC8	2.16338	68.8997	0.030512
ENSG00000111885	MAN1A1	-2.16338	-10.1308	0.030512
ENSG00000233816	IFNA13	2.16329	284.393	0.030519
ENSG00000072736	NFATC3	-2.16305	-126.968	0.030537
ENSG00000137486	ARRB1	-2.16179	-75.9638	0.030635
ENSG00000164398	ACSL6	2.16099	26.559	0.030696
ENSG00000171462	DLK2	-2.16037	-49.1937	0.030744
ENSG00000119640	ACYP1	2.15976	18.3965	0.030791
ENSG00000184344	GDF3	-2.15929	-9.21307	0.030828
ENSG00000167779	IGFBP6	-2.15891	-16.0952	0.030857
ENSG00000164761	TNFRSF11B	-2.15865	-8.87888	0.030877
ENSG00000085433	WDR47	2.15852	35.7469	0.030887
ENSG00000136051	WASHC4	-2.15753	-40.6357	0.030965
ENSG00000118985	ELL2	-2.15741	-50.4469	0.030973
ENSG00000212899	KRTAP3-3	2.15721	196.698	0.030989
ENSG00000144285	SCN1A	2.15716	61.5329	0.030993
ENSG00000178184	PARD6G	-2.15618	-87.4344	0.03107
ENSG00000182934	SRPRA	-2.1553	-63.2996	0.031139
ENSG00000100294	MCAT	2.15499	17.4491	0.031162
ENSG00000260272	ENSG00000260272	-2.15495	-287.727	0.031165
ENSG00000242372	EIF6	-2.15488	-16.5891	0.031171
ENSG00000169371	SNUPN	-2.15277	-45.3815	0.031337
ENSG00000151690	MFSD6	2.15212	16.4078	0.031388
ENSG00000154252	GAL3ST2	-2.15169	-120.541	0.031422
ENSG00000133105	RXFP2	-2.15145	-242.952	0.031441
ENSG00000135211	TMEM60	2.15136	77.7194	0.031448
ENSG00000175463	TBC1D10C	-2.1513	-262.773	0.031452
ENSG00000197238	H4C11	2.15083	65.4302	0.03149
ENSG00000213585	VDAC1	2.14917	34.8522	0.031621
ENSG00000283297	TEX52	-2.14916	-55.2696	0.031622
ENSG00000189233	NUGGC	-2.14882	-32.6898	0.031648
ENSG00000150361	KLHL1	2.14855	158.695	0.03167
ENSG00000168061	SAC3D1	2.14851	106.789	0.031673
ENSG00000157219	HTR5A	-2.14806	-60.0119	0.031709
ENSG00000129354	AP1M2	-2.1466	-35.2503	0.031825
ENSG00000257138	TAS2R38	-2.14569	-435.21	0.031898
ENSG00000008441	NFIX	2.14564	131.54	0.031902
ENSG00000134201	GSTM5	-2.1454	-8.77747	0.031921
ENSG00000070495	JMJD6	-2.14489	-58.9153	0.031962
ENSG00000174946	GPR171	2.14402	50.5928	0.032031
ENSG00000108018	SORCS1	-2.14346	-82.1498	0.032076
ENSG00000093217	XYLB	-2.14344	-67.6461	0.032078
ENSG00000141854	MISP3	-2.14238	-116.718	0.032163
ENSG00000166200	COPS2	-2.14198	-44.5502	0.032195
ENSG00000142549	IGLON5	-2.14175	-27.5511	0.032213
ENSG00000086504	MRPL28	2.14156	35.145	0.032229
ENSG00000137547	MRPL15	2.14109	14.2656	0.032267
ENSG00000173548	SNX33	2.14102	64.8685	0.032272
ENSG00000224940	PRRT4	-2.14093	-50.8209	0.03228
ENSG00000181666	ZNF875	2.14074	63.9462	0.032295
ENSG00000163491	NEK10	2.14032	9.94695	0.032329
ENSG00000167705	RILP	2.13981	221.182	0.03237
ENSG00000002549	LAP3	-2.13911	-31.1173	0.032427
ENSG00000183397	TEKTIP1	-2.13781	-28.0994	0.032532
ENSG00000226174	TEX22	-2.13768	-461.301	0.032543
ENSG00000167601	AXL	2.13699	5.74324	0.032599
ENSG00000181903	OR4C6	2.13685	231.299	0.03261
ENSG00000159961	OR3A3	2.13614	151.992	0.032668
ENSG00000113328	CCNG1	2.13472	78.6752	0.032784
ENSG00000130244	FAM98C	2.13359	39.9406	0.032876
ENSG00000258484	SPESP1	2.13274	167.203	0.032946
ENSG00000135316	SYNCRIP	2.13256	138.247	0.032961
ENSG00000087303	NID2	-2.13241	-15.3807	0.032973
ENSG00000157350	ST3GAL2	2.13152	191.435	0.033047
ENSG00000114391	RPL24	-2.13149	-190.962	0.033049
ENSG00000273777	CEACAM20	-2.13106	-37.0528	0.033084
ENSG00000284791	SMIM41	-2.13054	-39.664	0.033127
ENSG00000128928	IVD	-2.13052	-36.797	0.033128
ENSG00000105750	ZNF85	2.13036	57.3831	0.033142
ENSG00000039123	MTREX	2.13002	62.5662	0.03317
ENSG00000169908	TM4SF1	2.12987	15.4959	0.033182
ENSG00000186814	ZSCAN30	-2.12979	-21.037	0.033189
ENSG00000177239	MAN1B1	-2.12913	-69.3151	0.033243
ENSG00000129219	PLD2	-2.12865	-53.8761	0.033284
ENSG00000166997	CNPY4	2.12826	141.005	0.033316
ENSG00000142606	MMEL1	2.12819	76.3345	0.033322
ENSG00000137076	TLN1	-2.12801	-120.479	0.033336
ENSG00000116981	NT5C1A	2.12781	23.5799	0.033353
ENSG00000121743	GJA3	-2.12753	-16.3603	0.033376
ENSG00000147485	PXDNL	2.1273	48.2346	0.033396
ENSG00000187714	SLC18A3	-2.12622	-204.196	0.033485
ENSG00000121807	CCR2	-2.1262	-15.1818	0.033487
ENSG00000198356	GET3	2.12576	112.437	0.033523
ENSG00000133835	HSD17B4	-2.12428	-41.2137	0.033647
ENSG00000080603	SRCAP	-2.12421	-370.223	0.033653
ENSG00000172273	HINFP	-2.1236	-33.5822	0.033704
ENSG00000167941	SOST	-2.12306	-65.3599	0.033749
ENSG00000136444	RSAD1	-2.12201	-78.8083	0.033837
ENSG00000164733	CTSB	2.12199	19.2659	0.033839
ENSG00000186193	SAPCD2	2.12149	42.9153	0.033881
ENSG00000217236	SP9	2.12147	84.4259	0.033882
ENSG00000116191	RALGPS2	2.12139	70.8046	0.033889
ENSG00000180596	H2BC4	2.12131	17.2481	0.033895
ENSG00000187164	SHTN1	-2.12122	-27.4299	0.033903
ENSG00000173267	SNCG	-2.1206	-26.6599	0.033955
ENSG00000033011	ALG1	2.12006	82.327	0.034001
ENSG00000156502	SUPV3L1	2.1199	51.6535	0.034014
ENSG00000136010	ALDH1L2	2.11958	20.4543	0.034042
ENSG00000070961	ATP2B1	2.11939	224.121	0.034057
ENSG00000140497	SCAMP2	2.11895	8.6883	0.034095
ENSG00000159176	CSRP1	2.11885	18.8098	0.034103
ENSG00000181631	P2RY13	2.1173	19.6538	0.034234
ENSG00000136897	MRPL50	2.11566	59.8396	0.034374
ENSG00000154856	APCDD1	-2.11498	-21.4819	0.034431
ENSG00000156282	CLDN17	2.11478	534.396	0.034449
ENSG00000205356	TECPR1	2.11418	123.177	0.0345
ENSG00000236104	ZBTB22	2.11225	109.862	0.034665
ENSG00000104972	LILRB1	-2.11215	-30.3397	0.034674
ENSG00000204941	PSG5	2.11135	170.309	0.034742
ENSG00000090932	DLL3	2.11132	15.8889	0.034745
ENSG00000126432	PRDX5	-2.11075	-133.778	0.034794
ENSG00000111261	MANSC1	-2.11017	-69.5754	0.034844
ENSG00000125834	STK35	-2.1101	-60.2982	0.03485
ENSG00000268870	ENSG00000268870	2.10925	8.99828	0.034923
ENSG00000085871	MGST2	-2.10901	-111.048	0.034943
ENSG00000204414	CSHL1	2.10806	50.9372	0.035026
ENSG00000166896	ATP23	2.10793	3.70136	0.035037
ENSG00000111639	MRPL51	-2.10786	-6.77116	0.035043
ENSG00000185024	BRF1	2.10773	21.3773	0.035054
ENSG00000148187	MRRF	2.1071	88.656	0.035109
ENSG00000288675	PANO1	2.10699	61.1848	0.035118
ENSG00000166582	CENPV	2.10651	183.056	0.03516
ENSG00000163599	CTLA4	-2.10583	-19.2714	0.035219
ENSG00000182463	TSHZ2	-2.1057	-40.2517	0.03523
ENSG00000261115	TMEM178B	-2.10554	-77.8161	0.035244
ENSG00000104899	AMH	2.10553	40.3603	0.035245
ENSG00000166575	TMEM135	2.10466	25.8377	0.035321
ENSG00000154146	NRGN	-2.10416	-53.9359	0.035365
ENSG00000171201	SMR3B	2.10409	41.6595	0.035371
ENSG00000288796	ENSG00000288796	-2.10366	-9.28262	0.035408
ENSG00000069275	NUCKS1	2.10331	59.588	0.035439
ENSG00000092850	TEKT2	-2.10307	-83.5817	0.03546
ENSG00000108773	KAT2A	-2.10211	-277.013	0.035544
ENSG00000153048	CARHSP1	-2.10183	-64.9335	0.035568
ENSG00000132517	SLC52A1	2.1018	50.6094	0.035571
ENSG00000140332	TLE3	-2.10157	-172.23	0.035591
ENSG00000140688	RUSF1	2.10132	71.2243	0.035613
ENSG00000206559	ZCWPW2	-2.10089	-64.7663	0.035651
ENSG00000250305	TRMT9B	-2.09837	-58.3007	0.035873
ENSG00000139372	TDG	-2.09836	-24.2518	0.035873
ENSG00000164713	BRI3	2.09822	25.2584	0.035886
ENSG00000188293	IGFL1	-2.09788	-148.497	0.035916
ENSG00000150764	DIXDC1	-2.09713	-61.8876	0.035982
ENSG00000136631	VPS45	-2.09686	-28.3016	0.036006
ENSG00000188868	ZNF563	2.09684	72.3602	0.036008
ENSG00000163348	PYGO2	2.09649	322.539	0.036038
ENSG00000184489	PTP4A3	-2.09648	-21.6347	0.03604
ENSG00000088386	SLC15A1	-2.09626	-22.1483	0.036059
ENSG00000182968	SOX1	2.09551	682.49	0.036125
ENSG00000079277	MKNK1	2.09535	47.1096	0.03614
ENSG00000119523	ALG2	-2.09524	-314.364	0.03615
ENSG00000186487	MYT1L	-2.09498	-146.347	0.036173
ENSG00000187796	CARD9	2.09464	77.0775	0.036203
ENSG00000204120	GIGYF2	2.09457	18.4553	0.036209
ENSG00000186377	CYP4X1	2.09443	16.0321	0.036221
ENSG00000156171	DRAM2	2.09377	28.9288	0.036281
ENSG00000168333	PPDPFL	-2.09362	-105.346	0.036294
ENSG00000127481	UBR4	2.09254	94.0971	0.036391
ENSG00000101349	PAK5	2.09231	195.113	0.036411
ENSG00000223573	TINCR	-2.09225	-323.694	0.036416
ENSG00000205445	KRTAP10-2	-2.0922	-206.398	0.03642
ENSG00000196387	ZNF140	-2.092	-103.339	0.036438
ENSG00000163702	IL17RC	-2.0905	-17.1239	0.036573
ENSG00000135999	EPC2	-2.09044	-117.216	0.036579
ENSG00000101191	DIDO1	2.0893	36.027	0.036681
ENSG00000152457	DCLRE1C	2.08837	34.264	0.036765
ENSG00000115896	PLCL1	-2.088	-19.268	0.036797
ENSG00000072110	ACTN1	2.08774	19.373	0.036821
ENSG00000274997	H2AC12	-2.08707	-33.8807	0.036881
ENSG00000104885	DOT1L	2.08703	55.4151	0.036885
ENSG00000141756	FKBP10	2.08612	71.945	0.036968
ENSG00000242866	STRC	2.08605	228.87	0.036974
ENSG00000204348	DXO	-2.08603	-64.5283	0.036976
ENSG00000143772	ITPKB	-2.08575	-100.183	0.037001
ENSG00000235453	SMIM27	-2.08471	-196.824	0.037096
ENSG00000068120	COASY	2.0844	92.0454	0.037124
ENSG00000081177	EXD2	2.084	23.6245	0.03716
ENSG00000057657	PRDM1	2.08393	28.862	0.037166
ENSG00000124226	RNF114	2.08387	117.989	0.037172
ENSG00000039537	C6	2.08378	142.382	0.03718
ENSG00000063176	SPHK2	-2.08374	-256.432	0.037184
ENSG00000125538	IL1B	-2.08298	-8.01315	0.037253
ENSG00000138162	TACC2	-2.08259	-99.78	0.037289
ENSG00000176597	B3GNT5	2.08259	59.8508	0.037289
ENSG00000136819	C9orf78	2.08252	52.8683	0.037295
ENSG00000258465	ENSG00000258465	-2.08252	-114.876	0.037295
ENSG00000032742	IFT88	-2.08195	-7.15792	0.037347
ENSG00000203814	H2BC18	2.08183	421.734	0.037358
ENSG00000179242	CDH4	-2.08071	-87.3027	0.037461
ENSG00000183977	PP2D1	-2.08042	-55.5505	0.037487
ENSG00000165475	CRYL1	-2.08019	-15.8035	0.037508
ENSG00000268500	SIGLEC5	-2.08005	-32.9438	0.037521
ENSG00000149516	MS4A3	-2.07962	-6.58662	0.037561
ENSG00000007047	MARK4	2.07877	51.4339	0.037639
ENSG00000171631	P2RY6	-2.0784	-15.4494	0.037672
ENSG00000134326	CMPK2	-2.07664	-46.7223	0.037835
ENSG00000227868	TEX46	2.07527	25.1187	0.037962
ENSG00000152558	TMEM123	-2.07481	-36.2211	0.038005
ENSG00000170791	CHCHD7	-2.07478	-61.9627	0.038007
ENSG00000118007	STAG1	-2.07419	-167.036	0.038061
ENSG00000164082	GRM2	-2.07415	-215.032	0.038066
ENSG00000143869	GDF7	-2.07376	-35.8599	0.038102
ENSG00000162630	B3GALT2	2.07351	134.579	0.038125
ENSG00000078699	CBFA2T2	-2.0734	-22.4191	0.038135
ENSG00000164123	C4orf45	2.07234	75.9258	0.038233
ENSG00000120949	TNFRSF8	2.07081	37.9074	0.038377
ENSG00000163735	CXCL5	-2.07021	-18.0513	0.038432
ENSG00000221843	C2orf16	-2.06933	-23.9172	0.038515
ENSG00000174165	ZDHHC24	2.06928	36.9656	0.03852
ENSG00000102580	DNAJC3	-2.06865	-52.2337	0.038579
ENSG00000267740	ENSG00000267740	2.06861	92.9544	0.038583
ENSG00000165506	DNAAF2	2.06732	4.68131	0.038704
ENSG00000142046	TMEM91	2.06668	30.0407	0.038764
ENSG00000151474	FRMD4A	-2.06654	-40.0003	0.038778
ENSG00000111664	GNB3	2.0664	39.7031	0.038791
ENSG00000116138	DNAJC16	-2.06616	-80.0024	0.038814
ENSG00000156804	FBXO32	-2.06575	-13.8132	0.038852
ENSG00000185621	LMLN	-2.06572	-126.173	0.038855
ENSG00000137825	ITPKA	-2.06469	-62.5645	0.038952
ENSG00000143473	KCNH1	-2.06468	-36.1767	0.038953
ENSG00000119801	YPEL5	-2.06422	-44.9557	0.038997
ENSG00000114354	TFG	2.06419	17.8637	0.039
ENSG00000185728	YTHDF3	-2.06404	-66.5165	0.039014
ENSG00000108588	CCDC47	2.06388	49.9514	0.039029
ENSG00000128805	ARHGAP22	2.06299	26.3955	0.039114
ENSG00000167664	TMIGD2	2.06295	9.85527	0.039117
ENSG00000064666	CNN2	2.06205	43.1814	0.039203
ENSG00000196526	AFAP1	-2.06203	-1.63165	0.039205
ENSG00000172059	KLF11	-2.06188	-12.4243	0.039219
ENSG00000100362	PVALB	-2.06177	-35.3811	0.03923
ENSG00000100721	TCL1A	2.06136	15.4068	0.039269
ENSG00000011260	UTP18	2.06123	71.9157	0.039281
ENSG00000225526	MKRN2OS	2.06097	45.9848	0.039306
ENSG00000139908	TSSK4	2.06056	77.6376	0.039345
ENSG00000065057	NTHL1	-2.06047	-111.146	0.039354
ENSG00000167110	GOLGA2	-2.06023	-45.5081	0.039377
ENSG00000166257	SCN3B	2.06019	10.4448	0.039381
ENSG00000123405	NFE2	2.06014	201.431	0.039385
ENSG00000088882	CPXM1	2.05948	9.45521	0.039448
ENSG00000171953	ATPAF2	2.05906	102.536	0.039489
ENSG00000175164	ABO	2.05856	8.34017	0.039537
ENSG00000162391	FAM151A	2.05788	127.692	0.039602
ENSG00000240654	C1QTNF9	2.057	66.1956	0.039686
ENSG00000163374	YY1AP1	2.05691	65.5804	0.039695
ENSG00000008018	PSMB1	2.05641	33.9435	0.039743
ENSG00000185946	RNPC3	-2.05544	-157.792	0.039836
ENSG00000156140	ADAMTS3	2.05521	5.60811	0.039859
ENSG00000115073	ACTR1B	-2.05499	-80.0666	0.03988
ENSG00000176922	OR51S1	-2.05489	-251.623	0.03989
ENSG00000071677	PRLH	2.05476	82.9668	0.039903
ENSG00000075240	GRAMD4	-2.05468	-28.1901	0.03991
ENSG00000106302	HYAL4	2.05403	233.305	0.039973
ENSG00000122674	CCZ1	2.05392	56.761	0.039984
ENSG00000162944	RFTN2	-2.05387	-10.3994	0.039988
ENSG00000185721	DRG1	-2.05305	-75.5529	0.040068
ENSG00000101639	CEP192	-2.05292	-21.1333	0.04008
ENSG00000169715	MT1E	2.0525	2.87794	0.040121
ENSG00000111537	IFNG	-2.05213	-41.669	0.040157
ENSG00000078399	HOXA9	-2.05178	-41.9906	0.040191
ENSG00000130816	DNMT1	-2.05074	-132.498	0.040292
ENSG00000168411	RFWD3	-2.05065	-49.0958	0.040301
ENSG00000138798	EGF	-2.05004	-75.2108	0.04036
ENSG00000156253	RWDD2B	-2.04996	-84.3734	0.040368
ENSG00000120458	MSANTD2	2.04921	43.1279	0.040441
ENSG00000134812	CBLIF	-2.04872	-160.076	0.04049
ENSG00000172320	OR5A1	2.04848	182.344	0.040512
ENSG00000168060	NAALADL1	-2.04847	-180.747	0.040514
ENSG00000142599	RERE	2.0478	67.9617	0.040579
ENSG00000108592	FTSJ3	-2.04695	-42.3675	0.040663
ENSG00000135932	CAB39	-2.04642	-75.8765	0.040715
ENSG00000182809	CRIP2	2.0455	259.998	0.040806
ENSG00000187017	ESPN	-2.04542	-100.87	0.040813
ENSG00000206474	OR10C1	2.04385	141.746	0.040968
ENSG00000162951	LRRTM1	-2.0438	-241.476	0.040973
ENSG00000170881	RNF139	2.04354	78.4676	0.040999
ENSG00000103021	CCDC113	-2.04294	-45.8829	0.041058
ENSG00000162591	MEGF6	-2.04214	-30.2375	0.041137
ENSG00000057019	DCBLD2	-2.04152	-18.6763	0.041199
ENSG00000173715	C11orf80	-2.04148	-51.6406	0.041203
ENSG00000147364	FBXO25	2.0408	15.2006	0.041271
ENSG00000118263	KLF7	2.04022	11.1929	0.041328
ENSG00000130590	SAMD10	-2.03982	-31.7739	0.041368
ENSG00000171532	NEUROD2	-2.0393	-253.317	0.04142
ENSG00000168556	ING2	2.03923	37.2295	0.041427
ENSG00000256797	KLRF2	-2.0388	-46.8814	0.04147
ENSG00000197153	H3C12	2.03875	169.202	0.041475
ENSG00000091483	FH	-2.03863	-102.644	0.041487
ENSG00000164175	SLC45A2	-2.03863	-18.2793	0.041487
ENSG00000129226	CD68	-2.03851	-101.098	0.041499
ENSG00000163823	CCR1	2.03846	19.0122	0.041504
ENSG00000127152	BCL11B	2.03812	14.4126	0.041538
ENSG00000185070	FLRT2	2.03776	40.6663	0.041574
ENSG00000145864	GABRB2	2.03745	68.1555	0.041605
ENSG00000146054	TRIM7	2.03723	31.7497	0.041627
ENSG00000171714	ANO5	2.03721	27.8669	0.041629
ENSG00000131652	THOC6	2.03701	29.9306	0.041649
ENSG00000091409	ITGA6	2.03696	6.01251	0.041654
ENSG00000049759	NEDD4L	2.03667	47.3445	0.041683
ENSG00000100522	GNPNAT1	-2.03602	-15.803	0.041749
ENSG00000189090	FAM25G	2.03523	3710.18	0.041827
ENSG00000171634	BPTF	-2.03501	-46.3691	0.041849
ENSG00000143970	ASXL2	2.034	59.5413	0.041951
ENSG00000166762	CATSPER2	-2.03392	-28.8873	0.04196
ENSG00000184434	LRRC19	2.0338	52.3382	0.041972
ENSG00000125733	TRIP10	2.03352	19.1779	0.042
ENSG00000144868	TMEM108	2.0332	28.1095	0.042032
ENSG00000147883	CDKN2B	-2.03273	-87.4787	0.04208
ENSG00000197079	KRT35	-2.03225	-53.916	0.042128
ENSG00000203663	OR2L2	-2.03166	-326.799	0.042188
ENSG00000249773	ENSG00000249773	2.03165	5.63099	0.042189
ENSG00000284969	ENSG00000284969	2.03158	6.36108	0.042196
ENSG00000172572	PDE3A	2.03114	16.6877	0.042241
ENSG00000181927	OR4P4	-2.03101	-571	0.042254
ENSG00000121769	FABP3	2.03057	40.9484	0.042299
ENSG00000112697	TMEM30A	2.03023	120.87	0.042334
ENSG00000145428	RNF175	-2.03006	-11.0603	0.04235
ENSG00000173080	RXFP4	2.02958	104.163	0.042399
ENSG00000181733	OR2Z1	-2.0291	-400.545	0.042448
ENSG00000283288	SMIM33	-2.02885	-52.7348	0.042473
ENSG00000173726	TOMM20	2.02884	13.0804	0.042475
ENSG00000084110	HAL	-2.02825	-26.4584	0.042535
ENSG00000149346	SLX4IP	2.02726	79.5291	0.042636
ENSG00000145423	SFRP2	-2.02623	-46.8062	0.042741
ENSG00000183486	MX2	-2.02622	-13.5167	0.042742
ENSG00000172724	CCL19	-2.02618	-17.7494	0.042747
ENSG00000105486	LIG1	2.02497	23.5278	0.04287
ENSG00000155366	RHOC	-2.02449	-17.2239	0.042919
ENSG00000099994	SUSD2	2.02416	72.3475	0.042954
ENSG00000132522	GPS2	-2.02346	-23.3892	0.043026
ENSG00000049540	ELN	2.02306	25.2417	0.043067
ENSG00000186212	SOWAHB	-2.02203	-23.5523	0.043173
ENSG00000136816	TOR1B	2.02176	29.2558	0.043201
ENSG00000109861	CTSC	-2.02163	-11.1478	0.043214
ENSG00000167767	KRT80	-2.02113	-21.5785	0.043266
ENSG00000290292	HOMEZ	-2.02097	-34.776	0.043282
ENSG00000131941	RHPN2	-2.02036	-13.5123	0.043346
ENSG00000151577	DRD3	2.02015	155.412	0.043368
ENSG00000120526	NUDCD1	-2.02009	-75.7765	0.043375
ENSG00000286920	SMIM40	2.02005	161.944	0.043379
ENSG00000184584	STING1	-2.01992	-44.7713	0.043392
ENSG00000118579	MED28	2.01987	22.7106	0.043397
ENSG00000151849	CENPJ	2.01942	74.5651	0.043443
ENSG00000169484	OR4K14	2.01872	211.394	0.043516
ENSG00000104321	TRPA1	-2.01846	-38.9403	0.043543
ENSG00000288678	ENSG00000288678	-2.01794	-80.5343	0.043597
ENSG00000154175	ABI3BP	-2.01745	-33.3977	0.043648
ENSG00000163611	SPICE1	2.01737	9.5854	0.043657
ENSG00000148143	ZNF462	-2.01703	-38.6449	0.043693
ENSG00000266412	NCOA4	2.01686	91.3685	0.04371
ENSG00000183018	SPNS2	2.01648	37.8378	0.04375
ENSG00000239395	ENSG00000239395	-2.01643	-451.909	0.043755
ENSG00000107968	MAP3K8	2.01602	9.73119	0.043797
ENSG00000143493	INTS7	2.01577	193.268	0.043824
ENSG00000155974	GRIP1	2.0157	28.0537	0.043832
ENSG00000167840	ZNF232	2.0156	38.0372	0.043842
ENSG00000109756	RAPGEF2	2.01513	37.5479	0.043891
ENSG00000015475	BID	2.0138	27.7158	0.044031
ENSG00000099785	MARCHF2	-2.01368	-50.3801	0.044043
ENSG00000125967	NECAB3	2.01303	23.571	0.044111
ENSG00000125520	SLC2A4RG	2.01298	49.3845	0.044116
ENSG00000177383	MAGEF1	2.01272	11.8682	0.044144
ENSG00000126005	MMP24OS	-2.01264	-6.95179	0.044153
ENSG00000090238	YPEL3	2.01244	166.815	0.044174
ENSG00000183615	FAM167B	-2.0119	-114.868	0.04423
ENSG00000121552	CSTA	2.01166	7.86021	0.044255
ENSG00000164933	SLC25A32	-2.01164	-72.1156	0.044258
ENSG00000108509	CAMTA2	-2.01111	-15.9854	0.044314
ENSG00000134202	GSTM3	-2.011	-22.6528	0.044325
ENSG00000135253	KCP	2.01099	41.7122	0.044327
ENSG00000111206	FOXM1	-2.00937	-18.6999	0.044497
ENSG00000170373	CST1	-2.00916	-51.0529	0.04452
ENSG00000115226	FNDC4	2.00882	105.989	0.044556
ENSG00000221977	OR4E2	-2.00806	-250.544	0.044637
ENSG00000163840	DTX3L	-2.00637	-35.7736	0.044816
ENSG00000000971	CFH	-2.00633	-24.1222	0.044821
ENSG00000120057	SFRP5	-2.00629	-38.4457	0.044826
ENSG00000116688	MFN2	2.00577	59.4573	0.044881
ENSG00000145050	MANF	-2.0053	-70.1879	0.044931
ENSG00000183011	NAA38	2.00424	81.9082	0.045044
ENSG00000165714	BORCS5	-2.00415	-25.399	0.045054
ENSG00000102897	LYRM1	2.00336	55.4066	0.045139
ENSG00000215568	GAB4	-2.00317	-81.1847	0.045159
ENSG00000157703	SVOPL	-2.00269	-35.9545	0.045211
ENSG00000014824	SLC30A9	2.00267	26.3837	0.045212
ENSG00000161091	MFSD12	-2.00247	-28.8542	0.045235
ENSG00000048052	HDAC9	-2.00214	-166.688	0.04527
ENSG00000109519	GRPEL1	2.00214	20.5205	0.04527
ENSG00000198740	ZNF652	2.00198	43.2504	0.045287
ENSG00000110492	MDK	2.00194	105.369	0.045291
ENSG00000083782	EPYC	1.99999	509.849	0.045501
ENSG00000050748	MAPK9	1.99844	35.7891	0.045669
ENSG00000172403	SYNPO2	-1.9973	-19.2899	0.045792
ENSG00000167139	TBC1D21	1.99715	131.855	0.045809
ENSG00000017260	ATP2C1	1.99659	80.811	0.04587
ENSG00000203867	RBM20	1.99567	54.2031	0.04597
ENSG00000108176	DNAJC12	-1.99462	-18.4444	0.046085
ENSG00000188243	COMMD6	1.99401	32.7598	0.046151
ENSG00000172586	CHCHD1	1.99388	171.483	0.046166
ENSG00000185792	NLRP9	1.99374	279.314	0.04618
ENSG00000140416	TPM1	1.99345	25.0408	0.046212
ENSG00000180921	FAM83H	1.99249	26.3987	0.046318
ENSG00000180071	ANKRD18A	1.99211	28.6234	0.046359
ENSG00000130299	GTPBP3	1.99195	41.5115	0.046377
ENSG00000112562	SMOC2	1.99157	68.5317	0.046419
ENSG00000104938	CLEC4M	-1.99112	-36.2467	0.046468
ENSG00000272636	DOC2B	-1.99109	-35.4132	0.046471
ENSG00000173338	KCNK7	-1.99102	-14.9686	0.046479
ENSG00000170417	TMEM182	1.99006	30.7151	0.046584
ENSG00000108468	CBX1	1.98968	18.6163	0.046626
ENSG00000026508	CD44	1.98788	20.3431	0.046825
ENSG00000104973	MED25	1.98774	58.3761	0.046841
ENSG00000242441	GTF2A1L	1.98735	31.2988	0.046884
ENSG00000103145	HCFC1R1	1.98609	40.0729	0.047024
ENSG00000253958	CLDN23	1.98598	5.72123	0.047036
ENSG00000183853	KIRREL1	-1.98589	-49.9931	0.047046
ENSG00000151687	ANKAR	1.98545	85.1983	0.047094
ENSG00000168944	CEP120	1.98534	87.5395	0.047107
ENSG00000101460	MAP1LC3A	-1.98525	-25.6341	0.047117
ENSG00000188215	DCUN1D3	1.98455	88.9405	0.047194
ENSG00000134318	ROCK2	1.98402	14.2665	0.047254
ENSG00000131738	KRT33B	-1.9839	-408.18	0.047267
ENSG00000185522	LMNTD2	-1.9835	-45.9225	0.047312
ENSG00000101665	SMAD7	-1.98349	-25.2065	0.047313
ENSG00000090097	PCBP4	-1.98289	-203.61	0.047379
ENSG00000100034	PPM1F	1.98257	121.422	0.047416
ENSG00000100918	REC8	-1.98203	-59.64	0.047476
ENSG00000068137	PLEKHH3	1.98184	80.7981	0.047497
ENSG00000109846	CRYAB	-1.98159	-68.4437	0.047526
ENSG00000170075	GPR37L1	1.98126	53.7171	0.047563
ENSG00000116704	SLC35D1	-1.98122	-37.8466	0.047567
ENSG00000277556	OR13C5	-1.98082	-111.576	0.047611
ENSG00000100191	SLC5A4	-1.98068	-211.588	0.047627
ENSG00000117360	PRPF3	-1.98007	-89.9681	0.047695
ENSG00000221866	PLXNA4	-1.98003	-72.4006	0.0477
ENSG00000214530	STARD10	-1.97961	-44.2156	0.047748
ENSG00000119986	AVPI1	-1.97943	-18.2088	0.047767
ENSG00000177675	CD163L1	-1.97916	-19.6953	0.047798
ENSG00000166444	DENND2B	1.97903	21.9521	0.047813
ENSG00000197766	CFD	-1.9789	-18.9156	0.047827
ENSG00000099942	CRKL	1.97837	53.6959	0.047887
ENSG00000100888	CHD8	1.97836	40.1434	0.047888
ENSG00000196570	PFN3	1.97775	62.7452	0.047957
ENSG00000106546	AHR	-1.97774	-23.528	0.047958
ENSG00000168928	CTRB2	1.97704	86.2453	0.048037
ENSG00000120333	MRPS14	1.97657	104.219	0.04809
ENSG00000183579	ZNRF3	-1.9759	-57.6011	0.048166
ENSG00000136383	ALPK3	1.97554	30.1028	0.048207
ENSG00000177565	TBL1XR1	1.97546	177.618	0.048216
ENSG00000159459	UBR1	-1.97541	-325.14	0.048222
ENSG00000097096	SYDE2	-1.97529	-20.3754	0.048235
ENSG00000198793	MTOR	-1.97501	-99.7769	0.048267
ENSG00000183647	ZNF530	1.97499	42.9829	0.04827
ENSG00000188897	ENSG00000188897	1.97468	39.9034	0.048305
ENSG00000103023	PRSS54	-1.97456	-55.0106	0.048318
ENSG00000101040	ZMYND8	-1.97431	-61.7916	0.048346
ENSG00000284873	OOSP1	1.97408	250.006	0.048373
ENSG00000168564	CDKN2AIP	-1.97375	-31.5778	0.048411
ENSG00000105438	KDELR1	-1.9737	-112.337	0.048415
ENSG00000138075	ABCG5	-1.9727	-166.553	0.04853
ENSG00000198920	KIAA0753	1.97266	95.1869	0.048534
ENSG00000196372	ASB13	1.97264	39.0025	0.048536
ENSG00000034677	RNF19A	1.97136	16.8666	0.048683
ENSG00000140506	LMAN1L	1.97134	171.733	0.048685
ENSG00000163032	VSNL1	-1.97132	-44.8012	0.048687
ENSG00000167723	TRPV3	1.97128	5.20919	0.048692
ENSG00000133313	CNDP2	1.97073	4.84598	0.048754
ENSG00000100056	ESS2	-1.97055	-9.74014	0.048776
ENSG00000259431	THTPA	1.97046	276.235	0.048786
ENSG00000284638	SMIM44	1.97044	51.4394	0.048788
ENSG00000057593	F7	1.97014	39.0741	0.048822
ENSG00000118369	USP35	-1.97008	-64.4587	0.048829
ENSG00000175820	CCDC168	1.96997	116.176	0.048842
ENSG00000090539	CHRD	-1.96904	-28.2551	0.048948
ENSG00000188747	NOXA1	1.96861	54.9721	0.048998
ENSG00000165669	FAM204A	-1.96829	-53.244	0.049035
ENSG00000184988	TMEM106A	1.96828	6.40515	0.049036
ENSG00000087502	ERGIC2	-1.96818	-26.6532	0.049047
ENSG00000141034	GID4	1.96771	46.2105	0.049101
ENSG00000149300	C11orf52	-1.96722	-185.776	0.049158
ENSG00000154839	SKA1	1.96717	30.6893	0.049163
ENSG00000134115	CNTN6	-1.96705	-197.191	0.049177
ENSG00000040341	STAU2	1.96696	13.85	0.049188
ENSG00000213999	MEF2B	1.96675	10.0999	0.049212
ENSG00000251201	TMED7-TICAM2	-1.96666	-20.6107	0.049223
ENSG00000167996	FTH1	1.96621	168.875	0.049275
ENSG00000139083	ETV6	-1.96616	-122.276	0.04928
ENSG00000092051	JPH4	1.96601	142.963	0.049298
ENSG00000143947	RPS27A	-1.96571	-28.8642	0.049333
ENSG00000183963	SMTN	1.96539	15.4829	0.049369
ENSG00000100036	SLC35E4	-1.96532	-31.1068	0.049377
ENSG00000147548	NSD3	1.96475	43.3096	0.049443
ENSG00000174175	SELP	-1.96452	-12.2134	0.04947
ENSG00000139890	REM2	-1.96445	-39.1343	0.049478
ENSG00000265817	FSBP	-1.96329	-24.3091	0.049612
ENSG00000134986	NREP	-1.96286	-133.503	0.049662
ENSG00000138814	PPP3CA	-1.96279	-41.2775	0.04967
ENSG00000109072	VTN	-1.96236	-12.4994	0.049721
ENSG00000198363	ASPH	-1.96194	-10.2567	0.04977
ENSG00000111817	DSE	1.96176	23.1884	0.04979
ENSG00000198535	C2CD4A	-1.96125	-51.5491	0.04985
ENSG00000006453	BAIAP2L1	1.96108	20.3565	0.049869
ENSG00000166153	DEPDC4	1.9607	93.3171	0.049914
ENSG00000273047	ENSG00000273047	1.96065	51.3961	0.04992
ENSG00000042062	RIPOR3	-1.96045	-85.3174	0.049943
ENSG00000164975	SNAPC3	-1.95936	-73.4336	0.050071
ENSG00000158373	H2BC5	-1.95888	-43.2288	0.050127
ENSG00000006210	CX3CL1	-1.95877	-76.8716	0.05014
ENSG00000112761	CCN6	1.95836	26.3482	0.050187
ENSG00000169635	HIC2	-1.95801	-397.37	0.050228
ENSG00000243543	WFDC6	1.9578	158.525	0.050254
ENSG00000104427	ZC2HC1A	-1.95728	-12.2764	0.050315
ENSG00000126353	CCR7	-1.95674	-58.3422	0.050379
ENSG00000169189	NSMCE1	1.95647	29.2118	0.05041
ENSG00000082146	STRADB	-1.9563	-33.4284	0.05043
ENSG00000196812	ZSCAN16	-1.95626	-37.4137	0.050435
ENSG00000197275	RAD54B	-1.956	-33.634	0.050465
ENSG00000141522	ARHGDIA	1.95525	119.774	0.050554
ENSG00000164707	SLC13A4	1.95513	70.2759	0.050568
ENSG00000130159	ECSIT	-1.95468	-62.3429	0.05062
ENSG00000254440	PBOV1	1.95355	106.744	0.050754
ENSG00000165672	PRDX3	-1.95329	-36.8184	0.050785
ENSG00000113916	BCL6	1.95283	12.9081	0.05084
ENSG00000067248	DHX29	1.95249	33.1575	0.05088
ENSG00000187866	PABIR1	1.95241	31.1233	0.050889
ENSG00000120992	LYPLA1	1.95137	54.4464	0.051013
ENSG00000141458	NPC1	1.95123	12.0056	0.051029
ENSG00000179832	MROH1	1.94894	308.493	0.051302
ENSG00000128694	OSGEPL1	1.94861	100.639	0.051342
ENSG00000198670	LPA	1.94822	162.577	0.051389
ENSG00000172382	PRSS27	1.94688	156.28	0.051549
ENSG00000122483	CCDC18	1.94596	23.8126	0.05166
ENSG00000144747	TMF1	1.94581	25.2469	0.051678
ENSG00000104731	KLHDC4	-1.94527	-65.9728	0.051743
ENSG00000187664	HAPLN4	1.94511	18.8642	0.051762
ENSG00000149782	PLCB3	1.94463	28.054	0.051819
ENSG00000142961	MOB3C	-1.94388	-25.0636	0.051909
ENSG00000079313	REXO1	1.94332	39.532	0.051977
ENSG00000115317	HTRA2	-1.94282	-144.502	0.052038
ENSG00000167720	SRR	1.94262	28.9899	0.052062
ENSG00000077420	APBB1IP	-1.94246	-3.19176	0.052082
ENSG00000243317	STMP1	1.94232	19.3706	0.052098
ENSG00000214309	MBLAC1	1.94213	127.327	0.052122
ENSG00000164078	MST1R	-1.94142	-10.8487	0.052208
ENSG00000178665	ZNF713	1.94141	8.63855	0.052208
ENSG00000126787	DLGAP5	1.94094	23.0431	0.052266
ENSG00000189181	OR14I1	-1.94076	-149.436	0.052287
ENSG00000124181	PLCG1	-1.94049	-34.118	0.052321
ENSG00000065357	DGKA	1.94035	66.8041	0.052337
ENSG00000180787	ZFP3	1.9403	128.133	0.052343
ENSG00000255730	ENSG00000255730	1.94025	11.5655	0.052349
ENSG00000124380	SNRNP27	-1.93995	-31.4395	0.052386
ENSG00000203757	OR6K3	1.9399	121.595	0.052392
ENSG00000151726	ACSL1	-1.93984	-21.6572	0.052399
ENSG00000101782	RIOK3	-1.9394	-402.49	0.052452
ENSG00000101247	NDUFAF5	-1.93927	-29.8514	0.052469
ENSG00000012048	BRCA1	-1.93894	-41.0459	0.052509
ENSG00000160791	CCR5	-1.9387	-16.7451	0.052537
ENSG00000166377	ATP9B	-1.93825	-11.7471	0.052593
ENSG00000177971	IMP3	-1.93796	-116.267	0.052628
ENSG00000180720	CHRM4	-1.93759	-317.198	0.052673
ENSG00000116337	AMPD2	-1.9357	-23.8813	0.052905
ENSG00000131115	ZNF227	-1.93495	-26.2518	0.052996
ENSG00000125952	MAX	1.93477	50.7072	0.053018
ENSG00000166341	DCHS1	1.93476	25.2192	0.053019
ENSG00000108244	KRT23	1.93452	44.7896	0.05305
ENSG00000111846	GCNT2	1.93446	12.4953	0.053057
ENSG00000114450	GNB4	-1.93445	-19.6654	0.053057
ENSG00000178802	MPI	1.93374	204.751	0.053145
ENSG00000156381	ANKRD9	1.93369	33.6056	0.053151
ENSG00000168306	ACOX2	-1.93347	-20.331	0.053178
ENSG00000127022	CANX	-1.93338	-97.5507	0.05319
ENSG00000078328	RBFOX1	1.93337	100.968	0.05319
ENSG00000136866	ZFP37	-1.93322	-20.3881	0.053209
ENSG00000083838	ZNF446	-1.93312	-33.1197	0.053221
ENSG00000163209	SPRR3	-1.93295	-181.868	0.053242
ENSG00000176125	UFSP1	-1.93232	-59.7423	0.05332
ENSG00000179168	GGN	-1.9323	-49.6536	0.053323
ENSG00000113407	TARS1	-1.93183	-11.788	0.053381
ENSG00000137812	KNL1	1.93173	28.44	0.053393
ENSG00000123505	AMD1	-1.93133	-74.389	0.053442
ENSG00000149646	CNBD2	1.93121	17.5746	0.053457
ENSG00000063244	U2AF2	-1.93118	-74.4736	0.053461
ENSG00000008853	RHOBTB2	-1.93116	-33.7891	0.053464
ENSG00000185652	NTF3	-1.93111	-46.7896	0.053469
ENSG00000119703	ZC2HC1C	-1.93098	-3.9238	0.053485
ENSG00000197702	PARVA	-1.93018	-53.8981	0.053585
ENSG00000181961	OR4A16	1.93003	226.031	0.053603
ENSG00000161618	ALDH16A1	1.93003	91.4141	0.053604
ENSG00000060688	SNRNP40	-1.92989	-66.8954	0.05362
ENSG00000173868	PHOSPHO1	-1.92897	-25.6981	0.053734
ENSG00000165972	CCDC38	-1.92877	-14.6357	0.05376
ENSG00000167822	OR8J3	1.92851	244.555	0.053792
ENSG00000158156	XKR8	1.92835	25.9216	0.053811
ENSG00000226650	KIF4B	-1.92829	-750.352	0.053819
ENSG00000179826	MRGPRX3	-1.92797	-459.741	0.053859
ENSG00000174718	RESF1	1.9273	23.8741	0.053942
ENSG00000170891	CYTL1	-1.92561	-8.0954	0.054153
ENSG00000135164	DMTF1	1.92528	63.4629	0.054194
ENSG00000150630	VEGFC	-1.92508	-143.071	0.054219
ENSG00000163072	NOSTRIN	-1.92488	-21.7171	0.054244
ENSG00000006715	VPS41	1.92381	19.1989	0.054378
ENSG00000105127	AKAP8	-1.92369	-316.657	0.054394
ENSG00000237353	PATE4	1.92361	409.782	0.054403
ENSG00000184454	NCMAP	-1.92292	-17.1445	0.054491
ENSG00000072832	CRMP1	-1.92199	-93.93	0.054606
ENSG00000108679	LGALS3BP	1.92178	58.2352	0.054634
ENSG00000135506	OS9	1.92143	175.952	0.054678
ENSG00000123179	EBPL	-1.92123	-9.91068	0.054703
ENSG00000087301	TXNDC16	-1.92116	-48.2237	0.054711
ENSG00000140564	FURIN	-1.92079	-5.82651	0.054758
ENSG00000128052	KDR	1.91981	25.4515	0.054882
ENSG00000184436	THAP7	-1.91907	-12.7237	0.054976
ENSG00000141086	CTRL	1.91887	163.419	0.055001
ENSG00000138472	GUCA1C	1.91763	221.53	0.055158
ENSG00000119446	RBM18	1.91752	124.102	0.055172
ENSG00000128513	POT1	-1.91748	-17.577	0.055176
ENSG00000004779	NDUFAB1	1.91744	29.5613	0.055182
ENSG00000157470	FAM81A	1.91683	70.5988	0.055259
ENSG00000005844	ITGAL	-1.91641	-70.9815	0.055313
ENSG00000130695	CEP85	-1.91598	-24.9857	0.055368
ENSG00000162757	C1orf74	-1.91598	-220.415	0.055368
ENSG00000221954	OR4C12	-1.91582	-195.628	0.055388
ENSG00000240386	LCE1F	-1.91565	-260.043	0.055409
ENSG00000162384	CZIB	-1.91562	-24.4379	0.055414
ENSG00000197587	DMBX1	1.91542	69.9285	0.055439
ENSG00000153214	TMEM87B	-1.91524	-6.68717	0.055462
ENSG00000163666	HESX1	1.91478	28.0651	0.055521
ENSG00000107815	TWNK	-1.91446	-49.053	0.055562
ENSG00000141098	GFOD2	1.91419	72.7254	0.055596
ENSG00000158163	DZIP1L	-1.91362	-27.5643	0.055668
ENSG00000171017	LRRC8E	1.91292	23.4058	0.055758
ENSG00000152229	PSTPIP2	1.91289	26.7011	0.055762
ENSG00000003989	SLC7A2	-1.91277	-45.3043	0.055778
ENSG00000122584	NXPH1	-1.91193	-121.243	0.055885
ENSG00000116221	MRPL37	-1.91101	-63.3551	0.056004
ENSG00000057704	TMCC3	-1.91076	-20.7214	0.056036
ENSG00000257923	CUX1	1.90982	54.7292	0.056157
ENSG00000087299	L2HGDH	-1.90962	-18.058	0.056182
ENSG00000145819	ARHGAP26	1.90933	196.856	0.056219
ENSG00000131470	PSMC3IP	1.90882	46.1647	0.056285
ENSG00000143842	SOX13	1.90867	34.4517	0.056305
ENSG00000253276	CCDC71L	1.90841	82.6544	0.056338
ENSG00000114349	GNAT1	-1.9082	-43.3989	0.056365
ENSG00000185905	C16orf54	-1.90787	-70.2893	0.056408
ENSG00000175520	UBQLN3	1.90784	193.194	0.056412
ENSG00000005243	COPZ2	-1.90723	-55.9965	0.056491
ENSG00000151164	RAD9B	-1.90719	-60.096	0.056496
ENSG00000163820	FYCO1	-1.90677	-22.8304	0.05655
ENSG00000151379	MSGN1	-1.90636	-39.0703	0.056603
ENSG00000167632	TRAPPC9	-1.90618	-9.45899	0.056627
ENSG00000042317	SPATA7	-1.90616	-33.4041	0.05663
ENSG00000125730	C3	1.90614	2.08958	0.056631
ENSG00000103313	MEFV	-1.90568	-28.3764	0.056692
ENSG00000228570	NUTM2E	-1.90536	-57.775	0.056734
ENSG00000163512	AZI2	-1.90466	-27.782	0.056824
ENSG00000110057	UNC93B1	-1.90435	-28.7233	0.056864
ENSG00000079689	SCGN	1.90385	199.594	0.05693
ENSG00000256349	ENSG00000256349	-1.90378	-18.4753	0.056938
ENSG00000140474	ULK3	1.90325	57.2641	0.057007
ENSG00000279301	OR2T11	-1.90294	-1019.48	0.057049
ENSG00000168710	AHCYL1	-1.90211	-39.0392	0.057157
ENSG00000133393	CEP20	1.9019	41.3014	0.057184
ENSG00000185231	MC2R	1.90111	92.3915	0.057288
ENSG00000065154	OAT	-1.9006	-18.0407	0.057355
ENSG00000273542	H4C12	1.90018	156.217	0.057409
ENSG00000099904	ZDHHC8	-1.90007	-102.107	0.057423
ENSG00000012171	SEMA3B	1.90004	120.03	0.057428
ENSG00000164465	DCBLD1	-1.89996	-12.5905	0.057439
ENSG00000166507	NDST2	1.89871	90.9523	0.057603
ENSG00000112297	CRYBG1	-1.89855	-23.6662	0.057624
ENSG00000181867	FTMT	-1.89819	-295.048	0.057671
ENSG00000134802	SLC43A3	1.89725	53.1977	0.057794
ENSG00000203740	NTMT2	-1.89687	-38.7264	0.057845
ENSG00000146648	EGFR	1.89684	40.3415	0.057849
ENSG00000051341	POLQ	1.89651	83.1057	0.057892
ENSG00000118997	DNAH7	1.89606	6.441	0.057952
ENSG00000183785	TUBA8	-1.89598	-38.9356	0.057963
ENSG00000136874	STX17	1.89592	151.175	0.057971
ENSG00000126351	THRA	-1.89582	-67.8076	0.057984
ENSG00000143771	CNIH4	1.89574	81.8457	0.057995
ENSG00000179364	PACS2	1.89565	176.138	0.058007
ENSG00000185290	NUPR2	-1.89556	-61.2881	0.058019
ENSG00000127325	BEST3	-1.895	-15.1625	0.058093
ENSG00000188676	IDO2	1.89427	100.263	0.058189
ENSG00000157216	SSBP3	1.89415	59.9802	0.058205
ENSG00000167874	TMEM88	1.89369	68.3424	0.058266
ENSG00000132970	WASF3	1.89348	54.2312	0.058294
ENSG00000168159	RNF187	1.89347	40.809	0.058296
ENSG00000102837	OLFM4	1.89286	74.2254	0.058377
ENSG00000096968	JAK2	-1.89269	-27.8783	0.058399
ENSG00000182771	GRID1	-1.89243	-113.313	0.058434
ENSG00000100218	RSPH14	-1.89221	-148.11	0.058463
ENSG00000065534	MYLK	1.8922	23.276	0.058464
ENSG00000171236	LRG1	-1.89213	-32.4337	0.058474
ENSG00000189184	PCDH18	-1.8916	-20.9209	0.058545
ENSG00000136878	USP20	1.89153	21.6731	0.058554
ENSG00000184060	ADAP2	-1.89078	-57.0908	0.058653
ENSG00000196169	KIF19	-1.8907	-21.3295	0.058665
ENSG00000107187	LHX3	1.89025	89.097	0.058725
ENSG00000122180	MYOG	-1.89018	-78.7737	0.058733
ENSG00000267140	ENSG00000267140	1.8901	7.68006	0.058745
ENSG00000152078	TLCD4	1.89005	33.5927	0.058751
ENSG00000176956	LY6H	1.88975	48.2806	0.058792
ENSG00000138496	PARP9	-1.88973	-26.7898	0.058794
ENSG00000244476	ERVFRD-1	1.88967	91.3541	0.058803
ENSG00000154813	DPH3	1.88855	12.3001	0.058952
ENSG00000119977	TCTN3	-1.88846	-12.5214	0.058964
ENSG00000136144	RCBTB1	-1.8882	-21.0797	0.058999
ENSG00000188340	OR6N2	1.88761	102.026	0.059079
ENSG00000197889	MEIG1	1.88729	50.4007	0.059121
ENSG00000025156	HSF2	1.88702	8.52986	0.059158
ENSG00000291309	LY6S	1.8862	54.0105	0.059268
ENSG00000125046	SSUH2	1.88587	139.206	0.059313
ENSG00000196805	SPRR2B	-1.88574	-101.165	0.05933
ENSG00000134375	TIMM17A	1.88512	25.7794	0.059413
ENSG00000284779	ENSG00000284779	-1.88483	-124.191	0.059453
ENSG00000132781	MUTYH	1.88459	43.4911	0.059485
ENSG00000148942	SLC5A12	1.88366	122.863	0.059611
ENSG00000128271	ADORA2A	1.88349	99.2279	0.059634
ENSG00000090612	ZNF268	1.88304	75.3486	0.059695
ENSG00000100023	PPIL2	-1.88267	-53.0413	0.059745
ENSG00000100078	PLA2G3	1.88265	45.1184	0.059748
ENSG00000198443	KRTAP4-1	1.88253	74.7276	0.059765
ENSG00000215595	C20orf202	-1.88206	-64.2778	0.059827
ENSG00000111652	COPS7A	1.88202	28.449	0.059833
ENSG00000119865	CNRIP1	1.88166	7.24132	0.059882
ENSG00000122304	PRM2	1.88115	29.2015	0.059952
ENSG00000035862	TIMP2	1.88095	16.8179	0.059978
ENSG00000188994	ZNF292	1.88087	52.1343	0.05999
ENSG00000112578	BYSL	1.88061	67.3117	0.060026
ENSG00000213066	CEP43	1.87957	22.9542	0.060167
ENSG00000142686	C1orf216	-1.87948	-17.1758	0.060179
ENSG00000134419	RPS15A	-1.87944	-80.7066	0.060185
ENSG00000165238	WNK2	-1.87868	-62.5375	0.060288
ENSG00000198874	TYW1	-1.87844	-21.3763	0.060321
ENSG00000180433	OR6K6	1.87827	41.6663	0.060344
ENSG00000169139	UBE2V2	-1.87809	-125.336	0.060369
ENSG00000167914	GSDMA	-1.87718	-15.4979	0.060493
ENSG00000136930	PSMB7	-1.87698	-12.2572	0.060521
ENSG00000092820	EZR	1.8767	27.6425	0.060559
ENSG00000185453	ZSWIM9	-1.87656	-90.3797	0.060578
ENSG00000260596	DUX4	-1.8765	-77298.1	0.060587
ENSG00000006788	MYH13	1.87583	473.449	0.060679
ENSG00000163283	ALPP	1.87569	93.962	0.060698
ENSG00000142173	COL6A2	-1.87528	-8.26103	0.060755
ENSG00000174788	PCP2	-1.87441	-54.7856	0.060874
ENSG00000123836	PFKFB2	1.87437	17.8426	0.060879
ENSG00000108309	RUNDC3A	1.87274	196.097	0.061104
ENSG00000110375	UPK2	-1.87266	-106.275	0.061116
ENSG00000126500	FLRT1	-1.87262	-153.639	0.06112
ENSG00000164627	KIF6	1.87198	9.71535	0.06121
ENSG00000101342	TLDC2	-1.87188	-58.0588	0.061224
ENSG00000099860	GADD45B	-1.87166	-44.2238	0.061254
ENSG00000116199	FAM20B	-1.87083	-12.2656	0.061368
ENSG00000118785	SPP1	1.87079	6.33504	0.061374
ENSG00000102763	VWA8	-1.87022	-22.6548	0.061453
ENSG00000167261	DPEP2	1.87001	20.3996	0.061483
ENSG00000103257	SLC7A5	1.86966	3.82702	0.061531
ENSG00000155827	RNF20	-1.86942	-33.2674	0.061564
ENSG00000151025	GPR158	1.86934	138.034	0.061576
ENSG00000187642	PERM1	1.86902	81.6867	0.061619
ENSG00000168393	DTYMK	-1.86898	-149.932	0.061625
ENSG00000198128	OR2L3	1.86838	238.65	0.06171
ENSG00000186453	FAM228A	1.86829	20.3887	0.061722
ENSG00000100412	ACO2	-1.86803	-79.9802	0.061758
ENSG00000142513	ACP4	-1.86761	-150.74	0.061817
ENSG00000105647	PIK3R2	-1.86652	-37.9135	0.061969
ENSG00000120594	PLXDC2	1.86642	8.82515	0.061983
ENSG00000225950	NTF4	1.86546	92.167	0.062118
ENSG00000129437	KLK14	1.8653	50.7981	0.062139
ENSG00000176390	CRLF3	-1.86511	-28.1781	0.062166
ENSG00000180667	YOD1	-1.86368	-63.128	0.062366
ENSG00000153391	INO80C	1.86364	16.2053	0.062372
ENSG00000004139	SARM1	-1.86332	-28.8618	0.062417
ENSG00000110148	CCKBR	-1.86304	-37.4639	0.062457
ENSG00000132294	EFR3A	1.86278	77.9476	0.062492
ENSG00000157020	SEC13	1.86236	44.659	0.062552
ENSG00000212993	POU5F1B	1.86195	54.9627	0.06261
ENSG00000154803	FLCN	-1.86194	-4.98301	0.062611
ENSG00000214324	PRR23E	-1.86151	-131.913	0.062673
ENSG00000168297	PXK	1.86128	25.2751	0.062705
ENSG00000166037	CEP57	-1.8611	-33.8853	0.06273
ENSG00000128581	IFT22	-1.86108	-19.2513	0.062733
ENSG00000044115	CTNNA1	1.86091	11.5096	0.062757
[truncated: 15,696 more rows]
